# Supplementary material for: AUTOENCODIX: a generalized and versatile framework to train and evaluate autoencoders for biological representation learning and beyond
Source: Nat Comput Sci. 2025 Dec 9;6(1):96–108. doi: 10.1038/s43588-025-00916-4 (PMC12855006; doi:10.1038/s43588-025-00916-4)
Supplement: Supplementary file 4 — Statistical source data. [file 43588_2025_916_MOESM4_ESM.zip]

Archive with 15 entries (15 files):
- Source_Data_Fig2/Exp1_TCGA_Annealing_beta1e-01/Exp1_TCGA_Annealing_beta1e-01_config.txt
- Source_Data_Fig2/Exp1_TCGA_Annealing_beta1e-01/losses_METH_MUT_RNA_varix.csv
- Source_Data_Fig2/Exp1_TCGA_Annealing_beta1e-01/latent_cov_per_epoch_Exp1_TCGA_Annealing_beta1e-01.csv
- Source_Data_Fig2/Exp1_TCGA_Annealing_beta1e00/Exp1_TCGA_Annealing_beta1e00_config.txt
- Source_Data_Fig2/Exp1_TCGA_Annealing_beta1e00/losses_METH_MUT_RNA_varix.csv
- Source_Data_Fig2/Exp1_TCGA_Annealing_beta1e00/latent_cov_per_epoch_Exp1_TCGA_Annealing_beta1e00.csv
- Source_Data_Fig2/Exp1_TCGA_Annealing_beta0/Exp1_TCGA_Annealing_beta0_config.txt
- Source_Data_Fig2/Exp1_TCGA_Annealing_beta0/losses_METH_MUT_RNA_varix.csv
- Source_Data_Fig2/Exp1_TCGA_Annealing_beta0/latent_cov_per_epoch_Exp1_TCGA_Annealing_beta0.csv
- Source_Data_Fig2/Exp1_TCGA_Annealing_beta1e-02/losses_METH_MUT_RNA_varix.csv
- Source_Data_Fig2/Exp1_TCGA_Annealing_beta1e-02/Exp1_TCGA_Annealing_beta1e-02_config.txt
- Source_Data_Fig2/Exp1_TCGA_Annealing_beta1e-02/latent_cov_per_epoch_Exp1_TCGA_Annealing_beta1e-02.csv
- Source_Data_Fig2/Exp1_TCGA_Annealing_beta1e01/losses_METH_MUT_RNA_varix.csv
- Source_Data_Fig2/Exp1_TCGA_Annealing_beta1e01/latent_cov_per_epoch_Exp1_TCGA_Annealing_beta1e01.csv
- Source_Data_Fig2/Exp1_TCGA_Annealing_beta1e01/Exp1_TCGA_Annealing_beta1e01_config.txt
