# Supplementary material for: AUTOENCODIX: a generalized and versatile framework to train and evaluate autoencoders for biological representation learning and beyond
Source: Nat Comput Sci. 2025 Dec 9;6(1):96–108. doi: 10.1038/s43588-025-00916-4 (PMC12855006; doi:10.1038/s43588-025-00916-4)
Supplement: Supplementary file 4 — Statistical source data. [file 43588_2025_916_MOESM4_ESM.zip › Source_Data_Fig2/Exp1_TCGA_Annealing_beta1e-01/losses_METH_MUT_RNA_varix.csv]

train_vae_loss	train_recon_loss	train_r2	train_total_loss	valid_vae_loss	valid_recon_loss	valid_total_loss	valid_r2
0.0001462392829125747	6022.9443359375	-0.04483386501669884	6022.9443359375	7.770967960357666	5412.26904296875	5420.0400390625	0.06218896806240082
0.00044992449693381786	5407.15185546875	0.06452027708292007	5407.15234375	10.217259407043457	5218.8125	5229.02978515625	0.09626355022192001
0.0006582455825991929	5314.47802734375	0.08113718777894974	5314.478515625	10.59418773651123	5152.30712890625	5162.9013671875	0.10786015540361404
0.0008714661817066371	5274.08154296875	0.08804482966661453	5274.08251953125	11.54040241241455	5110.837890625	5122.37841796875	0.11492974311113358
0.0011493475176393986	5238.623046875	0.09378378093242645	5238.6240234375	12.455780982971191	5072.75244140625	5085.2080078125	0.12028633803129196
0.001516744145192206	5207.578125	0.09811094403266907	5207.57958984375	13.194570541381836	5043.9462890625	5057.140625	0.12417373061180115
0.001979364547878504	5181.34521484375	0.10152476280927658	5181.34716796875	13.818779945373535	5022.42138671875	5036.240234375	0.12742863595485687
0.0025432994589209557	5158.3671875	0.10507655143737793	5158.36962890625	14.67609691619873	5001.0361328125	5015.71240234375	0.13067415356636047
0.0033269086852669716	5139.04248046875	0.10795009136199951	5139.0458984375	15.988920211791992	4979.78173828125	4995.7705078125	0.1334039866924286
0.004384150728583336	5115.43115234375	0.11148286610841751	5115.435546875	17.0842227935791	4964.740234375	4981.82421875	0.13456986844539642
0.005743129178881645	5093.77587890625	0.11472031474113464	5093.78173828125	17.957477569580078	4947.06298828125	4965.0205078125	0.13683119416236877
0.0074811517260968685	5081.24365234375	0.11643712967634201	5081.2509765625	19.433732986450195	4936.72705078125	4956.16064453125	0.13880999386310577
0.00971782486885786	5069.58642578125	0.11817166209220886	5069.59619140625	20.311098098754883	4927.1689453125	4947.47998046875	0.13959822058677673
0.012517406605184078	5054.90185546875	0.12017746269702911	5054.91455078125	21.283939361572266	4921.0556640625	4942.33984375	0.1402643620967865
0.015947476029396057	5050.123046875	0.12073223292827606	5050.13916015625	22.808147430419922	4912.9091796875	4935.71728515625	0.14147543907165527
0.02048824168741703	5037.7392578125	0.1226535364985466	5037.759765625	23.353731155395508	4908.66552734375	4932.01904296875	0.14194300770759583
0.026026904582977295	5026.34765625	0.12482762336730957	5026.37353515625	24.507368087768555	4904.05517578125	4928.5625	0.14191213250160217
0.03308572247624397	5023.35302734375	0.1248750165104866	5023.38623046875	25.272274017333984	4895.39208984375	4920.66455078125	0.14353352785110474
0.041706766933202744	5010.94287109375	0.12714561820030212	5010.984375	26.000577926635742	4883.80908203125	4909.8095703125	0.14515429735183716
0.052262283861637115	4994.62890625	0.12915948033332825	4994.68115234375	27.23456573486328	4880.4560546875	4907.6904296875	0.14490985870361328
0.06613505631685257	4984.12841796875	0.13038384914398193	4984.1943359375	27.934640884399414	4875.0947265625	4903.029296875	0.1445443481206894
0.08442933112382889	4969.76220703125	0.13280807435512543	4969.8466796875	28.998868942260742	4851.84716796875	4880.84619140625	0.14829060435295105
0.10716637969017029	4958.4423828125	0.13471613824367523	4958.54931640625	30.45323371887207	4841.5537109375	4872.0068359375	0.15027004480361938
0.13594500720500946	4954.5986328125	0.1351306289434433	4954.734375	32.0936279296875	4833.5908203125	4865.6845703125	0.15142863988876343
0.1740766167640686	4945.3515625	0.13674387335777283	4945.52587890625	33.0360221862793	4836.13037109375	4869.16650390625	0.1514873504638672
0.22084225714206696	4937.384765625	0.13832272589206696	4937.60546875	34.75319290161133	4826.56884765625	4861.322265625	0.15329207479953766
0.2794765830039978	4933.24755859375	0.13921687006950378	4933.52685546875	35.76621627807617	4823.1728515625	4858.93896484375	0.15405979752540588
0.3529956042766571	4926.3818359375	0.14035235345363617	4926.73486328125	37.04057312011719	4826.3408203125	4863.38134765625	0.1545129120349884
0.44630929827690125	4915.77783203125	0.14212767779827118	4916.22412109375	37.9642219543457	4840.36328125	4878.32763671875	0.15136682987213135
0.5634249448776245	4919.4306640625	0.14184220135211945	4919.994140625	40.09712219238281	4817.34375	4857.44091796875	0.1561640202999115
0.7088918089866638	4911.6064453125	0.14342190325260162	4912.3154296875	41.33354568481445	4823.54931640625	4864.8828125	0.1550118625164032
0.888992965221405	4909.19921875	0.14380782842636108	4910.08837890625	42.14229965209961	4800.71484375	4842.85693359375	0.15975841879844666
1.111345648765564	4902.50146484375	0.14496149122714996	4903.61279296875	42.50218200683594	4807.642578125	4850.14453125	0.15785224735736847
1.387451410293579	4892.9091796875	0.14682692289352417	4894.296875	43.018287658691406	4799.97705078125	4842.9951171875	0.15955448150634766
1.7177664041519165	4898.77099609375	0.14564764499664307	4900.48876953125	43.6177864074707	4788.44580078125	4832.0634765625	0.16244390606880188
2.1201775074005127	4879.9833984375	0.14979153871536255	4882.103515625	43.70059585571289	4796.44384765625	4840.14453125	0.1608656644821167
2.5943491458892822	4879.13427734375	0.14990340173244476	4881.728515625	44.788787841796875	4791.2060546875	4835.99462890625	0.16191428899765015
3.185065507888794	4871.5673828125	0.15197181701660156	4874.75244140625	45.7042350769043	4794.7099609375	4840.4140625	0.16118304431438446
3.9027719497680664	4863.04296875	0.15322571992874146	4866.94580078125	46.661216735839844	4777.11328125	4823.7744140625	0.16470927000045776
4.764838218688965	4854.04541015625	0.15523883700370789	4858.81005859375	47.25963592529297	4776.59228515625	4823.85205078125	0.16547223925590515
5.79582405090332	4851.2099609375	0.15608571469783783	4857.005859375	48.128868103027344	4770.43701171875	4818.56591796875	0.16713768243789673
7.0027055740356445	4844.02490234375	0.15748712420463562	4851.02783203125	49.42206954956055	4783.076171875	4832.498046875	0.1638801097869873
8.460189819335938	4841.62890625	0.15823934972286224	4850.0888671875	50.598148345947266	4774.5390625	4825.13720703125	0.16687756776809692
10.055072784423828	4838.17138671875	0.15892250835895538	4848.2265625	51.63964080810547	4775.0361328125	4826.67578125	0.1666901409626007
11.935975074768066	4837.79443359375	0.1592666506767273	4849.73046875	52.985565185546875	4768.9462890625	4821.931640625	0.16910678148269653
14.03395938873291	4832.400390625	0.160012349486351	4846.4345703125	53.92741012573242	4765.70654296875	4819.6337890625	0.1701831817626953
16.305011749267578	4828.75341796875	0.16104449331760406	4845.05859375	54.588436126708984	4768.84765625	4823.43603515625	0.17023882269859314
18.708898544311523	4823.9716796875	0.16223813593387604	4842.6806640625	55.60397720336914	4775.04052734375	4830.64453125	0.1699666976928711
21.286739349365234	4818.3798828125	0.1630609929561615	4839.66650390625	54.610435485839844	4753.0634765625	4807.673828125	0.17278450727462769
23.83308982849121	4814.67578125	0.1638503223657608	4838.5087890625	54.26100540161133	4747.39501953125	4801.65625	0.17358998954296112
26.267425537109375	4806.48046875	0.1658218950033188	4832.748046875	53.715126037597656	4741.9658203125	4795.68115234375	0.17521537840366364
28.499794006347656	4798.947265625	0.16723327338695526	4827.447265625	51.951393127441406	4743.390625	4795.341796875	0.17518459260463715
30.57587432861328	4792.9443359375	0.16842880845069885	4823.52001953125	51.9250373840332	4736.6591796875	4788.583984375	0.17693500220775604
32.391597747802734	4792.048828125	0.1690712571144104	4824.4404296875	50.87892532348633	4730.59326171875	4781.47216796875	0.17819558084011078
34.15116882324219	4790.875	0.16922686994075775	4825.0263671875	50.65443801879883	4739.15625	4789.810546875	0.17650580406188965
35.82100296020508	4790.36328125	0.16954270005226135	4826.18408203125	50.2529411315918	4740.9814453125	4791.234375	0.1763104349374771
37.1365852355957	4782.59326171875	0.1705900877714157	4819.72998046875	49.6617317199707	4738.65771484375	4788.3193359375	0.1774885058403015
38.10185623168945	4780.42138671875	0.17140227556228638	4818.5234375	48.70381164550781	4743.47021484375	4792.173828125	0.17563456296920776
38.934959411621094	4779.02392578125	0.17193585634231567	4817.958984375	48.66129684448242	4739.76611328125	4788.42724609375	0.17633125185966492
39.80149841308594	4772.53173828125	0.1730121672153473	4812.3330078125	47.400760650634766	4738.49951171875	4785.900390625	0.17644312977790833
40.07486343383789	4770.18896484375	0.17363221943378448	4810.263671875	46.20701599121094	4727.8876953125	4774.0947265625	0.17846161127090454
40.20470428466797	4766.240234375	0.17449702322483063	4806.44482421875	45.53998565673828	4720.58447265625	4766.12451171875	0.1791592240333557
40.18906021118164	4764.81591796875	0.17465099692344666	4805.0048828125	44.50262451171875	4719.48876953125	4763.9912109375	0.1793917715549469
40.09770584106445	4760.05517578125	0.1757460981607437	4800.15283203125	43.74979782104492	4724.56396484375	4768.31396484375	0.17807695269584656
40.05835723876953	4758.23828125	0.17628243565559387	4798.296875	43.364097595214844	4719.0869140625	4762.451171875	0.178994819521904
39.941593170166016	4756.44580078125	0.17652307450771332	4796.38720703125	42.66447830200195	4709.642578125	4752.30712890625	0.18131116032600403
39.67011642456055	4752.08154296875	0.17740613222122192	4791.75146484375	41.81667709350586	4707.66015625	4749.47705078125	0.18153993785381317
39.512691497802734	4753.43212890625	0.1773514747619629	4792.94482421875	41.1641731262207	4706.61083984375	4747.77490234375	0.18166479468345642
39.43313217163086	4752.26806640625	0.17723113298416138	4791.701171875	40.85163116455078	4702.75146484375	4743.60302734375	0.1827697455883026
39.59070587158203	4752.19775390625	0.17727389931678772	4791.78857421875	40.753543853759766	4708.36962890625	4749.123046875	0.18195763230323792
39.690452575683594	4753.79052734375	0.1771565079689026	4793.48095703125	40.58050537109375	4713.40966796875	4753.990234375	0.18119271099567413
39.522972106933594	4749.134765625	0.1778537929058075	4788.65771484375	40.40872573852539	4705.37158203125	4745.7802734375	0.18326599895954132
39.335044860839844	4744.10400390625	0.17900311946868896	4783.43896484375	39.884307861328125	4695.40673828125	4735.291015625	0.1850302517414093
38.969661712646484	4736.982421875	0.18027079105377197	4775.9521484375	39.1399040222168	4699.74462890625	4738.884765625	0.1846751570701599
38.4951057434082	4734.6640625	0.1807398647069931	4773.1591796875	38.7679443359375	4689.3173828125	4728.08544921875	0.18637414276599884
38.45878601074219	4733.1591796875	0.1811079978942871	4771.6181640625	38.34125900268555	4692.41015625	4730.75146484375	0.18561673164367676
38.14455795288086	4724.22705078125	0.18287096917629242	4762.37158203125	38.00318145751953	4695.7080078125	4733.71142578125	0.1855844259262085
37.912776947021484	4726.974609375	0.18222306668758392	4764.88720703125	38.004859924316406	4690.65380859375	4728.65869140625	0.18655699491500854
37.862998962402344	4723.5517578125	0.18301349878311157	4761.41455078125	37.9998779296875	4685.69921875	4723.69921875	0.18741697072982788
37.637935638427734	4721.82958984375	0.18337999284267426	4759.46728515625	37.78697204589844	4683.01904296875	4720.80615234375	0.18796363472938538
37.611907958984375	4717.7734375	0.18398842215538025	4755.38525390625	37.958335876464844	4680.857421875	4718.81591796875	0.18834903836250305
37.46053695678711	4712.275390625	0.1851995587348938	4749.73583984375	38.01234817504883	4676.0224609375	4714.03466796875	0.19068670272827148
37.45132827758789	4710.26220703125	0.1857721209526062	4747.71337890625	37.828487396240234	4678.548828125	4716.37744140625	0.1899230182170868
37.36498260498047	4706.08544921875	0.18686681985855103	4743.4501953125	37.44448471069336	4672.017578125	4709.4619140625	0.1909712851047516
37.20378112792969	4703.703125	0.18714098632335663	4740.90673828125	37.48622131347656	4670.533203125	4708.01953125	0.19132524728775024
37.08118438720703	4701.12158203125	0.18783293664455414	4738.20263671875	37.54720687866211	4668.23291015625	4705.7802734375	0.19135068356990814
36.95734405517578	4693.14794921875	0.1891225427389145	4730.10546875	37.082210540771484	4667.02294921875	4704.10498046875	0.191842719912529
36.77214050292969	4691.927734375	0.18944163620471954	4728.69970703125	36.88324737548828	4664.7373046875	4701.62060546875	0.19173948466777802
36.70353317260742	4689.10595703125	0.19007429480552673	4725.8095703125	36.920711517333984	4660.73828125	4697.6591796875	0.19222110509872437
36.62714385986328	4687.03857421875	0.19052964448928833	4723.66552734375	36.743717193603516	4663.87109375	4700.61474609375	0.1918228268623352
36.58380126953125	4683.6796875	0.1912107914686203	4720.263671875	37.16031265258789	4664.3994140625	4701.5595703125	0.1921263039112091
36.58817672729492	4677.89404296875	0.1923518180847168	4714.482421875	36.82767105102539	4658.18408203125	4695.01171875	0.19291889667510986
36.44812774658203	4675.8486328125	0.19291402399539948	4712.296875	36.851463317871094	4657.16650390625	4694.01806640625	0.1942375898361206
36.39213180541992	4672.5400390625	0.19349947571754456	4708.93212890625	36.53581237792969	4653.1611328125	4689.69677734375	0.19349506497383118
36.3886833190918	4670.1025390625	0.1938745528459549	4706.4912109375	36.430084228515625	4650.2021484375	4686.63232421875	0.1947314441204071
36.333168029785156	4667.619140625	0.19454063475131989	4703.9521484375	36.564640045166016	4650.74951171875	4687.31396484375	0.19523824751377106
36.31424331665039	4667.80810546875	0.1945066601037979	4704.12255859375	36.450374603271484	4644.482421875	4680.9326171875	0.19610676169395447
36.46078109741211	4661.1220703125	0.1957046091556549	4697.5830078125	36.574466705322266	4646.4150390625	4682.98974609375	0.19557946920394897
36.485992431640625	4660.24072265625	0.19612747430801392	4696.7265625	36.53586196899414	4645.5751953125	4682.11083984375	0.19677600264549255
36.5136833190918	4657.0791015625	0.19637203216552734	4693.5927734375	36.622344970703125	4643.0546875	4679.67724609375	0.19683396816253662
