# Supplementary material for: AUTOENCODIX: a generalized and versatile framework to train and evaluate autoencoders for biological representation learning and beyond
Source: Nat Comput Sci. 2025 Dec 9;6(1):96–108. doi: 10.1038/s43588-025-00916-4 (PMC12855006; doi:10.1038/s43588-025-00916-4)
Supplement: Supplementary file 4 — Statistical source data. [file 43588_2025_916_MOESM4_ESM.zip › Source_Data_Fig2/Exp1_TCGA_Annealing_beta1e-01/latent_cov_per_epoch_Exp1_TCGA_Annealing_beta1e-01.csv]

epoch	coverage	total_correlation
0	0.2321037253469686	0.020311169530744078
1	0.24470416362308253	0.01727853378364763
2	0.24579985390796202	0.017065976381419823
3	0.26168736303871437	0.017197290380840613
4	0.2470781592403214	0.015257671979686194
5	0.2531044558071585	0.01827697326305877
6	0.24799123447772095	0.01959233131055882
7	0.24579985390796202	0.026013099172315535
8	0.2573046018991965	0.03012922719200528
9	0.24890430971512054	0.033902191023653216
10	0.24488677867056247	0.03536788465799212
11	0.24780861943024104	0.03676871854111052
12	0.2516435354273192	0.03588030354359972
13	0.2496347699050402	0.031806242780145766
14	0.2487216946676406	0.03546101635886245
15	0.2532870708546384	0.03481713018058219
16	0.25493060628195763	0.033920990962119646
17	0.26040905770635503	0.033441326150257744
18	0.2470781592403214	0.022765347874914355
19	0.24452154857560263	0.02098491584076001
20	0.25712198685171656	0.010894713486090168
21	0.2518261504747991	0.006719665194735214
22	0.2558436815193572	0.007325779825523071
23	0.26113951789627465	0.004115139868241968
24	0.26260043827611396	0.003225613585217779
25	0.2525566106647188	0.006883583231967805
26	0.2556610664718773	0.003427246674304385
27	0.26406135865595326	0.0021633547282418064
28	0.26387874360847335	0.0015047108532080244
29	0.25858290723155586	0.0030314411028289356
30	0.24926953981008035	0.002543433635208814
31	0.2470781592403214	0.0011592817044459025
32	0.2399561723886048	2.0879404962315107e-05
33	0.2394083272461651	0.0003304138773803089
34	0.22260774287801316	0.0002560732032170776
35	0.22881665449233016	0.0003599181222817549
36	0.2174945215485756	2.7817612053837593e-06
37	0.22680788897005114	0.0003740334238111487
38	0.21639883126369613	0.0001436712625677572
39	0.22151205259313367	8.610914623208288e-05
40	0.2158509861212564	0.0002479786501377035
41	0.20653761869978085	0.0003116472405375603
42	0.20434623813002192	4.545655805188176e-05
43	0.21639883126369613	1.6032353116202103e-06
44	0.20745069393718044	4.888156110993691e-07
45	0.2176771365960555	0.00010818165231540888
46	0.2176771365960555	1.174710839180193e-05
47	0.22991234477720965	0.0002360641075851433
48	0.23575602629656683	8.855577780764179e-05
49	0.2295471146822498	0.0007231936039211462
50	0.22735573411249088	0.0009968380647116248
51	0.2176771365960555	8.1482567163782e-05
52	0.22279035792549307	0.0005238374089131526
53	0.22297297297297297	0.0004815087724923117
54	0.22260774287801316	0.0013197448663264666
55	0.23173849525200876	0.002926429974296596
56	0.23356464572680788	0.0031668074662523082
57	0.23356464572680788	0.004275721930715903
58	0.23849525200876553	0.004161173218125036
59	0.23922571219868516	0.0033631797299822352
60	0.23484295105916728	0.0024869336434241163
61	0.24068663257852446	0.0017651866848478193
62	0.2498173849525201	0.0015943287143498353
63	0.24908692476260044	0.0015422374816864703
64	0.24488677867056247	0.0010443779499658135
65	0.2509130752373996	0.000708967544517769
66	0.2510956902848795	0.0007665389120994348
67	0.2545653761869978	0.0003835592095491336
68	0.24525200876552228	2.7451532158551117e-06
69	0.23886048210372535	8.601029036636731e-05
70	0.2394083272461651	2.8283012113661243e-05
71	0.24214755295836377	2.315174585376667e-07
72	0.23246895544192842	4.871087295299503e-06
73	0.2322863403944485	8.684001784331485e-08
74	0.2293644996347699	3.3692013025721224e-05
75	0.23447772096420746	3.3579614662215818e-06
76	0.2295471146822498	9.796424177110907e-05
77	0.23192111029948867	0.00037646005272851113
78	0.22005113221329436	1.1836690054778387e-06
79	0.23009495982468955	9.817588747473849e-05
80	0.2322863403944485	6.537435629994093e-05
81	0.22297297297297297	0.00011420760184588374
82	0.2410518626734843	0.00020959848984425378
83	0.23301680058436816	6.180950862244572e-09
84	0.239590942293645	5.944110625932808e-08
85	0.24214755295836377	9.653218867100577e-05
86	0.2366691015339664	1.068773879531193e-05
87	0.24780861943024104	6.165200083785294e-07
88	0.24634769905040174	7.247352716177602e-06
89	0.24671292914536158	7.053176540594563e-07
90	0.26223520818115414	0.00016084679011552083
91	0.25511322132943753	7.442275951063948e-08
92	0.2540175310445581	4.773059679941127e-06
93	0.26570489408327247	0.00016720777914258633
94	0.2543827611395179	5.724861863765085e-05
95	0.25511322132943753	8.141157826102585e-06
96	0.24744338933528123	0.00014376143481076298
97	0.2540175310445581	0.00013157050679524218
98	0.2574872169466764	0.0003855919986666123
99	0.2547479912344777	8.121452225928749e-05
