# Supplementary material for: AUTOENCODIX: a generalized and versatile framework to train and evaluate autoencoders for biological representation learning and beyond
Source: Nat Comput Sci. 2025 Dec 9;6(1):96–108. doi: 10.1038/s43588-025-00916-4 (PMC12855006; doi:10.1038/s43588-025-00916-4)
Supplement: Supplementary file 4 — Statistical source data. [file 43588_2025_916_MOESM4_ESM.zip › Source_Data_Fig2/Exp1_TCGA_Annealing_beta1e00/Exp1_TCGA_Annealing_beta1e00_config.txt]

BATCH_SIZE: 256
BETA: 1
CHECKPT_PLOT: true
CLINIC_PARAM:
- CANCER_TYPE_ACRONYM
DATA_TYPE:
  ANNO:
    FILE_RAW: data_clinical_formatted.parquet
    TYPE: ANNOTATION
  METH:
    FILE_RAW: data_methylation_per_gene_formatted.parquet
    FILTERING: Var
    SCALING: Standard
    TYPE: NUMERIC
  MUT:
    FILE_RAW: data_combi_MUT_CNA_formatted.parquet
    FILTERING: Var
    SCALING: Standard
    TYPE: NUMERIC
  RNA:
    FILE_RAW: data_mrna_seq_v2_rsem_formatted.parquet
    FILTERING: Var
    SCALING: Standard
    TYPE: NUMERIC
DIM_RED_METH: UMAP
EPOCHS: 100
FIX_RANDOMNESS: all
FIX_XY_LIM:
- - -10
  - 150
- - -10
  - 150
GLOBAL_SEED: 42
K_FILTER: 2000
LATENT_DIM_FIXED: 2
LR_FIXED: 0.0001
MODEL_TYPE: varix
PREDICT_SPLIT: all
RECONSTR_LOSS: MSE
SPLIT:
- 0.6
- 0.2
- 0.2
TRAIN_TYPE: train
VAE_LOSS: KL
RUN_ID: Exp1_TCGA_Annealing_beta1e00
