# Supplementary material for: AUTOENCODIX: a generalized and versatile framework to train and evaluate autoencoders for biological representation learning and beyond
Source: Nat Comput Sci. 2025 Dec 9;6(1):96–108. doi: 10.1038/s43588-025-00916-4 (PMC12855006; doi:10.1038/s43588-025-00916-4)
Supplement: Supplementary file 4 — Statistical source data. [file 43588_2025_916_MOESM4_ESM.zip › Source_Data_Fig2/Exp1_TCGA_Annealing_beta1e00/losses_METH_MUT_RNA_varix.csv]

train_vae_loss	train_recon_loss	train_r2	train_total_loss	valid_vae_loss	valid_recon_loss	valid_total_loss	valid_r2
0.0014625106705352664	6022.8701171875	-0.044827550649642944	6022.87158203125	77.68827819824219	5411.83935546875	5489.52783203125	0.062253840267658234
0.004499122966080904	5406.75732421875	0.06459691375494003	5406.76171875	102.03431701660156	5218.53173828125	5320.56591796875	0.0963311493396759
0.0065751951187849045	5314.48779296875	0.0811380073428154	5314.494140625	105.64720916748047	5152.83740234375	5258.484375	0.10787434875965118
0.008696001023054123	5274.755859375	0.08797889202833176	5274.7646484375	115.39381408691406	5113.72314453125	5229.1171875	0.11456083506345749
0.011486015282571316	5239.99755859375	0.09368236362934113	5240.00927734375	124.37506103515625	5075.44677734375	5199.82177734375	0.11986364424228668
0.015165095217525959	5209.5859375	0.09791667014360428	5209.60107421875	132.07388305664062	5046.35498046875	5178.4287109375	0.12407532334327698
0.019792204722762108	5182.4658203125	0.10140088200569153	5182.48583984375	139.01849365234375	5023.95556640625	5162.97412109375	0.12710395455360413
0.02558135986328125	5158.462890625	0.10514800250530243	5158.48828125	147.81591796875	5001.3095703125	5149.12548828125	0.13060584664344788
0.03345561772584915	5138.87060546875	0.10804802924394608	5138.904296875	160.87344360351562	4980.966796875	5141.84033203125	0.13348910212516785
0.04379076138138771	5114.912109375	0.11141054332256317	5114.9560546875	169.44090270996094	4967.595703125	5137.03662109375	0.13393224775791168
0.057307835668325424	5095.60009765625	0.1146140843629837	5095.6572265625	177.94679260253906	4950.26025390625	5128.20703125	0.13675916194915771
0.07406004518270493	5080.34619140625	0.11649160832166672	5080.42041015625	189.66029357910156	4939.1611328125	5128.8212890625	0.1382465660572052
0.0956249088048935	5070.87353515625	0.11791062355041504	5070.96923828125	199.05706787109375	4930.1015625	5129.15869140625	0.1391827017068863
0.12317854166030884	5057.08935546875	0.11981365084648132	5057.21240234375	209.68446350097656	4922.84375	5132.5283203125	0.14006081223487854
0.15749868750572205	5050.5673828125	0.12082099914550781	5050.72509765625	224.79904174804688	4915.8583984375	5140.6572265625	0.14052921533584595
0.20209278166294098	5039.50634765625	0.12239129096269608	5039.70849609375	231.06309509277344	4909.27197265625	5140.3349609375	0.14156894385814667
0.25749993324279785	5028.00732421875	0.12443545460700989	5028.2646484375	242.45465087890625	4903.42333984375	5145.8779296875	0.14207351207733154
0.3271988332271576	5022.50439453125	0.1251489520072937	5022.83154296875	248.89373779296875	4898.1884765625	5147.08203125	0.14281047880649567
0.41294828057289124	5014.90478515625	0.12622937560081482	5015.31787109375	257.0426940917969	4890.2724609375	5147.31494140625	0.14442947506904602
0.5159367322921753	4998.62744140625	0.12894175946712494	4999.1435546875	261.44879150390625	4880.6533203125	5142.10205078125	0.14510540664196014
0.6446657180786133	4986.1669921875	0.13047003746032715	4986.8115234375	266.5755310058594	4873.36328125	5139.93896484375	0.14588022232055664
0.8092716932296753	4973.69482421875	0.13214462995529175	4974.50390625	276.393310546875	4855.80126953125	5132.1943359375	0.14807111024856567
1.0270236730575562	4964.7490234375	0.13326169550418854	4965.77587890625	292.4554748535156	4846.267578125	5138.72314453125	0.15024802088737488
1.3069730997085571	4962.65234375	0.1334472894668579	4963.95947265625	311.29425048828125	4844.23828125	5155.53271484375	0.14950630068778992
1.6760588884353638	4953.26025390625	0.13513220846652985	4954.9365234375	316.3899841308594	4847.25537109375	5163.6455078125	0.1496357023715973
2.13372540473938	4943.078125	0.13716016709804535	4945.2119140625	329.5747985839844	4830.5595703125	5160.13427734375	0.15257194638252258
2.6804327964782715	4933.05224609375	0.1389637142419815	4935.73291015625	339.5346984863281	4828.7841796875	5168.31884765625	0.15321418642997742
3.3755786418914795	4924.40087890625	0.14050211012363434	4927.7763671875	351.71484375	4828.66357421875	5180.37841796875	0.15358425676822662
4.230730056762695	4915.8720703125	0.1419949233531952	4920.10302734375	359.3116149902344	4830.8935546875	5190.205078125	0.1534079611301422
5.296289920806885	4918.8125	0.14149576425552368	4924.10888671875	369.1424560546875	4822.57275390625	5191.71533203125	0.15461739897727966
6.6128950119018555	4912.0146484375	0.1429559588432312	4918.62744140625	379.6250305175781	4824.67431640625	5204.29931640625	0.15398085117340088
8.2429780960083	4906.0615234375	0.14443515241146088	4914.3046875	380.59271240234375	4812.8203125	5193.4130859375	0.15709933638572693
10.241362571716309	4906.5166015625	0.14433562755584717	4916.7578125	396.060302734375	4805.380859375	5201.44140625	0.15818777680397034
12.688130378723145	4898.71923828125	0.1457434743642807	4911.4072265625	397.05560302734375	4809.20068359375	5206.25634765625	0.15821072459220886
15.514870643615723	4899.646484375	0.14576755464076996	4915.1611328125	400.5303649902344	4807.11474609375	5207.64501953125	0.15852627158164978
18.994644165039062	4889.30908203125	0.14813031256198883	4908.3037109375	400.1147766113281	4792.0	5192.11474609375	0.16117656230926514
22.960954666137695	4887.69287109375	0.14884525537490845	4910.65380859375	402.6502990722656	4793.83935546875	5196.48974609375	0.1621485948562622
27.71113395690918	4880.97509765625	0.15044726431369781	4908.68603515625	401.781005859375	4808.24755859375	5210.0283203125	0.15876352787017822
32.814544677734375	4871.703125	0.152120903134346	4904.517578125	394.8019714355469	4786.029296875	5180.8310546875	0.16335737705230713
38.62641906738281	4869.46435546875	0.1525558978319168	4908.0908203125	379.4570007324219	4793.2939453125	5172.7509765625	0.16235926747322083
44.81547927856445	4865.75341796875	0.1534072458744049	4910.56884765625	366.82733154296875	4791.62109375	5158.4482421875	0.16358712315559387
51.555641174316406	4862.31591796875	0.15400227904319763	4913.87158203125	355.0201110839844	4789.98193359375	5145.001953125	0.1629212647676468
58.46167755126953	4857.38037109375	0.154906764626503	4915.84228515625	342.4344177246094	4778.95556640625	5121.39013671875	0.16641822457313538
64.58698272705078	4858.0341796875	0.15488824248313904	4922.62109375	319.8296203613281	4775.6181640625	5095.44775390625	0.16598953306674957
71.02993774414062	4853.259765625	0.15608814358711243	4924.28955078125	297.9533386230469	4779.375	5077.328125	0.16514310240745544
76.39795684814453	4857.17724609375	0.15528225898742676	4933.5751953125	277.7647399902344	4790.7841796875	5068.548828125	0.16344457864761353
80.9827880859375	4860.45654296875	0.1550436168909073	4941.439453125	260.62847900390625	4796.98486328125	5057.61328125	0.16307875514030457
85.16561126708984	4860.53369140625	0.15549935400485992	4945.69921875	242.9804229736328	4794.45361328125	5037.43408203125	0.16473817825317383
88.65380859375	4858.20263671875	0.15532676875591278	4946.8564453125	224.96226501464844	4793.6376953125	5018.60009765625	0.165664404630661
91.76959991455078	4855.5	0.15599113702774048	4947.26953125	207.0397491455078	4798.67236328125	5005.7119140625	0.16464591026306152
94.81929779052734	4853.4296875	0.15674228966236115	4948.2490234375	191.44378662109375	4780.30224609375	4971.74609375	0.16743537783622742
96.39326477050781	4856.67041015625	0.15584073960781097	4953.0634765625	171.88601684570312	4779.4384765625	4951.32470703125	0.16697898507118225
97.79217529296875	4857.98681640625	0.15512634813785553	4955.77880859375	161.38937377929688	4765.75634765625	4927.1455078125	0.16757352650165558
98.91796112060547	4851.8681640625	0.15702559053897858	4950.7861328125	148.68075561523438	4770.56884765625	4919.24951171875	0.16705293953418732
98.9324722290039	4847.595703125	0.15712450444698334	4946.5283203125	139.63714599609375	4786.009765625	4925.64697265625	0.16334164142608643
98.57698822021484	4844.40478515625	0.15825937688350677	4942.98193359375	131.26370239257812	4779.3271484375	4910.5908203125	0.16529659926891327
97.62996673583984	4843.88525390625	0.15773390233516693	4941.51513671875	124.51541137695312	4779.099609375	4903.615234375	0.16637581586837769
96.88257598876953	4848.6328125	0.15717890858650208	4945.515625	118.87999725341797	4778.64697265625	4897.52685546875	0.16555550694465637
96.3438949584961	4844.48583984375	0.15772782266139984	4940.82958984375	116.2398681640625	4779.6455078125	4895.88525390625	0.164671391248703
97.20518493652344	4843.2958984375	0.1577426940202713	4940.5009765625	111.5948715209961	4784.10986328125	4895.70458984375	0.1647930145263672
96.32691192626953	4843.951171875	0.15793541073799133	4940.2783203125	107.2315902709961	4780.35107421875	4887.58251953125	0.16535396873950958
95.63340759277344	4846.7451171875	0.15719197690486908	4942.37841796875	106.37637329101562	4782.6318359375	4889.00830078125	0.16404403746128082
96.11066436767578	4847.24755859375	0.15708784759044647	4943.3583984375	105.29176330566406	4775.466796875	4880.7587890625	0.16683971881866455
96.52641296386719	4844.12255859375	0.1574563980102539	4940.64892578125	103.35938262939453	4775.9150390625	4879.2744140625	0.1656293272972107
96.4037094116211	4842.09619140625	0.15820877254009247	4938.5	102.88014221191406	4781.7939453125	4884.67431640625	0.16588939726352692
97.0810775756836	4842.75634765625	0.15781262516975403	4939.83740234375	101.8665771484375	4771.9638671875	4873.83056640625	0.16934016346931458
96.63348388671875	4837.7177734375	0.15898841619491577	4934.35107421875	100.75232696533203	4766.4140625	4867.16650390625	0.16954687237739563
96.07862091064453	4835.85888671875	0.15966983139514923	4931.9375	98.40203094482422	4775.322265625	4873.72412109375	0.16817735135555267
95.56670379638672	4836.130859375	0.15882636606693268	4931.69775390625	99.81310272216797	4753.71923828125	4853.5322265625	0.1718965619802475
96.60713958740234	4829.728515625	0.16022919118404388	4926.33544921875	99.87506103515625	4761.9833984375	4861.8583984375	0.1701275110244751
95.6829605102539	4825.6455078125	0.1614653766155243	4921.32861328125	98.96745300292969	4765.890625	4864.85791015625	0.16933602094650269
94.82705688476562	4822.16845703125	0.16240619122982025	4916.99560546875	98.4623031616211	4769.61962890625	4868.08203125	0.16922660171985626
94.70187377929688	4827.873046875	0.1614377796649933	4922.57470703125	98.6241226196289	4775.126953125	4873.7509765625	0.16780884563922882
95.04049682617188	4827.8564453125	0.16139961779117584	4922.89697265625	98.77442169189453	4771.22802734375	4870.00244140625	0.1683965027332306
95.33964538574219	4817.27392578125	0.16308753192424774	4912.61376953125	98.31671142578125	4751.81591796875	4850.1328125	0.17278164625167847
95.6318130493164	4818.935546875	0.1633768230676651	4914.5673828125	98.0545425415039	4764.474609375	4862.529296875	0.1692621409893036
95.59862518310547	4814.4296875	0.16405262053012848	4910.0283203125	98.4396743774414	4759.65576171875	4858.09521484375	0.1705465316772461
95.42064666748047	4810.91748046875	0.1644994169473648	4906.337890625	97.84651947021484	4748.47265625	4846.3193359375	0.1727277636528015
94.82508087158203	4806.07568359375	0.16590693593025208	4900.90087890625	97.45594024658203	4754.4169921875	4851.873046875	0.1709844470024109
94.59185791015625	4812.46044921875	0.16451653838157654	4907.05224609375	97.79779052734375	4746.6630859375	4844.4609375	0.17273494601249695
95.81765747070312	4804.23974609375	0.16554617881774902	4900.0576171875	97.71627807617188	4746.97314453125	4844.689453125	0.172623872756958
95.06957244873047	4804.76025390625	0.16596482694149017	4899.82958984375	98.04188537597656	4744.84228515625	4842.88427734375	0.17410697042942047
96.11284637451172	4796.03466796875	0.16738027334213257	4892.1474609375	97.56546020507812	4737.52978515625	4835.09521484375	0.17513543367385864
95.60787963867188	4796.99462890625	0.1675344854593277	4892.6025390625	96.0863037109375	4735.54296875	4831.62939453125	0.17530469596385956
95.47982025146484	4792.8447265625	0.16832858324050903	4888.32470703125	96.6897201538086	4733.896484375	4830.58642578125	0.17643791437149048
95.88290405273438	4787.8896484375	0.16953571140766144	4883.7724609375	97.08160400390625	4733.96826171875	4831.0498046875	0.17613768577575684
96.19058227539062	4785.7822265625	0.1696983426809311	4881.97265625	97.01577758789062	4736.25341796875	4833.26904296875	0.1757226288318634
95.48641967773438	4784.53271484375	0.16979223489761353	4880.01904296875	95.74309539794922	4729.6982421875	4825.44140625	0.17729677259922028
95.7361831665039	4778.58642578125	0.17097212374210358	4874.32275390625	96.23970794677734	4729.77001953125	4826.009765625	0.1770932525396347
95.81707763671875	4774.982421875	0.1718936264514923	4870.79931640625	96.55097961425781	4721.478515625	4818.029296875	0.1790049970149994
95.74634552001953	4773.04443359375	0.1721518635749817	4868.791015625	96.38397216796875	4726.40576171875	4822.78955078125	0.17757798731327057
95.60050201416016	4767.28076171875	0.1730162352323532	4862.88134765625	95.2768783569336	4723.34716796875	4818.6240234375	0.17848894000053406
95.39183807373047	4768.744140625	0.1729678511619568	4864.1357421875	96.04801177978516	4719.93896484375	4815.98681640625	0.1803678572177887
96.01921844482422	4764.13818359375	0.17382140457630157	4860.1572265625	95.31089782714844	4718.69580078125	4814.0068359375	0.17870666086673737
96.07221221923828	4761.7353515625	0.17401164770126343	4857.8076171875	95.08025360107422	4714.95556640625	4810.03564453125	0.17997831106185913
95.73235321044922	4759.07080078125	0.1743943840265274	4854.80322265625	95.0907974243164	4715.12158203125	4810.21240234375	0.1811409294605255
95.77325439453125	4757.6962890625	0.17504455149173737	4853.4697265625	95.50891876220703	4712.17333984375	4807.68212890625	0.18069171905517578
96.1187744140625	4756.4853515625	0.17517414689064026	4852.60400390625	95.22367858886719	4714.4462890625	4809.669921875	0.18021389842033386
95.83032989501953	4756.49365234375	0.17549313604831696	4852.32421875	95.50382232666016	4717.7041015625	4813.2080078125	0.18061695992946625
96.35690307617188	4752.3037109375	0.17576229572296143	4848.66064453125	96.06565856933594	4701.01513671875	4797.08056640625	0.18213260173797607
