# Supplementary material for: AUTOENCODIX: a generalized and versatile framework to train and evaluate autoencoders for biological representation learning and beyond
Source: Nat Comput Sci. 2025 Dec 9;6(1):96–108. doi: 10.1038/s43588-025-00916-4 (PMC12855006; doi:10.1038/s43588-025-00916-4)
Supplement: Supplementary file 4 — Statistical source data. [file 43588_2025_916_MOESM4_ESM.zip › Source_Data_Fig2/Exp1_TCGA_Annealing_beta1e00/latent_cov_per_epoch_Exp1_TCGA_Annealing_beta1e00.csv]

epoch	coverage	total_correlation
0	0.23301680058436816	0.020236323518322052
1	0.2470781592403214	0.01729211340768977
2	0.24360847333820307	0.017688984419666376
3	0.26369612856099345	0.01799846928832416
4	0.2456172388604821	0.01511276218590396
5	0.2540175310445581	0.01773405599681066
6	0.2518261504747991	0.018219213325942896
7	0.24470416362308253	0.025980034398797258
8	0.25840029218407595	0.02787776977693568
9	0.2529218407596786	0.03206611296667816
10	0.24433893352812272	0.035851172028184664
11	0.2512783053323594	0.03439201948180681
12	0.2560262965668371	0.03634369369061208
13	0.25383491599707814	0.032111439957064114
14	0.2505478451424397	0.03686760859580218
15	0.2540175310445581	0.03617272664580895
16	0.2509130752373996	0.034361521982658516
17	0.26260043827611396	0.03561430859742565
18	0.252008765522279	0.027531528815352146
19	0.2547479912344777	0.022490586367106324
20	0.2560262965668371	0.012568286322572675
21	0.25821767713659605	0.009014800908865084
22	0.2558436815193572	0.009061348330462238
23	0.2618699780861943	0.007515201555325035
24	0.26004382761139516	0.002575792021887402
25	0.25693937180423665	0.004199853582379731
26	0.25675675675675674	0.002355067490299234
27	0.26095690284879475	0.003491414876146237
28	0.25840029218407595	0.0028824188959744035
29	0.25803506208911614	0.0021956915983016856
30	0.25693937180423665	0.0029586457214278994
31	0.24214755295836377	0.0003235509074102083
32	0.23392987582176772	0.000428631770615695
33	0.2262600438276114	0.0016694036112419042
34	0.22498173849525202	0.0002468900432699428
35	0.24287801314828342	5.519120159469537e-05
36	0.21676406135865595	2.648848727915265e-06
37	0.22991234477720965	0.0008309449464025676
38	0.2264426588750913	6.396255536778028e-05
39	0.2247991234477721	0.0013644934970908906
40	0.22845142439737035	0.003355038038607816
41	0.22096420745069395	0.003935901738294945
42	0.21219868517165816	0.0016119696150171947
43	0.22534696859021183	0.0012744162360895928
44	0.21110299488677867	0.0012658168677477377
45	0.2173119065010957	9.81280281679986e-05
46	0.21073776479181885	0.0002340816926036382
47	0.22425127830533237	3.294704293388406e-05
48	0.22279035792549307	0.0006249533813695862
49	0.23173849525200876	0.0003255797244356984
50	0.23137326515704895	0.00017429283156644715
51	0.22571219868517164	0.0014379774436799053
52	0.24525200876552228	0.00046149398061956504
53	0.2507304601899196	0.00044265203252891183
54	0.25639152666179693	0.0006817748179361871
55	0.2545653761869978	0.0009379395184727635
56	0.25931336742147554	0.0012692561708949057
57	0.25	0.0012377807428314291
58	0.24926953981008035	0.0008435598686142853
59	0.24762600438276114	0.0019733635785437187
60	0.24726077428780133	0.00070415466362439
61	0.24488677867056247	0.001693558239376891
62	0.2545653761869978	0.0007746429020309975
63	0.25237399561723883	0.0012514725211452138
64	0.24926953981008035	0.0008568247786988614
65	0.2487216946676406	0.0002444742637885966
66	0.24598246895544193	0.0001091808299040764
67	0.25693937180423665	5.294482275530754e-05
68	0.24890430971512054	0.0001310093948276858
69	0.2468955441928415	3.599713785895631e-05
70	0.25986121256391526	1.554823217286838e-05
71	0.2664353542731921	0.00013891713659841542
72	0.26223520818115414	0.0008722194314234599
73	0.26168736303871437	0.000798263665170662
74	0.25986121256391526	0.00021445728821412047
75	0.27702702702702703	0.0004794604500615307
76	0.2680788897005113	5.533761118403646e-05
77	0.2635135135135135	3.766384079151308e-05
78	0.25785244704163623	6.481108236311428e-05
79	0.2689919649379109	9.158602795666937e-05
80	0.2695398100803506	7.204303260888167e-05
81	0.2525566106647188	2.148861469652985e-05
82	0.2766617969320672	0.0007846171672492019
83	0.2618699780861943	0.0011669060465226977
84	0.25547845142439735	0.0010267785855817557
85	0.2660701241782323	0.001709840296483911
86	0.2498173849525201	0.0025211351522558267
87	0.26515704894083275	0.002977530603039291
88	0.25365230094959823	0.00389625788824155
89	0.2589481373265157	0.002508511741056374
90	0.28378378378378377	0.003979331600406866
91	0.26278305332359386	0.00591232586426349
92	0.2527392257121987	0.006107515200219016
93	0.28761869978086196	0.005619148001562824
94	0.26150474799123447	0.007327244549806267
95	0.2700876552227904	0.005276240429643586
96	0.26241782322863405	0.0051424971942322095
97	0.27757487216946675	0.00540267604430511
98	0.2715485756026297	0.0071158917118889775
99	0.26570489408327247	0.004967783027522987
