# Supplementary material for: AUTOENCODIX: a generalized and versatile framework to train and evaluate autoencoders for biological representation learning and beyond
Source: Nat Comput Sci. 2025 Dec 9;6(1):96–108. doi: 10.1038/s43588-025-00916-4 (PMC12855006; doi:10.1038/s43588-025-00916-4)
Supplement: Supplementary file 4 — Statistical source data. [file 43588_2025_916_MOESM4_ESM.zip › Source_Data_Fig2/Exp1_TCGA_Annealing_beta0/losses_METH_MUT_RNA_varix.csv]

train_vae_loss	train_recon_loss	train_r2	train_total_loss	valid_vae_loss	valid_recon_loss	valid_total_loss	valid_r2
0.0	6022.9443359375	-0.04483386129140854	6022.9443359375	0.0	5412.2666015625	5412.2666015625	0.06218961998820305
0.0	5407.15478515625	0.0645197331905365	5407.15478515625	0.0	5218.89892578125	5218.89892578125	0.096250981092453
0.0	5314.72998046875	0.08114132285118103	5314.72998046875	0.0	5153.5712890625	5153.5712890625	0.10789487510919571
0.0	5273.93603515625	0.08817435055971146	5273.93603515625	0.0	5111.681640625	5111.681640625	0.11480273306369781
0.0	5238.923828125	0.09378070384263992	5238.923828125	0.0	5073.6689453125	5073.6689453125	0.12016333639621735
0.0	5207.8134765625	0.09821765124797821	5207.8134765625	0.0	5045.17822265625	5045.17822265625	0.12415489554405212
0.0	5180.974609375	0.10164248198270798	5180.974609375	0.0	5023.12353515625	5023.12353515625	0.1272951364517212
0.0	5159.0224609375	0.10501749813556671	5159.0224609375	0.0	5001.40478515625	5001.40478515625	0.13058815896511078
0.0	5139.72705078125	0.10788781940937042	5139.72705078125	0.0	4980.20263671875	4980.20263671875	0.13355159759521484
0.0	5115.34228515625	0.11156925559043884	5115.34228515625	0.0	4964.9873046875	4964.9873046875	0.13464736938476562
0.0	5094.49755859375	0.11471522599458694	5094.49755859375	0.0	4949.57861328125	4949.57861328125	0.13677968084812164
0.0	5081.75927734375	0.1163172647356987	5081.75927734375	0.0	4938.71435546875	4938.71435546875	0.13838328421115875
0.0	5071.05615234375	0.11806733161211014	5071.05615234375	0.0	4929.4658203125	4929.4658203125	0.139336496591568
0.0	5057.2041015625	0.1198389008641243	5057.2041015625	0.0	4922.9462890625	4922.9462890625	0.14024782180786133
0.0	5051.99365234375	0.12056576460599899	5051.99365234375	0.0	4913.9501953125	4913.9501953125	0.14141112565994263
0.0	5039.12109375	0.12258248031139374	5039.12109375	0.0	4909.36328125	4909.36328125	0.14167915284633636
0.0	5028.50341796875	0.12447421997785568	5028.50341796875	0.0	4903.0107421875	4903.0107421875	0.14249709248542786
0.0	5026.78466796875	0.12406983971595764	5026.78466796875	0.0	4897.048828125	4897.048828125	0.14325596392154694
0.0	5015.45947265625	0.1265796720981598	5015.45947265625	0.0	4891.0205078125	4891.0205078125	0.14425711333751678
0.0	5001.76318359375	0.1284576803445816	5001.76318359375	0.0	4882.15625	4882.15625	0.14457949995994568
0.0	4987.591796875	0.12994834780693054	4987.591796875	0.0	4879.26318359375	4879.26318359375	0.14419791102409363
0.0	4973.82861328125	0.1320328563451767	4973.82861328125	0.0	4866.5654296875	4866.5654296875	0.14565104246139526
0.0	4968.18798828125	0.13303250074386597	4968.18798828125	0.0	4845.5244140625	4845.5244140625	0.14958550035953522
0.0	4958.82666015625	0.13429631292819977	4958.82666015625	0.0	4830.921875	4830.921875	0.15183810889720917
0.0	4946.2255859375	0.13662447035312653	4946.2255859375	0.0	4836.27197265625	4836.27197265625	0.15161535143852234
0.0	4936.36572265625	0.13830925524234772	4936.36572265625	0.0	4824.01416015625	4824.01416015625	0.15344002842903137
0.0	4925.99462890625	0.14052487909793854	4925.99462890625	0.0	4818.7958984375	4818.7958984375	0.15484248101711273
0.0	4917.54296875	0.1418037712574005	4917.54296875	0.0	4815.76025390625	4815.76025390625	0.15648572146892548
0.0	4907.04833984375	0.1436619609594345	4907.04833984375	0.0	4827.39990234375	4827.39990234375	0.15408828854560852
0.0	4911.4912109375	0.14312849938869476	4911.4912109375	0.0	4825.92578125	4825.92578125	0.1549057811498642
0.0	4906.7822265625	0.14409758150577545	4906.7822265625	0.0	4817.966796875	4817.966796875	0.1558755487203598
0.0	4897.44970703125	0.14595657587051392	4897.44970703125	0.0	4812.9296875	4812.9296875	0.15712636709213257
0.0	4906.75927734375	0.1441100388765335	4906.75927734375	0.0	4796.08740234375	4796.08740234375	0.1603352129459381
0.0	4884.654296875	0.1483820229768753	4884.654296875	0.0	4794.0947265625	4794.0947265625	0.16159871220588684
0.0	4885.51806640625	0.14863954484462738	4885.51806640625	0.0	4797.13671875	4797.13671875	0.1607188582420349
0.0	4877.03564453125	0.15049666166305542	4877.03564453125	0.0	4784.41357421875	4784.41357421875	0.16293977200984955
0.0	4872.923828125	0.15153270959854126	4872.923828125	0.0	4781.64794921875	4781.64794921875	0.16401617228984833
0.0	4865.30126953125	0.15330934524536133	4865.30126953125	0.0	4793.03515625	4793.03515625	0.16227203607559204
0.0	4859.62646484375	0.15426836907863617	4859.62646484375	0.0	4774.4306640625	4774.4306640625	0.16586270928382874
0.0	4852.5029296875	0.15569831430912018	4852.5029296875	0.0	4770.05859375	4770.05859375	0.1673305630683899
0.0	4853.5537109375	0.15555012226104736	4853.5537109375	0.0	4764.06494140625	4764.06494140625	0.16879010200500488
0.0	4843.2783203125	0.1576394885778427	4843.2783203125	0.0	4768.12890625	4768.12890625	0.16703397035598755
0.0	4838.08251953125	0.1588231921195984	4838.08251953125	0.0	4758.03271484375	4758.03271484375	0.17019057273864746
0.0	4832.341796875	0.15999139845371246	4832.341796875	0.0	4757.087890625	4757.087890625	0.17061224579811096
0.0	4824.18701171875	0.16171003878116608	4824.18701171875	0.0	4757.42626953125	4757.42626953125	0.171364426612854
0.0	4819.35009765625	0.16244710981845856	4819.35009765625	0.0	4753.8359375	4753.8359375	0.17208057641983032
0.0	4813.037109375	0.1639796942472458	4813.037109375	0.0	4754.6416015625	4754.6416015625	0.17218711972236633
0.0	4806.865234375	0.16539905965328217	4806.865234375	0.0	4749.5146484375	4749.5146484375	0.17330214381217957
0.0	4809.0263671875	0.1647060215473175	4809.0263671875	0.0	4746.38330078125	4746.38330078125	0.1737220138311386
0.0	4806.9375	0.1651921421289444	4806.9375	0.0	4748.73681640625	4748.73681640625	0.17365069687366486
0.0	4800.5498046875	0.16667842864990234	4800.5498046875	0.0	4756.74951171875	4756.74951171875	0.1733517348766327
0.0	4795.85546875	0.16767555475234985	4795.85546875	0.0	4756.7412109375	4756.7412109375	0.17413459718227386
0.0	4785.478515625	0.16971798241138458	4785.478515625	0.0	4746.44189453125	4746.44189453125	0.1761605590581894
0.0	4783.0205078125	0.17070139944553375	4783.0205078125	0.0	4740.18115234375	4740.18115234375	0.17733457684516907
0.0	4780.67333984375	0.1713441014289856	4780.67333984375	0.0	4741.7451171875	4741.7451171875	0.17666973173618317
0.0	4776.93505859375	0.17227119207382202	4776.93505859375	0.0	4739.134765625	4739.134765625	0.1775285005569458
0.0	4769.42724609375	0.1733883023262024	4769.42724609375	0.0	4730.8857421875	4730.8857421875	0.17878562211990356
0.0	4767.72998046875	0.1742352396249771	4767.72998046875	0.0	4743.96923828125	4743.96923828125	0.1762591153383255
0.0	4767.185546875	0.1745358109474182	4767.185546875	0.0	4733.68115234375	4733.68115234375	0.17815497517585754
0.0	4759.90380859375	0.17570596933364868	4759.90380859375	0.0	4743.64697265625	4743.64697265625	0.17657266557216644
0.0	4758.73193359375	0.17625735700130463	4758.73193359375	0.0	4726.921875	4726.921875	0.1795918494462967
0.0	4754.53857421875	0.1769953966140747	4754.53857421875	0.0	4716.24169921875	4716.24169921875	0.18089044094085693
0.0	4754.06689453125	0.17724117636680603	4754.06689453125	0.0	4713.55615234375	4713.55615234375	0.18112078309059143
0.0	4747.3720703125	0.1785404086112976	4747.3720703125	0.0	4718.353515625	4718.353515625	0.18013817071914673
0.0	4746.01025390625	0.17902706563472748	4746.01025390625	0.0	4714.333984375	4714.333984375	0.18049634993076324
0.0	4744.7294921875	0.17929306626319885	4744.7294921875	0.0	4710.36572265625	4710.36572265625	0.1819450855255127
0.0	4744.11767578125	0.17944182455539703	4744.11767578125	0.0	4699.09716796875	4699.09716796875	0.18374796211719513
0.0	4747.51123046875	0.17884939908981323	4747.51123046875	0.0	4696.0615234375	4696.0615234375	0.18506690859794617
0.0	4745.3330078125	0.17874404788017273	4745.3330078125	0.0	4700.32275390625	4700.32275390625	0.18450002372264862
0.0	4742.06494140625	0.1793072521686554	4742.06494140625	0.0	4723.42236328125	4723.42236328125	0.18036077916622162
0.0	4741.8583984375	0.1796056479215622	4741.8583984375	0.0	4715.4990234375	4715.4990234375	0.18235841393470764
0.0	4736.0068359375	0.1808597892522812	4736.0068359375	0.0	4684.79833984375	4684.79833984375	0.18794068694114685
0.0	4718.54443359375	0.18412233889102936	4718.54443359375	0.0	4677.28662109375	4677.28662109375	0.18970757722854614
0.0	4711.14453125	0.18572646379470825	4711.14453125	0.0	4680.05322265625	4680.05322265625	0.18962214887142181
0.0	4707.78955078125	0.18663373589515686	4707.78955078125	0.0	4670.79833984375	4670.79833984375	0.19084171950817108
0.0	4704.580078125	0.18754597008228302	4704.580078125	0.0	4668.15478515625	4668.15478515625	0.19093218445777893
0.0	4697.54736328125	0.1888846457004547	4697.54736328125	0.0	4669.46826171875	4669.46826171875	0.19134938716888428
0.0	4695.091796875	0.18909883499145508	4695.091796875	0.0	4665.70703125	4665.70703125	0.19171178340911865
0.0	4685.8408203125	0.19072537124156952	4685.8408203125	0.0	4663.5166015625	4663.5166015625	0.19226069748401642
0.0	4685.35205078125	0.19102168083190918	4685.35205078125	0.0	4665.86279296875	4665.86279296875	0.19183851778507233
0.0	4683.296875	0.19136209785938263	4683.296875	0.0	4665.00146484375	4665.00146484375	0.19179563224315643
0.0	4678.11962890625	0.19251655042171478	4678.11962890625	0.0	4665.169921875	4665.169921875	0.19267871975898743
0.0	4677.0107421875	0.19282397627830505	4677.0107421875	0.0	4665.94384765625	4665.94384765625	0.19223645329475403
0.0	4672.7509765625	0.19394630193710327	4672.7509765625	0.0	4667.62646484375	4667.62646484375	0.1919335126876831
0.0	4674.55908203125	0.19338031113147736	4674.55908203125	0.0	4672.61474609375	4672.61474609375	0.19135966897010803
0.0	4674.36669921875	0.19349804520606995	4674.36669921875	0.0	4667.6005859375	4667.6005859375	0.19160233438014984
0.0	4677.67236328125	0.19241032004356384	4677.67236328125	0.0	4657.3916015625	4657.3916015625	0.19449058175086975
0.0	4681.97314453125	0.19179458916187286	4681.97314453125	0.0	4648.78369140625	4648.78369140625	0.19606319069862366
0.0	4673.4033203125	0.19346219301223755	4673.4033203125	0.0	4648.33203125	4648.33203125	0.19640761613845825
0.0	4661.15771484375	0.19573450088500977	4661.15771484375	0.0	4645.57666015625	4645.57666015625	0.19660702347755432
0.0	4656.56103515625	0.1966080665588379	4656.56103515625	0.0	4648.7900390625	4648.7900390625	0.19708696007728577
0.0	4650.93603515625	0.19761155545711517	4650.93603515625	0.0	4641.27392578125	4641.27392578125	0.19798725843429565
0.0	4647.9697265625	0.1984470933675766	4647.9697265625	0.0	4643.5126953125	4643.5126953125	0.19865956902503967
0.0	4646.0810546875	0.19884361326694489	4646.0810546875	0.0	4641.38525390625	4641.38525390625	0.19792023301124573
0.0	4642.79248046875	0.19937434792518616	4642.79248046875	0.0	4639.181640625	4639.181640625	0.19835233688354492
0.0	4639.220703125	0.20035243034362793	4639.220703125	0.0	4638.80615234375	4638.80615234375	0.1988358348608017
0.0	4637.779296875	0.20079270005226135	4637.779296875	0.0	4636.28564453125	4636.28564453125	0.19914841651916504
0.0	4633.44921875	0.20156680047512054	4633.44921875	0.0	4638.58837890625	4638.58837890625	0.19899265468120575
0.0	4631.56005859375	0.20215748250484467	4631.56005859375	0.0	4633.99951171875	4633.99951171875	0.19983547925949097
0.0	4628.279296875	0.20274759829044342	4628.279296875	0.0	4628.404296875	4628.404296875	0.20032119750976562
