# Supplementary material for: AUTOENCODIX: a generalized and versatile framework to train and evaluate autoencoders for biological representation learning and beyond
Source: Nat Comput Sci. 2025 Dec 9;6(1):96–108. doi: 10.1038/s43588-025-00916-4 (PMC12855006; doi:10.1038/s43588-025-00916-4)
Supplement: Supplementary file 4 — Statistical source data. [file 43588_2025_916_MOESM4_ESM.zip › Source_Data_Fig2/Exp1_TCGA_Annealing_beta0/latent_cov_per_epoch_Exp1_TCGA_Annealing_beta0.csv]

epoch	coverage	total_correlation
0	0.2321037253469686	0.020311176577542334
1	0.24525200876552228	0.01726367530380557
2	0.24634769905040174	0.017149623661079083
3	0.26168736303871437	0.017930811665442192
4	0.24342585829072316	0.01588006078152393
5	0.25547845142439735	0.01799712714205981
6	0.25	0.017132645773859423
7	0.2456172388604821	0.025546951057511258
8	0.25639152666179693	0.027291276339655113
9	0.2509130752373996	0.03171273001492736
10	0.2468955441928415	0.03583486716598294
11	0.2532870708546384	0.03434327459102349
12	0.25383491599707814	0.0348885441960487
13	0.2516435354273192	0.0309750085292384
14	0.24744338933528123	0.03618480657656242
15	0.25967859751643535	0.03409595111632946
16	0.25365230094959823	0.031727246329409375
17	0.25693937180423665	0.0344604069710428
18	0.24817384952520088	0.028356117207224862
19	0.2525566106647188	0.019111468567082568
20	0.25712198685171656	0.009998836210127315
21	0.2556610664718773	0.006130748880483594
22	0.25511322132943753	0.00907885551998433
23	0.2531044558071585	0.004549527055089264
24	0.2574872169466764	0.003649601310264927
25	0.2510956902848795	0.0038170824195820074
26	0.25821767713659605	0.00232112772763049
27	0.2589481373265157	0.0028344683700396445
28	0.2573046018991965	0.0025169454835793914
29	0.25712198685171656	0.0038862986098875396
30	0.25383491599707814	0.0045502632988467795
31	0.24579985390796202	0.0012614164819337859
32	0.23246895544192842	7.370352161473193e-06
33	0.2456172388604821	0.0036628137673684336
34	0.22972972972972974	3.17684252237882e-06
35	0.2412344777209642	0.00029002612086515
36	0.2262600438276114	6.827882407201002e-05
37	0.2366691015339664	0.0007892137324461146
38	0.22114682249817386	0.0003012756946692008
39	0.22224251278305332	0.00038626890432968963
40	0.21274653031409788	0.0006931786823862751
41	0.2087289992695398	0.0003049883818633248
42	0.20452885317750183	9.968743471588937e-06
43	0.2189554419284149	9.057479636531696e-06
44	0.21329437545653762	2.624465669498477e-05
45	0.22169466764061357	0.00019634604724139137
46	0.22406866325785244	0.0003643021818122705
47	0.22406866325785244	0.00048283382063374347
48	0.22972972972972974	0.0010495186610715024
49	0.22498173849525202	0.0031903965490300834
50	0.22370343316289262	0.005667341868881515
51	0.21493791088385683	0.0038117661824124127
52	0.2189554419284149	0.003707760387280601
53	0.22571219868517164	0.002714762941415927
54	0.22699050401753104	0.003658497181216802
55	0.22735573411249088	0.003580800637438486
56	0.2306428049671293	0.002528863206416432
57	0.23721694667640614	0.004384230170360048
58	0.23703433162892623	0.0029731182463521577
59	0.23739956172388604	0.004283000924576008
60	0.2408692476260044	0.004357523806381991
61	0.24671292914536158	0.003963206442591627
62	0.2505478451424397	0.004393685015876336
63	0.25529583637691744	0.004812873749242996
64	0.2516435354273192	0.004049572673577195
65	0.2540175310445581	0.004235168583955229
66	0.2525566106647188	0.003555488351738134
67	0.2496347699050402	0.002470050492669351
68	0.2352081811541271	0.0005152392267948613
69	0.22552958363769174	0.00022760921211606444
70	0.22260774287801316	0.00010164082862829105
71	0.2306428049671293	0.000273958193022672
72	0.22352081811541272	0.0005341298878898115
73	0.2262600438276114	0.0006914017441301823
74	0.22406866325785244	0.0002555805039383685
75	0.23319941563184807	0.0005813948173560846
76	0.22607742878013148	0.00031778486427302965
77	0.2293644996347699	1.722996959330203e-06
78	0.22918188458729	0.0006231702575245635
79	0.23466033601168737	0.00018687546701467994
80	0.23356464572680788	2.666392836214726e-05
81	0.2293644996347699	0.00023086258044369146
82	0.23703433162892623	3.8455234907530667e-07
83	0.23593864134404674	9.563143965607424e-07
84	0.23703433162892623	6.186109380390548e-05
85	0.2410518626734843	1.5087737757824016e-05
86	0.24415631848064281	1.3677463743810847e-05
87	0.2516435354273192	0.0008062681966842788
88	0.24433893352812272	0.0013068052919100737
89	0.23904309715120525	0.0011538678970524074
90	0.2509130752373996	0.0010174817325712127
91	0.24050401753104456	0.0006879951126270711
92	0.2366691015339664	0.001336324138735634
93	0.24306062819576332	0.0009437875543714114
94	0.23758217677136595	0.0008126360196900606
95	0.2425127830533236	0.0010967532423000748
96	0.239590942293645	0.0008288426574836194
97	0.24634769905040174	0.0008532220742374363
98	0.2485390796201607	0.0005532906621565914
99	0.2529218407596786	0.0010616443065227799
