# Supplementary material for: AUTOENCODIX: a generalized and versatile framework to train and evaluate autoencoders for biological representation learning and beyond
Source: Nat Comput Sci. 2025 Dec 9;6(1):96–108. doi: 10.1038/s43588-025-00916-4 (PMC12855006; doi:10.1038/s43588-025-00916-4)
Supplement: Supplementary file 4 — Statistical source data. [file 43588_2025_916_MOESM4_ESM.zip › Source_Data_Fig2/Exp1_TCGA_Annealing_beta1e-02/losses_METH_MUT_RNA_varix.csv]

train_vae_loss	train_recon_loss	train_r2	train_total_loss	valid_vae_loss	valid_recon_loss	valid_total_loss	valid_r2
1.4623949937231373e-05	6022.9443359375	-0.04483386129140854	6022.9443359375	0.777099072933197	5412.2685546875	5413.04541015625	0.06218928098678589
4.499265196500346e-05	5407.15478515625	0.0645197406411171	5407.15478515625	1.0217803716659546	5218.8984375	5219.92041015625	0.09625111520290375
6.585434312000871e-05	5314.72998046875	0.08114133030176163	5314.72998046875	1.0612536668777466	5153.580078125	5154.64111328125	0.10789352655410767
8.7403466750402e-05	5273.935546875	0.08817439526319504	5273.935546875	1.155729055404663	5111.685546875	5112.84130859375	0.11480198800563812
0.00011509100295370445	5238.92529296875	0.093780517578125	5238.92529296875	1.251636028289795	5073.67578125	5074.92724609375	0.12016485631465912
0.00015232592704705894	5207.8125	0.09821753948926926	5207.8125	1.328950047492981	5045.18115234375	5046.51025390625	0.12415698170661926
0.0001986099232453853	5181.02294921875	0.10161831229925156	5181.02294921875	1.3818591833114624	5022.93505859375	5024.31689453125	0.12734432518482208
0.00025557042681612074	5158.8935546875	0.10499405115842819	5158.89404296875	1.471839189529419	5000.9189453125	5002.390625	0.13055577874183655
0.0003342807467561215	5139.56298828125	0.10788320749998093	5139.5634765625	1.6006313562393188	4980.47119140625	4982.07177734375	0.13341720402240753
0.00043782105785794556	5115.4267578125	0.11143049597740173	5115.42724609375	1.7032252550125122	4964.5751953125	4966.2783203125	0.13486307859420776
0.0005721784546039999	5094.30810546875	0.11482009291648865	5094.30859375	1.7841343879699707	4949.72216796875	4951.50634765625	0.13677015900611877
0.0007427775417454541	5082.90625	0.11614244431257248	5082.9072265625	1.9083037376403809	4939.419921875	4941.328125	0.1382114589214325
0.0009629431297071278	5071.52392578125	0.11790312081575394	5071.52490234375	2.006675958633423	4929.35546875	4931.3623046875	0.1393897831439972
0.0012413812801241875	5056.056640625	0.11992008239030838	5056.05810546875	2.107585906982422	4922.783203125	4924.890625	0.14002788066864014
0.001581842778250575	5050.82861328125	0.12065108120441437	5050.830078125	2.252336263656616	4912.9541015625	4915.20654296875	0.14157447218894958
0.002033652737736702	5039.73291015625	0.12237927317619324	5039.73486328125	2.3126063346862793	4909.91943359375	4912.23193359375	0.14150267839431763
0.002583528170362115	5028.21435546875	0.12457563728094101	5028.216796875	2.4306552410125732	4902.34912109375	4904.77978515625	0.1426313817501068
0.003281966783106327	5024.0234375	0.12472423911094666	5024.02685546875	2.5055437088012695	4898.560546875	4901.06591796875	0.1428518295288086
0.0041610077023506165	5016.55029296875	0.12615519762039185	5016.5546875	2.6058387756347656	4890.021484375	4892.62744140625	0.14453662931919098
0.005216682329773903	5001.45361328125	0.1285121738910675	5001.458984375	2.6890857219696045	4883.5732421875	4886.26220703125	0.1446184366941452
0.006571571342647076	4989.50634765625	0.1298374980688095	4989.5126953125	2.7583470344543457	4881.63525390625	4884.3935546875	0.1439444124698639
0.008361215703189373	4976.05908203125	0.13191424310207367	4976.0673828125	2.8855011463165283	4855.24609375	4858.1318359375	0.14774179458618164
0.010615626350045204	4960.9150390625	0.13429197669029236	4960.92578125	2.9867570400238037	4847.521484375	4850.50830078125	0.14920377731323242
0.013436362147331238	4959.7998046875	0.1339636892080307	4959.8134765625	3.1240692138671875	4837.7548828125	4840.87890625	0.1508851945400238
0.01713433489203453	4949.1484375	0.13612985610961914	4949.16552734375	3.2401936054229736	4837.2451171875	4840.4853515625	0.15179458260536194
0.021702881902456284	4938.6796875	0.1380404531955719	4938.701171875	3.3594958782196045	4833.5126953125	4836.8720703125	0.1525370329618454
0.027232544496655464	4932.9169921875	0.13904844224452972	4932.9443359375	3.448270559310913	4829.5908203125	4833.0390625	0.15355053544044495
0.03426135703921318	4924.72021484375	0.14036008715629578	4924.75439453125	3.552022695541382	4828.0458984375	4831.59814453125	0.15415586531162262
0.042981356382369995	4918.12890625	0.14152079820632935	4918.171875	3.6727044582366943	4815.095703125	4818.7685546875	0.15644969046115875
0.054171137511730194	4921.177734375	0.14117863774299622	4921.23193359375	3.8079833984375	4813.84033203125	4817.6484375	0.15650588274002075
0.0678129643201828	4913.77001953125	0.1426231861114502	4913.837890625	3.9627039432525635	4816.36328125	4820.326171875	0.15594540536403656
0.08539504557847977	4907.2451171875	0.14388197660446167	4907.33056640625	4.046633243560791	4805.873046875	4809.919921875	0.15873095393180847
0.10706577450037003	4906.08935546875	0.14425028860569	4906.1962890625	4.085161209106445	4813.55224609375	4817.63720703125	0.15668648481369019
0.13451024889945984	4899.63916015625	0.1456146389245987	4899.7734375	4.258316993713379	4810.9189453125	4815.17724609375	0.15803250670433044
0.16710807383060455	4896.57080078125	0.1467696577310562	4896.73779296875	4.3580803871154785	4817.87353515625	4822.2314453125	0.15682828426361084
0.21048246324062347	4891.15380859375	0.1479034572839737	4891.3642578125	4.4939117431640625	4810.173828125	4814.66796875	0.15806671977043152
0.26124027371406555	4886.1025390625	0.148956760764122	4886.36376953125	4.61915397644043	4806.41796875	4811.037109375	0.1592511236667633
0.3240266740322113	4881.71337890625	0.1501067727804184	4882.03759765625	4.779223918914795	4795.67626953125	4800.45556640625	0.16159683465957642
0.40011003613471985	4872.41455078125	0.15164388716220856	4872.814453125	4.859374523162842	4780.1435546875	4785.0029296875	0.16440996527671814
0.49163854122161865	4865.78076171875	0.1529196947813034	4866.2724609375	4.925075054168701	4785.50537109375	4790.4306640625	0.16387808322906494
0.601202666759491	4864.43310546875	0.15353251993656158	4865.0341796875	5.060267925262451	4776.0078125	4781.06787109375	0.16598066687583923
0.7286050915718079	4855.705078125	0.15536387264728546	4856.43359375	5.202269077301025	4786.5400390625	4791.7421875	0.16331031918525696
0.8821588158607483	4849.74609375	0.15665863454341888	4850.62841796875	5.4041852951049805	4772.92138671875	4778.32568359375	0.16772578656673431
1.0540475845336914	4840.22705078125	0.15852855145931244	4841.28125	5.487336158752441	4764.65283203125	4770.14013671875	0.1695762574672699
1.2539560794830322	4830.24755859375	0.16051098704338074	4831.50146484375	5.589643478393555	4759.96240234375	4765.55224609375	0.17092034220695496
1.48735511302948	4825.474609375	0.16144563257694244	4826.9619140625	5.731930255889893	4757.78515625	4763.51708984375	0.1715802401304245
1.7467858791351318	4817.892578125	0.16314399242401123	4819.63916015625	5.809810161590576	4755.216796875	4761.0263671875	0.17207792401313782
2.028887987136841	4813.728515625	0.16429513692855835	4815.75732421875	5.937140941619873	4753.1328125	4759.06982421875	0.17290495336055756
2.330223798751831	4806.52783203125	0.1652955561876297	4808.85791015625	5.987871170043945	4748.212890625	4754.20068359375	0.1737573891878128
2.6557512283325195	4803.3701171875	0.16613423824310303	4806.02587890625	6.106225490570068	4746.8115234375	4752.91796875	0.17347612977027893
2.998091459274292	4798.755859375	0.16740338504314423	4801.75390625	6.205739498138428	4746.708984375	4752.91455078125	0.17402255535125732
3.3334481716156006	4789.5517578125	0.16897958517074585	4792.88525390625	6.177527904510498	4747.515625	4753.693359375	0.17399795353412628
3.6826767921447754	4786.826171875	0.16948601603507996	4790.5087890625	6.343734264373779	4732.72705078125	4739.07080078125	0.1767595261335373
4.017739772796631	4785.45947265625	0.17030352354049683	4789.47705078125	6.394108295440674	4732.66748046875	4739.0615234375	0.17765405774116516
4.357329368591309	4784.34765625	0.17031675577163696	4788.705078125	6.501699924468994	4729.25048828125	4735.751953125	0.17743557691574097
4.678642272949219	4780.21240234375	0.17128188908100128	4784.89111328125	6.511991500854492	4721.26611328125	4727.7783203125	0.17836233973503113
4.956902980804443	4772.505859375	0.17242245376110077	4777.462890625	6.537458896636963	4718.65234375	4725.18994140625	0.17973093688488007
5.1992950439453125	4766.19091796875	0.17424559593200684	4771.39013671875	6.589069843292236	4720.22802734375	4726.81689453125	0.1791848987340927
5.44447660446167	4765.22802734375	0.1745069921016693	4770.67236328125	6.639890193939209	4718.28369140625	4724.92333984375	0.1793491393327713
5.680908679962158	4758.056640625	0.17568109929561615	4763.73779296875	6.705873489379883	4720.36572265625	4727.07177734375	0.17927439510822296
5.87387752532959	4753.927734375	0.1766853779554367	4759.8017578125	6.71989107131958	4709.724609375	4716.4443359375	0.18183976411819458
6.06921911239624	4753.05908203125	0.17692631483078003	4759.12841796875	6.821566581726074	4708.85107421875	4715.6728515625	0.18168291449546814
6.234270095825195	4750.421875	0.17760787904262543	4756.65625	6.844641208648682	4706.8681640625	4713.712890625	0.18238303065299988
6.3673834800720215	4744.51708984375	0.17874310910701752	4750.88427734375	6.884225845336914	4707.18701171875	4714.0712890625	0.18200565874576569
6.50050163269043	4742.88134765625	0.1792619377374649	4749.3818359375	7.012173652648926	4706.51123046875	4713.5234375	0.1824963390827179
6.623150825500488	4744.8388671875	0.17874179780483246	4751.4619140625	7.128069877624512	4724.00537109375	4731.13330078125	0.18068839609622955
6.733557224273682	4752.49755859375	0.1773921549320221	4759.23095703125	7.321505546569824	4744.60888671875	4751.93017578125	0.17874160408973694
6.841326713562012	4759.47265625	0.17673178017139435	4766.31396484375	7.45020055770874	4738.5703125	4746.0205078125	0.18039175868034363
6.952886581420898	4752.8271484375	0.17797470092773438	4759.7802734375	7.4105963706970215	4702.2294921875	4709.64013671875	0.18526065349578857
7.033663272857666	4745.173828125	0.17908978462219238	4752.20751953125	7.383236885070801	4695.88427734375	4703.267578125	0.18592770397663116
7.088790416717529	4733.265625	0.1814248412847519	4740.3544921875	7.360413074493408	4691.39404296875	4698.75439453125	0.18707811832427979
7.113585472106934	4723.1904296875	0.18348698318004608	4730.30419921875	7.374044418334961	4692.21240234375	4699.58642578125	0.18724513053894043
7.16743278503418	4716.6884765625	0.18448065221309662	4723.85595703125	7.3956708908081055	4690.83349609375	4698.22900390625	0.18732303380966187
7.238490581512451	4712.58251953125	0.1854124665260315	4719.82080078125	7.424931526184082	4692.16015625	4699.5849609375	0.18825992941856384
7.280459403991699	4710.1875	0.18601185083389282	4717.4677734375	7.481595039367676	4677.99658203125	4685.47802734375	0.19023826718330383
7.382020473480225	4706.93359375	0.18689408898353577	4714.3154296875	7.466851234436035	4674.87060546875	4682.33740234375	0.18990442156791687
7.417299270629883	4701.14990234375	0.18792273104190826	4708.5673828125	7.538027763366699	4677.302734375	4684.8408203125	0.19065935909748077
7.481465816497803	4699.05419921875	0.18813113868236542	4706.53564453125	7.549421310424805	4670.689453125	4678.23876953125	0.191176176071167
7.545834541320801	4695.01806640625	0.1889050155878067	4702.56396484375	7.665485858917236	4670.09765625	4677.76318359375	0.19143803417682648
7.605495929718018	4692.84228515625	0.189309224486351	4700.44775390625	7.610283374786377	4672.2958984375	4679.90625	0.19048339128494263
7.674839019775391	4690.8818359375	0.18948198854923248	4698.556640625	7.671115875244141	4675.6162109375	4683.287109375	0.19004127383232117
7.721745014190674	4687.46044921875	0.19035081565380096	4695.18212890625	7.732186317443848	4676.1435546875	4683.8759765625	0.1905176043510437
7.781906604766846	4686.73291015625	0.19058583676815033	4694.5146484375	7.778494834899902	4681.76806640625	4689.54638671875	0.18936535716056824
7.847304344177246	4687.47802734375	0.19065798819065094	4695.3251953125	7.844455718994141	4682.05859375	4689.90283203125	0.1891007274389267
7.903512954711914	4690.9853515625	0.1895700842142105	4698.888671875	7.995391368865967	4669.08203125	4677.07763671875	0.19202306866645813
7.94254732131958	4687.9677734375	0.19046787917613983	4695.91015625	8.087179183959961	4655.83935546875	4663.9267578125	0.19406002759933472
7.975422382354736	4680.642578125	0.1916429102420807	4688.6181640625	8.136164665222168	4652.1162109375	4660.25244140625	0.1954333633184433
8.002042770385742	4674.3671875	0.1929352879524231	4682.369140625	8.106135368347168	4648.197265625	4656.30322265625	0.19594502449035645
8.020848274230957	4671.40087890625	0.19344545900821686	4679.421875	8.173590660095215	4644.32666015625	4652.50048828125	0.1967683732509613
8.049840927124023	4663.869140625	0.19500631093978882	4671.9189453125	8.166780471801758	4644.32470703125	4652.49169921875	0.19669559597969055
8.072992324829102	4661.69189453125	0.1956404149532318	4669.7646484375	8.293728828430176	4652.15087890625	4660.44482421875	0.19619685411453247
8.123690605163574	4658.00048828125	0.19620250165462494	4666.1240234375	8.285113334655762	4645.77197265625	4654.05712890625	0.19724559783935547
8.14382266998291	4654.6591796875	0.1971151977777481	4662.80322265625	8.331785202026367	4647.91357421875	4656.2451171875	0.19751682877540588
8.181635856628418	4651.462890625	0.19777975976467133	4659.64453125	8.337517738342285	4645.54541015625	4653.8828125	0.19719606637954712
8.227924346923828	4647.849609375	0.1983712613582611	4656.07763671875	8.313008308410645	4639.23046875	4647.54345703125	0.198172464966774
8.248846054077148	4645.2412109375	0.19915460050106049	4653.490234375	8.404211044311523	4645.7041015625	4654.1083984375	0.19782298803329468
8.28067684173584	4644.72607421875	0.19935189187526703	4653.0068359375	8.41995620727539	4640.7197265625	4649.1396484375	0.19842514395713806
8.340380668640137	4639.91015625	0.20028676092624664	4648.25048828125	8.484538078308105	4641.90234375	4650.38671875	0.1982874870300293
8.379155158996582	4636.84765625	0.20097526907920837	4645.22705078125	8.507530212402344	4640.16845703125	4648.67578125	0.19905829429626465
8.416407585144043	4634.29150390625	0.20124444365501404	4642.7080078125	8.548138618469238	4636.83056640625	4645.37890625	0.19927236437797546
