# Supplementary material for: AUTOENCODIX: a generalized and versatile framework to train and evaluate autoencoders for biological representation learning and beyond
Source: Nat Comput Sci. 2025 Dec 9;6(1):96–108. doi: 10.1038/s43588-025-00916-4 (PMC12855006; doi:10.1038/s43588-025-00916-4)
Supplement: Supplementary file 4 — Statistical source data. [file 43588_2025_916_MOESM4_ESM.zip › Source_Data_Fig2/Exp1_TCGA_Annealing_beta1e-02/latent_cov_per_epoch_Exp1_TCGA_Annealing_beta1e-02.csv]

epoch	coverage	total_correlation
0	0.2321037253469686	0.020311172261483268
1	0.24525200876552228	0.017263687270519412
2	0.24634769905040174	0.017149644913652118
3	0.26168736303871437	0.01792997852640088
4	0.24360847333820307	0.015874956008095964
5	0.25547845142439735	0.017993607198887318
6	0.2498173849525201	0.016962640313523458
7	0.24488677867056247	0.025705821881945923
8	0.25511322132943753	0.02825552668389264
9	0.2531044558071585	0.03218638227243975
10	0.24634769905040174	0.03604096029393222
11	0.2534696859021183	0.03443045810441081
12	0.2531044558071585	0.034948835638984654
13	0.2521913805697589	0.03071554110496333
14	0.25493060628195763	0.03516772429326842
15	0.2558436815193572	0.03397656310489161
16	0.2527392257121987	0.03313052123216664
17	0.25986121256391526	0.03502454373113295
18	0.24890430971512054	0.028133908415250097
19	0.24780861943024104	0.02082741881398409
20	0.25931336742147554	0.01309824006028304
21	0.25383491599707814	0.008048290331265306
22	0.2543827611395179	0.007663255790244072
23	0.2589481373265157	0.003181106826143143
24	0.26278305332359386	0.0037592942063691126
25	0.25529583637691744	0.004008054290603802
26	0.2525566106647188	0.0025134618803406283
27	0.2540175310445581	0.00275378967849349
28	0.2505478451424397	0.002546527014354538
29	0.24342585829072316	0.0024475369516983037
30	0.24744338933528123	0.0048882562539729335
31	0.23776479181884588	0.0022176777195550557
32	0.23265157048940832	1.0058722428318845e-05
33	0.24214755295836377	0.0026651347250936652
34	0.23392987582176772	4.1865117772488247e-07
35	0.24488677867056247	1.4138417506082135e-05
36	0.22461650840029218	6.0064438374141105e-06
37	0.2414170927684441	0.00014660530179089193
38	0.22406866325785244	2.5930459277567763e-05
39	0.22169466764061357	5.725261225286715e-05
40	0.21183345507669832	7.181872678874157e-05
41	0.20507669831994157	4.091695611396773e-05
42	0.20525931336742148	0.0002078064523685086
43	0.22132943754565376	0.00014426713158677273
44	0.21329437545653762	0.00013638801728887984
45	0.22132943754565376	0.0005889733075763459
46	0.21639883126369613	3.899805100360254e-05
47	0.22571219868517164	0.00023603739866207007
48	0.23137326515704895	0.0001352400303025192
49	0.2306428049671293	0.00018471269863962192
50	0.23575602629656683	0.0009533880564225328
51	0.22826880934989044	1.712334124448489e-05
52	0.2322863403944485	0.00039083510031545643
53	0.23155588020452886	0.0003642981423723768
54	0.22972972972972974	0.0009485826733364178
55	0.23027757487216946	0.0011739372708827744
56	0.23173849525200876	0.0006937941454232543
57	0.23392987582176772	0.001233994769414437
58	0.23502556610664718	0.0003380533797532337
59	0.23246895544192842	0.0004813979364239884
60	0.23155588020452886	0.0004834801565376523
61	0.23392987582176772	0.0001598025420124216
62	0.23703433162892623	0.0002147156991085808
63	0.23447772096420746	0.0002796817051695655
64	0.22589481373265158	0.00044118382992852645
65	0.22717311906501095	0.0015461628642512437
66	0.22516435354273193	0.004290223797185355
67	0.22826880934989044	0.005260379692735739
68	0.22607742878013148	0.0021404876066402068
69	0.22498173849525202	0.0017368979855607591
70	0.22972972972972974	0.00271425643655121
71	0.22918188458729	0.0029155735687780293
72	0.2247991234477721	0.0021940358514953573
73	0.2280861943024105	0.0019222974937651571
74	0.2279035792549306	0.0015419803306890856
75	0.2321037253469686	0.0018107362025885365
76	0.22662527392257123	0.0008305977644198492
77	0.2289992695398101	0.00026794527185103334
78	0.22826880934989044	0.0007764662172684567
79	0.2277209642074507	8.463845689465899e-05
80	0.22388604821037253	3.316386202989463e-05
81	0.22516435354273193	0.0003414431916386462
82	0.2262600438276114	1.2257595649600717e-07
83	0.22717311906501095	0.00016725574169740298
84	0.2308254200146092	0.0005531403351319852
85	0.24013878743608474	0.001988405836708118
86	0.23612125639152667	0.001409421340371253
87	0.24433893352812272	0.0018276558052487957
88	0.2425127830533236	0.0018152690886665823
89	0.24287801314828342	0.0023574766210607834
90	0.25237399561723883	0.00275388220626116
91	0.24634769905040174	0.0020467185192769577
92	0.24762600438276114	0.0029904353333867206
93	0.2514609203798393	0.0019229187500124922
94	0.24506939371804237	0.002044301091687295
95	0.24634769905040174	0.0027127125119035256
96	0.2503652300949598	0.0019622402943237915
97	0.2516435354273192	0.002069741479709286
98	0.2545653761869978	0.0014710687807291123
99	0.2514609203798393	0.00252640746794075
