# Supplementary material for: AUTOENCODIX: a generalized and versatile framework to train and evaluate autoencoders for biological representation learning and beyond
Source: Nat Comput Sci. 2025 Dec 9;6(1):96–108. doi: 10.1038/s43588-025-00916-4 (PMC12855006; doi:10.1038/s43588-025-00916-4)
Supplement: Supplementary file 4 — Statistical source data. [file 43588_2025_916_MOESM4_ESM.zip › Source_Data_Fig2/Exp1_TCGA_Annealing_beta1e01/losses_METH_MUT_RNA_varix.csv]

train_vae_loss	train_recon_loss	train_r2	train_total_loss	valid_vae_loss	valid_recon_loss	valid_total_loss	valid_r2
0.014636697247624397	6022.67724609375	-0.04480568319559097	6022.69189453125	778.0153198242188	5412.75927734375	6190.7744140625	0.06211970001459122
0.04497632384300232	5406.5810546875	0.06472060829401016	5406.6259765625	1019.3999633789062	5218.3525390625	6237.75244140625	0.09640741348266602
0.06566064059734344	5313.3408203125	0.08133025467395782	5313.40625	1064.1844482421875	5149.52880859375	6213.71337890625	0.10825595259666443
0.08725522458553314	5271.3896484375	0.08831716328859329	5271.47705078125	1158.0557861328125	5107.2041015625	6265.259765625	0.11526939272880554
0.1150813102722168	5236.01708984375	0.09403573721647263	5236.13232421875	1253.071533203125	5069.87646484375	6322.9482421875	0.12047334015369415
0.15216253697872162	5205.3896484375	0.09813608974218369	5205.5419921875	1324.796142578125	5041.54443359375	6366.3408203125	0.12409433722496033
0.19864130020141602	5178.29052734375	0.10164916515350342	5178.4892578125	1391.03857421875	5018.9189453125	6409.95751953125	0.1273437738418579
0.2568635046482086	5154.48974609375	0.10530643910169601	5154.74658203125	1479.4146728515625	4995.09326171875	6474.5078125	0.1309051811695099
0.3351643979549408	5132.5634765625	0.10847830027341843	5132.8984375	1603.04638671875	4974.05029296875	6577.0966796875	0.13384898006916046
0.4399375021457672	5110.37890625	0.11206528544425964	5110.81884765625	1711.317138671875	4961.02490234375	6672.341796875	0.13487975299358368
0.574779748916626	5090.97412109375	0.11505413055419922	5091.548828125	1788.2095947265625	4944.9697265625	6733.17919921875	0.13705843687057495
0.7464371919631958	5080.06103515625	0.11644431948661804	5080.8076171875	1916.4603271484375	4935.89501953125	6852.35546875	0.1386939287185669
0.9618352055549622	5068.42578125	0.11817262321710587	5069.3876953125	2006.2154541015625	4927.1611328125	6933.37646484375	0.13949623703956604
1.2394232749938965	5056.14306640625	0.11991867423057556	5057.38232421875	2107.2109375	4921.224609375	7028.435546875	0.1403527557849884
1.5754458904266357	5048.6533203125	0.12105824798345566	5050.22900390625	2239.05517578125	4912.037109375	7151.09228515625	0.14151988923549652
2.0148885250091553	5038.9794921875	0.12259785830974579	5040.994140625	2300.75830078125	4909.01904296875	7209.77734375	0.14169421792030334
2.565662384033203	5028.5986328125	0.12451169639825821	5031.1640625	2435.377685546875	4905.24267578125	7340.6201171875	0.1421838402748108
3.266256809234619	5025.11376953125	0.12460006028413773	5028.3798828125	2515.5478515625	4894.72412109375	7410.27197265625	0.14330288767814636
4.089881420135498	5005.63037109375	0.12780509889125824	5009.72021484375	2547.5869140625	4884.26708984375	7431.85400390625	0.14431774616241455
5.114137172698975	4993.8388671875	0.12935689091682434	4998.953125	2607.150146484375	4876.89404296875	7484.0439453125	0.14452432096004486
6.423351764678955	4978.2294921875	0.13128910958766937	4984.65283203125	2675.704345703125	4869.3212890625	7545.025390625	0.1455339789390564
8.074292182922363	4969.19775390625	0.13292887806892395	4977.27197265625	2759.7265625	4855.390625	7615.1171875	0.14761248230934143
10.13623046875	4959.34814453125	0.13465629518032074	4969.484375	2853.474609375	4839.68212890625	7693.15673828125	0.15135833621025085
12.63709545135498	4958.3408203125	0.1345929056406021	4970.97802734375	2966.823486328125	4835.78173828125	7802.60546875	0.15162016451358795
15.9006929397583	4952.2646484375	0.135800302028656	4968.16552734375	2983.79931640625	4849.57470703125	7833.3740234375	0.150255486369133
19.739612579345703	4945.18408203125	0.13685253262519836	4964.923828125	3038.234619140625	4852.57080078125	7890.8056640625	0.1493566483259201
24.156641006469727	4942.52783203125	0.13759896159172058	4966.6845703125	3052.433349609375	4853.91162109375	7906.3447265625	0.14920753240585327
29.39371109008789	4939.41796875	0.13807529211044312	4968.8115234375	3080.545654296875	4851.85498046875	7932.400390625	0.15013593435287476
35.53894805908203	4929.18212890625	0.13984987139701843	4964.72119140625	2985.552001953125	4846.05615234375	7831.6083984375	0.15082812309265137
42.15913772583008	4928.1591796875	0.14033813774585724	4970.318359375	2915.79931640625	4859.24560546875	7775.044921875	0.14840391278266907
50.04045486450195	4934.02978515625	0.13931810855865479	4984.0703125	2851.131591796875	4820.208984375	7671.3408203125	0.15537451207637787
58.99375534057617	4928.54638671875	0.14034460484981537	4987.5400390625	2681.244384765625	4812.443359375	7493.6875	0.15737217664718628
68.19933319091797	4926.7431640625	0.14076949656009674	4994.9423828125	2502.493408203125	4828.35400390625	7330.84765625	0.15509554743766785
77.73241424560547	4910.1796875	0.14353658258914948	4987.912109375	2265.861572265625	4827.16015625	7093.021484375	0.15496143698692322
83.53739929199219	4910.29541015625	0.14403608441352844	4993.8330078125	2016.4613037109375	4815.74267578125	6832.2041015625	0.157358318567276
89.13230895996094	4905.61083984375	0.14490169286727905	4994.7431640625	1737.385009765625	4824.3203125	6561.705078125	0.15566332638263702
94.0245590209961	4914.556640625	0.1430940181016922	5008.5810546875	1558.121826171875	4818.8359375	6376.9580078125	0.1570996642112732
99.64179229736328	4911.7216796875	0.1436375230550766	5011.36328125	1371.516357421875	4833.52783203125	6205.0439453125	0.15335360169410706
105.88404846191406	4910.63134765625	0.1435212790966034	5016.515625	1218.0413818359375	4826.7841796875	6044.82568359375	0.15526512265205383
111.98007202148438	4920.01953125	0.1417868733406067	5031.99951171875	1084.4527587890625	4839.78564453125	5924.23828125	0.15298950672149658
118.56623840332031	4931.19580078125	0.13989728689193726	5049.76220703125	980.9031372070312	4829.31396484375	5810.21728515625	0.1560274362564087
126.532470703125	4931.591796875	0.14016497135162354	5058.1240234375	878.8023681640625	4844.38330078125	5723.185546875	0.15203844010829926
133.8970947265625	4935.55126953125	0.13912558555603027	5069.4482421875	793.0560302734375	4847.97509765625	5641.03125	0.1520627737045288
140.30279541015625	4941.4384765625	0.1382993757724762	5081.7412109375	700.268798828125	4853.88720703125	5554.15625	0.15055090188980103
147.2832489013672	4950.06298828125	0.13659508526325226	5097.34619140625	629.8316650390625	4852.12353515625	5481.955078125	0.15013077855110168
154.43115234375	4955.1875	0.13514737784862518	5109.61865234375	559.0956420898438	4867.04150390625	5426.13720703125	0.14758442342281342
159.35284423828125	4971.970703125	0.13206352293491364	5131.32373046875	511.3535461425781	4876.6484375	5388.001953125	0.14622798562049866
165.3445281982422	4977.15087890625	0.1307997852563858	5142.49560546875	469.2473449707031	4890.20849609375	5359.4560546875	0.14269223809242249
172.2843017578125	4988.6083984375	0.12828664481639862	5160.892578125	429.94451904296875	4892.458984375	5322.4033203125	0.1431865692138672
178.4065399169922	5001.451171875	0.1259545385837555	5179.85791015625	396.95263671875	4911.92578125	5308.87841796875	0.13850471377372742
184.7259979248047	5004.76416015625	0.12541136145591736	5189.490234375	373.3448486328125	4911.02783203125	5284.37255859375	0.13961108028888702
188.0960235595703	5016.796875	0.12249378859996796	5204.89306640625	335.2185363769531	4927.65283203125	5262.87158203125	0.13599064946174622
192.73716735839844	5016.71240234375	0.12187066674232483	5209.44970703125	318.193603515625	4925.9013671875	5244.0947265625	0.13496452569961548
196.73861694335938	5032.5615234375	0.12032647430896759	5229.30029296875	299.1103820800781	4920.849609375	5219.9599609375	0.1380292773246765
203.4149932861328	5032.32958984375	0.11935792118310928	5235.74462890625	290.6028137207031	4941.96337890625	5232.56640625	0.1311701536178589
200.43594360351562	5036.220703125	0.11866171658039093	5236.65673828125	267.4260559082031	4950.58349609375	5218.009765625	0.13055205345153809
205.3190155029297	5043.6767578125	0.11682048439979553	5248.99560546875	265.63372802734375	4947.51513671875	5213.14892578125	0.13237497210502625
206.3567657470703	5051.11376953125	0.11567551642656326	5257.470703125	251.42469787597656	4958.36572265625	5209.79052734375	0.1297498643398285
208.92214965820312	5048.07275390625	0.11582306027412415	5256.9951171875	253.47952270507812	4956.603515625	5210.0830078125	0.12799081206321716
211.45318603515625	5043.1796875	0.11645615845918655	5254.6328125	236.6016845703125	4975.12353515625	5211.72509765625	0.1255543828010559
207.16586303710938	5051.880859375	0.115614153444767	5259.046875	229.69100952148438	4966.02197265625	5195.712890625	0.12768438458442688
209.2544708251953	5056.07177734375	0.11404827237129211	5265.326171875	233.3598175048828	4972.2177734375	5205.57763671875	0.12424177676439285
213.43345642089844	5057.09814453125	0.11358559131622314	5270.53173828125	229.9995574951172	4954.525390625	5184.52490234375	0.1302889585494995
212.61907958984375	5051.30908203125	0.11476641148328781	5263.92822265625	225.02793884277344	4970.52978515625	5195.5576171875	0.12488317489624023
211.7718505859375	5046.37646484375	0.11595895886421204	5258.1484375	224.6007537841797	4976.67041015625	5201.27099609375	0.1246991902589798
210.23684692382812	5053.849609375	0.11491462588310242	5264.08642578125	221.24099731445312	4961.11767578125	5182.35888671875	0.1295304298400879
212.8764190673828	5053.80224609375	0.11504613608121872	5266.6787109375	225.34103393554688	4951.08984375	5176.4306640625	0.13083142042160034
217.0154266357422	5046.1416015625	0.1166880875825882	5263.1572265625	220.47215270996094	4978.74267578125	5199.21484375	0.12642669677734375
214.84628295898438	5048.216796875	0.11542482674121857	5263.06298828125	224.10662841796875	4947.501953125	5171.6083984375	0.13174301385879517
215.81451416015625	5040.791015625	0.11657095700502396	5256.60546875	218.15530395507812	4960.7470703125	5178.90234375	0.13013188540935516
211.38522338867188	5045.841796875	0.11690681427717209	5257.22705078125	217.30531311035156	4956.86865234375	5174.173828125	0.1285679191350937
210.33981323242188	5040.84521484375	0.11751031875610352	5251.18505859375	216.4066925048828	4960.2666015625	5176.67333984375	0.12911508977413177
212.76329040527344	5048.76025390625	0.11586309224367142	5261.5234375	216.6561737060547	4953.83984375	5170.49609375	0.13102823495864868
213.871337890625	5041.279296875	0.1176455020904541	5255.150390625	215.05517578125	4954.73388671875	5169.7890625	0.1310293972492218
213.6442413330078	5038.29345703125	0.1175733134150505	5251.9375	218.20541381835938	4942.88037109375	5161.0859375	0.13424964249134064
216.82643127441406	5041.90185546875	0.11779841780662537	5258.728515625	216.66004943847656	4955.5234375	5172.18359375	0.12964469194412231
214.48304748535156	5026.6455078125	0.1201380044221878	5241.12841796875	213.2786407470703	4951.43359375	5164.71240234375	0.13065645098686218
212.6616668701172	5034.7861328125	0.11828822642564774	5247.44775390625	215.68096923828125	4943.6044921875	5159.28564453125	0.13223907351493835
212.3610382080078	5029.04833984375	0.11996286362409592	5241.4091796875	212.8423309326172	4951.2099609375	5164.05224609375	0.13016632199287415
210.6537322998047	5036.43359375	0.11796503514051437	5247.08740234375	215.2352294921875	4948.3955078125	5163.630859375	0.1309698522090912
217.067626953125	5024.63623046875	0.1197071298956871	5241.7041015625	217.47486877441406	4953.71923828125	5171.1943359375	0.12977071106433868
214.6074676513672	5029.30224609375	0.11920832842588425	5243.90966796875	215.84153747558594	4950.81591796875	5166.6572265625	0.1309184432029724
215.57460021972656	5026.91259765625	0.12001477926969528	5242.4873046875	216.32083129882812	4938.74267578125	5155.0634765625	0.13287600874900818
214.68128967285156	5028.9873046875	0.11986260116100311	5243.66845703125	216.99252319335938	4942.46875	5159.46142578125	0.1327170878648758
216.42027282714844	5021.61572265625	0.12121686339378357	5238.0361328125	217.90139770507812	4942.1572265625	5160.05859375	0.13236264884471893
217.34669494628906	5019.2041015625	0.12254638969898224	5236.55078125	217.1325225830078	4935.1884765625	5152.32080078125	0.13359135389328003
217.294921875	5018.3125	0.12208051979541779	5235.607421875	218.05799865722656	4953.513671875	5171.57177734375	0.13054320216178894
216.62367248535156	5021.08251953125	0.12074725329875946	5237.7060546875	216.73988342285156	4934.57373046875	5151.3134765625	0.1336084008216858
215.66812133789062	5007.88037109375	0.12277165055274963	5223.54833984375	216.67335510253906	4939.8076171875	5156.48095703125	0.13146767020225525
216.2491455078125	5008.8232421875	0.12395226955413818	5225.072265625	215.83883666992188	4934.4501953125	5150.2890625	0.13408267498016357
215.2072296142578	5006.08740234375	0.12360338866710663	5221.29443359375	218.3601531982422	4938.80224609375	5157.16259765625	0.132785826921463
214.18585205078125	5001.412109375	0.12437769770622253	5215.59814453125	210.74008178710938	4941.33349609375	5152.07373046875	0.13260476291179657
210.7034149169922	5008.64208984375	0.12383680790662766	5219.345703125	216.46311950683594	4934.36572265625	5150.82861328125	0.13514110445976257
216.86117553710938	5000.98828125	0.1249159500002861	5217.849609375	217.29708862304688	4927.98583984375	5145.28271484375	0.1344485878944397
216.986328125	5001.904296875	0.12432091683149338	5218.890625	216.3694610595703	4930.67822265625	5147.0478515625	0.13454566895961761
213.1081085205078	4999.81689453125	0.12455065548419952	5212.9248046875	214.75450134277344	4926.37548828125	5141.1298828125	0.13605210185050964
214.14456176757812	4997.44580078125	0.12526538968086243	5211.59033203125	215.80287170410156	4915.8271484375	5131.6298828125	0.13818980753421783
216.1363525390625	4995.50146484375	0.12456903606653214	5211.6376953125	216.07122802734375	4918.26416015625	5134.33544921875	0.13707329332828522
216.74240112304688	4994.38427734375	0.12584958970546722	5211.12646484375	216.73037719726562	4933.021484375	5149.751953125	0.13543467223644257
214.33258056640625	4999.775390625	0.1242671012878418	5214.10791015625	216.7532958984375	4918.4052734375	5135.15869140625	0.13590192794799805
