# Supplementary material for: AUTOENCODIX: a generalized and versatile framework to train and evaluate autoencoders for biological representation learning and beyond
Source: Nat Comput Sci. 2025 Dec 9;6(1):96–108. doi: 10.1038/s43588-025-00916-4 (PMC12855006; doi:10.1038/s43588-025-00916-4)
Supplement: Supplementary file 4 — Statistical source data. [file 43588_2025_916_MOESM4_ESM.zip › Source_Data_Fig2/Exp1_TCGA_Annealing_beta1e01/latent_cov_per_epoch_Exp1_TCGA_Annealing_beta1e01.csv]

epoch	coverage	total_correlation
0	0.23246895544192842	0.020664584124757024
1	0.24379108838568297	0.01778674146586212
2	0.24360847333820307	0.017610855608505283
3	0.25986121256391526	0.01651509441762844
4	0.24342585829072316	0.0158827595985791
5	0.24926953981008035	0.020064474067838844
6	0.24452154857560263	0.021381509791338793
7	0.2399561723886048	0.028097922561852506
8	0.24726077428780133	0.030385809482340598
9	0.24360847333820307	0.03225122702453476
10	0.24013878743608474	0.033195901921935445
11	0.24653031409788168	0.03283643663761193
12	0.2509130752373996	0.03285752812350662
13	0.24780861943024104	0.029153654258387895
14	0.2487216946676406	0.03261785771942449
15	0.25547845142439735	0.03261787843678832
16	0.24726077428780133	0.030702394626011653
17	0.25493060628195763	0.023481286721152905
18	0.24488677867056247	0.015425487922517966
19	0.2545653761869978	0.011642532019333629
20	0.2556610664718773	0.006440764844771074
21	0.2529218407596786	0.004165127415390657
22	0.2540175310445581	0.004254406384532672
23	0.2573046018991965	0.0024449720840147293
24	0.26296566837107377	0.0025089199077719115
25	0.2532870708546384	0.0029022113947023698
26	0.2532870708546384	0.0016395658671708446
27	0.25858290723155586	0.003783805231974746
28	0.2540175310445581	0.0020676391311855724
29	0.2507304601899196	0.0023558119389983645
30	0.2516435354273192	0.0016260355453727726
31	0.2379474068663258	7.34028458149183e-05
32	0.23648648648648649	0.0020994806772067776
33	0.23575602629656683	2.0144923465359454e-05
34	0.22406866325785244	0.0009356239668578681
35	0.24306062819576332	0.0019611988845147366
36	0.22680788897005114	0.0016002987424390547
37	0.23867786705624544	0.0021076464541596174
38	0.22443389335281227	0.002016794315285786
39	0.2310080350620891	0.000503600809091509
40	0.2277209642074507	0.0019676588165324915
41	0.22662527392257123	0.0032380982240520773
42	0.22352081811541272	0.0025181061110020053
43	0.25785244704163623	0.0011441098649020986
44	0.2509130752373996	0.0016699292600499405
45	0.2733747260774288	0.0012723419673785763
46	0.26095690284879475	0.0014512380093085753
47	0.2678962746530314	0.0003753889997031301
48	0.26570489408327247	0.002072259062398274
49	0.2699050401753105	0.00045181459011445213
50	0.2719138056975895	1.1341112493568062e-07
51	0.254200146092038	0.002160664152909497
52	0.27611395178962744	0.00034944583780172067
53	0.27465303140978814	0.00021283057770471459
54	0.2717311906501096	0.0001910521714494351
55	0.289627465303141	0.0004043454268125579
56	0.2856099342585829	0.0014214517024155882
57	0.264609203798393	0.0016818307970734026
58	0.27976625273922573	0.001482647232630363
59	0.2706355003652301	0.0011095202156798933
60	0.29163623082542	0.0007079185996818893
61	0.2779401022644266	0.0014493958202836943
62	0.2885317750182615	0.00013228487068239758
63	0.289627465303141	4.340197929586509e-05
64	0.28214024835646456	0.0007888716946373719
65	0.293827611395179	0.0009854492029726103
66	0.2899926953981008	0.0010734755819132857
67	0.29674945215485754	0.0005191824083885521
68	0.2713659605551497	0.00263442568209582
69	0.2719138056975895	0.0037932370328634946
70	0.2985756026296567	0.0007735837455506989
71	0.2987582176771366	0.00035326253614620384
72	0.2872534696859021	0.0007860046567929047
73	0.2825054784514244	0.0007197365975821768
74	0.2697224251278305	0.0012465542182242828
75	0.2976625273922571	0.0004874722085270733
76	0.2920014609203798	0.0007209206044724858
77	0.2865230094959825	0.0006479242834975807
78	0.2735573411249087	0.00019968467884190488
79	0.2892622352081812	0.0002578548982330453
80	0.2929145361577794	0.00020554674353201463
81	0.25693937180423665	3.819044902542146e-08
82	0.3033235938641344	0.0005234898669641552
83	0.27921840759678596	0.0005646118846520665
84	0.27300949598246893	0.0002244665105628485
85	0.2898100803506209	2.6164292787012045e-05
86	0.2649744338933528	0.0002360413885726942
87	0.28341855368882396	0.00031496305419143056
88	0.2755661066471877	4.938193399617319e-05
89	0.26369612856099345	9.7935762477519e-07
90	0.2912710007304602	3.9690192283892145e-06
91	0.27574872169466763	4.772165545308127e-05
92	0.26150474799123447	0.0005757998311151091
93	0.30514974433893355	5.695055818355499e-05
94	0.26406135865595326	9.531599464729368e-05
95	0.2903579254930606	9.493322051357111e-05
96	0.26698319941563187	0.0002811230037229606
97	0.2929145361577794	0.00039909416218719684
98	0.28615777940102266	0.0004093142171512909
99	0.27976625273922573	0.0003185263018234963
