# Supplementary material for: AUTOENCODIX: a generalized and versatile framework to train and evaluate autoencoders for biological representation learning and beyond
Source: Nat Comput Sci. 2025 Dec 9;6(1):96–108. doi: 10.1038/s43588-025-00916-4 (PMC12855006; doi:10.1038/s43588-025-00916-4)
Supplement: Supplementary file 5 — Statistical source data. [file 43588_2025_916_MOESM5_ESM.zip]

Archive with 3 entries (3 files):
- Source_Data_Fig3_FigS1-3/ml_results.txt
- Source_Data_Fig3_FigS1-3/ml_results_normed.txt
- Source_Data_Fig3_FigS1-3/df_results.txt
