# Supplementary material for: AUTOENCODIX: a generalized and versatile framework to train and evaluate autoencoders for biological representation learning and beyond
Source: Nat Comput Sci. 2025 Dec 9;6(1):96–108. doi: 10.1038/s43588-025-00916-4 (PMC12855006; doi:10.1038/s43588-025-00916-4)
Supplement: Supplementary file 5 — Statistical source data. [file 43588_2025_916_MOESM5_ESM.zip › Source_Data_Fig3_FigS1-3/ml_results.txt]

	Index	Metric	Architecture	ML_Algorithm	Split	Parameter	Performance	Perf_std	Config_ID	Data_Modalities	Latent_Dim	Data_set	Performance_untuned	Perf. improvement
0	Exp2_TCGA_tune_ontix_beta0.01_dim29_METH	r2	ontix_B0.01	Linear	test	AGE	0.2255252673839709		Exp2_TCGA_tune_ontix_beta0.01_dim29_METH	METH	29.0	TCGA	0.176984642936261	7.503460419741017
1	Exp2_TCGA_tune_ontix_beta0.01_dim29_METH	r2	ontix_B0.01	Linear	test	ANEUPLOIDY_SCORE	0.2995214626317539		Exp2_TCGA_tune_ontix_beta0.01_dim29_METH	METH	29.0	TCGA	0.2058592720618082	4.902225381359436
2	Exp2_TCGA_tune_ontix_beta0.01_dim29_METH	r2	ontix_B0.01	Linear	test	MSI_SCORE_MANTIS	0.3028721299476921		Exp2_TCGA_tune_ontix_beta0.01_dim29_METH	METH	29.0	TCGA	0.250778856895788	1.1067743967203951
3	Exp2_TCGA_tune_ontix_beta0.01_dim29_METH	r2	ontix_B0.01	Linear	test	OS_MONTHS	0.0531537421212839		Exp2_TCGA_tune_ontix_beta0.01_dim29_METH	METH	29.0	TCGA	0.0434320396884458	0.8128074454434152
4	Exp2_TCGA_tune_ontix_beta0.01_dim29_METH	r2	ontix_B0.01	Linear	test	TMB_NONSYNONYMOUS	0.0582181921739868		Exp2_TCGA_tune_ontix_beta0.01_dim29_METH	METH	29.0	TCGA	0.0581174178907838	0.009069261082208636
5	Exp2_TCGA_tune_ontix_beta0.01_dim29_METH	r2	ontix_B0.01	Linear	train	AGE	0.2058043139486093		Exp2_TCGA_tune_ontix_beta0.01_dim29_METH	METH	29.0	TCGA	0.1605691611261042	2.9461820189987127
6	Exp2_TCGA_tune_ontix_beta0.01_dim29_METH	r2	ontix_B0.01	Linear	train	ANEUPLOIDY_SCORE	0.319502814707164		Exp2_TCGA_tune_ontix_beta0.01_dim29_METH	METH	29.0	TCGA	0.2256112606268987	5.483703746073789
7	Exp2_TCGA_tune_ontix_beta0.01_dim29_METH	r2	ontix_B0.01	Linear	train	MSI_SCORE_MANTIS	0.278223880410658		Exp2_TCGA_tune_ontix_beta0.01_dim29_METH	METH	29.0	TCGA	0.2472389967030648	0.8531086242915448
8	Exp2_TCGA_tune_ontix_beta0.01_dim29_METH	r2	ontix_B0.01	Linear	train	OS_MONTHS	0.0719535104176248		Exp2_TCGA_tune_ontix_beta0.01_dim29_METH	METH	29.0	TCGA	0.0614324186201404	4.402362733705389
9	Exp2_TCGA_tune_ontix_beta0.01_dim29_METH	r2	ontix_B0.01	Linear	train	TMB_NONSYNONYMOUS	0.094918601834553		Exp2_TCGA_tune_ontix_beta0.01_dim29_METH	METH	29.0	TCGA	0.0717579969262671	2.63915787218988
10	Exp2_TCGA_tune_ontix_beta0.01_dim29_METH	r2	ontix_B0.01	Linear	valid	AGE	0.1945635530690922		Exp2_TCGA_tune_ontix_beta0.01_dim29_METH	METH	29.0	TCGA	0.1559456508535115	2.3260989184590937
11	Exp2_TCGA_tune_ontix_beta0.01_dim29_METH	r2	ontix_B0.01	Linear	valid	ANEUPLOIDY_SCORE	0.3373729435246284		Exp2_TCGA_tune_ontix_beta0.01_dim29_METH	METH	29.0	TCGA	0.2475094552993048	7.24661503719548
12	Exp2_TCGA_tune_ontix_beta0.01_dim29_METH	r2	ontix_B0.01	Linear	valid	MSI_SCORE_MANTIS	0.2845092638440704		Exp2_TCGA_tune_ontix_beta0.01_dim29_METH	METH	29.0	TCGA	0.2576276101820313	0.5257608245022454
13	Exp2_TCGA_tune_ontix_beta0.01_dim29_METH	r2	ontix_B0.01	Linear	valid	OS_MONTHS	0.0807896135886985		Exp2_TCGA_tune_ontix_beta0.01_dim29_METH	METH	29.0	TCGA	0.063195792228929	1.1784004916011552
14	Exp2_TCGA_tune_ontix_beta0.01_dim29_METH	r2	ontix_B0.01	Linear	valid	TMB_NONSYNONYMOUS	0.0912390349557965		Exp2_TCGA_tune_ontix_beta0.01_dim29_METH	METH	29.0	TCGA	0.0745341813217113	1.0348916149737344
15	Exp2_TCGA_tune_ontix_beta0.01_dim29_METH	r2	ontix_B0.01	RF	test	AGE	0.2736072890214469		Exp2_TCGA_tune_ontix_beta0.01_dim29_METH	METH	29.0	TCGA	0.2535691934036157	0.7781502116820722
16	Exp2_TCGA_tune_ontix_beta0.01_dim29_METH	r2	ontix_B0.01	RF	test	ANEUPLOIDY_SCORE	0.3358602704344798		Exp2_TCGA_tune_ontix_beta0.01_dim29_METH	METH	29.0	TCGA	0.3226326395778486	0.954146710886381
17	Exp2_TCGA_tune_ontix_beta0.01_dim29_METH	r2	ontix_B0.01	RF	test	MSI_SCORE_MANTIS	0.4251676361130352		Exp2_TCGA_tune_ontix_beta0.01_dim29_METH	METH	29.0	TCGA	0.4183740017921549	0.10742960932044779
18	Exp2_TCGA_tune_ontix_beta0.01_dim29_METH	r2	ontix_B0.01	RF	test	OS_MONTHS	0.0644957394672259		Exp2_TCGA_tune_ontix_beta0.01_dim29_METH	METH	29.0	TCGA	0.0583304477867242	0.3930848549688139
19	Exp2_TCGA_tune_ontix_beta0.01_dim29_METH	r2	ontix_B0.01	RF	test	TMB_NONSYNONYMOUS	0.0146764022147487		Exp2_TCGA_tune_ontix_beta0.01_dim29_METH	METH	29.0	TCGA	0.04324586393083	-0.37745710574499364
20	Exp2_TCGA_tune_ontix_beta0.01_dim29_METH	r2	ontix_B0.01	RF	train	AGE	0.4397790866336915		Exp2_TCGA_tune_ontix_beta0.01_dim29_METH	METH	29.0	TCGA	0.506290869949015	-5.970220138139802
21	Exp2_TCGA_tune_ontix_beta0.01_dim29_METH	r2	ontix_B0.01	RF	train	ANEUPLOIDY_SCORE	0.6261223696530509		Exp2_TCGA_tune_ontix_beta0.01_dim29_METH	METH	29.0	TCGA	0.6334226016286084	-0.23876212787878906
22	Exp2_TCGA_tune_ontix_beta0.01_dim29_METH	r2	ontix_B0.01	RF	train	MSI_SCORE_MANTIS	0.8256585189901224		Exp2_TCGA_tune_ontix_beta0.01_dim29_METH	METH	29.0	TCGA	0.808076636312951	0.5691424146692364
23	Exp2_TCGA_tune_ontix_beta0.01_dim29_METH	r2	ontix_B0.01	RF	train	OS_MONTHS	0.3879278530677151		Exp2_TCGA_tune_ontix_beta0.01_dim29_METH	METH	29.0	TCGA	0.4247382865523528	-1.1174123781168077
24	Exp2_TCGA_tune_ontix_beta0.01_dim29_METH	r2	ontix_B0.01	RF	train	TMB_NONSYNONYMOUS	0.7194115529767522		Exp2_TCGA_tune_ontix_beta0.01_dim29_METH	METH	29.0	TCGA	0.6376735785046865	2.7499347858550993
25	Exp2_TCGA_tune_ontix_beta0.01_dim29_METH	r2	ontix_B0.01	RF	valid	AGE	0.2641646888905838		Exp2_TCGA_tune_ontix_beta0.01_dim29_METH	METH	29.0	TCGA	0.2389190857323825	0.7899748380842152
26	Exp2_TCGA_tune_ontix_beta0.01_dim29_METH	r2	ontix_B0.01	RF	valid	ANEUPLOIDY_SCORE	0.3732999110572546		Exp2_TCGA_tune_ontix_beta0.01_dim29_METH	METH	29.0	TCGA	0.3497962764168125	1.8988266231092799
27	Exp2_TCGA_tune_ontix_beta0.01_dim29_METH	r2	ontix_B0.01	RF	valid	MSI_SCORE_MANTIS	0.4757148418434639		Exp2_TCGA_tune_ontix_beta0.01_dim29_METH	METH	29.0	TCGA	0.4050319455505076	0.8461055116046354
28	Exp2_TCGA_tune_ontix_beta0.01_dim29_METH	r2	ontix_B0.01	RF	valid	OS_MONTHS	0.1073395821158145		Exp2_TCGA_tune_ontix_beta0.01_dim29_METH	METH	29.0	TCGA	0.0682402841375974	2.080592148951162
29	Exp2_TCGA_tune_ontix_beta0.01_dim29_METH	r2	ontix_B0.01	RF	valid	TMB_NONSYNONYMOUS	-0.0269578004195716		Exp2_TCGA_tune_ontix_beta0.01_dim29_METH	METH	29.0	TCGA	0.0290819079956833	-0.9893241076513412
30	Exp2_TCGA_tune_ontix_beta0.01_dim29_METH	r2	ontix_B0.01	SVM	test	AGE	0.264368379514635		Exp2_TCGA_tune_ontix_beta0.01_dim29_METH	METH	29.0	TCGA	0.2318432494309181	4.57789076481811
31	Exp2_TCGA_tune_ontix_beta0.01_dim29_METH	r2	ontix_B0.01	SVM	test	ANEUPLOIDY_SCORE	0.3140863564260638		Exp2_TCGA_tune_ontix_beta0.01_dim29_METH	METH	29.0	TCGA	0.2654214432728713	1.9621330522767437
32	Exp2_TCGA_tune_ontix_beta0.01_dim29_METH	r2	ontix_B0.01	SVM	test	MSI_SCORE_MANTIS	0.4073219959946007		Exp2_TCGA_tune_ontix_beta0.01_dim29_METH	METH	29.0	TCGA	0.3566727311763213	0.8492093741535384
33	Exp2_TCGA_tune_ontix_beta0.01_dim29_METH	r2	ontix_B0.01	SVM	test	OS_MONTHS	-0.026530040172334		Exp2_TCGA_tune_ontix_beta0.01_dim29_METH	METH	29.0	TCGA	-0.0321178890313567	0.8564782677170509
34	Exp2_TCGA_tune_ontix_beta0.01_dim29_METH	r2	ontix_B0.01	SVM	test	TMB_NONSYNONYMOUS	0.0228804036950025		Exp2_TCGA_tune_ontix_beta0.01_dim29_METH	METH	29.0	TCGA	0.015709242185807	1.6951394900337484
35	Exp2_TCGA_tune_ontix_beta0.01_dim29_METH	r2	ontix_B0.01	SVM	train	AGE	0.2631968498881155		Exp2_TCGA_tune_ontix_beta0.01_dim29_METH	METH	29.0	TCGA	0.2283608100000815	1.4392133382948231
36	Exp2_TCGA_tune_ontix_beta0.01_dim29_METH	r2	ontix_B0.01	SVM	train	ANEUPLOIDY_SCORE	0.3606181488236147		Exp2_TCGA_tune_ontix_beta0.01_dim29_METH	METH	29.0	TCGA	0.3048646381775727	2.775719942535577
37	Exp2_TCGA_tune_ontix_beta0.01_dim29_METH	r2	ontix_B0.01	SVM	train	MSI_SCORE_MANTIS	0.5549129552090601		Exp2_TCGA_tune_ontix_beta0.01_dim29_METH	METH	29.0	TCGA	0.4985820815560147	0.9171318083702572
38	Exp2_TCGA_tune_ontix_beta0.01_dim29_METH	r2	ontix_B0.01	SVM	train	OS_MONTHS	-0.0203425549248816		Exp2_TCGA_tune_ontix_beta0.01_dim29_METH	METH	29.0	TCGA	-0.0284317153549085	2.052807717233801
39	Exp2_TCGA_tune_ontix_beta0.01_dim29_METH	r2	ontix_B0.01	SVM	train	TMB_NONSYNONYMOUS	0.0206466049082787		Exp2_TCGA_tune_ontix_beta0.01_dim29_METH	METH	29.0	TCGA	0.0115356725420076	4.354622284724153
40	Exp2_TCGA_tune_ontix_beta0.01_dim29_METH	r2	ontix_B0.01	SVM	valid	AGE	0.2456542862247434		Exp2_TCGA_tune_ontix_beta0.01_dim29_METH	METH	29.0	TCGA	0.2154805859711674	1.1398573899586404
41	Exp2_TCGA_tune_ontix_beta0.01_dim29_METH	r2	ontix_B0.01	SVM	valid	ANEUPLOIDY_SCORE	0.3553336434299741		Exp2_TCGA_tune_ontix_beta0.01_dim29_METH	METH	29.0	TCGA	0.2981328728009663	3.652213924615964
42	Exp2_TCGA_tune_ontix_beta0.01_dim29_METH	r2	ontix_B0.01	SVM	valid	MSI_SCORE_MANTIS	0.3854998540586509		Exp2_TCGA_tune_ontix_beta0.01_dim29_METH	METH	29.0	TCGA	0.3842580976855452	0.017740489104167877
43	Exp2_TCGA_tune_ontix_beta0.01_dim29_METH	r2	ontix_B0.01	SVM	valid	OS_MONTHS	-0.0076962190467386		Exp2_TCGA_tune_ontix_beta0.01_dim29_METH	METH	29.0	TCGA	-0.0112816445171566	0.575869816330703
44	Exp2_TCGA_tune_ontix_beta0.01_dim29_METH	r2	ontix_B0.01	SVM	valid	TMB_NONSYNONYMOUS	0.0443532704205866		Exp2_TCGA_tune_ontix_beta0.01_dim29_METH	METH	29.0	TCGA	0.0339528108855867	2.364468797162516
45	Exp2_TCGA_tune_ontix_beta0.01_dim29_METH	r2	PCA	Linear	test	AGE	0.2321345730342787		Exp2_TCGA_tune_ontix_beta0.01_dim29_METH	METH	29.0	TCGA	0.2297424382137531	0.3697786987440584
46	Exp2_TCGA_tune_ontix_beta0.01_dim29_METH	r2	PCA	Linear	test	ANEUPLOIDY_SCORE	0.3068265174072885		Exp2_TCGA_tune_ontix_beta0.01_dim29_METH	METH	29.0	TCGA	0.3055106867045458	0.06886982494542677
47	Exp2_TCGA_tune_ontix_beta0.01_dim29_METH	r2	PCA	Linear	test	MSI_SCORE_MANTIS	0.3466230809286549		Exp2_TCGA_tune_ontix_beta0.01_dim29_METH	METH	29.0	TCGA	0.3481676482143707	-0.0328158978250198
48	Exp2_TCGA_tune_ontix_beta0.01_dim29_METH	r2	PCA	Linear	test	OS_MONTHS	0.0558207699406395		Exp2_TCGA_tune_ontix_beta0.01_dim29_METH	METH	29.0	TCGA	0.0561014999816961	-0.023471142951227205
49	Exp2_TCGA_tune_ontix_beta0.01_dim29_METH	r2	PCA	Linear	test	TMB_NONSYNONYMOUS	0.0623856563768796		Exp2_TCGA_tune_ontix_beta0.01_dim29_METH	METH	29.0	TCGA	0.0626135368634256	-0.02050828408139856
50	Exp2_TCGA_tune_ontix_beta0.01_dim29_METH	r2	PCA	Linear	train	AGE	0.2160597707964833		Exp2_TCGA_tune_ontix_beta0.01_dim29_METH	METH	29.0	TCGA	0.2147836956061389	0.08311124305105892
51	Exp2_TCGA_tune_ontix_beta0.01_dim29_METH	r2	PCA	Linear	train	ANEUPLOIDY_SCORE	0.3274201055573095		Exp2_TCGA_tune_ontix_beta0.01_dim29_METH	METH	29.0	TCGA	0.3273849451884674	0.0020535291829118516
52	Exp2_TCGA_tune_ontix_beta0.01_dim29_METH	r2	PCA	Linear	train	MSI_SCORE_MANTIS	0.312648980031487		Exp2_TCGA_tune_ontix_beta0.01_dim29_METH	METH	29.0	TCGA	0.3138205193509897	-0.03225606094237092
53	Exp2_TCGA_tune_ontix_beta0.01_dim29_METH	r2	PCA	Linear	train	OS_MONTHS	0.0715371107818868		Exp2_TCGA_tune_ontix_beta0.01_dim29_METH	METH	29.0	TCGA	0.0715774534631378	-0.01688067359697569
54	Exp2_TCGA_tune_ontix_beta0.01_dim29_METH	r2	PCA	Linear	train	TMB_NONSYNONYMOUS	0.0982838249415762		Exp2_TCGA_tune_ontix_beta0.01_dim29_METH	METH	29.0	TCGA	0.0979960113309585	0.03279644720822164
55	Exp2_TCGA_tune_ontix_beta0.01_dim29_METH	r2	PCA	Linear	valid	AGE	0.2092267708329472		Exp2_TCGA_tune_ontix_beta0.01_dim29_METH	METH	29.0	TCGA	0.207137746520307	0.12582965193553614
56	Exp2_TCGA_tune_ontix_beta0.01_dim29_METH	r2	PCA	Linear	valid	ANEUPLOIDY_SCORE	0.3460232070810628		Exp2_TCGA_tune_ontix_beta0.01_dim29_METH	METH	29.0	TCGA	0.3449490036377103	0.08662404475204738
57	Exp2_TCGA_tune_ontix_beta0.01_dim29_METH	r2	PCA	Linear	valid	MSI_SCORE_MANTIS	0.3095922808067811		Exp2_TCGA_tune_ontix_beta0.01_dim29_METH	METH	29.0	TCGA	0.3104144225780219	-0.016079737539201187
58	Exp2_TCGA_tune_ontix_beta0.01_dim29_METH	r2	PCA	Linear	valid	OS_MONTHS	0.0751993198998124		Exp2_TCGA_tune_ontix_beta0.01_dim29_METH	METH	29.0	TCGA	0.0749190183037296	0.018774064591553466
59	Exp2_TCGA_tune_ontix_beta0.01_dim29_METH	r2	PCA	Linear	valid	TMB_NONSYNONYMOUS	0.0986393397224866		Exp2_TCGA_tune_ontix_beta0.01_dim29_METH	METH	29.0	TCGA	0.0991226899263085	-0.02994429547173463
60	Exp2_TCGA_tune_ontix_beta0.01_dim29_METH	r2	PCA	RF	test	AGE	0.2958628219502431		Exp2_TCGA_tune_ontix_beta0.01_dim29_METH	METH	29.0	TCGA	0.2930100186803295	0.1107844533087848
61	Exp2_TCGA_tune_ontix_beta0.01_dim29_METH	r2	PCA	RF	test	ANEUPLOIDY_SCORE	0.3710291015816495		Exp2_TCGA_tune_ontix_beta0.01_dim29_METH	METH	29.0	TCGA	0.365292097158295	0.41382647884674706
62	Exp2_TCGA_tune_ontix_beta0.01_dim29_METH	r2	PCA	RF	test	MSI_SCORE_MANTIS	0.4664318997503224		Exp2_TCGA_tune_ontix_beta0.01_dim29_METH	METH	29.0	TCGA	0.4656373059454075	0.012565130532282899
63	Exp2_TCGA_tune_ontix_beta0.01_dim29_METH	r2	PCA	RF	test	OS_MONTHS	0.0865659397061389		Exp2_TCGA_tune_ontix_beta0.01_dim29_METH	METH	29.0	TCGA	0.0848566782958177	0.1089785866425106
64	Exp2_TCGA_tune_ontix_beta0.01_dim29_METH	r2	PCA	RF	test	TMB_NONSYNONYMOUS	0.0584368523900126		Exp2_TCGA_tune_ontix_beta0.01_dim29_METH	METH	29.0	TCGA	0.0609254690868762	-0.032879375363871664
65	Exp2_TCGA_tune_ontix_beta0.01_dim29_METH	r2	PCA	RF	train	AGE	0.5406760386655963		Exp2_TCGA_tune_ontix_beta0.01_dim29_METH	METH	29.0	TCGA	0.540925658491893	-0.02240633523191122
66	Exp2_TCGA_tune_ontix_beta0.01_dim29_METH	r2	PCA	RF	train	ANEUPLOIDY_SCORE	0.697523364243203		Exp2_TCGA_tune_ontix_beta0.01_dim29_METH	METH	29.0	TCGA	0.697210924678612	0.010218680108392254
67	Exp2_TCGA_tune_ontix_beta0.01_dim29_METH	r2	PCA	RF	train	MSI_SCORE_MANTIS	0.7973268007132351		Exp2_TCGA_tune_ontix_beta0.01_dim29_METH	METH	29.0	TCGA	0.8007339220452275	-0.11029178715195381
68	Exp2_TCGA_tune_ontix_beta0.01_dim29_METH	r2	PCA	RF	train	OS_MONTHS	0.4886092375811363		Exp2_TCGA_tune_ontix_beta0.01_dim29_METH	METH	29.0	TCGA	0.4922881508703112	-0.1116765780293806
69	Exp2_TCGA_tune_ontix_beta0.01_dim29_METH	r2	PCA	RF	train	TMB_NONSYNONYMOUS	0.6637483266529283		Exp2_TCGA_tune_ontix_beta0.01_dim29_METH	METH	29.0	TCGA	0.6522917946669284	0.38543548500005254
70	Exp2_TCGA_tune_ontix_beta0.01_dim29_METH	r2	PCA	RF	valid	AGE	0.2828631395343272		Exp2_TCGA_tune_ontix_beta0.01_dim29_METH	METH	29.0	TCGA	0.2850687613566095	-0.06901739407903483
71	Exp2_TCGA_tune_ontix_beta0.01_dim29_METH	r2	PCA	RF	valid	ANEUPLOIDY_SCORE	0.4032007893096998		Exp2_TCGA_tune_ontix_beta0.01_dim29_METH	METH	29.0	TCGA	0.4021539245860416	0.08457477485868492
72	Exp2_TCGA_tune_ontix_beta0.01_dim29_METH	r2	PCA	RF	valid	MSI_SCORE_MANTIS	0.4546716993455428		Exp2_TCGA_tune_ontix_beta0.01_dim29_METH	METH	29.0	TCGA	0.4561732177703829	-0.01797383924064965
73	Exp2_TCGA_tune_ontix_beta0.01_dim29_METH	r2	PCA	RF	valid	OS_MONTHS	0.0863669485503201		Exp2_TCGA_tune_ontix_beta0.01_dim29_METH	METH	29.0	TCGA	0.0983225728642201	-0.6361950052701237
74	Exp2_TCGA_tune_ontix_beta0.01_dim29_METH	r2	PCA	RF	valid	TMB_NONSYNONYMOUS	0.0027246339663394		Exp2_TCGA_tune_ontix_beta0.01_dim29_METH	METH	29.0	TCGA	0.0509419898193638	-0.8512284218026932
75	Exp2_TCGA_tune_ontix_beta0.01_dim29_METH	r2	PCA	SVM	test	AGE	0.2711280689322453		Exp2_TCGA_tune_ontix_beta0.01_dim29_METH	METH	29.0	TCGA	0.2706711052002082	0.06431734610637663
76	Exp2_TCGA_tune_ontix_beta0.01_dim29_METH	r2	PCA	SVM	test	ANEUPLOIDY_SCORE	0.3300182539766677		Exp2_TCGA_tune_ontix_beta0.01_dim29_METH	METH	29.0	TCGA	0.3302741278144772	-0.010316642563370006
77	Exp2_TCGA_tune_ontix_beta0.01_dim29_METH	r2	PCA	SVM	test	MSI_SCORE_MANTIS	0.4127354376462937		Exp2_TCGA_tune_ontix_beta0.01_dim29_METH	METH	29.0	TCGA	0.4145819434249622	-0.03095938356262215
78	Exp2_TCGA_tune_ontix_beta0.01_dim29_METH	r2	PCA	SVM	test	OS_MONTHS	-0.0251904507276043		Exp2_TCGA_tune_ontix_beta0.01_dim29_METH	METH	29.0	TCGA	-0.0252255976823911	0.005387154110784972
79	Exp2_TCGA_tune_ontix_beta0.01_dim29_METH	r2	PCA	SVM	test	TMB_NONSYNONYMOUS	0.0218650398248403		Exp2_TCGA_tune_ontix_beta0.01_dim29_METH	METH	29.0	TCGA	0.0218996238209729	-0.008175063062290955
80	Exp2_TCGA_tune_ontix_beta0.01_dim29_METH	r2	PCA	SVM	train	AGE	0.2714271393226835		Exp2_TCGA_tune_ontix_beta0.01_dim29_METH	METH	29.0	TCGA	0.2710474798534137	0.01568522064905175
81	Exp2_TCGA_tune_ontix_beta0.01_dim29_METH	r2	PCA	SVM	train	ANEUPLOIDY_SCORE	0.3698189959542843		Exp2_TCGA_tune_ontix_beta0.01_dim29_METH	METH	29.0	TCGA	0.3705639202205849	-0.03708647433479547
82	Exp2_TCGA_tune_ontix_beta0.01_dim29_METH	r2	PCA	SVM	train	MSI_SCORE_MANTIS	0.5567202966905278		Exp2_TCGA_tune_ontix_beta0.01_dim29_METH	METH	29.0	TCGA	0.5586065520056603	-0.03071041927861141
83	Exp2_TCGA_tune_ontix_beta0.01_dim29_METH	r2	PCA	SVM	train	OS_MONTHS	-0.0203430025134039		Exp2_TCGA_tune_ontix_beta0.01_dim29_METH	METH	29.0	TCGA	-0.0203278817696617	-0.0038372312816399427
84	Exp2_TCGA_tune_ontix_beta0.01_dim29_METH	r2	PCA	SVM	train	TMB_NONSYNONYMOUS	0.0203817365541427		Exp2_TCGA_tune_ontix_beta0.01_dim29_METH	METH	29.0	TCGA	0.0204535913182543	-0.034343395877060374
85	Exp2_TCGA_tune_ontix_beta0.01_dim29_METH	r2	PCA	SVM	valid	AGE	0.2641110898514074		Exp2_TCGA_tune_ontix_beta0.01_dim29_METH	METH	29.0	TCGA	0.2634895300816809	0.023480365048690856
86	Exp2_TCGA_tune_ontix_beta0.01_dim29_METH	r2	PCA	SVM	valid	ANEUPLOIDY_SCORE	0.3666853747715969		Exp2_TCGA_tune_ontix_beta0.01_dim29_METH	METH	29.0	TCGA	0.3676549462297938	-0.061906200591309114
87	Exp2_TCGA_tune_ontix_beta0.01_dim29_METH	r2	PCA	SVM	valid	MSI_SCORE_MANTIS	0.4270070744682828		Exp2_TCGA_tune_ontix_beta0.01_dim29_METH	METH	29.0	TCGA	0.4283799112097617	-0.019613183214913222
88	Exp2_TCGA_tune_ontix_beta0.01_dim29_METH	r2	PCA	SVM	valid	OS_MONTHS	-0.0043910270930658		Exp2_TCGA_tune_ontix_beta0.01_dim29_METH	METH	29.0	TCGA	-0.0044509413735218	0.009623077084282677
89	Exp2_TCGA_tune_ontix_beta0.01_dim29_METH	r2	PCA	SVM	valid	TMB_NONSYNONYMOUS	0.0477005383712226		Exp2_TCGA_tune_ontix_beta0.01_dim29_METH	METH	29.0	TCGA	0.0478161038084863	-0.026272961259153915
90	Exp2_TCGA_tune_ontix_beta0.01_dim29_METH	r2	RandomFeature	Linear	test	AGE	0.15688425079395132	0.006469098486879909	Exp2_TCGA_tune_ontix_beta0.01_dim29_METH	METH	29.0	TCGA	0.12223687535727276	5.355827478426477
91	Exp2_TCGA_tune_ontix_beta0.01_dim29_METH	r2	RandomFeature	Linear	test	ANEUPLOIDY_SCORE	0.14155030268305788	0.019106055573473495	Exp2_TCGA_tune_ontix_beta0.01_dim29_METH	METH	29.0	TCGA	0.11550556447912405	1.3631666726696783
92	Exp2_TCGA_tune_ontix_beta0.01_dim29_METH	r2	RandomFeature	Linear	test	MSI_SCORE_MANTIS	0.15042020187903385	0.04706765281729266	Exp2_TCGA_tune_ontix_beta0.01_dim29_METH	METH	29.0	TCGA	0.15775042311407766	-0.15573798131592176
93	Exp2_TCGA_tune_ontix_beta0.01_dim29_METH	r2	RandomFeature	Linear	test	OS_MONTHS	0.02634119389567476	0.011960646383516543	Exp2_TCGA_tune_ontix_beta0.01_dim29_METH	METH	29.0	TCGA	0.01902149318096994	0.6119820350840234
94	Exp2_TCGA_tune_ontix_beta0.01_dim29_METH	r2	RandomFeature	Linear	test	TMB_NONSYNONYMOUS	0.029774173405734062	0.011111631067793573	Exp2_TCGA_tune_ontix_beta0.01_dim29_METH	METH	29.0	TCGA	0.02609922880987286	0.3307295367745623
95	Exp2_TCGA_tune_ontix_beta0.01_dim29_METH	r2	RandomFeature	Linear	train	AGE	0.15911554834035227	0.015353821498740488	Exp2_TCGA_tune_ontix_beta0.01_dim29_METH	METH	29.0	TCGA	0.12063008593364433	2.506572217858922
96	Exp2_TCGA_tune_ontix_beta0.01_dim29_METH	r2	RandomFeature	Linear	train	ANEUPLOIDY_SCORE	0.1621991024768872	0.017121923143183948	Exp2_TCGA_tune_ontix_beta0.01_dim29_METH	METH	29.0	TCGA	0.1458396904308244	0.9554658030675318
97	Exp2_TCGA_tune_ontix_beta0.01_dim29_METH	r2	RandomFeature	Linear	train	MSI_SCORE_MANTIS	0.15101296246399468	0.03631997476678222	Exp2_TCGA_tune_ontix_beta0.01_dim29_METH	METH	29.0	TCGA	0.14025902207189492	0.2960888728902745
98	Exp2_TCGA_tune_ontix_beta0.01_dim29_METH	r2	RandomFeature	Linear	train	OS_MONTHS	0.036218344981365405	0.002389873900424598	Exp2_TCGA_tune_ontix_beta0.01_dim29_METH	METH	29.0	TCGA	0.031146504358061582	2.1222210186080246
99	Exp2_TCGA_tune_ontix_beta0.01_dim29_METH	r2	RandomFeature	Linear	train	TMB_NONSYNONYMOUS	0.0401280589869307	0.008775755763738399	Exp2_TCGA_tune_ontix_beta0.01_dim29_METH	METH	29.0	TCGA	0.04613478589666352	-0.6844683320099607
100	Exp2_TCGA_tune_ontix_beta0.01_dim29_METH	r2	RandomFeature	Linear	valid	AGE	0.14729643414830323	0.01660200342690621	Exp2_TCGA_tune_ontix_beta0.01_dim29_METH	METH	29.0	TCGA	0.10972484643216078	2.2630755307068346
101	Exp2_TCGA_tune_ontix_beta0.01_dim29_METH	r2	RandomFeature	Linear	valid	ANEUPLOIDY_SCORE	0.15926126771060117	0.012400753698667806	Exp2_TCGA_tune_ontix_beta0.01_dim29_METH	METH	29.0	TCGA	0.14163617155617564	1.4212923329264229
102	Exp2_TCGA_tune_ontix_beta0.01_dim29_METH	r2	RandomFeature	Linear	valid	MSI_SCORE_MANTIS	0.12271231615408044	0.051129054142610986	Exp2_TCGA_tune_ontix_beta0.01_dim29_METH	METH	29.0	TCGA	0.12754413251158372	-0.09450236149540737
103	Exp2_TCGA_tune_ontix_beta0.01_dim29_METH	r2	RandomFeature	Linear	valid	OS_MONTHS	0.02676942008394128	0.014930256296705921	Exp2_TCGA_tune_ontix_beta0.01_dim29_METH	METH	29.0	TCGA	0.02226763704274714	0.3015208146284383
104	Exp2_TCGA_tune_ontix_beta0.01_dim29_METH	r2	RandomFeature	Linear	valid	TMB_NONSYNONYMOUS	0.014774885812743522	0.016141645552427402	Exp2_TCGA_tune_ontix_beta0.01_dim29_METH	METH	29.0	TCGA	0.018449706751345673	-0.22766086187845494
105	Exp2_TCGA_tune_ontix_beta0.01_dim29_METH	r2	RandomFeature	RF	test	AGE	0.23409818252576198	0.025750935124101836	Exp2_TCGA_tune_ontix_beta0.01_dim29_METH	METH	29.0	TCGA	0.2133267980804765	0.8066264135722319
106	Exp2_TCGA_tune_ontix_beta0.01_dim29_METH	r2	RandomFeature	RF	test	ANEUPLOIDY_SCORE	0.22936903646706908	0.013863309180558853	Exp2_TCGA_tune_ontix_beta0.01_dim29_METH	METH	29.0	TCGA	0.2374020856913941	-0.5794467337993245
107	Exp2_TCGA_tune_ontix_beta0.01_dim29_METH	r2	RandomFeature	RF	test	MSI_SCORE_MANTIS	0.22725467779716127	0.06323800639184897	Exp2_TCGA_tune_ontix_beta0.01_dim29_METH	METH	29.0	TCGA	0.2601663262270848	-0.5204409548585273
108	Exp2_TCGA_tune_ontix_beta0.01_dim29_METH	r2	RandomFeature	RF	test	OS_MONTHS	0.04071028937710332	0.015684378582814715	Exp2_TCGA_tune_ontix_beta0.01_dim29_METH	METH	29.0	TCGA	0.0312518698536971	0.6030471321171598
109	Exp2_TCGA_tune_ontix_beta0.01_dim29_METH	r2	RandomFeature	RF	test	TMB_NONSYNONYMOUS	-0.04784390070540554	0.07568929364753449	Exp2_TCGA_tune_ontix_beta0.01_dim29_METH	METH	29.0	TCGA	-0.029393084930006842	-0.24377048438738758
110	Exp2_TCGA_tune_ontix_beta0.01_dim29_METH	r2	RandomFeature	RF	train	AGE	0.5326148245558195	0.01114059143153257	Exp2_TCGA_tune_ontix_beta0.01_dim29_METH	METH	29.0	TCGA	0.5519240805916148	-1.7332343757928252
111	Exp2_TCGA_tune_ontix_beta0.01_dim29_METH	r2	RandomFeature	RF	train	ANEUPLOIDY_SCORE	0.6212816509696906	0.03057533470829	Exp2_TCGA_tune_ontix_beta0.01_dim29_METH	METH	29.0	TCGA	0.6433885142036286	-0.7230293125113085
112	Exp2_TCGA_tune_ontix_beta0.01_dim29_METH	r2	RandomFeature	RF	train	MSI_SCORE_MANTIS	0.7141709763177382	0.030891886150128757	Exp2_TCGA_tune_ontix_beta0.01_dim29_METH	METH	29.0	TCGA	0.7147309143632598	-0.018125731876660913
113	Exp2_TCGA_tune_ontix_beta0.01_dim29_METH	r2	RandomFeature	RF	train	OS_MONTHS	0.4331023910448673	0.03294256820984468	Exp2_TCGA_tune_ontix_beta0.01_dim29_METH	METH	29.0	TCGA	0.45039495269249824	-0.5249305863913536
114	Exp2_TCGA_tune_ontix_beta0.01_dim29_METH	r2	RandomFeature	RF	train	TMB_NONSYNONYMOUS	0.5498987619698362	0.02972360468055573	Exp2_TCGA_tune_ontix_beta0.01_dim29_METH	METH	29.0	TCGA	0.5720448121319859	-0.745066098145119
115	Exp2_TCGA_tune_ontix_beta0.01_dim29_METH	r2	RandomFeature	RF	valid	AGE	0.2254522266802934	0.03195747755640543	Exp2_TCGA_tune_ontix_beta0.01_dim29_METH	METH	29.0	TCGA	0.2086257479052076	0.5265271248454081
116	Exp2_TCGA_tune_ontix_beta0.01_dim29_METH	r2	RandomFeature	RF	valid	ANEUPLOIDY_SCORE	0.2615587270709334	0.012377978249512579	Exp2_TCGA_tune_ontix_beta0.01_dim29_METH	METH	29.0	TCGA	0.272121297049472	-0.8533356389565913
117	Exp2_TCGA_tune_ontix_beta0.01_dim29_METH	r2	RandomFeature	RF	valid	MSI_SCORE_MANTIS	0.17000896572484228	0.0835391039575035	Exp2_TCGA_tune_ontix_beta0.01_dim29_METH	METH	29.0	TCGA	0.2317579921209239	-0.7391631400247418
118	Exp2_TCGA_tune_ontix_beta0.01_dim29_METH	r2	RandomFeature	RF	valid	OS_MONTHS	0.03293143387514264	0.01879238946370497	Exp2_TCGA_tune_ontix_beta0.01_dim29_METH	METH	29.0	TCGA	0.028396499052837997	0.24131762653510752
119	Exp2_TCGA_tune_ontix_beta0.01_dim29_METH	r2	RandomFeature	RF	valid	TMB_NONSYNONYMOUS	-0.1300456195228185	0.056644438341135105	Exp2_TCGA_tune_ontix_beta0.01_dim29_METH	METH	29.0	TCGA	-0.09822178453066963	-0.5618174691837039
120	Exp2_TCGA_tune_ontix_beta0.01_dim29_METH	r2	RandomFeature	SVM	test	AGE	0.19546173322031565	0.007104828785710263	Exp2_TCGA_tune_ontix_beta0.01_dim29_METH	METH	29.0	TCGA	0.181574482205922	1.9546214881806399
121	Exp2_TCGA_tune_ontix_beta0.01_dim29_METH	r2	RandomFeature	SVM	test	ANEUPLOIDY_SCORE	0.17687952814011515	0.024802045455951414	Exp2_TCGA_tune_ontix_beta0.01_dim29_METH	METH	29.0	TCGA	0.1735524867653294	0.1341438302213665
122	Exp2_TCGA_tune_ontix_beta0.01_dim29_METH	r2	RandomFeature	SVM	test	MSI_SCORE_MANTIS	0.1707849120419116	0.05964284705260678	Exp2_TCGA_tune_ontix_beta0.01_dim29_METH	METH	29.0	TCGA	0.19200350680692982	-0.3557609304985523
123	Exp2_TCGA_tune_ontix_beta0.01_dim29_METH	r2	RandomFeature	SVM	test	OS_MONTHS	-0.04999177762470332	0.006524215580994427	Exp2_TCGA_tune_ontix_beta0.01_dim29_METH	METH	29.0	TCGA	-0.05212139495936204	0.3264173766517578
124	Exp2_TCGA_tune_ontix_beta0.01_dim29_METH	r2	RandomFeature	SVM	test	TMB_NONSYNONYMOUS	-0.00864438852914368	0.0042304256088404445	Exp2_TCGA_tune_ontix_beta0.01_dim29_METH	METH	29.0	TCGA	-0.00891473250640024	0.06390467585379919
125	Exp2_TCGA_tune_ontix_beta0.01_dim29_METH	r2	RandomFeature	SVM	train	AGE	0.22767400639225474	0.024204917339987732	Exp2_TCGA_tune_ontix_beta0.01_dim29_METH	METH	29.0	TCGA	0.1992125377173607	1.1758548180569193
126	Exp2_TCGA_tune_ontix_beta0.01_dim29_METH	r2	RandomFeature	SVM	train	ANEUPLOIDY_SCORE	0.24180793061929867	0.020086144063623378	Exp2_TCGA_tune_ontix_beta0.01_dim29_METH	METH	29.0	TCGA	0.2422121001742154	-0.02012180902598906
127	Exp2_TCGA_tune_ontix_beta0.01_dim29_METH	r2	RandomFeature	SVM	train	MSI_SCORE_MANTIS	0.5095864393893936	0.06142069562841288	Exp2_TCGA_tune_ontix_beta0.01_dim29_METH	METH	29.0	TCGA	0.5261164435458978	-0.26912759595737135
128	Exp2_TCGA_tune_ontix_beta0.01_dim29_METH	r2	RandomFeature	SVM	train	OS_MONTHS	-0.03868896347755832	0.003940534888931149	Exp2_TCGA_tune_ontix_beta0.01_dim29_METH	METH	29.0	TCGA	-0.044845346963916524	1.5623217811498922
129	Exp2_TCGA_tune_ontix_beta0.01_dim29_METH	r2	RandomFeature	SVM	train	TMB_NONSYNONYMOUS	-0.00824057606640056	0.002092244004315116	Exp2_TCGA_tune_ontix_beta0.01_dim29_METH	METH	29.0	TCGA	-0.007302167988343241	-0.44851751331198186
130	Exp2_TCGA_tune_ontix_beta0.01_dim29_METH	r2	RandomFeature	SVM	valid	AGE	0.18848802498678174	0.02647146960609769	Exp2_TCGA_tune_ontix_beta0.01_dim29_METH	METH	29.0	TCGA	0.16338612473700462	0.9482624358715209
131	Exp2_TCGA_tune_ontix_beta0.01_dim29_METH	r2	RandomFeature	SVM	valid	ANEUPLOIDY_SCORE	0.2072255226302265	0.015661944182259958	Exp2_TCGA_tune_ontix_beta0.01_dim29_METH	METH	29.0	TCGA	0.20007982087300805	0.4562461514396332
132	Exp2_TCGA_tune_ontix_beta0.01_dim29_METH	r2	RandomFeature	SVM	valid	MSI_SCORE_MANTIS	0.10457925351519962	0.06999561093352058	Exp2_TCGA_tune_ontix_beta0.01_dim29_METH	METH	29.0	TCGA	0.15142682745876115	-0.6692930216446821
133	Exp2_TCGA_tune_ontix_beta0.01_dim29_METH	r2	RandomFeature	SVM	valid	OS_MONTHS	-0.0339414318756246	0.006226104179697114	Exp2_TCGA_tune_ontix_beta0.01_dim29_METH	METH	29.0	TCGA	-0.03764801174805862	0.5953289192495221
134	Exp2_TCGA_tune_ontix_beta0.01_dim29_METH	r2	RandomFeature	SVM	valid	TMB_NONSYNONYMOUS	-0.00021944301387275995	0.004398645288735036	Exp2_TCGA_tune_ontix_beta0.01_dim29_METH	METH	29.0	TCGA	0.0014726600287659002	-0.3846873142901858
135	Exp2_TCGA_tune_ontix_beta0.01_dim29_METH	r2	UMAP	Linear	test	AGE	0.2336184401175183		Exp2_TCGA_tune_ontix_beta0.01_dim29_METH	METH	29.0	TCGA	0.2255551093822171	1.2464380858715627
136	Exp2_TCGA_tune_ontix_beta0.01_dim29_METH	r2	UMAP	Linear	test	ANEUPLOIDY_SCORE	0.2622854695453496		Exp2_TCGA_tune_ontix_beta0.01_dim29_METH	METH	29.0	TCGA	0.2606867443373613	0.08367636123742661
137	Exp2_TCGA_tune_ontix_beta0.01_dim29_METH	r2	UMAP	Linear	test	MSI_SCORE_MANTIS	0.1732936570149571		Exp2_TCGA_tune_ontix_beta0.01_dim29_METH	METH	29.0	TCGA	0.1834473393764099	-0.21572527529399804
138	Exp2_TCGA_tune_ontix_beta0.01_dim29_METH	r2	UMAP	Linear	test	OS_MONTHS	0.0621007931620364		Exp2_TCGA_tune_ontix_beta0.01_dim29_METH	METH	29.0	TCGA	0.0573372719352816	0.3982662035155229
139	Exp2_TCGA_tune_ontix_beta0.01_dim29_METH	r2	UMAP	Linear	test	TMB_NONSYNONYMOUS	0.0475139891216426		Exp2_TCGA_tune_ontix_beta0.01_dim29_METH	METH	29.0	TCGA	0.0445747157884509	0.2645222213785527
140	Exp2_TCGA_tune_ontix_beta0.01_dim29_METH	r2	UMAP	Linear	train	AGE	0.2248939370359679		Exp2_TCGA_tune_ontix_beta0.01_dim29_METH	METH	29.0	TCGA	0.2220249070274653	0.18686097195658838
141	Exp2_TCGA_tune_ontix_beta0.01_dim29_METH	r2	UMAP	Linear	train	ANEUPLOIDY_SCORE	0.2811216154341306		Exp2_TCGA_tune_ontix_beta0.01_dim29_METH	METH	29.0	TCGA	0.2765642486733051	0.2661714296176922
142	Exp2_TCGA_tune_ontix_beta0.01_dim29_METH	r2	UMAP	Linear	train	MSI_SCORE_MANTIS	0.1567519437643635		Exp2_TCGA_tune_ontix_beta0.01_dim29_METH	METH	29.0	TCGA	0.1626633989503483	-0.1627604430879543
143	Exp2_TCGA_tune_ontix_beta0.01_dim29_METH	r2	UMAP	Linear	train	OS_MONTHS	0.0845229831532141		Exp2_TCGA_tune_ontix_beta0.01_dim29_METH	METH	29.0	TCGA	0.0870849372140204	-1.0720038661249554
144	Exp2_TCGA_tune_ontix_beta0.01_dim29_METH	r2	UMAP	Linear	train	TMB_NONSYNONYMOUS	0.076517857477969		Exp2_TCGA_tune_ontix_beta0.01_dim29_METH	METH	29.0	TCGA	0.0730382009630055	0.39650790298215816
145	Exp2_TCGA_tune_ontix_beta0.01_dim29_METH	r2	UMAP	Linear	valid	AGE	0.2135918211023034		Exp2_TCGA_tune_ontix_beta0.01_dim29_METH	METH	29.0	TCGA	0.2123162079172639	0.07683489469542916
146	Exp2_TCGA_tune_ontix_beta0.01_dim29_METH	r2	UMAP	Linear	valid	ANEUPLOIDY_SCORE	0.2834094259832076		Exp2_TCGA_tune_ontix_beta0.01_dim29_METH	METH	29.0	TCGA	0.2825243743901258	0.07137079040420835
147	Exp2_TCGA_tune_ontix_beta0.01_dim29_METH	r2	UMAP	Linear	valid	MSI_SCORE_MANTIS	0.1787777024552228		Exp2_TCGA_tune_ontix_beta0.01_dim29_METH	METH	29.0	TCGA	0.1884918900215058	-0.18999349252946957
148	Exp2_TCGA_tune_ontix_beta0.01_dim29_METH	r2	UMAP	Linear	valid	OS_MONTHS	0.0818403673824261		Exp2_TCGA_tune_ontix_beta0.01_dim29_METH	METH	29.0	TCGA	0.0801896812369278	0.11055979969094697
149	Exp2_TCGA_tune_ontix_beta0.01_dim29_METH	r2	UMAP	Linear	valid	TMB_NONSYNONYMOUS	0.0577750247650636		Exp2_TCGA_tune_ontix_beta0.01_dim29_METH	METH	29.0	TCGA	0.0505321510190794	0.4487072722827198
150	Exp2_TCGA_tune_ontix_beta0.01_dim29_METH	r2	UMAP	RF	test	AGE	0.279730145155459		Exp2_TCGA_tune_ontix_beta0.01_dim29_METH	METH	29.0	TCGA	0.2761756814560848	0.13803241250246476
151	Exp2_TCGA_tune_ontix_beta0.01_dim29_METH	r2	UMAP	RF	test	ANEUPLOIDY_SCORE	0.3187355730869859		Exp2_TCGA_tune_ontix_beta0.01_dim29_METH	METH	29.0	TCGA	0.3304394518807114	-0.844234132074206
152	Exp2_TCGA_tune_ontix_beta0.01_dim29_METH	r2	UMAP	RF	test	MSI_SCORE_MANTIS	0.4617883005490858		Exp2_TCGA_tune_ontix_beta0.01_dim29_METH	METH	29.0	TCGA	0.4222412643671321	0.625368167631722
153	Exp2_TCGA_tune_ontix_beta0.01_dim29_METH	r2	UMAP	RF	test	OS_MONTHS	0.0631804020819692		Exp2_TCGA_tune_ontix_beta0.01_dim29_METH	METH	29.0	TCGA	0.0696020989563327	-0.40943266196084466
154	Exp2_TCGA_tune_ontix_beta0.01_dim29_METH	r2	UMAP	RF	test	TMB_NONSYNONYMOUS	-0.0067872729947349		Exp2_TCGA_tune_ontix_beta0.01_dim29_METH	METH	29.0	TCGA	0.0065925836538719	-0.17677343787766522
155	Exp2_TCGA_tune_ontix_beta0.01_dim29_METH	r2	UMAP	RF	train	AGE	0.4976957568415464		Exp2_TCGA_tune_ontix_beta0.01_dim29_METH	METH	29.0	TCGA	0.551865935413193	-4.862414971822962
156	Exp2_TCGA_tune_ontix_beta0.01_dim29_METH	r2	UMAP	RF	train	ANEUPLOIDY_SCORE	0.6070801618940317		Exp2_TCGA_tune_ontix_beta0.01_dim29_METH	METH	29.0	TCGA	0.6003366034066788	0.22055550827786877
157	Exp2_TCGA_tune_ontix_beta0.01_dim29_METH	r2	UMAP	RF	train	MSI_SCORE_MANTIS	0.8014267140699061		Exp2_TCGA_tune_ontix_beta0.01_dim29_METH	METH	29.0	TCGA	0.8072235053246324	-0.18764769579154228
158	Exp2_TCGA_tune_ontix_beta0.01_dim29_METH	r2	UMAP	RF	train	OS_MONTHS	0.4519377328246743		Exp2_TCGA_tune_ontix_beta0.01_dim29_METH	METH	29.0	TCGA	0.4455306518449425	0.19449245544301821
159	Exp2_TCGA_tune_ontix_beta0.01_dim29_METH	r2	UMAP	RF	train	TMB_NONSYNONYMOUS	0.6256735370446418		Exp2_TCGA_tune_ontix_beta0.01_dim29_METH	METH	29.0	TCGA	0.661244034447851	-1.1967087365577262
160	Exp2_TCGA_tune_ontix_beta0.01_dim29_METH	r2	UMAP	RF	valid	AGE	0.2709117238475916		Exp2_TCGA_tune_ontix_beta0.01_dim29_METH	METH	29.0	TCGA	0.2590258850376224	0.37192668880046936
161	Exp2_TCGA_tune_ontix_beta0.01_dim29_METH	r2	UMAP	RF	valid	ANEUPLOIDY_SCORE	0.3473269000927095		Exp2_TCGA_tune_ontix_beta0.01_dim29_METH	METH	29.0	TCGA	0.3485383228707257	-0.09786919588939559
162	Exp2_TCGA_tune_ontix_beta0.01_dim29_METH	r2	UMAP	RF	valid	MSI_SCORE_MANTIS	0.4882845559555571		Exp2_TCGA_tune_ontix_beta0.01_dim29_METH	METH	29.0	TCGA	0.4934949577626241	-0.06237081271206286
163	Exp2_TCGA_tune_ontix_beta0.01_dim29_METH	r2	UMAP	RF	valid	OS_MONTHS	0.0345412477706109		Exp2_TCGA_tune_ontix_beta0.01_dim29_METH	METH	29.0	TCGA	0.0863853975087709	-2.758784338643586
164	Exp2_TCGA_tune_ontix_beta0.01_dim29_METH	r2	UMAP	RF	valid	TMB_NONSYNONYMOUS	0.0018900221727683		Exp2_TCGA_tune_ontix_beta0.01_dim29_METH	METH	29.0	TCGA	0.1104291316060731	-1.9161476856675592
165	Exp2_TCGA_tune_ontix_beta0.01_dim29_METH	r2	UMAP	SVM	test	AGE	0.209773499739699		Exp2_TCGA_tune_ontix_beta0.01_dim29_METH	METH	29.0	TCGA	0.2030195124583395	0.9506192879613943
166	Exp2_TCGA_tune_ontix_beta0.01_dim29_METH	r2	UMAP	SVM	test	ANEUPLOIDY_SCORE	0.1972807547346974		Exp2_TCGA_tune_ontix_beta0.01_dim29_METH	METH	29.0	TCGA	0.1931539842853429	0.16638831086265324
167	Exp2_TCGA_tune_ontix_beta0.01_dim29_METH	r2	UMAP	SVM	test	MSI_SCORE_MANTIS	0.0587228465320568		Exp2_TCGA_tune_ontix_beta0.01_dim29_METH	METH	29.0	TCGA	0.0537250112882405	0.083796054192518
168	Exp2_TCGA_tune_ontix_beta0.01_dim29_METH	r2	UMAP	SVM	test	OS_MONTHS	-0.0496794320754496		Exp2_TCGA_tune_ontix_beta0.01_dim29_METH	METH	29.0	TCGA	-0.048898662925259	-0.1196724940336196
169	Exp2_TCGA_tune_ontix_beta0.01_dim29_METH	r2	UMAP	SVM	test	TMB_NONSYNONYMOUS	-0.0105653103273148		Exp2_TCGA_tune_ontix_beta0.01_dim29_METH	METH	29.0	TCGA	-0.0108879548909437	0.07626763674904508
170	Exp2_TCGA_tune_ontix_beta0.01_dim29_METH	r2	UMAP	SVM	train	AGE	0.1970636915235594		Exp2_TCGA_tune_ontix_beta0.01_dim29_METH	METH	29.0	TCGA	0.1932643699126039	0.15696486617117397
171	Exp2_TCGA_tune_ontix_beta0.01_dim29_METH	r2	UMAP	SVM	train	ANEUPLOIDY_SCORE	0.2208547719524799		Exp2_TCGA_tune_ontix_beta0.01_dim29_METH	METH	29.0	TCGA	0.2145776159549122	0.31251174828203204
172	Exp2_TCGA_tune_ontix_beta0.01_dim29_METH	r2	UMAP	SVM	train	MSI_SCORE_MANTIS	0.0210216512994719		Exp2_TCGA_tune_ontix_beta0.01_dim29_METH	METH	29.0	TCGA	0.013901259754028	0.11592821397727782
173	Exp2_TCGA_tune_ontix_beta0.01_dim29_METH	r2	UMAP	SVM	train	OS_MONTHS	-0.0512938410234042		Exp2_TCGA_tune_ontix_beta0.01_dim29_METH	METH	29.0	TCGA	-0.0504658521843386	-0.21012092581425953
174	Exp2_TCGA_tune_ontix_beta0.01_dim29_METH	r2	UMAP	SVM	train	TMB_NONSYNONYMOUS	-0.0159972459773702		Exp2_TCGA_tune_ontix_beta0.01_dim29_METH	METH	29.0	TCGA	-0.0162065529044674	0.10003944409233276
175	Exp2_TCGA_tune_ontix_beta0.01_dim29_METH	r2	UMAP	SVM	valid	AGE	0.1841361415657749		Exp2_TCGA_tune_ontix_beta0.01_dim29_METH	METH	29.0	TCGA	0.1799521249621645	0.15805758674790804
176	Exp2_TCGA_tune_ontix_beta0.01_dim29_METH	r2	UMAP	SVM	valid	ANEUPLOIDY_SCORE	0.2358115749075413		Exp2_TCGA_tune_ontix_beta0.01_dim29_METH	METH	29.0	TCGA	0.2308797271924105	0.314893710368155
177	Exp2_TCGA_tune_ontix_beta0.01_dim29_METH	r2	UMAP	SVM	valid	MSI_SCORE_MANTIS	0.0320996357865499		Exp2_TCGA_tune_ontix_beta0.01_dim29_METH	METH	29.0	TCGA	0.0252754881956037	0.09749393569016127
178	Exp2_TCGA_tune_ontix_beta0.01_dim29_METH	r2	UMAP	SVM	valid	OS_MONTHS	-0.0323370895329215		Exp2_TCGA_tune_ontix_beta0.01_dim29_METH	METH	29.0	TCGA	-0.031027551828646	-0.21033019468993283
179	Exp2_TCGA_tune_ontix_beta0.01_dim29_METH	r2	UMAP	SVM	valid	TMB_NONSYNONYMOUS	-0.0070970080311008		Exp2_TCGA_tune_ontix_beta0.01_dim29_METH	METH	29.0	TCGA	-0.0067450120043666	-0.08002373540682278
180	Exp2_TCGA_tune_ontix_beta0.01_dim29_METH	roc_auc_ovo	ontix_B0.01	Linear	test	AJCC_PATHOLOGIC_TUMOR_STAGE_SHORT	0.79891966351872		Exp2_TCGA_tune_ontix_beta0.01_dim29_METH	METH	29.0	TCGA	0.7569709124107241	1.0129459986988083
181	Exp2_TCGA_tune_ontix_beta0.01_dim29_METH	roc_auc_ovo	ontix_B0.01	Linear	test	CANCER_TYPE_ACRONYM	0.9940927077568475		Exp2_TCGA_tune_ontix_beta0.01_dim29_METH	METH	29.0	TCGA	0.9880217489565004	0.6478138313080463
182	Exp2_TCGA_tune_ontix_beta0.01_dim29_METH	roc_auc_ovo	ontix_B0.01	Linear	test	DFS_STATUS	0.7035624006326057		Exp2_TCGA_tune_ontix_beta0.01_dim29_METH	METH	29.0	TCGA	0.6929303462749137	3.420890681553985
183	Exp2_TCGA_tune_ontix_beta0.01_dim29_METH	roc_auc_ovo	ontix_B0.01	Linear	test	OS_STATUS	0.5970680040265034		Exp2_TCGA_tune_ontix_beta0.01_dim29_METH	METH	29.0	TCGA	0.5997043081929866	-0.1344158732633429
184	Exp2_TCGA_tune_ontix_beta0.01_dim29_METH	roc_auc_ovo	ontix_B0.01	Linear	test	PFS_STATUS	0.7284797106282671		Exp2_TCGA_tune_ontix_beta0.01_dim29_METH	METH	29.0	TCGA	0.7090169274335353	1.3721986272345446
185	Exp2_TCGA_tune_ontix_beta0.01_dim29_METH	roc_auc_ovo	ontix_B0.01	Linear	test	SEX	0.9969306836349006		Exp2_TCGA_tune_ontix_beta0.01_dim29_METH	METH	29.0	TCGA	0.9926258059734678	0.03537148422267576
186	Exp2_TCGA_tune_ontix_beta0.01_dim29_METH	roc_auc_ovo	ontix_B0.01	Linear	train	AJCC_PATHOLOGIC_TUMOR_STAGE_SHORT	0.8638157848845456		Exp2_TCGA_tune_ontix_beta0.01_dim29_METH	METH	29.0	TCGA	0.8444515067222846	0.4946496000343023
187	Exp2_TCGA_tune_ontix_beta0.01_dim29_METH	roc_auc_ovo	ontix_B0.01	Linear	train	CANCER_TYPE_ACRONYM	0.9975536541713		Exp2_TCGA_tune_ontix_beta0.01_dim29_METH	METH	29.0	TCGA	0.994172549788683	0.4761017231611774
188	Exp2_TCGA_tune_ontix_beta0.01_dim29_METH	roc_auc_ovo	ontix_B0.01	Linear	train	DFS_STATUS	0.7183850440433875		Exp2_TCGA_tune_ontix_beta0.01_dim29_METH	METH	29.0	TCGA	0.7039869652034322	1.7149983370748194
189	Exp2_TCGA_tune_ontix_beta0.01_dim29_METH	roc_auc_ovo	ontix_B0.01	Linear	train	OS_STATUS	0.907917955715075		Exp2_TCGA_tune_ontix_beta0.01_dim29_METH	METH	29.0	TCGA	0.8965608437362086	0.11560236109288721
190	Exp2_TCGA_tune_ontix_beta0.01_dim29_METH	roc_auc_ovo	ontix_B0.01	Linear	train	PFS_STATUS	0.7164549731269747		Exp2_TCGA_tune_ontix_beta0.01_dim29_METH	METH	29.0	TCGA	0.6964421382492296	6.972698728395498
191	Exp2_TCGA_tune_ontix_beta0.01_dim29_METH	roc_auc_ovo	ontix_B0.01	Linear	train	SEX	0.9975021580598256		Exp2_TCGA_tune_ontix_beta0.01_dim29_METH	METH	29.0	TCGA	0.9924098603089452	0.04176796191292723
192	Exp2_TCGA_tune_ontix_beta0.01_dim29_METH	roc_auc_ovo	ontix_B0.01	Linear	valid	AJCC_PATHOLOGIC_TUMOR_STAGE_SHORT	0.7972176829711096		Exp2_TCGA_tune_ontix_beta0.01_dim29_METH	METH	29.0	TCGA	0.7833345258219399	0.7550740848386254
193	Exp2_TCGA_tune_ontix_beta0.01_dim29_METH	roc_auc_ovo	ontix_B0.01	Linear	valid	CANCER_TYPE_ACRONYM	0.9948053560645508		Exp2_TCGA_tune_ontix_beta0.01_dim29_METH	METH	29.0	TCGA	0.9890900189373482	0.5435226022175396
194	Exp2_TCGA_tune_ontix_beta0.01_dim29_METH	roc_auc_ovo	ontix_B0.01	Linear	valid	DFS_STATUS	0.7377438458216229		Exp2_TCGA_tune_ontix_beta0.01_dim29_METH	METH	29.0	TCGA	0.7118174536358989	3.4930964741230985
195	Exp2_TCGA_tune_ontix_beta0.01_dim29_METH	roc_auc_ovo	ontix_B0.01	Linear	valid	OS_STATUS	0.7740808677620352		Exp2_TCGA_tune_ontix_beta0.01_dim29_METH	METH	29.0	TCGA	0.7811057202577026	-0.08942507650843828
196	Exp2_TCGA_tune_ontix_beta0.01_dim29_METH	roc_auc_ovo	ontix_B0.01	Linear	valid	PFS_STATUS	0.740033304792944		Exp2_TCGA_tune_ontix_beta0.01_dim29_METH	METH	29.0	TCGA	0.7139240273251211	6.923455981764728
197	Exp2_TCGA_tune_ontix_beta0.01_dim29_METH	roc_auc_ovo	ontix_B0.01	Linear	valid	SEX	0.9977797485392256		Exp2_TCGA_tune_ontix_beta0.01_dim29_METH	METH	29.0	TCGA	0.9936442943311256	0.032396555443931795
198	Exp2_TCGA_tune_ontix_beta0.01_dim29_METH	roc_auc_ovo	ontix_B0.01	RF	test	AJCC_PATHOLOGIC_TUMOR_STAGE_SHORT	0.8201400410750798		Exp2_TCGA_tune_ontix_beta0.01_dim29_METH	METH	29.0	TCGA	0.812381479891851	0.4285067978863355
199	Exp2_TCGA_tune_ontix_beta0.01_dim29_METH	roc_auc_ovo	ontix_B0.01	RF	test	CANCER_TYPE_ACRONYM	0.9818754492506364		Exp2_TCGA_tune_ontix_beta0.01_dim29_METH	METH	29.0	TCGA	0.9797554071654524	0.19817007221271762
200	Exp2_TCGA_tune_ontix_beta0.01_dim29_METH	roc_auc_ovo	ontix_B0.01	RF	test	DFS_STATUS	0.715538189898818		Exp2_TCGA_tune_ontix_beta0.01_dim29_METH	METH	29.0	TCGA	0.7134078297870173	0.33961402031216453
201	Exp2_TCGA_tune_ontix_beta0.01_dim29_METH	roc_auc_ovo	ontix_B0.01	RF	test	OS_STATUS	0.6818543144962123		Exp2_TCGA_tune_ontix_beta0.01_dim29_METH	METH	29.0	TCGA	0.6747417749447432	0.4025233836414333
202	Exp2_TCGA_tune_ontix_beta0.01_dim29_METH	roc_auc_ovo	ontix_B0.01	RF	test	PFS_STATUS	0.7382852142854581		Exp2_TCGA_tune_ontix_beta0.01_dim29_METH	METH	29.0	TCGA	0.7307712077038291	0.5261919408715126
203	Exp2_TCGA_tune_ontix_beta0.01_dim29_METH	roc_auc_ovo	ontix_B0.01	RF	test	SEX	0.995926988597262		Exp2_TCGA_tune_ontix_beta0.01_dim29_METH	METH	29.0	TCGA	0.9945781410466804	0.013899359521523425
204	Exp2_TCGA_tune_ontix_beta0.01_dim29_METH	roc_auc_ovo	ontix_B0.01	RF	train	AJCC_PATHOLOGIC_TUMOR_STAGE_SHORT	0.9585575785217434		Exp2_TCGA_tune_ontix_beta0.01_dim29_METH	METH	29.0	TCGA	0.9652182073191404	-0.9167892793143526
205	Exp2_TCGA_tune_ontix_beta0.01_dim29_METH	roc_auc_ovo	ontix_B0.01	RF	train	CANCER_TYPE_ACRONYM	0.991513322207131		Exp2_TCGA_tune_ontix_beta0.01_dim29_METH	METH	29.0	TCGA	0.9939900909093374	-1.183463574368176
206	Exp2_TCGA_tune_ontix_beta0.01_dim29_METH	roc_auc_ovo	ontix_B0.01	RF	train	DFS_STATUS	0.9437162564103015		Exp2_TCGA_tune_ontix_beta0.01_dim29_METH	METH	29.0	TCGA	0.9596559157032885	-2.9785896510353664
207	Exp2_TCGA_tune_ontix_beta0.01_dim29_METH	roc_auc_ovo	ontix_B0.01	RF	train	OS_STATUS	0.98689704333259		Exp2_TCGA_tune_ontix_beta0.01_dim29_METH	METH	29.0	TCGA	0.984496939408514	0.40674046279761394
208	Exp2_TCGA_tune_ontix_beta0.01_dim29_METH	roc_auc_ovo	ontix_B0.01	RF	train	PFS_STATUS	0.9381115651046588		Exp2_TCGA_tune_ontix_beta0.01_dim29_METH	METH	29.0	TCGA	0.9451114900620264	-1.265080272663781
209	Exp2_TCGA_tune_ontix_beta0.01_dim29_METH	roc_auc_ovo	ontix_B0.01	RF	train	SEX	0.999660451252118		Exp2_TCGA_tune_ontix_beta0.01_dim29_METH	METH	29.0	TCGA	0.9998004713543376	-0.0178092687751107
210	Exp2_TCGA_tune_ontix_beta0.01_dim29_METH	roc_auc_ovo	ontix_B0.01	RF	valid	AJCC_PATHOLOGIC_TUMOR_STAGE_SHORT	0.7327823727453295		Exp2_TCGA_tune_ontix_beta0.01_dim29_METH	METH	29.0	TCGA	0.7109117179822739	0.6878226885402273
211	Exp2_TCGA_tune_ontix_beta0.01_dim29_METH	roc_auc_ovo	ontix_B0.01	RF	valid	CANCER_TYPE_ACRONYM	0.9790163846489952		Exp2_TCGA_tune_ontix_beta0.01_dim29_METH	METH	29.0	TCGA	0.9761062268692928	0.39744732871237815
212	Exp2_TCGA_tune_ontix_beta0.01_dim29_METH	roc_auc_ovo	ontix_B0.01	RF	valid	DFS_STATUS	0.7332088753865205		Exp2_TCGA_tune_ontix_beta0.01_dim29_METH	METH	29.0	TCGA	0.7095855770978856	2.1032540129880966
213	Exp2_TCGA_tune_ontix_beta0.01_dim29_METH	roc_auc_ovo	ontix_B0.01	RF	valid	OS_STATUS	0.633678488510537		Exp2_TCGA_tune_ontix_beta0.01_dim29_METH	METH	29.0	TCGA	0.6277072088608432	0.14809905791067532
214	Exp2_TCGA_tune_ontix_beta0.01_dim29_METH	roc_auc_ovo	ontix_B0.01	RF	valid	PFS_STATUS	0.750413145150896		Exp2_TCGA_tune_ontix_beta0.01_dim29_METH	METH	29.0	TCGA	0.7265519987479054	3.3995556374956872
215	Exp2_TCGA_tune_ontix_beta0.01_dim29_METH	roc_auc_ovo	ontix_B0.01	RF	valid	SEX	0.9962125738773472		Exp2_TCGA_tune_ontix_beta0.01_dim29_METH	METH	29.0	TCGA	0.9961842703884706	0.0002798400561167647
216	Exp2_TCGA_tune_ontix_beta0.01_dim29_METH	roc_auc_ovo	ontix_B0.01	SVM	test	AJCC_PATHOLOGIC_TUMOR_STAGE_SHORT	0.8343834722243308		Exp2_TCGA_tune_ontix_beta0.01_dim29_METH	METH	29.0	TCGA	0.8276738484081164	0.4873730651884889
217	Exp2_TCGA_tune_ontix_beta0.01_dim29_METH	roc_auc_ovo	ontix_B0.01	SVM	test	CANCER_TYPE_ACRONYM	0.9946493292879128		Exp2_TCGA_tune_ontix_beta0.01_dim29_METH	METH	29.0	TCGA	0.990283667045107	0.5205647308475482
218	Exp2_TCGA_tune_ontix_beta0.01_dim29_METH	roc_auc_ovo	ontix_B0.01	SVM	test	DFS_STATUS	0.7222906543556556		Exp2_TCGA_tune_ontix_beta0.01_dim29_METH	METH	29.0	TCGA	0.7126177135426213	0.9663198325706696
219	Exp2_TCGA_tune_ontix_beta0.01_dim29_METH	roc_auc_ovo	ontix_B0.01	SVM	test	OS_STATUS	0.6210326937485814		Exp2_TCGA_tune_ontix_beta0.01_dim29_METH	METH	29.0	TCGA	0.6438888300006208	-2.132152647442892
220	Exp2_TCGA_tune_ontix_beta0.01_dim29_METH	roc_auc_ovo	ontix_B0.01	SVM	test	PFS_STATUS	0.7414301954048133		Exp2_TCGA_tune_ontix_beta0.01_dim29_METH	METH	29.0	TCGA	0.7316671268786511	1.0325650860875124
221	Exp2_TCGA_tune_ontix_beta0.01_dim29_METH	roc_auc_ovo	ontix_B0.01	SVM	test	SEX	0.9972123111454616		Exp2_TCGA_tune_ontix_beta0.01_dim29_METH	METH	29.0	TCGA	0.9929254322347038	0.045300121104295966
222	Exp2_TCGA_tune_ontix_beta0.01_dim29_METH	roc_auc_ovo	ontix_B0.01	SVM	train	AJCC_PATHOLOGIC_TUMOR_STAGE_SHORT	0.8555169680600848		Exp2_TCGA_tune_ontix_beta0.01_dim29_METH	METH	29.0	TCGA	0.8347257854485199	2.1504975175702876
223	Exp2_TCGA_tune_ontix_beta0.01_dim29_METH	roc_auc_ovo	ontix_B0.01	SVM	train	CANCER_TYPE_ACRONYM	0.9983229293942826		Exp2_TCGA_tune_ontix_beta0.01_dim29_METH	METH	29.0	TCGA	0.9959389743459964	0.8224924012061838
224	Exp2_TCGA_tune_ontix_beta0.01_dim29_METH	roc_auc_ovo	ontix_B0.01	SVM	train	DFS_STATUS	0.7915996830976931		Exp2_TCGA_tune_ontix_beta0.01_dim29_METH	METH	29.0	TCGA	0.7652773638803287	2.810742406617877
225	Exp2_TCGA_tune_ontix_beta0.01_dim29_METH	roc_auc_ovo	ontix_B0.01	SVM	train	OS_STATUS	0.8310331908506244		Exp2_TCGA_tune_ontix_beta0.01_dim29_METH	METH	29.0	TCGA	0.8371659930536772	-0.8294178053270074
226	Exp2_TCGA_tune_ontix_beta0.01_dim29_METH	roc_auc_ovo	ontix_B0.01	SVM	train	PFS_STATUS	0.7828713898671745		Exp2_TCGA_tune_ontix_beta0.01_dim29_METH	METH	29.0	TCGA	0.7537608650086558	2.7733648103086574
227	Exp2_TCGA_tune_ontix_beta0.01_dim29_METH	roc_auc_ovo	ontix_B0.01	SVM	train	SEX	0.997943104698398		Exp2_TCGA_tune_ontix_beta0.01_dim29_METH	METH	29.0	TCGA	0.9942045679691416	0.06285245103779566
228	Exp2_TCGA_tune_ontix_beta0.01_dim29_METH	roc_auc_ovo	ontix_B0.01	SVM	valid	AJCC_PATHOLOGIC_TUMOR_STAGE_SHORT	0.7920694310118654		Exp2_TCGA_tune_ontix_beta0.01_dim29_METH	METH	29.0	TCGA	0.777506193414099	1.386633071414688
229	Exp2_TCGA_tune_ontix_beta0.01_dim29_METH	roc_auc_ovo	ontix_B0.01	SVM	valid	CANCER_TYPE_ACRONYM	0.9936596742568912		Exp2_TCGA_tune_ontix_beta0.01_dim29_METH	METH	29.0	TCGA	0.9888225583905595	0.45387208312455474
230	Exp2_TCGA_tune_ontix_beta0.01_dim29_METH	roc_auc_ovo	ontix_B0.01	SVM	valid	DFS_STATUS	0.7348460754002811		Exp2_TCGA_tune_ontix_beta0.01_dim29_METH	METH	29.0	TCGA	0.710739050689897	1.844561208990199
231	Exp2_TCGA_tune_ontix_beta0.01_dim29_METH	roc_auc_ovo	ontix_B0.01	SVM	valid	OS_STATUS	0.7097812983688535		Exp2_TCGA_tune_ontix_beta0.01_dim29_METH	METH	29.0	TCGA	0.7603410128189864	-1.3798821034866462
232	Exp2_TCGA_tune_ontix_beta0.01_dim29_METH	roc_auc_ovo	ontix_B0.01	SVM	valid	PFS_STATUS	0.7487496317369128		Exp2_TCGA_tune_ontix_beta0.01_dim29_METH	METH	29.0	TCGA	0.726603785744536	1.9387544421939993
233	Exp2_TCGA_tune_ontix_beta0.01_dim29_METH	roc_auc_ovo	ontix_B0.01	SVM	valid	SEX	0.997702176014156		Exp2_TCGA_tune_ontix_beta0.01_dim29_METH	METH	29.0	TCGA	0.9927899482779948	0.047692976410811744
234	Exp2_TCGA_tune_ontix_beta0.01_dim29_METH	roc_auc_ovo	PCA	Linear	test	AJCC_PATHOLOGIC_TUMOR_STAGE_SHORT	0.8513243796007174		Exp2_TCGA_tune_ontix_beta0.01_dim29_METH	METH	29.0	TCGA	0.8511751451446983	0.0036035982264019345
235	Exp2_TCGA_tune_ontix_beta0.01_dim29_METH	roc_auc_ovo	PCA	Linear	test	CANCER_TYPE_ACRONYM	0.995979699643138		Exp2_TCGA_tune_ontix_beta0.01_dim29_METH	METH	29.0	TCGA	0.9959902746269342	-0.0011284248492417544
236	Exp2_TCGA_tune_ontix_beta0.01_dim29_METH	roc_auc_ovo	PCA	Linear	test	DFS_STATUS	0.7080715075224665		Exp2_TCGA_tune_ontix_beta0.01_dim29_METH	METH	29.0	TCGA	0.7084152068841877	-0.11058614866066989
237	Exp2_TCGA_tune_ontix_beta0.01_dim29_METH	roc_auc_ovo	PCA	Linear	test	OS_STATUS	0.687710062085683		Exp2_TCGA_tune_ontix_beta0.01_dim29_METH	METH	29.0	TCGA	0.6875277265595249	0.009296646907085059
238	Exp2_TCGA_tune_ontix_beta0.01_dim29_METH	roc_auc_ovo	PCA	Linear	test	PFS_STATUS	0.7166122182098114		Exp2_TCGA_tune_ontix_beta0.01_dim29_METH	METH	29.0	TCGA	0.7161723272740749	0.031013947599946197
239	Exp2_TCGA_tune_ontix_beta0.01_dim29_METH	roc_auc_ovo	PCA	Linear	test	SEX	0.997482292405586		Exp2_TCGA_tune_ontix_beta0.01_dim29_METH	METH	29.0	TCGA	0.9975002911562608	-0.00014788864529830098
240	Exp2_TCGA_tune_ontix_beta0.01_dim29_METH	roc_auc_ovo	PCA	Linear	train	AJCC_PATHOLOGIC_TUMOR_STAGE_SHORT	0.8610421670919066		Exp2_TCGA_tune_ontix_beta0.01_dim29_METH	METH	29.0	TCGA	0.8610377859065164	0.00011191491791261522
241	Exp2_TCGA_tune_ontix_beta0.01_dim29_METH	roc_auc_ovo	PCA	Linear	train	CANCER_TYPE_ACRONYM	0.9978136208597276		Exp2_TCGA_tune_ontix_beta0.01_dim29_METH	METH	29.0	TCGA	0.9978194966655028	-0.000827386835185589
242	Exp2_TCGA_tune_ontix_beta0.01_dim29_METH	roc_auc_ovo	PCA	Linear	train	DFS_STATUS	0.720092487794882		Exp2_TCGA_tune_ontix_beta0.01_dim29_METH	METH	29.0	TCGA	0.7206174823387504	-0.06253367409054543
243	Exp2_TCGA_tune_ontix_beta0.01_dim29_METH	roc_auc_ovo	PCA	Linear	train	OS_STATUS	0.8982920277235081		Exp2_TCGA_tune_ontix_beta0.01_dim29_METH	METH	29.0	TCGA	0.8982853225317055	6.825115446716885e-05
244	Exp2_TCGA_tune_ontix_beta0.01_dim29_METH	roc_auc_ovo	PCA	Linear	train	PFS_STATUS	0.7107737930427718		Exp2_TCGA_tune_ontix_beta0.01_dim29_METH	METH	29.0	TCGA	0.710127908872368	0.22503337289178213
245	Exp2_TCGA_tune_ontix_beta0.01_dim29_METH	roc_auc_ovo	PCA	Linear	train	SEX	0.9981905902290704		Exp2_TCGA_tune_ontix_beta0.01_dim29_METH	METH	29.0	TCGA	0.998192690530604	-1.7227059129662544e-05
246	Exp2_TCGA_tune_ontix_beta0.01_dim29_METH	roc_auc_ovo	PCA	Linear	valid	AJCC_PATHOLOGIC_TUMOR_STAGE_SHORT	0.810048619630942		Exp2_TCGA_tune_ontix_beta0.01_dim29_METH	METH	29.0	TCGA	0.8100671875702796	-0.0010098689838384813
247	Exp2_TCGA_tune_ontix_beta0.01_dim29_METH	roc_auc_ovo	PCA	Linear	valid	CANCER_TYPE_ACRONYM	0.99569209640439		Exp2_TCGA_tune_ontix_beta0.01_dim29_METH	METH	29.0	TCGA	0.995691198530331	8.538688693346016e-05
248	Exp2_TCGA_tune_ontix_beta0.01_dim29_METH	roc_auc_ovo	PCA	Linear	valid	DFS_STATUS	0.7362083975467294		Exp2_TCGA_tune_ontix_beta0.01_dim29_METH	METH	29.0	TCGA	0.7365305214630257	-0.043400173390295324
249	Exp2_TCGA_tune_ontix_beta0.01_dim29_METH	roc_auc_ovo	PCA	Linear	valid	OS_STATUS	0.8512430381923775		Exp2_TCGA_tune_ontix_beta0.01_dim29_METH	METH	29.0	TCGA	0.8514989383656785	-0.0032575620043381113
250	Exp2_TCGA_tune_ontix_beta0.01_dim29_METH	roc_auc_ovo	PCA	Linear	valid	PFS_STATUS	0.7379474396508866		Exp2_TCGA_tune_ontix_beta0.01_dim29_METH	METH	29.0	TCGA	0.7380429578891159	-0.02532878662196551
251	Exp2_TCGA_tune_ontix_beta0.01_dim29_METH	roc_auc_ovo	PCA	Linear	valid	SEX	0.9983877494113924		Exp2_TCGA_tune_ontix_beta0.01_dim29_METH	METH	29.0	TCGA	0.9983877494113924	0.0
252	Exp2_TCGA_tune_ontix_beta0.01_dim29_METH	roc_auc_ovo	PCA	RF	test	AJCC_PATHOLOGIC_TUMOR_STAGE_SHORT	0.8158246332964049		Exp2_TCGA_tune_ontix_beta0.01_dim29_METH	METH	29.0	TCGA	0.8212423877373493	-0.2992235998914232
253	Exp2_TCGA_tune_ontix_beta0.01_dim29_METH	roc_auc_ovo	PCA	RF	test	CANCER_TYPE_ACRONYM	0.9903296957080698		Exp2_TCGA_tune_ontix_beta0.01_dim29_METH	METH	29.0	TCGA	0.9897154003854036	0.057421005603354315
254	Exp2_TCGA_tune_ontix_beta0.01_dim29_METH	roc_auc_ovo	PCA	RF	test	DFS_STATUS	0.7277399740753833		Exp2_TCGA_tune_ontix_beta0.01_dim29_METH	METH	29.0	TCGA	0.731386555164268	-0.5813242827493944
255	Exp2_TCGA_tune_ontix_beta0.01_dim29_METH	roc_auc_ovo	PCA	RF	test	OS_STATUS	0.6690264867797292		Exp2_TCGA_tune_ontix_beta0.01_dim29_METH	METH	29.0	TCGA	0.6805348174340099	-0.6512965111130663
256	Exp2_TCGA_tune_ontix_beta0.01_dim29_METH	roc_auc_ovo	PCA	RF	test	PFS_STATUS	0.7272568616411518		Exp2_TCGA_tune_ontix_beta0.01_dim29_METH	METH	29.0	TCGA	0.7229990042686156	0.2981698525905659
257	Exp2_TCGA_tune_ontix_beta0.01_dim29_METH	roc_auc_ovo	PCA	RF	test	SEX	0.9973012461487968		Exp2_TCGA_tune_ontix_beta0.01_dim29_METH	METH	29.0	TCGA	0.9973351261500673	-0.00034912049033626873
258	Exp2_TCGA_tune_ontix_beta0.01_dim29_METH	roc_auc_ovo	PCA	RF	train	AJCC_PATHOLOGIC_TUMOR_STAGE_SHORT	0.9690426103657004		Exp2_TCGA_tune_ontix_beta0.01_dim29_METH	METH	29.0	TCGA	0.9703320007795904	-0.1774756324458422
259	Exp2_TCGA_tune_ontix_beta0.01_dim29_METH	roc_auc_ovo	PCA	RF	train	CANCER_TYPE_ACRONYM	0.9970112792476036		Exp2_TCGA_tune_ontix_beta0.01_dim29_METH	METH	29.0	TCGA	0.9968585079710832	0.07299803199648944
260	Exp2_TCGA_tune_ontix_beta0.01_dim29_METH	roc_auc_ovo	PCA	RF	train	DFS_STATUS	0.9599822631299608		Exp2_TCGA_tune_ontix_beta0.01_dim29_METH	METH	29.0	TCGA	0.9600904042889598	-0.020207968760468226
261	Exp2_TCGA_tune_ontix_beta0.01_dim29_METH	roc_auc_ovo	PCA	RF	train	OS_STATUS	0.9844799176423332		Exp2_TCGA_tune_ontix_beta0.01_dim29_METH	METH	29.0	TCGA	0.9856457487013678	-0.19757088838480666
262	Exp2_TCGA_tune_ontix_beta0.01_dim29_METH	roc_auc_ovo	PCA	RF	train	PFS_STATUS	0.950805802606826		Exp2_TCGA_tune_ontix_beta0.01_dim29_METH	METH	29.0	TCGA	0.954271607749575	-0.6263669598876958
263	Exp2_TCGA_tune_ontix_beta0.01_dim29_METH	roc_auc_ovo	PCA	RF	train	SEX	0.9998288254250368		Exp2_TCGA_tune_ontix_beta0.01_dim29_METH	METH	29.0	TCGA	0.9998250915556444	0.0004749138339941029
264	Exp2_TCGA_tune_ontix_beta0.01_dim29_METH	roc_auc_ovo	PCA	RF	valid	AJCC_PATHOLOGIC_TUMOR_STAGE_SHORT	0.7319005571864335		Exp2_TCGA_tune_ontix_beta0.01_dim29_METH	METH	29.0	TCGA	0.7386891810551771	-0.21349930175731016
265	Exp2_TCGA_tune_ontix_beta0.01_dim29_METH	roc_auc_ovo	PCA	RF	valid	CANCER_TYPE_ACRONYM	0.9895289911393664		Exp2_TCGA_tune_ontix_beta0.01_dim29_METH	METH	29.0	TCGA	0.9893796002830556	0.020402672730983378
266	Exp2_TCGA_tune_ontix_beta0.01_dim29_METH	roc_auc_ovo	PCA	RF	valid	DFS_STATUS	0.7365296114913988		Exp2_TCGA_tune_ontix_beta0.01_dim29_METH	METH	29.0	TCGA	0.7449597255416055	-0.750558664137713
267	Exp2_TCGA_tune_ontix_beta0.01_dim29_METH	roc_auc_ovo	PCA	RF	valid	OS_STATUS	0.6339155785741689		Exp2_TCGA_tune_ontix_beta0.01_dim29_METH	METH	29.0	TCGA	0.6373297168313689	-0.08467710258621608
268	Exp2_TCGA_tune_ontix_beta0.01_dim29_METH	roc_auc_ovo	PCA	RF	valid	PFS_STATUS	0.7524903791268482		Exp2_TCGA_tune_ontix_beta0.01_dim29_METH	METH	29.0	TCGA	0.7508216870132023	0.23774262922584127
269	Exp2_TCGA_tune_ontix_beta0.01_dim29_METH	roc_auc_ovo	PCA	RF	valid	SEX	0.9975040515920188		Exp2_TCGA_tune_ontix_beta0.01_dim29_METH	METH	29.0	TCGA	0.9974348652858758	0.0006840534705098425
270	Exp2_TCGA_tune_ontix_beta0.01_dim29_METH	roc_auc_ovo	PCA	SVM	test	AJCC_PATHOLOGIC_TUMOR_STAGE_SHORT	0.838964918342688		Exp2_TCGA_tune_ontix_beta0.01_dim29_METH	METH	29.0	TCGA	0.8413885104807451	-0.1760446727634933
271	Exp2_TCGA_tune_ontix_beta0.01_dim29_METH	roc_auc_ovo	PCA	SVM	test	CANCER_TYPE_ACRONYM	0.9955003186617072		Exp2_TCGA_tune_ontix_beta0.01_dim29_METH	METH	29.0	TCGA	0.9955322465330247	-0.003807102522956271
272	Exp2_TCGA_tune_ontix_beta0.01_dim29_METH	roc_auc_ovo	PCA	SVM	test	DFS_STATUS	0.726575450489764		Exp2_TCGA_tune_ontix_beta0.01_dim29_METH	METH	29.0	TCGA	0.7261113352104953	0.046364782709317286
273	Exp2_TCGA_tune_ontix_beta0.01_dim29_METH	roc_auc_ovo	PCA	SVM	test	OS_STATUS	0.632495913081498		Exp2_TCGA_tune_ontix_beta0.01_dim29_METH	METH	29.0	TCGA	0.6233632151307661	0.8519509115287068
274	Exp2_TCGA_tune_ontix_beta0.01_dim29_METH	roc_auc_ovo	PCA	SVM	test	PFS_STATUS	0.7401589345076509		Exp2_TCGA_tune_ontix_beta0.01_dim29_METH	METH	29.0	TCGA	0.7399682752569716	0.020164570704742642
275	Exp2_TCGA_tune_ontix_beta0.01_dim29_METH	roc_auc_ovo	PCA	SVM	test	SEX	0.9979799049242464		Exp2_TCGA_tune_ontix_beta0.01_dim29_METH	METH	29.0	TCGA	0.9979851986744448	-5.5939887754365057e-05
276	Exp2_TCGA_tune_ontix_beta0.01_dim29_METH	roc_auc_ovo	PCA	SVM	train	AJCC_PATHOLOGIC_TUMOR_STAGE_SHORT	0.8539304180520196		Exp2_TCGA_tune_ontix_beta0.01_dim29_METH	METH	29.0	TCGA	0.8521593533336488	0.1831868033420237
277	Exp2_TCGA_tune_ontix_beta0.01_dim29_METH	roc_auc_ovo	PCA	SVM	train	CANCER_TYPE_ACRONYM	0.9984580315574496		Exp2_TCGA_tune_ontix_beta0.01_dim29_METH	METH	29.0	TCGA	0.9984590736826762	-0.00035954540357857655
278	Exp2_TCGA_tune_ontix_beta0.01_dim29_METH	roc_auc_ovo	PCA	SVM	train	DFS_STATUS	0.7938075332932432		Exp2_TCGA_tune_ontix_beta0.01_dim29_METH	METH	29.0	TCGA	0.7933775662742747	0.04591261596981563
279	Exp2_TCGA_tune_ontix_beta0.01_dim29_METH	roc_auc_ovo	PCA	SVM	train	OS_STATUS	0.8255124162240658		Exp2_TCGA_tune_ontix_beta0.01_dim29_METH	METH	29.0	TCGA	0.82081666514535	0.6350668789108583
280	Exp2_TCGA_tune_ontix_beta0.01_dim29_METH	roc_auc_ovo	PCA	SVM	train	PFS_STATUS	0.7816761418771526		Exp2_TCGA_tune_ontix_beta0.01_dim29_METH	METH	29.0	TCGA	0.7815803978294564	0.009121552220980324
281	Exp2_TCGA_tune_ontix_beta0.01_dim29_METH	roc_auc_ovo	PCA	SVM	train	SEX	0.9980533705288956		Exp2_TCGA_tune_ontix_beta0.01_dim29_METH	METH	29.0	TCGA	0.9980519703278736	2.3540243831416346e-05
282	Exp2_TCGA_tune_ontix_beta0.01_dim29_METH	roc_auc_ovo	PCA	SVM	valid	AJCC_PATHOLOGIC_TUMOR_STAGE_SHORT	0.8001776274967428		Exp2_TCGA_tune_ontix_beta0.01_dim29_METH	METH	29.0	TCGA	0.8022503082755797	-0.19734950385356845
283	Exp2_TCGA_tune_ontix_beta0.01_dim29_METH	roc_auc_ovo	PCA	SVM	valid	CANCER_TYPE_ACRONYM	0.9944919885559026		Exp2_TCGA_tune_ontix_beta0.01_dim29_METH	METH	29.0	TCGA	0.9944319848243433	0.005630218376129107
284	Exp2_TCGA_tune_ontix_beta0.01_dim29_METH	roc_auc_ovo	PCA	SVM	valid	DFS_STATUS	0.738764151508311		Exp2_TCGA_tune_ontix_beta0.01_dim29_METH	METH	29.0	TCGA	0.7382879424185416	0.0364373797641992
285	Exp2_TCGA_tune_ontix_beta0.01_dim29_METH	roc_auc_ovo	PCA	SVM	valid	OS_STATUS	0.7523921912000106		Exp2_TCGA_tune_ontix_beta0.01_dim29_METH	METH	29.0	TCGA	0.763629681443558	-0.30669500102637964
286	Exp2_TCGA_tune_ontix_beta0.01_dim29_METH	roc_auc_ovo	PCA	SVM	valid	PFS_STATUS	0.7523891067778821		Exp2_TCGA_tune_ontix_beta0.01_dim29_METH	METH	29.0	TCGA	0.7525438923566996	-0.013550678019858663
287	Exp2_TCGA_tune_ontix_beta0.01_dim29_METH	roc_auc_ovo	PCA	SVM	valid	SEX	0.9987598878762528		Exp2_TCGA_tune_ontix_beta0.01_dim29_METH	METH	29.0	TCGA	0.9987619844309846	-2.0355517036136477e-05
288	Exp2_TCGA_tune_ontix_beta0.01_dim29_METH	roc_auc_ovo	RandomFeature	Linear	test	AJCC_PATHOLOGIC_TUMOR_STAGE_SHORT	0.7244625677739261	0.04141262334012046	Exp2_TCGA_tune_ontix_beta0.01_dim29_METH	METH	29.0	TCGA	0.7020537148093118	0.5411116504398
289	Exp2_TCGA_tune_ontix_beta0.01_dim29_METH	roc_auc_ovo	RandomFeature	Linear	test	CANCER_TYPE_ACRONYM	0.9599411068717579	0.009371455975382371	Exp2_TCGA_tune_ontix_beta0.01_dim29_METH	METH	29.0	TCGA	0.9579045947357766	0.21731011075877507
290	Exp2_TCGA_tune_ontix_beta0.01_dim29_METH	roc_auc_ovo	RandomFeature	Linear	test	DFS_STATUS	0.6199592013259885	0.0031079784031164182	Exp2_TCGA_tune_ontix_beta0.01_dim29_METH	METH	29.0	TCGA	0.6277022953921806	-2.4913603191154716
291	Exp2_TCGA_tune_ontix_beta0.01_dim29_METH	roc_auc_ovo	RandomFeature	Linear	test	OS_STATUS	0.640631866872455	0.019613041990347666	Exp2_TCGA_tune_ontix_beta0.01_dim29_METH	METH	29.0	TCGA	0.6242125352147324	0.8371639476325583
292	Exp2_TCGA_tune_ontix_beta0.01_dim29_METH	roc_auc_ovo	RandomFeature	Linear	test	PFS_STATUS	0.6189557562285113	0.014183648641272927	Exp2_TCGA_tune_ontix_beta0.01_dim29_METH	METH	29.0	TCGA	0.6222054243699275	-0.2291136944805625
293	Exp2_TCGA_tune_ontix_beta0.01_dim29_METH	roc_auc_ovo	RandomFeature	Linear	test	SEX	0.7742186399699921	0.12170475048013334	Exp2_TCGA_tune_ontix_beta0.01_dim29_METH	METH	29.0	TCGA	0.8119306053381162	-0.30986436617591295
294	Exp2_TCGA_tune_ontix_beta0.01_dim29_METH	roc_auc_ovo	RandomFeature	Linear	train	AJCC_PATHOLOGIC_TUMOR_STAGE_SHORT	0.7408962976183799	0.03914746552088204	Exp2_TCGA_tune_ontix_beta0.01_dim29_METH	METH	29.0	TCGA	0.7276818997221284	0.3375543657916434
295	Exp2_TCGA_tune_ontix_beta0.01_dim29_METH	roc_auc_ovo	RandomFeature	Linear	train	CANCER_TYPE_ACRONYM	0.9791099964874068	0.007101642817353233	Exp2_TCGA_tune_ontix_beta0.01_dim29_METH	METH	29.0	TCGA	0.978259898043723	0.11970447761840655
296	Exp2_TCGA_tune_ontix_beta0.01_dim29_METH	roc_auc_ovo	RandomFeature	Linear	train	DFS_STATUS	0.6419165238153662	0.00839538938825643	Exp2_TCGA_tune_ontix_beta0.01_dim29_METH	METH	29.0	TCGA	0.6429592412963432	-0.12420120529912726
297	Exp2_TCGA_tune_ontix_beta0.01_dim29_METH	roc_auc_ovo	RandomFeature	Linear	train	OS_STATUS	0.6967931489855351	0.098242906732164	Exp2_TCGA_tune_ontix_beta0.01_dim29_METH	METH	29.0	TCGA	0.694720978588531	0.02109231562797116
298	Exp2_TCGA_tune_ontix_beta0.01_dim29_METH	roc_auc_ovo	RandomFeature	Linear	train	PFS_STATUS	0.6212221872668388	0.0028701705978268007	Exp2_TCGA_tune_ontix_beta0.01_dim29_METH	METH	29.0	TCGA	0.6230435521715666	-0.6345841972274813
299	Exp2_TCGA_tune_ontix_beta0.01_dim29_METH	roc_auc_ovo	RandomFeature	Linear	train	SEX	0.7748773047566304	0.12191875106322364	Exp2_TCGA_tune_ontix_beta0.01_dim29_METH	METH	29.0	TCGA	0.8165716801196371	-0.3419849284822903
300	Exp2_TCGA_tune_ontix_beta0.01_dim29_METH	roc_auc_ovo	RandomFeature	Linear	valid	AJCC_PATHOLOGIC_TUMOR_STAGE_SHORT	0.710099964435974	0.018386483429817194	Exp2_TCGA_tune_ontix_beta0.01_dim29_METH	METH	29.0	TCGA	0.6928579423825436	0.9377552874232146
301	Exp2_TCGA_tune_ontix_beta0.01_dim29_METH	roc_auc_ovo	RandomFeature	Linear	valid	CANCER_TYPE_ACRONYM	0.9632002942058188	0.010515362385822397	Exp2_TCGA_tune_ontix_beta0.01_dim29_METH	METH	29.0	TCGA	0.9612975670546392	0.1809473683707717
302	Exp2_TCGA_tune_ontix_beta0.01_dim29_METH	roc_auc_ovo	RandomFeature	Linear	valid	DFS_STATUS	0.6374376361632943	0.007422180400051085	Exp2_TCGA_tune_ontix_beta0.01_dim29_METH	METH	29.0	TCGA	0.6442016586576049	-0.9113255310075828
303	Exp2_TCGA_tune_ontix_beta0.01_dim29_METH	roc_auc_ovo	RandomFeature	Linear	valid	OS_STATUS	0.6619137143877334	0.07855573369293731	Exp2_TCGA_tune_ontix_beta0.01_dim29_METH	METH	29.0	TCGA	0.6469736835182059	0.19018383722219187
304	Exp2_TCGA_tune_ontix_beta0.01_dim29_METH	roc_auc_ovo	RandomFeature	Linear	valid	PFS_STATUS	0.6209550324463957	0.003771133598103409	Exp2_TCGA_tune_ontix_beta0.01_dim29_METH	METH	29.0	TCGA	0.6336450735617816	-3.3650468182214412
305	Exp2_TCGA_tune_ontix_beta0.01_dim29_METH	roc_auc_ovo	RandomFeature	Linear	valid	SEX	0.7632812825814081	0.1276510465829364	Exp2_TCGA_tune_ontix_beta0.01_dim29_METH	METH	29.0	TCGA	0.8001598915018852	-0.28890173569016947
306	Exp2_TCGA_tune_ontix_beta0.01_dim29_METH	roc_auc_ovo	RandomFeature	RF	test	AJCC_PATHOLOGIC_TUMOR_STAGE_SHORT	0.7541460517155169	0.01810603990764861	Exp2_TCGA_tune_ontix_beta0.01_dim29_METH	METH	29.0	TCGA	0.734045539696271	1.1101550710022876
307	Exp2_TCGA_tune_ontix_beta0.01_dim29_METH	roc_auc_ovo	RandomFeature	RF	test	CANCER_TYPE_ACRONYM	0.958031588064776	0.010698094124466696	Exp2_TCGA_tune_ontix_beta0.01_dim29_METH	METH	29.0	TCGA	0.9586511877821767	-0.05791683174517437
308	Exp2_TCGA_tune_ontix_beta0.01_dim29_METH	roc_auc_ovo	RandomFeature	RF	test	DFS_STATUS	0.6676293535110541	0.006272886230793726	Exp2_TCGA_tune_ontix_beta0.01_dim29_METH	METH	29.0	TCGA	0.6668138544800236	0.13000379745884877
309	Exp2_TCGA_tune_ontix_beta0.01_dim29_METH	roc_auc_ovo	RandomFeature	RF	test	OS_STATUS	0.6785154480337878	0.017669879168572468	Exp2_TCGA_tune_ontix_beta0.01_dim29_METH	METH	29.0	TCGA	0.6729624730327017	0.31426219433138947
310	Exp2_TCGA_tune_ontix_beta0.01_dim29_METH	roc_auc_ovo	RandomFeature	RF	test	PFS_STATUS	0.6728982827144943	0.014279972758959146	Exp2_TCGA_tune_ontix_beta0.01_dim29_METH	METH	29.0	TCGA	0.6763654513469894	-0.24279938701703144
311	Exp2_TCGA_tune_ontix_beta0.01_dim29_METH	roc_auc_ovo	RandomFeature	RF	test	SEX	0.8541339174252315	0.09704386367536619	Exp2_TCGA_tune_ontix_beta0.01_dim29_METH	METH	29.0	TCGA	0.8534283556915208	0.0072705445454128775
312	Exp2_TCGA_tune_ontix_beta0.01_dim29_METH	roc_auc_ovo	RandomFeature	RF	train	AJCC_PATHOLOGIC_TUMOR_STAGE_SHORT	0.9716071347578072	0.0072651687227171585	Exp2_TCGA_tune_ontix_beta0.01_dim29_METH	METH	29.0	TCGA	0.9733425081186857	-0.23886208663705363
313	Exp2_TCGA_tune_ontix_beta0.01_dim29_METH	roc_auc_ovo	RandomFeature	RF	train	CANCER_TYPE_ACRONYM	0.992910314413605	0.0020928136326703317	Exp2_TCGA_tune_ontix_beta0.01_dim29_METH	METH	29.0	TCGA	0.9933546195629471	-0.21230038948820085
314	Exp2_TCGA_tune_ontix_beta0.01_dim29_METH	roc_auc_ovo	RandomFeature	RF	train	DFS_STATUS	0.9781819630948876	0.005351411627797147	Exp2_TCGA_tune_ontix_beta0.01_dim29_METH	METH	29.0	TCGA	0.9779358225876867	0.045995435283337355
315	Exp2_TCGA_tune_ontix_beta0.01_dim29_METH	roc_auc_ovo	RandomFeature	RF	train	OS_STATUS	0.9785811916505732	0.0059008240969382324	Exp2_TCGA_tune_ontix_beta0.01_dim29_METH	METH	29.0	TCGA	0.9813320811510667	-0.4661873418529577
316	Exp2_TCGA_tune_ontix_beta0.01_dim29_METH	roc_auc_ovo	RandomFeature	RF	train	PFS_STATUS	0.9754773396463818	0.005533186398226318	Exp2_TCGA_tune_ontix_beta0.01_dim29_METH	METH	29.0	TCGA	0.9774897488875421	-0.3636980749113009
317	Exp2_TCGA_tune_ontix_beta0.01_dim29_METH	roc_auc_ovo	RandomFeature	RF	train	SEX	0.9877223624264572	0.007862203888756475	Exp2_TCGA_tune_ontix_beta0.01_dim29_METH	METH	29.0	TCGA	0.9886424860885196	-0.11703126439880857
318	Exp2_TCGA_tune_ontix_beta0.01_dim29_METH	roc_auc_ovo	RandomFeature	RF	valid	AJCC_PATHOLOGIC_TUMOR_STAGE_SHORT	0.7342277921670476	0.03179693709940262	Exp2_TCGA_tune_ontix_beta0.01_dim29_METH	METH	29.0	TCGA	0.7295142605839062	0.14823854160562894
319	Exp2_TCGA_tune_ontix_beta0.01_dim29_METH	roc_auc_ovo	RandomFeature	RF	valid	CANCER_TYPE_ACRONYM	0.9607978391807539	0.00732212187494254	Exp2_TCGA_tune_ontix_beta0.01_dim29_METH	METH	29.0	TCGA	0.9592509808863954	0.21125820093928177
320	Exp2_TCGA_tune_ontix_beta0.01_dim29_METH	roc_auc_ovo	RandomFeature	RF	valid	DFS_STATUS	0.6675082258351323	0.011231785672465302	Exp2_TCGA_tune_ontix_beta0.01_dim29_METH	METH	29.0	TCGA	0.6674444130261838	0.005681448240669482
321	Exp2_TCGA_tune_ontix_beta0.01_dim29_METH	roc_auc_ovo	RandomFeature	RF	valid	OS_STATUS	0.7027071708668708	0.04031949786807774	Exp2_TCGA_tune_ontix_beta0.01_dim29_METH	METH	29.0	TCGA	0.6784652519571741	0.6012455559098084
322	Exp2_TCGA_tune_ontix_beta0.01_dim29_METH	roc_auc_ovo	RandomFeature	RF	valid	PFS_STATUS	0.6766642727144807	0.007018901570491153	Exp2_TCGA_tune_ontix_beta0.01_dim29_METH	METH	29.0	TCGA	0.6755215547743199	0.16280580781543727
323	Exp2_TCGA_tune_ontix_beta0.01_dim29_METH	roc_auc_ovo	RandomFeature	RF	valid	SEX	0.8419933045326967	0.10114166381099989	Exp2_TCGA_tune_ontix_beta0.01_dim29_METH	METH	29.0	TCGA	0.8406371713271709	0.013408254861814586
324	Exp2_TCGA_tune_ontix_beta0.01_dim29_METH	roc_auc_ovo	RandomFeature	SVM	test	AJCC_PATHOLOGIC_TUMOR_STAGE_SHORT	0.7580374028176473	0.013766915522136039	Exp2_TCGA_tune_ontix_beta0.01_dim29_METH	METH	29.0	TCGA	0.7616651776049631	-0.2635139862289879
325	Exp2_TCGA_tune_ontix_beta0.01_dim29_METH	roc_auc_ovo	RandomFeature	SVM	test	CANCER_TYPE_ACRONYM	0.9677205593750182	0.00838639651153086	Exp2_TCGA_tune_ontix_beta0.01_dim29_METH	METH	29.0	TCGA	0.9678769304189467	-0.018645796643828358
326	Exp2_TCGA_tune_ontix_beta0.01_dim29_METH	roc_auc_ovo	RandomFeature	SVM	test	DFS_STATUS	0.6591595472791064	0.010010082052545447	Exp2_TCGA_tune_ontix_beta0.01_dim29_METH	METH	29.0	TCGA	0.659802737860294	-0.06425427661944114
327	Exp2_TCGA_tune_ontix_beta0.01_dim29_METH	roc_auc_ovo	RandomFeature	SVM	test	OS_STATUS	0.6905317914723909	0.010719746674540854	Exp2_TCGA_tune_ontix_beta0.01_dim29_METH	METH	29.0	TCGA	0.6605042907784501	2.8011390199411506
328	Exp2_TCGA_tune_ontix_beta0.01_dim29_METH	roc_auc_ovo	RandomFeature	SVM	test	PFS_STATUS	0.6744631724714549	0.009455160413330799	Exp2_TCGA_tune_ontix_beta0.01_dim29_METH	METH	29.0	TCGA	0.6754154219593538	-0.10071214514311944
329	Exp2_TCGA_tune_ontix_beta0.01_dim29_METH	roc_auc_ovo	RandomFeature	SVM	test	SEX	0.8365676662119395	0.0946328355477909	Exp2_TCGA_tune_ontix_beta0.01_dim29_METH	METH	29.0	TCGA	0.8498086031407768	-0.13991905507418156
330	Exp2_TCGA_tune_ontix_beta0.01_dim29_METH	roc_auc_ovo	RandomFeature	SVM	train	AJCC_PATHOLOGIC_TUMOR_STAGE_SHORT	0.853281507457619	0.009668080265935637	Exp2_TCGA_tune_ontix_beta0.01_dim29_METH	METH	29.0	TCGA	0.8514276357192279	0.19175179429602335
331	Exp2_TCGA_tune_ontix_beta0.01_dim29_METH	roc_auc_ovo	RandomFeature	SVM	train	CANCER_TYPE_ACRONYM	0.9918624453201754	0.002898452368423197	Exp2_TCGA_tune_ontix_beta0.01_dim29_METH	METH	29.0	TCGA	0.9923638472639104	-0.1729895406242975
332	Exp2_TCGA_tune_ontix_beta0.01_dim29_METH	roc_auc_ovo	RandomFeature	SVM	train	DFS_STATUS	0.7982209194020665	0.009364899165212947	Exp2_TCGA_tune_ontix_beta0.01_dim29_METH	METH	29.0	TCGA	0.7941967507446535	0.4297076334106538
333	Exp2_TCGA_tune_ontix_beta0.01_dim29_METH	roc_auc_ovo	RandomFeature	SVM	train	OS_STATUS	0.8285744401411206	0.007394104833130346	Exp2_TCGA_tune_ontix_beta0.01_dim29_METH	METH	29.0	TCGA	0.8209602695156295	1.0297623305764745
334	Exp2_TCGA_tune_ontix_beta0.01_dim29_METH	roc_auc_ovo	RandomFeature	SVM	train	PFS_STATUS	0.795033005314324	0.010496464349123588	Exp2_TCGA_tune_ontix_beta0.01_dim29_METH	METH	29.0	TCGA	0.7902758170090047	0.4532181644304297
335	Exp2_TCGA_tune_ontix_beta0.01_dim29_METH	roc_auc_ovo	RandomFeature	SVM	train	SEX	0.9024048062526596	0.05948116052002909	Exp2_TCGA_tune_ontix_beta0.01_dim29_METH	METH	29.0	TCGA	0.9053026997485227	-0.04871951842444812
336	Exp2_TCGA_tune_ontix_beta0.01_dim29_METH	roc_auc_ovo	RandomFeature	SVM	valid	AJCC_PATHOLOGIC_TUMOR_STAGE_SHORT	0.7538748894489976	0.010502589255936733	Exp2_TCGA_tune_ontix_beta0.01_dim29_METH	METH	29.0	TCGA	0.7365880988567464	1.645955123159715
337	Exp2_TCGA_tune_ontix_beta0.01_dim29_METH	roc_auc_ovo	RandomFeature	SVM	valid	CANCER_TYPE_ACRONYM	0.9681011096186675	0.010657443024545278	Exp2_TCGA_tune_ontix_beta0.01_dim29_METH	METH	29.0	TCGA	0.9689691907942329	-0.08145304399621785
338	Exp2_TCGA_tune_ontix_beta0.01_dim29_METH	roc_auc_ovo	RandomFeature	SVM	valid	DFS_STATUS	0.6614326012887306	0.013069246275422603	Exp2_TCGA_tune_ontix_beta0.01_dim29_METH	METH	29.0	TCGA	0.6657513391942932	-0.3304504188343438
339	Exp2_TCGA_tune_ontix_beta0.01_dim29_METH	roc_auc_ovo	RandomFeature	SVM	valid	OS_STATUS	0.6998631889425363	0.03664060452873476	Exp2_TCGA_tune_ontix_beta0.01_dim29_METH	METH	29.0	TCGA	0.6897567126103119	0.2758272267123366
340	Exp2_TCGA_tune_ontix_beta0.01_dim29_METH	roc_auc_ovo	RandomFeature	SVM	valid	PFS_STATUS	0.6668253176968557	0.011422718375471704	Exp2_TCGA_tune_ontix_beta0.01_dim29_METH	METH	29.0	TCGA	0.6836448394060355	-1.4724622595350652
341	Exp2_TCGA_tune_ontix_beta0.01_dim29_METH	roc_auc_ovo	RandomFeature	SVM	valid	SEX	0.8248318302381753	0.1029968793276572	Exp2_TCGA_tune_ontix_beta0.01_dim29_METH	METH	29.0	TCGA	0.8383369087296162	-0.13112123959094016
342	Exp2_TCGA_tune_ontix_beta0.01_dim29_METH	roc_auc_ovo	UMAP	Linear	test	AJCC_PATHOLOGIC_TUMOR_STAGE_SHORT	0.7471847843596395		Exp2_TCGA_tune_ontix_beta0.01_dim29_METH	METH	29.0	TCGA	0.7193034052571714	0.6732579791789406
343	Exp2_TCGA_tune_ontix_beta0.01_dim29_METH	roc_auc_ovo	UMAP	Linear	test	CANCER_TYPE_ACRONYM	0.9816375614350292		Exp2_TCGA_tune_ontix_beta0.01_dim29_METH	METH	29.0	TCGA	0.9873498138222074	-0.6095373442700442
344	Exp2_TCGA_tune_ontix_beta0.01_dim29_METH	roc_auc_ovo	UMAP	Linear	test	DFS_STATUS	0.7116862635441487		Exp2_TCGA_tune_ontix_beta0.01_dim29_METH	METH	29.0	TCGA	0.7206256982082232	-2.876285966180084
345	Exp2_TCGA_tune_ontix_beta0.01_dim29_METH	roc_auc_ovo	UMAP	Linear	test	OS_STATUS	0.6445292580907027		Exp2_TCGA_tune_ontix_beta0.01_dim29_METH	METH	29.0	TCGA	0.5726287548359265	3.6659536695103836
346	Exp2_TCGA_tune_ontix_beta0.01_dim29_METH	roc_auc_ovo	UMAP	Linear	test	PFS_STATUS	0.7166594347640547		Exp2_TCGA_tune_ontix_beta0.01_dim29_METH	METH	29.0	TCGA	0.7175230793321786	-0.06089015527435011
347	Exp2_TCGA_tune_ontix_beta0.01_dim29_METH	roc_auc_ovo	UMAP	Linear	test	SEX	0.9032641263724048		Exp2_TCGA_tune_ontix_beta0.01_dim29_METH	METH	29.0	TCGA	0.8986215074483066	0.03814657115505179
348	Exp2_TCGA_tune_ontix_beta0.01_dim29_METH	roc_auc_ovo	UMAP	Linear	train	AJCC_PATHOLOGIC_TUMOR_STAGE_SHORT	0.7358586627834498		Exp2_TCGA_tune_ontix_beta0.01_dim29_METH	METH	29.0	TCGA	0.6987949311995131	0.9467721879508697
349	Exp2_TCGA_tune_ontix_beta0.01_dim29_METH	roc_auc_ovo	UMAP	Linear	train	CANCER_TYPE_ACRONYM	0.9863184731746584		Exp2_TCGA_tune_ontix_beta0.01_dim29_METH	METH	29.0	TCGA	0.990946018540278	-0.6516161801762197
350	Exp2_TCGA_tune_ontix_beta0.01_dim29_METH	roc_auc_ovo	UMAP	Linear	train	DFS_STATUS	0.7179465972007463		Exp2_TCGA_tune_ontix_beta0.01_dim29_METH	METH	29.0	TCGA	0.7248014107370118	-0.8164973915151673
351	Exp2_TCGA_tune_ontix_beta0.01_dim29_METH	roc_auc_ovo	UMAP	Linear	train	OS_STATUS	0.8162610659508011		Exp2_TCGA_tune_ontix_beta0.01_dim29_METH	METH	29.0	TCGA	0.7633906111403744	0.5381605305568308
352	Exp2_TCGA_tune_ontix_beta0.01_dim29_METH	roc_auc_ovo	UMAP	Linear	train	PFS_STATUS	0.703224763033482		Exp2_TCGA_tune_ontix_beta0.01_dim29_METH	METH	29.0	TCGA	0.7090567399928063	-2.0319269397226876
353	Exp2_TCGA_tune_ontix_beta0.01_dim29_METH	roc_auc_ovo	UMAP	Linear	train	SEX	0.9017278830664124		Exp2_TCGA_tune_ontix_beta0.01_dim29_METH	METH	29.0	TCGA	0.8930761576336976	0.07096304183946414
354	Exp2_TCGA_tune_ontix_beta0.01_dim29_METH	roc_auc_ovo	UMAP	Linear	valid	AJCC_PATHOLOGIC_TUMOR_STAGE_SHORT	0.7333275574165738		Exp2_TCGA_tune_ontix_beta0.01_dim29_METH	METH	29.0	TCGA	0.6442431681490548	4.845102088583818
355	Exp2_TCGA_tune_ontix_beta0.01_dim29_METH	roc_auc_ovo	UMAP	Linear	valid	CANCER_TYPE_ACRONYM	0.9789907885295842		Exp2_TCGA_tune_ontix_beta0.01_dim29_METH	METH	29.0	TCGA	0.983922441976336	-0.4689951012435924
356	Exp2_TCGA_tune_ontix_beta0.01_dim29_METH	roc_auc_ovo	UMAP	Linear	valid	DFS_STATUS	0.7230905002376556		Exp2_TCGA_tune_ontix_beta0.01_dim29_METH	METH	29.0	TCGA	0.7381078022610073	-2.0233005955026706
357	Exp2_TCGA_tune_ontix_beta0.01_dim29_METH	roc_auc_ovo	UMAP	Linear	valid	OS_STATUS	0.8161956697887315		Exp2_TCGA_tune_ontix_beta0.01_dim29_METH	METH	29.0	TCGA	0.7642146551838183	0.6617087278199104
358	Exp2_TCGA_tune_ontix_beta0.01_dim29_METH	roc_auc_ovo	UMAP	Linear	valid	PFS_STATUS	0.7302185181093374		Exp2_TCGA_tune_ontix_beta0.01_dim29_METH	METH	29.0	TCGA	0.7310453838222025	-0.21926184563734782
359	Exp2_TCGA_tune_ontix_beta0.01_dim29_METH	roc_auc_ovo	UMAP	Linear	valid	SEX	0.8994450419625429		Exp2_TCGA_tune_ontix_beta0.01_dim29_METH	METH	29.0	TCGA	0.8954217534325842	0.03151786560045728
360	Exp2_TCGA_tune_ontix_beta0.01_dim29_METH	roc_auc_ovo	UMAP	RF	test	AJCC_PATHOLOGIC_TUMOR_STAGE_SHORT	0.82724942701428		Exp2_TCGA_tune_ontix_beta0.01_dim29_METH	METH	29.0	TCGA	0.8194729355367326	0.4294970914242974
361	Exp2_TCGA_tune_ontix_beta0.01_dim29_METH	roc_auc_ovo	UMAP	RF	test	CANCER_TYPE_ACRONYM	0.9792002877310264		Exp2_TCGA_tune_ontix_beta0.01_dim29_METH	METH	29.0	TCGA	0.9797510910813244	-0.05148611929280994
362	Exp2_TCGA_tune_ontix_beta0.01_dim29_METH	roc_auc_ovo	UMAP	RF	test	DFS_STATUS	0.7322639713010964		Exp2_TCGA_tune_ontix_beta0.01_dim29_METH	METH	29.0	TCGA	0.7294153953913165	0.45410928956374513
363	Exp2_TCGA_tune_ontix_beta0.01_dim29_METH	roc_auc_ovo	UMAP	RF	test	OS_STATUS	0.6745568221622289		Exp2_TCGA_tune_ontix_beta0.01_dim29_METH	METH	29.0	TCGA	0.6814535107658659	-0.39030762677219766
364	Exp2_TCGA_tune_ontix_beta0.01_dim29_METH	roc_auc_ovo	UMAP	RF	test	PFS_STATUS	0.7341803624557868		Exp2_TCGA_tune_ontix_beta0.01_dim29_METH	METH	29.0	TCGA	0.7250568092845676	0.6389055024979028
365	Exp2_TCGA_tune_ontix_beta0.01_dim29_METH	roc_auc_ovo	UMAP	RF	test	SEX	0.9705519263956972		Exp2_TCGA_tune_ontix_beta0.01_dim29_METH	METH	29.0	TCGA	0.9696106976104012	0.009699003622162403
366	Exp2_TCGA_tune_ontix_beta0.01_dim29_METH	roc_auc_ovo	UMAP	RF	train	AJCC_PATHOLOGIC_TUMOR_STAGE_SHORT	0.937352673364897		Exp2_TCGA_tune_ontix_beta0.01_dim29_METH	METH	29.0	TCGA	0.9356998779854084	0.2274958012083785
367	Exp2_TCGA_tune_ontix_beta0.01_dim29_METH	roc_auc_ovo	UMAP	RF	train	CANCER_TYPE_ACRONYM	0.9899654533050116		Exp2_TCGA_tune_ontix_beta0.01_dim29_METH	METH	29.0	TCGA	0.9911557748539984	-0.568766148311066
368	Exp2_TCGA_tune_ontix_beta0.01_dim29_METH	roc_auc_ovo	UMAP	RF	train	DFS_STATUS	0.9067166539978664		Exp2_TCGA_tune_ontix_beta0.01_dim29_METH	METH	29.0	TCGA	0.9143131503185052	-1.4195313029519046
369	Exp2_TCGA_tune_ontix_beta0.01_dim29_METH	roc_auc_ovo	UMAP	RF	train	OS_STATUS	0.9617057482231068		Exp2_TCGA_tune_ontix_beta0.01_dim29_METH	METH	29.0	TCGA	0.9642849092639256	-0.4370848882204507
370	Exp2_TCGA_tune_ontix_beta0.01_dim29_METH	roc_auc_ovo	UMAP	RF	train	PFS_STATUS	0.8734274040165921		Exp2_TCGA_tune_ontix_beta0.01_dim29_METH	METH	29.0	TCGA	0.8751467212839019	-0.31072823931268906
371	Exp2_TCGA_tune_ontix_beta0.01_dim29_METH	roc_auc_ovo	UMAP	RF	train	SEX	0.994320667970565		Exp2_TCGA_tune_ontix_beta0.01_dim29_METH	METH	29.0	TCGA	0.993908308769529	0.05244829654261424
372	Exp2_TCGA_tune_ontix_beta0.01_dim29_METH	roc_auc_ovo	UMAP	RF	valid	AJCC_PATHOLOGIC_TUMOR_STAGE_SHORT	0.7371134341963064		Exp2_TCGA_tune_ontix_beta0.01_dim29_METH	METH	29.0	TCGA	0.7399165651884212	-0.08815726443562028
373	Exp2_TCGA_tune_ontix_beta0.01_dim29_METH	roc_auc_ovo	UMAP	RF	valid	CANCER_TYPE_ACRONYM	0.977295342754123		Exp2_TCGA_tune_ontix_beta0.01_dim29_METH	METH	29.0	TCGA	0.9794674038030862	-0.2966436623236642
374	Exp2_TCGA_tune_ontix_beta0.01_dim29_METH	roc_auc_ovo	UMAP	RF	valid	DFS_STATUS	0.7398217599920681		Exp2_TCGA_tune_ontix_beta0.01_dim29_METH	METH	29.0	TCGA	0.7400513758303934	-0.02044339564706631
375	Exp2_TCGA_tune_ontix_beta0.01_dim29_METH	roc_auc_ovo	UMAP	RF	valid	OS_STATUS	0.6347793966874363		Exp2_TCGA_tune_ontix_beta0.01_dim29_METH	METH	29.0	TCGA	0.6381980824436772	-0.08478988918528943
376	Exp2_TCGA_tune_ontix_beta0.01_dim29_METH	roc_auc_ovo	UMAP	RF	valid	PFS_STATUS	0.7319913596273178		Exp2_TCGA_tune_ontix_beta0.01_dim29_METH	METH	29.0	TCGA	0.734576106170248	-0.36825513464914045
377	Exp2_TCGA_tune_ontix_beta0.01_dim29_METH	roc_auc_ovo	UMAP	RF	valid	SEX	0.9707016959031224		Exp2_TCGA_tune_ontix_beta0.01_dim29_METH	METH	29.0	TCGA	0.9719837391215016	-0.012675718097488749
378	Exp2_TCGA_tune_ontix_beta0.01_dim29_METH	roc_auc_ovo	UMAP	SVM	test	AJCC_PATHOLOGIC_TUMOR_STAGE_SHORT	0.7781945617906226		Exp2_TCGA_tune_ontix_beta0.01_dim29_METH	METH	29.0	TCGA	0.7768199431891213	0.09984942518831268
379	Exp2_TCGA_tune_ontix_beta0.01_dim29_METH	roc_auc_ovo	UMAP	SVM	test	CANCER_TYPE_ACRONYM	0.9820890620453938		Exp2_TCGA_tune_ontix_beta0.01_dim29_METH	METH	29.0	TCGA	0.9816733195441196	0.04957343725670032
380	Exp2_TCGA_tune_ontix_beta0.01_dim29_METH	roc_auc_ovo	UMAP	SVM	test	DFS_STATUS	0.7013608241911694		Exp2_TCGA_tune_ontix_beta0.01_dim29_METH	METH	29.0	TCGA	0.6996042509425812	0.1754804045928443
381	Exp2_TCGA_tune_ontix_beta0.01_dim29_METH	roc_auc_ovo	UMAP	SVM	test	OS_STATUS	0.5951555166456778		Exp2_TCGA_tune_ontix_beta0.01_dim29_METH	METH	29.0	TCGA	0.5935472126147103	0.15003190651763626
382	Exp2_TCGA_tune_ontix_beta0.01_dim29_METH	roc_auc_ovo	UMAP	SVM	test	PFS_STATUS	0.7150947140171008		Exp2_TCGA_tune_ontix_beta0.01_dim29_METH	METH	29.0	TCGA	0.7106318531242417	0.47200266285983944
383	Exp2_TCGA_tune_ontix_beta0.01_dim29_METH	roc_auc_ovo	UMAP	SVM	test	SEX	0.8938751310203173		Exp2_TCGA_tune_ontix_beta0.01_dim29_METH	METH	29.0	TCGA	0.890021810250818	0.04071864429713111
384	Exp2_TCGA_tune_ontix_beta0.01_dim29_METH	roc_auc_ovo	UMAP	SVM	train	AJCC_PATHOLOGIC_TUMOR_STAGE_SHORT	0.7776332968719767		Exp2_TCGA_tune_ontix_beta0.01_dim29_METH	METH	29.0	TCGA	0.7762377820995903	0.14434248930507476
385	Exp2_TCGA_tune_ontix_beta0.01_dim29_METH	roc_auc_ovo	UMAP	SVM	train	CANCER_TYPE_ACRONYM	0.9877933432289396		Exp2_TCGA_tune_ontix_beta0.01_dim29_METH	METH	29.0	TCGA	0.9879510165308728	-0.05439913508702808
386	Exp2_TCGA_tune_ontix_beta0.01_dim29_METH	roc_auc_ovo	UMAP	SVM	train	DFS_STATUS	0.7080486652506154		Exp2_TCGA_tune_ontix_beta0.01_dim29_METH	METH	29.0	TCGA	0.7055675002968442	0.2649430506403893
387	Exp2_TCGA_tune_ontix_beta0.01_dim29_METH	roc_auc_ovo	UMAP	SVM	train	OS_STATUS	0.7793672804225892		Exp2_TCGA_tune_ontix_beta0.01_dim29_METH	METH	29.0	TCGA	0.7783563666267216	0.13671888872038332
388	Exp2_TCGA_tune_ontix_beta0.01_dim29_METH	roc_auc_ovo	UMAP	SVM	train	PFS_STATUS	0.7009039402557143		Exp2_TCGA_tune_ontix_beta0.01_dim29_METH	METH	29.0	TCGA	0.6987747349571869	0.20284976233022958
389	Exp2_TCGA_tune_ontix_beta0.01_dim29_METH	roc_auc_ovo	UMAP	SVM	train	SEX	0.8910377566539303		Exp2_TCGA_tune_ontix_beta0.01_dim29_METH	METH	29.0	TCGA	0.8840438692314927	0.11758155626574418
390	Exp2_TCGA_tune_ontix_beta0.01_dim29_METH	roc_auc_ovo	UMAP	SVM	valid	AJCC_PATHOLOGIC_TUMOR_STAGE_SHORT	0.7670253605961049		Exp2_TCGA_tune_ontix_beta0.01_dim29_METH	METH	29.0	TCGA	0.7710891150645449	-0.38692882006624135
391	Exp2_TCGA_tune_ontix_beta0.01_dim29_METH	roc_auc_ovo	UMAP	SVM	valid	CANCER_TYPE_ACRONYM	0.9781957483238884		Exp2_TCGA_tune_ontix_beta0.01_dim29_METH	METH	29.0	TCGA	0.9785511586686054	-0.033348556862882406
392	Exp2_TCGA_tune_ontix_beta0.01_dim29_METH	roc_auc_ovo	UMAP	SVM	valid	DFS_STATUS	0.7103445598707214		Exp2_TCGA_tune_ontix_beta0.01_dim29_METH	METH	29.0	TCGA	0.7072833730403078	0.234228261209707
393	Exp2_TCGA_tune_ontix_beta0.01_dim29_METH	roc_auc_ovo	UMAP	SVM	valid	OS_STATUS	0.7748260374912358		Exp2_TCGA_tune_ontix_beta0.01_dim29_METH	METH	29.0	TCGA	0.7787685124551865	-0.10759852395063266
394	Exp2_TCGA_tune_ontix_beta0.01_dim29_METH	roc_auc_ovo	UMAP	SVM	valid	PFS_STATUS	0.7265249544274429		Exp2_TCGA_tune_ontix_beta0.01_dim29_METH	METH	29.0	TCGA	0.7240777311311201	0.21424176066336703
395	Exp2_TCGA_tune_ontix_beta0.01_dim29_METH	roc_auc_ovo	UMAP	SVM	valid	SEX	0.887084803542339		Exp2_TCGA_tune_ontix_beta0.01_dim29_METH	METH	29.0	TCGA	0.8821358860983746	0.04804919795890856
396	Exp2_TCGA_tune_ontix_beta0.01_dim29_METH-MUT	r2	ontix_B0.01	Linear	test	AGE	0.1268934724008302		Exp2_TCGA_tune_ontix_beta0.01_dim29_METH-MUT	METH+MUT	29.0	TCGA	0.1224278125829313	0.13983744461502878
397	Exp2_TCGA_tune_ontix_beta0.01_dim29_METH-MUT	r2	ontix_B0.01	Linear	test	ANEUPLOIDY_SCORE	0.5232036627835446		Exp2_TCGA_tune_ontix_beta0.01_dim29_METH-MUT	METH+MUT	29.0	TCGA	0.4981686867884333	3.1048184631156897
398	Exp2_TCGA_tune_ontix_beta0.01_dim29_METH-MUT	r2	ontix_B0.01	Linear	test	MSI_SCORE_MANTIS	0.2692819671834469		Exp2_TCGA_tune_ontix_beta0.01_dim29_METH-MUT	METH+MUT	29.0	TCGA	0.2081940003067576	1.9619082344090413
399	Exp2_TCGA_tune_ontix_beta0.01_dim29_METH-MUT	r2	ontix_B0.01	Linear	test	OS_MONTHS	0.0690261865420404		Exp2_TCGA_tune_ontix_beta0.01_dim29_METH-MUT	METH+MUT	29.0	TCGA	0.0738189736496724	-0.5951858449664922
400	Exp2_TCGA_tune_ontix_beta0.01_dim29_METH-MUT	r2	ontix_B0.01	Linear	test	TMB_NONSYNONYMOUS	0.5552113685074938		Exp2_TCGA_tune_ontix_beta0.01_dim29_METH-MUT	METH+MUT	29.0	TCGA	0.397221841385397	2.1936328773964933
401	Exp2_TCGA_tune_ontix_beta0.01_dim29_METH-MUT	r2	ontix_B0.01	Linear	train	AGE	0.2074001732054683		Exp2_TCGA_tune_ontix_beta0.01_dim29_METH-MUT	METH+MUT	29.0	TCGA	0.2036821311592207	0.11779103275998065
402	Exp2_TCGA_tune_ontix_beta0.01_dim29_METH-MUT	r2	ontix_B0.01	Linear	train	ANEUPLOIDY_SCORE	0.5532692021674301		Exp2_TCGA_tune_ontix_beta0.01_dim29_METH-MUT	METH+MUT	29.0	TCGA	0.539892341552864	0.7664633133209032
403	Exp2_TCGA_tune_ontix_beta0.01_dim29_METH-MUT	r2	ontix_B0.01	Linear	train	MSI_SCORE_MANTIS	0.2596972571776058		Exp2_TCGA_tune_ontix_beta0.01_dim29_METH-MUT	METH+MUT	29.0	TCGA	0.2070334549602932	2.7817527861260385
404	Exp2_TCGA_tune_ontix_beta0.01_dim29_METH-MUT	r2	ontix_B0.01	Linear	train	OS_MONTHS	0.061357835848511		Exp2_TCGA_tune_ontix_beta0.01_dim29_METH-MUT	METH+MUT	29.0	TCGA	0.0672005608024557	-1.0281086332354061
405	Exp2_TCGA_tune_ontix_beta0.01_dim29_METH-MUT	r2	ontix_B0.01	Linear	train	TMB_NONSYNONYMOUS	0.7107678205147694		Exp2_TCGA_tune_ontix_beta0.01_dim29_METH-MUT	METH+MUT	29.0	TCGA	0.6342606480723586	0.678179536281305
406	Exp2_TCGA_tune_ontix_beta0.01_dim29_METH-MUT	r2	ontix_B0.01	Linear	valid	AGE	0.2015123764356079		Exp2_TCGA_tune_ontix_beta0.01_dim29_METH-MUT	METH+MUT	29.0	TCGA	0.1932512225604935	0.3200053046497904
407	Exp2_TCGA_tune_ontix_beta0.01_dim29_METH-MUT	r2	ontix_B0.01	Linear	valid	ANEUPLOIDY_SCORE	0.5206118041719179		Exp2_TCGA_tune_ontix_beta0.01_dim29_METH-MUT	METH+MUT	29.0	TCGA	0.4643077880846784	1.3407952050233451
408	Exp2_TCGA_tune_ontix_beta0.01_dim29_METH-MUT	r2	ontix_B0.01	Linear	valid	MSI_SCORE_MANTIS	0.2855548007354592		Exp2_TCGA_tune_ontix_beta0.01_dim29_METH-MUT	METH+MUT	29.0	TCGA	0.2397336468944625	1.4536180510064103
409	Exp2_TCGA_tune_ontix_beta0.01_dim29_METH-MUT	r2	ontix_B0.01	Linear	valid	OS_MONTHS	0.096066883271619		Exp2_TCGA_tune_ontix_beta0.01_dim29_METH-MUT	METH+MUT	29.0	TCGA	0.0967926045152355	-0.051042584694745555
410	Exp2_TCGA_tune_ontix_beta0.01_dim29_METH-MUT	r2	ontix_B0.01	Linear	valid	TMB_NONSYNONYMOUS	0.6820427867853557		Exp2_TCGA_tune_ontix_beta0.01_dim29_METH-MUT	METH+MUT	29.0	TCGA	0.5287411174440974	2.3042716910016376
411	Exp2_TCGA_tune_ontix_beta0.01_dim29_METH-MUT	r2	ontix_B0.01	RF	test	AGE	0.1809662555985292		Exp2_TCGA_tune_ontix_beta0.01_dim29_METH-MUT	METH+MUT	29.0	TCGA	0.1904821942941711	-0.4103620077111121
412	Exp2_TCGA_tune_ontix_beta0.01_dim29_METH-MUT	r2	ontix_B0.01	RF	test	ANEUPLOIDY_SCORE	0.5693883576584757		Exp2_TCGA_tune_ontix_beta0.01_dim29_METH-MUT	METH+MUT	29.0	TCGA	0.5722013382291034	-0.16936028623396132
413	Exp2_TCGA_tune_ontix_beta0.01_dim29_METH-MUT	r2	ontix_B0.01	RF	test	MSI_SCORE_MANTIS	0.4390329137571114		Exp2_TCGA_tune_ontix_beta0.01_dim29_METH-MUT	METH+MUT	29.0	TCGA	0.3882829518842411	1.6704329840852512
414	Exp2_TCGA_tune_ontix_beta0.01_dim29_METH-MUT	r2	ontix_B0.01	RF	test	OS_MONTHS	0.0743001058696762		Exp2_TCGA_tune_ontix_beta0.01_dim29_METH-MUT	METH+MUT	29.0	TCGA	0.0695491457748843	0.5151613505150042
415	Exp2_TCGA_tune_ontix_beta0.01_dim29_METH-MUT	r2	ontix_B0.01	RF	test	TMB_NONSYNONYMOUS	0.6422964462892555		Exp2_TCGA_tune_ontix_beta0.01_dim29_METH-MUT	METH+MUT	29.0	TCGA	0.6133523523632989	0.2551947931005917
416	Exp2_TCGA_tune_ontix_beta0.01_dim29_METH-MUT	r2	ontix_B0.01	RF	train	AGE	0.5003523846022566		Exp2_TCGA_tune_ontix_beta0.01_dim29_METH-MUT	METH+MUT	29.0	TCGA	0.5559459276078975	-2.6064778198101917
417	Exp2_TCGA_tune_ontix_beta0.01_dim29_METH-MUT	r2	ontix_B0.01	RF	train	ANEUPLOIDY_SCORE	0.8256491283348486		Exp2_TCGA_tune_ontix_beta0.01_dim29_METH-MUT	METH+MUT	29.0	TCGA	0.8152385850043123	1.117647821899816
418	Exp2_TCGA_tune_ontix_beta0.01_dim29_METH-MUT	r2	ontix_B0.01	RF	train	MSI_SCORE_MANTIS	0.7990114496345686		Exp2_TCGA_tune_ontix_beta0.01_dim29_METH-MUT	METH+MUT	29.0	TCGA	0.7792165530276792	0.5993975094242276
419	Exp2_TCGA_tune_ontix_beta0.01_dim29_METH-MUT	r2	ontix_B0.01	RF	train	OS_MONTHS	0.3623909652142529		Exp2_TCGA_tune_ontix_beta0.01_dim29_METH-MUT	METH+MUT	29.0	TCGA	0.4168632582884689	-4.48456488639646
420	Exp2_TCGA_tune_ontix_beta0.01_dim29_METH-MUT	r2	ontix_B0.01	RF	train	TMB_NONSYNONYMOUS	0.8551931128679683		Exp2_TCGA_tune_ontix_beta0.01_dim29_METH-MUT	METH+MUT	29.0	TCGA	0.8754257209522391	-0.46332501887697364
421	Exp2_TCGA_tune_ontix_beta0.01_dim29_METH-MUT	r2	ontix_B0.01	RF	valid	AGE	0.2541993779497724		Exp2_TCGA_tune_ontix_beta0.01_dim29_METH-MUT	METH+MUT	29.0	TCGA	0.254447517034189	-0.009751766587696957
422	Exp2_TCGA_tune_ontix_beta0.01_dim29_METH-MUT	r2	ontix_B0.01	RF	valid	ANEUPLOIDY_SCORE	0.5542245734940222		Exp2_TCGA_tune_ontix_beta0.01_dim29_METH-MUT	METH+MUT	29.0	TCGA	0.544793467817849	0.4798249341436223
423	Exp2_TCGA_tune_ontix_beta0.01_dim29_METH-MUT	r2	ontix_B0.01	RF	valid	MSI_SCORE_MANTIS	0.4343637883744951		Exp2_TCGA_tune_ontix_beta0.01_dim29_METH-MUT	METH+MUT	29.0	TCGA	0.4057960089764435	0.7376836095323853
424	Exp2_TCGA_tune_ontix_beta0.01_dim29_METH-MUT	r2	ontix_B0.01	RF	valid	OS_MONTHS	0.0960281760360813		Exp2_TCGA_tune_ontix_beta0.01_dim29_METH-MUT	METH+MUT	29.0	TCGA	0.0953358385169158	0.05499101910338476
425	Exp2_TCGA_tune_ontix_beta0.01_dim29_METH-MUT	r2	ontix_B0.01	RF	valid	TMB_NONSYNONYMOUS	0.6388373997465948		Exp2_TCGA_tune_ontix_beta0.01_dim29_METH-MUT	METH+MUT	29.0	TCGA	0.6858062464151731	-0.43054069326703887
426	Exp2_TCGA_tune_ontix_beta0.01_dim29_METH-MUT	r2	ontix_B0.01	SVM	test	AGE	0.1922621087548658		Exp2_TCGA_tune_ontix_beta0.01_dim29_METH-MUT	METH+MUT	29.0	TCGA	0.1720964885908248	1.078456704122317
427	Exp2_TCGA_tune_ontix_beta0.01_dim29_METH-MUT	r2	ontix_B0.01	SVM	test	ANEUPLOIDY_SCORE	0.5855843789204946		Exp2_TCGA_tune_ontix_beta0.01_dim29_METH-MUT	METH+MUT	29.0	TCGA	0.5463575756084561	1.7804825057231521
428	Exp2_TCGA_tune_ontix_beta0.01_dim29_METH-MUT	r2	ontix_B0.01	SVM	test	MSI_SCORE_MANTIS	0.4230616295663153		Exp2_TCGA_tune_ontix_beta0.01_dim29_METH-MUT	METH+MUT	29.0	TCGA	0.2967823593205626	3.0711412385899073
429	Exp2_TCGA_tune_ontix_beta0.01_dim29_METH-MUT	r2	ontix_B0.01	SVM	test	OS_MONTHS	-0.0456460217080361		Exp2_TCGA_tune_ontix_beta0.01_dim29_METH-MUT	METH+MUT	29.0	TCGA	-0.0422653905009255	-0.6886877633379164
430	Exp2_TCGA_tune_ontix_beta0.01_dim29_METH-MUT	r2	ontix_B0.01	SVM	test	TMB_NONSYNONYMOUS	0.062870995670767		Exp2_TCGA_tune_ontix_beta0.01_dim29_METH-MUT	METH+MUT	29.0	TCGA	0.0440413050227825	5.259296810641073
431	Exp2_TCGA_tune_ontix_beta0.01_dim29_METH-MUT	r2	ontix_B0.01	SVM	train	AGE	0.2929189276155405		Exp2_TCGA_tune_ontix_beta0.01_dim29_METH-MUT	METH+MUT	29.0	TCGA	0.2548113911993226	1.8133034841247733
432	Exp2_TCGA_tune_ontix_beta0.01_dim29_METH-MUT	r2	ontix_B0.01	SVM	train	ANEUPLOIDY_SCORE	0.6414871739424741		Exp2_TCGA_tune_ontix_beta0.01_dim29_METH-MUT	METH+MUT	29.0	TCGA	0.5850347204884963	2.5283095763362917
433	Exp2_TCGA_tune_ontix_beta0.01_dim29_METH-MUT	r2	ontix_B0.01	SVM	train	MSI_SCORE_MANTIS	0.6419741381816908		Exp2_TCGA_tune_ontix_beta0.01_dim29_METH-MUT	METH+MUT	29.0	TCGA	0.5095779365133588	4.622709736874825
434	Exp2_TCGA_tune_ontix_beta0.01_dim29_METH-MUT	r2	ontix_B0.01	SVM	train	OS_MONTHS	-0.0260099175753545		Exp2_TCGA_tune_ontix_beta0.01_dim29_METH-MUT	METH+MUT	29.0	TCGA	-0.0279816681821853	0.7034115102975288
435	Exp2_TCGA_tune_ontix_beta0.01_dim29_METH-MUT	r2	ontix_B0.01	SVM	train	TMB_NONSYNONYMOUS	0.0492291038479135		Exp2_TCGA_tune_ontix_beta0.01_dim29_METH-MUT	METH+MUT	29.0	TCGA	0.0366844559800272	3.6924419665588366
436	Exp2_TCGA_tune_ontix_beta0.01_dim29_METH-MUT	r2	ontix_B0.01	SVM	valid	AGE	0.2468925194389158		Exp2_TCGA_tune_ontix_beta0.01_dim29_METH-MUT	METH+MUT	29.0	TCGA	0.2253356932534505	0.9935930984892729
437	Exp2_TCGA_tune_ontix_beta0.01_dim29_METH-MUT	r2	ontix_B0.01	SVM	valid	ANEUPLOIDY_SCORE	0.5611815706419575		Exp2_TCGA_tune_ontix_beta0.01_dim29_METH-MUT	METH+MUT	29.0	TCGA	0.517837828984173	1.812124206182683
438	Exp2_TCGA_tune_ontix_beta0.01_dim29_METH-MUT	r2	ontix_B0.01	SVM	valid	MSI_SCORE_MANTIS	0.4823731885456506		Exp2_TCGA_tune_ontix_beta0.01_dim29_METH-MUT	METH+MUT	29.0	TCGA	0.3990116571633016	1.8261263925028823
439	Exp2_TCGA_tune_ontix_beta0.01_dim29_METH-MUT	r2	ontix_B0.01	SVM	valid	OS_MONTHS	-0.0419001399758687		Exp2_TCGA_tune_ontix_beta0.01_dim29_METH-MUT	METH+MUT	29.0	TCGA	-0.0413851107505858	-0.10699327701315461
440	Exp2_TCGA_tune_ontix_beta0.01_dim29_METH-MUT	r2	ontix_B0.01	SVM	valid	TMB_NONSYNONYMOUS	0.0271903657529277		Exp2_TCGA_tune_ontix_beta0.01_dim29_METH-MUT	METH+MUT	29.0	TCGA	0.0181280640756013	4.812410705890644
441	Exp2_TCGA_tune_ontix_beta0.01_dim29_METH-MUT	r2	PCA	Linear	test	AGE	0.1294742563608845		Exp2_TCGA_tune_ontix_beta0.01_dim29_METH-MUT	METH+MUT	29.0	TCGA	0.1293347540508718	0.004368368246922857
442	Exp2_TCGA_tune_ontix_beta0.01_dim29_METH-MUT	r2	PCA	Linear	test	ANEUPLOIDY_SCORE	0.5023620903929026		Exp2_TCGA_tune_ontix_beta0.01_dim29_METH-MUT	METH+MUT	29.0	TCGA	0.5023414384310493	0.002561240421169716
443	Exp2_TCGA_tune_ontix_beta0.01_dim29_METH-MUT	r2	PCA	Linear	test	MSI_SCORE_MANTIS	0.2840410759032348		Exp2_TCGA_tune_ontix_beta0.01_dim29_METH-MUT	METH+MUT	29.0	TCGA	0.2839009172935262	0.004501350176962444
444	Exp2_TCGA_tune_ontix_beta0.01_dim29_METH-MUT	r2	PCA	Linear	test	OS_MONTHS	0.0669495293420946		Exp2_TCGA_tune_ontix_beta0.01_dim29_METH-MUT	METH+MUT	29.0	TCGA	0.0669316428653937	0.0022212081424905867
445	Exp2_TCGA_tune_ontix_beta0.01_dim29_METH-MUT	r2	PCA	Linear	test	TMB_NONSYNONYMOUS	0.7010181182983054		Exp2_TCGA_tune_ontix_beta0.01_dim29_METH-MUT	METH+MUT	29.0	TCGA	0.7010008610605087	0.00023961109887084996
446	Exp2_TCGA_tune_ontix_beta0.01_dim29_METH-MUT	r2	PCA	Linear	train	AGE	0.2033084069794961		Exp2_TCGA_tune_ontix_beta0.01_dim29_METH-MUT	METH+MUT	29.0	TCGA	0.2033462452764931	-0.0011987524685615376
447	Exp2_TCGA_tune_ontix_beta0.01_dim29_METH-MUT	r2	PCA	Linear	train	ANEUPLOIDY_SCORE	0.5351433334587392		Exp2_TCGA_tune_ontix_beta0.01_dim29_METH-MUT	METH+MUT	29.0	TCGA	0.5350874666635845	0.0032010387304364537
448	Exp2_TCGA_tune_ontix_beta0.01_dim29_METH-MUT	r2	PCA	Linear	train	MSI_SCORE_MANTIS	0.2596212669596401		Exp2_TCGA_tune_ontix_beta0.01_dim29_METH-MUT	METH+MUT	29.0	TCGA	0.2595715019408231	0.002628636253313448
449	Exp2_TCGA_tune_ontix_beta0.01_dim29_METH-MUT	r2	PCA	Linear	train	OS_MONTHS	0.0603893084904211		Exp2_TCGA_tune_ontix_beta0.01_dim29_METH-MUT	METH+MUT	29.0	TCGA	0.0603854174787567	0.0006846775632477881
450	Exp2_TCGA_tune_ontix_beta0.01_dim29_METH-MUT	r2	PCA	Linear	train	TMB_NONSYNONYMOUS	0.7885720979912925		Exp2_TCGA_tune_ontix_beta0.01_dim29_METH-MUT	METH+MUT	29.0	TCGA	0.7885374711448588	0.0003069414004931099
451	Exp2_TCGA_tune_ontix_beta0.01_dim29_METH-MUT	r2	PCA	Linear	valid	AGE	0.2045765207567756		Exp2_TCGA_tune_ontix_beta0.01_dim29_METH-MUT	METH+MUT	29.0	TCGA	0.2047137176429859	-0.005314479312748979
452	Exp2_TCGA_tune_ontix_beta0.01_dim29_METH-MUT	r2	PCA	Linear	valid	ANEUPLOIDY_SCORE	0.4780500128391559		Exp2_TCGA_tune_ontix_beta0.01_dim29_METH-MUT	METH+MUT	29.0	TCGA	0.4779747157947088	0.0017930855232538981
453	Exp2_TCGA_tune_ontix_beta0.01_dim29_METH-MUT	r2	PCA	Linear	valid	MSI_SCORE_MANTIS	0.3011657943275753		Exp2_TCGA_tune_ontix_beta0.01_dim29_METH-MUT	METH+MUT	29.0	TCGA	0.301144362885138	0.0006798853580602544
454	Exp2_TCGA_tune_ontix_beta0.01_dim29_METH-MUT	r2	PCA	Linear	valid	OS_MONTHS	0.0957480121239263		Exp2_TCGA_tune_ontix_beta0.01_dim29_METH-MUT	METH+MUT	29.0	TCGA	0.0957641645399176	-0.0011360574993674708
455	Exp2_TCGA_tune_ontix_beta0.01_dim29_METH-MUT	r2	PCA	Linear	valid	TMB_NONSYNONYMOUS	0.784121979838016		Exp2_TCGA_tune_ontix_beta0.01_dim29_METH-MUT	METH+MUT	29.0	TCGA	0.7841517012478694	-0.00044674140624842906
456	Exp2_TCGA_tune_ontix_beta0.01_dim29_METH-MUT	r2	PCA	RF	test	AGE	0.206005964321254		Exp2_TCGA_tune_ontix_beta0.01_dim29_METH-MUT	METH+MUT	29.0	TCGA	0.2064723747553279	-0.02011332021628385
457	Exp2_TCGA_tune_ontix_beta0.01_dim29_METH-MUT	r2	PCA	RF	test	ANEUPLOIDY_SCORE	0.615208552393552		Exp2_TCGA_tune_ontix_beta0.01_dim29_METH-MUT	METH+MUT	29.0	TCGA	0.6120960525768051	0.18739335257825557
458	Exp2_TCGA_tune_ontix_beta0.01_dim29_METH-MUT	r2	PCA	RF	test	MSI_SCORE_MANTIS	0.5153305806716584		Exp2_TCGA_tune_ontix_beta0.01_dim29_METH-MUT	METH+MUT	29.0	TCGA	0.4959277301994008	0.6386440544590716
459	Exp2_TCGA_tune_ontix_beta0.01_dim29_METH-MUT	r2	PCA	RF	test	OS_MONTHS	0.0620568351909207		Exp2_TCGA_tune_ontix_beta0.01_dim29_METH-MUT	METH+MUT	29.0	TCGA	0.0562779850996614	0.6266186535012981
460	Exp2_TCGA_tune_ontix_beta0.01_dim29_METH-MUT	r2	PCA	RF	test	TMB_NONSYNONYMOUS	0.7300708067710049		Exp2_TCGA_tune_ontix_beta0.01_dim29_METH-MUT	METH+MUT	29.0	TCGA	0.7362237613587406	-0.054249477526964796
461	Exp2_TCGA_tune_ontix_beta0.01_dim29_METH-MUT	r2	PCA	RF	train	AGE	0.5608866477284655		Exp2_TCGA_tune_ontix_beta0.01_dim29_METH-MUT	METH+MUT	29.0	TCGA	0.5642126421093356	-0.1559377243085883
462	Exp2_TCGA_tune_ontix_beta0.01_dim29_METH-MUT	r2	PCA	RF	train	ANEUPLOIDY_SCORE	0.8138394182239955		Exp2_TCGA_tune_ontix_beta0.01_dim29_METH-MUT	METH+MUT	29.0	TCGA	0.8100722311529749	0.40443503196086145
463	Exp2_TCGA_tune_ontix_beta0.01_dim29_METH-MUT	r2	PCA	RF	train	MSI_SCORE_MANTIS	0.8249462338207797		Exp2_TCGA_tune_ontix_beta0.01_dim29_METH-MUT	METH+MUT	29.0	TCGA	0.8293934119274025	-0.13466235939559776
464	Exp2_TCGA_tune_ontix_beta0.01_dim29_METH-MUT	r2	PCA	RF	train	OS_MONTHS	0.4611936771465308		Exp2_TCGA_tune_ontix_beta0.01_dim29_METH-MUT	METH+MUT	29.0	TCGA	0.4660582438128492	-0.4004873602362148
465	Exp2_TCGA_tune_ontix_beta0.01_dim29_METH-MUT	r2	PCA	RF	train	TMB_NONSYNONYMOUS	0.872244577870885		Exp2_TCGA_tune_ontix_beta0.01_dim29_METH-MUT	METH+MUT	29.0	TCGA	0.874029050989549	-0.04086428392952332
466	Exp2_TCGA_tune_ontix_beta0.01_dim29_METH-MUT	r2	PCA	RF	valid	AGE	0.2832553321881496		Exp2_TCGA_tune_ontix_beta0.01_dim29_METH-MUT	METH+MUT	29.0	TCGA	0.2796389749366791	0.1421213909004943
467	Exp2_TCGA_tune_ontix_beta0.01_dim29_METH-MUT	r2	PCA	RF	valid	ANEUPLOIDY_SCORE	0.5991831261447054		Exp2_TCGA_tune_ontix_beta0.01_dim29_METH-MUT	METH+MUT	29.0	TCGA	0.603589395932046	-0.22417712017278674
468	Exp2_TCGA_tune_ontix_beta0.01_dim29_METH-MUT	r2	PCA	RF	valid	MSI_SCORE_MANTIS	0.5467729065211318		Exp2_TCGA_tune_ontix_beta0.01_dim29_METH-MUT	METH+MUT	29.0	TCGA	0.5314545556422792	0.3955538934596462
469	Exp2_TCGA_tune_ontix_beta0.01_dim29_METH-MUT	r2	PCA	RF	valid	OS_MONTHS	0.084194517864883		Exp2_TCGA_tune_ontix_beta0.01_dim29_METH-MUT	METH+MUT	29.0	TCGA	0.0857841993311083	-0.1262652990160931
470	Exp2_TCGA_tune_ontix_beta0.01_dim29_METH-MUT	r2	PCA	RF	valid	TMB_NONSYNONYMOUS	0.8034570678674713		Exp2_TCGA_tune_ontix_beta0.01_dim29_METH-MUT	METH+MUT	29.0	TCGA	0.7997977052187025	0.03354360695363653
471	Exp2_TCGA_tune_ontix_beta0.01_dim29_METH-MUT	r2	PCA	SVM	test	AGE	0.1874713734413798		Exp2_TCGA_tune_ontix_beta0.01_dim29_METH-MUT	METH+MUT	29.0	TCGA	0.1874754140333658	-0.00021609072671583996
472	Exp2_TCGA_tune_ontix_beta0.01_dim29_METH-MUT	r2	PCA	SVM	test	ANEUPLOIDY_SCORE	0.6219657706805065		Exp2_TCGA_tune_ontix_beta0.01_dim29_METH-MUT	METH+MUT	29.0	TCGA	0.6219909474300507	-0.001142758479649074
473	Exp2_TCGA_tune_ontix_beta0.01_dim29_METH-MUT	r2	PCA	SVM	test	MSI_SCORE_MANTIS	0.4360486755697516		Exp2_TCGA_tune_ontix_beta0.01_dim29_METH-MUT	METH+MUT	29.0	TCGA	0.4364497661495192	-0.00975461623698835
474	Exp2_TCGA_tune_ontix_beta0.01_dim29_METH-MUT	r2	PCA	SVM	test	OS_MONTHS	-0.0502259072377662		Exp2_TCGA_tune_ontix_beta0.01_dim29_METH-MUT	METH+MUT	29.0	TCGA	-0.0502208499884879	-0.0010302412421652407
475	Exp2_TCGA_tune_ontix_beta0.01_dim29_METH-MUT	r2	PCA	SVM	test	TMB_NONSYNONYMOUS	0.0648859058474632		Exp2_TCGA_tune_ontix_beta0.01_dim29_METH-MUT	METH+MUT	29.0	TCGA	0.0648462330769062	0.011080950800540463
476	Exp2_TCGA_tune_ontix_beta0.01_dim29_METH-MUT	r2	PCA	SVM	train	AGE	0.2893127756818678		Exp2_TCGA_tune_ontix_beta0.01_dim29_METH-MUT	METH+MUT	29.0	TCGA	0.2893516244793855	-0.0018485755448342499
477	Exp2_TCGA_tune_ontix_beta0.01_dim29_METH-MUT	r2	PCA	SVM	train	ANEUPLOIDY_SCORE	0.6563980160320004		Exp2_TCGA_tune_ontix_beta0.01_dim29_METH-MUT	METH+MUT	29.0	TCGA	0.6563644115935141	0.001505026237728345
478	Exp2_TCGA_tune_ontix_beta0.01_dim29_METH-MUT	r2	PCA	SVM	train	MSI_SCORE_MANTIS	0.6369163934238624		Exp2_TCGA_tune_ontix_beta0.01_dim29_METH-MUT	METH+MUT	29.0	TCGA	0.6368640975103947	0.0018259498787689715
479	Exp2_TCGA_tune_ontix_beta0.01_dim29_METH-MUT	r2	PCA	SVM	train	OS_MONTHS	-0.0331538058675304		Exp2_TCGA_tune_ontix_beta0.01_dim29_METH-MUT	METH+MUT	29.0	TCGA	-0.0331316749293735	-0.007895094125655405
480	Exp2_TCGA_tune_ontix_beta0.01_dim29_METH-MUT	r2	PCA	SVM	train	TMB_NONSYNONYMOUS	0.0544207074976806		Exp2_TCGA_tune_ontix_beta0.01_dim29_METH-MUT	METH+MUT	29.0	TCGA	0.0543937046032755	0.007948140240363414
481	Exp2_TCGA_tune_ontix_beta0.01_dim29_METH-MUT	r2	PCA	SVM	valid	AGE	0.2436721229794824		Exp2_TCGA_tune_ontix_beta0.01_dim29_METH-MUT	METH+MUT	29.0	TCGA	0.24374876414113	-0.0035325297248349438
482	Exp2_TCGA_tune_ontix_beta0.01_dim29_METH-MUT	r2	PCA	SVM	valid	ANEUPLOIDY_SCORE	0.5897642612338772		Exp2_TCGA_tune_ontix_beta0.01_dim29_METH-MUT	METH+MUT	29.0	TCGA	0.5897582912736401	0.00024959334477681007
483	Exp2_TCGA_tune_ontix_beta0.01_dim29_METH-MUT	r2	PCA	SVM	valid	MSI_SCORE_MANTIS	0.5146988327879802		Exp2_TCGA_tune_ontix_beta0.01_dim29_METH-MUT	METH+MUT	29.0	TCGA	0.5148475550790013	-0.00325792600355833
484	Exp2_TCGA_tune_ontix_beta0.01_dim29_METH-MUT	r2	PCA	SVM	valid	OS_MONTHS	-0.0501253146577278		Exp2_TCGA_tune_ontix_beta0.01_dim29_METH-MUT	METH+MUT	29.0	TCGA	-0.0500846228838447	-0.008453396470539233
485	Exp2_TCGA_tune_ontix_beta0.01_dim29_METH-MUT	r2	PCA	SVM	valid	TMB_NONSYNONYMOUS	0.0290775226942525		Exp2_TCGA_tune_ontix_beta0.01_dim29_METH-MUT	METH+MUT	29.0	TCGA	0.0290425320958523	0.018581276185932406
486	Exp2_TCGA_tune_ontix_beta0.01_dim29_METH-MUT	r2	RandomFeature	Linear	test	AGE	0.08044324161207952	0.031934649765610584	Exp2_TCGA_tune_ontix_beta0.01_dim29_METH-MUT	METH+MUT	29.0	TCGA	0.06688370217755898	0.42460272882411193
487	Exp2_TCGA_tune_ontix_beta0.01_dim29_METH-MUT	r2	RandomFeature	Linear	test	ANEUPLOIDY_SCORE	0.36515672068242283	0.008063265628093648	Exp2_TCGA_tune_ontix_beta0.01_dim29_METH-MUT	METH+MUT	29.0	TCGA	0.36129638821886095	0.4787554623168918
488	Exp2_TCGA_tune_ontix_beta0.01_dim29_METH-MUT	r2	RandomFeature	Linear	test	MSI_SCORE_MANTIS	0.11826949174992585	0.031137015383948353	Exp2_TCGA_tune_ontix_beta0.01_dim29_METH-MUT	METH+MUT	29.0	TCGA	0.1160127939856391	0.07247636732228716
489	Exp2_TCGA_tune_ontix_beta0.01_dim29_METH-MUT	r2	RandomFeature	Linear	test	OS_MONTHS	0.02650040466758096	0.008052589200776134	Exp2_TCGA_tune_ontix_beta0.01_dim29_METH-MUT	METH+MUT	29.0	TCGA	0.0185157621726618	0.9915621293769185
490	Exp2_TCGA_tune_ontix_beta0.01_dim29_METH-MUT	r2	RandomFeature	Linear	test	TMB_NONSYNONYMOUS	0.23826404806683588	0.07202186325252663	Exp2_TCGA_tune_ontix_beta0.01_dim29_METH-MUT	METH+MUT	29.0	TCGA	0.18281952355086872	0.7698290770618473
491	Exp2_TCGA_tune_ontix_beta0.01_dim29_METH-MUT	r2	RandomFeature	Linear	train	AGE	0.14613361137076508	0.03156472915747109	Exp2_TCGA_tune_ontix_beta0.01_dim29_METH-MUT	METH+MUT	29.0	TCGA	0.12523454699284514	0.662101812236628
492	Exp2_TCGA_tune_ontix_beta0.01_dim29_METH-MUT	r2	RandomFeature	Linear	train	ANEUPLOIDY_SCORE	0.3911384451811609	0.017452708279809707	Exp2_TCGA_tune_ontix_beta0.01_dim29_METH-MUT	METH+MUT	29.0	TCGA	0.39061832533001073	0.029801669907695408
493	Exp2_TCGA_tune_ontix_beta0.01_dim29_METH-MUT	r2	RandomFeature	Linear	train	MSI_SCORE_MANTIS	0.13249422312234843	0.018931877225026143	Exp2_TCGA_tune_ontix_beta0.01_dim29_METH-MUT	METH+MUT	29.0	TCGA	0.1330713575348951	-0.030484795865026715
494	Exp2_TCGA_tune_ontix_beta0.01_dim29_METH-MUT	r2	RandomFeature	Linear	train	OS_MONTHS	0.0275371151086516	0.005682984039884917	Exp2_TCGA_tune_ontix_beta0.01_dim29_METH-MUT	METH+MUT	29.0	TCGA	0.02239174423933004	0.9053994931553169
495	Exp2_TCGA_tune_ontix_beta0.01_dim29_METH-MUT	r2	RandomFeature	Linear	train	TMB_NONSYNONYMOUS	0.29026676564032483	0.11281256415067653	Exp2_TCGA_tune_ontix_beta0.01_dim29_METH-MUT	METH+MUT	29.0	TCGA	0.2603490573710013	0.26519837125024814
496	Exp2_TCGA_tune_ontix_beta0.01_dim29_METH-MUT	r2	RandomFeature	Linear	valid	AGE	0.12743828027223728	0.02581567791244989	Exp2_TCGA_tune_ontix_beta0.01_dim29_METH-MUT	METH+MUT	29.0	TCGA	0.10412484905956312	0.9030725937834465
497	Exp2_TCGA_tune_ontix_beta0.01_dim29_METH-MUT	r2	RandomFeature	Linear	valid	ANEUPLOIDY_SCORE	0.3567596349008872	0.041993002269320595	Exp2_TCGA_tune_ontix_beta0.01_dim29_METH-MUT	METH+MUT	29.0	TCGA	0.32892472382742766	0.6628464165277191
498	Exp2_TCGA_tune_ontix_beta0.01_dim29_METH-MUT	r2	RandomFeature	Linear	valid	MSI_SCORE_MANTIS	0.1318639497320327	0.03152214146575332	Exp2_TCGA_tune_ontix_beta0.01_dim29_METH-MUT	METH+MUT	29.0	TCGA	0.14005854116564534	-0.2599630308275698
499	Exp2_TCGA_tune_ontix_beta0.01_dim29_METH-MUT	r2	RandomFeature	Linear	valid	OS_MONTHS	0.032080235566858316	0.014217956397713692	Exp2_TCGA_tune_ontix_beta0.01_dim29_METH-MUT	METH+MUT	29.0	TCGA	0.015325332671633222	1.1784325698114642
500	Exp2_TCGA_tune_ontix_beta0.01_dim29_METH-MUT	r2	RandomFeature	Linear	valid	TMB_NONSYNONYMOUS	0.2905875306457443	0.0665293376384015	Exp2_TCGA_tune_ontix_beta0.01_dim29_METH-MUT	METH+MUT	29.0	TCGA	0.27182196765395883	0.28206447948992874
501	Exp2_TCGA_tune_ontix_beta0.01_dim29_METH-MUT	r2	RandomFeature	RF	test	AGE	0.17315039601680088	0.023189131831962785	Exp2_TCGA_tune_ontix_beta0.01_dim29_METH-MUT	METH+MUT	29.0	TCGA	0.1603398076404107	0.5524393267165216
502	Exp2_TCGA_tune_ontix_beta0.01_dim29_METH-MUT	r2	RandomFeature	RF	test	ANEUPLOIDY_SCORE	0.6403238039221243	0.016609446247284047	Exp2_TCGA_tune_ontix_beta0.01_dim29_METH-MUT	METH+MUT	29.0	TCGA	0.6621912197222031	-1.3165650121330512
503	Exp2_TCGA_tune_ontix_beta0.01_dim29_METH-MUT	r2	RandomFeature	RF	test	MSI_SCORE_MANTIS	0.2582991820947974	0.030381321703044292	Exp2_TCGA_tune_ontix_beta0.01_dim29_METH-MUT	METH+MUT	29.0	TCGA	0.27507999290242374	-0.5523397227956955
504	Exp2_TCGA_tune_ontix_beta0.01_dim29_METH-MUT	r2	RandomFeature	RF	test	OS_MONTHS	0.0381897406309198	0.009222275875397841	Exp2_TCGA_tune_ontix_beta0.01_dim29_METH-MUT	METH+MUT	29.0	TCGA	0.02141782879934238	1.8186304615241078
505	Exp2_TCGA_tune_ontix_beta0.01_dim29_METH-MUT	r2	RandomFeature	RF	test	TMB_NONSYNONYMOUS	0.50111774212681	0.11341961007232457	Exp2_TCGA_tune_ontix_beta0.01_dim29_METH-MUT	METH+MUT	29.0	TCGA	0.48998059126398064	0.09819422633993848
506	Exp2_TCGA_tune_ontix_beta0.01_dim29_METH-MUT	r2	RandomFeature	RF	train	AGE	0.5870918146529519	0.02132899140100464	Exp2_TCGA_tune_ontix_beta0.01_dim29_METH-MUT	METH+MUT	29.0	TCGA	0.5699614584047905	0.8031489124869973
507	Exp2_TCGA_tune_ontix_beta0.01_dim29_METH-MUT	r2	RandomFeature	RF	train	ANEUPLOIDY_SCORE	0.87229358269384	0.009314690304536237	Exp2_TCGA_tune_ontix_beta0.01_dim29_METH-MUT	METH+MUT	29.0	TCGA	0.8808271565222107	-0.9161414442533614
508	Exp2_TCGA_tune_ontix_beta0.01_dim29_METH-MUT	r2	RandomFeature	RF	train	MSI_SCORE_MANTIS	0.7407553609575461	0.033024656084914436	Exp2_TCGA_tune_ontix_beta0.01_dim29_METH-MUT	METH+MUT	29.0	TCGA	0.7150781275057476	0.77751705833896
509	Exp2_TCGA_tune_ontix_beta0.01_dim29_METH-MUT	r2	RandomFeature	RF	train	OS_MONTHS	0.4189133551174581	0.01214661722020189	Exp2_TCGA_tune_ontix_beta0.01_dim29_METH-MUT	METH+MUT	29.0	TCGA	0.41182157532414154	0.5838481335792576
510	Exp2_TCGA_tune_ontix_beta0.01_dim29_METH-MUT	r2	RandomFeature	RF	train	TMB_NONSYNONYMOUS	0.8158658730803421	0.043668283084111206	Exp2_TCGA_tune_ontix_beta0.01_dim29_METH-MUT	METH+MUT	29.0	TCGA	0.7844409191602548	0.7196287946461832
511	Exp2_TCGA_tune_ontix_beta0.01_dim29_METH-MUT	r2	RandomFeature	RF	valid	AGE	0.22230363105591083	0.02544555206332344	Exp2_TCGA_tune_ontix_beta0.01_dim29_METH-MUT	METH+MUT	29.0	TCGA	0.2133385998350683	0.3523221346714064
512	Exp2_TCGA_tune_ontix_beta0.01_dim29_METH-MUT	r2	RandomFeature	RF	valid	ANEUPLOIDY_SCORE	0.6519657983494878	0.019655305518888028	Exp2_TCGA_tune_ontix_beta0.01_dim29_METH-MUT	METH+MUT	29.0	TCGA	0.6617383426365209	-0.4971962546011842
513	Exp2_TCGA_tune_ontix_beta0.01_dim29_METH-MUT	r2	RandomFeature	RF	valid	MSI_SCORE_MANTIS	0.2766913584299632	0.03872633067740322	Exp2_TCGA_tune_ontix_beta0.01_dim29_METH-MUT	METH+MUT	29.0	TCGA	0.2651440179868974	0.29817801586360027
514	Exp2_TCGA_tune_ontix_beta0.01_dim29_METH-MUT	r2	RandomFeature	RF	valid	OS_MONTHS	0.029300874226155283	0.012590010704545922	Exp2_TCGA_tune_ontix_beta0.01_dim29_METH-MUT	METH+MUT	29.0	TCGA	0.02074644172635724	0.6794618924914229
515	Exp2_TCGA_tune_ontix_beta0.01_dim29_METH-MUT	r2	RandomFeature	RF	valid	TMB_NONSYNONYMOUS	0.41321019395417957	0.10909269995402332	Exp2_TCGA_tune_ontix_beta0.01_dim29_METH-MUT	METH+MUT	29.0	TCGA	0.47482382730818323	-0.5647823674725301
516	Exp2_TCGA_tune_ontix_beta0.01_dim29_METH-MUT	r2	RandomFeature	SVM	test	AGE	0.15031535897465012	0.018698590390285937	Exp2_TCGA_tune_ontix_beta0.01_dim29_METH-MUT	METH+MUT	29.0	TCGA	0.137356648650902	0.6930314025425294
517	Exp2_TCGA_tune_ontix_beta0.01_dim29_METH-MUT	r2	RandomFeature	SVM	test	ANEUPLOIDY_SCORE	0.5325568184922396	0.02203155784229757	Exp2_TCGA_tune_ontix_beta0.01_dim29_METH-MUT	METH+MUT	29.0	TCGA	0.5413468327360472	-0.3989737950773518
518	Exp2_TCGA_tune_ontix_beta0.01_dim29_METH-MUT	r2	RandomFeature	SVM	test	MSI_SCORE_MANTIS	0.14288632231861326	0.04111802761104303	Exp2_TCGA_tune_ontix_beta0.01_dim29_METH-MUT	METH+MUT	29.0	TCGA	0.1222650584934463	0.5015139349638631
519	Exp2_TCGA_tune_ontix_beta0.01_dim29_METH-MUT	r2	RandomFeature	SVM	test	OS_MONTHS	-0.07385673971631324	0.004908801037389466	Exp2_TCGA_tune_ontix_beta0.01_dim29_METH-MUT	METH+MUT	29.0	TCGA	-0.07986402868392288	1.223779273564602
520	Exp2_TCGA_tune_ontix_beta0.01_dim29_METH-MUT	r2	RandomFeature	SVM	test	TMB_NONSYNONYMOUS	-0.0029836358401966597	0.003580267728926537	Exp2_TCGA_tune_ontix_beta0.01_dim29_METH-MUT	METH+MUT	29.0	TCGA	-0.0042714752764882995	0.3597047857305827
521	Exp2_TCGA_tune_ontix_beta0.01_dim29_METH-MUT	r2	RandomFeature	SVM	train	AGE	0.24435671481922444	0.02101553145948498	Exp2_TCGA_tune_ontix_beta0.01_dim29_METH-MUT	METH+MUT	29.0	TCGA	0.22267387109092768	1.03175329018437
522	Exp2_TCGA_tune_ontix_beta0.01_dim29_METH-MUT	r2	RandomFeature	SVM	train	ANEUPLOIDY_SCORE	0.5771899113159995	0.02232814129343356	Exp2_TCGA_tune_ontix_beta0.01_dim29_METH-MUT	METH+MUT	29.0	TCGA	0.5856339921879853	-0.37818109268544825
523	Exp2_TCGA_tune_ontix_beta0.01_dim29_METH-MUT	r2	RandomFeature	SVM	train	MSI_SCORE_MANTIS	0.5705060891323033	0.028640388258043263	Exp2_TCGA_tune_ontix_beta0.01_dim29_METH-MUT	METH+MUT	29.0	TCGA	0.5876802753679263	-0.5996492114872053
524	Exp2_TCGA_tune_ontix_beta0.01_dim29_METH-MUT	r2	RandomFeature	SVM	train	OS_MONTHS	-0.04983841593652804	0.002803125308536376	Exp2_TCGA_tune_ontix_beta0.01_dim29_METH-MUT	METH+MUT	29.0	TCGA	-0.054111041056712716	1.524236218471298
525	Exp2_TCGA_tune_ontix_beta0.01_dim29_METH-MUT	r2	RandomFeature	SVM	train	TMB_NONSYNONYMOUS	0.00526425081626588	0.003397385248434183	Exp2_TCGA_tune_ontix_beta0.01_dim29_METH-MUT	METH+MUT	29.0	TCGA	0.00428588258551368	0.2879768290049295
526	Exp2_TCGA_tune_ontix_beta0.01_dim29_METH-MUT	r2	RandomFeature	SVM	valid	AGE	0.1924680853692801	0.021695829226513134	Exp2_TCGA_tune_ontix_beta0.01_dim29_METH-MUT	METH+MUT	29.0	TCGA	0.1674694264849506	1.1522333911893148
527	Exp2_TCGA_tune_ontix_beta0.01_dim29_METH-MUT	r2	RandomFeature	SVM	valid	ANEUPLOIDY_SCORE	0.5204720681818316	0.023918747682914066	Exp2_TCGA_tune_ontix_beta0.01_dim29_METH-MUT	METH+MUT	29.0	TCGA	0.5278538029822513	-0.3086171106563708
528	Exp2_TCGA_tune_ontix_beta0.01_dim29_METH-MUT	r2	RandomFeature	SVM	valid	MSI_SCORE_MANTIS	0.17310409040965846	0.045649376584549525	Exp2_TCGA_tune_ontix_beta0.01_dim29_METH-MUT	METH+MUT	29.0	TCGA	0.15218325853640977	0.45829392290823867
529	Exp2_TCGA_tune_ontix_beta0.01_dim29_METH-MUT	r2	RandomFeature	SVM	valid	OS_MONTHS	-0.07364735626894406	0.004813659695829129	Exp2_TCGA_tune_ontix_beta0.01_dim29_METH-MUT	METH+MUT	29.0	TCGA	-0.08062975386241358	1.4505382670734976
530	Exp2_TCGA_tune_ontix_beta0.01_dim29_METH-MUT	r2	RandomFeature	SVM	valid	TMB_NONSYNONYMOUS	-0.01136514776489044	0.0018831106136127716	Exp2_TCGA_tune_ontix_beta0.01_dim29_METH-MUT	METH+MUT	29.0	TCGA	-0.01199199399987076	0.3328780744205503
531	Exp2_TCGA_tune_ontix_beta0.01_dim29_METH-MUT	r2	UMAP	Linear	test	AGE	0.1442369832322112		Exp2_TCGA_tune_ontix_beta0.01_dim29_METH-MUT	METH+MUT	29.0	TCGA	0.1485130837021354	-0.13390159282501307
532	Exp2_TCGA_tune_ontix_beta0.01_dim29_METH-MUT	r2	UMAP	Linear	test	ANEUPLOIDY_SCORE	0.3734069829430961		Exp2_TCGA_tune_ontix_beta0.01_dim29_METH-MUT	METH+MUT	29.0	TCGA	0.3655808507420985	0.9705908948019961
533	Exp2_TCGA_tune_ontix_beta0.01_dim29_METH-MUT	r2	UMAP	Linear	test	MSI_SCORE_MANTIS	0.1235865974600998		Exp2_TCGA_tune_ontix_beta0.01_dim29_METH-MUT	METH+MUT	29.0	TCGA	0.107842074972877	0.5056529115934266
534	Exp2_TCGA_tune_ontix_beta0.01_dim29_METH-MUT	r2	UMAP	Linear	test	OS_MONTHS	0.0769684428271249		Exp2_TCGA_tune_ontix_beta0.01_dim29_METH-MUT	METH+MUT	29.0	TCGA	0.0826252578761339	-0.7024839971302372
535	Exp2_TCGA_tune_ontix_beta0.01_dim29_METH-MUT	r2	UMAP	Linear	test	TMB_NONSYNONYMOUS	0.0363349859366498		Exp2_TCGA_tune_ontix_beta0.01_dim29_METH-MUT	METH+MUT	29.0	TCGA	0.0402466360009085	-0.054311980940335805
536	Exp2_TCGA_tune_ontix_beta0.01_dim29_METH-MUT	r2	UMAP	Linear	train	AGE	0.1988335174914732		Exp2_TCGA_tune_ontix_beta0.01_dim29_METH-MUT	METH+MUT	29.0	TCGA	0.2092531077800671	-0.33010231884494573
537	Exp2_TCGA_tune_ontix_beta0.01_dim29_METH-MUT	r2	UMAP	Linear	train	ANEUPLOIDY_SCORE	0.4091420877305698		Exp2_TCGA_tune_ontix_beta0.01_dim29_METH-MUT	METH+MUT	29.0	TCGA	0.4071654203835791	0.11325848775444344
538	Exp2_TCGA_tune_ontix_beta0.01_dim29_METH-MUT	r2	UMAP	Linear	train	MSI_SCORE_MANTIS	0.1499631004267477		Exp2_TCGA_tune_ontix_beta0.01_dim29_METH-MUT	METH+MUT	29.0	TCGA	0.1399811624203811	0.527255585260791
539	Exp2_TCGA_tune_ontix_beta0.01_dim29_METH-MUT	r2	UMAP	Linear	train	OS_MONTHS	0.0644630310457616		Exp2_TCGA_tune_ontix_beta0.01_dim29_METH-MUT	METH+MUT	29.0	TCGA	0.0666966292746384	-0.3930326415138106
540	Exp2_TCGA_tune_ontix_beta0.01_dim29_METH-MUT	r2	UMAP	Linear	train	TMB_NONSYNONYMOUS	0.038102634100341		Exp2_TCGA_tune_ontix_beta0.01_dim29_METH-MUT	METH+MUT	29.0	TCGA	0.0430383120998081	-0.043751137443120515
541	Exp2_TCGA_tune_ontix_beta0.01_dim29_METH-MUT	r2	UMAP	Linear	valid	AGE	0.1830440436346232		Exp2_TCGA_tune_ontix_beta0.01_dim29_METH-MUT	METH+MUT	29.0	TCGA	0.1862829372594153	-0.12546227280090555
542	Exp2_TCGA_tune_ontix_beta0.01_dim29_METH-MUT	r2	UMAP	Linear	valid	ANEUPLOIDY_SCORE	0.3803384889848371		Exp2_TCGA_tune_ontix_beta0.01_dim29_METH-MUT	METH+MUT	29.0	TCGA	0.3864587113527665	-0.14574386295787078
543	Exp2_TCGA_tune_ontix_beta0.01_dim29_METH-MUT	r2	UMAP	Linear	valid	MSI_SCORE_MANTIS	0.1716506229445676		Exp2_TCGA_tune_ontix_beta0.01_dim29_METH-MUT	METH+MUT	29.0	TCGA	0.1408761090052953	0.9762824639533686
544	Exp2_TCGA_tune_ontix_beta0.01_dim29_METH-MUT	r2	UMAP	Linear	valid	OS_MONTHS	0.0797959090261738		Exp2_TCGA_tune_ontix_beta0.01_dim29_METH-MUT	METH+MUT	29.0	TCGA	0.0861598813681776	-0.44760105911051673
545	Exp2_TCGA_tune_ontix_beta0.01_dim29_METH-MUT	r2	UMAP	Linear	valid	TMB_NONSYNONYMOUS	0.030487092842889		Exp2_TCGA_tune_ontix_beta0.01_dim29_METH-MUT	METH+MUT	29.0	TCGA	0.0299864574951517	0.007525031294589765
546	Exp2_TCGA_tune_ontix_beta0.01_dim29_METH-MUT	r2	UMAP	RF	test	AGE	0.2230395399217589		Exp2_TCGA_tune_ontix_beta0.01_dim29_METH-MUT	METH+MUT	29.0	TCGA	0.2132261377386476	0.4231897189693398
547	Exp2_TCGA_tune_ontix_beta0.01_dim29_METH-MUT	r2	UMAP	RF	test	ANEUPLOIDY_SCORE	0.4778110134451389		Exp2_TCGA_tune_ontix_beta0.01_dim29_METH-MUT	METH+MUT	29.0	TCGA	0.4820747696424794	-0.2567067037552648
548	Exp2_TCGA_tune_ontix_beta0.01_dim29_METH-MUT	r2	UMAP	RF	test	MSI_SCORE_MANTIS	0.3472500355654141		Exp2_TCGA_tune_ontix_beta0.01_dim29_METH-MUT	METH+MUT	29.0	TCGA	0.383947617015891	-1.2078994393058173
549	Exp2_TCGA_tune_ontix_beta0.01_dim29_METH-MUT	r2	UMAP	RF	test	OS_MONTHS	0.0653874023316042		Exp2_TCGA_tune_ontix_beta0.01_dim29_METH-MUT	METH+MUT	29.0	TCGA	0.0926080649714817	-2.9516209455947586
550	Exp2_TCGA_tune_ontix_beta0.01_dim29_METH-MUT	r2	UMAP	RF	test	TMB_NONSYNONYMOUS	0.2729670293516206		Exp2_TCGA_tune_ontix_beta0.01_dim29_METH-MUT	METH+MUT	29.0	TCGA	0.3596964575962279	-0.7646775384724243
551	Exp2_TCGA_tune_ontix_beta0.01_dim29_METH-MUT	r2	UMAP	RF	train	AGE	0.5012263931911277		Exp2_TCGA_tune_ontix_beta0.01_dim29_METH-MUT	METH+MUT	29.0	TCGA	0.5018940453727605	-0.03130256696532472
552	Exp2_TCGA_tune_ontix_beta0.01_dim29_METH-MUT	r2	UMAP	RF	train	ANEUPLOIDY_SCORE	0.7159411075516077		Exp2_TCGA_tune_ontix_beta0.01_dim29_METH-MUT	METH+MUT	29.0	TCGA	0.718379760717381	-0.26180721913917815
553	Exp2_TCGA_tune_ontix_beta0.01_dim29_METH-MUT	r2	UMAP	RF	train	MSI_SCORE_MANTIS	0.77900923508441		Exp2_TCGA_tune_ontix_beta0.01_dim29_METH-MUT	METH+MUT	29.0	TCGA	0.7749009471061016	0.12440062866196133
554	Exp2_TCGA_tune_ontix_beta0.01_dim29_METH-MUT	r2	UMAP	RF	train	OS_MONTHS	0.4040862554237486		Exp2_TCGA_tune_ontix_beta0.01_dim29_METH-MUT	METH+MUT	29.0	TCGA	0.3885261198004776	1.2810262595080275
555	Exp2_TCGA_tune_ontix_beta0.01_dim29_METH-MUT	r2	UMAP	RF	train	TMB_NONSYNONYMOUS	0.7139077367724421		Exp2_TCGA_tune_ontix_beta0.01_dim29_METH-MUT	METH+MUT	29.0	TCGA	0.773669912109056	-1.3685487753549548
556	Exp2_TCGA_tune_ontix_beta0.01_dim29_METH-MUT	r2	UMAP	RF	valid	AGE	0.2707758247521717		Exp2_TCGA_tune_ontix_beta0.01_dim29_METH-MUT	METH+MUT	29.0	TCGA	0.2610249417527653	0.38320579467643295
557	Exp2_TCGA_tune_ontix_beta0.01_dim29_METH-MUT	r2	UMAP	RF	valid	ANEUPLOIDY_SCORE	0.4886823175178638		Exp2_TCGA_tune_ontix_beta0.01_dim29_METH-MUT	METH+MUT	29.0	TCGA	0.4912874789675088	-0.13254240424508007
558	Exp2_TCGA_tune_ontix_beta0.01_dim29_METH-MUT	r2	UMAP	RF	valid	MSI_SCORE_MANTIS	0.3857780942242826		Exp2_TCGA_tune_ontix_beta0.01_dim29_METH-MUT	METH+MUT	29.0	TCGA	0.4047798165215827	-0.490666736685889
559	Exp2_TCGA_tune_ontix_beta0.01_dim29_METH-MUT	r2	UMAP	RF	valid	OS_MONTHS	0.1074602692701444		Exp2_TCGA_tune_ontix_beta0.01_dim29_METH-MUT	METH+MUT	29.0	TCGA	0.1156659404248742	-0.6517604589301059
560	Exp2_TCGA_tune_ontix_beta0.01_dim29_METH-MUT	r2	UMAP	RF	valid	TMB_NONSYNONYMOUS	0.3214651642667409		Exp2_TCGA_tune_ontix_beta0.01_dim29_METH-MUT	METH+MUT	29.0	TCGA	0.3667180627262323	-0.41481142623258094
561	Exp2_TCGA_tune_ontix_beta0.01_dim29_METH-MUT	r2	UMAP	SVM	test	AGE	0.106263944642854		Exp2_TCGA_tune_ontix_beta0.01_dim29_METH-MUT	METH+MUT	29.0	TCGA	0.1047338638561388	0.081828670224794
562	Exp2_TCGA_tune_ontix_beta0.01_dim29_METH-MUT	r2	UMAP	SVM	test	ANEUPLOIDY_SCORE	0.2790533820980634		Exp2_TCGA_tune_ontix_beta0.01_dim29_METH-MUT	METH+MUT	29.0	TCGA	0.2795346641436854	-0.02184512094274071
563	Exp2_TCGA_tune_ontix_beta0.01_dim29_METH-MUT	r2	UMAP	SVM	test	MSI_SCORE_MANTIS	0.0357138279974507		Exp2_TCGA_tune_ontix_beta0.01_dim29_METH-MUT	METH+MUT	29.0	TCGA	0.038454046133453	-0.06664274273862196
564	Exp2_TCGA_tune_ontix_beta0.01_dim29_METH-MUT	r2	UMAP	SVM	test	OS_MONTHS	-0.0821617303215624		Exp2_TCGA_tune_ontix_beta0.01_dim29_METH-MUT	METH+MUT	29.0	TCGA	-0.0818458794394474	-0.06434379387333454
565	Exp2_TCGA_tune_ontix_beta0.01_dim29_METH-MUT	r2	UMAP	SVM	test	TMB_NONSYNONYMOUS	-0.0224753887364537		Exp2_TCGA_tune_ontix_beta0.01_dim29_METH-MUT	METH+MUT	29.0	TCGA	-0.0223591691207172	-0.03246115221984993
566	Exp2_TCGA_tune_ontix_beta0.01_dim29_METH-MUT	r2	UMAP	SVM	train	AGE	0.1624214336875993		Exp2_TCGA_tune_ontix_beta0.01_dim29_METH-MUT	METH+MUT	29.0	TCGA	0.1620589086881545	0.017250336977852675
567	Exp2_TCGA_tune_ontix_beta0.01_dim29_METH-MUT	r2	UMAP	SVM	train	ANEUPLOIDY_SCORE	0.3053238832802813		Exp2_TCGA_tune_ontix_beta0.01_dim29_METH-MUT	METH+MUT	29.0	TCGA	0.3053642555303278	-0.0018081330423310804
568	Exp2_TCGA_tune_ontix_beta0.01_dim29_METH-MUT	r2	UMAP	SVM	train	MSI_SCORE_MANTIS	0.0374914910550617		Exp2_TCGA_tune_ontix_beta0.01_dim29_METH-MUT	METH+MUT	29.0	TCGA	0.0407325718812493	-0.11316469584791276
569	Exp2_TCGA_tune_ontix_beta0.01_dim29_METH-MUT	r2	UMAP	SVM	train	OS_MONTHS	-0.0753818683431968		Exp2_TCGA_tune_ontix_beta0.01_dim29_METH-MUT	METH+MUT	29.0	TCGA	-0.075292212273373	-0.03198432462179369
570	Exp2_TCGA_tune_ontix_beta0.01_dim29_METH-MUT	r2	UMAP	SVM	train	TMB_NONSYNONYMOUS	-0.0205749329316553		Exp2_TCGA_tune_ontix_beta0.01_dim29_METH-MUT	METH+MUT	29.0	TCGA	-0.020883382467832	0.09079027358432887
571	Exp2_TCGA_tune_ontix_beta0.01_dim29_METH-MUT	r2	UMAP	SVM	valid	AGE	0.1243956160303577		Exp2_TCGA_tune_ontix_beta0.01_dim29_METH-MUT	METH+MUT	29.0	TCGA	0.1243197990822455	0.003494540232624756
572	Exp2_TCGA_tune_ontix_beta0.01_dim29_METH-MUT	r2	UMAP	SVM	valid	ANEUPLOIDY_SCORE	0.292479468296827		Exp2_TCGA_tune_ontix_beta0.01_dim29_METH-MUT	METH+MUT	29.0	TCGA	0.2900366885453339	0.10212824617227381
573	Exp2_TCGA_tune_ontix_beta0.01_dim29_METH-MUT	r2	UMAP	SVM	valid	MSI_SCORE_MANTIS	0.0752330300997417		Exp2_TCGA_tune_ontix_beta0.01_dim29_METH-MUT	METH+MUT	29.0	TCGA	0.0728213742800488	0.05282998367406279
574	Exp2_TCGA_tune_ontix_beta0.01_dim29_METH-MUT	r2	UMAP	SVM	valid	OS_MONTHS	-0.0889219171232016		Exp2_TCGA_tune_ontix_beta0.01_dim29_METH-MUT	METH+MUT	29.0	TCGA	-0.0893078705197005	0.08017878721948561
575	Exp2_TCGA_tune_ontix_beta0.01_dim29_METH-MUT	r2	UMAP	SVM	valid	TMB_NONSYNONYMOUS	-0.0243797348848675		Exp2_TCGA_tune_ontix_beta0.01_dim29_METH-MUT	METH+MUT	29.0	TCGA	-0.0240433611593406	-0.17862664205453266
576	Exp2_TCGA_tune_ontix_beta0.01_dim29_METH-MUT	roc_auc_ovo	ontix_B0.01	Linear	test	AJCC_PATHOLOGIC_TUMOR_STAGE_SHORT	0.7675183900026692		Exp2_TCGA_tune_ontix_beta0.01_dim29_METH-MUT	METH+MUT	29.0	TCGA	0.7429714064809827	1.882899123453533
577	Exp2_TCGA_tune_ontix_beta0.01_dim29_METH-MUT	roc_auc_ovo	ontix_B0.01	Linear	test	CANCER_TYPE_ACRONYM	0.9918317257701528		Exp2_TCGA_tune_ontix_beta0.01_dim29_METH-MUT	METH+MUT	29.0	TCGA	0.97767537198051	1.223250216194427
578	Exp2_TCGA_tune_ontix_beta0.01_dim29_METH-MUT	roc_auc_ovo	ontix_B0.01	Linear	test	DFS_STATUS	0.698089957371987		Exp2_TCGA_tune_ontix_beta0.01_dim29_METH-MUT	METH+MUT	29.0	TCGA	0.685953925870686	1.9442726645043884
579	Exp2_TCGA_tune_ontix_beta0.01_dim29_METH-MUT	roc_auc_ovo	ontix_B0.01	Linear	test	OS_STATUS	0.6729930751474736		Exp2_TCGA_tune_ontix_beta0.01_dim29_METH-MUT	METH+MUT	29.0	TCGA	0.5892529616048467	4.1193543500530705
580	Exp2_TCGA_tune_ontix_beta0.01_dim29_METH-MUT	roc_auc_ovo	ontix_B0.01	Linear	test	PFS_STATUS	0.7168489236342438		Exp2_TCGA_tune_ontix_beta0.01_dim29_METH-MUT	METH+MUT	29.0	TCGA	0.6854948263657561	5.289712869857729
581	Exp2_TCGA_tune_ontix_beta0.01_dim29_METH-MUT	roc_auc_ovo	ontix_B0.01	Linear	test	SEX	0.9972422007635724		Exp2_TCGA_tune_ontix_beta0.01_dim29_METH-MUT	METH+MUT	29.0	TCGA	0.9721400264664484	0.2738844577637789
582	Exp2_TCGA_tune_ontix_beta0.01_dim29_METH-MUT	roc_auc_ovo	ontix_B0.01	Linear	train	AJCC_PATHOLOGIC_TUMOR_STAGE_SHORT	0.8565227449980485		Exp2_TCGA_tune_ontix_beta0.01_dim29_METH-MUT	METH+MUT	29.0	TCGA	0.8302167736442504	0.577606739943539
583	Exp2_TCGA_tune_ontix_beta0.01_dim29_METH-MUT	roc_auc_ovo	ontix_B0.01	Linear	train	CANCER_TYPE_ACRONYM	0.996189698535688		Exp2_TCGA_tune_ontix_beta0.01_dim29_METH-MUT	METH+MUT	29.0	TCGA	0.9860336924139088	1.6374405445375606
584	Exp2_TCGA_tune_ontix_beta0.01_dim29_METH-MUT	roc_auc_ovo	ontix_B0.01	Linear	train	DFS_STATUS	0.6967733036503884		Exp2_TCGA_tune_ontix_beta0.01_dim29_METH-MUT	METH+MUT	29.0	TCGA	0.6860080948352755	1.3372446156862667
585	Exp2_TCGA_tune_ontix_beta0.01_dim29_METH-MUT	roc_auc_ovo	ontix_B0.01	Linear	train	OS_STATUS	0.8939788443830925		Exp2_TCGA_tune_ontix_beta0.01_dim29_METH-MUT	METH+MUT	29.0	TCGA	0.8422817421626828	0.5397782144211335
586	Exp2_TCGA_tune_ontix_beta0.01_dim29_METH-MUT	roc_auc_ovo	ontix_B0.01	Linear	train	PFS_STATUS	0.7049506984089658		Exp2_TCGA_tune_ontix_beta0.01_dim29_METH-MUT	METH+MUT	29.0	TCGA	0.6794480660393107	2.4175471338027736
587	Exp2_TCGA_tune_ontix_beta0.01_dim29_METH-MUT	roc_auc_ovo	ontix_B0.01	Linear	train	SEX	0.9976904570225774		Exp2_TCGA_tune_ontix_beta0.01_dim29_METH-MUT	METH+MUT	29.0	TCGA	0.9744927032755664	0.24492106593344018
588	Exp2_TCGA_tune_ontix_beta0.01_dim29_METH-MUT	roc_auc_ovo	ontix_B0.01	Linear	valid	AJCC_PATHOLOGIC_TUMOR_STAGE_SHORT	0.7904278061790324		Exp2_TCGA_tune_ontix_beta0.01_dim29_METH-MUT	METH+MUT	29.0	TCGA	0.8172172014989176	-1.891378014748268
589	Exp2_TCGA_tune_ontix_beta0.01_dim29_METH-MUT	roc_auc_ovo	ontix_B0.01	Linear	valid	CANCER_TYPE_ACRONYM	0.9920682144196338		Exp2_TCGA_tune_ontix_beta0.01_dim29_METH-MUT	METH+MUT	29.0	TCGA	0.97816501492591	1.2826517788725265
590	Exp2_TCGA_tune_ontix_beta0.01_dim29_METH-MUT	roc_auc_ovo	ontix_B0.01	Linear	valid	DFS_STATUS	0.6796599236326601		Exp2_TCGA_tune_ontix_beta0.01_dim29_METH-MUT	METH+MUT	29.0	TCGA	0.6729048132446804	0.8140486314536619
591	Exp2_TCGA_tune_ontix_beta0.01_dim29_METH-MUT	roc_auc_ovo	ontix_B0.01	Linear	valid	OS_STATUS	0.7213689628337686		Exp2_TCGA_tune_ontix_beta0.01_dim29_METH-MUT	METH+MUT	29.0	TCGA	0.8580708144482484	-11.930161069074387
592	Exp2_TCGA_tune_ontix_beta0.01_dim29_METH-MUT	roc_auc_ovo	ontix_B0.01	Linear	valid	PFS_STATUS	0.6967137628092229		Exp2_TCGA_tune_ontix_beta0.01_dim29_METH-MUT	METH+MUT	29.0	TCGA	0.6676248923622041	2.5341049246189535
593	Exp2_TCGA_tune_ontix_beta0.01_dim29_METH-MUT	roc_auc_ovo	ontix_B0.01	Linear	valid	SEX	0.99678204058938		Exp2_TCGA_tune_ontix_beta0.01_dim29_METH-MUT	METH+MUT	29.0	TCGA	0.9719083032156426	0.24361785676229938
594	Exp2_TCGA_tune_ontix_beta0.01_dim29_METH-MUT	roc_auc_ovo	ontix_B0.01	RF	test	AJCC_PATHOLOGIC_TUMOR_STAGE_SHORT	0.7854045634830138		Exp2_TCGA_tune_ontix_beta0.01_dim29_METH-MUT	METH+MUT	29.0	TCGA	0.7774478168946306	0.8210141533673925
595	Exp2_TCGA_tune_ontix_beta0.01_dim29_METH-MUT	roc_auc_ovo	ontix_B0.01	RF	test	CANCER_TYPE_ACRONYM	0.9723203435090052		Exp2_TCGA_tune_ontix_beta0.01_dim29_METH-MUT	METH+MUT	29.0	TCGA	0.9669521981977016	0.771272149670656
596	Exp2_TCGA_tune_ontix_beta0.01_dim29_METH-MUT	roc_auc_ovo	ontix_B0.01	RF	test	DFS_STATUS	0.6983292941366525		Exp2_TCGA_tune_ontix_beta0.01_dim29_METH-MUT	METH+MUT	29.0	TCGA	0.6923356300527366	0.7187600621381868
597	Exp2_TCGA_tune_ontix_beta0.01_dim29_METH-MUT	roc_auc_ovo	ontix_B0.01	RF	test	OS_STATUS	0.7152118006696104		Exp2_TCGA_tune_ontix_beta0.01_dim29_METH-MUT	METH+MUT	29.0	TCGA	0.6788892508820696	4.338799225998913
598	Exp2_TCGA_tune_ontix_beta0.01_dim29_METH-MUT	roc_auc_ovo	ontix_B0.01	RF	test	PFS_STATUS	0.7276268945702865		Exp2_TCGA_tune_ontix_beta0.01_dim29_METH-MUT	METH+MUT	29.0	TCGA	0.7100656853764158	1.5605232467409944
599	Exp2_TCGA_tune_ontix_beta0.01_dim29_METH-MUT	roc_auc_ovo	ontix_B0.01	RF	test	SEX	0.9922788641658096		Exp2_TCGA_tune_ontix_beta0.01_dim29_METH-MUT	METH+MUT	29.0	TCGA	0.9820409586423718	0.1205315890508762
600	Exp2_TCGA_tune_ontix_beta0.01_dim29_METH-MUT	roc_auc_ovo	ontix_B0.01	RF	train	AJCC_PATHOLOGIC_TUMOR_STAGE_SHORT	0.9721850014984542		Exp2_TCGA_tune_ontix_beta0.01_dim29_METH-MUT	METH+MUT	29.0	TCGA	0.9803404237249768	-1.1026786527796049
601	Exp2_TCGA_tune_ontix_beta0.01_dim29_METH-MUT	roc_auc_ovo	ontix_B0.01	RF	train	CANCER_TYPE_ACRONYM	0.9896949968196384		Exp2_TCGA_tune_ontix_beta0.01_dim29_METH-MUT	METH+MUT	29.0	TCGA	0.9919804018276884	-1.4762357747429153
602	Exp2_TCGA_tune_ontix_beta0.01_dim29_METH-MUT	roc_auc_ovo	ontix_B0.01	RF	train	DFS_STATUS	0.9504613873852		Exp2_TCGA_tune_ontix_beta0.01_dim29_METH-MUT	METH+MUT	29.0	TCGA	0.9593414554486136	-3.145467142917356
603	Exp2_TCGA_tune_ontix_beta0.01_dim29_METH-MUT	roc_auc_ovo	ontix_B0.01	RF	train	OS_STATUS	0.9925958864300278		Exp2_TCGA_tune_ontix_beta0.01_dim29_METH-MUT	METH+MUT	29.0	TCGA	0.9915818350141896	0.2217705179068085
604	Exp2_TCGA_tune_ontix_beta0.01_dim29_METH-MUT	roc_auc_ovo	ontix_B0.01	RF	train	PFS_STATUS	0.959756024983924		Exp2_TCGA_tune_ontix_beta0.01_dim29_METH-MUT	METH+MUT	29.0	TCGA	0.9654624682293956	-5.191263646303231
605	Exp2_TCGA_tune_ontix_beta0.01_dim29_METH-MUT	roc_auc_ovo	ontix_B0.01	RF	train	SEX	0.9999310103019028		Exp2_TCGA_tune_ontix_beta0.01_dim29_METH-MUT	METH+MUT	29.0	TCGA	0.999351625790593	0.10863238914547303
606	Exp2_TCGA_tune_ontix_beta0.01_dim29_METH-MUT	roc_auc_ovo	ontix_B0.01	RF	valid	AJCC_PATHOLOGIC_TUMOR_STAGE_SHORT	0.8071800175075589		Exp2_TCGA_tune_ontix_beta0.01_dim29_METH-MUT	METH+MUT	29.0	TCGA	0.7911627252343197	0.639822903832643
607	Exp2_TCGA_tune_ontix_beta0.01_dim29_METH-MUT	roc_auc_ovo	ontix_B0.01	RF	valid	CANCER_TYPE_ACRONYM	0.9782639795389714		Exp2_TCGA_tune_ontix_beta0.01_dim29_METH-MUT	METH+MUT	29.0	TCGA	0.9700330872361598	0.9215064778593689
608	Exp2_TCGA_tune_ontix_beta0.01_dim29_METH-MUT	roc_auc_ovo	ontix_B0.01	RF	valid	DFS_STATUS	0.6970463605404861		Exp2_TCGA_tune_ontix_beta0.01_dim29_METH-MUT	METH+MUT	29.0	TCGA	0.6713019988110115	6.3999925309912875
609	Exp2_TCGA_tune_ontix_beta0.01_dim29_METH-MUT	roc_auc_ovo	ontix_B0.01	RF	valid	OS_STATUS	0.7456321264641792		Exp2_TCGA_tune_ontix_beta0.01_dim29_METH-MUT	METH+MUT	29.0	TCGA	0.749448269869366	-0.07973213588318646
610	Exp2_TCGA_tune_ontix_beta0.01_dim29_METH-MUT	roc_auc_ovo	ontix_B0.01	RF	valid	PFS_STATUS	0.7137328917690581		Exp2_TCGA_tune_ontix_beta0.01_dim29_METH-MUT	METH+MUT	29.0	TCGA	0.6996925006048529	2.2225755223757506
611	Exp2_TCGA_tune_ontix_beta0.01_dim29_METH-MUT	roc_auc_ovo	ontix_B0.01	RF	valid	SEX	0.9933984338800852		Exp2_TCGA_tune_ontix_beta0.01_dim29_METH-MUT	METH+MUT	29.0	TCGA	0.9836356686127328	0.10934622001738989
612	Exp2_TCGA_tune_ontix_beta0.01_dim29_METH-MUT	roc_auc_ovo	ontix_B0.01	SVM	test	AJCC_PATHOLOGIC_TUMOR_STAGE_SHORT	0.7994751715395185		Exp2_TCGA_tune_ontix_beta0.01_dim29_METH-MUT	METH+MUT	29.0	TCGA	0.7746395067859236	3.6658781478955498
613	Exp2_TCGA_tune_ontix_beta0.01_dim29_METH-MUT	roc_auc_ovo	ontix_B0.01	SVM	test	CANCER_TYPE_ACRONYM	0.9919389945392152		Exp2_TCGA_tune_ontix_beta0.01_dim29_METH-MUT	METH+MUT	29.0	TCGA	0.9772940624443844	1.204439106232206
614	Exp2_TCGA_tune_ontix_beta0.01_dim29_METH-MUT	roc_auc_ovo	ontix_B0.01	SVM	test	DFS_STATUS	0.6977550172936132		Exp2_TCGA_tune_ontix_beta0.01_dim29_METH-MUT	METH+MUT	29.0	TCGA	0.6798634712880123	1.5397339482441266
615	Exp2_TCGA_tune_ontix_beta0.01_dim29_METH-MUT	roc_auc_ovo	ontix_B0.01	SVM	test	OS_STATUS	0.7277098077816211		Exp2_TCGA_tune_ontix_beta0.01_dim29_METH-MUT	METH+MUT	29.0	TCGA	0.6960176899135607	8.516772394915439
616	Exp2_TCGA_tune_ontix_beta0.01_dim29_METH-MUT	roc_auc_ovo	ontix_B0.01	SVM	test	PFS_STATUS	0.7335968729180546		Exp2_TCGA_tune_ontix_beta0.01_dim29_METH-MUT	METH+MUT	29.0	TCGA	0.722560610634577	0.5917610521802791
617	Exp2_TCGA_tune_ontix_beta0.01_dim29_METH-MUT	roc_auc_ovo	ontix_B0.01	SVM	test	SEX	0.997741810553116		Exp2_TCGA_tune_ontix_beta0.01_dim29_METH-MUT	METH+MUT	29.0	TCGA	0.9803713025072924	0.2003457526384923
618	Exp2_TCGA_tune_ontix_beta0.01_dim29_METH-MUT	roc_auc_ovo	ontix_B0.01	SVM	train	AJCC_PATHOLOGIC_TUMOR_STAGE_SHORT	0.8896846077897249		Exp2_TCGA_tune_ontix_beta0.01_dim29_METH-MUT	METH+MUT	29.0	TCGA	0.8473457556851585	4.665875047157051
619	Exp2_TCGA_tune_ontix_beta0.01_dim29_METH-MUT	roc_auc_ovo	ontix_B0.01	SVM	train	CANCER_TYPE_ACRONYM	0.9980031463698902		Exp2_TCGA_tune_ontix_beta0.01_dim29_METH-MUT	METH+MUT	29.0	TCGA	0.9908849745197432	3.365961826574815
620	Exp2_TCGA_tune_ontix_beta0.01_dim29_METH-MUT	roc_auc_ovo	ontix_B0.01	SVM	train	DFS_STATUS	0.8184107773916752		Exp2_TCGA_tune_ontix_beta0.01_dim29_METH-MUT	METH+MUT	29.0	TCGA	0.7687069486785649	21.455546972760988
621	Exp2_TCGA_tune_ontix_beta0.01_dim29_METH-MUT	roc_auc_ovo	ontix_B0.01	SVM	train	OS_STATUS	0.8471864164838742		Exp2_TCGA_tune_ontix_beta0.01_dim29_METH-MUT	METH+MUT	29.0	TCGA	0.8118122702584074	7.01680756424538
622	Exp2_TCGA_tune_ontix_beta0.01_dim29_METH-MUT	roc_auc_ovo	ontix_B0.01	SVM	train	PFS_STATUS	0.8188101573035012		Exp2_TCGA_tune_ontix_beta0.01_dim29_METH-MUT	METH+MUT	29.0	TCGA	0.7719234225014988	18.53742061800683
623	Exp2_TCGA_tune_ontix_beta0.01_dim29_METH-MUT	roc_auc_ovo	ontix_B0.01	SVM	train	SEX	0.9988123455710742		Exp2_TCGA_tune_ontix_beta0.01_dim29_METH-MUT	METH+MUT	29.0	TCGA	0.988591425083442	0.19684948100902666
624	Exp2_TCGA_tune_ontix_beta0.01_dim29_METH-MUT	roc_auc_ovo	ontix_B0.01	SVM	valid	AJCC_PATHOLOGIC_TUMOR_STAGE_SHORT	0.8068891199199714		Exp2_TCGA_tune_ontix_beta0.01_dim29_METH-MUT	METH+MUT	29.0	TCGA	0.8021752398481005	0.29765764503986514
625	Exp2_TCGA_tune_ontix_beta0.01_dim29_METH-MUT	roc_auc_ovo	ontix_B0.01	SVM	valid	CANCER_TYPE_ACRONYM	0.9927295985410252		Exp2_TCGA_tune_ontix_beta0.01_dim29_METH-MUT	METH+MUT	29.0	TCGA	0.979474828300842	1.7282934891025525
626	Exp2_TCGA_tune_ontix_beta0.01_dim29_METH-MUT	roc_auc_ovo	ontix_B0.01	SVM	valid	DFS_STATUS	0.7045024699349618		Exp2_TCGA_tune_ontix_beta0.01_dim29_METH-MUT	METH+MUT	29.0	TCGA	0.6872410256313964	2.734805231408463
627	Exp2_TCGA_tune_ontix_beta0.01_dim29_METH-MUT	roc_auc_ovo	ontix_B0.01	SVM	valid	OS_STATUS	0.764792536508764		Exp2_TCGA_tune_ontix_beta0.01_dim29_METH-MUT	METH+MUT	29.0	TCGA	0.741317181574782	1.8735039633423372
628	Exp2_TCGA_tune_ontix_beta0.01_dim29_METH-MUT	roc_auc_ovo	ontix_B0.01	SVM	valid	PFS_STATUS	0.7245376452622461		Exp2_TCGA_tune_ontix_beta0.01_dim29_METH-MUT	METH+MUT	29.0	TCGA	0.7079952444255979	1.534780141145061
629	Exp2_TCGA_tune_ontix_beta0.01_dim29_METH-MUT	roc_auc_ovo	ontix_B0.01	SVM	valid	SEX	0.9973531183393568		Exp2_TCGA_tune_ontix_beta0.01_dim29_METH-MUT	METH+MUT	29.0	TCGA	0.9786204939301272	0.2168686247637875
630	Exp2_TCGA_tune_ontix_beta0.01_dim29_METH-MUT	roc_auc_ovo	PCA	Linear	test	AJCC_PATHOLOGIC_TUMOR_STAGE_SHORT	0.7627669237554814		Exp2_TCGA_tune_ontix_beta0.01_dim29_METH-MUT	METH+MUT	29.0	TCGA	0.7628371408902195	-0.005386070403842865
631	Exp2_TCGA_tune_ontix_beta0.01_dim29_METH-MUT	roc_auc_ovo	PCA	Linear	test	CANCER_TYPE_ACRONYM	0.9901856582190692		Exp2_TCGA_tune_ontix_beta0.01_dim29_METH-MUT	METH+MUT	29.0	TCGA	0.990189244367406	-0.00030987899803844787
632	Exp2_TCGA_tune_ontix_beta0.01_dim29_METH-MUT	roc_auc_ovo	PCA	Linear	test	DFS_STATUS	0.694280059405188		Exp2_TCGA_tune_ontix_beta0.01_dim29_METH-MUT	METH+MUT	29.0	TCGA	0.6941868705517061	0.014929471832853078
633	Exp2_TCGA_tune_ontix_beta0.01_dim29_METH-MUT	roc_auc_ovo	PCA	Linear	test	OS_STATUS	0.6710438573993331		Exp2_TCGA_tune_ontix_beta0.01_dim29_METH-MUT	METH+MUT	29.0	TCGA	0.6710480164699195	-0.00020459353095377545
634	Exp2_TCGA_tune_ontix_beta0.01_dim29_METH-MUT	roc_auc_ovo	PCA	Linear	test	PFS_STATUS	0.7018459048134578		Exp2_TCGA_tune_ontix_beta0.01_dim29_METH-MUT	METH+MUT	29.0	TCGA	0.701796458610926	0.008342010667958605
635	Exp2_TCGA_tune_ontix_beta0.01_dim29_METH-MUT	roc_auc_ovo	PCA	Linear	test	SEX	0.9982893922428266		Exp2_TCGA_tune_ontix_beta0.01_dim29_METH-MUT	METH+MUT	29.0	TCGA	0.9982905622891722	-1.276612556055747e-05
636	Exp2_TCGA_tune_ontix_beta0.01_dim29_METH-MUT	roc_auc_ovo	PCA	Linear	train	AJCC_PATHOLOGIC_TUMOR_STAGE_SHORT	0.8488885677363738		Exp2_TCGA_tune_ontix_beta0.01_dim29_METH-MUT	METH+MUT	29.0	TCGA	0.8489044282811947	-0.0003482539178858948
637	Exp2_TCGA_tune_ontix_beta0.01_dim29_METH-MUT	roc_auc_ovo	PCA	Linear	train	CANCER_TYPE_ACRONYM	0.9952528857216608		Exp2_TCGA_tune_ontix_beta0.01_dim29_METH-MUT	METH+MUT	29.0	TCGA	0.9952502056731648	0.0004321009672587184
638	Exp2_TCGA_tune_ontix_beta0.01_dim29_METH-MUT	roc_auc_ovo	PCA	Linear	train	DFS_STATUS	0.6983681793846919		Exp2_TCGA_tune_ontix_beta0.01_dim29_METH-MUT	METH+MUT	29.0	TCGA	0.6984139497888874	-0.005685558693697224
639	Exp2_TCGA_tune_ontix_beta0.01_dim29_METH-MUT	roc_auc_ovo	PCA	Linear	train	OS_STATUS	0.887756282614888		Exp2_TCGA_tune_ontix_beta0.01_dim29_METH-MUT	METH+MUT	29.0	TCGA	0.8877693284950059	-0.00013621424747456762
640	Exp2_TCGA_tune_ontix_beta0.01_dim29_METH-MUT	roc_auc_ovo	PCA	Linear	train	PFS_STATUS	0.7003398057547796		Exp2_TCGA_tune_ontix_beta0.01_dim29_METH-MUT	METH+MUT	29.0	TCGA	0.7003644819522648	-0.002339204425592386
641	Exp2_TCGA_tune_ontix_beta0.01_dim29_METH-MUT	roc_auc_ovo	PCA	Linear	train	SEX	0.9983870595442992		Exp2_TCGA_tune_ontix_beta0.01_dim29_METH-MUT	METH+MUT	29.0	TCGA	0.9983855121118186	1.6337737556025443e-05
642	Exp2_TCGA_tune_ontix_beta0.01_dim29_METH-MUT	roc_auc_ovo	PCA	Linear	valid	AJCC_PATHOLOGIC_TUMOR_STAGE_SHORT	0.7948929801360305		Exp2_TCGA_tune_ontix_beta0.01_dim29_METH-MUT	METH+MUT	29.0	TCGA	0.7949249977605696	-0.002260500112622347
643	Exp2_TCGA_tune_ontix_beta0.01_dim29_METH-MUT	roc_auc_ovo	PCA	Linear	valid	CANCER_TYPE_ACRONYM	0.9913431926272208		Exp2_TCGA_tune_ontix_beta0.01_dim29_METH-MUT	METH+MUT	29.0	TCGA	0.9913552653087232	-0.0011137757472145038
644	Exp2_TCGA_tune_ontix_beta0.01_dim29_METH-MUT	roc_auc_ovo	PCA	Linear	valid	DFS_STATUS	0.6785141485902119		Exp2_TCGA_tune_ontix_beta0.01_dim29_METH-MUT	METH+MUT	29.0	TCGA	0.678677990623461	-0.019744367638816023
645	Exp2_TCGA_tune_ontix_beta0.01_dim29_METH-MUT	roc_auc_ovo	PCA	Linear	valid	OS_STATUS	0.8711812761732757		Exp2_TCGA_tune_ontix_beta0.01_dim29_METH-MUT	METH+MUT	29.0	TCGA	0.8715965440114296	-0.036241002864791934
646	Exp2_TCGA_tune_ontix_beta0.01_dim29_METH-MUT	roc_auc_ovo	PCA	Linear	valid	PFS_STATUS	0.6887140958034917		Exp2_TCGA_tune_ontix_beta0.01_dim29_METH-MUT	METH+MUT	29.0	TCGA	0.6887739307111769	-0.00521257552799024
647	Exp2_TCGA_tune_ontix_beta0.01_dim29_METH-MUT	roc_auc_ovo	PCA	Linear	valid	SEX	0.9995343341673616		Exp2_TCGA_tune_ontix_beta0.01_dim29_METH-MUT	METH+MUT	29.0	TCGA	0.9995354925400796	-1.1345310704350038e-05
648	Exp2_TCGA_tune_ontix_beta0.01_dim29_METH-MUT	roc_auc_ovo	PCA	RF	test	AJCC_PATHOLOGIC_TUMOR_STAGE_SHORT	0.7901780188595008		Exp2_TCGA_tune_ontix_beta0.01_dim29_METH-MUT	METH+MUT	29.0	TCGA	0.7830926908183813	0.7310971310187241
649	Exp2_TCGA_tune_ontix_beta0.01_dim29_METH-MUT	roc_auc_ovo	PCA	RF	test	CANCER_TYPE_ACRONYM	0.9796290326846072		Exp2_TCGA_tune_ontix_beta0.01_dim29_METH-MUT	METH+MUT	29.0	TCGA	0.978660233474205	0.13919292535407515
650	Exp2_TCGA_tune_ontix_beta0.01_dim29_METH-MUT	roc_auc_ovo	PCA	RF	test	DFS_STATUS	0.7025058706300708		Exp2_TCGA_tune_ontix_beta0.01_dim29_METH-MUT	METH+MUT	29.0	TCGA	0.7010411778419292	0.17564592621115988
651	Exp2_TCGA_tune_ontix_beta0.01_dim29_METH-MUT	roc_auc_ovo	PCA	RF	test	OS_STATUS	0.7255512501473004		Exp2_TCGA_tune_ontix_beta0.01_dim29_METH-MUT	METH+MUT	29.0	TCGA	0.7257952489550334	-0.029146132205180156
652	Exp2_TCGA_tune_ontix_beta0.01_dim29_METH-MUT	roc_auc_ovo	PCA	RF	test	PFS_STATUS	0.7198807565789473		Exp2_TCGA_tune_ontix_beta0.01_dim29_METH-MUT	METH+MUT	29.0	TCGA	0.7291883535976016	-0.827091196201717
653	Exp2_TCGA_tune_ontix_beta0.01_dim29_METH-MUT	roc_auc_ovo	PCA	RF	test	SEX	0.9929446205364196		Exp2_TCGA_tune_ontix_beta0.01_dim29_METH-MUT	METH+MUT	29.0	TCGA	0.993089706283266	-0.0017081048048343318
654	Exp2_TCGA_tune_ontix_beta0.01_dim29_METH-MUT	roc_auc_ovo	PCA	RF	train	AJCC_PATHOLOGIC_TUMOR_STAGE_SHORT	0.9789416391954746		Exp2_TCGA_tune_ontix_beta0.01_dim29_METH-MUT	METH+MUT	29.0	TCGA	0.9787611737103488	0.024400384490777974
655	Exp2_TCGA_tune_ontix_beta0.01_dim29_METH-MUT	roc_auc_ovo	PCA	RF	train	CANCER_TYPE_ACRONYM	0.9977815699372716		Exp2_TCGA_tune_ontix_beta0.01_dim29_METH-MUT	METH+MUT	29.0	TCGA	0.9976360519401064	0.09399597556125308
656	Exp2_TCGA_tune_ontix_beta0.01_dim29_METH-MUT	roc_auc_ovo	PCA	RF	train	DFS_STATUS	0.9737818447829588		Exp2_TCGA_tune_ontix_beta0.01_dim29_METH-MUT	METH+MUT	29.0	TCGA	0.9726517704517894	0.4002910397041768
657	Exp2_TCGA_tune_ontix_beta0.01_dim29_METH-MUT	roc_auc_ovo	PCA	RF	train	OS_STATUS	0.9917270450883948		Exp2_TCGA_tune_ontix_beta0.01_dim29_METH-MUT	METH+MUT	29.0	TCGA	0.9910074669464052	0.15736994666246984
658	Exp2_TCGA_tune_ontix_beta0.01_dim29_METH-MUT	roc_auc_ovo	PCA	RF	train	PFS_STATUS	0.9733887531698028		Exp2_TCGA_tune_ontix_beta0.01_dim29_METH-MUT	METH+MUT	29.0	TCGA	0.9736871900052688	-0.2714938584383654
659	Exp2_TCGA_tune_ontix_beta0.01_dim29_METH-MUT	roc_auc_ovo	PCA	RF	train	SEX	0.9998126317171304		Exp2_TCGA_tune_ontix_beta0.01_dim29_METH-MUT	METH+MUT	29.0	TCGA	0.9997886465136796	0.004497134293618033
660	Exp2_TCGA_tune_ontix_beta0.01_dim29_METH-MUT	roc_auc_ovo	PCA	RF	valid	AJCC_PATHOLOGIC_TUMOR_STAGE_SHORT	0.7982724155464834		Exp2_TCGA_tune_ontix_beta0.01_dim29_METH-MUT	METH+MUT	29.0	TCGA	0.7085615547839532	3.5835684620869066
661	Exp2_TCGA_tune_ontix_beta0.01_dim29_METH-MUT	roc_auc_ovo	PCA	RF	valid	CANCER_TYPE_ACRONYM	0.9823018927730164		Exp2_TCGA_tune_ontix_beta0.01_dim29_METH-MUT	METH+MUT	29.0	TCGA	0.9800066843143128	0.2569647840016658
662	Exp2_TCGA_tune_ontix_beta0.01_dim29_METH-MUT	roc_auc_ovo	PCA	RF	valid	DFS_STATUS	0.6908312581436841		Exp2_TCGA_tune_ontix_beta0.01_dim29_METH-MUT	METH+MUT	29.0	TCGA	0.6838518309909464	1.7350704638747578
663	Exp2_TCGA_tune_ontix_beta0.01_dim29_METH-MUT	roc_auc_ovo	PCA	RF	valid	OS_STATUS	0.7901822041648723		Exp2_TCGA_tune_ontix_beta0.01_dim29_METH-MUT	METH+MUT	29.0	TCGA	0.7913139890532518	-0.023646812220987624
664	Exp2_TCGA_tune_ontix_beta0.01_dim29_METH-MUT	roc_auc_ovo	PCA	RF	valid	PFS_STATUS	0.7118676035599169		Exp2_TCGA_tune_ontix_beta0.01_dim29_METH-MUT	METH+MUT	29.0	TCGA	0.7079263042058737	0.6239025229570689
665	Exp2_TCGA_tune_ontix_beta0.01_dim29_METH-MUT	roc_auc_ovo	PCA	RF	valid	SEX	0.9940332221295524		Exp2_TCGA_tune_ontix_beta0.01_dim29_METH-MUT	METH+MUT	29.0	TCGA	0.9943842090631082	-0.003931170463369556
666	Exp2_TCGA_tune_ontix_beta0.01_dim29_METH-MUT	roc_auc_ovo	PCA	SVM	test	AJCC_PATHOLOGIC_TUMOR_STAGE_SHORT	0.8014304659955739		Exp2_TCGA_tune_ontix_beta0.01_dim29_METH-MUT	METH+MUT	29.0	TCGA	0.80162784935677	-0.029134849328416257
667	Exp2_TCGA_tune_ontix_beta0.01_dim29_METH-MUT	roc_auc_ovo	PCA	SVM	test	CANCER_TYPE_ACRONYM	0.9906873867081896		Exp2_TCGA_tune_ontix_beta0.01_dim29_METH-MUT	METH+MUT	29.0	TCGA	0.9907474379939464	-0.004938781311970701
668	Exp2_TCGA_tune_ontix_beta0.01_dim29_METH-MUT	roc_auc_ovo	PCA	SVM	test	DFS_STATUS	0.6963596183500611		Exp2_TCGA_tune_ontix_beta0.01_dim29_METH-MUT	METH+MUT	29.0	TCGA	0.6961135684289764	0.02117488429106513
669	Exp2_TCGA_tune_ontix_beta0.01_dim29_METH-MUT	roc_auc_ovo	PCA	SVM	test	OS_STATUS	0.7297879567179388		Exp2_TCGA_tune_ontix_beta0.01_dim29_METH-MUT	METH+MUT	29.0	TCGA	0.7297657750081448	0.005960995552036807
670	Exp2_TCGA_tune_ontix_beta0.01_dim29_METH-MUT	roc_auc_ovo	PCA	SVM	test	PFS_STATUS	0.7353261887908061		Exp2_TCGA_tune_ontix_beta0.01_dim29_METH-MUT	METH+MUT	29.0	TCGA	0.7353639240506329	-0.0020233532409615665
671	Exp2_TCGA_tune_ontix_beta0.01_dim29_METH-MUT	roc_auc_ovo	PCA	SVM	test	SEX	0.9982964125209		Exp2_TCGA_tune_ontix_beta0.01_dim29_METH-MUT	METH+MUT	29.0	TCGA	0.9982952424745544	1.3494931472961151e-05
672	Exp2_TCGA_tune_ontix_beta0.01_dim29_METH-MUT	roc_auc_ovo	PCA	SVM	train	AJCC_PATHOLOGIC_TUMOR_STAGE_SHORT	0.8872629116221823		Exp2_TCGA_tune_ontix_beta0.01_dim29_METH-MUT	METH+MUT	29.0	TCGA	0.8939066019673714	-0.732155631572085
673	Exp2_TCGA_tune_ontix_beta0.01_dim29_METH-MUT	roc_auc_ovo	PCA	SVM	train	CANCER_TYPE_ACRONYM	0.9977334437631302		Exp2_TCGA_tune_ontix_beta0.01_dim29_METH-MUT	METH+MUT	29.0	TCGA	0.9977133448391986	0.009504155299042595
674	Exp2_TCGA_tune_ontix_beta0.01_dim29_METH-MUT	roc_auc_ovo	PCA	SVM	train	DFS_STATUS	0.8084078726328605		Exp2_TCGA_tune_ontix_beta0.01_dim29_METH-MUT	METH+MUT	29.0	TCGA	0.8084861482820053	-0.03378908447360019
675	Exp2_TCGA_tune_ontix_beta0.01_dim29_METH-MUT	roc_auc_ovo	PCA	SVM	train	OS_STATUS	0.8306250153823435		Exp2_TCGA_tune_ontix_beta0.01_dim29_METH-MUT	METH+MUT	29.0	TCGA	0.840075769480042	-1.8746494238442755
676	Exp2_TCGA_tune_ontix_beta0.01_dim29_METH-MUT	roc_auc_ovo	PCA	SVM	train	PFS_STATUS	0.8101459814812396		Exp2_TCGA_tune_ontix_beta0.01_dim29_METH-MUT	METH+MUT	29.0	TCGA	0.8102089783618778	-0.02490682447697305
677	Exp2_TCGA_tune_ontix_beta0.01_dim29_METH-MUT	roc_auc_ovo	PCA	SVM	train	SEX	0.9988915225330024		Exp2_TCGA_tune_ontix_beta0.01_dim29_METH-MUT	METH+MUT	29.0	TCGA	0.9988911356748824	7.450681201844732e-06
678	Exp2_TCGA_tune_ontix_beta0.01_dim29_METH-MUT	roc_auc_ovo	PCA	SVM	valid	AJCC_PATHOLOGIC_TUMOR_STAGE_SHORT	0.8048599523213809		Exp2_TCGA_tune_ontix_beta0.01_dim29_METH-MUT	METH+MUT	29.0	TCGA	0.805266054752576	-0.025643311130425277
679	Exp2_TCGA_tune_ontix_beta0.01_dim29_METH-MUT	roc_auc_ovo	PCA	SVM	valid	CANCER_TYPE_ACRONYM	0.9913838855209604		Exp2_TCGA_tune_ontix_beta0.01_dim29_METH-MUT	METH+MUT	29.0	TCGA	0.9913474938469355	0.0047451213514013825
680	Exp2_TCGA_tune_ontix_beta0.01_dim29_METH-MUT	roc_auc_ovo	PCA	SVM	valid	DFS_STATUS	0.6949916730252986		Exp2_TCGA_tune_ontix_beta0.01_dim29_METH-MUT	METH+MUT	29.0	TCGA	0.6946141133837207	0.05981840596865647
681	Exp2_TCGA_tune_ontix_beta0.01_dim29_METH-MUT	roc_auc_ovo	PCA	SVM	valid	OS_STATUS	0.7620983363842316		Exp2_TCGA_tune_ontix_beta0.01_dim29_METH-MUT	METH+MUT	29.0	TCGA	0.7626182613191691	-0.04149378908157877
682	Exp2_TCGA_tune_ontix_beta0.01_dim29_METH-MUT	roc_auc_ovo	PCA	SVM	valid	PFS_STATUS	0.7162290480266188		Exp2_TCGA_tune_ontix_beta0.01_dim29_METH-MUT	METH+MUT	29.0	TCGA	0.7161776680515413	0.004766960139596626
683	Exp2_TCGA_tune_ontix_beta0.01_dim29_METH-MUT	roc_auc_ovo	PCA	SVM	valid	SEX	0.998794713186915		Exp2_TCGA_tune_ontix_beta0.01_dim29_METH-MUT	METH+MUT	29.0	TCGA	0.9987970299323512	-2.6821089543659057e-05
684	Exp2_TCGA_tune_ontix_beta0.01_dim29_METH-MUT	roc_auc_ovo	RandomFeature	Linear	test	AJCC_PATHOLOGIC_TUMOR_STAGE_SHORT	0.6952771960289935	0.013036802246029764	Exp2_TCGA_tune_ontix_beta0.01_dim29_METH-MUT	METH+MUT	29.0	TCGA	0.684786242049625	0.8047183489772902
685	Exp2_TCGA_tune_ontix_beta0.01_dim29_METH-MUT	roc_auc_ovo	RandomFeature	Linear	test	CANCER_TYPE_ACRONYM	0.9582743691845892	0.011572737615108419	Exp2_TCGA_tune_ontix_beta0.01_dim29_METH-MUT	METH+MUT	29.0	TCGA	0.9549459052259366	0.28761249665828725
686	Exp2_TCGA_tune_ontix_beta0.01_dim29_METH-MUT	roc_auc_ovo	RandomFeature	Linear	test	DFS_STATUS	0.6344413805554444	0.0062419390669129805	Exp2_TCGA_tune_ontix_beta0.01_dim29_METH-MUT	METH+MUT	29.0	TCGA	0.6419392177727745	-1.2012032057593032
687	Exp2_TCGA_tune_ontix_beta0.01_dim29_METH-MUT	roc_auc_ovo	RandomFeature	Linear	test	OS_STATUS	0.6349354441090556	0.02032845597309395	Exp2_TCGA_tune_ontix_beta0.01_dim29_METH-MUT	METH+MUT	29.0	TCGA	0.6388050001689503	-0.19035169542715435
688	Exp2_TCGA_tune_ontix_beta0.01_dim29_METH-MUT	roc_auc_ovo	RandomFeature	Linear	test	PFS_STATUS	0.6140934636862745	0.005927372248719238	Exp2_TCGA_tune_ontix_beta0.01_dim29_METH-MUT	METH+MUT	29.0	TCGA	0.6295149646309627	-2.6017432848123225
689	Exp2_TCGA_tune_ontix_beta0.01_dim29_METH-MUT	roc_auc_ovo	RandomFeature	Linear	test	SEX	0.820797999876939	0.09165242344191091	Exp2_TCGA_tune_ontix_beta0.01_dim29_METH-MUT	METH+MUT	29.0	TCGA	0.8505621991284376	-0.32475081545839335
690	Exp2_TCGA_tune_ontix_beta0.01_dim29_METH-MUT	roc_auc_ovo	RandomFeature	Linear	train	AJCC_PATHOLOGIC_TUMOR_STAGE_SHORT	0.7264825442564834	0.04554304777740214	Exp2_TCGA_tune_ontix_beta0.01_dim29_METH-MUT	METH+MUT	29.0	TCGA	0.7206579262547825	0.12789258264333736
691	Exp2_TCGA_tune_ontix_beta0.01_dim29_METH-MUT	roc_auc_ovo	RandomFeature	Linear	train	CANCER_TYPE_ACRONYM	0.9760537410088247	0.006202366342801995	Exp2_TCGA_tune_ontix_beta0.01_dim29_METH-MUT	METH+MUT	29.0	TCGA	0.9717315635965809	0.6968594199953749
692	Exp2_TCGA_tune_ontix_beta0.01_dim29_METH-MUT	roc_auc_ovo	RandomFeature	Linear	train	DFS_STATUS	0.6465652770088439	0.00805029138934932	Exp2_TCGA_tune_ontix_beta0.01_dim29_METH-MUT	METH+MUT	29.0	TCGA	0.6454815048838267	0.1346252045548378
693	Exp2_TCGA_tune_ontix_beta0.01_dim29_METH-MUT	roc_auc_ovo	RandomFeature	Linear	train	OS_STATUS	0.7015870665609855	0.09577471050003465	Exp2_TCGA_tune_ontix_beta0.01_dim29_METH-MUT	METH+MUT	29.0	TCGA	0.7063142032110912	-0.04935683569728986
694	Exp2_TCGA_tune_ontix_beta0.01_dim29_METH-MUT	roc_auc_ovo	RandomFeature	Linear	train	PFS_STATUS	0.6282583630169633	0.010548970075110704	Exp2_TCGA_tune_ontix_beta0.01_dim29_METH-MUT	METH+MUT	29.0	TCGA	0.6325991271989313	-0.41148701257667525
695	Exp2_TCGA_tune_ontix_beta0.01_dim29_METH-MUT	roc_auc_ovo	RandomFeature	Linear	train	SEX	0.8200808087029939	0.09471522450957845	Exp2_TCGA_tune_ontix_beta0.01_dim29_METH-MUT	METH+MUT	29.0	TCGA	0.8547401297032808	-0.36593188877234667
696	Exp2_TCGA_tune_ontix_beta0.01_dim29_METH-MUT	roc_auc_ovo	RandomFeature	Linear	valid	AJCC_PATHOLOGIC_TUMOR_STAGE_SHORT	0.68369857248647	0.014163956179564001	Exp2_TCGA_tune_ontix_beta0.01_dim29_METH-MUT	METH+MUT	29.0	TCGA	0.6686465469486148	1.0626992449731347
697	Exp2_TCGA_tune_ontix_beta0.01_dim29_METH-MUT	roc_auc_ovo	RandomFeature	Linear	valid	CANCER_TYPE_ACRONYM	0.9587048415563499	0.010839418556722323	Exp2_TCGA_tune_ontix_beta0.01_dim29_METH-MUT	METH+MUT	29.0	TCGA	0.9557204471394833	0.27532790631244286
698	Exp2_TCGA_tune_ontix_beta0.01_dim29_METH-MUT	roc_auc_ovo	RandomFeature	Linear	valid	DFS_STATUS	0.6300277409883316	0.008298165646341036	Exp2_TCGA_tune_ontix_beta0.01_dim29_METH-MUT	METH+MUT	29.0	TCGA	0.6244221107254082	0.6755264358208015
699	Exp2_TCGA_tune_ontix_beta0.01_dim29_METH-MUT	roc_auc_ovo	RandomFeature	Linear	valid	OS_STATUS	0.631352866400562	0.011458508466314105	Exp2_TCGA_tune_ontix_beta0.01_dim29_METH-MUT	METH+MUT	29.0	TCGA	0.6345501685442786	-0.27903301316363155
700	Exp2_TCGA_tune_ontix_beta0.01_dim29_METH-MUT	roc_auc_ovo	RandomFeature	Linear	valid	PFS_STATUS	0.6118461665070253	0.01147895265283572	Exp2_TCGA_tune_ontix_beta0.01_dim29_METH-MUT	METH+MUT	29.0	TCGA	0.6239446210674492	-1.0539685044728493
701	Exp2_TCGA_tune_ontix_beta0.01_dim29_METH-MUT	roc_auc_ovo	RandomFeature	Linear	valid	SEX	0.8154198558319236	0.1021014539094604	Exp2_TCGA_tune_ontix_beta0.01_dim29_METH-MUT	METH+MUT	29.0	TCGA	0.8443436306205895	-0.28328465150275334
702	Exp2_TCGA_tune_ontix_beta0.01_dim29_METH-MUT	roc_auc_ovo	RandomFeature	RF	test	AJCC_PATHOLOGIC_TUMOR_STAGE_SHORT	0.7437911297213409	0.009691363487156178	Exp2_TCGA_tune_ontix_beta0.01_dim29_METH-MUT	METH+MUT	29.0	TCGA	0.7492202876373554	-0.5602057876798954
703	Exp2_TCGA_tune_ontix_beta0.01_dim29_METH-MUT	roc_auc_ovo	RandomFeature	RF	test	CANCER_TYPE_ACRONYM	0.9591538653308616	0.006960118180846874	Exp2_TCGA_tune_ontix_beta0.01_dim29_METH-MUT	METH+MUT	29.0	TCGA	0.9566009664844307	0.3667895831792062
704	Exp2_TCGA_tune_ontix_beta0.01_dim29_METH-MUT	roc_auc_ovo	RandomFeature	RF	test	DFS_STATUS	0.6673852323636476	0.008338894159040738	Exp2_TCGA_tune_ontix_beta0.01_dim29_METH-MUT	METH+MUT	29.0	TCGA	0.6625322981100682	0.5819637665406717
705	Exp2_TCGA_tune_ontix_beta0.01_dim29_METH-MUT	roc_auc_ovo	RandomFeature	RF	test	OS_STATUS	0.6915637051750728	0.008371567315189222	Exp2_TCGA_tune_ontix_beta0.01_dim29_METH-MUT	METH+MUT	29.0	TCGA	0.6841903880397363	0.8807570742408647
706	Exp2_TCGA_tune_ontix_beta0.01_dim29_METH-MUT	roc_auc_ovo	RandomFeature	RF	test	PFS_STATUS	0.6664059008412648	0.011253410822649164	Exp2_TCGA_tune_ontix_beta0.01_dim29_METH-MUT	METH+MUT	29.0	TCGA	0.6608987811162887	0.48937338303620675
707	Exp2_TCGA_tune_ontix_beta0.01_dim29_METH-MUT	roc_auc_ovo	RandomFeature	RF	test	SEX	0.8725177677272408	0.08493960466344076	Exp2_TCGA_tune_ontix_beta0.01_dim29_METH-MUT	METH+MUT	29.0	TCGA	0.9029445579643165	-0.3582167630475429
708	Exp2_TCGA_tune_ontix_beta0.01_dim29_METH-MUT	roc_auc_ovo	RandomFeature	RF	train	AJCC_PATHOLOGIC_TUMOR_STAGE_SHORT	0.9784858737423733	0.007396009894600354	Exp2_TCGA_tune_ontix_beta0.01_dim29_METH-MUT	METH+MUT	29.0	TCGA	0.9797094000617935	-0.1654305952610352
709	Exp2_TCGA_tune_ontix_beta0.01_dim29_METH-MUT	roc_auc_ovo	RandomFeature	RF	train	CANCER_TYPE_ACRONYM	0.995500902931453	0.0015481300799989617	Exp2_TCGA_tune_ontix_beta0.01_dim29_METH-MUT	METH+MUT	29.0	TCGA	0.9962910654648602	-0.5103980237938248
710	Exp2_TCGA_tune_ontix_beta0.01_dim29_METH-MUT	roc_auc_ovo	RandomFeature	RF	train	DFS_STATUS	0.9821351650712545	0.00282313171937237	Exp2_TCGA_tune_ontix_beta0.01_dim29_METH-MUT	METH+MUT	29.0	TCGA	0.981321046551939	0.2883742595958497
711	Exp2_TCGA_tune_ontix_beta0.01_dim29_METH-MUT	roc_auc_ovo	RandomFeature	RF	train	OS_STATUS	0.9873276760380924	0.004572525804644302	Exp2_TCGA_tune_ontix_beta0.01_dim29_METH-MUT	METH+MUT	29.0	TCGA	0.9858963927806939	0.3130180820291372
712	Exp2_TCGA_tune_ontix_beta0.01_dim29_METH-MUT	roc_auc_ovo	RandomFeature	RF	train	PFS_STATUS	0.9827194707862237	0.0010992397293355125	Exp2_TCGA_tune_ontix_beta0.01_dim29_METH-MUT	METH+MUT	29.0	TCGA	0.9823523871191113	0.33394323123151376
713	Exp2_TCGA_tune_ontix_beta0.01_dim29_METH-MUT	roc_auc_ovo	RandomFeature	RF	train	SEX	0.9885664563546847	0.005333441673034701	Exp2_TCGA_tune_ontix_beta0.01_dim29_METH-MUT	METH+MUT	29.0	TCGA	0.9915864225817076	-0.5662321652998589
714	Exp2_TCGA_tune_ontix_beta0.01_dim29_METH-MUT	roc_auc_ovo	RandomFeature	RF	valid	AJCC_PATHOLOGIC_TUMOR_STAGE_SHORT	0.7255017532028448	0.025033946389372647	Exp2_TCGA_tune_ontix_beta0.01_dim29_METH-MUT	METH+MUT	29.0	TCGA	0.7257437591559851	-0.009667111584253225
715	Exp2_TCGA_tune_ontix_beta0.01_dim29_METH-MUT	roc_auc_ovo	RandomFeature	RF	valid	CANCER_TYPE_ACRONYM	0.9604735415566402	0.008931996139551517	Exp2_TCGA_tune_ontix_beta0.01_dim29_METH-MUT	METH+MUT	29.0	TCGA	0.9603089224816916	0.01843026714035789
716	Exp2_TCGA_tune_ontix_beta0.01_dim29_METH-MUT	roc_auc_ovo	RandomFeature	RF	valid	DFS_STATUS	0.6511927433185349	0.004022561214690522	Exp2_TCGA_tune_ontix_beta0.01_dim29_METH-MUT	METH+MUT	29.0	TCGA	0.6527194528287416	-0.3795366754472305
717	Exp2_TCGA_tune_ontix_beta0.01_dim29_METH-MUT	roc_auc_ovo	RandomFeature	RF	valid	OS_STATUS	0.6552622357991424	0.0478620491338361	Exp2_TCGA_tune_ontix_beta0.01_dim29_METH-MUT	METH+MUT	29.0	TCGA	0.6825296631781459	-0.5697087331709484
718	Exp2_TCGA_tune_ontix_beta0.01_dim29_METH-MUT	roc_auc_ovo	RandomFeature	RF	valid	PFS_STATUS	0.6593506396325831	0.006317171687915094	Exp2_TCGA_tune_ontix_beta0.01_dim29_METH-MUT	METH+MUT	29.0	TCGA	0.6634567457422164	-0.6499912163996315
719	Exp2_TCGA_tune_ontix_beta0.01_dim29_METH-MUT	roc_auc_ovo	RandomFeature	RF	valid	SEX	0.8642278647549111	0.08928306132392873	Exp2_TCGA_tune_ontix_beta0.01_dim29_METH-MUT	METH+MUT	29.0	TCGA	0.8998009897936405	-0.39843083907782073
720	Exp2_TCGA_tune_ontix_beta0.01_dim29_METH-MUT	roc_auc_ovo	RandomFeature	SVM	test	AJCC_PATHOLOGIC_TUMOR_STAGE_SHORT	0.7481702592684616	0.006774820043555501	Exp2_TCGA_tune_ontix_beta0.01_dim29_METH-MUT	METH+MUT	29.0	TCGA	0.7418280576167589	0.9361431906572504
721	Exp2_TCGA_tune_ontix_beta0.01_dim29_METH-MUT	roc_auc_ovo	RandomFeature	SVM	test	CANCER_TYPE_ACRONYM	0.9628219917563156	0.012159130352919089	Exp2_TCGA_tune_ontix_beta0.01_dim29_METH-MUT	METH+MUT	29.0	TCGA	0.9611860855583343	0.1345413817023949
722	Exp2_TCGA_tune_ontix_beta0.01_dim29_METH-MUT	roc_auc_ovo	RandomFeature	SVM	test	DFS_STATUS	0.6558662399275186	0.011619894479824913	Exp2_TCGA_tune_ontix_beta0.01_dim29_METH-MUT	METH+MUT	29.0	TCGA	0.6560688773499004	-0.017438834985432246
723	Exp2_TCGA_tune_ontix_beta0.01_dim29_METH-MUT	roc_auc_ovo	RandomFeature	SVM	test	OS_STATUS	0.693207381608019	0.003721141812710733	Exp2_TCGA_tune_ontix_beta0.01_dim29_METH-MUT	METH+MUT	29.0	TCGA	0.6797507492751992	3.6162643108237438
724	Exp2_TCGA_tune_ontix_beta0.01_dim29_METH-MUT	roc_auc_ovo	RandomFeature	SVM	test	PFS_STATUS	0.67998241234301	0.018649862546404068	Exp2_TCGA_tune_ontix_beta0.01_dim29_METH-MUT	METH+MUT	29.0	TCGA	0.6755058004188012	0.24003458004423972
725	Exp2_TCGA_tune_ontix_beta0.01_dim29_METH-MUT	roc_auc_ovo	RandomFeature	SVM	test	SEX	0.8668746115237767	0.08670265187586579	Exp2_TCGA_tune_ontix_beta0.01_dim29_METH-MUT	METH+MUT	29.0	TCGA	0.8951582551865878	-0.32621428584797457
726	Exp2_TCGA_tune_ontix_beta0.01_dim29_METH-MUT	roc_auc_ovo	RandomFeature	SVM	train	AJCC_PATHOLOGIC_TUMOR_STAGE_SHORT	0.8703950359996572	0.00907415043837571	Exp2_TCGA_tune_ontix_beta0.01_dim29_METH-MUT	METH+MUT	29.0	TCGA	0.8668814009295097	0.3872136674401891
727	Exp2_TCGA_tune_ontix_beta0.01_dim29_METH-MUT	roc_auc_ovo	RandomFeature	SVM	train	CANCER_TYPE_ACRONYM	0.9920507629747497	0.002114751211361887	Exp2_TCGA_tune_ontix_beta0.01_dim29_METH-MUT	METH+MUT	29.0	TCGA	0.9902994018866821	0.8281641257175352
728	Exp2_TCGA_tune_ontix_beta0.01_dim29_METH-MUT	roc_auc_ovo	RandomFeature	SVM	train	DFS_STATUS	0.8109887492834332	0.002316595739843504	Exp2_TCGA_tune_ontix_beta0.01_dim29_METH-MUT	METH+MUT	29.0	TCGA	0.807233763124715	1.6209069602156576
729	Exp2_TCGA_tune_ontix_beta0.01_dim29_METH-MUT	roc_auc_ovo	RandomFeature	SVM	train	OS_STATUS	0.8507718087499452	0.005041344785585701	Exp2_TCGA_tune_ontix_beta0.01_dim29_METH-MUT	METH+MUT	29.0	TCGA	0.8467412999204604	0.7994908106679881
730	Exp2_TCGA_tune_ontix_beta0.01_dim29_METH-MUT	roc_auc_ovo	RandomFeature	SVM	train	PFS_STATUS	0.8168827196658329	0.0025293019869472902	Exp2_TCGA_tune_ontix_beta0.01_dim29_METH-MUT	METH+MUT	29.0	TCGA	0.8128768609805144	1.5837803101374124
731	Exp2_TCGA_tune_ontix_beta0.01_dim29_METH-MUT	roc_auc_ovo	RandomFeature	SVM	train	SEX	0.9240167597155992	0.05192251681457848	Exp2_TCGA_tune_ontix_beta0.01_dim29_METH-MUT	METH+MUT	29.0	TCGA	0.9404510290536322	-0.31651526825484577
732	Exp2_TCGA_tune_ontix_beta0.01_dim29_METH-MUT	roc_auc_ovo	RandomFeature	SVM	valid	AJCC_PATHOLOGIC_TUMOR_STAGE_SHORT	0.74126610049474	0.015836583237227368	Exp2_TCGA_tune_ontix_beta0.01_dim29_METH-MUT	METH+MUT	29.0	TCGA	0.7343793891292751	0.4348609332141852
733	Exp2_TCGA_tune_ontix_beta0.01_dim29_METH-MUT	roc_auc_ovo	RandomFeature	SVM	valid	CANCER_TYPE_ACRONYM	0.9663292824843885	0.00766928205409485	Exp2_TCGA_tune_ontix_beta0.01_dim29_METH-MUT	METH+MUT	29.0	TCGA	0.9625195921069043	0.49674667727863
734	Exp2_TCGA_tune_ontix_beta0.01_dim29_METH-MUT	roc_auc_ovo	RandomFeature	SVM	valid	DFS_STATUS	0.6581878984168378	0.006311763669793577	Exp2_TCGA_tune_ontix_beta0.01_dim29_METH-MUT	METH+MUT	29.0	TCGA	0.6457836213835001	1.9652632262993712
735	Exp2_TCGA_tune_ontix_beta0.01_dim29_METH-MUT	roc_auc_ovo	RandomFeature	SVM	valid	OS_STATUS	0.6877170835743931	0.012530186961602097	Exp2_TCGA_tune_ontix_beta0.01_dim29_METH-MUT	METH+MUT	29.0	TCGA	0.6888813278586247	-0.09291515663727212
736	Exp2_TCGA_tune_ontix_beta0.01_dim29_METH-MUT	roc_auc_ovo	RandomFeature	SVM	valid	PFS_STATUS	0.6682122864373665	0.010778352151667978	Exp2_TCGA_tune_ontix_beta0.01_dim29_METH-MUT	METH+MUT	29.0	TCGA	0.6557355281583985	1.1575756760774587
737	Exp2_TCGA_tune_ontix_beta0.01_dim29_METH-MUT	roc_auc_ovo	RandomFeature	SVM	valid	SEX	0.8566831135281818	0.08637775256625126	Exp2_TCGA_tune_ontix_beta0.01_dim29_METH-MUT	METH+MUT	29.0	TCGA	0.8938781251902622	-0.43060869908084287
738	Exp2_TCGA_tune_ontix_beta0.01_dim29_METH-MUT	roc_auc_ovo	UMAP	Linear	test	AJCC_PATHOLOGIC_TUMOR_STAGE_SHORT	0.6127093599712086		Exp2_TCGA_tune_ontix_beta0.01_dim29_METH-MUT	METH+MUT	29.0	TCGA	0.7024327610666504	-6.882316645001367
739	Exp2_TCGA_tune_ontix_beta0.01_dim29_METH-MUT	roc_auc_ovo	UMAP	Linear	test	CANCER_TYPE_ACRONYM	0.976173207922202		Exp2_TCGA_tune_ontix_beta0.01_dim29_METH-MUT	METH+MUT	29.0	TCGA	0.9744004855478702	0.15318090094926812
740	Exp2_TCGA_tune_ontix_beta0.01_dim29_METH-MUT	roc_auc_ovo	UMAP	Linear	test	DFS_STATUS	0.6993505047675463		Exp2_TCGA_tune_ontix_beta0.01_dim29_METH-MUT	METH+MUT	29.0	TCGA	0.6937771585068799	0.8928870020871209
741	Exp2_TCGA_tune_ontix_beta0.01_dim29_METH-MUT	roc_auc_ovo	UMAP	Linear	test	OS_STATUS	0.5970463667052536		Exp2_TCGA_tune_ontix_beta0.01_dim29_METH-MUT	METH+MUT	29.0	TCGA	0.5932082377324746	0.1888057301478792
742	Exp2_TCGA_tune_ontix_beta0.01_dim29_METH-MUT	roc_auc_ovo	UMAP	Linear	test	PFS_STATUS	0.6798306337441705		Exp2_TCGA_tune_ontix_beta0.01_dim29_METH-MUT	METH+MUT	29.0	TCGA	0.6856978160393071	-0.989845423729607
743	Exp2_TCGA_tune_ontix_beta0.01_dim29_METH-MUT	roc_auc_ovo	UMAP	Linear	test	SEX	0.9318652761835896		Exp2_TCGA_tune_ontix_beta0.01_dim29_METH-MUT	METH+MUT	29.0	TCGA	0.916916179049852	0.16310640321706607
744	Exp2_TCGA_tune_ontix_beta0.01_dim29_METH-MUT	roc_auc_ovo	UMAP	Linear	train	AJCC_PATHOLOGIC_TUMOR_STAGE_SHORT	0.6469760652844675		Exp2_TCGA_tune_ontix_beta0.01_dim29_METH-MUT	METH+MUT	29.0	TCGA	0.7722628782634812	-2.7509536382231174
745	Exp2_TCGA_tune_ontix_beta0.01_dim29_METH-MUT	roc_auc_ovo	UMAP	Linear	train	CANCER_TYPE_ACRONYM	0.9773998190774495		Exp2_TCGA_tune_ontix_beta0.01_dim29_METH-MUT	METH+MUT	29.0	TCGA	0.9772579290219175	0.022876761495500556
746	Exp2_TCGA_tune_ontix_beta0.01_dim29_METH-MUT	roc_auc_ovo	UMAP	Linear	train	DFS_STATUS	0.6991695942530648		Exp2_TCGA_tune_ontix_beta0.01_dim29_METH-MUT	METH+MUT	29.0	TCGA	0.6976478768346969	0.18902637740308245
747	Exp2_TCGA_tune_ontix_beta0.01_dim29_METH-MUT	roc_auc_ovo	UMAP	Linear	train	OS_STATUS	0.6949333287535645		Exp2_TCGA_tune_ontix_beta0.01_dim29_METH-MUT	METH+MUT	29.0	TCGA	0.5809664883832392	1.18994711417357
748	Exp2_TCGA_tune_ontix_beta0.01_dim29_METH-MUT	roc_auc_ovo	UMAP	Linear	train	PFS_STATUS	0.6727508734648139		Exp2_TCGA_tune_ontix_beta0.01_dim29_METH-MUT	METH+MUT	29.0	TCGA	0.6762251369166075	-0.32934622309629785
749	Exp2_TCGA_tune_ontix_beta0.01_dim29_METH-MUT	roc_auc_ovo	UMAP	Linear	train	SEX	0.9342229006853966		Exp2_TCGA_tune_ontix_beta0.01_dim29_METH-MUT	METH+MUT	29.0	TCGA	0.9215689005273006	0.1336004873938334
750	Exp2_TCGA_tune_ontix_beta0.01_dim29_METH-MUT	roc_auc_ovo	UMAP	Linear	valid	AJCC_PATHOLOGIC_TUMOR_STAGE_SHORT	0.6557643022513566		Exp2_TCGA_tune_ontix_beta0.01_dim29_METH-MUT	METH+MUT	29.0	TCGA	0.767490229068971	-7.888045218525491
751	Exp2_TCGA_tune_ontix_beta0.01_dim29_METH-MUT	roc_auc_ovo	UMAP	Linear	valid	CANCER_TYPE_ACRONYM	0.9776459091373436		Exp2_TCGA_tune_ontix_beta0.01_dim29_METH-MUT	METH+MUT	29.0	TCGA	0.9776802244222312	-0.003165786495654699
752	Exp2_TCGA_tune_ontix_beta0.01_dim29_METH-MUT	roc_auc_ovo	UMAP	Linear	valid	DFS_STATUS	0.6856340586569596		Exp2_TCGA_tune_ontix_beta0.01_dim29_METH-MUT	METH+MUT	29.0	TCGA	0.680103840385069	0.666438645308204
753	Exp2_TCGA_tune_ontix_beta0.01_dim29_METH-MUT	roc_auc_ovo	UMAP	Linear	valid	OS_STATUS	0.7134485089484217		Exp2_TCGA_tune_ontix_beta0.01_dim29_METH-MUT	METH+MUT	29.0	TCGA	0.5800104705104626	11.645323545402288
754	Exp2_TCGA_tune_ontix_beta0.01_dim29_METH-MUT	roc_auc_ovo	UMAP	Linear	valid	PFS_STATUS	0.6569092408511126		Exp2_TCGA_tune_ontix_beta0.01_dim29_METH-MUT	METH+MUT	29.0	TCGA	0.6597110754414125	-0.2440845149411578
755	Exp2_TCGA_tune_ontix_beta0.01_dim29_METH-MUT	roc_auc_ovo	UMAP	Linear	valid	SEX	0.923194096932629		Exp2_TCGA_tune_ontix_beta0.01_dim29_METH-MUT	METH+MUT	29.0	TCGA	0.9097407561857104	0.13176443852453382
756	Exp2_TCGA_tune_ontix_beta0.01_dim29_METH-MUT	roc_auc_ovo	UMAP	RF	test	AJCC_PATHOLOGIC_TUMOR_STAGE_SHORT	0.7995368481453012		Exp2_TCGA_tune_ontix_beta0.01_dim29_METH-MUT	METH+MUT	29.0	TCGA	0.8006199231626396	-0.11175672223766871
757	Exp2_TCGA_tune_ontix_beta0.01_dim29_METH-MUT	roc_auc_ovo	UMAP	RF	test	CANCER_TYPE_ACRONYM	0.9736409876722456		Exp2_TCGA_tune_ontix_beta0.01_dim29_METH-MUT	METH+MUT	29.0	TCGA	0.9768417340255204	-0.459869541020549
758	Exp2_TCGA_tune_ontix_beta0.01_dim29_METH-MUT	roc_auc_ovo	UMAP	RF	test	DFS_STATUS	0.7172177871937331		Exp2_TCGA_tune_ontix_beta0.01_dim29_METH-MUT	METH+MUT	29.0	TCGA	0.7124060350145928	0.5770252131001785
759	Exp2_TCGA_tune_ontix_beta0.01_dim29_METH-MUT	roc_auc_ovo	UMAP	RF	test	OS_STATUS	0.7264572343566957		Exp2_TCGA_tune_ontix_beta0.01_dim29_METH-MUT	METH+MUT	29.0	TCGA	0.7228464679093045	0.4313130757295486
760	Exp2_TCGA_tune_ontix_beta0.01_dim29_METH-MUT	roc_auc_ovo	UMAP	RF	test	PFS_STATUS	0.7233510992671552		Exp2_TCGA_tune_ontix_beta0.01_dim29_METH-MUT	METH+MUT	29.0	TCGA	0.7300133244503664	-0.5920183034464906
761	Exp2_TCGA_tune_ontix_beta0.01_dim29_METH-MUT	roc_auc_ovo	UMAP	RF	test	SEX	0.963791160767878		Exp2_TCGA_tune_ontix_beta0.01_dim29_METH-MUT	METH+MUT	29.0	TCGA	0.9653052007390014	-0.017824900140783105
762	Exp2_TCGA_tune_ontix_beta0.01_dim29_METH-MUT	roc_auc_ovo	UMAP	RF	train	AJCC_PATHOLOGIC_TUMOR_STAGE_SHORT	0.9502461993658056		Exp2_TCGA_tune_ontix_beta0.01_dim29_METH-MUT	METH+MUT	29.0	TCGA	0.9520790698967044	-0.24781883164285662
763	Exp2_TCGA_tune_ontix_beta0.01_dim29_METH-MUT	roc_auc_ovo	UMAP	RF	train	CANCER_TYPE_ACRONYM	0.9878612187597277		Exp2_TCGA_tune_ontix_beta0.01_dim29_METH-MUT	METH+MUT	29.0	TCGA	0.988778567597946	-0.5925528158583311
764	Exp2_TCGA_tune_ontix_beta0.01_dim29_METH-MUT	roc_auc_ovo	UMAP	RF	train	DFS_STATUS	0.9157617611845884		Exp2_TCGA_tune_ontix_beta0.01_dim29_METH-MUT	METH+MUT	29.0	TCGA	0.9185405387087824	-0.984289009657596
765	Exp2_TCGA_tune_ontix_beta0.01_dim29_METH-MUT	roc_auc_ovo	UMAP	RF	train	OS_STATUS	0.9712392209777212		Exp2_TCGA_tune_ontix_beta0.01_dim29_METH-MUT	METH+MUT	29.0	TCGA	0.972954470607125	-0.3751208200206683
766	Exp2_TCGA_tune_ontix_beta0.01_dim29_METH-MUT	roc_auc_ovo	UMAP	RF	train	PFS_STATUS	0.9012766303345948		Exp2_TCGA_tune_ontix_beta0.01_dim29_METH-MUT	METH+MUT	29.0	TCGA	0.8977107746439006	3.243929049807708
767	Exp2_TCGA_tune_ontix_beta0.01_dim29_METH-MUT	roc_auc_ovo	UMAP	RF	train	SEX	0.994951372579058		Exp2_TCGA_tune_ontix_beta0.01_dim29_METH-MUT	METH+MUT	29.0	TCGA	0.995632887634093	-0.12778147710523652
768	Exp2_TCGA_tune_ontix_beta0.01_dim29_METH-MUT	roc_auc_ovo	UMAP	RF	valid	AJCC_PATHOLOGIC_TUMOR_STAGE_SHORT	0.72113954647997		Exp2_TCGA_tune_ontix_beta0.01_dim29_METH-MUT	METH+MUT	29.0	TCGA	0.7210631439745325	0.003051956101892701
769	Exp2_TCGA_tune_ontix_beta0.01_dim29_METH-MUT	roc_auc_ovo	UMAP	RF	valid	CANCER_TYPE_ACRONYM	0.9800556758395084		Exp2_TCGA_tune_ontix_beta0.01_dim29_METH-MUT	METH+MUT	29.0	TCGA	0.9804326662466358	-0.042206736460411565
770	Exp2_TCGA_tune_ontix_beta0.01_dim29_METH-MUT	roc_auc_ovo	UMAP	RF	valid	DFS_STATUS	0.7178702763980199		Exp2_TCGA_tune_ontix_beta0.01_dim29_METH-MUT	METH+MUT	29.0	TCGA	0.7132484945451765	1.1489649519725291
771	Exp2_TCGA_tune_ontix_beta0.01_dim29_METH-MUT	roc_auc_ovo	UMAP	RF	valid	OS_STATUS	0.5927751557494432		Exp2_TCGA_tune_ontix_beta0.01_dim29_METH-MUT	METH+MUT	29.0	TCGA	0.5627652133252489	0.6270091433042878
772	Exp2_TCGA_tune_ontix_beta0.01_dim29_METH-MUT	roc_auc_ovo	UMAP	RF	valid	PFS_STATUS	0.711357055706299		Exp2_TCGA_tune_ontix_beta0.01_dim29_METH-MUT	METH+MUT	29.0	TCGA	0.7155240367230241	-0.6596276344201026
773	Exp2_TCGA_tune_ontix_beta0.01_dim29_METH-MUT	roc_auc_ovo	UMAP	RF	valid	SEX	0.9642109165044944		Exp2_TCGA_tune_ontix_beta0.01_dim29_METH-MUT	METH+MUT	29.0	TCGA	0.96531716245019	-0.012390322747580822
774	Exp2_TCGA_tune_ontix_beta0.01_dim29_METH-MUT	roc_auc_ovo	UMAP	SVM	test	AJCC_PATHOLOGIC_TUMOR_STAGE_SHORT	0.7461955119449292		Exp2_TCGA_tune_ontix_beta0.01_dim29_METH-MUT	METH+MUT	29.0	TCGA	0.7461427783813829	0.007783758565875804
775	Exp2_TCGA_tune_ontix_beta0.01_dim29_METH-MUT	roc_auc_ovo	UMAP	SVM	test	CANCER_TYPE_ACRONYM	0.9747986422182652		Exp2_TCGA_tune_ontix_beta0.01_dim29_METH-MUT	METH+MUT	29.0	TCGA	0.9748801191480362	-0.006700884636165341
776	Exp2_TCGA_tune_ontix_beta0.01_dim29_METH-MUT	roc_auc_ovo	UMAP	SVM	test	DFS_STATUS	0.6802141965305651		Exp2_TCGA_tune_ontix_beta0.01_dim29_METH-MUT	METH+MUT	29.0	TCGA	0.6821640160652467	-0.16780010679674606
777	Exp2_TCGA_tune_ontix_beta0.01_dim29_METH-MUT	roc_auc_ovo	UMAP	SVM	test	OS_STATUS	0.6754857447855652		Exp2_TCGA_tune_ontix_beta0.01_dim29_METH-MUT	METH+MUT	29.0	TCGA	0.6759515606912375	-0.12518090659193756
778	Exp2_TCGA_tune_ontix_beta0.01_dim29_METH-MUT	roc_auc_ovo	UMAP	SVM	test	PFS_STATUS	0.6700298759160559		Exp2_TCGA_tune_ontix_beta0.01_dim29_METH-MUT	METH+MUT	29.0	TCGA	0.6802196972851432	-0.5463751458614386
779	Exp2_TCGA_tune_ontix_beta0.01_dim29_METH-MUT	roc_auc_ovo	UMAP	SVM	test	SEX	0.91355931608451		Exp2_TCGA_tune_ontix_beta0.01_dim29_METH-MUT	METH+MUT	29.0	TCGA	0.9090370869590144	0.0521579101406285
780	Exp2_TCGA_tune_ontix_beta0.01_dim29_METH-MUT	roc_auc_ovo	UMAP	SVM	train	AJCC_PATHOLOGIC_TUMOR_STAGE_SHORT	0.7687181924072523		Exp2_TCGA_tune_ontix_beta0.01_dim29_METH-MUT	METH+MUT	29.0	TCGA	0.7671100825521425	0.1772187783342045
781	Exp2_TCGA_tune_ontix_beta0.01_dim29_METH-MUT	roc_auc_ovo	UMAP	SVM	train	CANCER_TYPE_ACRONYM	0.9756845324969264		Exp2_TCGA_tune_ontix_beta0.01_dim29_METH-MUT	METH+MUT	29.0	TCGA	0.975935564814793	-0.11870536662558193
782	Exp2_TCGA_tune_ontix_beta0.01_dim29_METH-MUT	roc_auc_ovo	UMAP	SVM	train	DFS_STATUS	0.6772932758563591		Exp2_TCGA_tune_ontix_beta0.01_dim29_METH-MUT	METH+MUT	29.0	TCGA	0.6807395156298641	-1.4876310588993003
783	Exp2_TCGA_tune_ontix_beta0.01_dim29_METH-MUT	roc_auc_ovo	UMAP	SVM	train	OS_STATUS	0.7078719193729901		Exp2_TCGA_tune_ontix_beta0.01_dim29_METH-MUT	METH+MUT	29.0	TCGA	0.7103426618175209	-0.4900959068689798
784	Exp2_TCGA_tune_ontix_beta0.01_dim29_METH-MUT	roc_auc_ovo	UMAP	SVM	train	PFS_STATUS	0.6613844362867838		Exp2_TCGA_tune_ontix_beta0.01_dim29_METH-MUT	METH+MUT	29.0	TCGA	0.669848299447108	-3.3463236908849976
785	Exp2_TCGA_tune_ontix_beta0.01_dim29_METH-MUT	roc_auc_ovo	UMAP	SVM	train	SEX	0.9158560377140244		Exp2_TCGA_tune_ontix_beta0.01_dim29_METH-MUT	METH+MUT	29.0	TCGA	0.9125004948560124	0.0646259669960728
786	Exp2_TCGA_tune_ontix_beta0.01_dim29_METH-MUT	roc_auc_ovo	UMAP	SVM	valid	AJCC_PATHOLOGIC_TUMOR_STAGE_SHORT	0.7615909880019295		Exp2_TCGA_tune_ontix_beta0.01_dim29_METH-MUT	METH+MUT	29.0	TCGA	0.7595635014776881	0.1280255023365954
787	Exp2_TCGA_tune_ontix_beta0.01_dim29_METH-MUT	roc_auc_ovo	UMAP	SVM	valid	CANCER_TYPE_ACRONYM	0.976309652528081		Exp2_TCGA_tune_ontix_beta0.01_dim29_METH-MUT	METH+MUT	29.0	TCGA	0.976008811350809	0.039226771834711543
788	Exp2_TCGA_tune_ontix_beta0.01_dim29_METH-MUT	roc_auc_ovo	UMAP	SVM	valid	DFS_STATUS	0.6745815008680793		Exp2_TCGA_tune_ontix_beta0.01_dim29_METH-MUT	METH+MUT	29.0	TCGA	0.6763271552782569	-0.2765715735733005
789	Exp2_TCGA_tune_ontix_beta0.01_dim29_METH-MUT	roc_auc_ovo	UMAP	SVM	valid	OS_STATUS	0.7138245303752822		Exp2_TCGA_tune_ontix_beta0.01_dim29_METH-MUT	METH+MUT	29.0	TCGA	0.7115523191868623	0.18133896927339072
790	Exp2_TCGA_tune_ontix_beta0.01_dim29_METH-MUT	roc_auc_ovo	UMAP	SVM	valid	PFS_STATUS	0.6380905120047036		Exp2_TCGA_tune_ontix_beta0.01_dim29_METH-MUT	METH+MUT	29.0	TCGA	0.6504626799274696	-1.1478719333596323
791	Exp2_TCGA_tune_ontix_beta0.01_dim29_METH-MUT	roc_auc_ovo	UMAP	SVM	valid	SEX	0.9042651283476972		Exp2_TCGA_tune_ontix_beta0.01_dim29_METH-MUT	METH+MUT	29.0	TCGA	0.9007494671485496	0.040701003379905
792	Exp2_TCGA_tune_ontix_beta0.01_dim29_MUT	r2	ontix_B0.01	Linear	test	AGE	0.0654729091474316		Exp2_TCGA_tune_ontix_beta0.01_dim29_MUT	MUT	29.0	TCGA	0.0439305924373372	3.4141128561250054
793	Exp2_TCGA_tune_ontix_beta0.01_dim29_MUT	r2	ontix_B0.01	Linear	test	ANEUPLOIDY_SCORE	0.541147707075401		Exp2_TCGA_tune_ontix_beta0.01_dim29_MUT	MUT	29.0	TCGA	0.4257121297547452	6.310654417940526
794	Exp2_TCGA_tune_ontix_beta0.01_dim29_MUT	r2	ontix_B0.01	Linear	test	MSI_SCORE_MANTIS	0.0427020847640837		Exp2_TCGA_tune_ontix_beta0.01_dim29_MUT	MUT	29.0	TCGA	0.0306178849638887	0.8750929308041364
795	Exp2_TCGA_tune_ontix_beta0.01_dim29_MUT	r2	ontix_B0.01	Linear	test	OS_MONTHS	0.0076537520012344		Exp2_TCGA_tune_ontix_beta0.01_dim29_MUT	MUT	29.0	TCGA	-0.0044779970400838	1.7368578100635703
796	Exp2_TCGA_tune_ontix_beta0.01_dim29_MUT	r2	ontix_B0.01	Linear	test	TMB_NONSYNONYMOUS	0.7108955427960151		Exp2_TCGA_tune_ontix_beta0.01_dim29_MUT	MUT	29.0	TCGA	0.6143216758396683	1.1748809051792988
797	Exp2_TCGA_tune_ontix_beta0.01_dim29_MUT	r2	ontix_B0.01	Linear	train	AGE	0.0925329525675331		Exp2_TCGA_tune_ontix_beta0.01_dim29_MUT	MUT	29.0	TCGA	0.0727839758602094	2.6478546649518457
798	Exp2_TCGA_tune_ontix_beta0.01_dim29_MUT	r2	ontix_B0.01	Linear	train	ANEUPLOIDY_SCORE	0.5677443075974248		Exp2_TCGA_tune_ontix_beta0.01_dim29_MUT	MUT	29.0	TCGA	0.4843770892517721	4.582151913078809
799	Exp2_TCGA_tune_ontix_beta0.01_dim29_MUT	r2	ontix_B0.01	Linear	train	MSI_SCORE_MANTIS	0.0543342484643172		Exp2_TCGA_tune_ontix_beta0.01_dim29_MUT	MUT	29.0	TCGA	0.0456430646145215	1.2015371633390128
800	Exp2_TCGA_tune_ontix_beta0.01_dim29_MUT	r2	ontix_B0.01	Linear	train	OS_MONTHS	0.0191680886835023		Exp2_TCGA_tune_ontix_beta0.01_dim29_MUT	MUT	29.0	TCGA	0.0222994521508118	-1.2996276500299078
801	Exp2_TCGA_tune_ontix_beta0.01_dim29_MUT	r2	ontix_B0.01	Linear	train	TMB_NONSYNONYMOUS	0.7424097353322884		Exp2_TCGA_tune_ontix_beta0.01_dim29_MUT	MUT	29.0	TCGA	0.6503990371758196	1.6532530522041438
802	Exp2_TCGA_tune_ontix_beta0.01_dim29_MUT	r2	ontix_B0.01	Linear	valid	AGE	0.0666727527591735		Exp2_TCGA_tune_ontix_beta0.01_dim29_MUT	MUT	29.0	TCGA	0.0565488229329749	1.0889864555036697
803	Exp2_TCGA_tune_ontix_beta0.01_dim29_MUT	r2	ontix_B0.01	Linear	valid	ANEUPLOIDY_SCORE	0.5437583254757076		Exp2_TCGA_tune_ontix_beta0.01_dim29_MUT	MUT	29.0	TCGA	0.4437148392404758	5.199722145201493
804	Exp2_TCGA_tune_ontix_beta0.01_dim29_MUT	r2	ontix_B0.01	Linear	valid	MSI_SCORE_MANTIS	0.0684780615683938		Exp2_TCGA_tune_ontix_beta0.01_dim29_MUT	MUT	29.0	TCGA	0.0596674778548954	0.6955793526437872
805	Exp2_TCGA_tune_ontix_beta0.01_dim29_MUT	r2	ontix_B0.01	Linear	valid	OS_MONTHS	0.0153107012378579		Exp2_TCGA_tune_ontix_beta0.01_dim29_MUT	MUT	29.0	TCGA	0.0206599398881662	-0.6715767027664901
806	Exp2_TCGA_tune_ontix_beta0.01_dim29_MUT	r2	ontix_B0.01	Linear	valid	TMB_NONSYNONYMOUS	0.6675374821828914		Exp2_TCGA_tune_ontix_beta0.01_dim29_MUT	MUT	29.0	TCGA	0.5571071818329959	1.3109031329547391
807	Exp2_TCGA_tune_ontix_beta0.01_dim29_MUT	r2	ontix_B0.01	RF	test	AGE	0.0952975613033729		Exp2_TCGA_tune_ontix_beta0.01_dim29_MUT	MUT	29.0	TCGA	0.073634393407123	1.6232376675457312
808	Exp2_TCGA_tune_ontix_beta0.01_dim29_MUT	r2	ontix_B0.01	RF	test	ANEUPLOIDY_SCORE	0.602426450648653		Exp2_TCGA_tune_ontix_beta0.01_dim29_MUT	MUT	29.0	TCGA	0.5510898401030166	5.268182688340423
809	Exp2_TCGA_tune_ontix_beta0.01_dim29_MUT	r2	ontix_B0.01	RF	test	MSI_SCORE_MANTIS	0.1933323396657331		Exp2_TCGA_tune_ontix_beta0.01_dim29_MUT	MUT	29.0	TCGA	0.081764052025032	4.334584986455412
810	Exp2_TCGA_tune_ontix_beta0.01_dim29_MUT	r2	ontix_B0.01	RF	test	OS_MONTHS	-0.015310170355308		Exp2_TCGA_tune_ontix_beta0.01_dim29_MUT	MUT	29.0	TCGA	0.0010041627993644	-5.905667355787562
811	Exp2_TCGA_tune_ontix_beta0.01_dim29_MUT	r2	ontix_B0.01	RF	test	TMB_NONSYNONYMOUS	0.8305224561059767		Exp2_TCGA_tune_ontix_beta0.01_dim29_MUT	MUT	29.0	TCGA	0.8495437007640814	-0.39890961872220276
812	Exp2_TCGA_tune_ontix_beta0.01_dim29_MUT	r2	ontix_B0.01	RF	train	AGE	0.4588975990686647		Exp2_TCGA_tune_ontix_beta0.01_dim29_MUT	MUT	29.0	TCGA	0.4366226938715307	1.6300145247714621
813	Exp2_TCGA_tune_ontix_beta0.01_dim29_MUT	r2	ontix_B0.01	RF	train	ANEUPLOIDY_SCORE	0.8423956358500079		Exp2_TCGA_tune_ontix_beta0.01_dim29_MUT	MUT	29.0	TCGA	0.8067535461950563	6.322476145061769
814	Exp2_TCGA_tune_ontix_beta0.01_dim29_MUT	r2	ontix_B0.01	RF	train	MSI_SCORE_MANTIS	0.5993277267807959		Exp2_TCGA_tune_ontix_beta0.01_dim29_MUT	MUT	29.0	TCGA	0.5363084619950473	1.203758173062194
815	Exp2_TCGA_tune_ontix_beta0.01_dim29_MUT	r2	ontix_B0.01	RF	train	OS_MONTHS	0.2699007783624335		Exp2_TCGA_tune_ontix_beta0.01_dim29_MUT	MUT	29.0	TCGA	0.3423094714932203	-6.443402009344873
816	Exp2_TCGA_tune_ontix_beta0.01_dim29_MUT	r2	ontix_B0.01	RF	train	TMB_NONSYNONYMOUS	0.9100071780063972		Exp2_TCGA_tune_ontix_beta0.01_dim29_MUT	MUT	29.0	TCGA	0.9085751533211172	0.18733228888952985
817	Exp2_TCGA_tune_ontix_beta0.01_dim29_MUT	r2	ontix_B0.01	RF	valid	AGE	0.0931361247414945		Exp2_TCGA_tune_ontix_beta0.01_dim29_MUT	MUT	29.0	TCGA	0.0918493967050314	0.11552606059301967
818	Exp2_TCGA_tune_ontix_beta0.01_dim29_MUT	r2	ontix_B0.01	RF	valid	ANEUPLOIDY_SCORE	0.5934469027675098		Exp2_TCGA_tune_ontix_beta0.01_dim29_MUT	MUT	29.0	TCGA	0.5709857486364115	1.4897082022978674
819	Exp2_TCGA_tune_ontix_beta0.01_dim29_MUT	r2	ontix_B0.01	RF	valid	MSI_SCORE_MANTIS	0.1958850901345507		Exp2_TCGA_tune_ontix_beta0.01_dim29_MUT	MUT	29.0	TCGA	0.0844172404132992	2.4128976892664094
820	Exp2_TCGA_tune_ontix_beta0.01_dim29_MUT	r2	ontix_B0.01	RF	valid	OS_MONTHS	-0.0031375817522207		Exp2_TCGA_tune_ontix_beta0.01_dim29_MUT	MUT	29.0	TCGA	0.0220826658567867	-4.614458540407973
821	Exp2_TCGA_tune_ontix_beta0.01_dim29_MUT	r2	ontix_B0.01	RF	valid	TMB_NONSYNONYMOUS	0.8057809687251534		Exp2_TCGA_tune_ontix_beta0.01_dim29_MUT	MUT	29.0	TCGA	0.8092381037736286	-0.07156617619866834
822	Exp2_TCGA_tune_ontix_beta0.01_dim29_MUT	r2	ontix_B0.01	SVM	test	AGE	0.0910224662249101		Exp2_TCGA_tune_ontix_beta0.01_dim29_MUT	MUT	29.0	TCGA	0.0605424262075769	4.103173616372379
823	Exp2_TCGA_tune_ontix_beta0.01_dim29_MUT	r2	ontix_B0.01	SVM	test	ANEUPLOIDY_SCORE	0.5797577943999226		Exp2_TCGA_tune_ontix_beta0.01_dim29_MUT	MUT	29.0	TCGA	0.4959837541807405	5.097717913295163
824	Exp2_TCGA_tune_ontix_beta0.01_dim29_MUT	r2	ontix_B0.01	SVM	test	MSI_SCORE_MANTIS	0.1174426465789854		Exp2_TCGA_tune_ontix_beta0.01_dim29_MUT	MUT	29.0	TCGA	-0.0236394409936964	4.98762988888664
825	Exp2_TCGA_tune_ontix_beta0.01_dim29_MUT	r2	ontix_B0.01	SVM	test	OS_MONTHS	-0.0926994451124962		Exp2_TCGA_tune_ontix_beta0.01_dim29_MUT	MUT	29.0	TCGA	-0.094143491873319	0.2894933157352313
826	Exp2_TCGA_tune_ontix_beta0.01_dim29_MUT	r2	ontix_B0.01	SVM	test	TMB_NONSYNONYMOUS	0.0267494068800768		Exp2_TCGA_tune_ontix_beta0.01_dim29_MUT	MUT	29.0	TCGA	0.0143037658957645	5.448472516369798
827	Exp2_TCGA_tune_ontix_beta0.01_dim29_MUT	r2	ontix_B0.01	SVM	train	AGE	0.1430193649224211		Exp2_TCGA_tune_ontix_beta0.01_dim29_MUT	MUT	29.0	TCGA	0.0938335891914111	5.676477773939268
828	Exp2_TCGA_tune_ontix_beta0.01_dim29_MUT	r2	ontix_B0.01	SVM	train	ANEUPLOIDY_SCORE	0.6339462655609515		Exp2_TCGA_tune_ontix_beta0.01_dim29_MUT	MUT	29.0	TCGA	0.5751364400736954	5.624436937823807
829	Exp2_TCGA_tune_ontix_beta0.01_dim29_MUT	r2	ontix_B0.01	SVM	train	MSI_SCORE_MANTIS	0.3517546265217985		Exp2_TCGA_tune_ontix_beta0.01_dim29_MUT	MUT	29.0	TCGA	0.1116038855345535	7.865685603026531
830	Exp2_TCGA_tune_ontix_beta0.01_dim29_MUT	r2	ontix_B0.01	SVM	train	OS_MONTHS	-0.0616030956490591		Exp2_TCGA_tune_ontix_beta0.01_dim29_MUT	MUT	29.0	TCGA	-0.0726707439369358	2.652558697660331
831	Exp2_TCGA_tune_ontix_beta0.01_dim29_MUT	r2	ontix_B0.01	SVM	train	TMB_NONSYNONYMOUS	0.0177015837250852		Exp2_TCGA_tune_ontix_beta0.01_dim29_MUT	MUT	29.0	TCGA	0.0075453593693242	5.610770158864366
832	Exp2_TCGA_tune_ontix_beta0.01_dim29_MUT	r2	ontix_B0.01	SVM	valid	AGE	0.0976208817005431		Exp2_TCGA_tune_ontix_beta0.01_dim29_MUT	MUT	29.0	TCGA	0.0749800352982118	4.057068678664643
833	Exp2_TCGA_tune_ontix_beta0.01_dim29_MUT	r2	ontix_B0.01	SVM	valid	ANEUPLOIDY_SCORE	0.5898014561669291		Exp2_TCGA_tune_ontix_beta0.01_dim29_MUT	MUT	29.0	TCGA	0.5213871321701589	5.582363714127379
834	Exp2_TCGA_tune_ontix_beta0.01_dim29_MUT	r2	ontix_B0.01	SVM	valid	MSI_SCORE_MANTIS	0.16830565763755		Exp2_TCGA_tune_ontix_beta0.01_dim29_MUT	MUT	29.0	TCGA	0.0309992214092313	3.4740642605853775
835	Exp2_TCGA_tune_ontix_beta0.01_dim29_MUT	r2	ontix_B0.01	SVM	valid	OS_MONTHS	-0.0877194750881142		Exp2_TCGA_tune_ontix_beta0.01_dim29_MUT	MUT	29.0	TCGA	-0.096170076977847	3.3523766963525556
836	Exp2_TCGA_tune_ontix_beta0.01_dim29_MUT	r2	ontix_B0.01	SVM	valid	TMB_NONSYNONYMOUS	0.0255390625198415		Exp2_TCGA_tune_ontix_beta0.01_dim29_MUT	MUT	29.0	TCGA	0.0097578769110995	8.257706868942492
837	Exp2_TCGA_tune_ontix_beta0.01_dim29_MUT	r2	PCA	Linear	test	AGE	0.0593311031186004		Exp2_TCGA_tune_ontix_beta0.01_dim29_MUT	MUT	29.0	TCGA	0.0594205036502386	-0.014168555244912414
838	Exp2_TCGA_tune_ontix_beta0.01_dim29_MUT	r2	PCA	Linear	test	ANEUPLOIDY_SCORE	0.5263417307989782		Exp2_TCGA_tune_ontix_beta0.01_dim29_MUT	MUT	29.0	TCGA	0.5265085822398845	-0.009121466770772524
839	Exp2_TCGA_tune_ontix_beta0.01_dim29_MUT	r2	PCA	Linear	test	MSI_SCORE_MANTIS	0.0207229859276593		Exp2_TCGA_tune_ontix_beta0.01_dim29_MUT	MUT	29.0	TCGA	0.0211465227955496	-0.030670969129436777
840	Exp2_TCGA_tune_ontix_beta0.01_dim29_MUT	r2	PCA	Linear	test	OS_MONTHS	0.0081590747430493		Exp2_TCGA_tune_ontix_beta0.01_dim29_MUT	MUT	29.0	TCGA	0.0079892686101077	0.02431051839201787
841	Exp2_TCGA_tune_ontix_beta0.01_dim29_MUT	r2	PCA	Linear	test	TMB_NONSYNONYMOUS	0.8072005977463818		Exp2_TCGA_tune_ontix_beta0.01_dim29_MUT	MUT	29.0	TCGA	0.8082901786001921	-0.013255425925622582
842	Exp2_TCGA_tune_ontix_beta0.01_dim29_MUT	r2	PCA	Linear	train	AGE	0.0764855814768137		Exp2_TCGA_tune_ontix_beta0.01_dim29_MUT	MUT	29.0	TCGA	0.0765624488574183	-0.01030603536238082
843	Exp2_TCGA_tune_ontix_beta0.01_dim29_MUT	r2	PCA	Linear	train	ANEUPLOIDY_SCORE	0.5366578430577518		Exp2_TCGA_tune_ontix_beta0.01_dim29_MUT	MUT	29.0	TCGA	0.5375890625886739	-0.05118306019782971
844	Exp2_TCGA_tune_ontix_beta0.01_dim29_MUT	r2	PCA	Linear	train	MSI_SCORE_MANTIS	0.0541627731969217		Exp2_TCGA_tune_ontix_beta0.01_dim29_MUT	MUT	29.0	TCGA	0.0542202174690311	-0.007941545013114271
845	Exp2_TCGA_tune_ontix_beta0.01_dim29_MUT	r2	PCA	Linear	train	OS_MONTHS	0.018623798104607		Exp2_TCGA_tune_ontix_beta0.01_dim29_MUT	MUT	29.0	TCGA	0.0186844748347849	-0.025183009598166398
846	Exp2_TCGA_tune_ontix_beta0.01_dim29_MUT	r2	PCA	Linear	train	TMB_NONSYNONYMOUS	0.7942927847124062		Exp2_TCGA_tune_ontix_beta0.01_dim29_MUT	MUT	29.0	TCGA	0.7966863718989989	-0.043008100158329454
847	Exp2_TCGA_tune_ontix_beta0.01_dim29_MUT	r2	PCA	Linear	valid	AGE	0.0546052693189306		Exp2_TCGA_tune_ontix_beta0.01_dim29_MUT	MUT	29.0	TCGA	0.0544620009101313	0.015410750505229933
848	Exp2_TCGA_tune_ontix_beta0.01_dim29_MUT	r2	PCA	Linear	valid	ANEUPLOIDY_SCORE	0.5313522328879451		Exp2_TCGA_tune_ontix_beta0.01_dim29_MUT	MUT	29.0	TCGA	0.5325410071886261	-0.06178609212361188
849	Exp2_TCGA_tune_ontix_beta0.01_dim29_MUT	r2	PCA	Linear	valid	MSI_SCORE_MANTIS	0.0793252368646838		Exp2_TCGA_tune_ontix_beta0.01_dim29_MUT	MUT	29.0	TCGA	0.079546415172201	-0.017461619906744084
850	Exp2_TCGA_tune_ontix_beta0.01_dim29_MUT	r2	PCA	Linear	valid	OS_MONTHS	0.0168861689783389		Exp2_TCGA_tune_ontix_beta0.01_dim29_MUT	MUT	29.0	TCGA	0.0167458805071508	0.017612687538482597
851	Exp2_TCGA_tune_ontix_beta0.01_dim29_MUT	r2	PCA	Linear	valid	TMB_NONSYNONYMOUS	0.7933088115236632		Exp2_TCGA_tune_ontix_beta0.01_dim29_MUT	MUT	29.0	TCGA	0.7944917399348201	-0.014042382890687391
852	Exp2_TCGA_tune_ontix_beta0.01_dim29_MUT	r2	PCA	RF	test	AGE	0.1144004695023792		Exp2_TCGA_tune_ontix_beta0.01_dim29_MUT	MUT	29.0	TCGA	0.1187657970631739	-0.32709731844363066
853	Exp2_TCGA_tune_ontix_beta0.01_dim29_MUT	r2	PCA	RF	test	ANEUPLOIDY_SCORE	0.6363662934911823		Exp2_TCGA_tune_ontix_beta0.01_dim29_MUT	MUT	29.0	TCGA	0.632440976251496	0.4028175625263927
854	Exp2_TCGA_tune_ontix_beta0.01_dim29_MUT	r2	PCA	RF	test	MSI_SCORE_MANTIS	0.3081034332322768		Exp2_TCGA_tune_ontix_beta0.01_dim29_MUT	MUT	29.0	TCGA	0.3019829152203712	0.2377907382532743
855	Exp2_TCGA_tune_ontix_beta0.01_dim29_MUT	r2	PCA	RF	test	OS_MONTHS	-0.0107951190244821		Exp2_TCGA_tune_ontix_beta0.01_dim29_MUT	MUT	29.0	TCGA	-0.009464513361058	-0.4816693612548425
856	Exp2_TCGA_tune_ontix_beta0.01_dim29_MUT	r2	PCA	RF	test	TMB_NONSYNONYMOUS	0.8357890966196555		Exp2_TCGA_tune_ontix_beta0.01_dim29_MUT	MUT	29.0	TCGA	0.8378156371916128	-0.04250019078221075
857	Exp2_TCGA_tune_ontix_beta0.01_dim29_MUT	r2	PCA	RF	train	AGE	0.4555549486772597		Exp2_TCGA_tune_ontix_beta0.01_dim29_MUT	MUT	29.0	TCGA	0.4504369511993248	0.37452057160050123
858	Exp2_TCGA_tune_ontix_beta0.01_dim29_MUT	r2	PCA	RF	train	ANEUPLOIDY_SCORE	0.8182107963071394		Exp2_TCGA_tune_ontix_beta0.01_dim29_MUT	MUT	29.0	TCGA	0.8165468577999555	0.29516259064397
859	Exp2_TCGA_tune_ontix_beta0.01_dim29_MUT	r2	PCA	RF	train	MSI_SCORE_MANTIS	0.7686726074512644		Exp2_TCGA_tune_ontix_beta0.01_dim29_MUT	MUT	29.0	TCGA	0.7619932521604516	0.1275852479307323
860	Exp2_TCGA_tune_ontix_beta0.01_dim29_MUT	r2	PCA	RF	train	OS_MONTHS	0.286724443228546		Exp2_TCGA_tune_ontix_beta0.01_dim29_MUT	MUT	29.0	TCGA	0.3011845214593663	-1.2867529173529102
861	Exp2_TCGA_tune_ontix_beta0.01_dim29_MUT	r2	PCA	RF	train	TMB_NONSYNONYMOUS	0.8829384459155746		Exp2_TCGA_tune_ontix_beta0.01_dim29_MUT	MUT	29.0	TCGA	0.8844597580060932	-0.19901254424007622
862	Exp2_TCGA_tune_ontix_beta0.01_dim29_MUT	r2	PCA	RF	valid	AGE	0.1397121446960088		Exp2_TCGA_tune_ontix_beta0.01_dim29_MUT	MUT	29.0	TCGA	0.1354263656330943	0.38478929321499217
863	Exp2_TCGA_tune_ontix_beta0.01_dim29_MUT	r2	PCA	RF	valid	ANEUPLOIDY_SCORE	0.6362949981126038		Exp2_TCGA_tune_ontix_beta0.01_dim29_MUT	MUT	29.0	TCGA	0.6325339987912444	0.24944361741895452
864	Exp2_TCGA_tune_ontix_beta0.01_dim29_MUT	r2	PCA	RF	valid	MSI_SCORE_MANTIS	0.3248079078772662		Exp2_TCGA_tune_ontix_beta0.01_dim29_MUT	MUT	29.0	TCGA	0.3156031642549125	0.19925121613279437
865	Exp2_TCGA_tune_ontix_beta0.01_dim29_MUT	r2	PCA	RF	valid	OS_MONTHS	0.005268948353338		Exp2_TCGA_tune_ontix_beta0.01_dim29_MUT	MUT	29.0	TCGA	0.0069946899822033	-0.3157527761547804
866	Exp2_TCGA_tune_ontix_beta0.01_dim29_MUT	r2	PCA	RF	valid	TMB_NONSYNONYMOUS	0.8268991385261593		Exp2_TCGA_tune_ontix_beta0.01_dim29_MUT	MUT	29.0	TCGA	0.8315963656497067	-0.09723733069589742
867	Exp2_TCGA_tune_ontix_beta0.01_dim29_MUT	r2	PCA	SVM	test	AGE	0.0908219976139385		Exp2_TCGA_tune_ontix_beta0.01_dim29_MUT	MUT	29.0	TCGA	0.0908566825436903	-0.0046692290614568765
868	Exp2_TCGA_tune_ontix_beta0.01_dim29_MUT	r2	PCA	SVM	test	ANEUPLOIDY_SCORE	0.6081016986000489		Exp2_TCGA_tune_ontix_beta0.01_dim29_MUT	MUT	29.0	TCGA	0.6081356996373826	-0.0020689905444793905
869	Exp2_TCGA_tune_ontix_beta0.01_dim29_MUT	r2	PCA	SVM	test	MSI_SCORE_MANTIS	0.1859745583621667		Exp2_TCGA_tune_ontix_beta0.01_dim29_MUT	MUT	29.0	TCGA	0.1872335726042551	-0.044509527555289884
870	Exp2_TCGA_tune_ontix_beta0.01_dim29_MUT	r2	PCA	SVM	test	OS_MONTHS	-0.0892138537537228		Exp2_TCGA_tune_ontix_beta0.01_dim29_MUT	MUT	29.0	TCGA	-0.089206083034766	-0.0015578243430075457
871	Exp2_TCGA_tune_ontix_beta0.01_dim29_MUT	r2	PCA	SVM	test	TMB_NONSYNONYMOUS	0.0232729546941079		Exp2_TCGA_tune_ontix_beta0.01_dim29_MUT	MUT	29.0	TCGA	0.0234081015438797	-0.0591648029686663
872	Exp2_TCGA_tune_ontix_beta0.01_dim29_MUT	r2	PCA	SVM	train	AGE	0.1455535000042086		Exp2_TCGA_tune_ontix_beta0.01_dim29_MUT	MUT	29.0	TCGA	0.1454953384559365	0.006712362083501615
873	Exp2_TCGA_tune_ontix_beta0.01_dim29_MUT	r2	PCA	SVM	train	ANEUPLOIDY_SCORE	0.6516726451102393		Exp2_TCGA_tune_ontix_beta0.01_dim29_MUT	MUT	29.0	TCGA	0.6517094148930114	-0.003516577760702027
874	Exp2_TCGA_tune_ontix_beta0.01_dim29_MUT	r2	PCA	SVM	train	MSI_SCORE_MANTIS	0.4018077888233887		Exp2_TCGA_tune_ontix_beta0.01_dim29_MUT	MUT	29.0	TCGA	0.403030825872093	-0.04005827700724196
875	Exp2_TCGA_tune_ontix_beta0.01_dim29_MUT	r2	PCA	SVM	train	OS_MONTHS	-0.0604756357988915		Exp2_TCGA_tune_ontix_beta0.01_dim29_MUT	MUT	29.0	TCGA	-0.0604608211720494	-0.00355058873036758
876	Exp2_TCGA_tune_ontix_beta0.01_dim29_MUT	r2	PCA	SVM	train	TMB_NONSYNONYMOUS	0.0238839692556436		Exp2_TCGA_tune_ontix_beta0.01_dim29_MUT	MUT	29.0	TCGA	0.0240202588526073	-0.0752927049286588
877	Exp2_TCGA_tune_ontix_beta0.01_dim29_MUT	r2	PCA	SVM	valid	AGE	0.1070341601376392		Exp2_TCGA_tune_ontix_beta0.01_dim29_MUT	MUT	29.0	TCGA	0.106933149927517	0.018100266766965856
878	Exp2_TCGA_tune_ontix_beta0.01_dim29_MUT	r2	PCA	SVM	valid	ANEUPLOIDY_SCORE	0.6164227530922695		Exp2_TCGA_tune_ontix_beta0.01_dim29_MUT	MUT	29.0	TCGA	0.6164342669232307	-0.000939487353137834
879	Exp2_TCGA_tune_ontix_beta0.01_dim29_MUT	r2	PCA	SVM	valid	MSI_SCORE_MANTIS	0.2375638475525446		Exp2_TCGA_tune_ontix_beta0.01_dim29_MUT	MUT	29.0	TCGA	0.2402936259320752	-0.0690675963060942
880	Exp2_TCGA_tune_ontix_beta0.01_dim29_MUT	r2	PCA	SVM	valid	OS_MONTHS	-0.0829088160221347		Exp2_TCGA_tune_ontix_beta0.01_dim29_MUT	MUT	29.0	TCGA	-0.0828346843046614	-0.02940825344287053
881	Exp2_TCGA_tune_ontix_beta0.01_dim29_MUT	r2	PCA	SVM	valid	TMB_NONSYNONYMOUS	0.0248550174451819		Exp2_TCGA_tune_ontix_beta0.01_dim29_MUT	MUT	29.0	TCGA	0.0249893958981303	-0.07031524129183225
882	Exp2_TCGA_tune_ontix_beta0.01_dim29_MUT	r2	RandomFeature	Linear	test	AGE	0.02715725709518586	0.006309784596442657	Exp2_TCGA_tune_ontix_beta0.01_dim29_MUT	MUT	29.0	TCGA	0.02889790450149136	-0.2758647905804656
883	Exp2_TCGA_tune_ontix_beta0.01_dim29_MUT	r2	RandomFeature	Linear	test	ANEUPLOIDY_SCORE	0.35809030767075334	0.018292172202059528	Exp2_TCGA_tune_ontix_beta0.01_dim29_MUT	MUT	29.0	TCGA	0.3540142135393605	0.22283270058729743
884	Exp2_TCGA_tune_ontix_beta0.01_dim29_MUT	r2	RandomFeature	Linear	test	MSI_SCORE_MANTIS	0.00935752129771456	0.013809047444927527	Exp2_TCGA_tune_ontix_beta0.01_dim29_MUT	MUT	29.0	TCGA	-4.1891380567320166e-05	0.6806706049615727
885	Exp2_TCGA_tune_ontix_beta0.01_dim29_MUT	r2	RandomFeature	Linear	test	OS_MONTHS	-0.00260993676038676	0.0069848832593119225	Exp2_TCGA_tune_ontix_beta0.01_dim29_MUT	MUT	29.0	TCGA	0.0020802997329921005	-0.6714838772897249
886	Exp2_TCGA_tune_ontix_beta0.01_dim29_MUT	r2	RandomFeature	Linear	test	TMB_NONSYNONYMOUS	0.3127992144841872	0.08219885652291589	Exp2_TCGA_tune_ontix_beta0.01_dim29_MUT	MUT	29.0	TCGA	0.3530167041668968	-0.4892706709551067
887	Exp2_TCGA_tune_ontix_beta0.01_dim29_MUT	r2	RandomFeature	Linear	train	AGE	0.04959885885362042	0.007458482132244542	Exp2_TCGA_tune_ontix_beta0.01_dim29_MUT	MUT	29.0	TCGA	0.05299300235936668	-0.4550716145142567
888	Exp2_TCGA_tune_ontix_beta0.01_dim29_MUT	r2	RandomFeature	Linear	train	ANEUPLOIDY_SCORE	0.40003917771797826	0.018193901015742874	Exp2_TCGA_tune_ontix_beta0.01_dim29_MUT	MUT	29.0	TCGA	0.41898248385092984	-1.0411899084512037
889	Exp2_TCGA_tune_ontix_beta0.01_dim29_MUT	r2	RandomFeature	Linear	train	MSI_SCORE_MANTIS	0.03297149623939672	0.007233387459812998	Exp2_TCGA_tune_ontix_beta0.01_dim29_MUT	MUT	29.0	TCGA	0.0371695881036746	-0.5803770208082302
890	Exp2_TCGA_tune_ontix_beta0.01_dim29_MUT	r2	RandomFeature	Linear	train	OS_MONTHS	0.015105052642510039	0.0024094312453551148	Exp2_TCGA_tune_ontix_beta0.01_dim29_MUT	MUT	29.0	TCGA	0.01434115152944802	0.3170462384160836
891	Exp2_TCGA_tune_ontix_beta0.01_dim29_MUT	r2	RandomFeature	Linear	train	TMB_NONSYNONYMOUS	0.3431046555178247	0.05565433436448137	Exp2_TCGA_tune_ontix_beta0.01_dim29_MUT	MUT	29.0	TCGA	0.4026951905796555	-1.0707258606593189
892	Exp2_TCGA_tune_ontix_beta0.01_dim29_MUT	r2	RandomFeature	Linear	valid	AGE	0.027235058481990797	0.009296653576390134	Exp2_TCGA_tune_ontix_beta0.01_dim29_MUT	MUT	29.0	TCGA	0.02731240999601624	-0.00832036101913985
893	Exp2_TCGA_tune_ontix_beta0.01_dim29_MUT	r2	RandomFeature	Linear	valid	ANEUPLOIDY_SCORE	0.3733629544398365	0.01924016003961978	Exp2_TCGA_tune_ontix_beta0.01_dim29_MUT	MUT	29.0	TCGA	0.3821624951730681	-0.45735278267495516
894	Exp2_TCGA_tune_ontix_beta0.01_dim29_MUT	r2	RandomFeature	Linear	valid	MSI_SCORE_MANTIS	0.01564226288354286	0.012666540028841797	Exp2_TCGA_tune_ontix_beta0.01_dim29_MUT	MUT	29.0	TCGA	0.02071941514724366	-0.40083181769765763
895	Exp2_TCGA_tune_ontix_beta0.01_dim29_MUT	r2	RandomFeature	Linear	valid	OS_MONTHS	0.00415003389860346	0.007965193891141056	Exp2_TCGA_tune_ontix_beta0.01_dim29_MUT	MUT	29.0	TCGA	-0.00099295243593514	0.6456825037565834
896	Exp2_TCGA_tune_ontix_beta0.01_dim29_MUT	r2	RandomFeature	Linear	valid	TMB_NONSYNONYMOUS	0.2847628090101736	0.08423986301793994	Exp2_TCGA_tune_ontix_beta0.01_dim29_MUT	MUT	29.0	TCGA	0.3370378310896887	-0.6205497042223643
897	Exp2_TCGA_tune_ontix_beta0.01_dim29_MUT	r2	RandomFeature	RF	test	AGE	0.08290574963032107	0.013345653769237457	Exp2_TCGA_tune_ontix_beta0.01_dim29_MUT	MUT	29.0	TCGA	0.0795293240070612	0.2529981431889641
898	Exp2_TCGA_tune_ontix_beta0.01_dim29_MUT	r2	RandomFeature	RF	test	ANEUPLOIDY_SCORE	0.6903213602967068	0.009744652678665613	Exp2_TCGA_tune_ontix_beta0.01_dim29_MUT	MUT	29.0	TCGA	0.6897810101293751	0.055450941675395285
899	Exp2_TCGA_tune_ontix_beta0.01_dim29_MUT	r2	RandomFeature	RF	test	MSI_SCORE_MANTIS	0.161173559349344	0.025739093359416532	Exp2_TCGA_tune_ontix_beta0.01_dim29_MUT	MUT	29.0	TCGA	0.14984712907322012	0.4400477560714138
900	Exp2_TCGA_tune_ontix_beta0.01_dim29_MUT	r2	RandomFeature	RF	test	OS_MONTHS	0.00177477155050858	0.002762487653268234	Exp2_TCGA_tune_ontix_beta0.01_dim29_MUT	MUT	29.0	TCGA	0.0012410304406364995	0.19321031507258468
901	Exp2_TCGA_tune_ontix_beta0.01_dim29_MUT	r2	RandomFeature	RF	test	TMB_NONSYNONYMOUS	0.6453820376954427	0.04768309352638311	Exp2_TCGA_tune_ontix_beta0.01_dim29_MUT	MUT	29.0	TCGA	0.6735676891710518	-0.5911036678023834
902	Exp2_TCGA_tune_ontix_beta0.01_dim29_MUT	r2	RandomFeature	RF	train	AGE	0.474703469540664	0.013665464238888952	Exp2_TCGA_tune_ontix_beta0.01_dim29_MUT	MUT	29.0	TCGA	0.46336210257533084	0.8299291386719297
903	Exp2_TCGA_tune_ontix_beta0.01_dim29_MUT	r2	RandomFeature	RF	train	ANEUPLOIDY_SCORE	0.8976357281658238	0.005637362456921269	Exp2_TCGA_tune_ontix_beta0.01_dim29_MUT	MUT	29.0	TCGA	0.8996289177085162	-0.35356774696031906
904	Exp2_TCGA_tune_ontix_beta0.01_dim29_MUT	r2	RandomFeature	RF	train	MSI_SCORE_MANTIS	0.5658537795944582	0.052352097120500804	Exp2_TCGA_tune_ontix_beta0.01_dim29_MUT	MUT	29.0	TCGA	0.5422808545366679	0.4502766145839698
905	Exp2_TCGA_tune_ontix_beta0.01_dim29_MUT	r2	RandomFeature	RF	train	OS_MONTHS	0.38081932570407184	0.0112376494630899	Exp2_TCGA_tune_ontix_beta0.01_dim29_MUT	MUT	29.0	TCGA	0.3764901945793927	0.38523457586910753
906	Exp2_TCGA_tune_ontix_beta0.01_dim29_MUT	r2	RandomFeature	RF	train	TMB_NONSYNONYMOUS	0.8403060662499637	0.00764430250529047	Exp2_TCGA_tune_ontix_beta0.01_dim29_MUT	MUT	29.0	TCGA	0.84215031458752	-0.24125789583547824
907	Exp2_TCGA_tune_ontix_beta0.01_dim29_MUT	r2	RandomFeature	RF	valid	AGE	0.0903809422505238	0.01113798938402352	Exp2_TCGA_tune_ontix_beta0.01_dim29_MUT	MUT	29.0	TCGA	0.0812000744663887	0.8242841205526967
908	Exp2_TCGA_tune_ontix_beta0.01_dim29_MUT	r2	RandomFeature	RF	valid	ANEUPLOIDY_SCORE	0.7017922152374066	0.015077552836489767	Exp2_TCGA_tune_ontix_beta0.01_dim29_MUT	MUT	29.0	TCGA	0.7025847791428304	-0.052565818473246526
909	Exp2_TCGA_tune_ontix_beta0.01_dim29_MUT	r2	RandomFeature	RF	valid	MSI_SCORE_MANTIS	0.21182590229987372	0.046196674735571125	Exp2_TCGA_tune_ontix_beta0.01_dim29_MUT	MUT	29.0	TCGA	0.20841910331735924	0.07374554558341974
910	Exp2_TCGA_tune_ontix_beta0.01_dim29_MUT	r2	RandomFeature	RF	valid	OS_MONTHS	0.00368655433328618	0.005465483628936804	Exp2_TCGA_tune_ontix_beta0.01_dim29_MUT	MUT	29.0	TCGA	0.00381253017497406	-0.02304934937887389
911	Exp2_TCGA_tune_ontix_beta0.01_dim29_MUT	r2	RandomFeature	RF	valid	TMB_NONSYNONYMOUS	0.59745086938908	0.048306829176931104	Exp2_TCGA_tune_ontix_beta0.01_dim29_MUT	MUT	29.0	TCGA	0.6411812999715422	-0.9052639415079973
912	Exp2_TCGA_tune_ontix_beta0.01_dim29_MUT	r2	RandomFeature	SVM	test	AGE	0.06432631127903628	0.007428406123424199	Exp2_TCGA_tune_ontix_beta0.01_dim29_MUT	MUT	29.0	TCGA	0.06619177608026944	-0.25112584991156295
913	Exp2_TCGA_tune_ontix_beta0.01_dim29_MUT	r2	RandomFeature	SVM	test	ANEUPLOIDY_SCORE	0.5813796308115571	0.016433635921810078	Exp2_TCGA_tune_ontix_beta0.01_dim29_MUT	MUT	29.0	TCGA	0.5834998653877577	-0.12901798398653178
914	Exp2_TCGA_tune_ontix_beta0.01_dim29_MUT	r2	RandomFeature	SVM	test	MSI_SCORE_MANTIS	-0.03433976279323694	0.02828639869350345	Exp2_TCGA_tune_ontix_beta0.01_dim29_MUT	MUT	29.0	TCGA	-0.02425142105709548	-0.356649916642038
915	Exp2_TCGA_tune_ontix_beta0.01_dim29_MUT	r2	RandomFeature	SVM	test	OS_MONTHS	-0.09720361227313068	0.0049881868849210795	Exp2_TCGA_tune_ontix_beta0.01_dim29_MUT	MUT	29.0	TCGA	-0.10031319286365795	0.6233889511893187
916	Exp2_TCGA_tune_ontix_beta0.01_dim29_MUT	r2	RandomFeature	SVM	test	TMB_NONSYNONYMOUS	-0.007653703925971219	0.0022842440604994674	Exp2_TCGA_tune_ontix_beta0.01_dim29_MUT	MUT	29.0	TCGA	-0.007463008734198461	-0.08348284453065911
917	Exp2_TCGA_tune_ontix_beta0.01_dim29_MUT	r2	RandomFeature	SVM	train	AGE	0.11357451992463863	0.00866484071457517	Exp2_TCGA_tune_ontix_beta0.01_dim29_MUT	MUT	29.0	TCGA	0.11315892240028505	0.04796366581263283
918	Exp2_TCGA_tune_ontix_beta0.01_dim29_MUT	r2	RandomFeature	SVM	train	ANEUPLOIDY_SCORE	0.6292799696229745	0.010456126744308498	Exp2_TCGA_tune_ontix_beta0.01_dim29_MUT	MUT	29.0	TCGA	0.6373948234118372	-0.7760860199289158
919	Exp2_TCGA_tune_ontix_beta0.01_dim29_MUT	r2	RandomFeature	SVM	train	MSI_SCORE_MANTIS	0.4138601518207071	0.030531444187756582	Exp2_TCGA_tune_ontix_beta0.01_dim29_MUT	MUT	29.0	TCGA	0.3916112132698769	0.728722113962505
920	Exp2_TCGA_tune_ontix_beta0.01_dim29_MUT	r2	RandomFeature	SVM	train	OS_MONTHS	-0.06251430801843942	0.004172442365795274	Exp2_TCGA_tune_ontix_beta0.01_dim29_MUT	MUT	29.0	TCGA	-0.06412887240269163	0.3869590620323581
921	Exp2_TCGA_tune_ontix_beta0.01_dim29_MUT	r2	RandomFeature	SVM	train	TMB_NONSYNONYMOUS	0.00265738057736182	0.001810130172542417	Exp2_TCGA_tune_ontix_beta0.01_dim29_MUT	MUT	29.0	TCGA	0.00307891119188776	-0.23287309438849907
922	Exp2_TCGA_tune_ontix_beta0.01_dim29_MUT	r2	RandomFeature	SVM	valid	AGE	0.07463756531627326	0.005580592342790555	Exp2_TCGA_tune_ontix_beta0.01_dim29_MUT	MUT	29.0	TCGA	0.07599496715175612	-0.24323615704280124
923	Exp2_TCGA_tune_ontix_beta0.01_dim29_MUT	r2	RandomFeature	SVM	valid	ANEUPLOIDY_SCORE	0.5980246653936199	0.012255440078838472	Exp2_TCGA_tune_ontix_beta0.01_dim29_MUT	MUT	29.0	TCGA	0.6078559809206505	-0.8022001220508131
924	Exp2_TCGA_tune_ontix_beta0.01_dim29_MUT	r2	RandomFeature	SVM	valid	MSI_SCORE_MANTIS	0.02301130875912564	0.03952328625181581	Exp2_TCGA_tune_ontix_beta0.01_dim29_MUT	MUT	29.0	TCGA	0.02153103577936288	0.03745318570757133
925	Exp2_TCGA_tune_ontix_beta0.01_dim29_MUT	r2	RandomFeature	SVM	valid	OS_MONTHS	-0.09493412402108894	0.0025207793321458194	Exp2_TCGA_tune_ontix_beta0.01_dim29_MUT	MUT	29.0	TCGA	-0.09884498268505407	1.5514482422529203
926	Exp2_TCGA_tune_ontix_beta0.01_dim29_MUT	r2	RandomFeature	SVM	valid	TMB_NONSYNONYMOUS	-0.0105330720881383	0.001911085711711996	Exp2_TCGA_tune_ontix_beta0.01_dim29_MUT	MUT	29.0	TCGA	-0.010000874654223859	-0.27847910256086084
927	Exp2_TCGA_tune_ontix_beta0.01_dim29_MUT	r2	UMAP	Linear	test	AGE	0.0864989932661545		Exp2_TCGA_tune_ontix_beta0.01_dim29_MUT	MUT	29.0	TCGA	0.0879029068766759	-0.22249786645853253
928	Exp2_TCGA_tune_ontix_beta0.01_dim29_MUT	r2	UMAP	Linear	test	ANEUPLOIDY_SCORE	0.4993592175139527		Exp2_TCGA_tune_ontix_beta0.01_dim29_MUT	MUT	29.0	TCGA	0.4790090952313371	1.1125044121509164
929	Exp2_TCGA_tune_ontix_beta0.01_dim29_MUT	r2	UMAP	Linear	test	MSI_SCORE_MANTIS	0.0261877728013136		Exp2_TCGA_tune_ontix_beta0.01_dim29_MUT	MUT	29.0	TCGA	0.0245660143672811	0.11744173090144765
930	Exp2_TCGA_tune_ontix_beta0.01_dim29_MUT	r2	UMAP	Linear	test	OS_MONTHS	0.0179897256945353		Exp2_TCGA_tune_ontix_beta0.01_dim29_MUT	MUT	29.0	TCGA	0.0196312739538266	-0.2350144158963378
931	Exp2_TCGA_tune_ontix_beta0.01_dim29_MUT	r2	UMAP	Linear	test	TMB_NONSYNONYMOUS	0.0946012599513408		Exp2_TCGA_tune_ontix_beta0.01_dim29_MUT	MUT	29.0	TCGA	0.0840858718258136	0.12792620932136273
932	Exp2_TCGA_tune_ontix_beta0.01_dim29_MUT	r2	UMAP	Linear	train	AGE	0.108922216909149		Exp2_TCGA_tune_ontix_beta0.01_dim29_MUT	MUT	29.0	TCGA	0.1049845921325965	0.5279391579594102
933	Exp2_TCGA_tune_ontix_beta0.01_dim29_MUT	r2	UMAP	Linear	train	ANEUPLOIDY_SCORE	0.5369451438297113		Exp2_TCGA_tune_ontix_beta0.01_dim29_MUT	MUT	29.0	TCGA	0.5224919501147922	0.7943977326474921
934	Exp2_TCGA_tune_ontix_beta0.01_dim29_MUT	r2	UMAP	Linear	train	MSI_SCORE_MANTIS	0.0244287392339822		Exp2_TCGA_tune_ontix_beta0.01_dim29_MUT	MUT	29.0	TCGA	0.0265507834393271	-0.29336797138746956
935	Exp2_TCGA_tune_ontix_beta0.01_dim29_MUT	r2	UMAP	Linear	train	OS_MONTHS	0.0269230869327059		Exp2_TCGA_tune_ontix_beta0.01_dim29_MUT	MUT	29.0	TCGA	0.0266601517351937	0.10912749555277187
936	Exp2_TCGA_tune_ontix_beta0.01_dim29_MUT	r2	UMAP	Linear	train	TMB_NONSYNONYMOUS	0.0619251790914745		Exp2_TCGA_tune_ontix_beta0.01_dim29_MUT	MUT	29.0	TCGA	0.0580607438937134	0.06943637439723623
937	Exp2_TCGA_tune_ontix_beta0.01_dim29_MUT	r2	UMAP	Linear	valid	AGE	0.0878847180868214		Exp2_TCGA_tune_ontix_beta0.01_dim29_MUT	MUT	29.0	TCGA	0.0873741178487937	0.05492301437631491
938	Exp2_TCGA_tune_ontix_beta0.01_dim29_MUT	r2	UMAP	Linear	valid	ANEUPLOIDY_SCORE	0.5070252493039851		Exp2_TCGA_tune_ontix_beta0.01_dim29_MUT	MUT	29.0	TCGA	0.4880056169867047	0.9885381555098666
939	Exp2_TCGA_tune_ontix_beta0.01_dim29_MUT	r2	UMAP	Linear	valid	MSI_SCORE_MANTIS	0.0219793524152307		Exp2_TCGA_tune_ontix_beta0.01_dim29_MUT	MUT	29.0	TCGA	0.019564162512799	0.19067479334785165
940	Exp2_TCGA_tune_ontix_beta0.01_dim29_MUT	r2	UMAP	Linear	valid	OS_MONTHS	0.0259944557831628		Exp2_TCGA_tune_ontix_beta0.01_dim29_MUT	MUT	29.0	TCGA	0.0276165614424341	-0.2036492370983482
941	Exp2_TCGA_tune_ontix_beta0.01_dim29_MUT	r2	UMAP	Linear	valid	TMB_NONSYNONYMOUS	0.08342083999182		Exp2_TCGA_tune_ontix_beta0.01_dim29_MUT	MUT	29.0	TCGA	0.0851127956790082	-0.020084976714977335
942	Exp2_TCGA_tune_ontix_beta0.01_dim29_MUT	r2	UMAP	RF	test	AGE	0.1142020915264042		Exp2_TCGA_tune_ontix_beta0.01_dim29_MUT	MUT	29.0	TCGA	0.1167597910133928	-0.19165037031638357
943	Exp2_TCGA_tune_ontix_beta0.01_dim29_MUT	r2	UMAP	RF	test	ANEUPLOIDY_SCORE	0.5838031877679224		Exp2_TCGA_tune_ontix_beta0.01_dim29_MUT	MUT	29.0	TCGA	0.5919026574385218	-0.8311706879334855
944	Exp2_TCGA_tune_ontix_beta0.01_dim29_MUT	r2	UMAP	RF	test	MSI_SCORE_MANTIS	0.0810469139527718		Exp2_TCGA_tune_ontix_beta0.01_dim29_MUT	MUT	29.0	TCGA	0.037798388606079	1.6802660739746111
945	Exp2_TCGA_tune_ontix_beta0.01_dim29_MUT	r2	UMAP	RF	test	OS_MONTHS	0.0081222153497871		Exp2_TCGA_tune_ontix_beta0.01_dim29_MUT	MUT	29.0	TCGA	-0.0012698623507998	3.3998623267964136
946	Exp2_TCGA_tune_ontix_beta0.01_dim29_MUT	r2	UMAP	RF	test	TMB_NONSYNONYMOUS	0.589769412382168		Exp2_TCGA_tune_ontix_beta0.01_dim29_MUT	MUT	29.0	TCGA	0.6255029812778833	-0.7493970347360938
947	Exp2_TCGA_tune_ontix_beta0.01_dim29_MUT	r2	UMAP	RF	train	AGE	0.3696701920163812		Exp2_TCGA_tune_ontix_beta0.01_dim29_MUT	MUT	29.0	TCGA	0.4117274086193078	-3.0776280898852213
948	Exp2_TCGA_tune_ontix_beta0.01_dim29_MUT	r2	UMAP	RF	train	ANEUPLOIDY_SCORE	0.7527295508884961		Exp2_TCGA_tune_ontix_beta0.01_dim29_MUT	MUT	29.0	TCGA	0.755759479567407	-0.5374727458212019
949	Exp2_TCGA_tune_ontix_beta0.01_dim29_MUT	r2	UMAP	RF	train	MSI_SCORE_MANTIS	0.4877854672721152		Exp2_TCGA_tune_ontix_beta0.01_dim29_MUT	MUT	29.0	TCGA	0.46893905158839	0.3599935192728896
950	Exp2_TCGA_tune_ontix_beta0.01_dim29_MUT	r2	UMAP	RF	train	OS_MONTHS	0.2316625068237511		Exp2_TCGA_tune_ontix_beta0.01_dim29_MUT	MUT	29.0	TCGA	0.2628461231597728	-2.7749233893123626
951	Exp2_TCGA_tune_ontix_beta0.01_dim29_MUT	r2	UMAP	RF	train	TMB_NONSYNONYMOUS	0.8690754966504155		Exp2_TCGA_tune_ontix_beta0.01_dim29_MUT	MUT	29.0	TCGA	0.8487719790198971	2.6560327271803734
952	Exp2_TCGA_tune_ontix_beta0.01_dim29_MUT	r2	UMAP	RF	valid	AGE	0.1245596877574779		Exp2_TCGA_tune_ontix_beta0.01_dim29_MUT	MUT	29.0	TCGA	0.118585255222663	0.5364013493660451
953	Exp2_TCGA_tune_ontix_beta0.01_dim29_MUT	r2	UMAP	RF	valid	ANEUPLOIDY_SCORE	0.5912063667909624		Exp2_TCGA_tune_ontix_beta0.01_dim29_MUT	MUT	29.0	TCGA	0.5965143147590979	-0.3520430686397282
954	Exp2_TCGA_tune_ontix_beta0.01_dim29_MUT	r2	UMAP	RF	valid	MSI_SCORE_MANTIS	0.1145164740051943		Exp2_TCGA_tune_ontix_beta0.01_dim29_MUT	MUT	29.0	TCGA	0.1251784631102144	-0.23079559656726667
955	Exp2_TCGA_tune_ontix_beta0.01_dim29_MUT	r2	UMAP	RF	valid	OS_MONTHS	0.0070393433259433		Exp2_TCGA_tune_ontix_beta0.01_dim29_MUT	MUT	29.0	TCGA	0.0022893339903701	0.8690922264270355
956	Exp2_TCGA_tune_ontix_beta0.01_dim29_MUT	r2	UMAP	RF	valid	TMB_NONSYNONYMOUS	0.6159973795906872		Exp2_TCGA_tune_ontix_beta0.01_dim29_MUT	MUT	29.0	TCGA	0.5589967643478497	1.179970124597996
957	Exp2_TCGA_tune_ontix_beta0.01_dim29_MUT	r2	UMAP	SVM	test	AGE	0.0525097067009794		Exp2_TCGA_tune_ontix_beta0.01_dim29_MUT	MUT	29.0	TCGA	0.0525501598539754	-0.005445737931376498
958	Exp2_TCGA_tune_ontix_beta0.01_dim29_MUT	r2	UMAP	SVM	test	ANEUPLOIDY_SCORE	0.4654032110861701		Exp2_TCGA_tune_ontix_beta0.01_dim29_MUT	MUT	29.0	TCGA	0.459203661539562	0.3772475900102131
959	Exp2_TCGA_tune_ontix_beta0.01_dim29_MUT	r2	UMAP	SVM	test	MSI_SCORE_MANTIS	-0.0582641071289806		Exp2_TCGA_tune_ontix_beta0.01_dim29_MUT	MUT	29.0	TCGA	-0.0592888606500456	0.0362277832596751
960	Exp2_TCGA_tune_ontix_beta0.01_dim29_MUT	r2	UMAP	SVM	test	OS_MONTHS	-0.1038450357317068		Exp2_TCGA_tune_ontix_beta0.01_dim29_MUT	MUT	29.0	TCGA	-0.1039870812425487	0.028476381121825437
961	Exp2_TCGA_tune_ontix_beta0.01_dim29_MUT	r2	UMAP	SVM	test	TMB_NONSYNONYMOUS	-0.0227675531118494		Exp2_TCGA_tune_ontix_beta0.01_dim29_MUT	MUT	29.0	TCGA	-0.0223748622871478	-0.17191281417439033
962	Exp2_TCGA_tune_ontix_beta0.01_dim29_MUT	r2	UMAP	SVM	train	AGE	0.06933118003537		Exp2_TCGA_tune_ontix_beta0.01_dim29_MUT	MUT	29.0	TCGA	0.0709222478128189	-0.18362343058107874
963	Exp2_TCGA_tune_ontix_beta0.01_dim29_MUT	r2	UMAP	SVM	train	ANEUPLOIDY_SCORE	0.5054867615976402		Exp2_TCGA_tune_ontix_beta0.01_dim29_MUT	MUT	29.0	TCGA	0.5003880911132967	0.48762516073351403
964	Exp2_TCGA_tune_ontix_beta0.01_dim29_MUT	r2	UMAP	SVM	train	MSI_SCORE_MANTIS	-0.0732926954971922		Exp2_TCGA_tune_ontix_beta0.01_dim29_MUT	MUT	29.0	TCGA	-0.0741278610372426	0.027354275641678156
965	Exp2_TCGA_tune_ontix_beta0.01_dim29_MUT	r2	UMAP	SVM	train	OS_MONTHS	-0.0885642885480655		Exp2_TCGA_tune_ontix_beta0.01_dim29_MUT	MUT	29.0	TCGA	-0.0887610070411697	0.04714708457493577
966	Exp2_TCGA_tune_ontix_beta0.01_dim29_MUT	r2	UMAP	SVM	train	TMB_NONSYNONYMOUS	-0.0173571045664635		Exp2_TCGA_tune_ontix_beta0.01_dim29_MUT	MUT	29.0	TCGA	-0.0170360227301993	-0.17738052275722377
967	Exp2_TCGA_tune_ontix_beta0.01_dim29_MUT	r2	UMAP	SVM	valid	AGE	0.059466209799981		Exp2_TCGA_tune_ontix_beta0.01_dim29_MUT	MUT	29.0	TCGA	0.0620869243404847	-0.46961225252178546
968	Exp2_TCGA_tune_ontix_beta0.01_dim29_MUT	r2	UMAP	SVM	valid	ANEUPLOIDY_SCORE	0.4846931020531273		Exp2_TCGA_tune_ontix_beta0.01_dim29_MUT	MUT	29.0	TCGA	0.4813079722382328	0.27621446419860907
969	Exp2_TCGA_tune_ontix_beta0.01_dim29_MUT	r2	UMAP	SVM	valid	MSI_SCORE_MANTIS	-0.0467963105754885		Exp2_TCGA_tune_ontix_beta0.01_dim29_MUT	MUT	29.0	TCGA	-0.048075078041188	0.0323547859242284
970	Exp2_TCGA_tune_ontix_beta0.01_dim29_MUT	r2	UMAP	SVM	valid	OS_MONTHS	-0.1029660451357814		Exp2_TCGA_tune_ontix_beta0.01_dim29_MUT	MUT	29.0	TCGA	-0.1037932642904995	0.32816008294304655
971	Exp2_TCGA_tune_ontix_beta0.01_dim29_MUT	r2	UMAP	SVM	valid	TMB_NONSYNONYMOUS	-0.0247798024431011		Exp2_TCGA_tune_ontix_beta0.01_dim29_MUT	MUT	29.0	TCGA	-0.02442256268227	-0.18693026620510803
972	Exp2_TCGA_tune_ontix_beta0.01_dim29_MUT	roc_auc_ovo	ontix_B0.01	Linear	test	AJCC_PATHOLOGIC_TUMOR_STAGE_SHORT	0.6956766122283027		Exp2_TCGA_tune_ontix_beta0.01_dim29_MUT	MUT	29.0	TCGA	0.5988847101894235	7.096318101868168
973	Exp2_TCGA_tune_ontix_beta0.01_dim29_MUT	roc_auc_ovo	ontix_B0.01	Linear	test	CANCER_TYPE_ACRONYM	0.8880692599710545		Exp2_TCGA_tune_ontix_beta0.01_dim29_MUT	MUT	29.0	TCGA	0.8440909022510344	2.6962572459186895
974	Exp2_TCGA_tune_ontix_beta0.01_dim29_MUT	roc_auc_ovo	ontix_B0.01	Linear	test	DFS_STATUS	0.6329840489435977		Exp2_TCGA_tune_ontix_beta0.01_dim29_MUT	MUT	29.0	TCGA	0.6006228345078685	6.033551765186648
975	Exp2_TCGA_tune_ontix_beta0.01_dim29_MUT	roc_auc_ovo	ontix_B0.01	Linear	test	OS_STATUS	0.6964805571453728		Exp2_TCGA_tune_ontix_beta0.01_dim29_MUT	MUT	29.0	TCGA	0.5076822572715799	3.8516775896292605
976	Exp2_TCGA_tune_ontix_beta0.01_dim29_MUT	roc_auc_ovo	ontix_B0.01	Linear	test	PFS_STATUS	0.6369913246364365		Exp2_TCGA_tune_ontix_beta0.01_dim29_MUT	MUT	29.0	TCGA	0.6051778582529954	2.6392671419508362
977	Exp2_TCGA_tune_ontix_beta0.01_dim29_MUT	roc_auc_ovo	ontix_B0.01	Linear	test	SEX	0.6313326812961764		Exp2_TCGA_tune_ontix_beta0.01_dim29_MUT	MUT	29.0	TCGA	0.627153559342269	0.28102267550103255
978	Exp2_TCGA_tune_ontix_beta0.01_dim29_MUT	roc_auc_ovo	ontix_B0.01	Linear	train	AJCC_PATHOLOGIC_TUMOR_STAGE_SHORT	0.7682757653015309		Exp2_TCGA_tune_ontix_beta0.01_dim29_MUT	MUT	29.0	TCGA	0.685304093995991	1.663513091263682
979	Exp2_TCGA_tune_ontix_beta0.01_dim29_MUT	roc_auc_ovo	ontix_B0.01	Linear	train	CANCER_TYPE_ACRONYM	0.9118466047971951		Exp2_TCGA_tune_ontix_beta0.01_dim29_MUT	MUT	29.0	TCGA	0.8705139449343497	5.287754529911045
980	Exp2_TCGA_tune_ontix_beta0.01_dim29_MUT	roc_auc_ovo	ontix_B0.01	Linear	train	DFS_STATUS	0.6417993171050167		Exp2_TCGA_tune_ontix_beta0.01_dim29_MUT	MUT	29.0	TCGA	0.6221554887135078	3.1840677262959236
981	Exp2_TCGA_tune_ontix_beta0.01_dim29_MUT	roc_auc_ovo	ontix_B0.01	Linear	train	OS_STATUS	0.880303356367015		Exp2_TCGA_tune_ontix_beta0.01_dim29_MUT	MUT	29.0	TCGA	0.791258584547374	0.8777828970923509
982	Exp2_TCGA_tune_ontix_beta0.01_dim29_MUT	roc_auc_ovo	ontix_B0.01	Linear	train	PFS_STATUS	0.6550542121808942		Exp2_TCGA_tune_ontix_beta0.01_dim29_MUT	MUT	29.0	TCGA	0.6344449071784506	2.9360811197074566
983	Exp2_TCGA_tune_ontix_beta0.01_dim29_MUT	roc_auc_ovo	ontix_B0.01	Linear	train	SEX	0.6457050416961454		Exp2_TCGA_tune_ontix_beta0.01_dim29_MUT	MUT	29.0	TCGA	0.6404783002209715	0.7394223106261751
984	Exp2_TCGA_tune_ontix_beta0.01_dim29_MUT	roc_auc_ovo	ontix_B0.01	Linear	valid	AJCC_PATHOLOGIC_TUMOR_STAGE_SHORT	0.6297854893654986		Exp2_TCGA_tune_ontix_beta0.01_dim29_MUT	MUT	29.0	TCGA	0.5311579991839958	3.1560600703653225
985	Exp2_TCGA_tune_ontix_beta0.01_dim29_MUT	roc_auc_ovo	ontix_B0.01	Linear	valid	CANCER_TYPE_ACRONYM	0.872828204584879		Exp2_TCGA_tune_ontix_beta0.01_dim29_MUT	MUT	29.0	TCGA	0.8348242967665993	2.7253393231518324
986	Exp2_TCGA_tune_ontix_beta0.01_dim29_MUT	roc_auc_ovo	ontix_B0.01	Linear	valid	DFS_STATUS	0.6137663601171991		Exp2_TCGA_tune_ontix_beta0.01_dim29_MUT	MUT	29.0	TCGA	0.5985973972312344	1.328408186556409
987	Exp2_TCGA_tune_ontix_beta0.01_dim29_MUT	roc_auc_ovo	ontix_B0.01	Linear	valid	OS_STATUS	0.5340470811245164		Exp2_TCGA_tune_ontix_beta0.01_dim29_MUT	MUT	29.0	TCGA	0.3830795573987752	2.0915779658549964
988	Exp2_TCGA_tune_ontix_beta0.01_dim29_MUT	roc_auc_ovo	ontix_B0.01	Linear	valid	PFS_STATUS	0.6375209593934534		Exp2_TCGA_tune_ontix_beta0.01_dim29_MUT	MUT	29.0	TCGA	0.6173270394401108	2.675939315002162
989	Exp2_TCGA_tune_ontix_beta0.01_dim29_MUT	roc_auc_ovo	ontix_B0.01	Linear	valid	SEX	0.6421780586507012		Exp2_TCGA_tune_ontix_beta0.01_dim29_MUT	MUT	29.0	TCGA	0.6246385146996323	1.2757319922216128
990	Exp2_TCGA_tune_ontix_beta0.01_dim29_MUT	roc_auc_ovo	ontix_B0.01	RF	test	AJCC_PATHOLOGIC_TUMOR_STAGE_SHORT	0.6111237139361905		Exp2_TCGA_tune_ontix_beta0.01_dim29_MUT	MUT	29.0	TCGA	0.6021972069829832	0.5031574956598506
991	Exp2_TCGA_tune_ontix_beta0.01_dim29_MUT	roc_auc_ovo	ontix_B0.01	RF	test	CANCER_TYPE_ACRONYM	0.8633650000522777		Exp2_TCGA_tune_ontix_beta0.01_dim29_MUT	MUT	29.0	TCGA	0.8402850704809799	1.7226349591948318
992	Exp2_TCGA_tune_ontix_beta0.01_dim29_MUT	roc_auc_ovo	ontix_B0.01	RF	test	DFS_STATUS	0.6291637594232995		Exp2_TCGA_tune_ontix_beta0.01_dim29_MUT	MUT	29.0	TCGA	0.6280418471938041	0.10439607583446102
993	Exp2_TCGA_tune_ontix_beta0.01_dim29_MUT	roc_auc_ovo	ontix_B0.01	RF	test	OS_STATUS	0.5543490523465704		Exp2_TCGA_tune_ontix_beta0.01_dim29_MUT	MUT	29.0	TCGA	0.5632543989022922	-0.28248158014984664
994	Exp2_TCGA_tune_ontix_beta0.01_dim29_MUT	roc_auc_ovo	ontix_B0.01	RF	test	PFS_STATUS	0.6619508864729435		Exp2_TCGA_tune_ontix_beta0.01_dim29_MUT	MUT	29.0	TCGA	0.6449218913280564	1.0815603910285148
995	Exp2_TCGA_tune_ontix_beta0.01_dim29_MUT	roc_auc_ovo	ontix_B0.01	RF	test	SEX	0.6698109092244892		Exp2_TCGA_tune_ontix_beta0.01_dim29_MUT	MUT	29.0	TCGA	0.6637738257591412	0.4548350401191396
996	Exp2_TCGA_tune_ontix_beta0.01_dim29_MUT	roc_auc_ovo	ontix_B0.01	RF	train	AJCC_PATHOLOGIC_TUMOR_STAGE_SHORT	0.9846663085803804		Exp2_TCGA_tune_ontix_beta0.01_dim29_MUT	MUT	29.0	TCGA	0.9794567217177262	2.82970641651026
997	Exp2_TCGA_tune_ontix_beta0.01_dim29_MUT	roc_auc_ovo	ontix_B0.01	RF	train	CANCER_TYPE_ACRONYM	0.9799139177939414		Exp2_TCGA_tune_ontix_beta0.01_dim29_MUT	MUT	29.0	TCGA	0.9770998641937264	1.3792988219558175
998	Exp2_TCGA_tune_ontix_beta0.01_dim29_MUT	roc_auc_ovo	ontix_B0.01	RF	train	DFS_STATUS	0.9845140042700408		Exp2_TCGA_tune_ontix_beta0.01_dim29_MUT	MUT	29.0	TCGA	0.9828104130144494	0.954308836245105
999	Exp2_TCGA_tune_ontix_beta0.01_dim29_MUT	roc_auc_ovo	ontix_B0.01	RF	train	OS_STATUS	0.995062238310828		Exp2_TCGA_tune_ontix_beta0.01_dim29_MUT	MUT	29.0	TCGA	0.9914785916560904	0.5738591895631564
1000	Exp2_TCGA_tune_ontix_beta0.01_dim29_MUT	roc_auc_ovo	ontix_B0.01	RF	train	PFS_STATUS	0.9854831666044868		Exp2_TCGA_tune_ontix_beta0.01_dim29_MUT	MUT	29.0	TCGA	0.971167477897221	9.094361419575195
1001	Exp2_TCGA_tune_ontix_beta0.01_dim29_MUT	roc_auc_ovo	ontix_B0.01	RF	train	SEX	0.965996926261322		Exp2_TCGA_tune_ontix_beta0.01_dim29_MUT	MUT	29.0	TCGA	0.9686712431448417	-0.524107580721099
1002	Exp2_TCGA_tune_ontix_beta0.01_dim29_MUT	roc_auc_ovo	ontix_B0.01	RF	valid	AJCC_PATHOLOGIC_TUMOR_STAGE_SHORT	0.6235808099835979		Exp2_TCGA_tune_ontix_beta0.01_dim29_MUT	MUT	29.0	TCGA	0.6185924055175733	0.23103908377781437
1003	Exp2_TCGA_tune_ontix_beta0.01_dim29_MUT	roc_auc_ovo	ontix_B0.01	RF	valid	CANCER_TYPE_ACRONYM	0.846661272344074		Exp2_TCGA_tune_ontix_beta0.01_dim29_MUT	MUT	29.0	TCGA	0.8265803962996987	1.25929894560767
1004	Exp2_TCGA_tune_ontix_beta0.01_dim29_MUT	roc_auc_ovo	ontix_B0.01	RF	valid	DFS_STATUS	0.612547462503309		Exp2_TCGA_tune_ontix_beta0.01_dim29_MUT	MUT	29.0	TCGA	0.5992165554006498	4.453034878818785
1005	Exp2_TCGA_tune_ontix_beta0.01_dim29_MUT	roc_auc_ovo	ontix_B0.01	RF	valid	OS_STATUS	0.5522392358254883		Exp2_TCGA_tune_ontix_beta0.01_dim29_MUT	MUT	29.0	TCGA	0.5512256316074094	0.022252429065476975
1006	Exp2_TCGA_tune_ontix_beta0.01_dim29_MUT	roc_auc_ovo	ontix_B0.01	RF	valid	PFS_STATUS	0.6438543413282788		Exp2_TCGA_tune_ontix_beta0.01_dim29_MUT	MUT	29.0	TCGA	0.6346816775846447	0.700438087942017
1007	Exp2_TCGA_tune_ontix_beta0.01_dim29_MUT	roc_auc_ovo	ontix_B0.01	RF	valid	SEX	0.6697906849973206		Exp2_TCGA_tune_ontix_beta0.01_dim29_MUT	MUT	29.0	TCGA	0.6426712031339505	2.109720946444477
1008	Exp2_TCGA_tune_ontix_beta0.01_dim29_MUT	roc_auc_ovo	ontix_B0.01	SVM	test	AJCC_PATHOLOGIC_TUMOR_STAGE_SHORT	0.7018424561005128		Exp2_TCGA_tune_ontix_beta0.01_dim29_MUT	MUT	29.0	TCGA	0.6468925750036352	12.610148203676143
1009	Exp2_TCGA_tune_ontix_beta0.01_dim29_MUT	roc_auc_ovo	ontix_B0.01	SVM	test	CANCER_TYPE_ACRONYM	0.8932858377003752		Exp2_TCGA_tune_ontix_beta0.01_dim29_MUT	MUT	29.0	TCGA	0.8414005263095365	3.8120621719012187
1010	Exp2_TCGA_tune_ontix_beta0.01_dim29_MUT	roc_auc_ovo	ontix_B0.01	SVM	test	DFS_STATUS	0.6357588317228532		Exp2_TCGA_tune_ontix_beta0.01_dim29_MUT	MUT	29.0	TCGA	0.619020766958668	2.61765966533819
1011	Exp2_TCGA_tune_ontix_beta0.01_dim29_MUT	roc_auc_ovo	ontix_B0.01	SVM	test	OS_STATUS	0.7402643560506003		Exp2_TCGA_tune_ontix_beta0.01_dim29_MUT	MUT	29.0	TCGA	0.5526937314725133	25.12759008879348
1012	Exp2_TCGA_tune_ontix_beta0.01_dim29_MUT	roc_auc_ovo	ontix_B0.01	SVM	test	PFS_STATUS	0.6621757188619808		Exp2_TCGA_tune_ontix_beta0.01_dim29_MUT	MUT	29.0	TCGA	0.6440174951265205	1.7301774514823318
1013	Exp2_TCGA_tune_ontix_beta0.01_dim29_MUT	roc_auc_ovo	ontix_B0.01	SVM	test	SEX	0.6758531584771719		Exp2_TCGA_tune_ontix_beta0.01_dim29_MUT	MUT	29.0	TCGA	0.6499857653860105	4.2595116332299705
1014	Exp2_TCGA_tune_ontix_beta0.01_dim29_MUT	roc_auc_ovo	ontix_B0.01	SVM	train	AJCC_PATHOLOGIC_TUMOR_STAGE_SHORT	0.8232334205954275		Exp2_TCGA_tune_ontix_beta0.01_dim29_MUT	MUT	29.0	TCGA	0.74825406893392	6.821529097979104
1015	Exp2_TCGA_tune_ontix_beta0.01_dim29_MUT	roc_auc_ovo	ontix_B0.01	SVM	train	CANCER_TYPE_ACRONYM	0.9572239167575136		Exp2_TCGA_tune_ontix_beta0.01_dim29_MUT	MUT	29.0	TCGA	0.9064623712161428	10.990909890387716
1016	Exp2_TCGA_tune_ontix_beta0.01_dim29_MUT	roc_auc_ovo	ontix_B0.01	SVM	train	DFS_STATUS	0.7802960101476325		Exp2_TCGA_tune_ontix_beta0.01_dim29_MUT	MUT	29.0	TCGA	0.6925519441692254	17.10289594353357
1017	Exp2_TCGA_tune_ontix_beta0.01_dim29_MUT	roc_auc_ovo	ontix_B0.01	SVM	train	OS_STATUS	0.8236177899883957		Exp2_TCGA_tune_ontix_beta0.01_dim29_MUT	MUT	29.0	TCGA	0.4497032426463311	52.965781823543324
1018	Exp2_TCGA_tune_ontix_beta0.01_dim29_MUT	roc_auc_ovo	ontix_B0.01	SVM	train	PFS_STATUS	0.7952330444137883		Exp2_TCGA_tune_ontix_beta0.01_dim29_MUT	MUT	29.0	TCGA	0.7151481038028059	18.66896502140542
1019	Exp2_TCGA_tune_ontix_beta0.01_dim29_MUT	roc_auc_ovo	ontix_B0.01	SVM	train	SEX	0.8018703666494478		Exp2_TCGA_tune_ontix_beta0.01_dim29_MUT	MUT	29.0	TCGA	0.7061326963113854	13.613960675222266
1020	Exp2_TCGA_tune_ontix_beta0.01_dim29_MUT	roc_auc_ovo	ontix_B0.01	SVM	valid	AJCC_PATHOLOGIC_TUMOR_STAGE_SHORT	0.6222776018895989		Exp2_TCGA_tune_ontix_beta0.01_dim29_MUT	MUT	29.0	TCGA	0.5572485178597595	11.175149875327081
1021	Exp2_TCGA_tune_ontix_beta0.01_dim29_MUT	roc_auc_ovo	ontix_B0.01	SVM	valid	CANCER_TYPE_ACRONYM	0.8750878451084062		Exp2_TCGA_tune_ontix_beta0.01_dim29_MUT	MUT	29.0	TCGA	0.829449356653168	2.777961012415722
1022	Exp2_TCGA_tune_ontix_beta0.01_dim29_MUT	roc_auc_ovo	ontix_B0.01	SVM	valid	DFS_STATUS	0.619869104051744		Exp2_TCGA_tune_ontix_beta0.01_dim29_MUT	MUT	29.0	TCGA	0.6021194169342317	3.5104339849825923
1023	Exp2_TCGA_tune_ontix_beta0.01_dim29_MUT	roc_auc_ovo	ontix_B0.01	SVM	valid	OS_STATUS	0.608461363792158		Exp2_TCGA_tune_ontix_beta0.01_dim29_MUT	MUT	29.0	TCGA	0.6573419124927643	-3.4622954409162823
1024	Exp2_TCGA_tune_ontix_beta0.01_dim29_MUT	roc_auc_ovo	ontix_B0.01	SVM	valid	PFS_STATUS	0.6494261552401086		Exp2_TCGA_tune_ontix_beta0.01_dim29_MUT	MUT	29.0	TCGA	0.6285305512450661	2.731286098385092
1025	Exp2_TCGA_tune_ontix_beta0.01_dim29_MUT	roc_auc_ovo	ontix_B0.01	SVM	valid	SEX	0.6773991998817377		Exp2_TCGA_tune_ontix_beta0.01_dim29_MUT	MUT	29.0	TCGA	0.6082763965112626	18.626984767557435
1026	Exp2_TCGA_tune_ontix_beta0.01_dim29_MUT	roc_auc_ovo	PCA	Linear	test	AJCC_PATHOLOGIC_TUMOR_STAGE_SHORT	0.7171705477448007		Exp2_TCGA_tune_ontix_beta0.01_dim29_MUT	MUT	29.0	TCGA	0.7171282602244565	0.0031003182061762795
1027	Exp2_TCGA_tune_ontix_beta0.01_dim29_MUT	roc_auc_ovo	PCA	Linear	test	CANCER_TYPE_ACRONYM	0.8930490558064678		Exp2_TCGA_tune_ontix_beta0.01_dim29_MUT	MUT	29.0	TCGA	0.8931463752982709	-0.005966534417084116
1028	Exp2_TCGA_tune_ontix_beta0.01_dim29_MUT	roc_auc_ovo	PCA	Linear	test	DFS_STATUS	0.6383068249857736		Exp2_TCGA_tune_ontix_beta0.01_dim29_MUT	MUT	29.0	TCGA	0.6380599316755345	0.04603175726808046
1029	Exp2_TCGA_tune_ontix_beta0.01_dim29_MUT	roc_auc_ovo	PCA	Linear	test	OS_STATUS	0.7562782498312348		Exp2_TCGA_tune_ontix_beta0.01_dim29_MUT	MUT	29.0	TCGA	0.7586003767867101	-0.04737375474597547
1030	Exp2_TCGA_tune_ontix_beta0.01_dim29_MUT	roc_auc_ovo	PCA	Linear	test	PFS_STATUS	0.6391129823921405		Exp2_TCGA_tune_ontix_beta0.01_dim29_MUT	MUT	29.0	TCGA	0.6390775158744333	0.0029423268026172746
1031	Exp2_TCGA_tune_ontix_beta0.01_dim29_MUT	roc_auc_ovo	PCA	Linear	test	SEX	0.6418525202154477		Exp2_TCGA_tune_ontix_beta0.01_dim29_MUT	MUT	29.0	TCGA	0.6419719073005202	-0.008028116536772363
1032	Exp2_TCGA_tune_ontix_beta0.01_dim29_MUT	roc_auc_ovo	PCA	Linear	train	AJCC_PATHOLOGIC_TUMOR_STAGE_SHORT	0.7645025412840484		Exp2_TCGA_tune_ontix_beta0.01_dim29_MUT	MUT	29.0	TCGA	0.7645217771575116	-0.0003856632851239595
1033	Exp2_TCGA_tune_ontix_beta0.01_dim29_MUT	roc_auc_ovo	PCA	Linear	train	CANCER_TYPE_ACRONYM	0.9161402345654014		Exp2_TCGA_tune_ontix_beta0.01_dim29_MUT	MUT	29.0	TCGA	0.9161427931607802	-0.0003273252761687273
1034	Exp2_TCGA_tune_ontix_beta0.01_dim29_MUT	roc_auc_ovo	PCA	Linear	train	DFS_STATUS	0.6494616201369253		Exp2_TCGA_tune_ontix_beta0.01_dim29_MUT	MUT	29.0	TCGA	0.6497316822406597	-0.04377436065201428
1035	Exp2_TCGA_tune_ontix_beta0.01_dim29_MUT	roc_auc_ovo	PCA	Linear	train	OS_STATUS	0.8594506880915226		Exp2_TCGA_tune_ontix_beta0.01_dim29_MUT	MUT	29.0	TCGA	0.8593668713878957	0.0008262458023180321
1036	Exp2_TCGA_tune_ontix_beta0.01_dim29_MUT	roc_auc_ovo	PCA	Linear	train	PFS_STATUS	0.6585073647009149		Exp2_TCGA_tune_ontix_beta0.01_dim29_MUT	MUT	29.0	TCGA	0.6585981762495987	-0.012937363657358484
1037	Exp2_TCGA_tune_ontix_beta0.01_dim29_MUT	roc_auc_ovo	PCA	Linear	train	SEX	0.6542399399725369		Exp2_TCGA_tune_ontix_beta0.01_dim29_MUT	MUT	29.0	TCGA	0.6543740214935886	-0.018968389498351498
1038	Exp2_TCGA_tune_ontix_beta0.01_dim29_MUT	roc_auc_ovo	PCA	Linear	valid	AJCC_PATHOLOGIC_TUMOR_STAGE_SHORT	0.6139254500906438		Exp2_TCGA_tune_ontix_beta0.01_dim29_MUT	MUT	29.0	TCGA	0.6158745334356939	-0.06237027939985287
1039	Exp2_TCGA_tune_ontix_beta0.01_dim29_MUT	roc_auc_ovo	PCA	Linear	valid	CANCER_TYPE_ACRONYM	0.8816850514698181		Exp2_TCGA_tune_ontix_beta0.01_dim29_MUT	MUT	29.0	TCGA	0.8815460449068212	0.009968449932127223
1040	Exp2_TCGA_tune_ontix_beta0.01_dim29_MUT	roc_auc_ovo	PCA	Linear	valid	DFS_STATUS	0.6242096277678845		Exp2_TCGA_tune_ontix_beta0.01_dim29_MUT	MUT	29.0	TCGA	0.6244047452556102	-0.01708723727414382
1041	Exp2_TCGA_tune_ontix_beta0.01_dim29_MUT	roc_auc_ovo	PCA	Linear	valid	OS_STATUS	0.5160220158120831		Exp2_TCGA_tune_ontix_beta0.01_dim29_MUT	MUT	29.0	TCGA	0.5125835922980837	0.04763760232448283
1042	Exp2_TCGA_tune_ontix_beta0.01_dim29_MUT	roc_auc_ovo	PCA	Linear	valid	PFS_STATUS	0.6460648413334861		Exp2_TCGA_tune_ontix_beta0.01_dim29_MUT	MUT	29.0	TCGA	0.6462991699559462	-0.03105138452167918
1043	Exp2_TCGA_tune_ontix_beta0.01_dim29_MUT	roc_auc_ovo	PCA	Linear	valid	SEX	0.649590239665909		Exp2_TCGA_tune_ontix_beta0.01_dim29_MUT	MUT	29.0	TCGA	0.6496629986880279	-0.005292099526577382
1044	Exp2_TCGA_tune_ontix_beta0.01_dim29_MUT	roc_auc_ovo	PCA	RF	test	AJCC_PATHOLOGIC_TUMOR_STAGE_SHORT	0.6237253578143886		Exp2_TCGA_tune_ontix_beta0.01_dim29_MUT	MUT	29.0	TCGA	0.7047336557556672	-4.566168214897955
1045	Exp2_TCGA_tune_ontix_beta0.01_dim29_MUT	roc_auc_ovo	PCA	RF	test	CANCER_TYPE_ACRONYM	0.8796263164850047		Exp2_TCGA_tune_ontix_beta0.01_dim29_MUT	MUT	29.0	TCGA	0.8824226228707607	-0.20871013153842083
1046	Exp2_TCGA_tune_ontix_beta0.01_dim29_MUT	roc_auc_ovo	PCA	RF	test	DFS_STATUS	0.6342758513791272		Exp2_TCGA_tune_ontix_beta0.01_dim29_MUT	MUT	29.0	TCGA	0.624874278630607	0.8748343014846567
1047	Exp2_TCGA_tune_ontix_beta0.01_dim29_MUT	roc_auc_ovo	PCA	RF	test	OS_STATUS	0.5669750300842359		Exp2_TCGA_tune_ontix_beta0.01_dim29_MUT	MUT	29.0	TCGA	0.7496296795662	-5.79388726587287
1048	Exp2_TCGA_tune_ontix_beta0.01_dim29_MUT	roc_auc_ovo	PCA	RF	test	PFS_STATUS	0.6679915944353034		Exp2_TCGA_tune_ontix_beta0.01_dim29_MUT	MUT	29.0	TCGA	0.6506978670689583	1.0983742947569446
1049	Exp2_TCGA_tune_ontix_beta0.01_dim29_MUT	roc_auc_ovo	PCA	RF	test	SEX	0.6912454828059638		Exp2_TCGA_tune_ontix_beta0.01_dim29_MUT	MUT	29.0	TCGA	0.6889071030723808	0.1761739830238871
1050	Exp2_TCGA_tune_ontix_beta0.01_dim29_MUT	roc_auc_ovo	PCA	RF	train	AJCC_PATHOLOGIC_TUMOR_STAGE_SHORT	0.9841629344083194		Exp2_TCGA_tune_ontix_beta0.01_dim29_MUT	MUT	29.0	TCGA	0.9852293005579544	-0.5792211965219725
1051	Exp2_TCGA_tune_ontix_beta0.01_dim29_MUT	roc_auc_ovo	PCA	RF	train	CANCER_TYPE_ACRONYM	0.983676355611165		Exp2_TCGA_tune_ontix_beta0.01_dim29_MUT	MUT	29.0	TCGA	0.9844390946439764	-0.37385394838823954
1052	Exp2_TCGA_tune_ontix_beta0.01_dim29_MUT	roc_auc_ovo	PCA	RF	train	DFS_STATUS	0.9807420427570666		Exp2_TCGA_tune_ontix_beta0.01_dim29_MUT	MUT	29.0	TCGA	0.982261508035706	-0.8511661098365306
1053	Exp2_TCGA_tune_ontix_beta0.01_dim29_MUT	roc_auc_ovo	PCA	RF	train	OS_STATUS	0.9948207735834126		Exp2_TCGA_tune_ontix_beta0.01_dim29_MUT	MUT	29.0	TCGA	0.9943701479396644	0.07215992301469215
1054	Exp2_TCGA_tune_ontix_beta0.01_dim29_MUT	roc_auc_ovo	PCA	RF	train	PFS_STATUS	0.9779226713634168		Exp2_TCGA_tune_ontix_beta0.01_dim29_MUT	MUT	29.0	TCGA	0.9774032524416448	0.3299724867838877
1055	Exp2_TCGA_tune_ontix_beta0.01_dim29_MUT	roc_auc_ovo	PCA	RF	train	SEX	0.9619442000183224		Exp2_TCGA_tune_ontix_beta0.01_dim29_MUT	MUT	29.0	TCGA	0.9649007937882662	-0.5794276727225326
1056	Exp2_TCGA_tune_ontix_beta0.01_dim29_MUT	roc_auc_ovo	PCA	RF	valid	AJCC_PATHOLOGIC_TUMOR_STAGE_SHORT	0.7049152384005913		Exp2_TCGA_tune_ontix_beta0.01_dim29_MUT	MUT	29.0	TCGA	0.7082162516327791	-0.1528871762298984
1057	Exp2_TCGA_tune_ontix_beta0.01_dim29_MUT	roc_auc_ovo	PCA	RF	valid	CANCER_TYPE_ACRONYM	0.8592239120017133		Exp2_TCGA_tune_ontix_beta0.01_dim29_MUT	MUT	29.0	TCGA	0.8672652158071409	-0.5042810573158397
1058	Exp2_TCGA_tune_ontix_beta0.01_dim29_MUT	roc_auc_ovo	PCA	RF	valid	DFS_STATUS	0.6139048704889439		Exp2_TCGA_tune_ontix_beta0.01_dim29_MUT	MUT	29.0	TCGA	0.6167279323738729	-0.9430110750786734
1059	Exp2_TCGA_tune_ontix_beta0.01_dim29_MUT	roc_auc_ovo	PCA	RF	valid	OS_STATUS	0.5638815817033787		Exp2_TCGA_tune_ontix_beta0.01_dim29_MUT	MUT	29.0	TCGA	0.5679548020823812	-0.08942252403369631
1060	Exp2_TCGA_tune_ontix_beta0.01_dim29_MUT	roc_auc_ovo	PCA	RF	valid	PFS_STATUS	0.6543353398806486		Exp2_TCGA_tune_ontix_beta0.01_dim29_MUT	MUT	29.0	TCGA	0.6518892094273009	0.18679011740604928
1061	Exp2_TCGA_tune_ontix_beta0.01_dim29_MUT	roc_auc_ovo	PCA	RF	valid	SEX	0.6915929837204575		Exp2_TCGA_tune_ontix_beta0.01_dim29_MUT	MUT	29.0	TCGA	0.6896723765175453	0.14941086508547657
1062	Exp2_TCGA_tune_ontix_beta0.01_dim29_MUT	roc_auc_ovo	PCA	SVM	test	AJCC_PATHOLOGIC_TUMOR_STAGE_SHORT	0.6781512539132006		Exp2_TCGA_tune_ontix_beta0.01_dim29_MUT	MUT	29.0	TCGA	0.6810507673727092	-0.6653935133816754
1063	Exp2_TCGA_tune_ontix_beta0.01_dim29_MUT	roc_auc_ovo	PCA	SVM	test	CANCER_TYPE_ACRONYM	0.9025794701179384		Exp2_TCGA_tune_ontix_beta0.01_dim29_MUT	MUT	29.0	TCGA	0.9019747020192964	0.04443287569847198
1064	Exp2_TCGA_tune_ontix_beta0.01_dim29_MUT	roc_auc_ovo	PCA	SVM	test	DFS_STATUS	0.6410901442342473		Exp2_TCGA_tune_ontix_beta0.01_dim29_MUT	MUT	29.0	TCGA	0.6413228394523525	-0.03639111781037027
1065	Exp2_TCGA_tune_ontix_beta0.01_dim29_MUT	roc_auc_ovo	PCA	SVM	test	OS_STATUS	0.7366918530421765		Exp2_TCGA_tune_ontix_beta0.01_dim29_MUT	MUT	29.0	TCGA	0.7370869379384227	-0.0529268980442861
1066	Exp2_TCGA_tune_ontix_beta0.01_dim29_MUT	roc_auc_ovo	PCA	SVM	test	PFS_STATUS	0.6677344621819256		Exp2_TCGA_tune_ontix_beta0.01_dim29_MUT	MUT	29.0	TCGA	0.6675045631475015	0.021905563631825883
1067	Exp2_TCGA_tune_ontix_beta0.01_dim29_MUT	roc_auc_ovo	PCA	SVM	test	SEX	0.6844863370664757		Exp2_TCGA_tune_ontix_beta0.01_dim29_MUT	MUT	29.0	TCGA	0.6845092961212972	-0.0037806036640648916
1068	Exp2_TCGA_tune_ontix_beta0.01_dim29_MUT	roc_auc_ovo	PCA	SVM	train	AJCC_PATHOLOGIC_TUMOR_STAGE_SHORT	0.8172797437939647		Exp2_TCGA_tune_ontix_beta0.01_dim29_MUT	MUT	29.0	TCGA	0.8203947831610454	-0.2834024463137653
1069	Exp2_TCGA_tune_ontix_beta0.01_dim29_MUT	roc_auc_ovo	PCA	SVM	train	CANCER_TYPE_ACRONYM	0.9603470607269312		Exp2_TCGA_tune_ontix_beta0.01_dim29_MUT	MUT	29.0	TCGA	0.9602079937626612	0.030110834032344994
1070	Exp2_TCGA_tune_ontix_beta0.01_dim29_MUT	roc_auc_ovo	PCA	SVM	train	DFS_STATUS	0.7789868410858304		Exp2_TCGA_tune_ontix_beta0.01_dim29_MUT	MUT	29.0	TCGA	0.7820527918105912	-0.5976089166700942
1071	Exp2_TCGA_tune_ontix_beta0.01_dim29_MUT	roc_auc_ovo	PCA	SVM	train	OS_STATUS	0.8263451978365838		Exp2_TCGA_tune_ontix_beta0.01_dim29_MUT	MUT	29.0	TCGA	0.8283801344708741	-0.28825305290397274
1072	Exp2_TCGA_tune_ontix_beta0.01_dim29_MUT	roc_auc_ovo	PCA	SVM	train	PFS_STATUS	0.7976635547804761		Exp2_TCGA_tune_ontix_beta0.01_dim29_MUT	MUT	29.0	TCGA	0.7976154738251617	0.011208370339191984
1073	Exp2_TCGA_tune_ontix_beta0.01_dim29_MUT	roc_auc_ovo	PCA	SVM	train	SEX	0.801824432501566		Exp2_TCGA_tune_ontix_beta0.01_dim29_MUT	MUT	29.0	TCGA	0.8018421389608053	-0.002517870331809498
1074	Exp2_TCGA_tune_ontix_beta0.01_dim29_MUT	roc_auc_ovo	PCA	SVM	valid	AJCC_PATHOLOGIC_TUMOR_STAGE_SHORT	0.6012828269432242		Exp2_TCGA_tune_ontix_beta0.01_dim29_MUT	MUT	29.0	TCGA	0.5954347105866584	1.0049899633060515
1075	Exp2_TCGA_tune_ontix_beta0.01_dim29_MUT	roc_auc_ovo	PCA	SVM	valid	CANCER_TYPE_ACRONYM	0.8839864188768995		Exp2_TCGA_tune_ontix_beta0.01_dim29_MUT	MUT	29.0	TCGA	0.8834328837991932	0.03369302790080396
1076	Exp2_TCGA_tune_ontix_beta0.01_dim29_MUT	roc_auc_ovo	PCA	SVM	valid	DFS_STATUS	0.6269101413249769		Exp2_TCGA_tune_ontix_beta0.01_dim29_MUT	MUT	29.0	TCGA	0.6273526282097265	-0.0875125847486866
1077	Exp2_TCGA_tune_ontix_beta0.01_dim29_MUT	roc_auc_ovo	PCA	SVM	valid	OS_STATUS	0.6548397369984462		Exp2_TCGA_tune_ontix_beta0.01_dim29_MUT	MUT	29.0	TCGA	0.6304546830728452	1.727236360422826
1078	Exp2_TCGA_tune_ontix_beta0.01_dim29_MUT	roc_auc_ovo	PCA	SVM	valid	PFS_STATUS	0.6538679844614087		Exp2_TCGA_tune_ontix_beta0.01_dim29_MUT	MUT	29.0	TCGA	0.6538406461221217	0.0035734227192148783
1079	Exp2_TCGA_tune_ontix_beta0.01_dim29_MUT	roc_auc_ovo	PCA	SVM	valid	SEX	0.6820961989762921		Exp2_TCGA_tune_ontix_beta0.01_dim29_MUT	MUT	29.0	TCGA	0.6822532660716596	-0.04232592213040357
1080	Exp2_TCGA_tune_ontix_beta0.01_dim29_MUT	roc_auc_ovo	RandomFeature	Linear	test	AJCC_PATHOLOGIC_TUMOR_STAGE_SHORT	0.6026925959295155	0.013639735514871845	Exp2_TCGA_tune_ontix_beta0.01_dim29_MUT	MUT	29.0	TCGA	0.6270445077820054	-1.7853653999330252
1081	Exp2_TCGA_tune_ontix_beta0.01_dim29_MUT	roc_auc_ovo	RandomFeature	Linear	test	CANCER_TYPE_ACRONYM	0.8137347263725353	0.016310890879047177	Exp2_TCGA_tune_ontix_beta0.01_dim29_MUT	MUT	29.0	TCGA	0.8050663917568743	0.5314445838636705
1082	Exp2_TCGA_tune_ontix_beta0.01_dim29_MUT	roc_auc_ovo	RandomFeature	Linear	test	DFS_STATUS	0.6053684241028122	0.0053635430166443865	Exp2_TCGA_tune_ontix_beta0.01_dim29_MUT	MUT	29.0	TCGA	0.5978335440257632	1.40483259921035
1083	Exp2_TCGA_tune_ontix_beta0.01_dim29_MUT	roc_auc_ovo	RandomFeature	Linear	test	OS_STATUS	0.5931048794289657	0.04901716082938435	Exp2_TCGA_tune_ontix_beta0.01_dim29_MUT	MUT	29.0	TCGA	0.6616851226915169	-1.3991068046813382
1084	Exp2_TCGA_tune_ontix_beta0.01_dim29_MUT	roc_auc_ovo	RandomFeature	Linear	test	PFS_STATUS	0.6089089166066387	0.012053901584182146	Exp2_TCGA_tune_ontix_beta0.01_dim29_MUT	MUT	29.0	TCGA	0.6029322498059754	0.49582840534439687
1085	Exp2_TCGA_tune_ontix_beta0.01_dim29_MUT	roc_auc_ovo	RandomFeature	Linear	test	SEX	0.6149167327967562	0.014871120084727806	Exp2_TCGA_tune_ontix_beta0.01_dim29_MUT	MUT	29.0	TCGA	0.6197765533772593	-0.32679586694307244
1086	Exp2_TCGA_tune_ontix_beta0.01_dim29_MUT	roc_auc_ovo	RandomFeature	Linear	train	AJCC_PATHOLOGIC_TUMOR_STAGE_SHORT	0.6562072045167142	0.04987737802683037	Exp2_TCGA_tune_ontix_beta0.01_dim29_MUT	MUT	29.0	TCGA	0.6554104202358227	0.01597486300227851
1087	Exp2_TCGA_tune_ontix_beta0.01_dim29_MUT	roc_auc_ovo	RandomFeature	Linear	train	CANCER_TYPE_ACRONYM	0.8615142114329325	0.007816675231242387	Exp2_TCGA_tune_ontix_beta0.01_dim29_MUT	MUT	29.0	TCGA	0.8538994402343839	0.9741700880846613
1088	Exp2_TCGA_tune_ontix_beta0.01_dim29_MUT	roc_auc_ovo	RandomFeature	Linear	train	DFS_STATUS	0.6205619154005036	0.006169412864330272	Exp2_TCGA_tune_ontix_beta0.01_dim29_MUT	MUT	29.0	TCGA	0.6195291219568977	0.16740546731395933
1089	Exp2_TCGA_tune_ontix_beta0.01_dim29_MUT	roc_auc_ovo	RandomFeature	Linear	train	OS_STATUS	0.6839461058616989	0.10144281930600506	Exp2_TCGA_tune_ontix_beta0.01_dim29_MUT	MUT	29.0	TCGA	0.6775242227349628	0.0633054480412684
1090	Exp2_TCGA_tune_ontix_beta0.01_dim29_MUT	roc_auc_ovo	RandomFeature	Linear	train	PFS_STATUS	0.6233060629159493	0.007019324113394074	Exp2_TCGA_tune_ontix_beta0.01_dim29_MUT	MUT	29.0	TCGA	0.6240361837199583	-0.10401582719564567
1091	Exp2_TCGA_tune_ontix_beta0.01_dim29_MUT	roc_auc_ovo	RandomFeature	Linear	train	SEX	0.627845437527118	0.007068682402546991	Exp2_TCGA_tune_ontix_beta0.01_dim29_MUT	MUT	29.0	TCGA	0.6258918824234254	0.2763676442711083
1092	Exp2_TCGA_tune_ontix_beta0.01_dim29_MUT	roc_auc_ovo	RandomFeature	Linear	valid	AJCC_PATHOLOGIC_TUMOR_STAGE_SHORT	0.5931926580769071	0.03125019422399221	Exp2_TCGA_tune_ontix_beta0.01_dim29_MUT	MUT	29.0	TCGA	0.5847915831069777	0.2688327281972407
1093	Exp2_TCGA_tune_ontix_beta0.01_dim29_MUT	roc_auc_ovo	RandomFeature	Linear	valid	CANCER_TYPE_ACRONYM	0.8098504761220564	0.013944651770675097	Exp2_TCGA_tune_ontix_beta0.01_dim29_MUT	MUT	29.0	TCGA	0.7946365425465574	1.0910228398455377
1094	Exp2_TCGA_tune_ontix_beta0.01_dim29_MUT	roc_auc_ovo	RandomFeature	Linear	valid	DFS_STATUS	0.5815817345960539	0.01141890199072525	Exp2_TCGA_tune_ontix_beta0.01_dim29_MUT	MUT	29.0	TCGA	0.5821999395993728	-0.05413874327155157
1095	Exp2_TCGA_tune_ontix_beta0.01_dim29_MUT	roc_auc_ovo	RandomFeature	Linear	valid	OS_STATUS	0.5744434008641093	0.07217876942207535	Exp2_TCGA_tune_ontix_beta0.01_dim29_MUT	MUT	29.0	TCGA	0.5777979844580283	-0.04647604303562804
1096	Exp2_TCGA_tune_ontix_beta0.01_dim29_MUT	roc_auc_ovo	RandomFeature	Linear	valid	PFS_STATUS	0.5989095011542174	0.007546479040137095	Exp2_TCGA_tune_ontix_beta0.01_dim29_MUT	MUT	29.0	TCGA	0.5983577993939775	0.0731071745254412
1097	Exp2_TCGA_tune_ontix_beta0.01_dim29_MUT	roc_auc_ovo	RandomFeature	Linear	valid	SEX	0.6103124512808888	0.01374861182286794	Exp2_TCGA_tune_ontix_beta0.01_dim29_MUT	MUT	29.0	TCGA	0.6078028545634624	0.18253455328866477
1098	Exp2_TCGA_tune_ontix_beta0.01_dim29_MUT	roc_auc_ovo	RandomFeature	RF	test	AJCC_PATHOLOGIC_TUMOR_STAGE_SHORT	0.6376133900176093	0.017740979773144185	Exp2_TCGA_tune_ontix_beta0.01_dim29_MUT	MUT	29.0	TCGA	0.6356153239996509	0.11262433323908051
1099	Exp2_TCGA_tune_ontix_beta0.01_dim29_MUT	roc_auc_ovo	RandomFeature	RF	test	CANCER_TYPE_ACRONYM	0.8432018128961836	0.013398038538638192	Exp2_TCGA_tune_ontix_beta0.01_dim29_MUT	MUT	29.0	TCGA	0.8372016816679139	0.4478365404731526
1100	Exp2_TCGA_tune_ontix_beta0.01_dim29_MUT	roc_auc_ovo	RandomFeature	RF	test	DFS_STATUS	0.6039460095260953	0.010746689667477745	Exp2_TCGA_tune_ontix_beta0.01_dim29_MUT	MUT	29.0	TCGA	0.5905329615526023	1.2481097331845747
1101	Exp2_TCGA_tune_ontix_beta0.01_dim29_MUT	roc_auc_ovo	RandomFeature	RF	test	OS_STATUS	0.6112328086181547	0.0315254061910793	Exp2_TCGA_tune_ontix_beta0.01_dim29_MUT	MUT	29.0	TCGA	0.652602080311096	-1.3122518213467957
1102	Exp2_TCGA_tune_ontix_beta0.01_dim29_MUT	roc_auc_ovo	RandomFeature	RF	test	PFS_STATUS	0.630835120277433	0.015744839850036753	Exp2_TCGA_tune_ontix_beta0.01_dim29_MUT	MUT	29.0	TCGA	0.6224341201830208	0.5335716447057185
1103	Exp2_TCGA_tune_ontix_beta0.01_dim29_MUT	roc_auc_ovo	RandomFeature	RF	test	SEX	0.6660013537391215	0.013273127470052814	Exp2_TCGA_tune_ontix_beta0.01_dim29_MUT	MUT	29.0	TCGA	0.6574026506743824	0.6478279579654239
1104	Exp2_TCGA_tune_ontix_beta0.01_dim29_MUT	roc_auc_ovo	RandomFeature	RF	train	AJCC_PATHOLOGIC_TUMOR_STAGE_SHORT	0.9749910982175951	0.0018410344028123207	Exp2_TCGA_tune_ontix_beta0.01_dim29_MUT	MUT	29.0	TCGA	0.9740009454533507	0.5378241507773445
1105	Exp2_TCGA_tune_ontix_beta0.01_dim29_MUT	roc_auc_ovo	RandomFeature	RF	train	CANCER_TYPE_ACRONYM	0.9861640121996741	0.0020402059042033812	Exp2_TCGA_tune_ontix_beta0.01_dim29_MUT	MUT	29.0	TCGA	0.9851533720121814	0.4953618580411148
1106	Exp2_TCGA_tune_ontix_beta0.01_dim29_MUT	roc_auc_ovo	RandomFeature	RF	train	DFS_STATUS	0.9816861254377981	0.0017851571638951426	Exp2_TCGA_tune_ontix_beta0.01_dim29_MUT	MUT	29.0	TCGA	0.9825839018978367	-0.5029117201533798
1107	Exp2_TCGA_tune_ontix_beta0.01_dim29_MUT	roc_auc_ovo	RandomFeature	RF	train	OS_STATUS	0.981699671830549	0.00624481879860728	Exp2_TCGA_tune_ontix_beta0.01_dim29_MUT	MUT	29.0	TCGA	0.9824584938337064	-0.12151225321809163
1108	Exp2_TCGA_tune_ontix_beta0.01_dim29_MUT	roc_auc_ovo	RandomFeature	RF	train	PFS_STATUS	0.9801236388286683	0.001574127973015442	Exp2_TCGA_tune_ontix_beta0.01_dim29_MUT	MUT	29.0	TCGA	0.9795749268388491	0.3485815633960679
1109	Exp2_TCGA_tune_ontix_beta0.01_dim29_MUT	roc_auc_ovo	RandomFeature	RF	train	SEX	0.9609699492337807	0.005102610574417019	Exp2_TCGA_tune_ontix_beta0.01_dim29_MUT	MUT	29.0	TCGA	0.9576771048655301	0.6453254310175758
1110	Exp2_TCGA_tune_ontix_beta0.01_dim29_MUT	roc_auc_ovo	RandomFeature	RF	valid	AJCC_PATHOLOGIC_TUMOR_STAGE_SHORT	0.6372658279292915	0.021591171434967263	Exp2_TCGA_tune_ontix_beta0.01_dim29_MUT	MUT	29.0	TCGA	0.6339087938006819	0.15548179674831752
1111	Exp2_TCGA_tune_ontix_beta0.01_dim29_MUT	roc_auc_ovo	RandomFeature	RF	valid	CANCER_TYPE_ACRONYM	0.8254043554475196	0.015946075484630298	Exp2_TCGA_tune_ontix_beta0.01_dim29_MUT	MUT	29.0	TCGA	0.8218653847422678	0.22193364810437716
1112	Exp2_TCGA_tune_ontix_beta0.01_dim29_MUT	roc_auc_ovo	RandomFeature	RF	valid	DFS_STATUS	0.5988744523902725	0.0029936677940855115	Exp2_TCGA_tune_ontix_beta0.01_dim29_MUT	MUT	29.0	TCGA	0.5958780420237074	1.0009161245228906
1113	Exp2_TCGA_tune_ontix_beta0.01_dim29_MUT	roc_auc_ovo	RandomFeature	RF	valid	OS_STATUS	0.6276247308004622	0.04555027296554187	Exp2_TCGA_tune_ontix_beta0.01_dim29_MUT	MUT	29.0	TCGA	0.6340814129787239	-0.1417484848695871
1114	Exp2_TCGA_tune_ontix_beta0.01_dim29_MUT	roc_auc_ovo	RandomFeature	RF	valid	PFS_STATUS	0.6211361044944195	0.013095609592825921	Exp2_TCGA_tune_ontix_beta0.01_dim29_MUT	MUT	29.0	TCGA	0.6155598893767815	0.42580798382174817
1115	Exp2_TCGA_tune_ontix_beta0.01_dim29_MUT	roc_auc_ovo	RandomFeature	RF	valid	SEX	0.6748614322304782	0.012854535055489065	Exp2_TCGA_tune_ontix_beta0.01_dim29_MUT	MUT	29.0	TCGA	0.6703959773557477	0.34738361640109877
1116	Exp2_TCGA_tune_ontix_beta0.01_dim29_MUT	roc_auc_ovo	RandomFeature	SVM	test	AJCC_PATHOLOGIC_TUMOR_STAGE_SHORT	0.6495866437586704	0.004357592013142119	Exp2_TCGA_tune_ontix_beta0.01_dim29_MUT	MUT	29.0	TCGA	0.6362929541327376	3.050696252847947
1117	Exp2_TCGA_tune_ontix_beta0.01_dim29_MUT	roc_auc_ovo	RandomFeature	SVM	test	CANCER_TYPE_ACRONYM	0.8492999689290371	0.01361082507344351	Exp2_TCGA_tune_ontix_beta0.01_dim29_MUT	MUT	29.0	TCGA	0.8381640042223644	0.8181697029080544
1118	Exp2_TCGA_tune_ontix_beta0.01_dim29_MUT	roc_auc_ovo	RandomFeature	SVM	test	DFS_STATUS	0.6069333047975473	0.006394286081503522	Exp2_TCGA_tune_ontix_beta0.01_dim29_MUT	MUT	29.0	TCGA	0.5925377534993486	2.251314863724989
1119	Exp2_TCGA_tune_ontix_beta0.01_dim29_MUT	roc_auc_ovo	RandomFeature	SVM	test	OS_STATUS	0.6324004708950837	0.00746472797093823	Exp2_TCGA_tune_ontix_beta0.01_dim29_MUT	MUT	29.0	TCGA	0.6438999050268569	-1.5405027720424604
1120	Exp2_TCGA_tune_ontix_beta0.01_dim29_MUT	roc_auc_ovo	RandomFeature	SVM	test	PFS_STATUS	0.6362466226679295	0.010495006578604521	Exp2_TCGA_tune_ontix_beta0.01_dim29_MUT	MUT	29.0	TCGA	0.6228796790255765	1.2736479526943159
1121	Exp2_TCGA_tune_ontix_beta0.01_dim29_MUT	roc_auc_ovo	RandomFeature	SVM	test	SEX	0.6523353650242729	0.006072854195152469	Exp2_TCGA_tune_ontix_beta0.01_dim29_MUT	MUT	29.0	TCGA	0.6430008684236163	1.5370855779985186
1122	Exp2_TCGA_tune_ontix_beta0.01_dim29_MUT	roc_auc_ovo	RandomFeature	SVM	train	AJCC_PATHOLOGIC_TUMOR_STAGE_SHORT	0.7850402863811536	0.010991575434856727	Exp2_TCGA_tune_ontix_beta0.01_dim29_MUT	MUT	29.0	TCGA	0.7805132123337668	0.4118676230006555
1123	Exp2_TCGA_tune_ontix_beta0.01_dim29_MUT	roc_auc_ovo	RandomFeature	SVM	train	CANCER_TYPE_ACRONYM	0.9313272916761784	0.004618502566904416	Exp2_TCGA_tune_ontix_beta0.01_dim29_MUT	MUT	29.0	TCGA	0.9251055780341941	1.3471278952118164
1124	Exp2_TCGA_tune_ontix_beta0.01_dim29_MUT	roc_auc_ovo	RandomFeature	SVM	train	DFS_STATUS	0.7581845903513998	0.0051303630840122275	Exp2_TCGA_tune_ontix_beta0.01_dim29_MUT	MUT	29.0	TCGA	0.7565266374992009	0.32316481797665086
1125	Exp2_TCGA_tune_ontix_beta0.01_dim29_MUT	roc_auc_ovo	RandomFeature	SVM	train	OS_STATUS	0.8114757671757097	0.0070595492876470555	Exp2_TCGA_tune_ontix_beta0.01_dim29_MUT	MUT	29.0	TCGA	0.8080745742038943	0.48178613580429
1126	Exp2_TCGA_tune_ontix_beta0.01_dim29_MUT	roc_auc_ovo	RandomFeature	SVM	train	PFS_STATUS	0.7830865299303071	0.004289736496863043	Exp2_TCGA_tune_ontix_beta0.01_dim29_MUT	MUT	29.0	TCGA	0.7781020192460432	1.161961973167583
1127	Exp2_TCGA_tune_ontix_beta0.01_dim29_MUT	roc_auc_ovo	RandomFeature	SVM	train	SEX	0.7682258860041844	0.0070323157692314476	Exp2_TCGA_tune_ontix_beta0.01_dim29_MUT	MUT	29.0	TCGA	0.7680785743002538	0.02094782270373836
1128	Exp2_TCGA_tune_ontix_beta0.01_dim29_MUT	roc_auc_ovo	RandomFeature	SVM	valid	AJCC_PATHOLOGIC_TUMOR_STAGE_SHORT	0.6479257860364658	0.005819079364064109	Exp2_TCGA_tune_ontix_beta0.01_dim29_MUT	MUT	29.0	TCGA	0.6294874400138476	3.1686019160495924
1129	Exp2_TCGA_tune_ontix_beta0.01_dim29_MUT	roc_auc_ovo	RandomFeature	SVM	valid	CANCER_TYPE_ACRONYM	0.8333153819457969	0.016428772128645127	Exp2_TCGA_tune_ontix_beta0.01_dim29_MUT	MUT	29.0	TCGA	0.8237150549571396	0.5843605908878748
1130	Exp2_TCGA_tune_ontix_beta0.01_dim29_MUT	roc_auc_ovo	RandomFeature	SVM	valid	DFS_STATUS	0.5960586672696644	0.005056265747609655	Exp2_TCGA_tune_ontix_beta0.01_dim29_MUT	MUT	29.0	TCGA	0.597802594106323	-0.3449041098132594
1131	Exp2_TCGA_tune_ontix_beta0.01_dim29_MUT	roc_auc_ovo	RandomFeature	SVM	valid	OS_STATUS	0.6437143203281557	0.014117960045509657	Exp2_TCGA_tune_ontix_beta0.01_dim29_MUT	MUT	29.0	TCGA	0.6388401474137506	0.3452462606986436
1132	Exp2_TCGA_tune_ontix_beta0.01_dim29_MUT	roc_auc_ovo	RandomFeature	SVM	valid	PFS_STATUS	0.6125524528887902	0.007650463277134288	Exp2_TCGA_tune_ontix_beta0.01_dim29_MUT	MUT	29.0	TCGA	0.609961237962266	0.3387003940361207
1133	Exp2_TCGA_tune_ontix_beta0.01_dim29_MUT	roc_auc_ovo	RandomFeature	SVM	valid	SEX	0.6344948625769126	0.0037108960056093476	Exp2_TCGA_tune_ontix_beta0.01_dim29_MUT	MUT	29.0	TCGA	0.6363012016169842	-0.48676627890978813
1134	Exp2_TCGA_tune_ontix_beta0.01_dim29_MUT	roc_auc_ovo	UMAP	Linear	test	AJCC_PATHOLOGIC_TUMOR_STAGE_SHORT	0.6010288757215876		Exp2_TCGA_tune_ontix_beta0.01_dim29_MUT	MUT	29.0	TCGA	0.6127838452871353	-0.8618179987970327
1135	Exp2_TCGA_tune_ontix_beta0.01_dim29_MUT	roc_auc_ovo	UMAP	Linear	test	CANCER_TYPE_ACRONYM	0.835599620905634		Exp2_TCGA_tune_ontix_beta0.01_dim29_MUT	MUT	29.0	TCGA	0.8337502961666244	0.11337975054355781
1136	Exp2_TCGA_tune_ontix_beta0.01_dim29_MUT	roc_auc_ovo	UMAP	Linear	test	DFS_STATUS	0.6231336378279951		Exp2_TCGA_tune_ontix_beta0.01_dim29_MUT	MUT	29.0	TCGA	0.6224216824556749	0.13273975245670638
1137	Exp2_TCGA_tune_ontix_beta0.01_dim29_MUT	roc_auc_ovo	UMAP	Linear	test	OS_STATUS	0.6127008902365648		Exp2_TCGA_tune_ontix_beta0.01_dim29_MUT	MUT	29.0	TCGA	0.59107475015409	0.44119528174529926
1138	Exp2_TCGA_tune_ontix_beta0.01_dim29_MUT	roc_auc_ovo	UMAP	Linear	test	PFS_STATUS	0.6297004219248945		Exp2_TCGA_tune_ontix_beta0.01_dim29_MUT	MUT	29.0	TCGA	0.6305921515129637	-0.07397850246590182
1139	Exp2_TCGA_tune_ontix_beta0.01_dim29_MUT	roc_auc_ovo	UMAP	Linear	test	SEX	0.6499777297168231		Exp2_TCGA_tune_ontix_beta0.01_dim29_MUT	MUT	29.0	TCGA	0.6475727687242572	0.1617202321589584
1140	Exp2_TCGA_tune_ontix_beta0.01_dim29_MUT	roc_auc_ovo	UMAP	Linear	train	AJCC_PATHOLOGIC_TUMOR_STAGE_SHORT	0.5699490658580046		Exp2_TCGA_tune_ontix_beta0.01_dim29_MUT	MUT	29.0	TCGA	0.6136934033614351	-0.8770376317676359
1141	Exp2_TCGA_tune_ontix_beta0.01_dim29_MUT	roc_auc_ovo	UMAP	Linear	train	CANCER_TYPE_ACRONYM	0.8498924164005884		Exp2_TCGA_tune_ontix_beta0.01_dim29_MUT	MUT	29.0	TCGA	0.8520489471738405	-0.27588849599797216
1142	Exp2_TCGA_tune_ontix_beta0.01_dim29_MUT	roc_auc_ovo	UMAP	Linear	train	DFS_STATUS	0.6151970103219061		Exp2_TCGA_tune_ontix_beta0.01_dim29_MUT	MUT	29.0	TCGA	0.6163928051360656	-0.1938263560011162
1143	Exp2_TCGA_tune_ontix_beta0.01_dim29_MUT	roc_auc_ovo	UMAP	Linear	train	OS_STATUS	0.5700383952080176		Exp2_TCGA_tune_ontix_beta0.01_dim29_MUT	MUT	29.0	TCGA	0.5839642149733067	-0.13727753093377218
1144	Exp2_TCGA_tune_ontix_beta0.01_dim29_MUT	roc_auc_ovo	UMAP	Linear	train	PFS_STATUS	0.6321235731163111		Exp2_TCGA_tune_ontix_beta0.01_dim29_MUT	MUT	29.0	TCGA	0.634698832464261	-0.36688138435378004
1145	Exp2_TCGA_tune_ontix_beta0.01_dim29_MUT	roc_auc_ovo	UMAP	Linear	train	SEX	0.6374465181530982		Exp2_TCGA_tune_ontix_beta0.01_dim29_MUT	MUT	29.0	TCGA	0.63812712621857	-0.09628499721909137
1146	Exp2_TCGA_tune_ontix_beta0.01_dim29_MUT	roc_auc_ovo	UMAP	Linear	valid	AJCC_PATHOLOGIC_TUMOR_STAGE_SHORT	0.5208967671875587		Exp2_TCGA_tune_ontix_beta0.01_dim29_MUT	MUT	29.0	TCGA	0.4812931609511006	1.2673075230378132
1147	Exp2_TCGA_tune_ontix_beta0.01_dim29_MUT	roc_auc_ovo	UMAP	Linear	valid	CANCER_TYPE_ACRONYM	0.8257966948039064		Exp2_TCGA_tune_ontix_beta0.01_dim29_MUT	MUT	29.0	TCGA	0.8259125475848701	-0.008308044035014383
1148	Exp2_TCGA_tune_ontix_beta0.01_dim29_MUT	roc_auc_ovo	UMAP	Linear	valid	DFS_STATUS	0.58811901308395		Exp2_TCGA_tune_ontix_beta0.01_dim29_MUT	MUT	29.0	TCGA	0.5899945426723257	-0.16424780507784598
1149	Exp2_TCGA_tune_ontix_beta0.01_dim29_MUT	roc_auc_ovo	UMAP	Linear	valid	OS_STATUS	0.6170263610882613		Exp2_TCGA_tune_ontix_beta0.01_dim29_MUT	MUT	29.0	TCGA	0.5960648544846602	0.290410972248997
1150	Exp2_TCGA_tune_ontix_beta0.01_dim29_MUT	roc_auc_ovo	UMAP	Linear	valid	PFS_STATUS	0.6121353586269384		Exp2_TCGA_tune_ontix_beta0.01_dim29_MUT	MUT	29.0	TCGA	0.6137561315989544	-0.21477207627500036
1151	Exp2_TCGA_tune_ontix_beta0.01_dim29_MUT	roc_auc_ovo	UMAP	Linear	valid	SEX	0.6287268787996378		Exp2_TCGA_tune_ontix_beta0.01_dim29_MUT	MUT	29.0	TCGA	0.6334573701424691	-0.34407047080658926
1152	Exp2_TCGA_tune_ontix_beta0.01_dim29_MUT	roc_auc_ovo	UMAP	RF	test	AJCC_PATHOLOGIC_TUMOR_STAGE_SHORT	0.7137455110651899		Exp2_TCGA_tune_ontix_beta0.01_dim29_MUT	MUT	29.0	TCGA	0.7168966420114227	-0.17761876663671403
1153	Exp2_TCGA_tune_ontix_beta0.01_dim29_MUT	roc_auc_ovo	UMAP	RF	test	CANCER_TYPE_ACRONYM	0.8438168308182605		Exp2_TCGA_tune_ontix_beta0.01_dim29_MUT	MUT	29.0	TCGA	0.8382283535452922	0.4171115986009338
1154	Exp2_TCGA_tune_ontix_beta0.01_dim29_MUT	roc_auc_ovo	UMAP	RF	test	DFS_STATUS	0.6329315820549704		Exp2_TCGA_tune_ontix_beta0.01_dim29_MUT	MUT	29.0	TCGA	0.6309525384892852	0.18415378380881509
1155	Exp2_TCGA_tune_ontix_beta0.01_dim29_MUT	roc_auc_ovo	UMAP	RF	test	OS_STATUS	0.7713653106747674		Exp2_TCGA_tune_ontix_beta0.01_dim29_MUT	MUT	29.0	TCGA	0.7508779919139444	0.6498669243671874
1156	Exp2_TCGA_tune_ontix_beta0.01_dim29_MUT	roc_auc_ovo	UMAP	RF	test	PFS_STATUS	0.6446862923175722		Exp2_TCGA_tune_ontix_beta0.01_dim29_MUT	MUT	29.0	TCGA	0.6441606278586963	0.03338645955644264
1157	Exp2_TCGA_tune_ontix_beta0.01_dim29_MUT	roc_auc_ovo	UMAP	RF	test	SEX	0.6756000348977633		Exp2_TCGA_tune_ontix_beta0.01_dim29_MUT	MUT	29.0	TCGA	0.6716941256962333	0.29427195740737194
1158	Exp2_TCGA_tune_ontix_beta0.01_dim29_MUT	roc_auc_ovo	UMAP	RF	train	AJCC_PATHOLOGIC_TUMOR_STAGE_SHORT	0.9489582494199116		Exp2_TCGA_tune_ontix_beta0.01_dim29_MUT	MUT	29.0	TCGA	0.9480748847412512	0.47981975638855023
1159	Exp2_TCGA_tune_ontix_beta0.01_dim29_MUT	roc_auc_ovo	UMAP	RF	train	CANCER_TYPE_ACRONYM	0.9145189430978816		Exp2_TCGA_tune_ontix_beta0.01_dim29_MUT	MUT	29.0	TCGA	0.9101426195674942	2.1450401262789183
1160	Exp2_TCGA_tune_ontix_beta0.01_dim29_MUT	roc_auc_ovo	UMAP	RF	train	DFS_STATUS	0.9377222219763672		Exp2_TCGA_tune_ontix_beta0.01_dim29_MUT	MUT	29.0	TCGA	0.9373461225194392	0.21068142600253492
1161	Exp2_TCGA_tune_ontix_beta0.01_dim29_MUT	roc_auc_ovo	UMAP	RF	train	OS_STATUS	0.977222729925584		Exp2_TCGA_tune_ontix_beta0.01_dim29_MUT	MUT	29.0	TCGA	0.9727128946098076	0.7221723257658342
1162	Exp2_TCGA_tune_ontix_beta0.01_dim29_MUT	roc_auc_ovo	UMAP	RF	train	PFS_STATUS	0.8891692767756694		Exp2_TCGA_tune_ontix_beta0.01_dim29_MUT	MUT	29.0	TCGA	0.8840346645612269	3.2618772440759347
1163	Exp2_TCGA_tune_ontix_beta0.01_dim29_MUT	roc_auc_ovo	UMAP	RF	train	SEX	0.9085322807998084		Exp2_TCGA_tune_ontix_beta0.01_dim29_MUT	MUT	29.0	TCGA	0.9096979560330656	-0.22844683446969666
1164	Exp2_TCGA_tune_ontix_beta0.01_dim29_MUT	roc_auc_ovo	UMAP	RF	valid	AJCC_PATHOLOGIC_TUMOR_STAGE_SHORT	0.6024683329095641		Exp2_TCGA_tune_ontix_beta0.01_dim29_MUT	MUT	29.0	TCGA	0.6209190704508505	-0.8545500922383983
1165	Exp2_TCGA_tune_ontix_beta0.01_dim29_MUT	roc_auc_ovo	UMAP	RF	valid	CANCER_TYPE_ACRONYM	0.8255771260164099		Exp2_TCGA_tune_ontix_beta0.01_dim29_MUT	MUT	29.0	TCGA	0.8244123297289655	0.07304595344271787
1166	Exp2_TCGA_tune_ontix_beta0.01_dim29_MUT	roc_auc_ovo	UMAP	RF	valid	DFS_STATUS	0.599471852965178		Exp2_TCGA_tune_ontix_beta0.01_dim29_MUT	MUT	29.0	TCGA	0.6077495522329557	-2.765069418902001
1167	Exp2_TCGA_tune_ontix_beta0.01_dim29_MUT	roc_auc_ovo	UMAP	RF	valid	OS_STATUS	0.5367931071580903		Exp2_TCGA_tune_ontix_beta0.01_dim29_MUT	MUT	29.0	TCGA	0.5601630097416446	-0.5130573553584039
1168	Exp2_TCGA_tune_ontix_beta0.01_dim29_MUT	roc_auc_ovo	UMAP	RF	valid	PFS_STATUS	0.6164294306335205		Exp2_TCGA_tune_ontix_beta0.01_dim29_MUT	MUT	29.0	TCGA	0.6189855653568564	-0.19519020517656882
1169	Exp2_TCGA_tune_ontix_beta0.01_dim29_MUT	roc_auc_ovo	UMAP	RF	valid	SEX	0.6566981031838424		Exp2_TCGA_tune_ontix_beta0.01_dim29_MUT	MUT	29.0	TCGA	0.6662018173586858	-0.7393277262708304
1170	Exp2_TCGA_tune_ontix_beta0.01_dim29_MUT	roc_auc_ovo	UMAP	SVM	test	AJCC_PATHOLOGIC_TUMOR_STAGE_SHORT	0.57108758424941		Exp2_TCGA_tune_ontix_beta0.01_dim29_MUT	MUT	29.0	TCGA	0.5504678428120274	4.731911885095069
1171	Exp2_TCGA_tune_ontix_beta0.01_dim29_MUT	roc_auc_ovo	UMAP	SVM	test	CANCER_TYPE_ACRONYM	0.816696189125586		Exp2_TCGA_tune_ontix_beta0.01_dim29_MUT	MUT	29.0	TCGA	0.8143022256840664	0.17588672461822144
1172	Exp2_TCGA_tune_ontix_beta0.01_dim29_MUT	roc_auc_ovo	UMAP	SVM	test	DFS_STATUS	0.6079571455405725		Exp2_TCGA_tune_ontix_beta0.01_dim29_MUT	MUT	29.0	TCGA	0.6062951258081809	0.2599226420599485
1173	Exp2_TCGA_tune_ontix_beta0.01_dim29_MUT	roc_auc_ovo	UMAP	SVM	test	OS_STATUS	0.4791852400135012		Exp2_TCGA_tune_ontix_beta0.01_dim29_MUT	MUT	29.0	TCGA	0.5315430461389451	-7.014027346915244
1174	Exp2_TCGA_tune_ontix_beta0.01_dim29_MUT	roc_auc_ovo	UMAP	SVM	test	PFS_STATUS	0.6288650587667532		Exp2_TCGA_tune_ontix_beta0.01_dim29_MUT	MUT	29.0	TCGA	0.6295788224356125	-0.06800983529770502
1175	Exp2_TCGA_tune_ontix_beta0.01_dim29_MUT	roc_auc_ovo	UMAP	SVM	test	SEX	0.6477151148641513		Exp2_TCGA_tune_ontix_beta0.01_dim29_MUT	MUT	29.0	TCGA	0.6461825979548073	0.252355294577529
1176	Exp2_TCGA_tune_ontix_beta0.01_dim29_MUT	roc_auc_ovo	UMAP	SVM	train	AJCC_PATHOLOGIC_TUMOR_STAGE_SHORT	0.552640603396793		Exp2_TCGA_tune_ontix_beta0.01_dim29_MUT	MUT	29.0	TCGA	0.5388442180839892	1.255178149353586
1177	Exp2_TCGA_tune_ontix_beta0.01_dim29_MUT	roc_auc_ovo	UMAP	SVM	train	CANCER_TYPE_ACRONYM	0.8232325673564485		Exp2_TCGA_tune_ontix_beta0.01_dim29_MUT	MUT	29.0	TCGA	0.8226515442130967	0.1258033604907506
1178	Exp2_TCGA_tune_ontix_beta0.01_dim29_MUT	roc_auc_ovo	UMAP	SVM	train	DFS_STATUS	0.6031166190968755		Exp2_TCGA_tune_ontix_beta0.01_dim29_MUT	MUT	29.0	TCGA	0.6039298321445258	-0.1585098431306882
1179	Exp2_TCGA_tune_ontix_beta0.01_dim29_MUT	roc_auc_ovo	UMAP	SVM	train	OS_STATUS	0.4823267477277382		Exp2_TCGA_tune_ontix_beta0.01_dim29_MUT	MUT	29.0	TCGA	0.4747532569488017	1.07280089285427
1180	Exp2_TCGA_tune_ontix_beta0.01_dim29_MUT	roc_auc_ovo	UMAP	SVM	train	PFS_STATUS	0.6300025884183461		Exp2_TCGA_tune_ontix_beta0.01_dim29_MUT	MUT	29.0	TCGA	0.6324897113985846	-0.5797845583422697
1181	Exp2_TCGA_tune_ontix_beta0.01_dim29_MUT	roc_auc_ovo	UMAP	SVM	train	SEX	0.6267498280035608		Exp2_TCGA_tune_ontix_beta0.01_dim29_MUT	MUT	29.0	TCGA	0.6272391293246422	-0.06957897471302776
1182	Exp2_TCGA_tune_ontix_beta0.01_dim29_MUT	roc_auc_ovo	UMAP	SVM	valid	AJCC_PATHOLOGIC_TUMOR_STAGE_SHORT	0.6177707046586428		Exp2_TCGA_tune_ontix_beta0.01_dim29_MUT	MUT	29.0	TCGA	0.6266742215835108	-1.530055936313902
1183	Exp2_TCGA_tune_ontix_beta0.01_dim29_MUT	roc_auc_ovo	UMAP	SVM	valid	CANCER_TYPE_ACRONYM	0.8002072518334519		Exp2_TCGA_tune_ontix_beta0.01_dim29_MUT	MUT	29.0	TCGA	0.8003469154340754	-0.008501158792022333
1184	Exp2_TCGA_tune_ontix_beta0.01_dim29_MUT	roc_auc_ovo	UMAP	SVM	valid	DFS_STATUS	0.5889446947314071		Exp2_TCGA_tune_ontix_beta0.01_dim29_MUT	MUT	29.0	TCGA	0.5893025299289909	-0.07077064684603998
1185	Exp2_TCGA_tune_ontix_beta0.01_dim29_MUT	roc_auc_ovo	UMAP	SVM	valid	OS_STATUS	0.6237941953812876		Exp2_TCGA_tune_ontix_beta0.01_dim29_MUT	MUT	29.0	TCGA	0.6663096380586784	-3.0114437596041532
1186	Exp2_TCGA_tune_ontix_beta0.01_dim29_MUT	roc_auc_ovo	UMAP	SVM	valid	PFS_STATUS	0.616832996594424		Exp2_TCGA_tune_ontix_beta0.01_dim29_MUT	MUT	29.0	TCGA	0.6206532040533645	-0.49934328426336694
1187	Exp2_TCGA_tune_ontix_beta0.01_dim29_MUT	roc_auc_ovo	UMAP	SVM	valid	SEX	0.6293551471811076		Exp2_TCGA_tune_ontix_beta0.01_dim29_MUT	MUT	29.0	TCGA	0.6303391263373801	-0.2651594533463324
1188	Exp2_TCGA_tune_ontix_beta0.01_dim29_RNA	r2	ontix_B0.01	Linear	test	AGE	0.1864799012427166		Exp2_TCGA_tune_ontix_beta0.01_dim29_RNA	RNA	29.0	TCGA	0.1775811957534557	0.6654259613875525
1189	Exp2_TCGA_tune_ontix_beta0.01_dim29_RNA	r2	ontix_B0.01	Linear	test	ANEUPLOIDY_SCORE	0.4075664954529542		Exp2_TCGA_tune_ontix_beta0.01_dim29_RNA	RNA	29.0	TCGA	0.2868496460723293	7.295938648531861
1190	Exp2_TCGA_tune_ontix_beta0.01_dim29_RNA	r2	ontix_B0.01	Linear	test	MSI_SCORE_MANTIS	0.1807599723409972		Exp2_TCGA_tune_ontix_beta0.01_dim29_RNA	RNA	29.0	TCGA	0.1218039245971475	3.44838435642985
1191	Exp2_TCGA_tune_ontix_beta0.01_dim29_RNA	r2	ontix_B0.01	Linear	test	OS_MONTHS	0.0582909452535602		Exp2_TCGA_tune_ontix_beta0.01_dim29_RNA	RNA	29.0	TCGA	0.0508349609571957	0.6254612100377348
1192	Exp2_TCGA_tune_ontix_beta0.01_dim29_RNA	r2	ontix_B0.01	Linear	test	TMB_NONSYNONYMOUS	0.0631787584233517		Exp2_TCGA_tune_ontix_beta0.01_dim29_RNA	RNA	29.0	TCGA	0.0509345904920252	1.8154019412934086
1193	Exp2_TCGA_tune_ontix_beta0.01_dim29_RNA	r2	ontix_B0.01	Linear	train	AGE	0.2101556629995715		Exp2_TCGA_tune_ontix_beta0.01_dim29_RNA	RNA	29.0	TCGA	0.2185508909526831	-0.38961309109715586
1194	Exp2_TCGA_tune_ontix_beta0.01_dim29_RNA	r2	ontix_B0.01	Linear	train	ANEUPLOIDY_SCORE	0.423484989077989		Exp2_TCGA_tune_ontix_beta0.01_dim29_RNA	RNA	29.0	TCGA	0.309701308053749	13.376538280115275
1195	Exp2_TCGA_tune_ontix_beta0.01_dim29_RNA	r2	ontix_B0.01	Linear	train	MSI_SCORE_MANTIS	0.1457527255452673		Exp2_TCGA_tune_ontix_beta0.01_dim29_RNA	RNA	29.0	TCGA	0.1106291950777572	2.5898905594670647
1196	Exp2_TCGA_tune_ontix_beta0.01_dim29_RNA	r2	ontix_B0.01	Linear	train	OS_MONTHS	0.0666576757140005		Exp2_TCGA_tune_ontix_beta0.01_dim29_RNA	RNA	29.0	TCGA	0.0648316056652011	0.17726227916557274
1197	Exp2_TCGA_tune_ontix_beta0.01_dim29_RNA	r2	ontix_B0.01	Linear	train	TMB_NONSYNONYMOUS	0.0766820146432772		Exp2_TCGA_tune_ontix_beta0.01_dim29_RNA	RNA	29.0	TCGA	0.0573810965041472	2.5880012752191286
1198	Exp2_TCGA_tune_ontix_beta0.01_dim29_RNA	r2	ontix_B0.01	Linear	valid	AGE	0.1926046498898518		Exp2_TCGA_tune_ontix_beta0.01_dim29_RNA	RNA	29.0	TCGA	0.2051092797089482	-0.5521533470940829
1199	Exp2_TCGA_tune_ontix_beta0.01_dim29_RNA	r2	ontix_B0.01	Linear	valid	ANEUPLOIDY_SCORE	0.4124477919145397		Exp2_TCGA_tune_ontix_beta0.01_dim29_RNA	RNA	29.0	TCGA	0.2918212139110889	4.634688334205637
1200	Exp2_TCGA_tune_ontix_beta0.01_dim29_RNA	r2	ontix_B0.01	Linear	valid	MSI_SCORE_MANTIS	0.1642637794413274		Exp2_TCGA_tune_ontix_beta0.01_dim29_RNA	RNA	29.0	TCGA	0.1097751912617687	2.3448188318533187
1201	Exp2_TCGA_tune_ontix_beta0.01_dim29_RNA	r2	ontix_B0.01	Linear	valid	OS_MONTHS	0.0567913105962268		Exp2_TCGA_tune_ontix_beta0.01_dim29_RNA	RNA	29.0	TCGA	0.0535703913067074	0.2636408841236177
1202	Exp2_TCGA_tune_ontix_beta0.01_dim29_RNA	r2	ontix_B0.01	Linear	valid	TMB_NONSYNONYMOUS	0.0766911276471534		Exp2_TCGA_tune_ontix_beta0.01_dim29_RNA	RNA	29.0	TCGA	0.0579539442479687	5.191466407959494
1203	Exp2_TCGA_tune_ontix_beta0.01_dim29_RNA	r2	ontix_B0.01	RF	test	AGE	0.220356972118632		Exp2_TCGA_tune_ontix_beta0.01_dim29_RNA	RNA	29.0	TCGA	0.2272572276205122	-0.47668064903474705
1204	Exp2_TCGA_tune_ontix_beta0.01_dim29_RNA	r2	ontix_B0.01	RF	test	ANEUPLOIDY_SCORE	0.4279608607128348		Exp2_TCGA_tune_ontix_beta0.01_dim29_RNA	RNA	29.0	TCGA	0.3538409066328308	3.6178184734721257
1205	Exp2_TCGA_tune_ontix_beta0.01_dim29_RNA	r2	ontix_B0.01	RF	test	MSI_SCORE_MANTIS	0.3347590638594039		Exp2_TCGA_tune_ontix_beta0.01_dim29_RNA	RNA	29.0	TCGA	0.2006960618384524	3.7281303129468455
1206	Exp2_TCGA_tune_ontix_beta0.01_dim29_RNA	r2	ontix_B0.01	RF	test	OS_MONTHS	0.0632679967423298		Exp2_TCGA_tune_ontix_beta0.01_dim29_RNA	RNA	29.0	TCGA	0.0454510218152512	13.335391956212295
1207	Exp2_TCGA_tune_ontix_beta0.01_dim29_RNA	r2	ontix_B0.01	RF	test	TMB_NONSYNONYMOUS	0.0954818324211136		Exp2_TCGA_tune_ontix_beta0.01_dim29_RNA	RNA	29.0	TCGA	0.0414857156603897	4.83284654224453
1208	Exp2_TCGA_tune_ontix_beta0.01_dim29_RNA	r2	ontix_B0.01	RF	train	AGE	0.5312332266416825		Exp2_TCGA_tune_ontix_beta0.01_dim29_RNA	RNA	29.0	TCGA	0.5448455672435807	-0.4624002000576834
1209	Exp2_TCGA_tune_ontix_beta0.01_dim29_RNA	r2	ontix_B0.01	RF	train	ANEUPLOIDY_SCORE	0.747368681517053		Exp2_TCGA_tune_ontix_beta0.01_dim29_RNA	RNA	29.0	TCGA	0.7005010295594083	1.862404821387371
1210	Exp2_TCGA_tune_ontix_beta0.01_dim29_RNA	r2	ontix_B0.01	RF	train	MSI_SCORE_MANTIS	0.7758738369288245		Exp2_TCGA_tune_ontix_beta0.01_dim29_RNA	RNA	29.0	TCGA	0.7125867717665758	2.4973041725008263
1211	Exp2_TCGA_tune_ontix_beta0.01_dim29_RNA	r2	ontix_B0.01	RF	train	OS_MONTHS	0.4734829616792696		Exp2_TCGA_tune_ontix_beta0.01_dim29_RNA	RNA	29.0	TCGA	0.4495480886738491	1.069126465205429
1212	Exp2_TCGA_tune_ontix_beta0.01_dim29_RNA	r2	ontix_B0.01	RF	train	TMB_NONSYNONYMOUS	0.7107448048160923		Exp2_TCGA_tune_ontix_beta0.01_dim29_RNA	RNA	29.0	TCGA	0.5413292573131702	4.585380838380084
1213	Exp2_TCGA_tune_ontix_beta0.01_dim29_RNA	r2	ontix_B0.01	RF	valid	AGE	0.2305701513441312		Exp2_TCGA_tune_ontix_beta0.01_dim29_RNA	RNA	29.0	TCGA	0.2360030217529596	-0.2750285200531016
1214	Exp2_TCGA_tune_ontix_beta0.01_dim29_RNA	r2	ontix_B0.01	RF	valid	ANEUPLOIDY_SCORE	0.4250544542703812		Exp2_TCGA_tune_ontix_beta0.01_dim29_RNA	RNA	29.0	TCGA	0.3578284258549661	4.729045006371237
1215	Exp2_TCGA_tune_ontix_beta0.01_dim29_RNA	r2	ontix_B0.01	RF	valid	MSI_SCORE_MANTIS	0.3003957038694611		Exp2_TCGA_tune_ontix_beta0.01_dim29_RNA	RNA	29.0	TCGA	0.2129603525912614	1.776873235560895
1216	Exp2_TCGA_tune_ontix_beta0.01_dim29_RNA	r2	ontix_B0.01	RF	valid	OS_MONTHS	0.0705427849997401		Exp2_TCGA_tune_ontix_beta0.01_dim29_RNA	RNA	29.0	TCGA	0.0934782652214367	-7.790772984363057
1217	Exp2_TCGA_tune_ontix_beta0.01_dim29_RNA	r2	ontix_B0.01	RF	valid	TMB_NONSYNONYMOUS	0.1128109794639419		Exp2_TCGA_tune_ontix_beta0.01_dim29_RNA	RNA	29.0	TCGA	0.0513049556334166	3.0887289138575666
1218	Exp2_TCGA_tune_ontix_beta0.01_dim29_RNA	r2	ontix_B0.01	SVM	test	AGE	0.2216847593453862		Exp2_TCGA_tune_ontix_beta0.01_dim29_RNA	RNA	29.0	TCGA	0.1931815510353344	4.126667464064562
1219	Exp2_TCGA_tune_ontix_beta0.01_dim29_RNA	r2	ontix_B0.01	SVM	test	ANEUPLOIDY_SCORE	0.4132301205542587		Exp2_TCGA_tune_ontix_beta0.01_dim29_RNA	RNA	29.0	TCGA	0.3119456454914467	5.281159639871795
1220	Exp2_TCGA_tune_ontix_beta0.01_dim29_RNA	r2	ontix_B0.01	SVM	test	MSI_SCORE_MANTIS	0.2757715131550285		Exp2_TCGA_tune_ontix_beta0.01_dim29_RNA	RNA	29.0	TCGA	0.1892847703426038	1.5304316843414898
1221	Exp2_TCGA_tune_ontix_beta0.01_dim29_RNA	r2	ontix_B0.01	SVM	test	OS_MONTHS	-0.0262665149722127		Exp2_TCGA_tune_ontix_beta0.01_dim29_RNA	RNA	29.0	TCGA	-0.0348668601431125	1.33384174534991
1222	Exp2_TCGA_tune_ontix_beta0.01_dim29_RNA	r2	ontix_B0.01	SVM	test	TMB_NONSYNONYMOUS	0.0052212641819023		Exp2_TCGA_tune_ontix_beta0.01_dim29_RNA	RNA	29.0	TCGA	0.0033933505808876	0.9479542828662794
1223	Exp2_TCGA_tune_ontix_beta0.01_dim29_RNA	r2	ontix_B0.01	SVM	train	AGE	0.2694277181132859		Exp2_TCGA_tune_ontix_beta0.01_dim29_RNA	RNA	29.0	TCGA	0.2493807665060963	2.023491784557777
1224	Exp2_TCGA_tune_ontix_beta0.01_dim29_RNA	r2	ontix_B0.01	SVM	train	ANEUPLOIDY_SCORE	0.4580384421465465		Exp2_TCGA_tune_ontix_beta0.01_dim29_RNA	RNA	29.0	TCGA	0.3670118692485433	6.4397131492424
1225	Exp2_TCGA_tune_ontix_beta0.01_dim29_RNA	r2	ontix_B0.01	SVM	train	MSI_SCORE_MANTIS	0.3983958331205348		Exp2_TCGA_tune_ontix_beta0.01_dim29_RNA	RNA	29.0	TCGA	0.2240502760475125	4.1490016617184535
1226	Exp2_TCGA_tune_ontix_beta0.01_dim29_RNA	r2	ontix_B0.01	SVM	train	OS_MONTHS	-5.545488514391295e-06		Exp2_TCGA_tune_ontix_beta0.01_dim29_RNA	RNA	29.0	TCGA	-0.0071679431626929	1.8397799488817277
1227	Exp2_TCGA_tune_ontix_beta0.01_dim29_RNA	r2	ontix_B0.01	SVM	train	TMB_NONSYNONYMOUS	0.0129322249934318		Exp2_TCGA_tune_ontix_beta0.01_dim29_RNA	RNA	29.0	TCGA	0.0083141164173834	2.5148973803250048
1228	Exp2_TCGA_tune_ontix_beta0.01_dim29_RNA	r2	ontix_B0.01	SVM	valid	AGE	0.2270060734672014		Exp2_TCGA_tune_ontix_beta0.01_dim29_RNA	RNA	29.0	TCGA	0.2161930784895102	1.1158881432101324
1229	Exp2_TCGA_tune_ontix_beta0.01_dim29_RNA	r2	ontix_B0.01	SVM	valid	ANEUPLOIDY_SCORE	0.4044290506779882		Exp2_TCGA_tune_ontix_beta0.01_dim29_RNA	RNA	29.0	TCGA	0.3155745320313049	8.549548058843587
1230	Exp2_TCGA_tune_ontix_beta0.01_dim29_RNA	r2	ontix_B0.01	SVM	valid	MSI_SCORE_MANTIS	0.2659129385945818		Exp2_TCGA_tune_ontix_beta0.01_dim29_RNA	RNA	29.0	TCGA	0.1560509078366052	1.4553288067646457
1231	Exp2_TCGA_tune_ontix_beta0.01_dim29_RNA	r2	ontix_B0.01	SVM	valid	OS_MONTHS	-0.0248417722429796		Exp2_TCGA_tune_ontix_beta0.01_dim29_RNA	RNA	29.0	TCGA	-0.0275983457800308	1.4967600361993143
1232	Exp2_TCGA_tune_ontix_beta0.01_dim29_RNA	r2	ontix_B0.01	SVM	valid	TMB_NONSYNONYMOUS	0.0045424317420486		Exp2_TCGA_tune_ontix_beta0.01_dim29_RNA	RNA	29.0	TCGA	0.0003691068691288	3.6518092888515246
1233	Exp2_TCGA_tune_ontix_beta0.01_dim29_RNA	r2	PCA	Linear	test	AGE	0.1863336464295859		Exp2_TCGA_tune_ontix_beta0.01_dim29_RNA	RNA	29.0	TCGA	0.1863223652923641	0.0008435790565734205
1234	Exp2_TCGA_tune_ontix_beta0.01_dim29_RNA	r2	PCA	Linear	test	ANEUPLOIDY_SCORE	0.4460372703590818		Exp2_TCGA_tune_ontix_beta0.01_dim29_RNA	RNA	29.0	TCGA	0.4458556043835688	0.010979609049350152
1235	Exp2_TCGA_tune_ontix_beta0.01_dim29_RNA	r2	PCA	Linear	test	MSI_SCORE_MANTIS	0.1929144981296572		Exp2_TCGA_tune_ontix_beta0.01_dim29_RNA	RNA	29.0	TCGA	0.1919716348743785	0.05514879345172499
1236	Exp2_TCGA_tune_ontix_beta0.01_dim29_RNA	r2	PCA	Linear	test	OS_MONTHS	0.0601976502850487		Exp2_TCGA_tune_ontix_beta0.01_dim29_RNA	RNA	29.0	TCGA	0.0600207153925921	0.014842562368024392
1237	Exp2_TCGA_tune_ontix_beta0.01_dim29_RNA	r2	PCA	Linear	test	TMB_NONSYNONYMOUS	0.0621710989626735		Exp2_TCGA_tune_ontix_beta0.01_dim29_RNA	RNA	29.0	TCGA	0.0619785181556002	0.02855331395139031
1238	Exp2_TCGA_tune_ontix_beta0.01_dim29_RNA	r2	PCA	Linear	train	AGE	0.2113575929675448		Exp2_TCGA_tune_ontix_beta0.01_dim29_RNA	RNA	29.0	TCGA	0.2108409896162371	0.023974980750766418
1239	Exp2_TCGA_tune_ontix_beta0.01_dim29_RNA	r2	PCA	Linear	train	ANEUPLOIDY_SCORE	0.4503844570795222		Exp2_TCGA_tune_ontix_beta0.01_dim29_RNA	RNA	29.0	TCGA	0.4504990201529238	-0.013468164529833525
1240	Exp2_TCGA_tune_ontix_beta0.01_dim29_RNA	r2	PCA	Linear	train	MSI_SCORE_MANTIS	0.1498513970949995		Exp2_TCGA_tune_ontix_beta0.01_dim29_RNA	RNA	29.0	TCGA	0.1492988781420401	0.04074088228459449
1241	Exp2_TCGA_tune_ontix_beta0.01_dim29_RNA	r2	PCA	Linear	train	OS_MONTHS	0.0723547884203498		Exp2_TCGA_tune_ontix_beta0.01_dim29_RNA	RNA	29.0	TCGA	0.0722820146024553	0.0070643800505029945
1242	Exp2_TCGA_tune_ontix_beta0.01_dim29_RNA	r2	PCA	Linear	train	TMB_NONSYNONYMOUS	0.0782438559241796		Exp2_TCGA_tune_ontix_beta0.01_dim29_RNA	RNA	29.0	TCGA	0.0783845651567021	-0.0188672720426221
1243	Exp2_TCGA_tune_ontix_beta0.01_dim29_RNA	r2	PCA	Linear	valid	AGE	0.2060240242607812		Exp2_TCGA_tune_ontix_beta0.01_dim29_RNA	RNA	29.0	TCGA	0.2054865026724983	0.02373475651814068
1244	Exp2_TCGA_tune_ontix_beta0.01_dim29_RNA	r2	PCA	Linear	valid	ANEUPLOIDY_SCORE	0.4481121563540274		Exp2_TCGA_tune_ontix_beta0.01_dim29_RNA	RNA	29.0	TCGA	0.4475028036486924	0.023412418072177026
1245	Exp2_TCGA_tune_ontix_beta0.01_dim29_RNA	r2	PCA	Linear	valid	MSI_SCORE_MANTIS	0.1749198453465968		Exp2_TCGA_tune_ontix_beta0.01_dim29_RNA	RNA	29.0	TCGA	0.17426871892494	0.028020059730431472
1246	Exp2_TCGA_tune_ontix_beta0.01_dim29_RNA	r2	PCA	Linear	valid	OS_MONTHS	0.063290031112432		Exp2_TCGA_tune_ontix_beta0.01_dim29_RNA	RNA	29.0	TCGA	0.0638888813340118	-0.049017497081859165
1247	Exp2_TCGA_tune_ontix_beta0.01_dim29_RNA	r2	PCA	Linear	valid	TMB_NONSYNONYMOUS	0.0783713759227507		Exp2_TCGA_tune_ontix_beta0.01_dim29_RNA	RNA	29.0	TCGA	0.0781603827957651	0.058459359003967676
1248	Exp2_TCGA_tune_ontix_beta0.01_dim29_RNA	r2	PCA	RF	test	AGE	0.2424125550535054		Exp2_TCGA_tune_ontix_beta0.01_dim29_RNA	RNA	29.0	TCGA	0.2430017569455851	-0.040703005889060534
1249	Exp2_TCGA_tune_ontix_beta0.01_dim29_RNA	r2	PCA	RF	test	ANEUPLOIDY_SCORE	0.4446986251990223		Exp2_TCGA_tune_ontix_beta0.01_dim29_RNA	RNA	29.0	TCGA	0.4473972908589528	-0.13172272702278015
1250	Exp2_TCGA_tune_ontix_beta0.01_dim29_RNA	r2	PCA	RF	test	MSI_SCORE_MANTIS	0.4311243374169498		Exp2_TCGA_tune_ontix_beta0.01_dim29_RNA	RNA	29.0	TCGA	0.4279576035754187	0.08806304684868725
1251	Exp2_TCGA_tune_ontix_beta0.01_dim29_RNA	r2	PCA	RF	test	OS_MONTHS	0.069796127317103		Exp2_TCGA_tune_ontix_beta0.01_dim29_RNA	RNA	29.0	TCGA	0.0673880515591612	1.80236174905323
1252	Exp2_TCGA_tune_ontix_beta0.01_dim29_RNA	r2	PCA	RF	test	TMB_NONSYNONYMOUS	0.1238492995701066		Exp2_TCGA_tune_ontix_beta0.01_dim29_RNA	RNA	29.0	TCGA	0.1380037034289239	-1.2668700241861754
1253	Exp2_TCGA_tune_ontix_beta0.01_dim29_RNA	r2	PCA	RF	train	AGE	0.5178258436320335		Exp2_TCGA_tune_ontix_beta0.01_dim29_RNA	RNA	29.0	TCGA	0.5148533878323593	0.10097191927744645
1254	Exp2_TCGA_tune_ontix_beta0.01_dim29_RNA	r2	PCA	RF	train	ANEUPLOIDY_SCORE	0.7595301956799428		Exp2_TCGA_tune_ontix_beta0.01_dim29_RNA	RNA	29.0	TCGA	0.7578313883058689	0.0675064124599823
1255	Exp2_TCGA_tune_ontix_beta0.01_dim29_RNA	r2	PCA	RF	train	MSI_SCORE_MANTIS	0.8146944766687337		Exp2_TCGA_tune_ontix_beta0.01_dim29_RNA	RNA	29.0	TCGA	0.8051504527705763	0.3766066674479574
1256	Exp2_TCGA_tune_ontix_beta0.01_dim29_RNA	r2	PCA	RF	train	OS_MONTHS	0.5015974442471994		Exp2_TCGA_tune_ontix_beta0.01_dim29_RNA	RNA	29.0	TCGA	0.4948806450355804	0.30002698560324875
1257	Exp2_TCGA_tune_ontix_beta0.01_dim29_RNA	r2	PCA	RF	train	TMB_NONSYNONYMOUS	0.7056483400823106		Exp2_TCGA_tune_ontix_beta0.01_dim29_RNA	RNA	29.0	TCGA	0.690427654960867	0.4119612333790114
1258	Exp2_TCGA_tune_ontix_beta0.01_dim29_RNA	r2	PCA	RF	valid	AGE	0.2385183788396454		Exp2_TCGA_tune_ontix_beta0.01_dim29_RNA	RNA	29.0	TCGA	0.240750477580247	-0.11299566657111469
1259	Exp2_TCGA_tune_ontix_beta0.01_dim29_RNA	r2	PCA	RF	valid	ANEUPLOIDY_SCORE	0.4547781393697888		Exp2_TCGA_tune_ontix_beta0.01_dim29_RNA	RNA	29.0	TCGA	0.4588139715878075	-0.28390242064035504
1260	Exp2_TCGA_tune_ontix_beta0.01_dim29_RNA	r2	PCA	RF	valid	MSI_SCORE_MANTIS	0.3599029518021601		Exp2_TCGA_tune_ontix_beta0.01_dim29_RNA	RNA	29.0	TCGA	0.3327788671343988	0.5512193795834777
1261	Exp2_TCGA_tune_ontix_beta0.01_dim29_RNA	r2	PCA	RF	valid	OS_MONTHS	0.0974213377283386		Exp2_TCGA_tune_ontix_beta0.01_dim29_RNA	RNA	29.0	TCGA	0.0952163832465845	0.7489836551122052
1262	Exp2_TCGA_tune_ontix_beta0.01_dim29_RNA	r2	PCA	RF	valid	TMB_NONSYNONYMOUS	0.1409439846464693		Exp2_TCGA_tune_ontix_beta0.01_dim29_RNA	RNA	29.0	TCGA	0.1474957244243349	-0.3290173356633224
1263	Exp2_TCGA_tune_ontix_beta0.01_dim29_RNA	r2	PCA	SVM	test	AGE	0.2156922374131241		Exp2_TCGA_tune_ontix_beta0.01_dim29_RNA	RNA	29.0	TCGA	0.21579086474745	-0.01427917191646592
1264	Exp2_TCGA_tune_ontix_beta0.01_dim29_RNA	r2	PCA	SVM	test	ANEUPLOIDY_SCORE	0.4367243681326822		Exp2_TCGA_tune_ontix_beta0.01_dim29_RNA	RNA	29.0	TCGA	0.4364688545844168	0.013322948435114328
1265	Exp2_TCGA_tune_ontix_beta0.01_dim29_RNA	r2	PCA	SVM	test	MSI_SCORE_MANTIS	0.3198160697356196		Exp2_TCGA_tune_ontix_beta0.01_dim29_RNA	RNA	29.0	TCGA	0.3149585376357974	0.08595676969124753
1266	Exp2_TCGA_tune_ontix_beta0.01_dim29_RNA	r2	PCA	SVM	test	OS_MONTHS	-0.0266081471470136		Exp2_TCGA_tune_ontix_beta0.01_dim29_RNA	RNA	29.0	TCGA	-0.0263956862076371	-0.03295091819750587
1267	Exp2_TCGA_tune_ontix_beta0.01_dim29_RNA	r2	PCA	SVM	test	TMB_NONSYNONYMOUS	0.0048912203528446		Exp2_TCGA_tune_ontix_beta0.01_dim29_RNA	RNA	29.0	TCGA	0.0049657636839355	-0.03865810174371017
1268	Exp2_TCGA_tune_ontix_beta0.01_dim29_RNA	r2	PCA	SVM	train	AGE	0.2643697085637689		Exp2_TCGA_tune_ontix_beta0.01_dim29_RNA	RNA	29.0	TCGA	0.2641978804641408	0.01734392114903835
1269	Exp2_TCGA_tune_ontix_beta0.01_dim29_RNA	r2	PCA	SVM	train	ANEUPLOIDY_SCORE	0.4697124980074099		Exp2_TCGA_tune_ontix_beta0.01_dim29_RNA	RNA	29.0	TCGA	0.4697920886800709	-0.005630675581584346
1270	Exp2_TCGA_tune_ontix_beta0.01_dim29_RNA	r2	PCA	SVM	train	MSI_SCORE_MANTIS	0.4135734869394137		Exp2_TCGA_tune_ontix_beta0.01_dim29_RNA	RNA	29.0	TCGA	0.4085588962937152	0.11933510248917145
1271	Exp2_TCGA_tune_ontix_beta0.01_dim29_RNA	r2	PCA	SVM	train	OS_MONTHS	-0.0003728902968225		Exp2_TCGA_tune_ontix_beta0.01_dim29_RNA	RNA	29.0	TCGA	-0.0001707364625631	-0.051926545799156766
1272	Exp2_TCGA_tune_ontix_beta0.01_dim29_RNA	r2	PCA	SVM	train	TMB_NONSYNONYMOUS	0.0112410681384941		Exp2_TCGA_tune_ontix_beta0.01_dim29_RNA	RNA	29.0	TCGA	0.0113085918855444	-0.03677161153102087
1273	Exp2_TCGA_tune_ontix_beta0.01_dim29_RNA	r2	PCA	SVM	valid	AGE	0.2307151267997885		Exp2_TCGA_tune_ontix_beta0.01_dim29_RNA	RNA	29.0	TCGA	0.2304704426882405	0.0252511075304907
1274	Exp2_TCGA_tune_ontix_beta0.01_dim29_RNA	r2	PCA	SVM	valid	ANEUPLOIDY_SCORE	0.4283745989810315		Exp2_TCGA_tune_ontix_beta0.01_dim29_RNA	RNA	29.0	TCGA	0.4278690053724534	0.04864802511586759
1275	Exp2_TCGA_tune_ontix_beta0.01_dim29_RNA	r2	PCA	SVM	valid	MSI_SCORE_MANTIS	0.2883411568956943		Exp2_TCGA_tune_ontix_beta0.01_dim29_RNA	RNA	29.0	TCGA	0.2818794239190438	0.08559778185110349
1276	Exp2_TCGA_tune_ontix_beta0.01_dim29_RNA	r2	PCA	SVM	valid	OS_MONTHS	-0.0227250301611579		Exp2_TCGA_tune_ontix_beta0.01_dim29_RNA	RNA	29.0	TCGA	-0.0225069884996937	-0.11839192414769598
1277	Exp2_TCGA_tune_ontix_beta0.01_dim29_RNA	r2	PCA	SVM	valid	TMB_NONSYNONYMOUS	0.0030222323705867		Exp2_TCGA_tune_ontix_beta0.01_dim29_RNA	RNA	29.0	TCGA	0.003115162208388	-0.08131694877059105
1278	Exp2_TCGA_tune_ontix_beta0.01_dim29_RNA	r2	RandomFeature	Linear	test	AGE	0.0955242631711807	0.01337294606105422	Exp2_TCGA_tune_ontix_beta0.01_dim29_RNA	RNA	29.0	TCGA	0.11223259181870507	-1.2494127001815787
1279	Exp2_TCGA_tune_ontix_beta0.01_dim29_RNA	r2	RandomFeature	Linear	test	ANEUPLOIDY_SCORE	0.1935222196851368	0.016545759935209483	Exp2_TCGA_tune_ontix_beta0.01_dim29_RNA	RNA	29.0	TCGA	0.1957061346843407	-0.13199242632286173
1280	Exp2_TCGA_tune_ontix_beta0.01_dim29_RNA	r2	RandomFeature	Linear	test	MSI_SCORE_MANTIS	0.08707564166847666	0.017096715925508817	Exp2_TCGA_tune_ontix_beta0.01_dim29_RNA	RNA	29.0	TCGA	0.07831130346526241	0.5126328495718637
1281	Exp2_TCGA_tune_ontix_beta0.01_dim29_RNA	r2	RandomFeature	Linear	test	OS_MONTHS	0.02311947009141638	0.011920778102153874	Exp2_TCGA_tune_ontix_beta0.01_dim29_RNA	RNA	29.0	TCGA	0.02053381188675208	0.2169034758055867
1282	Exp2_TCGA_tune_ontix_beta0.01_dim29_RNA	r2	RandomFeature	Linear	test	TMB_NONSYNONYMOUS	0.02951808863469264	0.006744604405679424	Exp2_TCGA_tune_ontix_beta0.01_dim29_RNA	RNA	29.0	TCGA	0.02791214864167762	0.2381073664843425
1283	Exp2_TCGA_tune_ontix_beta0.01_dim29_RNA	r2	RandomFeature	Linear	train	AGE	0.13686495300680684	0.02154760233920918	Exp2_TCGA_tune_ontix_beta0.01_dim29_RNA	RNA	29.0	TCGA	0.14595070573817445	-0.4216595697440862
1284	Exp2_TCGA_tune_ontix_beta0.01_dim29_RNA	r2	RandomFeature	Linear	train	ANEUPLOIDY_SCORE	0.22831172131274807	0.008506212791495067	Exp2_TCGA_tune_ontix_beta0.01_dim29_RNA	RNA	29.0	TCGA	0.21768311280771116	1.2495112414380136
1285	Exp2_TCGA_tune_ontix_beta0.01_dim29_RNA	r2	RandomFeature	Linear	train	MSI_SCORE_MANTIS	0.08059320659666014	0.013561781728235517	Exp2_TCGA_tune_ontix_beta0.01_dim29_RNA	RNA	29.0	TCGA	0.07256744877316959	0.5917922869073307
1286	Exp2_TCGA_tune_ontix_beta0.01_dim29_RNA	r2	RandomFeature	Linear	train	OS_MONTHS	0.03344195442048694	0.01030151511870015	Exp2_TCGA_tune_ontix_beta0.01_dim29_RNA	RNA	29.0	TCGA	0.03189733649140782	0.1499408496013563
1287	Exp2_TCGA_tune_ontix_beta0.01_dim29_RNA	r2	RandomFeature	Linear	train	TMB_NONSYNONYMOUS	0.03639610462745768	0.007457847229034218	Exp2_TCGA_tune_ontix_beta0.01_dim29_RNA	RNA	29.0	TCGA	0.03272593895625964	0.49212132650152535
1288	Exp2_TCGA_tune_ontix_beta0.01_dim29_RNA	r2	RandomFeature	Linear	valid	AGE	0.10850878400477577	0.022647023485245162	Exp2_TCGA_tune_ontix_beta0.01_dim29_RNA	RNA	29.0	TCGA	0.12492358444060177	-0.7248105008819572
1289	Exp2_TCGA_tune_ontix_beta0.01_dim29_RNA	r2	RandomFeature	Linear	valid	ANEUPLOIDY_SCORE	0.20586241881240236	0.02602690176881669	Exp2_TCGA_tune_ontix_beta0.01_dim29_RNA	RNA	29.0	TCGA	0.19880943659617653	0.27098815982300806
1290	Exp2_TCGA_tune_ontix_beta0.01_dim29_RNA	r2	RandomFeature	Linear	valid	MSI_SCORE_MANTIS	0.07912775363575256	0.023237867011026824	Exp2_TCGA_tune_ontix_beta0.01_dim29_RNA	RNA	29.0	TCGA	0.0747875580227498	0.18677254719390737
1291	Exp2_TCGA_tune_ontix_beta0.01_dim29_RNA	r2	RandomFeature	Linear	valid	OS_MONTHS	0.01166539603080232	0.012217070581545912	Exp2_TCGA_tune_ontix_beta0.01_dim29_RNA	RNA	29.0	TCGA	0.025348320003133938	-1.119984032260557
1292	Exp2_TCGA_tune_ontix_beta0.01_dim29_RNA	r2	RandomFeature	Linear	valid	TMB_NONSYNONYMOUS	0.02298467227167186	0.0036092275143025238	Exp2_TCGA_tune_ontix_beta0.01_dim29_RNA	RNA	29.0	TCGA	0.02045912287798558	0.699747905522198
1293	Exp2_TCGA_tune_ontix_beta0.01_dim29_RNA	r2	RandomFeature	RF	test	AGE	0.2021148175021131	0.014475635870373274	Exp2_TCGA_tune_ontix_beta0.01_dim29_RNA	RNA	29.0	TCGA	0.19364269095587755	0.5852680063315995
1294	Exp2_TCGA_tune_ontix_beta0.01_dim29_RNA	r2	RandomFeature	RF	test	ANEUPLOIDY_SCORE	0.3396425085638815	0.020487471835166155	Exp2_TCGA_tune_ontix_beta0.01_dim29_RNA	RNA	29.0	TCGA	0.34442119136029187	-0.23324902334742392
1295	Exp2_TCGA_tune_ontix_beta0.01_dim29_RNA	r2	RandomFeature	RF	test	MSI_SCORE_MANTIS	0.2334530855505185	0.035959848708985546	Exp2_TCGA_tune_ontix_beta0.01_dim29_RNA	RNA	29.0	TCGA	0.2065266795315613	0.7487908594072835
1296	Exp2_TCGA_tune_ontix_beta0.01_dim29_RNA	r2	RandomFeature	RF	test	OS_MONTHS	0.03149593091381844	0.0013360668351992879	Exp2_TCGA_tune_ontix_beta0.01_dim29_RNA	RNA	29.0	TCGA	0.03008625321141502	1.0550951982826173
1297	Exp2_TCGA_tune_ontix_beta0.01_dim29_RNA	r2	RandomFeature	RF	test	TMB_NONSYNONYMOUS	0.00799400819882664	0.011172735630799973	Exp2_TCGA_tune_ontix_beta0.01_dim29_RNA	RNA	29.0	TCGA	0.023563605066130158	-1.3935348854386818
1298	Exp2_TCGA_tune_ontix_beta0.01_dim29_RNA	r2	RandomFeature	RF	train	AGE	0.5507198578357243	0.029438440122214672	Exp2_TCGA_tune_ontix_beta0.01_dim29_RNA	RNA	29.0	TCGA	0.5266711159277777	0.8169163110581754
1299	Exp2_TCGA_tune_ontix_beta0.01_dim29_RNA	r2	RandomFeature	RF	train	ANEUPLOIDY_SCORE	0.71115178332947	0.025165125980897853	Exp2_TCGA_tune_ontix_beta0.01_dim29_RNA	RNA	29.0	TCGA	0.7009338923461403	0.4060337703489273
1300	Exp2_TCGA_tune_ontix_beta0.01_dim29_RNA	r2	RandomFeature	RF	train	MSI_SCORE_MANTIS	0.7363008537057614	0.0253421532943952	Exp2_TCGA_tune_ontix_beta0.01_dim29_RNA	RNA	29.0	TCGA	0.6798347883270112	2.2281478895180755
1301	Exp2_TCGA_tune_ontix_beta0.01_dim29_RNA	r2	RandomFeature	RF	train	OS_MONTHS	0.4127872429711978	0.022387316921222703	Exp2_TCGA_tune_ontix_beta0.01_dim29_RNA	RNA	29.0	TCGA	0.3859414830407733	1.1991503950603062
1302	Exp2_TCGA_tune_ontix_beta0.01_dim29_RNA	r2	RandomFeature	RF	train	TMB_NONSYNONYMOUS	0.6221429112195814	0.03694688695972589	Exp2_TCGA_tune_ontix_beta0.01_dim29_RNA	RNA	29.0	TCGA	0.5979387559780924	0.655106755485864
1303	Exp2_TCGA_tune_ontix_beta0.01_dim29_RNA	r2	RandomFeature	RF	valid	AGE	0.21861355955666717	0.019753843738749107	Exp2_TCGA_tune_ontix_beta0.01_dim29_RNA	RNA	29.0	TCGA	0.21675766454722475	0.0939510828366985
1304	Exp2_TCGA_tune_ontix_beta0.01_dim29_RNA	r2	RandomFeature	RF	valid	ANEUPLOIDY_SCORE	0.35007075557381306	0.01421556113863251	Exp2_TCGA_tune_ontix_beta0.01_dim29_RNA	RNA	29.0	TCGA	0.34367104199202486	0.4501907113885364
1305	Exp2_TCGA_tune_ontix_beta0.01_dim29_RNA	r2	RandomFeature	RF	valid	MSI_SCORE_MANTIS	0.26244019252545486	0.049207422076229024	Exp2_TCGA_tune_ontix_beta0.01_dim29_RNA	RNA	29.0	TCGA	0.1895925436659333	1.4804199404445653
1306	Exp2_TCGA_tune_ontix_beta0.01_dim29_RNA	r2	RandomFeature	RF	valid	OS_MONTHS	0.04051409291484394	0.002943928704857739	Exp2_TCGA_tune_ontix_beta0.01_dim29_RNA	RNA	29.0	TCGA	0.04178471320940386	-0.4316070197159635
1307	Exp2_TCGA_tune_ontix_beta0.01_dim29_RNA	r2	RandomFeature	RF	valid	TMB_NONSYNONYMOUS	-0.008652181591830739	0.019913053409957356	Exp2_TCGA_tune_ontix_beta0.01_dim29_RNA	RNA	29.0	TCGA	-0.0005966522520837001	-0.4045351144249399
1308	Exp2_TCGA_tune_ontix_beta0.01_dim29_RNA	r2	RandomFeature	SVM	test	AGE	0.15771115774071537	0.0069070766080040645	Exp2_TCGA_tune_ontix_beta0.01_dim29_RNA	RNA	29.0	TCGA	0.15501793520683965	0.3899222039545289
1309	Exp2_TCGA_tune_ontix_beta0.01_dim29_RNA	r2	RandomFeature	SVM	test	ANEUPLOIDY_SCORE	0.29202435019736334	0.01917845359154315	Exp2_TCGA_tune_ontix_beta0.01_dim29_RNA	RNA	29.0	TCGA	0.28772017144951084	0.22442783133205518
1310	Exp2_TCGA_tune_ontix_beta0.01_dim29_RNA	r2	RandomFeature	SVM	test	MSI_SCORE_MANTIS	0.22313070471292304	0.0565113384003403	Exp2_TCGA_tune_ontix_beta0.01_dim29_RNA	RNA	29.0	TCGA	0.1712440155904575	0.9181642231668168
1311	Exp2_TCGA_tune_ontix_beta0.01_dim29_RNA	r2	RandomFeature	SVM	test	OS_MONTHS	-0.07435949736826578	0.006447800273820078	Exp2_TCGA_tune_ontix_beta0.01_dim29_RNA	RNA	29.0	TCGA	-0.08147085265152104	1.1029118429938676
1312	Exp2_TCGA_tune_ontix_beta0.01_dim29_RNA	r2	RandomFeature	SVM	test	TMB_NONSYNONYMOUS	-0.012024905605651259	0.0019282718945978431	Exp2_TCGA_tune_ontix_beta0.01_dim29_RNA	RNA	29.0	TCGA	-0.011494713686490821	-0.2749570331060672
1313	Exp2_TCGA_tune_ontix_beta0.01_dim29_RNA	r2	RandomFeature	SVM	train	AGE	0.2183896165892089	0.009907107980460995	Exp2_TCGA_tune_ontix_beta0.01_dim29_RNA	RNA	29.0	TCGA	0.21006296984626854	0.8404719883302327
1314	Exp2_TCGA_tune_ontix_beta0.01_dim29_RNA	r2	RandomFeature	SVM	train	ANEUPLOIDY_SCORE	0.3477820675333588	0.014135190619276577	Exp2_TCGA_tune_ontix_beta0.01_dim29_RNA	RNA	29.0	TCGA	0.3420492653126999	0.40556950203705566
1315	Exp2_TCGA_tune_ontix_beta0.01_dim29_RNA	r2	RandomFeature	SVM	train	MSI_SCORE_MANTIS	0.39206628780978925	0.042021086345097054	Exp2_TCGA_tune_ontix_beta0.01_dim29_RNA	RNA	29.0	TCGA	0.3058628287557058	2.0514333767132964
1316	Exp2_TCGA_tune_ontix_beta0.01_dim29_RNA	r2	RandomFeature	SVM	train	OS_MONTHS	-0.040624413693629256	0.0038930730158962894	Exp2_TCGA_tune_ontix_beta0.01_dim29_RNA	RNA	29.0	TCGA	-0.0445977644451398	1.0206206601536782
1317	Exp2_TCGA_tune_ontix_beta0.01_dim29_RNA	r2	RandomFeature	SVM	train	TMB_NONSYNONYMOUS	-0.00833852545317338	0.0018363010006601512	Exp2_TCGA_tune_ontix_beta0.01_dim29_RNA	RNA	29.0	TCGA	-0.00817363907907532	-0.08979267235533966
1318	Exp2_TCGA_tune_ontix_beta0.01_dim29_RNA	r2	RandomFeature	SVM	valid	AGE	0.17344174242941918	0.009690034833227014	Exp2_TCGA_tune_ontix_beta0.01_dim29_RNA	RNA	29.0	TCGA	0.17662205438589423	-0.3282043884475838
1319	Exp2_TCGA_tune_ontix_beta0.01_dim29_RNA	r2	RandomFeature	SVM	valid	ANEUPLOIDY_SCORE	0.29536350229516234	0.010392890715992037	Exp2_TCGA_tune_ontix_beta0.01_dim29_RNA	RNA	29.0	TCGA	0.28516254936937085	0.9815318186782039
1320	Exp2_TCGA_tune_ontix_beta0.01_dim29_RNA	r2	RandomFeature	SVM	valid	MSI_SCORE_MANTIS	0.17680527236091836	0.07548949092969023	Exp2_TCGA_tune_ontix_beta0.01_dim29_RNA	RNA	29.0	TCGA	0.12530347237450945	0.6822380089220221
1321	Exp2_TCGA_tune_ontix_beta0.01_dim29_RNA	r2	RandomFeature	SVM	valid	OS_MONTHS	-0.07358673403697708	0.001841693705325604	Exp2_TCGA_tune_ontix_beta0.01_dim29_RNA	RNA	29.0	TCGA	-0.07552941099030858	1.0548317278350277
1322	Exp2_TCGA_tune_ontix_beta0.01_dim29_RNA	r2	RandomFeature	SVM	valid	TMB_NONSYNONYMOUS	-0.01520098084081388	0.0011428101915563857	Exp2_TCGA_tune_ontix_beta0.01_dim29_RNA	RNA	29.0	TCGA	-0.01521538179638792	0.012601353820993625
1323	Exp2_TCGA_tune_ontix_beta0.01_dim29_RNA	r2	UMAP	Linear	test	AGE	0.2015296474453612		Exp2_TCGA_tune_ontix_beta0.01_dim29_RNA	RNA	29.0	TCGA	0.1840903010191693	1.304076629530436
1324	Exp2_TCGA_tune_ontix_beta0.01_dim29_RNA	r2	UMAP	Linear	test	ANEUPLOIDY_SCORE	0.2557422154075939		Exp2_TCGA_tune_ontix_beta0.01_dim29_RNA	RNA	29.0	TCGA	0.2520455023332812	0.2234235894143524
1325	Exp2_TCGA_tune_ontix_beta0.01_dim29_RNA	r2	UMAP	Linear	test	MSI_SCORE_MANTIS	0.1682508106841336		Exp2_TCGA_tune_ontix_beta0.01_dim29_RNA	RNA	29.0	TCGA	0.1386459045018944	1.7316136216586364
1326	Exp2_TCGA_tune_ontix_beta0.01_dim29_RNA	r2	UMAP	Linear	test	OS_MONTHS	0.066923008052655		Exp2_TCGA_tune_ontix_beta0.01_dim29_RNA	RNA	29.0	TCGA	0.0671911426166597	-0.022493042124176448
1327	Exp2_TCGA_tune_ontix_beta0.01_dim29_RNA	r2	UMAP	Linear	test	TMB_NONSYNONYMOUS	0.053586927963899		Exp2_TCGA_tune_ontix_beta0.01_dim29_RNA	RNA	29.0	TCGA	0.0456334379492532	1.179237437254053
1328	Exp2_TCGA_tune_ontix_beta0.01_dim29_RNA	r2	UMAP	Linear	train	AGE	0.2376261810310316		Exp2_TCGA_tune_ontix_beta0.01_dim29_RNA	RNA	29.0	TCGA	0.2344487061285005	0.14746303799885957
1329	Exp2_TCGA_tune_ontix_beta0.01_dim29_RNA	r2	UMAP	Linear	train	ANEUPLOIDY_SCORE	0.2782177640896286		Exp2_TCGA_tune_ontix_beta0.01_dim29_RNA	RNA	29.0	TCGA	0.27558125550741	0.30995093196525203
1330	Exp2_TCGA_tune_ontix_beta0.01_dim29_RNA	r2	UMAP	Linear	train	MSI_SCORE_MANTIS	0.1523831396710508		Exp2_TCGA_tune_ontix_beta0.01_dim29_RNA	RNA	29.0	TCGA	0.1294720326351189	1.689387684822502
1331	Exp2_TCGA_tune_ontix_beta0.01_dim29_RNA	r2	UMAP	Linear	train	OS_MONTHS	0.0839729791574984		Exp2_TCGA_tune_ontix_beta0.01_dim29_RNA	RNA	29.0	TCGA	0.087685186136076	-0.3603554366327036
1332	Exp2_TCGA_tune_ontix_beta0.01_dim29_RNA	r2	UMAP	Linear	train	TMB_NONSYNONYMOUS	0.0647799324252206		Exp2_TCGA_tune_ontix_beta0.01_dim29_RNA	RNA	29.0	TCGA	0.0560249651910311	1.173926867274171
1333	Exp2_TCGA_tune_ontix_beta0.01_dim29_RNA	r2	UMAP	Linear	valid	AGE	0.2167675052809136		Exp2_TCGA_tune_ontix_beta0.01_dim29_RNA	RNA	29.0	TCGA	0.2122330530365622	0.200222879059831
1334	Exp2_TCGA_tune_ontix_beta0.01_dim29_RNA	r2	UMAP	Linear	valid	ANEUPLOIDY_SCORE	0.2609775092362754		Exp2_TCGA_tune_ontix_beta0.01_dim29_RNA	RNA	29.0	TCGA	0.2599790274127148	0.038363453031390146
1335	Exp2_TCGA_tune_ontix_beta0.01_dim29_RNA	r2	UMAP	Linear	valid	MSI_SCORE_MANTIS	0.1401224166225327		Exp2_TCGA_tune_ontix_beta0.01_dim29_RNA	RNA	29.0	TCGA	0.1080428290332053	1.3804876142076634
1336	Exp2_TCGA_tune_ontix_beta0.01_dim29_RNA	r2	UMAP	Linear	valid	OS_MONTHS	0.0808650716132849		Exp2_TCGA_tune_ontix_beta0.01_dim29_RNA	RNA	29.0	TCGA	0.0884048730717843	-0.6171529752712066
1337	Exp2_TCGA_tune_ontix_beta0.01_dim29_RNA	r2	UMAP	Linear	valid	TMB_NONSYNONYMOUS	0.0538991556865792		Exp2_TCGA_tune_ontix_beta0.01_dim29_RNA	RNA	29.0	TCGA	0.0476844545005439	1.721892333306198
1338	Exp2_TCGA_tune_ontix_beta0.01_dim29_RNA	r2	UMAP	RF	test	AGE	0.2569753282005205		Exp2_TCGA_tune_ontix_beta0.01_dim29_RNA	RNA	29.0	TCGA	0.2611681177512841	-0.28964458544752786
1339	Exp2_TCGA_tune_ontix_beta0.01_dim29_RNA	r2	UMAP	RF	test	ANEUPLOIDY_SCORE	0.3848456850844575		Exp2_TCGA_tune_ontix_beta0.01_dim29_RNA	RNA	29.0	TCGA	0.3978128957367709	-0.6329336658345316
1340	Exp2_TCGA_tune_ontix_beta0.01_dim29_RNA	r2	UMAP	RF	test	MSI_SCORE_MANTIS	0.4514293203371637		Exp2_TCGA_tune_ontix_beta0.01_dim29_RNA	RNA	29.0	TCGA	0.4608956767646873	-0.26324794923728795
1341	Exp2_TCGA_tune_ontix_beta0.01_dim29_RNA	r2	UMAP	RF	test	OS_MONTHS	0.0562217043610455		Exp2_TCGA_tune_ontix_beta0.01_dim29_RNA	RNA	29.0	TCGA	0.0605760975673311	-3.2591133104775376
1342	Exp2_TCGA_tune_ontix_beta0.01_dim29_RNA	r2	UMAP	RF	test	TMB_NONSYNONYMOUS	0.1942666656745507		Exp2_TCGA_tune_ontix_beta0.01_dim29_RNA	RNA	29.0	TCGA	0.1933532009143057	0.08175837954375764
1343	Exp2_TCGA_tune_ontix_beta0.01_dim29_RNA	r2	UMAP	RF	train	AGE	0.5159821401470619		Exp2_TCGA_tune_ontix_beta0.01_dim29_RNA	RNA	29.0	TCGA	0.5541168190586201	-1.2954041978189332
1344	Exp2_TCGA_tune_ontix_beta0.01_dim29_RNA	r2	UMAP	RF	train	ANEUPLOIDY_SCORE	0.640231306694169		Exp2_TCGA_tune_ontix_beta0.01_dim29_RNA	RNA	29.0	TCGA	0.6380541669809182	0.08651415911461509
1345	Exp2_TCGA_tune_ontix_beta0.01_dim29_RNA	r2	UMAP	RF	train	MSI_SCORE_MANTIS	0.7937585045798399		Exp2_TCGA_tune_ontix_beta0.01_dim29_RNA	RNA	29.0	TCGA	0.7823001852957592	0.4521446599652161
1346	Exp2_TCGA_tune_ontix_beta0.01_dim29_RNA	r2	UMAP	RF	train	OS_MONTHS	0.4281684855311057		Exp2_TCGA_tune_ontix_beta0.01_dim29_RNA	RNA	29.0	TCGA	0.4267657234980232	0.06265878300729706
1347	Exp2_TCGA_tune_ontix_beta0.01_dim29_RNA	r2	UMAP	RF	train	TMB_NONSYNONYMOUS	0.6719753573977119		Exp2_TCGA_tune_ontix_beta0.01_dim29_RNA	RNA	29.0	TCGA	0.6850926848599093	-0.35503200787920247
1348	Exp2_TCGA_tune_ontix_beta0.01_dim29_RNA	r2	UMAP	RF	valid	AGE	0.2601257293638612		Exp2_TCGA_tune_ontix_beta0.01_dim29_RNA	RNA	29.0	TCGA	0.265826099327295	-0.28857016582813094
1349	Exp2_TCGA_tune_ontix_beta0.01_dim29_RNA	r2	UMAP	RF	valid	ANEUPLOIDY_SCORE	0.3773281232580848		Exp2_TCGA_tune_ontix_beta0.01_dim29_RNA	RNA	29.0	TCGA	0.3685889098333595	0.6147638731597733
1350	Exp2_TCGA_tune_ontix_beta0.01_dim29_RNA	r2	UMAP	RF	valid	MSI_SCORE_MANTIS	0.3188066282112431		Exp2_TCGA_tune_ontix_beta0.01_dim29_RNA	RNA	29.0	TCGA	0.3132863497784436	0.11218385763529416
1351	Exp2_TCGA_tune_ontix_beta0.01_dim29_RNA	r2	UMAP	RF	valid	OS_MONTHS	0.0907828210107682		Exp2_TCGA_tune_ontix_beta0.01_dim29_RNA	RNA	29.0	TCGA	0.1173369427072559	-9.019960861372452
1352	Exp2_TCGA_tune_ontix_beta0.01_dim29_RNA	r2	UMAP	RF	valid	TMB_NONSYNONYMOUS	0.0831120569408305		Exp2_TCGA_tune_ontix_beta0.01_dim29_RNA	RNA	29.0	TCGA	0.0533974717232563	1.4922164173333494
1353	Exp2_TCGA_tune_ontix_beta0.01_dim29_RNA	r2	UMAP	SVM	test	AGE	0.1580295156525696		Exp2_TCGA_tune_ontix_beta0.01_dim29_RNA	RNA	29.0	TCGA	0.1629822836897566	-0.7170570587631283
1354	Exp2_TCGA_tune_ontix_beta0.01_dim29_RNA	r2	UMAP	SVM	test	ANEUPLOIDY_SCORE	0.2106922234418958		Exp2_TCGA_tune_ontix_beta0.01_dim29_RNA	RNA	29.0	TCGA	0.215706846189825	-0.2614716939503618
1355	Exp2_TCGA_tune_ontix_beta0.01_dim29_RNA	r2	UMAP	SVM	test	MSI_SCORE_MANTIS	0.0896944855144449		Exp2_TCGA_tune_ontix_beta0.01_dim29_RNA	RNA	29.0	TCGA	0.0873592351208881	0.04132357257252171
1356	Exp2_TCGA_tune_ontix_beta0.01_dim29_RNA	r2	UMAP	SVM	test	OS_MONTHS	-0.0462693218543517		Exp2_TCGA_tune_ontix_beta0.01_dim29_RNA	RNA	29.0	TCGA	-0.0473568693117236	0.16866953242761779
1357	Exp2_TCGA_tune_ontix_beta0.01_dim29_RNA	r2	UMAP	SVM	test	TMB_NONSYNONYMOUS	-0.0114665233571837		Exp2_TCGA_tune_ontix_beta0.01_dim29_RNA	RNA	29.0	TCGA	-0.0114523435618854	-0.007353628571793329
1358	Exp2_TCGA_tune_ontix_beta0.01_dim29_RNA	r2	UMAP	SVM	train	AGE	0.2003067346514054		Exp2_TCGA_tune_ontix_beta0.01_dim29_RNA	RNA	29.0	TCGA	0.2039737252365145	-0.3701373390035946
1359	Exp2_TCGA_tune_ontix_beta0.01_dim29_RNA	r2	UMAP	SVM	train	ANEUPLOIDY_SCORE	0.2349110980819846		Exp2_TCGA_tune_ontix_beta0.01_dim29_RNA	RNA	29.0	TCGA	0.2376438928789354	-0.1933327162368791
1360	Exp2_TCGA_tune_ontix_beta0.01_dim29_RNA	r2	UMAP	SVM	train	MSI_SCORE_MANTIS	0.0571933965654146		Exp2_TCGA_tune_ontix_beta0.01_dim29_RNA	RNA	29.0	TCGA	0.0509310820152342	0.14902790705483687
1361	Exp2_TCGA_tune_ontix_beta0.01_dim29_RNA	r2	UMAP	SVM	train	OS_MONTHS	-0.0262277591643682		Exp2_TCGA_tune_ontix_beta0.01_dim29_RNA	RNA	29.0	TCGA	-0.0264649877587574	0.06093607631311886
1362	Exp2_TCGA_tune_ontix_beta0.01_dim29_RNA	r2	UMAP	SVM	train	TMB_NONSYNONYMOUS	-0.0054833119093198		Exp2_TCGA_tune_ontix_beta0.01_dim29_RNA	RNA	29.0	TCGA	-0.0050881434555822	-0.21519808222918613
1363	Exp2_TCGA_tune_ontix_beta0.01_dim29_RNA	r2	UMAP	SVM	valid	AGE	0.1864785600162397		Exp2_TCGA_tune_ontix_beta0.01_dim29_RNA	RNA	29.0	TCGA	0.1902102936943848	-0.3851104503101517
1364	Exp2_TCGA_tune_ontix_beta0.01_dim29_RNA	r2	UMAP	SVM	valid	ANEUPLOIDY_SCORE	0.2154556445149954		Exp2_TCGA_tune_ontix_beta0.01_dim29_RNA	RNA	29.0	TCGA	0.2182446073848056	-0.2683529487632052
1365	Exp2_TCGA_tune_ontix_beta0.01_dim29_RNA	r2	UMAP	SVM	valid	MSI_SCORE_MANTIS	0.0458441598922507		Exp2_TCGA_tune_ontix_beta0.01_dim29_RNA	RNA	29.0	TCGA	0.0399143986390083	0.07855081787165961
1366	Exp2_TCGA_tune_ontix_beta0.01_dim29_RNA	r2	UMAP	SVM	valid	OS_MONTHS	-0.0373229955386564		Exp2_TCGA_tune_ontix_beta0.01_dim29_RNA	RNA	29.0	TCGA	-0.0375525830750171	0.12466108544368681
1367	Exp2_TCGA_tune_ontix_beta0.01_dim29_RNA	r2	UMAP	SVM	valid	TMB_NONSYNONYMOUS	-0.0129997162415211		Exp2_TCGA_tune_ontix_beta0.01_dim29_RNA	RNA	29.0	TCGA	-0.0132937652263567	0.2573034323706343
1368	Exp2_TCGA_tune_ontix_beta0.01_dim29_RNA	roc_auc_ovo	ontix_B0.01	Linear	test	AJCC_PATHOLOGIC_TUMOR_STAGE_SHORT	0.7193244614702868		Exp2_TCGA_tune_ontix_beta0.01_dim29_RNA	RNA	29.0	TCGA	0.7237825971385116	-0.2778139178826963
1369	Exp2_TCGA_tune_ontix_beta0.01_dim29_RNA	roc_auc_ovo	ontix_B0.01	Linear	test	CANCER_TYPE_ACRONYM	0.994748249312828		Exp2_TCGA_tune_ontix_beta0.01_dim29_RNA	RNA	29.0	TCGA	0.9926408492354878	0.6484082630264194
1370	Exp2_TCGA_tune_ontix_beta0.01_dim29_RNA	roc_auc_ovo	ontix_B0.01	Linear	test	DFS_STATUS	0.7205935467582002		Exp2_TCGA_tune_ontix_beta0.01_dim29_RNA	RNA	29.0	TCGA	0.7118069029690174	0.5747113475166423
1371	Exp2_TCGA_tune_ontix_beta0.01_dim29_RNA	roc_auc_ovo	ontix_B0.01	Linear	test	OS_STATUS	0.6040811164989682		Exp2_TCGA_tune_ontix_beta0.01_dim29_RNA	RNA	29.0	TCGA	0.5936032954070449	0.3688672824945749
1372	Exp2_TCGA_tune_ontix_beta0.01_dim29_RNA	roc_auc_ovo	ontix_B0.01	Linear	test	PFS_STATUS	0.7039728544257119		Exp2_TCGA_tune_ontix_beta0.01_dim29_RNA	RNA	29.0	TCGA	0.6914519906323185	0.773678810268375
1373	Exp2_TCGA_tune_ontix_beta0.01_dim29_RNA	roc_auc_ovo	ontix_B0.01	Linear	test	SEX	0.8076628586141941		Exp2_TCGA_tune_ontix_beta0.01_dim29_RNA	RNA	29.0	TCGA	0.7650707177478735	0.9535376688193464
1374	Exp2_TCGA_tune_ontix_beta0.01_dim29_RNA	roc_auc_ovo	ontix_B0.01	Linear	train	AJCC_PATHOLOGIC_TUMOR_STAGE_SHORT	0.8636993705340655		Exp2_TCGA_tune_ontix_beta0.01_dim29_RNA	RNA	29.0	TCGA	0.8570744704244186	0.17157849057531516
1375	Exp2_TCGA_tune_ontix_beta0.01_dim29_RNA	roc_auc_ovo	ontix_B0.01	Linear	train	CANCER_TYPE_ACRONYM	0.9981328147309424		Exp2_TCGA_tune_ontix_beta0.01_dim29_RNA	RNA	29.0	TCGA	0.9968857445907916	0.7095080119327046
1376	Exp2_TCGA_tune_ontix_beta0.01_dim29_RNA	roc_auc_ovo	ontix_B0.01	Linear	train	DFS_STATUS	0.7272611922024478		Exp2_TCGA_tune_ontix_beta0.01_dim29_RNA	RNA	29.0	TCGA	0.7224760717405472	0.35919965547052934
1377	Exp2_TCGA_tune_ontix_beta0.01_dim29_RNA	roc_auc_ovo	ontix_B0.01	Linear	train	OS_STATUS	0.9111953719793252		Exp2_TCGA_tune_ontix_beta0.01_dim29_RNA	RNA	29.0	TCGA	0.9073151911914726	0.03845623232338743
1378	Exp2_TCGA_tune_ontix_beta0.01_dim29_RNA	roc_auc_ovo	ontix_B0.01	Linear	train	PFS_STATUS	0.902484189409103		Exp2_TCGA_tune_ontix_beta0.01_dim29_RNA	RNA	29.0	TCGA	0.8985201654012712	0.03590479737249267
1379	Exp2_TCGA_tune_ontix_beta0.01_dim29_RNA	roc_auc_ovo	ontix_B0.01	Linear	train	SEX	0.7900979708215353		Exp2_TCGA_tune_ontix_beta0.01_dim29_RNA	RNA	29.0	TCGA	0.7671834604704606	0.605176065463029
1380	Exp2_TCGA_tune_ontix_beta0.01_dim29_RNA	roc_auc_ovo	ontix_B0.01	Linear	valid	AJCC_PATHOLOGIC_TUMOR_STAGE_SHORT	0.7267524773969829		Exp2_TCGA_tune_ontix_beta0.01_dim29_RNA	RNA	29.0	TCGA	0.7531236217845358	-1.2943573924935725
1381	Exp2_TCGA_tune_ontix_beta0.01_dim29_RNA	roc_auc_ovo	ontix_B0.01	Linear	valid	CANCER_TYPE_ACRONYM	0.9960533379526512		Exp2_TCGA_tune_ontix_beta0.01_dim29_RNA	RNA	29.0	TCGA	0.9939061589584712	0.9570584523363305
1382	Exp2_TCGA_tune_ontix_beta0.01_dim29_RNA	roc_auc_ovo	ontix_B0.01	Linear	valid	DFS_STATUS	0.7246020588943711		Exp2_TCGA_tune_ontix_beta0.01_dim29_RNA	RNA	29.0	TCGA	0.7192593145279521	0.35905474018616673
1383	Exp2_TCGA_tune_ontix_beta0.01_dim29_RNA	roc_auc_ovo	ontix_B0.01	Linear	valid	OS_STATUS	0.6162859367285708		Exp2_TCGA_tune_ontix_beta0.01_dim29_RNA	RNA	29.0	TCGA	0.6553596521210742	-1.2186379892773231
1384	Exp2_TCGA_tune_ontix_beta0.01_dim29_RNA	roc_auc_ovo	ontix_B0.01	Linear	valid	PFS_STATUS	0.714611289691651		Exp2_TCGA_tune_ontix_beta0.01_dim29_RNA	RNA	29.0	TCGA	0.7026189195942755	0.47466819267583643
1385	Exp2_TCGA_tune_ontix_beta0.01_dim29_RNA	roc_auc_ovo	ontix_B0.01	Linear	valid	SEX	0.7972218395554943		Exp2_TCGA_tune_ontix_beta0.01_dim29_RNA	RNA	29.0	TCGA	0.7764177802268448	0.5086077541797283
1386	Exp2_TCGA_tune_ontix_beta0.01_dim29_RNA	roc_auc_ovo	ontix_B0.01	RF	test	AJCC_PATHOLOGIC_TUMOR_STAGE_SHORT	0.7259451928860969		Exp2_TCGA_tune_ontix_beta0.01_dim29_RNA	RNA	29.0	TCGA	0.7232384970037382	0.19338375886193493
1387	Exp2_TCGA_tune_ontix_beta0.01_dim29_RNA	roc_auc_ovo	ontix_B0.01	RF	test	CANCER_TYPE_ACRONYM	0.9891925884788552		Exp2_TCGA_tune_ontix_beta0.01_dim29_RNA	RNA	29.0	TCGA	0.9843030315232234	1.1868559029560966
1388	Exp2_TCGA_tune_ontix_beta0.01_dim29_RNA	roc_auc_ovo	ontix_B0.01	RF	test	DFS_STATUS	0.724232259777419		Exp2_TCGA_tune_ontix_beta0.01_dim29_RNA	RNA	29.0	TCGA	0.7256055129981287	-0.24874708602135007
1389	Exp2_TCGA_tune_ontix_beta0.01_dim29_RNA	roc_auc_ovo	ontix_B0.01	RF	test	OS_STATUS	0.607848989891106		Exp2_TCGA_tune_ontix_beta0.01_dim29_RNA	RNA	29.0	TCGA	0.612398709626352	-0.0930846893133175
1390	Exp2_TCGA_tune_ontix_beta0.01_dim29_RNA	roc_auc_ovo	ontix_B0.01	RF	test	PFS_STATUS	0.7135391462988601		Exp2_TCGA_tune_ontix_beta0.01_dim29_RNA	RNA	29.0	TCGA	0.7079651170313249	0.6619148464522284
1391	Exp2_TCGA_tune_ontix_beta0.01_dim29_RNA	roc_auc_ovo	ontix_B0.01	RF	test	SEX	0.8212180347196814		Exp2_TCGA_tune_ontix_beta0.01_dim29_RNA	RNA	29.0	TCGA	0.795067600836597	0.6373521107542536
1392	Exp2_TCGA_tune_ontix_beta0.01_dim29_RNA	roc_auc_ovo	ontix_B0.01	RF	train	AJCC_PATHOLOGIC_TUMOR_STAGE_SHORT	0.9777512854251048		Exp2_TCGA_tune_ontix_beta0.01_dim29_RNA	RNA	29.0	TCGA	0.965976175686664	3.204639586538004
1393	Exp2_TCGA_tune_ontix_beta0.01_dim29_RNA	roc_auc_ovo	ontix_B0.01	RF	train	CANCER_TYPE_ACRONYM	0.997938125373313		Exp2_TCGA_tune_ontix_beta0.01_dim29_RNA	RNA	29.0	TCGA	0.9934876407477288	4.43389773219416
1394	Exp2_TCGA_tune_ontix_beta0.01_dim29_RNA	roc_auc_ovo	ontix_B0.01	RF	train	DFS_STATUS	0.96468721576956		Exp2_TCGA_tune_ontix_beta0.01_dim29_RNA	RNA	29.0	TCGA	0.9482658457649872	5.2734080070742415
1395	Exp2_TCGA_tune_ontix_beta0.01_dim29_RNA	roc_auc_ovo	ontix_B0.01	RF	train	OS_STATUS	0.9840687208118508		Exp2_TCGA_tune_ontix_beta0.01_dim29_RNA	RNA	29.0	TCGA	0.9804177828119676	1.00573648298194
1396	Exp2_TCGA_tune_ontix_beta0.01_dim29_RNA	roc_auc_ovo	ontix_B0.01	RF	train	PFS_STATUS	0.9857607068766148		Exp2_TCGA_tune_ontix_beta0.01_dim29_RNA	RNA	29.0	TCGA	0.981239227094458	1.037457120378951
1397	Exp2_TCGA_tune_ontix_beta0.01_dim29_RNA	roc_auc_ovo	ontix_B0.01	RF	train	SEX	0.984003494687801		Exp2_TCGA_tune_ontix_beta0.01_dim29_RNA	RNA	29.0	TCGA	0.9775919230054112	2.038922487074414
1398	Exp2_TCGA_tune_ontix_beta0.01_dim29_RNA	roc_auc_ovo	ontix_B0.01	RF	valid	AJCC_PATHOLOGIC_TUMOR_STAGE_SHORT	0.779112753226599		Exp2_TCGA_tune_ontix_beta0.01_dim29_RNA	RNA	29.0	TCGA	0.7281306140468018	5.299913714121148
1399	Exp2_TCGA_tune_ontix_beta0.01_dim29_RNA	roc_auc_ovo	ontix_B0.01	RF	valid	CANCER_TYPE_ACRONYM	0.992849448308608		Exp2_TCGA_tune_ontix_beta0.01_dim29_RNA	RNA	29.0	TCGA	0.988323604988776	2.6770939486065357
1400	Exp2_TCGA_tune_ontix_beta0.01_dim29_RNA	roc_auc_ovo	ontix_B0.01	RF	valid	DFS_STATUS	0.7334664239953931		Exp2_TCGA_tune_ontix_beta0.01_dim29_RNA	RNA	29.0	TCGA	0.7288292333739584	0.4387849518427539
1401	Exp2_TCGA_tune_ontix_beta0.01_dim29_RNA	roc_auc_ovo	ontix_B0.01	RF	valid	OS_STATUS	0.6183101667236337		Exp2_TCGA_tune_ontix_beta0.01_dim29_RNA	RNA	29.0	TCGA	0.6082869684655602	0.3067609157320928
1402	Exp2_TCGA_tune_ontix_beta0.01_dim29_RNA	roc_auc_ovo	ontix_B0.01	RF	valid	PFS_STATUS	0.7275685180170103		Exp2_TCGA_tune_ontix_beta0.01_dim29_RNA	RNA	29.0	TCGA	0.7244063995939092	0.27132219482930925
1403	Exp2_TCGA_tune_ontix_beta0.01_dim29_RNA	roc_auc_ovo	ontix_B0.01	RF	valid	SEX	0.8123915139826422		Exp2_TCGA_tune_ontix_beta0.01_dim29_RNA	RNA	29.0	TCGA	0.8004040960646555	0.30536502976239516
1404	Exp2_TCGA_tune_ontix_beta0.01_dim29_RNA	roc_auc_ovo	ontix_B0.01	SVM	test	AJCC_PATHOLOGIC_TUMOR_STAGE_SHORT	0.7290817649756953		Exp2_TCGA_tune_ontix_beta0.01_dim29_RNA	RNA	29.0	TCGA	0.7263908676370571	0.13216400271061168
1405	Exp2_TCGA_tune_ontix_beta0.01_dim29_RNA	roc_auc_ovo	ontix_B0.01	SVM	test	CANCER_TYPE_ACRONYM	0.9939764783854924		Exp2_TCGA_tune_ontix_beta0.01_dim29_RNA	RNA	29.0	TCGA	0.9919335728016516	1.0626208854479946
1406	Exp2_TCGA_tune_ontix_beta0.01_dim29_RNA	roc_auc_ovo	ontix_B0.01	SVM	test	DFS_STATUS	0.7143030352666099		Exp2_TCGA_tune_ontix_beta0.01_dim29_RNA	RNA	29.0	TCGA	0.7122324834030475	0.3572446912604478
1407	Exp2_TCGA_tune_ontix_beta0.01_dim29_RNA	roc_auc_ovo	ontix_B0.01	SVM	test	OS_STATUS	0.6832754418571062		Exp2_TCGA_tune_ontix_beta0.01_dim29_RNA	RNA	29.0	TCGA	0.6914584568149138	-0.1564366783334006
1408	Exp2_TCGA_tune_ontix_beta0.01_dim29_RNA	roc_auc_ovo	ontix_B0.01	SVM	test	PFS_STATUS	0.7162097118532225		Exp2_TCGA_tune_ontix_beta0.01_dim29_RNA	RNA	29.0	TCGA	0.7087543830139609	1.9007883560135401
1409	Exp2_TCGA_tune_ontix_beta0.01_dim29_RNA	roc_auc_ovo	ontix_B0.01	SVM	test	SEX	0.8157160087273515		Exp2_TCGA_tune_ontix_beta0.01_dim29_RNA	RNA	29.0	TCGA	0.7904368418912876	0.8283778546686822
1410	Exp2_TCGA_tune_ontix_beta0.01_dim29_RNA	roc_auc_ovo	ontix_B0.01	SVM	train	AJCC_PATHOLOGIC_TUMOR_STAGE_SHORT	0.8819412462756931		Exp2_TCGA_tune_ontix_beta0.01_dim29_RNA	RNA	29.0	TCGA	0.8808139429953157	0.08750854629833259
1411	Exp2_TCGA_tune_ontix_beta0.01_dim29_RNA	roc_auc_ovo	ontix_B0.01	SVM	train	CANCER_TYPE_ACRONYM	0.9982486745591238		Exp2_TCGA_tune_ontix_beta0.01_dim29_RNA	RNA	29.0	TCGA	0.996232506073586	1.9998911263825996
1412	Exp2_TCGA_tune_ontix_beta0.01_dim29_RNA	roc_auc_ovo	ontix_B0.01	SVM	train	DFS_STATUS	0.8018975117103814		Exp2_TCGA_tune_ontix_beta0.01_dim29_RNA	RNA	29.0	TCGA	0.7678854417202642	2.704011398208025
1413	Exp2_TCGA_tune_ontix_beta0.01_dim29_RNA	roc_auc_ovo	ontix_B0.01	SVM	train	OS_STATUS	0.7705592354762035		Exp2_TCGA_tune_ontix_beta0.01_dim29_RNA	RNA	29.0	TCGA	0.7629020473201824	0.8479686996360483
1414	Exp2_TCGA_tune_ontix_beta0.01_dim29_RNA	roc_auc_ovo	ontix_B0.01	SVM	train	PFS_STATUS	0.8168115846680354		Exp2_TCGA_tune_ontix_beta0.01_dim29_RNA	RNA	29.0	TCGA	0.7674275725835497	2.6623213928373217
1415	Exp2_TCGA_tune_ontix_beta0.01_dim29_RNA	roc_auc_ovo	ontix_B0.01	SVM	train	SEX	0.8610694413413765		Exp2_TCGA_tune_ontix_beta0.01_dim29_RNA	RNA	29.0	TCGA	0.8291813017484078	1.5273205173423976
1416	Exp2_TCGA_tune_ontix_beta0.01_dim29_RNA	roc_auc_ovo	ontix_B0.01	SVM	valid	AJCC_PATHOLOGIC_TUMOR_STAGE_SHORT	0.7652156816151158		Exp2_TCGA_tune_ontix_beta0.01_dim29_RNA	RNA	29.0	TCGA	0.7595055287920083	0.3410880260614218
1417	Exp2_TCGA_tune_ontix_beta0.01_dim29_RNA	roc_auc_ovo	ontix_B0.01	SVM	valid	CANCER_TYPE_ACRONYM	0.995966886629602		Exp2_TCGA_tune_ontix_beta0.01_dim29_RNA	RNA	29.0	TCGA	0.9936012452054572	1.5695920385012634
1418	Exp2_TCGA_tune_ontix_beta0.01_dim29_RNA	roc_auc_ovo	ontix_B0.01	SVM	valid	DFS_STATUS	0.7280065849519044		Exp2_TCGA_tune_ontix_beta0.01_dim29_RNA	RNA	29.0	TCGA	0.717164064045674	1.1739042116435336
1419	Exp2_TCGA_tune_ontix_beta0.01_dim29_RNA	roc_auc_ovo	ontix_B0.01	SVM	valid	OS_STATUS	0.712807463952502		Exp2_TCGA_tune_ontix_beta0.01_dim29_RNA	RNA	29.0	TCGA	0.7061941406200548	0.846752101340682
1420	Exp2_TCGA_tune_ontix_beta0.01_dim29_RNA	roc_auc_ovo	ontix_B0.01	SVM	valid	PFS_STATUS	0.723003920922182		Exp2_TCGA_tune_ontix_beta0.01_dim29_RNA	RNA	29.0	TCGA	0.7095443121770995	1.5583738428766638
1421	Exp2_TCGA_tune_ontix_beta0.01_dim29_RNA	roc_auc_ovo	ontix_B0.01	SVM	valid	SEX	0.8114501538320247		Exp2_TCGA_tune_ontix_beta0.01_dim29_RNA	RNA	29.0	TCGA	0.7942450750792119	0.6500467354403178
1422	Exp2_TCGA_tune_ontix_beta0.01_dim29_RNA	roc_auc_ovo	PCA	Linear	test	AJCC_PATHOLOGIC_TUMOR_STAGE_SHORT	0.6619472747554416		Exp2_TCGA_tune_ontix_beta0.01_dim29_RNA	RNA	29.0	TCGA	0.6823823136121676	-1.2734332531277335
1423	Exp2_TCGA_tune_ontix_beta0.01_dim29_RNA	roc_auc_ovo	PCA	Linear	test	CANCER_TYPE_ACRONYM	0.993464754692735		Exp2_TCGA_tune_ontix_beta0.01_dim29_RNA	RNA	29.0	TCGA	0.9933881131125584	0.02358120530233689
1424	Exp2_TCGA_tune_ontix_beta0.01_dim29_RNA	roc_auc_ovo	PCA	Linear	test	DFS_STATUS	0.720146787487638		Exp2_TCGA_tune_ontix_beta0.01_dim29_RNA	RNA	29.0	TCGA	0.7202069392798219	-0.003934371117228956
1425	Exp2_TCGA_tune_ontix_beta0.01_dim29_RNA	roc_auc_ovo	PCA	Linear	test	OS_STATUS	0.5961324110431991		Exp2_TCGA_tune_ontix_beta0.01_dim29_RNA	RNA	29.0	TCGA	0.5827033703198609	0.4727637277511011
1426	Exp2_TCGA_tune_ontix_beta0.01_dim29_RNA	roc_auc_ovo	PCA	Linear	test	PFS_STATUS	0.7005654249744458		Exp2_TCGA_tune_ontix_beta0.01_dim29_RNA	RNA	29.0	TCGA	0.7008966579114211	-0.020467270376019833
1427	Exp2_TCGA_tune_ontix_beta0.01_dim29_RNA	roc_auc_ovo	PCA	Linear	test	SEX	0.8064127061565772		Exp2_TCGA_tune_ontix_beta0.01_dim29_RNA	RNA	29.0	TCGA	0.806818130485651	-0.009076495376012617
1428	Exp2_TCGA_tune_ontix_beta0.01_dim29_RNA	roc_auc_ovo	PCA	Linear	train	AJCC_PATHOLOGIC_TUMOR_STAGE_SHORT	0.8521029223612867		Exp2_TCGA_tune_ontix_beta0.01_dim29_RNA	RNA	29.0	TCGA	0.8542500685037608	-0.055609003618615795
1429	Exp2_TCGA_tune_ontix_beta0.01_dim29_RNA	roc_auc_ovo	PCA	Linear	train	CANCER_TYPE_ACRONYM	0.9985219350436956		Exp2_TCGA_tune_ontix_beta0.01_dim29_RNA	RNA	29.0	TCGA	0.9985284874122302	-0.0037279041673637203
1430	Exp2_TCGA_tune_ontix_beta0.01_dim29_RNA	roc_auc_ovo	PCA	Linear	train	DFS_STATUS	0.7316359593012095		Exp2_TCGA_tune_ontix_beta0.01_dim29_RNA	RNA	29.0	TCGA	0.7315872608476415	0.003655596109410411
1431	Exp2_TCGA_tune_ontix_beta0.01_dim29_RNA	roc_auc_ovo	PCA	Linear	train	OS_STATUS	0.9116742552957504		Exp2_TCGA_tune_ontix_beta0.01_dim29_RNA	RNA	29.0	TCGA	0.9120565326468154	-0.003788727234191754
1432	Exp2_TCGA_tune_ontix_beta0.01_dim29_RNA	roc_auc_ovo	PCA	Linear	train	PFS_STATUS	0.902891780971798		Exp2_TCGA_tune_ontix_beta0.01_dim29_RNA	RNA	29.0	TCGA	0.9029051297802144	-0.00012090902083554899
1433	Exp2_TCGA_tune_ontix_beta0.01_dim29_RNA	roc_auc_ovo	PCA	Linear	train	SEX	0.7927130338480121		Exp2_TCGA_tune_ontix_beta0.01_dim29_RNA	RNA	29.0	TCGA	0.792969891881513	-0.006783663788363939
1434	Exp2_TCGA_tune_ontix_beta0.01_dim29_RNA	roc_auc_ovo	PCA	Linear	valid	AJCC_PATHOLOGIC_TUMOR_STAGE_SHORT	0.6453428593143538		Exp2_TCGA_tune_ontix_beta0.01_dim29_RNA	RNA	29.0	TCGA	0.642140656652812	0.15717158976178358
1435	Exp2_TCGA_tune_ontix_beta0.01_dim29_RNA	roc_auc_ovo	PCA	Linear	valid	CANCER_TYPE_ACRONYM	0.9964657354805893		Exp2_TCGA_tune_ontix_beta0.01_dim29_RNA	RNA	29.0	TCGA	0.9964701836436984	-0.001982672200386452
1436	Exp2_TCGA_tune_ontix_beta0.01_dim29_RNA	roc_auc_ovo	PCA	Linear	valid	DFS_STATUS	0.7245639736813613		Exp2_TCGA_tune_ontix_beta0.01_dim29_RNA	RNA	29.0	TCGA	0.7244008958429418	0.010959511982619033
1437	Exp2_TCGA_tune_ontix_beta0.01_dim29_RNA	roc_auc_ovo	PCA	Linear	valid	OS_STATUS	0.567397032015495		Exp2_TCGA_tune_ontix_beta0.01_dim29_RNA	RNA	29.0	TCGA	0.552576573240667	0.4622231057400014
1438	Exp2_TCGA_tune_ontix_beta0.01_dim29_RNA	roc_auc_ovo	PCA	Linear	valid	PFS_STATUS	0.713982005884654		Exp2_TCGA_tune_ontix_beta0.01_dim29_RNA	RNA	29.0	TCGA	0.7135214904999078	0.018227590009480116
1439	Exp2_TCGA_tune_ontix_beta0.01_dim29_RNA	roc_auc_ovo	PCA	Linear	valid	SEX	0.8069373651099784		Exp2_TCGA_tune_ontix_beta0.01_dim29_RNA	RNA	29.0	TCGA	0.8071979611516737	-0.00637092816459554
1440	Exp2_TCGA_tune_ontix_beta0.01_dim29_RNA	roc_auc_ovo	PCA	RF	test	AJCC_PATHOLOGIC_TUMOR_STAGE_SHORT	0.7240609409942356		Exp2_TCGA_tune_ontix_beta0.01_dim29_RNA	RNA	29.0	TCGA	0.726462125064012	-0.17155603042042064
1441	Exp2_TCGA_tune_ontix_beta0.01_dim29_RNA	roc_auc_ovo	PCA	RF	test	CANCER_TYPE_ACRONYM	0.9866377114151684		Exp2_TCGA_tune_ontix_beta0.01_dim29_RNA	RNA	29.0	TCGA	0.985641064221658	0.24191897456477568
1442	Exp2_TCGA_tune_ontix_beta0.01_dim29_RNA	roc_auc_ovo	PCA	RF	test	DFS_STATUS	0.7230233373614553		Exp2_TCGA_tune_ontix_beta0.01_dim29_RNA	RNA	29.0	TCGA	0.7251541445932537	-0.3859682116814157
1443	Exp2_TCGA_tune_ontix_beta0.01_dim29_RNA	roc_auc_ovo	PCA	RF	test	OS_STATUS	0.625060883416201		Exp2_TCGA_tune_ontix_beta0.01_dim29_RNA	RNA	29.0	TCGA	0.6223404255319149	0.05565902773900101
1444	Exp2_TCGA_tune_ontix_beta0.01_dim29_RNA	roc_auc_ovo	PCA	RF	test	PFS_STATUS	0.7182786238306571		Exp2_TCGA_tune_ontix_beta0.01_dim29_RNA	RNA	29.0	TCGA	0.7147023432142533	0.42468259879155384
1445	Exp2_TCGA_tune_ontix_beta0.01_dim29_RNA	roc_auc_ovo	PCA	RF	test	SEX	0.8186352897598171		Exp2_TCGA_tune_ontix_beta0.01_dim29_RNA	RNA	29.0	TCGA	0.819805260804163	-0.028515148848737643
1446	Exp2_TCGA_tune_ontix_beta0.01_dim29_RNA	roc_auc_ovo	PCA	RF	train	AJCC_PATHOLOGIC_TUMOR_STAGE_SHORT	0.9664575169664402		Exp2_TCGA_tune_ontix_beta0.01_dim29_RNA	RNA	29.0	TCGA	0.9665186533395684	-0.016638489649436632
1447	Exp2_TCGA_tune_ontix_beta0.01_dim29_RNA	roc_auc_ovo	PCA	RF	train	CANCER_TYPE_ACRONYM	0.99582094733612		Exp2_TCGA_tune_ontix_beta0.01_dim29_RNA	RNA	29.0	TCGA	0.9946293504989152	1.187155772609526
1448	Exp2_TCGA_tune_ontix_beta0.01_dim29_RNA	roc_auc_ovo	PCA	RF	train	DFS_STATUS	0.9618371413487592		Exp2_TCGA_tune_ontix_beta0.01_dim29_RNA	RNA	29.0	TCGA	0.96088372327946	0.3061719259313568
1449	Exp2_TCGA_tune_ontix_beta0.01_dim29_RNA	roc_auc_ovo	PCA	RF	train	OS_STATUS	0.9775394864971853		Exp2_TCGA_tune_ontix_beta0.01_dim29_RNA	RNA	29.0	TCGA	0.978928206907262	-0.382555601086762
1450	Exp2_TCGA_tune_ontix_beta0.01_dim29_RNA	roc_auc_ovo	PCA	RF	train	PFS_STATUS	0.9810161828081174		Exp2_TCGA_tune_ontix_beta0.01_dim29_RNA	RNA	29.0	TCGA	0.981982755723242	-0.22178092161745974
1451	Exp2_TCGA_tune_ontix_beta0.01_dim29_RNA	roc_auc_ovo	PCA	RF	train	SEX	0.9806020255814388		Exp2_TCGA_tune_ontix_beta0.01_dim29_RNA	RNA	29.0	TCGA	0.981026955908064	-0.13513067330676395
1452	Exp2_TCGA_tune_ontix_beta0.01_dim29_RNA	roc_auc_ovo	PCA	RF	valid	AJCC_PATHOLOGIC_TUMOR_STAGE_SHORT	0.7285630303271948		Exp2_TCGA_tune_ontix_beta0.01_dim29_RNA	RNA	29.0	TCGA	0.7305805212579365	-0.20973085915919976
1453	Exp2_TCGA_tune_ontix_beta0.01_dim29_RNA	roc_auc_ovo	PCA	RF	valid	CANCER_TYPE_ACRONYM	0.991349366994358		Exp2_TCGA_tune_ontix_beta0.01_dim29_RNA	RNA	29.0	TCGA	0.9891330775148568	1.3109634458475732
1454	Exp2_TCGA_tune_ontix_beta0.01_dim29_RNA	roc_auc_ovo	PCA	RF	valid	DFS_STATUS	0.7395331875856193		Exp2_TCGA_tune_ontix_beta0.01_dim29_RNA	RNA	29.0	TCGA	0.7412297461422909	-0.16053348360246142
1455	Exp2_TCGA_tune_ontix_beta0.01_dim29_RNA	roc_auc_ovo	PCA	RF	valid	OS_STATUS	0.6230684206195486		Exp2_TCGA_tune_ontix_beta0.01_dim29_RNA	RNA	29.0	TCGA	0.6201404713075842	0.08961016125086384
1456	Exp2_TCGA_tune_ontix_beta0.01_dim29_RNA	roc_auc_ovo	PCA	RF	valid	PFS_STATUS	0.7404655653545903		Exp2_TCGA_tune_ontix_beta0.01_dim29_RNA	RNA	29.0	TCGA	0.7391232676706425	0.11517441948484727
1457	Exp2_TCGA_tune_ontix_beta0.01_dim29_RNA	roc_auc_ovo	PCA	RF	valid	SEX	0.8203264912522386		Exp2_TCGA_tune_ontix_beta0.01_dim29_RNA	RNA	29.0	TCGA	0.818878863020618	0.036876585187742165
1458	Exp2_TCGA_tune_ontix_beta0.01_dim29_RNA	roc_auc_ovo	PCA	SVM	test	AJCC_PATHOLOGIC_TUMOR_STAGE_SHORT	0.7492783527485645		Exp2_TCGA_tune_ontix_beta0.01_dim29_RNA	RNA	29.0	TCGA	0.7491956546558558	0.004061734645901293
1459	Exp2_TCGA_tune_ontix_beta0.01_dim29_RNA	roc_auc_ovo	PCA	SVM	test	CANCER_TYPE_ACRONYM	0.994110428787571		Exp2_TCGA_tune_ontix_beta0.01_dim29_RNA	RNA	29.0	TCGA	0.9940749501464204	0.01845427677723319
1460	Exp2_TCGA_tune_ontix_beta0.01_dim29_RNA	roc_auc_ovo	PCA	SVM	test	DFS_STATUS	0.717833574196976		Exp2_TCGA_tune_ontix_beta0.01_dim29_RNA	RNA	29.0	TCGA	0.7179914080705571	-0.027232021776496917
1461	Exp2_TCGA_tune_ontix_beta0.01_dim29_RNA	roc_auc_ovo	PCA	SVM	test	OS_STATUS	0.6653741801335501		Exp2_TCGA_tune_ontix_beta0.01_dim29_RNA	RNA	29.0	TCGA	0.6658373592467659	-0.008854707258692807
1462	Exp2_TCGA_tune_ontix_beta0.01_dim29_RNA	roc_auc_ovo	PCA	SVM	test	PFS_STATUS	0.7202492010299274		Exp2_TCGA_tune_ontix_beta0.01_dim29_RNA	RNA	29.0	TCGA	0.7204109358624349	-0.04123542945188987
1463	Exp2_TCGA_tune_ontix_beta0.01_dim29_RNA	roc_auc_ovo	PCA	SVM	test	SEX	0.8177702339490361		Exp2_TCGA_tune_ontix_beta0.01_dim29_RNA	RNA	29.0	TCGA	0.8178007254723927	-0.0009991825627592
1464	Exp2_TCGA_tune_ontix_beta0.01_dim29_RNA	roc_auc_ovo	PCA	SVM	train	AJCC_PATHOLOGIC_TUMOR_STAGE_SHORT	0.8929362392121535		Exp2_TCGA_tune_ontix_beta0.01_dim29_RNA	RNA	29.0	TCGA	0.8933403789664595	-0.03137193248372295
1465	Exp2_TCGA_tune_ontix_beta0.01_dim29_RNA	roc_auc_ovo	PCA	SVM	train	CANCER_TYPE_ACRONYM	0.998118040413973		Exp2_TCGA_tune_ontix_beta0.01_dim29_RNA	RNA	29.0	TCGA	0.9981353397010104	-0.017159622763200773
1466	Exp2_TCGA_tune_ontix_beta0.01_dim29_RNA	roc_auc_ovo	PCA	SVM	train	DFS_STATUS	0.7973938463048275		Exp2_TCGA_tune_ontix_beta0.01_dim29_RNA	RNA	29.0	TCGA	0.7969788809539313	0.032990377798545606
1467	Exp2_TCGA_tune_ontix_beta0.01_dim29_RNA	roc_auc_ovo	PCA	SVM	train	OS_STATUS	0.7870102192164743		Exp2_TCGA_tune_ontix_beta0.01_dim29_RNA	RNA	29.0	TCGA	0.7876485500219816	-0.0706897273587388
1468	Exp2_TCGA_tune_ontix_beta0.01_dim29_RNA	roc_auc_ovo	PCA	SVM	train	PFS_STATUS	0.8134359809026227		Exp2_TCGA_tune_ontix_beta0.01_dim29_RNA	RNA	29.0	TCGA	0.8130652654231775	0.019985491456111018
1469	Exp2_TCGA_tune_ontix_beta0.01_dim29_RNA	roc_auc_ovo	PCA	SVM	train	SEX	0.8566768903256727		Exp2_TCGA_tune_ontix_beta0.01_dim29_RNA	RNA	29.0	TCGA	0.8569402078067616	-0.01261190513386477
1470	Exp2_TCGA_tune_ontix_beta0.01_dim29_RNA	roc_auc_ovo	PCA	SVM	valid	AJCC_PATHOLOGIC_TUMOR_STAGE_SHORT	0.7747701820999704		Exp2_TCGA_tune_ontix_beta0.01_dim29_RNA	RNA	29.0	TCGA	0.7761018728392255	-0.07954669159443023
1471	Exp2_TCGA_tune_ontix_beta0.01_dim29_RNA	roc_auc_ovo	PCA	SVM	valid	CANCER_TYPE_ACRONYM	0.9960556810733496		Exp2_TCGA_tune_ontix_beta0.01_dim29_RNA	RNA	29.0	TCGA	0.9960251566545	0.02025280937224673
1472	Exp2_TCGA_tune_ontix_beta0.01_dim29_RNA	roc_auc_ovo	PCA	SVM	valid	DFS_STATUS	0.7299471586977685		Exp2_TCGA_tune_ontix_beta0.01_dim29_RNA	RNA	29.0	TCGA	0.7297855916238523	0.017492635723137515
1473	Exp2_TCGA_tune_ontix_beta0.01_dim29_RNA	roc_auc_ovo	PCA	SVM	valid	OS_STATUS	0.7193253674376211		Exp2_TCGA_tune_ontix_beta0.01_dim29_RNA	RNA	29.0	TCGA	0.7187304571291127	0.07617071304637864
1474	Exp2_TCGA_tune_ontix_beta0.01_dim29_RNA	roc_auc_ovo	PCA	SVM	valid	PFS_STATUS	0.7229371985226875		Exp2_TCGA_tune_ontix_beta0.01_dim29_RNA	RNA	29.0	TCGA	0.7231857721678632	-0.028780232323757003
1475	Exp2_TCGA_tune_ontix_beta0.01_dim29_RNA	roc_auc_ovo	PCA	SVM	valid	SEX	0.813845456215273		Exp2_TCGA_tune_ontix_beta0.01_dim29_RNA	RNA	29.0	TCGA	0.8140595582495292	-0.008089258434613252
1476	Exp2_TCGA_tune_ontix_beta0.01_dim29_RNA	roc_auc_ovo	RandomFeature	Linear	test	AJCC_PATHOLOGIC_TUMOR_STAGE_SHORT	0.712847869271289	0.016047200594561727	Exp2_TCGA_tune_ontix_beta0.01_dim29_RNA	RNA	29.0	TCGA	0.7253669491097838	-0.7801410448335452
1477	Exp2_TCGA_tune_ontix_beta0.01_dim29_RNA	roc_auc_ovo	RandomFeature	Linear	test	CANCER_TYPE_ACRONYM	0.9765087072777403	0.0032501129265441837	Exp2_TCGA_tune_ontix_beta0.01_dim29_RNA	RNA	29.0	TCGA	0.9751596119475321	0.4150918324067889
1478	Exp2_TCGA_tune_ontix_beta0.01_dim29_RNA	roc_auc_ovo	RandomFeature	Linear	test	DFS_STATUS	0.6390315386349956	0.015288794674318436	Exp2_TCGA_tune_ontix_beta0.01_dim29_RNA	RNA	29.0	TCGA	0.6524024121780373	-0.874553804133532
1479	Exp2_TCGA_tune_ontix_beta0.01_dim29_RNA	roc_auc_ovo	RandomFeature	Linear	test	OS_STATUS	0.6496163717309791	0.02840539562376992	Exp2_TCGA_tune_ontix_beta0.01_dim29_RNA	RNA	29.0	TCGA	0.6583084196255904	-0.3059998885330686
1480	Exp2_TCGA_tune_ontix_beta0.01_dim29_RNA	roc_auc_ovo	RandomFeature	Linear	test	PFS_STATUS	0.6245764173196651	0.0161835423527369	Exp2_TCGA_tune_ontix_beta0.01_dim29_RNA	RNA	29.0	TCGA	0.6171144981502776	0.4610807082125317
1481	Exp2_TCGA_tune_ontix_beta0.01_dim29_RNA	roc_auc_ovo	RandomFeature	Linear	test	SEX	0.713306098233707	0.04466749690031377	Exp2_TCGA_tune_ontix_beta0.01_dim29_RNA	RNA	29.0	TCGA	0.6904984363841175	0.5106098042720049
1482	Exp2_TCGA_tune_ontix_beta0.01_dim29_RNA	roc_auc_ovo	RandomFeature	Linear	train	AJCC_PATHOLOGIC_TUMOR_STAGE_SHORT	0.7512315226096782	0.038611483802154456	Exp2_TCGA_tune_ontix_beta0.01_dim29_RNA	RNA	29.0	TCGA	0.7646257292912452	-0.3468969685339991
1483	Exp2_TCGA_tune_ontix_beta0.01_dim29_RNA	roc_auc_ovo	RandomFeature	Linear	train	CANCER_TYPE_ACRONYM	0.9881473303521748	0.0017576547680607146	Exp2_TCGA_tune_ontix_beta0.01_dim29_RNA	RNA	29.0	TCGA	0.9871118417883356	0.5891308023940188
1484	Exp2_TCGA_tune_ontix_beta0.01_dim29_RNA	roc_auc_ovo	RandomFeature	Linear	train	DFS_STATUS	0.6527813116903981	0.013321617626922256	Exp2_TCGA_tune_ontix_beta0.01_dim29_RNA	RNA	29.0	TCGA	0.66240766194791	-0.722611211873968
1485	Exp2_TCGA_tune_ontix_beta0.01_dim29_RNA	roc_auc_ovo	RandomFeature	Linear	train	OS_STATUS	0.7138890620431259	0.10089862041666553	Exp2_TCGA_tune_ontix_beta0.01_dim29_RNA	RNA	29.0	TCGA	0.7160804749669057	-0.021718958244724737
1486	Exp2_TCGA_tune_ontix_beta0.01_dim29_RNA	roc_auc_ovo	RandomFeature	Linear	train	PFS_STATUS	0.6836690293995507	0.11040374261709977	Exp2_TCGA_tune_ontix_beta0.01_dim29_RNA	RNA	29.0	TCGA	0.6838801011191444	-0.0019118167064844497
1487	Exp2_TCGA_tune_ontix_beta0.01_dim29_RNA	roc_auc_ovo	RandomFeature	Linear	train	SEX	0.7135574513100178	0.037864204582417675	Exp2_TCGA_tune_ontix_beta0.01_dim29_RNA	RNA	29.0	TCGA	0.6956895431247667	0.4718944549953145
1488	Exp2_TCGA_tune_ontix_beta0.01_dim29_RNA	roc_auc_ovo	RandomFeature	Linear	valid	AJCC_PATHOLOGIC_TUMOR_STAGE_SHORT	0.7337488170879197	0.020373928051470452	Exp2_TCGA_tune_ontix_beta0.01_dim29_RNA	RNA	29.0	TCGA	0.7431447449975229	-0.46117409887118266
1489	Exp2_TCGA_tune_ontix_beta0.01_dim29_RNA	roc_auc_ovo	RandomFeature	Linear	valid	CANCER_TYPE_ACRONYM	0.9806242081595643	0.002243519179981463	Exp2_TCGA_tune_ontix_beta0.01_dim29_RNA	RNA	29.0	TCGA	0.976499323281925	1.8385779423884272
1490	Exp2_TCGA_tune_ontix_beta0.01_dim29_RNA	roc_auc_ovo	RandomFeature	Linear	valid	DFS_STATUS	0.6509816095158945	0.014880027384261382	Exp2_TCGA_tune_ontix_beta0.01_dim29_RNA	RNA	29.0	TCGA	0.6444624642358068	0.4381137958780227
1491	Exp2_TCGA_tune_ontix_beta0.01_dim29_RNA	roc_auc_ovo	RandomFeature	Linear	valid	OS_STATUS	0.6731004454335077	0.03206343125383353	Exp2_TCGA_tune_ontix_beta0.01_dim29_RNA	RNA	29.0	TCGA	0.6588882423858784	0.44325271787404374
1492	Exp2_TCGA_tune_ontix_beta0.01_dim29_RNA	roc_auc_ovo	RandomFeature	Linear	valid	PFS_STATUS	0.6311752986611266	0.025264743419547885	Exp2_TCGA_tune_ontix_beta0.01_dim29_RNA	RNA	29.0	TCGA	0.6171885073111736	0.553609079565446
1493	Exp2_TCGA_tune_ontix_beta0.01_dim29_RNA	roc_auc_ovo	RandomFeature	Linear	valid	SEX	0.7101152339955961	0.040903936594914536	Exp2_TCGA_tune_ontix_beta0.01_dim29_RNA	RNA	29.0	TCGA	0.6944398544259641	0.3832242291217715
1494	Exp2_TCGA_tune_ontix_beta0.01_dim29_RNA	roc_auc_ovo	RandomFeature	RF	test	AJCC_PATHOLOGIC_TUMOR_STAGE_SHORT	0.7661546538963846	0.013996500524592403	Exp2_TCGA_tune_ontix_beta0.01_dim29_RNA	RNA	29.0	TCGA	0.7616602934494916	0.3211060106771853
1495	Exp2_TCGA_tune_ontix_beta0.01_dim29_RNA	roc_auc_ovo	RandomFeature	RF	test	CANCER_TYPE_ACRONYM	0.9793173957807806	0.004119756192351035	Exp2_TCGA_tune_ontix_beta0.01_dim29_RNA	RNA	29.0	TCGA	0.9791863283150111	0.03181437435857632
1496	Exp2_TCGA_tune_ontix_beta0.01_dim29_RNA	roc_auc_ovo	RandomFeature	RF	test	DFS_STATUS	0.6804807049281832	0.005520680634593744	Exp2_TCGA_tune_ontix_beta0.01_dim29_RNA	RNA	29.0	TCGA	0.6858482473485493	-0.9722609901996377
1497	Exp2_TCGA_tune_ontix_beta0.01_dim29_RNA	roc_auc_ovo	RandomFeature	RF	test	OS_STATUS	0.6897735326703112	0.048877208151083776	Exp2_TCGA_tune_ontix_beta0.01_dim29_RNA	RNA	29.0	TCGA	0.6903376061621443	-0.01154062421261015
1498	Exp2_TCGA_tune_ontix_beta0.01_dim29_RNA	roc_auc_ovo	RandomFeature	RF	test	PFS_STATUS	0.6723107729435058	0.008421066995869881	Exp2_TCGA_tune_ontix_beta0.01_dim29_RNA	RNA	29.0	TCGA	0.6651747517751181	0.8474010682835806
1499	Exp2_TCGA_tune_ontix_beta0.01_dim29_RNA	roc_auc_ovo	RandomFeature	RF	test	SEX	0.7912520190408745	0.041029806667051714	Exp2_TCGA_tune_ontix_beta0.01_dim29_RNA	RNA	29.0	TCGA	0.772416238076004	0.45907554763099184
1500	Exp2_TCGA_tune_ontix_beta0.01_dim29_RNA	roc_auc_ovo	RandomFeature	RF	train	AJCC_PATHOLOGIC_TUMOR_STAGE_SHORT	0.9808047011097264	0.003674394396145339	Exp2_TCGA_tune_ontix_beta0.01_dim29_RNA	RNA	29.0	TCGA	0.9825785557502782	-0.4827610891233336
1501	Exp2_TCGA_tune_ontix_beta0.01_dim29_RNA	roc_auc_ovo	RandomFeature	RF	train	CANCER_TYPE_ACRONYM	0.9972143804985366	0.001003740928273915	Exp2_TCGA_tune_ontix_beta0.01_dim29_RNA	RNA	29.0	TCGA	0.9965828201987434	0.6292064834690259
1502	Exp2_TCGA_tune_ontix_beta0.01_dim29_RNA	roc_auc_ovo	RandomFeature	RF	train	DFS_STATUS	0.9774753925770018	0.0031139957277236314	Exp2_TCGA_tune_ontix_beta0.01_dim29_RNA	RNA	29.0	TCGA	0.9755516696709599	0.617766713330782
1503	Exp2_TCGA_tune_ontix_beta0.01_dim29_RNA	roc_auc_ovo	RandomFeature	RF	train	OS_STATUS	0.9882522310014629	0.0036301139131976906	Exp2_TCGA_tune_ontix_beta0.01_dim29_RNA	RNA	29.0	TCGA	0.9861646923678956	0.5750614673489366
1504	Exp2_TCGA_tune_ontix_beta0.01_dim29_RNA	roc_auc_ovo	RandomFeature	RF	train	PFS_STATUS	0.9862495176688544	0.004358232926778912	Exp2_TCGA_tune_ontix_beta0.01_dim29_RNA	RNA	29.0	TCGA	0.9859243830713849	0.07460239113695648
1505	Exp2_TCGA_tune_ontix_beta0.01_dim29_RNA	roc_auc_ovo	RandomFeature	RF	train	SEX	0.9888399280711713	0.0031445882435626963	Exp2_TCGA_tune_ontix_beta0.01_dim29_RNA	RNA	29.0	TCGA	0.9855019399540821	1.0615024475533161
1506	Exp2_TCGA_tune_ontix_beta0.01_dim29_RNA	roc_auc_ovo	RandomFeature	RF	valid	AJCC_PATHOLOGIC_TUMOR_STAGE_SHORT	0.774287773926798	0.009619428151058354	Exp2_TCGA_tune_ontix_beta0.01_dim29_RNA	RNA	29.0	TCGA	0.7682105049487903	0.6317702967966051
1507	Exp2_TCGA_tune_ontix_beta0.01_dim29_RNA	roc_auc_ovo	RandomFeature	RF	valid	CANCER_TYPE_ACRONYM	0.9813392291623897	0.0016905806843976214	Exp2_TCGA_tune_ontix_beta0.01_dim29_RNA	RNA	29.0	TCGA	0.9802986379071047	0.6155229767432087
1508	Exp2_TCGA_tune_ontix_beta0.01_dim29_RNA	roc_auc_ovo	RandomFeature	RF	valid	DFS_STATUS	0.6955983936253691	0.010568253541877288	Exp2_TCGA_tune_ontix_beta0.01_dim29_RNA	RNA	29.0	TCGA	0.693795656423861	0.17058042697070966
1509	Exp2_TCGA_tune_ontix_beta0.01_dim29_RNA	roc_auc_ovo	RandomFeature	RF	valid	OS_STATUS	0.7008352587044873	0.032674300225479826	Exp2_TCGA_tune_ontix_beta0.01_dim29_RNA	RNA	29.0	TCGA	0.69800899458799	0.08649807637787657
1510	Exp2_TCGA_tune_ontix_beta0.01_dim29_RNA	roc_auc_ovo	RandomFeature	RF	valid	PFS_STATUS	0.6832712822515296	0.011654477530267706	Exp2_TCGA_tune_ontix_beta0.01_dim29_RNA	RNA	29.0	TCGA	0.6805553273161526	0.23303961317213345
1511	Exp2_TCGA_tune_ontix_beta0.01_dim29_RNA	roc_auc_ovo	RandomFeature	RF	valid	SEX	0.7950291891720799	0.03925602721213416	Exp2_TCGA_tune_ontix_beta0.01_dim29_RNA	RNA	29.0	TCGA	0.7802294395918985	0.37700579073388063
1512	Exp2_TCGA_tune_ontix_beta0.01_dim29_RNA	roc_auc_ovo	RandomFeature	SVM	test	AJCC_PATHOLOGIC_TUMOR_STAGE_SHORT	0.7550614641775122	0.020360289363589294	Exp2_TCGA_tune_ontix_beta0.01_dim29_RNA	RNA	29.0	TCGA	0.7627608790166619	-0.3781584191489304
1513	Exp2_TCGA_tune_ontix_beta0.01_dim29_RNA	roc_auc_ovo	RandomFeature	SVM	test	CANCER_TYPE_ACRONYM	0.9806133522902647	0.001922515933779634	Exp2_TCGA_tune_ontix_beta0.01_dim29_RNA	RNA	29.0	TCGA	0.9787753165653255	0.9560574727334967
1514	Exp2_TCGA_tune_ontix_beta0.01_dim29_RNA	roc_auc_ovo	RandomFeature	SVM	test	DFS_STATUS	0.6633076975529898	0.005795892603069901	Exp2_TCGA_tune_ontix_beta0.01_dim29_RNA	RNA	29.0	TCGA	0.6690719553574966	-0.9945418590837415
1515	Exp2_TCGA_tune_ontix_beta0.01_dim29_RNA	roc_auc_ovo	RandomFeature	SVM	test	OS_STATUS	0.6799496151899037	0.0523088002441973	Exp2_TCGA_tune_ontix_beta0.01_dim29_RNA	RNA	29.0	TCGA	0.6964080247899813	-0.3146394014629186
1516	Exp2_TCGA_tune_ontix_beta0.01_dim29_RNA	roc_auc_ovo	RandomFeature	SVM	test	PFS_STATUS	0.658877756979667	0.003922229855667572	Exp2_TCGA_tune_ontix_beta0.01_dim29_RNA	RNA	29.0	TCGA	0.6625364493931704	-0.9328092814898643
1517	Exp2_TCGA_tune_ontix_beta0.01_dim29_RNA	roc_auc_ovo	RandomFeature	SVM	test	SEX	0.7830589419151057	0.030516468654482022	Exp2_TCGA_tune_ontix_beta0.01_dim29_RNA	RNA	29.0	TCGA	0.7596204824609515	0.7680593622916385
1518	Exp2_TCGA_tune_ontix_beta0.01_dim29_RNA	roc_auc_ovo	RandomFeature	SVM	train	AJCC_PATHOLOGIC_TUMOR_STAGE_SHORT	0.8618170193014759	0.012882207830699016	Exp2_TCGA_tune_ontix_beta0.01_dim29_RNA	RNA	29.0	TCGA	0.8599517859740985	0.1447914326403328
1519	Exp2_TCGA_tune_ontix_beta0.01_dim29_RNA	roc_auc_ovo	RandomFeature	SVM	train	CANCER_TYPE_ACRONYM	0.9947060483432548	0.0010081391226454434	Exp2_TCGA_tune_ontix_beta0.01_dim29_RNA	RNA	29.0	TCGA	0.994562059090644	0.14282676802879352
1520	Exp2_TCGA_tune_ontix_beta0.01_dim29_RNA	roc_auc_ovo	RandomFeature	SVM	train	DFS_STATUS	0.7934434070220906	0.012578375228986579	Exp2_TCGA_tune_ontix_beta0.01_dim29_RNA	RNA	29.0	TCGA	0.7888869383115547	0.3622462064922078
1521	Exp2_TCGA_tune_ontix_beta0.01_dim29_RNA	roc_auc_ovo	RandomFeature	SVM	train	OS_STATUS	0.8216389959523829	0.009030036320099574	Exp2_TCGA_tune_ontix_beta0.01_dim29_RNA	RNA	29.0	TCGA	0.8244631461900118	-0.3127507063667935
1522	Exp2_TCGA_tune_ontix_beta0.01_dim29_RNA	roc_auc_ovo	RandomFeature	SVM	train	PFS_STATUS	0.8003773186895653	0.018549230088203437	Exp2_TCGA_tune_ontix_beta0.01_dim29_RNA	RNA	29.0	TCGA	0.7893643657832247	0.5937148255735114
1523	Exp2_TCGA_tune_ontix_beta0.01_dim29_RNA	roc_auc_ovo	RandomFeature	SVM	train	SEX	0.8570894949215898	0.020878485708065705	Exp2_TCGA_tune_ontix_beta0.01_dim29_RNA	RNA	29.0	TCGA	0.8408180977542752	0.7793379938962104
1524	Exp2_TCGA_tune_ontix_beta0.01_dim29_RNA	roc_auc_ovo	RandomFeature	SVM	valid	AJCC_PATHOLOGIC_TUMOR_STAGE_SHORT	0.7761042393824186	0.016740994660654644	Exp2_TCGA_tune_ontix_beta0.01_dim29_RNA	RNA	29.0	TCGA	0.7680269508697799	0.48248557964254274
1525	Exp2_TCGA_tune_ontix_beta0.01_dim29_RNA	roc_auc_ovo	RandomFeature	SVM	valid	CANCER_TYPE_ACRONYM	0.9834963322140107	0.001507169612304863	Exp2_TCGA_tune_ontix_beta0.01_dim29_RNA	RNA	29.0	TCGA	0.9806708867645153	1.874669862255589
1526	Exp2_TCGA_tune_ontix_beta0.01_dim29_RNA	roc_auc_ovo	RandomFeature	SVM	valid	DFS_STATUS	0.6784473920907601	0.009236291001162893	Exp2_TCGA_tune_ontix_beta0.01_dim29_RNA	RNA	29.0	TCGA	0.6751257475807715	0.3596296943838613
1527	Exp2_TCGA_tune_ontix_beta0.01_dim29_RNA	roc_auc_ovo	RandomFeature	SVM	valid	OS_STATUS	0.7062510821893213	0.0078102237029895934	Exp2_TCGA_tune_ontix_beta0.01_dim29_RNA	RNA	29.0	TCGA	0.6981327661943928	1.039447306972909
1528	Exp2_TCGA_tune_ontix_beta0.01_dim29_RNA	roc_auc_ovo	RandomFeature	SVM	valid	PFS_STATUS	0.6689562731784979	0.008636957560989948	Exp2_TCGA_tune_ontix_beta0.01_dim29_RNA	RNA	29.0	TCGA	0.6723453632710401	-0.39239397306402074
1529	Exp2_TCGA_tune_ontix_beta0.01_dim29_RNA	roc_auc_ovo	RandomFeature	SVM	valid	SEX	0.7830315215204599	0.026467448899898948	Exp2_TCGA_tune_ontix_beta0.01_dim29_RNA	RNA	29.0	TCGA	0.7640956909286839	0.7154384490697268
1530	Exp2_TCGA_tune_ontix_beta0.01_dim29_RNA	roc_auc_ovo	UMAP	Linear	test	AJCC_PATHOLOGIC_TUMOR_STAGE_SHORT	0.7753019860970609		Exp2_TCGA_tune_ontix_beta0.01_dim29_RNA	RNA	29.0	TCGA	0.7981882767661735	-1.4261858655190376
1531	Exp2_TCGA_tune_ontix_beta0.01_dim29_RNA	roc_auc_ovo	UMAP	Linear	test	CANCER_TYPE_ACRONYM	0.9874891417252324		Exp2_TCGA_tune_ontix_beta0.01_dim29_RNA	RNA	29.0	TCGA	0.987032610008595	0.14046641669242688
1532	Exp2_TCGA_tune_ontix_beta0.01_dim29_RNA	roc_auc_ovo	UMAP	Linear	test	DFS_STATUS	0.7312196580737508		Exp2_TCGA_tune_ontix_beta0.01_dim29_RNA	RNA	29.0	TCGA	0.7272095509253115	0.2622906013104705
1533	Exp2_TCGA_tune_ontix_beta0.01_dim29_RNA	roc_auc_ovo	UMAP	Linear	test	OS_STATUS	0.714696054376203		Exp2_TCGA_tune_ontix_beta0.01_dim29_RNA	RNA	29.0	TCGA	0.7229746221995796	-0.2914434966168565
1534	Exp2_TCGA_tune_ontix_beta0.01_dim29_RNA	roc_auc_ovo	UMAP	Linear	test	PFS_STATUS	0.5714803265749738		Exp2_TCGA_tune_ontix_beta0.01_dim29_RNA	RNA	29.0	TCGA	0.4936599945657096	4.808609284240144
1535	Exp2_TCGA_tune_ontix_beta0.01_dim29_RNA	roc_auc_ovo	UMAP	Linear	test	SEX	0.7965944356357821		Exp2_TCGA_tune_ontix_beta0.01_dim29_RNA	RNA	29.0	TCGA	0.8051885279595976	-0.19240147579783237
1536	Exp2_TCGA_tune_ontix_beta0.01_dim29_RNA	roc_auc_ovo	UMAP	Linear	train	AJCC_PATHOLOGIC_TUMOR_STAGE_SHORT	0.7776096944443609		Exp2_TCGA_tune_ontix_beta0.01_dim29_RNA	RNA	29.0	TCGA	0.7973223941905829	-0.5105398136790095
1537	Exp2_TCGA_tune_ontix_beta0.01_dim29_RNA	roc_auc_ovo	UMAP	Linear	train	CANCER_TYPE_ACRONYM	0.9940497231956728		Exp2_TCGA_tune_ontix_beta0.01_dim29_RNA	RNA	29.0	TCGA	0.9931916791863776	0.48817550800481374
1538	Exp2_TCGA_tune_ontix_beta0.01_dim29_RNA	roc_auc_ovo	UMAP	Linear	train	DFS_STATUS	0.730546634082777		Exp2_TCGA_tune_ontix_beta0.01_dim29_RNA	RNA	29.0	TCGA	0.7313417173576001	-0.059683688354507256
1539	Exp2_TCGA_tune_ontix_beta0.01_dim29_RNA	roc_auc_ovo	UMAP	Linear	train	OS_STATUS	0.7158271785984435		Exp2_TCGA_tune_ontix_beta0.01_dim29_RNA	RNA	29.0	TCGA	0.7251162761349269	-0.09206367240824184
1540	Exp2_TCGA_tune_ontix_beta0.01_dim29_RNA	roc_auc_ovo	UMAP	Linear	train	PFS_STATUS	0.5389310965497859		Exp2_TCGA_tune_ontix_beta0.01_dim29_RNA	RNA	29.0	TCGA	0.5562128095642306	-0.15653194905158985
1541	Exp2_TCGA_tune_ontix_beta0.01_dim29_RNA	roc_auc_ovo	UMAP	Linear	train	SEX	0.7840188073782597		Exp2_TCGA_tune_ontix_beta0.01_dim29_RNA	RNA	29.0	TCGA	0.7926760503441745	-0.228639240184511
1542	Exp2_TCGA_tune_ontix_beta0.01_dim29_RNA	roc_auc_ovo	UMAP	Linear	valid	AJCC_PATHOLOGIC_TUMOR_STAGE_SHORT	0.7851710223141921		Exp2_TCGA_tune_ontix_beta0.01_dim29_RNA	RNA	29.0	TCGA	0.8062371376186745	-1.0339741679298817
1543	Exp2_TCGA_tune_ontix_beta0.01_dim29_RNA	roc_auc_ovo	UMAP	Linear	valid	CANCER_TYPE_ACRONYM	0.993573959588816		Exp2_TCGA_tune_ontix_beta0.01_dim29_RNA	RNA	29.0	TCGA	0.9927025445488192	0.3884143482134038
1544	Exp2_TCGA_tune_ontix_beta0.01_dim29_RNA	roc_auc_ovo	UMAP	Linear	valid	DFS_STATUS	0.7306519935586945		Exp2_TCGA_tune_ontix_beta0.01_dim29_RNA	RNA	29.0	TCGA	0.7265624974337208	0.27483122304594226
1545	Exp2_TCGA_tune_ontix_beta0.01_dim29_RNA	roc_auc_ovo	UMAP	Linear	valid	OS_STATUS	0.6311639955439089		Exp2_TCGA_tune_ontix_beta0.01_dim29_RNA	RNA	29.0	TCGA	0.640231135986733	-0.28278758973246226
1546	Exp2_TCGA_tune_ontix_beta0.01_dim29_RNA	roc_auc_ovo	UMAP	Linear	valid	PFS_STATUS	0.5777525279285574		Exp2_TCGA_tune_ontix_beta0.01_dim29_RNA	RNA	29.0	TCGA	0.4939243367989733	3.317990993913057
1547	Exp2_TCGA_tune_ontix_beta0.01_dim29_RNA	roc_auc_ovo	UMAP	Linear	valid	SEX	0.7939913670386187		Exp2_TCGA_tune_ontix_beta0.01_dim29_RNA	RNA	29.0	TCGA	0.8035450245672039	-0.2335632783513787
1548	Exp2_TCGA_tune_ontix_beta0.01_dim29_RNA	roc_auc_ovo	UMAP	RF	test	AJCC_PATHOLOGIC_TUMOR_STAGE_SHORT	0.7647763150985014		Exp2_TCGA_tune_ontix_beta0.01_dim29_RNA	RNA	29.0	TCGA	0.7653849446103336	-0.04348440603154863
1549	Exp2_TCGA_tune_ontix_beta0.01_dim29_RNA	roc_auc_ovo	UMAP	RF	test	CANCER_TYPE_ACRONYM	0.9864685655083562		Exp2_TCGA_tune_ontix_beta0.01_dim29_RNA	RNA	29.0	TCGA	0.9858135608861628	0.15899111297155993
1550	Exp2_TCGA_tune_ontix_beta0.01_dim29_RNA	roc_auc_ovo	UMAP	RF	test	DFS_STATUS	0.7213603295188246		Exp2_TCGA_tune_ontix_beta0.01_dim29_RNA	RNA	29.0	TCGA	0.7160430796474686	0.9631511444507316
1551	Exp2_TCGA_tune_ontix_beta0.01_dim29_RNA	roc_auc_ovo	UMAP	RF	test	OS_STATUS	0.6777537555350889		Exp2_TCGA_tune_ontix_beta0.01_dim29_RNA	RNA	29.0	TCGA	0.6802119949120464	-0.050294185571297646
1552	Exp2_TCGA_tune_ontix_beta0.01_dim29_RNA	roc_auc_ovo	UMAP	RF	test	PFS_STATUS	0.7107747745416435		Exp2_TCGA_tune_ontix_beta0.01_dim29_RNA	RNA	29.0	TCGA	0.7116513773338337	-0.10409640400914533
1553	Exp2_TCGA_tune_ontix_beta0.01_dim29_RNA	roc_auc_ovo	UMAP	RF	test	SEX	0.8323401001928871		Exp2_TCGA_tune_ontix_beta0.01_dim29_RNA	RNA	29.0	TCGA	0.831582329371694	0.018468788491797096
1554	Exp2_TCGA_tune_ontix_beta0.01_dim29_RNA	roc_auc_ovo	UMAP	RF	train	AJCC_PATHOLOGIC_TUMOR_STAGE_SHORT	0.9498784717196384		Exp2_TCGA_tune_ontix_beta0.01_dim29_RNA	RNA	29.0	TCGA	0.9521606843311646	-0.6211125876744364
1555	Exp2_TCGA_tune_ontix_beta0.01_dim29_RNA	roc_auc_ovo	UMAP	RF	train	CANCER_TYPE_ACRONYM	0.9942252797866896		Exp2_TCGA_tune_ontix_beta0.01_dim29_RNA	RNA	29.0	TCGA	0.993594025186662	0.628901923042236
1556	Exp2_TCGA_tune_ontix_beta0.01_dim29_RNA	roc_auc_ovo	UMAP	RF	train	DFS_STATUS	0.9100969906734786		Exp2_TCGA_tune_ontix_beta0.01_dim29_RNA	RNA	29.0	TCGA	0.9112396746366098	-0.36695103752327074
1557	Exp2_TCGA_tune_ontix_beta0.01_dim29_RNA	roc_auc_ovo	UMAP	RF	train	OS_STATUS	0.968340929688834		Exp2_TCGA_tune_ontix_beta0.01_dim29_RNA	RNA	29.0	TCGA	0.9658111720382004	0.6968810652019343
1558	Exp2_TCGA_tune_ontix_beta0.01_dim29_RNA	roc_auc_ovo	UMAP	RF	train	PFS_STATUS	0.9579672958961236		Exp2_TCGA_tune_ontix_beta0.01_dim29_RNA	RNA	29.0	TCGA	0.9628623516166718	-1.123174415591872
1559	Exp2_TCGA_tune_ontix_beta0.01_dim29_RNA	roc_auc_ovo	UMAP	RF	train	SEX	0.933998187808312		Exp2_TCGA_tune_ontix_beta0.01_dim29_RNA	RNA	29.0	TCGA	0.9387330262182644	-1.505710141747519
1560	Exp2_TCGA_tune_ontix_beta0.01_dim29_RNA	roc_auc_ovo	UMAP	RF	valid	AJCC_PATHOLOGIC_TUMOR_STAGE_SHORT	0.7430754358772013		Exp2_TCGA_tune_ontix_beta0.01_dim29_RNA	RNA	29.0	TCGA	0.7410316010457315	0.21246947317184137
1561	Exp2_TCGA_tune_ontix_beta0.01_dim29_RNA	roc_auc_ovo	UMAP	RF	valid	CANCER_TYPE_ACRONYM	0.9906580926503896		Exp2_TCGA_tune_ontix_beta0.01_dim29_RNA	RNA	29.0	TCGA	0.9901145703521408	0.3215003597669152
1562	Exp2_TCGA_tune_ontix_beta0.01_dim29_RNA	roc_auc_ovo	UMAP	RF	valid	DFS_STATUS	0.7404287333278535		Exp2_TCGA_tune_ontix_beta0.01_dim29_RNA	RNA	29.0	TCGA	0.7364704267001176	0.37454690238560967
1563	Exp2_TCGA_tune_ontix_beta0.01_dim29_RNA	roc_auc_ovo	UMAP	RF	valid	OS_STATUS	0.6255048706847443		Exp2_TCGA_tune_ontix_beta0.01_dim29_RNA	RNA	29.0	TCGA	0.6263165723545124	-0.024842205163286352
1564	Exp2_TCGA_tune_ontix_beta0.01_dim29_RNA	roc_auc_ovo	UMAP	RF	valid	PFS_STATUS	0.729901185434631		Exp2_TCGA_tune_ontix_beta0.01_dim29_RNA	RNA	29.0	TCGA	0.728596827938631	0.1119190021699785
1565	Exp2_TCGA_tune_ontix_beta0.01_dim29_RNA	roc_auc_ovo	UMAP	RF	valid	SEX	0.8270784543325528		Exp2_TCGA_tune_ontix_beta0.01_dim29_RNA	RNA	29.0	TCGA	0.8268368002938882	0.006155845505168976
1566	Exp2_TCGA_tune_ontix_beta0.01_dim29_RNA	roc_auc_ovo	UMAP	SVM	test	AJCC_PATHOLOGIC_TUMOR_STAGE_SHORT	0.7682322269701466		Exp2_TCGA_tune_ontix_beta0.01_dim29_RNA	RNA	29.0	TCGA	0.7756950916333855	-0.3665402062794281
1567	Exp2_TCGA_tune_ontix_beta0.01_dim29_RNA	roc_auc_ovo	UMAP	SVM	test	CANCER_TYPE_ACRONYM	0.9848389536668186		Exp2_TCGA_tune_ontix_beta0.01_dim29_RNA	RNA	29.0	TCGA	0.9846920523040776	0.07641099881662639
1568	Exp2_TCGA_tune_ontix_beta0.01_dim29_RNA	roc_auc_ovo	UMAP	SVM	test	DFS_STATUS	0.7022596250142478		Exp2_TCGA_tune_ontix_beta0.01_dim29_RNA	RNA	29.0	TCGA	0.7026694076342554	-0.07070224520561899
1569	Exp2_TCGA_tune_ontix_beta0.01_dim29_RNA	roc_auc_ovo	UMAP	SVM	test	OS_STATUS	0.7760773782690394		Exp2_TCGA_tune_ontix_beta0.01_dim29_RNA	RNA	29.0	TCGA	0.774282450801706	0.03431406300572848
1570	Exp2_TCGA_tune_ontix_beta0.01_dim29_RNA	roc_auc_ovo	UMAP	SVM	test	PFS_STATUS	0.7056451925938385		Exp2_TCGA_tune_ontix_beta0.01_dim29_RNA	RNA	29.0	TCGA	0.7052337391799397	0.10490293252555438
1571	Exp2_TCGA_tune_ontix_beta0.01_dim29_RNA	roc_auc_ovo	UMAP	SVM	test	SEX	0.7936062663468444		Exp2_TCGA_tune_ontix_beta0.01_dim29_RNA	RNA	29.0	TCGA	0.797739561735171	-0.13544474739607734
1572	Exp2_TCGA_tune_ontix_beta0.01_dim29_RNA	roc_auc_ovo	UMAP	SVM	train	AJCC_PATHOLOGIC_TUMOR_STAGE_SHORT	0.7918487606282884		Exp2_TCGA_tune_ontix_beta0.01_dim29_RNA	RNA	29.0	TCGA	0.7862644723933898	0.43348844454992175
1573	Exp2_TCGA_tune_ontix_beta0.01_dim29_RNA	roc_auc_ovo	UMAP	SVM	train	CANCER_TYPE_ACRONYM	0.9890556714936404		Exp2_TCGA_tune_ontix_beta0.01_dim29_RNA	RNA	29.0	TCGA	0.989309693423948	-0.25197110656819083
1574	Exp2_TCGA_tune_ontix_beta0.01_dim29_RNA	roc_auc_ovo	UMAP	SVM	train	DFS_STATUS	0.7152899835365437		Exp2_TCGA_tune_ontix_beta0.01_dim29_RNA	RNA	29.0	TCGA	0.7160277175212656	-0.058650976083285115
1575	Exp2_TCGA_tune_ontix_beta0.01_dim29_RNA	roc_auc_ovo	UMAP	SVM	train	OS_STATUS	0.769182594031137		Exp2_TCGA_tune_ontix_beta0.01_dim29_RNA	RNA	29.0	TCGA	0.7641412873189153	0.5582819972717566
1576	Exp2_TCGA_tune_ontix_beta0.01_dim29_RNA	roc_auc_ovo	UMAP	SVM	train	PFS_STATUS	0.6330779658608993		Exp2_TCGA_tune_ontix_beta0.01_dim29_RNA	RNA	29.0	TCGA	0.6937623640358311	-3.271531911910711
1577	Exp2_TCGA_tune_ontix_beta0.01_dim29_RNA	roc_auc_ovo	UMAP	SVM	train	SEX	0.779998814501384		Exp2_TCGA_tune_ontix_beta0.01_dim29_RNA	RNA	29.0	TCGA	0.7873784167311346	-0.35345485936749643
1578	Exp2_TCGA_tune_ontix_beta0.01_dim29_RNA	roc_auc_ovo	UMAP	SVM	valid	AJCC_PATHOLOGIC_TUMOR_STAGE_SHORT	0.7702636239388745		Exp2_TCGA_tune_ontix_beta0.01_dim29_RNA	RNA	29.0	TCGA	0.7859340201059155	-0.9360492900622097
1579	Exp2_TCGA_tune_ontix_beta0.01_dim29_RNA	roc_auc_ovo	UMAP	SVM	valid	CANCER_TYPE_ACRONYM	0.990011325889384		Exp2_TCGA_tune_ontix_beta0.01_dim29_RNA	RNA	29.0	TCGA	0.9893254401306236	0.45508199817768574
1580	Exp2_TCGA_tune_ontix_beta0.01_dim29_RNA	roc_auc_ovo	UMAP	SVM	valid	DFS_STATUS	0.716781843233325		Exp2_TCGA_tune_ontix_beta0.01_dim29_RNA	RNA	29.0	TCGA	0.7140757237924137	0.2929876766085591
1581	Exp2_TCGA_tune_ontix_beta0.01_dim29_RNA	roc_auc_ovo	UMAP	SVM	valid	OS_STATUS	0.7003684661932069		Exp2_TCGA_tune_ontix_beta0.01_dim29_RNA	RNA	29.0	TCGA	0.6929605313129011	0.9484920230223588
1582	Exp2_TCGA_tune_ontix_beta0.01_dim29_RNA	roc_auc_ovo	UMAP	SVM	valid	PFS_STATUS	0.7121556437337855		Exp2_TCGA_tune_ontix_beta0.01_dim29_RNA	RNA	29.0	TCGA	0.7072626677708569	0.5665161520566474
1583	Exp2_TCGA_tune_ontix_beta0.01_dim29_RNA	roc_auc_ovo	UMAP	SVM	valid	SEX	0.799020181843229		Exp2_TCGA_tune_ontix_beta0.01_dim29_RNA	RNA	29.0	TCGA	0.8025359324057492	-0.132832997083206
1584	Exp2_TCGA_tune_ontix_beta0.01_dim29_RNA-METH	r2	ontix_B0.01	Linear	test	AGE	0.2162838231778214		Exp2_TCGA_tune_ontix_beta0.01_dim29_RNA-METH	METH+RNA	29.0	TCGA	0.1894259360961157	1.3909004061324721
1585	Exp2_TCGA_tune_ontix_beta0.01_dim29_RNA-METH	r2	ontix_B0.01	Linear	test	ANEUPLOIDY_SCORE	0.4005677714938644		Exp2_TCGA_tune_ontix_beta0.01_dim29_RNA-METH	METH+RNA	29.0	TCGA	0.3430000412250181	2.588126684766885
1586	Exp2_TCGA_tune_ontix_beta0.01_dim29_RNA-METH	r2	ontix_B0.01	Linear	test	MSI_SCORE_MANTIS	0.2675406918554943		Exp2_TCGA_tune_ontix_beta0.01_dim29_RNA-METH	METH+RNA	29.0	TCGA	0.1967203151840578	2.7763078594881674
1587	Exp2_TCGA_tune_ontix_beta0.01_dim29_RNA-METH	r2	ontix_B0.01	Linear	test	OS_MONTHS	0.0832072228010167		Exp2_TCGA_tune_ontix_beta0.01_dim29_RNA-METH	METH+RNA	29.0	TCGA	0.0664824778042452	1.471137090235639
1588	Exp2_TCGA_tune_ontix_beta0.01_dim29_RNA-METH	r2	ontix_B0.01	Linear	test	TMB_NONSYNONYMOUS	0.1131808135609525		Exp2_TCGA_tune_ontix_beta0.01_dim29_RNA-METH	METH+RNA	29.0	TCGA	0.0904917180365821	2.038485267749916
1589	Exp2_TCGA_tune_ontix_beta0.01_dim29_RNA-METH	r2	ontix_B0.01	Linear	train	AGE	0.2432145220994176		Exp2_TCGA_tune_ontix_beta0.01_dim29_RNA-METH	METH+RNA	29.0	TCGA	0.2245631067534133	0.6313024949974159
1590	Exp2_TCGA_tune_ontix_beta0.01_dim29_RNA-METH	r2	ontix_B0.01	Linear	train	ANEUPLOIDY_SCORE	0.3947242974810826		Exp2_TCGA_tune_ontix_beta0.01_dim29_RNA-METH	METH+RNA	29.0	TCGA	0.34939400083357	2.030530184090096
1591	Exp2_TCGA_tune_ontix_beta0.01_dim29_RNA-METH	r2	ontix_B0.01	Linear	train	MSI_SCORE_MANTIS	0.2787069611105175		Exp2_TCGA_tune_ontix_beta0.01_dim29_RNA-METH	METH+RNA	29.0	TCGA	0.2129308184794148	2.876837924848486
1592	Exp2_TCGA_tune_ontix_beta0.01_dim29_RNA-METH	r2	ontix_B0.01	Linear	train	OS_MONTHS	0.0696967532445966		Exp2_TCGA_tune_ontix_beta0.01_dim29_RNA-METH	METH+RNA	29.0	TCGA	0.0565984723846827	2.134018113628005
1593	Exp2_TCGA_tune_ontix_beta0.01_dim29_RNA-METH	r2	ontix_B0.01	Linear	train	TMB_NONSYNONYMOUS	0.0825985784837269		Exp2_TCGA_tune_ontix_beta0.01_dim29_RNA-METH	METH+RNA	29.0	TCGA	0.0767086136488013	0.608462700569675
1594	Exp2_TCGA_tune_ontix_beta0.01_dim29_RNA-METH	r2	ontix_B0.01	Linear	valid	AGE	0.2039675787205547		Exp2_TCGA_tune_ontix_beta0.01_dim29_RNA-METH	METH+RNA	29.0	TCGA	0.1672331132827128	1.8101252320891865
1595	Exp2_TCGA_tune_ontix_beta0.01_dim29_RNA-METH	r2	ontix_B0.01	Linear	valid	ANEUPLOIDY_SCORE	0.381205161514867		Exp2_TCGA_tune_ontix_beta0.01_dim29_RNA-METH	METH+RNA	29.0	TCGA	0.3434497129379507	1.3330542383328872
1596	Exp2_TCGA_tune_ontix_beta0.01_dim29_RNA-METH	r2	ontix_B0.01	Linear	valid	MSI_SCORE_MANTIS	0.2819178526281652		Exp2_TCGA_tune_ontix_beta0.01_dim29_RNA-METH	METH+RNA	29.0	TCGA	0.20414555296944	10.640790549017852
1597	Exp2_TCGA_tune_ontix_beta0.01_dim29_RNA-METH	r2	ontix_B0.01	Linear	valid	OS_MONTHS	0.0697956775060075		Exp2_TCGA_tune_ontix_beta0.01_dim29_RNA-METH	METH+RNA	29.0	TCGA	0.0430627322858707	2.9882324667131854
1598	Exp2_TCGA_tune_ontix_beta0.01_dim29_RNA-METH	r2	ontix_B0.01	Linear	valid	TMB_NONSYNONYMOUS	0.0887666577341014		Exp2_TCGA_tune_ontix_beta0.01_dim29_RNA-METH	METH+RNA	29.0	TCGA	0.0831016290170558	0.6027419336936664
1599	Exp2_TCGA_tune_ontix_beta0.01_dim29_RNA-METH	r2	ontix_B0.01	RF	test	AGE	0.2592667436749369		Exp2_TCGA_tune_ontix_beta0.01_dim29_RNA-METH	METH+RNA	29.0	TCGA	0.265073740541918	-0.27332470380477064
1600	Exp2_TCGA_tune_ontix_beta0.01_dim29_RNA-METH	r2	ontix_B0.01	RF	test	ANEUPLOIDY_SCORE	0.4013495226801872		Exp2_TCGA_tune_ontix_beta0.01_dim29_RNA-METH	METH+RNA	29.0	TCGA	0.395417027740109	0.36882664824678996
1601	Exp2_TCGA_tune_ontix_beta0.01_dim29_RNA-METH	r2	ontix_B0.01	RF	test	MSI_SCORE_MANTIS	0.4128756330050575		Exp2_TCGA_tune_ontix_beta0.01_dim29_RNA-METH	METH+RNA	29.0	TCGA	0.4371144990397325	-0.39376394146418076
1602	Exp2_TCGA_tune_ontix_beta0.01_dim29_RNA-METH	r2	ontix_B0.01	RF	test	OS_MONTHS	0.095001763963886		Exp2_TCGA_tune_ontix_beta0.01_dim29_RNA-METH	METH+RNA	29.0	TCGA	0.0970390541236879	-0.185095240029761
1603	Exp2_TCGA_tune_ontix_beta0.01_dim29_RNA-METH	r2	ontix_B0.01	RF	test	TMB_NONSYNONYMOUS	0.0788389820632526		Exp2_TCGA_tune_ontix_beta0.01_dim29_RNA-METH	METH+RNA	29.0	TCGA	0.1106113728171591	-1.258081521774556
1604	Exp2_TCGA_tune_ontix_beta0.01_dim29_RNA-METH	r2	ontix_B0.01	RF	train	AGE	0.5628924147730563		Exp2_TCGA_tune_ontix_beta0.01_dim29_RNA-METH	METH+RNA	29.0	TCGA	0.5366005138467398	0.9598418710017029
1605	Exp2_TCGA_tune_ontix_beta0.01_dim29_RNA-METH	r2	ontix_B0.01	RF	train	ANEUPLOIDY_SCORE	0.7465804908624712		Exp2_TCGA_tune_ontix_beta0.01_dim29_RNA-METH	METH+RNA	29.0	TCGA	0.6596985083801382	3.5364979802431225
1606	Exp2_TCGA_tune_ontix_beta0.01_dim29_RNA-METH	r2	ontix_B0.01	RF	train	MSI_SCORE_MANTIS	0.8332399853833315		Exp2_TCGA_tune_ontix_beta0.01_dim29_RNA-METH	METH+RNA	29.0	TCGA	0.8281073514722039	0.12526995820205403
1607	Exp2_TCGA_tune_ontix_beta0.01_dim29_RNA-METH	r2	ontix_B0.01	RF	train	OS_MONTHS	0.4614303643862745		Exp2_TCGA_tune_ontix_beta0.01_dim29_RNA-METH	METH+RNA	29.0	TCGA	0.4200530694031886	2.565759065435599
1608	Exp2_TCGA_tune_ontix_beta0.01_dim29_RNA-METH	r2	ontix_B0.01	RF	train	TMB_NONSYNONYMOUS	0.6664116555422819		Exp2_TCGA_tune_ontix_beta0.01_dim29_RNA-METH	METH+RNA	29.0	TCGA	0.6441621702236663	0.7405646676057659
1609	Exp2_TCGA_tune_ontix_beta0.01_dim29_RNA-METH	r2	ontix_B0.01	RF	valid	AGE	0.2339009928461377		Exp2_TCGA_tune_ontix_beta0.01_dim29_RNA-METH	METH+RNA	29.0	TCGA	0.2334397524050843	0.017851363020687638
1610	Exp2_TCGA_tune_ontix_beta0.01_dim29_RNA-METH	r2	ontix_B0.01	RF	valid	ANEUPLOIDY_SCORE	0.3955171033714461		Exp2_TCGA_tune_ontix_beta0.01_dim29_RNA-METH	METH+RNA	29.0	TCGA	0.3677086914003363	1.3097203318111397
1611	Exp2_TCGA_tune_ontix_beta0.01_dim29_RNA-METH	r2	ontix_B0.01	RF	valid	MSI_SCORE_MANTIS	0.3667894651850706		Exp2_TCGA_tune_ontix_beta0.01_dim29_RNA-METH	METH+RNA	29.0	TCGA	0.3419955193364175	0.3501182207122973
1612	Exp2_TCGA_tune_ontix_beta0.01_dim29_RNA-METH	r2	ontix_B0.01	RF	valid	OS_MONTHS	0.0867276153288759		Exp2_TCGA_tune_ontix_beta0.01_dim29_RNA-METH	METH+RNA	29.0	TCGA	0.0731437951048004	0.9574820402090747
1613	Exp2_TCGA_tune_ontix_beta0.01_dim29_RNA-METH	r2	ontix_B0.01	RF	valid	TMB_NONSYNONYMOUS	0.02544964559993		Exp2_TCGA_tune_ontix_beta0.01_dim29_RNA-METH	METH+RNA	29.0	TCGA	0.0657903118477569	-0.6681094055180186
1614	Exp2_TCGA_tune_ontix_beta0.01_dim29_RNA-METH	r2	ontix_B0.01	SVM	test	AGE	0.2582811712801157		Exp2_TCGA_tune_ontix_beta0.01_dim29_RNA-METH	METH+RNA	29.0	TCGA	0.2312292989431753	1.7088570182313494
1615	Exp2_TCGA_tune_ontix_beta0.01_dim29_RNA-METH	r2	ontix_B0.01	SVM	test	ANEUPLOIDY_SCORE	0.4159738310875233		Exp2_TCGA_tune_ontix_beta0.01_dim29_RNA-METH	METH+RNA	29.0	TCGA	0.3756501377611286	1.3758333712502213
1616	Exp2_TCGA_tune_ontix_beta0.01_dim29_RNA-METH	r2	ontix_B0.01	SVM	test	MSI_SCORE_MANTIS	0.3764215651159286		Exp2_TCGA_tune_ontix_beta0.01_dim29_RNA-METH	METH+RNA	29.0	TCGA	0.3550931338834114	0.3378222288498518
1617	Exp2_TCGA_tune_ontix_beta0.01_dim29_RNA-METH	r2	ontix_B0.01	SVM	test	OS_MONTHS	-0.0216836845430812		Exp2_TCGA_tune_ontix_beta0.01_dim29_RNA-METH	METH+RNA	29.0	TCGA	-0.0286576667849383	1.2732059635530046
1618	Exp2_TCGA_tune_ontix_beta0.01_dim29_RNA-METH	r2	ontix_B0.01	SVM	test	TMB_NONSYNONYMOUS	0.0197643082730456		Exp2_TCGA_tune_ontix_beta0.01_dim29_RNA-METH	METH+RNA	29.0	TCGA	0.0173553554999428	0.7566956916325343
1619	Exp2_TCGA_tune_ontix_beta0.01_dim29_RNA-METH	r2	ontix_B0.01	SVM	train	AGE	0.3078802431713032		Exp2_TCGA_tune_ontix_beta0.01_dim29_RNA-METH	METH+RNA	29.0	TCGA	0.2811315802937849	1.1042321799297647
1620	Exp2_TCGA_tune_ontix_beta0.01_dim29_RNA-METH	r2	ontix_B0.01	SVM	train	ANEUPLOIDY_SCORE	0.4376210766982149		Exp2_TCGA_tune_ontix_beta0.01_dim29_RNA-METH	METH+RNA	29.0	TCGA	0.3942974336891331	1.858625396989864
1621	Exp2_TCGA_tune_ontix_beta0.01_dim29_RNA-METH	r2	ontix_B0.01	SVM	train	MSI_SCORE_MANTIS	0.581868304815103		Exp2_TCGA_tune_ontix_beta0.01_dim29_RNA-METH	METH+RNA	29.0	TCGA	0.5025838727003729	2.368429072391397
1622	Exp2_TCGA_tune_ontix_beta0.01_dim29_RNA-METH	r2	ontix_B0.01	SVM	train	OS_MONTHS	-0.0171769881351553		Exp2_TCGA_tune_ontix_beta0.01_dim29_RNA-METH	METH+RNA	29.0	TCGA	-0.0223554944384027	1.1135060661781484
1623	Exp2_TCGA_tune_ontix_beta0.01_dim29_RNA-METH	r2	ontix_B0.01	SVM	train	TMB_NONSYNONYMOUS	0.0304270674326421		Exp2_TCGA_tune_ontix_beta0.01_dim29_RNA-METH	METH+RNA	29.0	TCGA	0.0282826370755915	0.6399857676646074
1624	Exp2_TCGA_tune_ontix_beta0.01_dim29_RNA-METH	r2	ontix_B0.01	SVM	valid	AGE	0.2459323313971654		Exp2_TCGA_tune_ontix_beta0.01_dim29_RNA-METH	METH+RNA	29.0	TCGA	0.213937230628689	1.3150426024891309
1625	Exp2_TCGA_tune_ontix_beta0.01_dim29_RNA-METH	r2	ontix_B0.01	SVM	valid	ANEUPLOIDY_SCORE	0.3983823638332561		Exp2_TCGA_tune_ontix_beta0.01_dim29_RNA-METH	METH+RNA	29.0	TCGA	0.3689469113865243	1.588218515559849
1626	Exp2_TCGA_tune_ontix_beta0.01_dim29_RNA-METH	r2	ontix_B0.01	SVM	valid	MSI_SCORE_MANTIS	0.3448388762092315		Exp2_TCGA_tune_ontix_beta0.01_dim29_RNA-METH	METH+RNA	29.0	TCGA	0.328743852102535	0.25097312795628957
1627	Exp2_TCGA_tune_ontix_beta0.01_dim29_RNA-METH	r2	ontix_B0.01	SVM	valid	OS_MONTHS	-0.005975294100559		Exp2_TCGA_tune_ontix_beta0.01_dim29_RNA-METH	METH+RNA	29.0	TCGA	-0.0181358433534049	1.7989573203580564
1628	Exp2_TCGA_tune_ontix_beta0.01_dim29_RNA-METH	r2	ontix_B0.01	SVM	valid	TMB_NONSYNONYMOUS	0.0180517033730601		Exp2_TCGA_tune_ontix_beta0.01_dim29_RNA-METH	METH+RNA	29.0	TCGA	0.0193144082886258	-0.27698051622349057
1629	Exp2_TCGA_tune_ontix_beta0.01_dim29_RNA-METH	r2	PCA	Linear	test	AGE	0.2269862982854135		Exp2_TCGA_tune_ontix_beta0.01_dim29_RNA-METH	METH+RNA	29.0	TCGA	0.2265137365741809	0.024472747021257887
1630	Exp2_TCGA_tune_ontix_beta0.01_dim29_RNA-METH	r2	PCA	Linear	test	ANEUPLOIDY_SCORE	0.4228921954458987		Exp2_TCGA_tune_ontix_beta0.01_dim29_RNA-METH	METH+RNA	29.0	TCGA	0.4255168316098426	-0.11799824071548554
1631	Exp2_TCGA_tune_ontix_beta0.01_dim29_RNA-METH	r2	PCA	Linear	test	MSI_SCORE_MANTIS	0.2691897087419272		Exp2_TCGA_tune_ontix_beta0.01_dim29_RNA-METH	METH+RNA	29.0	TCGA	0.2692052470714723	-0.0006091352300977469
1632	Exp2_TCGA_tune_ontix_beta0.01_dim29_RNA-METH	r2	PCA	Linear	test	OS_MONTHS	0.0835263390448763		Exp2_TCGA_tune_ontix_beta0.01_dim29_RNA-METH	METH+RNA	29.0	TCGA	0.0834889215431413	0.0032913072598080833
1633	Exp2_TCGA_tune_ontix_beta0.01_dim29_RNA-METH	r2	PCA	Linear	test	TMB_NONSYNONYMOUS	0.1052157926393181		Exp2_TCGA_tune_ontix_beta0.01_dim29_RNA-METH	METH+RNA	29.0	TCGA	0.1058038277775861	-0.05283158885690554
1634	Exp2_TCGA_tune_ontix_beta0.01_dim29_RNA-METH	r2	PCA	Linear	train	AGE	0.2513348935272953		Exp2_TCGA_tune_ontix_beta0.01_dim29_RNA-METH	METH+RNA	29.0	TCGA	0.2507005414755799	0.021471187334877673
1635	Exp2_TCGA_tune_ontix_beta0.01_dim29_RNA-METH	r2	PCA	Linear	train	ANEUPLOIDY_SCORE	0.4100017734317887		Exp2_TCGA_tune_ontix_beta0.01_dim29_RNA-METH	METH+RNA	29.0	TCGA	0.4115742245219098	-0.07043654327533472
1636	Exp2_TCGA_tune_ontix_beta0.01_dim29_RNA-METH	r2	PCA	Linear	train	MSI_SCORE_MANTIS	0.2868116666538887		Exp2_TCGA_tune_ontix_beta0.01_dim29_RNA-METH	METH+RNA	29.0	TCGA	0.2869723158867198	-0.007026283195083377
1637	Exp2_TCGA_tune_ontix_beta0.01_dim29_RNA-METH	r2	PCA	Linear	train	OS_MONTHS	0.0704626629316862		Exp2_TCGA_tune_ontix_beta0.01_dim29_RNA-METH	METH+RNA	29.0	TCGA	0.0703518629482965	0.018051924070961744
1638	Exp2_TCGA_tune_ontix_beta0.01_dim29_RNA-METH	r2	PCA	Linear	train	TMB_NONSYNONYMOUS	0.0816241714175044		Exp2_TCGA_tune_ontix_beta0.01_dim29_RNA-METH	METH+RNA	29.0	TCGA	0.0819047320066189	-0.02898330609951416
1639	Exp2_TCGA_tune_ontix_beta0.01_dim29_RNA-METH	r2	PCA	Linear	valid	AGE	0.2105043603651621		Exp2_TCGA_tune_ontix_beta0.01_dim29_RNA-METH	METH+RNA	29.0	TCGA	0.2098463386586209	0.03242463664778399
1640	Exp2_TCGA_tune_ontix_beta0.01_dim29_RNA-METH	r2	PCA	Linear	valid	ANEUPLOIDY_SCORE	0.4012934775627655		Exp2_TCGA_tune_ontix_beta0.01_dim29_RNA-METH	METH+RNA	29.0	TCGA	0.4031837069894036	-0.06673946260943188
1641	Exp2_TCGA_tune_ontix_beta0.01_dim29_RNA-METH	r2	PCA	Linear	valid	MSI_SCORE_MANTIS	0.282865793487048		Exp2_TCGA_tune_ontix_beta0.01_dim29_RNA-METH	METH+RNA	29.0	TCGA	0.2825197122908524	0.04735076033280097
1642	Exp2_TCGA_tune_ontix_beta0.01_dim29_RNA-METH	r2	PCA	Linear	valid	OS_MONTHS	0.0710724384841438		Exp2_TCGA_tune_ontix_beta0.01_dim29_RNA-METH	METH+RNA	29.0	TCGA	0.0712100454804632	-0.01538183281574128
1643	Exp2_TCGA_tune_ontix_beta0.01_dim29_RNA-METH	r2	PCA	Linear	valid	TMB_NONSYNONYMOUS	0.0872904838962822		Exp2_TCGA_tune_ontix_beta0.01_dim29_RNA-METH	METH+RNA	29.0	TCGA	0.0880055703541891	-0.07608303786705899
1644	Exp2_TCGA_tune_ontix_beta0.01_dim29_RNA-METH	r2	PCA	RF	test	AGE	0.2792128075170377		Exp2_TCGA_tune_ontix_beta0.01_dim29_RNA-METH	METH+RNA	29.0	TCGA	0.2746690310922167	0.21386723187866036
1645	Exp2_TCGA_tune_ontix_beta0.01_dim29_RNA-METH	r2	PCA	RF	test	ANEUPLOIDY_SCORE	0.4236229260645074		Exp2_TCGA_tune_ontix_beta0.01_dim29_RNA-METH	METH+RNA	29.0	TCGA	0.4185404487799026	0.31598055802918773
1646	Exp2_TCGA_tune_ontix_beta0.01_dim29_RNA-METH	r2	PCA	RF	test	MSI_SCORE_MANTIS	0.4386304498270652		Exp2_TCGA_tune_ontix_beta0.01_dim29_RNA-METH	METH+RNA	29.0	TCGA	0.4176814097267753	0.34032023560758684
1647	Exp2_TCGA_tune_ontix_beta0.01_dim29_RNA-METH	r2	PCA	RF	test	OS_MONTHS	0.0854713013791277		Exp2_TCGA_tune_ontix_beta0.01_dim29_RNA-METH	METH+RNA	29.0	TCGA	0.0826917696968448	0.2525305889429631
1648	Exp2_TCGA_tune_ontix_beta0.01_dim29_RNA-METH	r2	PCA	RF	test	TMB_NONSYNONYMOUS	0.1027058653196685		Exp2_TCGA_tune_ontix_beta0.01_dim29_RNA-METH	METH+RNA	29.0	TCGA	0.1277514676135541	-0.9917229613505792
1649	Exp2_TCGA_tune_ontix_beta0.01_dim29_RNA-METH	r2	PCA	RF	train	AGE	0.5214553621600928		Exp2_TCGA_tune_ontix_beta0.01_dim29_RNA-METH	METH+RNA	29.0	TCGA	0.5200356460802698	0.051829760889772085
1650	Exp2_TCGA_tune_ontix_beta0.01_dim29_RNA-METH	r2	PCA	RF	train	ANEUPLOIDY_SCORE	0.7124273208494174		Exp2_TCGA_tune_ontix_beta0.01_dim29_RNA-METH	METH+RNA	29.0	TCGA	0.7067376003426673	0.23159790448337458
1651	Exp2_TCGA_tune_ontix_beta0.01_dim29_RNA-METH	r2	PCA	RF	train	MSI_SCORE_MANTIS	0.8084299577016862		Exp2_TCGA_tune_ontix_beta0.01_dim29_RNA-METH	METH+RNA	29.0	TCGA	0.8105488939933745	-0.05171595428170448
1652	Exp2_TCGA_tune_ontix_beta0.01_dim29_RNA-METH	r2	PCA	RF	train	OS_MONTHS	0.4558788578994853		Exp2_TCGA_tune_ontix_beta0.01_dim29_RNA-METH	METH+RNA	29.0	TCGA	0.4518818377448577	0.24785067996003005
1653	Exp2_TCGA_tune_ontix_beta0.01_dim29_RNA-METH	r2	PCA	RF	train	TMB_NONSYNONYMOUS	0.647558516963348		Exp2_TCGA_tune_ontix_beta0.01_dim29_RNA-METH	METH+RNA	29.0	TCGA	0.6490794720548501	-0.050624344143328504
1654	Exp2_TCGA_tune_ontix_beta0.01_dim29_RNA-METH	r2	PCA	RF	valid	AGE	0.2572164082591888		Exp2_TCGA_tune_ontix_beta0.01_dim29_RNA-METH	METH+RNA	29.0	TCGA	0.2591072984103373	-0.07318301587628534
1655	Exp2_TCGA_tune_ontix_beta0.01_dim29_RNA-METH	r2	PCA	RF	valid	ANEUPLOIDY_SCORE	0.4286843343505795		Exp2_TCGA_tune_ontix_beta0.01_dim29_RNA-METH	METH+RNA	29.0	TCGA	0.4278378310097414	0.03986860657823869
1656	Exp2_TCGA_tune_ontix_beta0.01_dim29_RNA-METH	r2	PCA	RF	valid	MSI_SCORE_MANTIS	0.358347384406377		Exp2_TCGA_tune_ontix_beta0.01_dim29_RNA-METH	METH+RNA	29.0	TCGA	0.3485880545744232	0.13781264252836592
1657	Exp2_TCGA_tune_ontix_beta0.01_dim29_RNA-METH	r2	PCA	RF	valid	OS_MONTHS	0.0775096727635326		Exp2_TCGA_tune_ontix_beta0.01_dim29_RNA-METH	METH+RNA	29.0	TCGA	0.0769950954202135	0.03627098683574247
1658	Exp2_TCGA_tune_ontix_beta0.01_dim29_RNA-METH	r2	PCA	RF	valid	TMB_NONSYNONYMOUS	0.0447005843891116		Exp2_TCGA_tune_ontix_beta0.01_dim29_RNA-METH	METH+RNA	29.0	TCGA	0.0517514455962057	-0.11677414201644384
1659	Exp2_TCGA_tune_ontix_beta0.01_dim29_RNA-METH	r2	PCA	SVM	test	AGE	0.2633389698115593		Exp2_TCGA_tune_ontix_beta0.01_dim29_RNA-METH	METH+RNA	29.0	TCGA	0.2633827975078958	-0.002768579769439542
1660	Exp2_TCGA_tune_ontix_beta0.01_dim29_RNA-METH	r2	PCA	SVM	test	ANEUPLOIDY_SCORE	0.4258495768423985		Exp2_TCGA_tune_ontix_beta0.01_dim29_RNA-METH	METH+RNA	29.0	TCGA	0.4259130045123612	-0.0021641347256801985
1661	Exp2_TCGA_tune_ontix_beta0.01_dim29_RNA-METH	r2	PCA	SVM	test	MSI_SCORE_MANTIS	0.4148933888942826		Exp2_TCGA_tune_ontix_beta0.01_dim29_RNA-METH	METH+RNA	29.0	TCGA	0.4148572629350772	0.0005722011115150645
1662	Exp2_TCGA_tune_ontix_beta0.01_dim29_RNA-METH	r2	PCA	SVM	test	OS_MONTHS	-0.0244147568618431		Exp2_TCGA_tune_ontix_beta0.01_dim29_RNA-METH	METH+RNA	29.0	TCGA	-0.0244356948551869	0.003822547443576883
1663	Exp2_TCGA_tune_ontix_beta0.01_dim29_RNA-METH	r2	PCA	SVM	test	TMB_NONSYNONYMOUS	0.0174335739208316		Exp2_TCGA_tune_ontix_beta0.01_dim29_RNA-METH	METH+RNA	29.0	TCGA	0.0173553428413513	0.024573798812276778
1664	Exp2_TCGA_tune_ontix_beta0.01_dim29_RNA-METH	r2	PCA	SVM	train	AGE	0.3108906350783569		Exp2_TCGA_tune_ontix_beta0.01_dim29_RNA-METH	METH+RNA	29.0	TCGA	0.3107878823419736	0.004241814950147384
1665	Exp2_TCGA_tune_ontix_beta0.01_dim29_RNA-METH	r2	PCA	SVM	train	ANEUPLOIDY_SCORE	0.4429058980244206		Exp2_TCGA_tune_ontix_beta0.01_dim29_RNA-METH	METH+RNA	29.0	TCGA	0.4430192714380878	-0.0048638270318378685
1666	Exp2_TCGA_tune_ontix_beta0.01_dim29_RNA-METH	r2	PCA	SVM	train	MSI_SCORE_MANTIS	0.5857343949446518		Exp2_TCGA_tune_ontix_beta0.01_dim29_RNA-METH	METH+RNA	29.0	TCGA	0.5861640739943978	-0.012835613828239409
1667	Exp2_TCGA_tune_ontix_beta0.01_dim29_RNA-METH	r2	PCA	SVM	train	OS_MONTHS	-0.0162199587032763		Exp2_TCGA_tune_ontix_beta0.01_dim29_RNA-METH	METH+RNA	29.0	TCGA	-0.0162793402724861	0.012768496099507169
1668	Exp2_TCGA_tune_ontix_beta0.01_dim29_RNA-METH	r2	PCA	SVM	train	TMB_NONSYNONYMOUS	0.0297413332335023		Exp2_TCGA_tune_ontix_beta0.01_dim29_RNA-METH	METH+RNA	29.0	TCGA	0.0296492956686899	0.027467775475561253
1669	Exp2_TCGA_tune_ontix_beta0.01_dim29_RNA-METH	r2	PCA	SVM	valid	AGE	0.2505591402920134		Exp2_TCGA_tune_ontix_beta0.01_dim29_RNA-METH	METH+RNA	29.0	TCGA	0.2503749099901911	0.007572118535239145
1670	Exp2_TCGA_tune_ontix_beta0.01_dim29_RNA-METH	r2	PCA	SVM	valid	ANEUPLOIDY_SCORE	0.4111346613370499		Exp2_TCGA_tune_ontix_beta0.01_dim29_RNA-METH	METH+RNA	29.0	TCGA	0.411319062563534	-0.009949547836032186
1671	Exp2_TCGA_tune_ontix_beta0.01_dim29_RNA-METH	r2	PCA	SVM	valid	MSI_SCORE_MANTIS	0.3634871999152852		Exp2_TCGA_tune_ontix_beta0.01_dim29_RNA-METH	METH+RNA	29.0	TCGA	0.364370694857255	-0.013776524200883792
1672	Exp2_TCGA_tune_ontix_beta0.01_dim29_RNA-METH	r2	PCA	SVM	valid	OS_MONTHS	-0.0090365390490119		Exp2_TCGA_tune_ontix_beta0.01_dim29_RNA-METH	METH+RNA	29.0	TCGA	-0.0090941168086757	0.008517701798113252
1673	Exp2_TCGA_tune_ontix_beta0.01_dim29_RNA-METH	r2	PCA	SVM	valid	TMB_NONSYNONYMOUS	0.0186602441715827		Exp2_TCGA_tune_ontix_beta0.01_dim29_RNA-METH	METH+RNA	29.0	TCGA	0.0185886309465779	0.015708712135147924
1674	Exp2_TCGA_tune_ontix_beta0.01_dim29_RNA-METH	r2	RandomFeature	Linear	test	AGE	0.1326129553336337	0.019309712588542968	Exp2_TCGA_tune_ontix_beta0.01_dim29_RNA-METH	METH+RNA	29.0	TCGA	0.11818020420753497	0.7474347978986554
1675	Exp2_TCGA_tune_ontix_beta0.01_dim29_RNA-METH	r2	RandomFeature	Linear	test	ANEUPLOIDY_SCORE	0.1909528886076355	0.022243010980751703	Exp2_TCGA_tune_ontix_beta0.01_dim29_RNA-METH	METH+RNA	29.0	TCGA	0.19253892316910584	-0.07130484999727894
1676	Exp2_TCGA_tune_ontix_beta0.01_dim29_RNA-METH	r2	RandomFeature	Linear	test	MSI_SCORE_MANTIS	0.14026673634242115	0.02550883412637557	Exp2_TCGA_tune_ontix_beta0.01_dim29_RNA-METH	METH+RNA	29.0	TCGA	0.16869049307892653	-1.1142711029319776
1677	Exp2_TCGA_tune_ontix_beta0.01_dim29_RNA-METH	r2	RandomFeature	Linear	test	OS_MONTHS	0.02722556070787076	0.011368583599569647	Exp2_TCGA_tune_ontix_beta0.01_dim29_RNA-METH	METH+RNA	29.0	TCGA	0.02348293058119828	0.32920812816243505
1678	Exp2_TCGA_tune_ontix_beta0.01_dim29_RNA-METH	r2	RandomFeature	Linear	test	TMB_NONSYNONYMOUS	0.03864755116547226	0.011130370124977487	Exp2_TCGA_tune_ontix_beta0.01_dim29_RNA-METH	METH+RNA	29.0	TCGA	0.047018315845235935	-0.7520652580078152
1679	Exp2_TCGA_tune_ontix_beta0.01_dim29_RNA-METH	r2	RandomFeature	Linear	train	AGE	0.18063444392150346	0.02954433966886296	Exp2_TCGA_tune_ontix_beta0.01_dim29_RNA-METH	METH+RNA	29.0	TCGA	0.167076352953316	0.4589065492797749
1680	Exp2_TCGA_tune_ontix_beta0.01_dim29_RNA-METH	r2	RandomFeature	Linear	train	ANEUPLOIDY_SCORE	0.21409793696303486	0.022324364839632106	Exp2_TCGA_tune_ontix_beta0.01_dim29_RNA-METH	METH+RNA	29.0	TCGA	0.2011352285362229	0.5806529556352468
1681	Exp2_TCGA_tune_ontix_beta0.01_dim29_RNA-METH	r2	RandomFeature	Linear	train	MSI_SCORE_MANTIS	0.15286700138894296	0.022864041822782538	Exp2_TCGA_tune_ontix_beta0.01_dim29_RNA-METH	METH+RNA	29.0	TCGA	0.1682448051379289	-0.6725759106013766
1682	Exp2_TCGA_tune_ontix_beta0.01_dim29_RNA-METH	r2	RandomFeature	Linear	train	OS_MONTHS	0.03313526746334388	0.0061378489602629226	Exp2_TCGA_tune_ontix_beta0.01_dim29_RNA-METH	METH+RNA	29.0	TCGA	0.03393491718226248	-0.13028175246664
1683	Exp2_TCGA_tune_ontix_beta0.01_dim29_RNA-METH	r2	RandomFeature	Linear	train	TMB_NONSYNONYMOUS	0.04929789725695374	0.009680075425183995	Exp2_TCGA_tune_ontix_beta0.01_dim29_RNA-METH	METH+RNA	29.0	TCGA	0.04995388237643332	-0.06776652977030993
1684	Exp2_TCGA_tune_ontix_beta0.01_dim29_RNA-METH	r2	RandomFeature	Linear	valid	AGE	0.12201732232041948	0.020293880658988562	Exp2_TCGA_tune_ontix_beta0.01_dim29_RNA-METH	METH+RNA	29.0	TCGA	0.10995712379977644	0.594277591521232
1685	Exp2_TCGA_tune_ontix_beta0.01_dim29_RNA-METH	r2	RandomFeature	Linear	valid	ANEUPLOIDY_SCORE	0.19945123922186783	0.028322514936926457	Exp2_TCGA_tune_ontix_beta0.01_dim29_RNA-METH	METH+RNA	29.0	TCGA	0.18469624607014698	0.5209633814150989
1686	Exp2_TCGA_tune_ontix_beta0.01_dim29_RNA-METH	r2	RandomFeature	Linear	valid	MSI_SCORE_MANTIS	0.1420629511912062	0.007308883611650791	Exp2_TCGA_tune_ontix_beta0.01_dim29_RNA-METH	METH+RNA	29.0	TCGA	0.16997250665282657	-3.8185798193763656
1687	Exp2_TCGA_tune_ontix_beta0.01_dim29_RNA-METH	r2	RandomFeature	Linear	valid	OS_MONTHS	0.021178584728376998	0.008946072809904539	Exp2_TCGA_tune_ontix_beta0.01_dim29_RNA-METH	METH+RNA	29.0	TCGA	0.019588974730212323	0.17768802377784773
1688	Exp2_TCGA_tune_ontix_beta0.01_dim29_RNA-METH	r2	RandomFeature	Linear	valid	TMB_NONSYNONYMOUS	0.04245507439388544	0.00939876321916033	Exp2_TCGA_tune_ontix_beta0.01_dim29_RNA-METH	METH+RNA	29.0	TCGA	0.0389990374237546	0.36771188820730777
1689	Exp2_TCGA_tune_ontix_beta0.01_dim29_RNA-METH	r2	RandomFeature	RF	test	AGE	0.23147413025618907	0.021245781248989872	Exp2_TCGA_tune_ontix_beta0.01_dim29_RNA-METH	METH+RNA	29.0	TCGA	0.22720156703989058	0.20110172303038396
1690	Exp2_TCGA_tune_ontix_beta0.01_dim29_RNA-METH	r2	RandomFeature	RF	test	ANEUPLOIDY_SCORE	0.32283309312396147	0.01608477849493302	Exp2_TCGA_tune_ontix_beta0.01_dim29_RNA-METH	METH+RNA	29.0	TCGA	0.32924489832473325	-0.3986256449096647
1691	Exp2_TCGA_tune_ontix_beta0.01_dim29_RNA-METH	r2	RandomFeature	RF	test	MSI_SCORE_MANTIS	0.24520035334235116	0.061556845313323165	Exp2_TCGA_tune_ontix_beta0.01_dim29_RNA-METH	METH+RNA	29.0	TCGA	0.26819963915360123	-0.3736267785359069
1692	Exp2_TCGA_tune_ontix_beta0.01_dim29_RNA-METH	r2	RandomFeature	RF	test	OS_MONTHS	0.04419968389222834	0.011006712865627091	Exp2_TCGA_tune_ontix_beta0.01_dim29_RNA-METH	METH+RNA	29.0	TCGA	0.04292359309186146	0.11593750249922424
1693	Exp2_TCGA_tune_ontix_beta0.01_dim29_RNA-METH	r2	RandomFeature	RF	test	TMB_NONSYNONYMOUS	0.005713202797860499	0.025254635891234407	Exp2_TCGA_tune_ontix_beta0.01_dim29_RNA-METH	METH+RNA	29.0	TCGA	-0.0012700586581177605	0.2765140422555872
1694	Exp2_TCGA_tune_ontix_beta0.01_dim29_RNA-METH	r2	RandomFeature	RF	train	AGE	0.6038578476617825	0.027391908730630753	Exp2_TCGA_tune_ontix_beta0.01_dim29_RNA-METH	METH+RNA	29.0	TCGA	0.5864268197431318	0.6363568194559078
1695	Exp2_TCGA_tune_ontix_beta0.01_dim29_RNA-METH	r2	RandomFeature	RF	train	ANEUPLOIDY_SCORE	0.7107850582979697	0.02456723656218805	Exp2_TCGA_tune_ontix_beta0.01_dim29_RNA-METH	METH+RNA	29.0	TCGA	0.6977543484545606	0.5304100772760449
1696	Exp2_TCGA_tune_ontix_beta0.01_dim29_RNA-METH	r2	RandomFeature	RF	train	MSI_SCORE_MANTIS	0.7501031875479617	0.0409725842076912	Exp2_TCGA_tune_ontix_beta0.01_dim29_RNA-METH	METH+RNA	29.0	TCGA	0.7569345685585195	-0.16673053805757862
1697	Exp2_TCGA_tune_ontix_beta0.01_dim29_RNA-METH	r2	RandomFeature	RF	train	OS_MONTHS	0.43325366680097305	0.01612672660519709	Exp2_TCGA_tune_ontix_beta0.01_dim29_RNA-METH	METH+RNA	29.0	TCGA	0.43549806640315347	-0.13917267013487608
1698	Exp2_TCGA_tune_ontix_beta0.01_dim29_RNA-METH	r2	RandomFeature	RF	train	TMB_NONSYNONYMOUS	0.6109172027095047	0.03004394658814582	Exp2_TCGA_tune_ontix_beta0.01_dim29_RNA-METH	METH+RNA	29.0	TCGA	0.5942377585867576	0.5551682124654052
1699	Exp2_TCGA_tune_ontix_beta0.01_dim29_RNA-METH	r2	RandomFeature	RF	valid	AGE	0.22091696894310187	0.025837827650407777	Exp2_TCGA_tune_ontix_beta0.01_dim29_RNA-METH	METH+RNA	29.0	TCGA	0.21738563239419487	0.13667312115735344
1700	Exp2_TCGA_tune_ontix_beta0.01_dim29_RNA-METH	r2	RandomFeature	RF	valid	ANEUPLOIDY_SCORE	0.31973029317426305	0.021232328227397273	Exp2_TCGA_tune_ontix_beta0.01_dim29_RNA-METH	METH+RNA	29.0	TCGA	0.3283553521514028	-0.40622294855118035
1701	Exp2_TCGA_tune_ontix_beta0.01_dim29_RNA-METH	r2	RandomFeature	RF	valid	MSI_SCORE_MANTIS	0.23502800937298907	0.07081592554141038	Exp2_TCGA_tune_ontix_beta0.01_dim29_RNA-METH	METH+RNA	29.0	TCGA	0.27438175833504763	-0.5557189101347837
1702	Exp2_TCGA_tune_ontix_beta0.01_dim29_RNA-METH	r2	RandomFeature	RF	valid	OS_MONTHS	0.0422921157124739	0.014187023519636313	Exp2_TCGA_tune_ontix_beta0.01_dim29_RNA-METH	METH+RNA	29.0	TCGA	0.04346057681518074	-0.08236125788397927
1703	Exp2_TCGA_tune_ontix_beta0.01_dim29_RNA-METH	r2	RandomFeature	RF	valid	TMB_NONSYNONYMOUS	0.0006276651121239415	0.06038032980024995	Exp2_TCGA_tune_ontix_beta0.01_dim29_RNA-METH	METH+RNA	29.0	TCGA	-0.04578953719482274	0.7687470813840194
1704	Exp2_TCGA_tune_ontix_beta0.01_dim29_RNA-METH	r2	RandomFeature	SVM	test	AGE	0.19330058352418508	0.01583038958106561	Exp2_TCGA_tune_ontix_beta0.01_dim29_RNA-METH	METH+RNA	29.0	TCGA	0.18891107053805392	0.2772839520880373
1705	Exp2_TCGA_tune_ontix_beta0.01_dim29_RNA-METH	r2	RandomFeature	SVM	test	ANEUPLOIDY_SCORE	0.27533764173749875	0.029308558848047492	Exp2_TCGA_tune_ontix_beta0.01_dim29_RNA-METH	METH+RNA	29.0	TCGA	0.2866840327122151	-0.3871357521720053
1706	Exp2_TCGA_tune_ontix_beta0.01_dim29_RNA-METH	r2	RandomFeature	SVM	test	MSI_SCORE_MANTIS	0.20969653368535696	0.0631350734530759	Exp2_TCGA_tune_ontix_beta0.01_dim29_RNA-METH	METH+RNA	29.0	TCGA	0.25448700877403363	-0.7094388687449055
1707	Exp2_TCGA_tune_ontix_beta0.01_dim29_RNA-METH	r2	RandomFeature	SVM	test	OS_MONTHS	-0.06208280012012206	0.0054774973111149485	Exp2_TCGA_tune_ontix_beta0.01_dim29_RNA-METH	METH+RNA	29.0	TCGA	-0.061136986248083634	-0.1726726310059846
1708	Exp2_TCGA_tune_ontix_beta0.01_dim29_RNA-METH	r2	RandomFeature	SVM	test	TMB_NONSYNONYMOUS	-0.00953727235026908	0.0031835159096857074	Exp2_TCGA_tune_ontix_beta0.01_dim29_RNA-METH	METH+RNA	29.0	TCGA	-0.0085485694056261	-0.31056950010361056
1709	Exp2_TCGA_tune_ontix_beta0.01_dim29_RNA-METH	r2	RandomFeature	SVM	train	AGE	0.26474777325674215	0.02422376685238396	Exp2_TCGA_tune_ontix_beta0.01_dim29_RNA-METH	METH+RNA	29.0	TCGA	0.2626857022350887	0.08512594404575516
1710	Exp2_TCGA_tune_ontix_beta0.01_dim29_RNA-METH	r2	RandomFeature	SVM	train	ANEUPLOIDY_SCORE	0.3343620179316372	0.02330950770351387	Exp2_TCGA_tune_ontix_beta0.01_dim29_RNA-METH	METH+RNA	29.0	TCGA	0.333697103937433	0.028525441320409076
1711	Exp2_TCGA_tune_ontix_beta0.01_dim29_RNA-METH	r2	RandomFeature	SVM	train	MSI_SCORE_MANTIS	0.5846099346725812	0.03347553576289993	Exp2_TCGA_tune_ontix_beta0.01_dim29_RNA-METH	METH+RNA	29.0	TCGA	0.5780400912556507	0.19625805135616803
1712	Exp2_TCGA_tune_ontix_beta0.01_dim29_RNA-METH	r2	RandomFeature	SVM	train	OS_MONTHS	-0.0442527208692907	0.00465063142495615	Exp2_TCGA_tune_ontix_beta0.01_dim29_RNA-METH	METH+RNA	29.0	TCGA	-0.04171045504215418	-0.5466496040718782
1713	Exp2_TCGA_tune_ontix_beta0.01_dim29_RNA-METH	r2	RandomFeature	SVM	train	TMB_NONSYNONYMOUS	0.00388676412147874	0.003350746946882756	Exp2_TCGA_tune_ontix_beta0.01_dim29_RNA-METH	METH+RNA	29.0	TCGA	0.00321518363131622	0.20042709903453015
1714	Exp2_TCGA_tune_ontix_beta0.01_dim29_RNA-METH	r2	RandomFeature	SVM	valid	AGE	0.180297223865928	0.02433008687925062	Exp2_TCGA_tune_ontix_beta0.01_dim29_RNA-METH	METH+RNA	29.0	TCGA	0.18229719997324526	-0.08220176595517578
1715	Exp2_TCGA_tune_ontix_beta0.01_dim29_RNA-METH	r2	RandomFeature	SVM	valid	ANEUPLOIDY_SCORE	0.2778958345644843	0.018533628816407393	Exp2_TCGA_tune_ontix_beta0.01_dim29_RNA-METH	METH+RNA	29.0	TCGA	0.2859116271391035	-0.43249989810538403
1716	Exp2_TCGA_tune_ontix_beta0.01_dim29_RNA-METH	r2	RandomFeature	SVM	valid	MSI_SCORE_MANTIS	0.16978538762374815	0.06413046782243424	Exp2_TCGA_tune_ontix_beta0.01_dim29_RNA-METH	METH+RNA	29.0	TCGA	0.18616557555105423	-0.25541974795287453
1717	Exp2_TCGA_tune_ontix_beta0.01_dim29_RNA-METH	r2	RandomFeature	SVM	valid	OS_MONTHS	-0.04941207581244974	0.006759776407828018	Exp2_TCGA_tune_ontix_beta0.01_dim29_RNA-METH	METH+RNA	29.0	TCGA	-0.05113057627868556	0.25422445396947524
1718	Exp2_TCGA_tune_ontix_beta0.01_dim29_RNA-METH	r2	RandomFeature	SVM	valid	TMB_NONSYNONYMOUS	-0.00932001529124212	0.004558822161147414	Exp2_TCGA_tune_ontix_beta0.01_dim29_RNA-METH	METH+RNA	29.0	TCGA	-0.00994540972583864	0.1371833365044259
1719	Exp2_TCGA_tune_ontix_beta0.01_dim29_RNA-METH	r2	UMAP	Linear	test	AGE	0.2112960360659831		Exp2_TCGA_tune_ontix_beta0.01_dim29_RNA-METH	METH+RNA	29.0	TCGA	0.2217800534742132	-0.5429401064441831
1720	Exp2_TCGA_tune_ontix_beta0.01_dim29_RNA-METH	r2	UMAP	Linear	test	ANEUPLOIDY_SCORE	0.3094813939702519		Exp2_TCGA_tune_ontix_beta0.01_dim29_RNA-METH	METH+RNA	29.0	TCGA	0.3149043752039817	-0.24380607636361185
1721	Exp2_TCGA_tune_ontix_beta0.01_dim29_RNA-METH	r2	UMAP	Linear	test	MSI_SCORE_MANTIS	0.2488151784240818		Exp2_TCGA_tune_ontix_beta0.01_dim29_RNA-METH	METH+RNA	29.0	TCGA	0.2386782270626145	0.3973898340961778
1722	Exp2_TCGA_tune_ontix_beta0.01_dim29_RNA-METH	r2	UMAP	Linear	test	OS_MONTHS	0.0985335189839818		Exp2_TCGA_tune_ontix_beta0.01_dim29_RNA-METH	METH+RNA	29.0	TCGA	0.1026785026996424	-0.3645998359740708
1723	Exp2_TCGA_tune_ontix_beta0.01_dim29_RNA-METH	r2	UMAP	Linear	test	TMB_NONSYNONYMOUS	0.1216543702074738		Exp2_TCGA_tune_ontix_beta0.01_dim29_RNA-METH	METH+RNA	29.0	TCGA	0.1223082026757509	-0.0587431020653886
1724	Exp2_TCGA_tune_ontix_beta0.01_dim29_RNA-METH	r2	UMAP	Linear	train	AGE	0.2392152773489314		Exp2_TCGA_tune_ontix_beta0.01_dim29_RNA-METH	METH+RNA	29.0	TCGA	0.2469262549733718	-0.26099678350797906
1725	Exp2_TCGA_tune_ontix_beta0.01_dim29_RNA-METH	r2	UMAP	Linear	train	ANEUPLOIDY_SCORE	0.3144129316193181		Exp2_TCGA_tune_ontix_beta0.01_dim29_RNA-METH	METH+RNA	29.0	TCGA	0.3197427154321971	-0.2387429094250034
1726	Exp2_TCGA_tune_ontix_beta0.01_dim29_RNA-METH	r2	UMAP	Linear	train	MSI_SCORE_MANTIS	0.2576848579351373		Exp2_TCGA_tune_ontix_beta0.01_dim29_RNA-METH	METH+RNA	29.0	TCGA	0.2391082905335236	0.8124795933107223
1727	Exp2_TCGA_tune_ontix_beta0.01_dim29_RNA-METH	r2	UMAP	Linear	train	OS_MONTHS	0.072830986049197		Exp2_TCGA_tune_ontix_beta0.01_dim29_RNA-METH	METH+RNA	29.0	TCGA	0.0752695063654296	-0.39729233026420907
1728	Exp2_TCGA_tune_ontix_beta0.01_dim29_RNA-METH	r2	UMAP	Linear	train	TMB_NONSYNONYMOUS	0.0861754814078472		Exp2_TCGA_tune_ontix_beta0.01_dim29_RNA-METH	METH+RNA	29.0	TCGA	0.0825995168137712	0.36941495153773835
1729	Exp2_TCGA_tune_ontix_beta0.01_dim29_RNA-METH	r2	UMAP	Linear	valid	AGE	0.2126286648219068		Exp2_TCGA_tune_ontix_beta0.01_dim29_RNA-METH	METH+RNA	29.0	TCGA	0.2146477298774343	-0.09949132398357875
1730	Exp2_TCGA_tune_ontix_beta0.01_dim29_RNA-METH	r2	UMAP	Linear	valid	ANEUPLOIDY_SCORE	0.3060962677522849		Exp2_TCGA_tune_ontix_beta0.01_dim29_RNA-METH	METH+RNA	29.0	TCGA	0.3097902475442958	-0.1304255572020111
1731	Exp2_TCGA_tune_ontix_beta0.01_dim29_RNA-METH	r2	UMAP	Linear	valid	MSI_SCORE_MANTIS	0.2760241370764894		Exp2_TCGA_tune_ontix_beta0.01_dim29_RNA-METH	METH+RNA	29.0	TCGA	0.2553961517942594	2.8223168377380854
1732	Exp2_TCGA_tune_ontix_beta0.01_dim29_RNA-METH	r2	UMAP	Linear	valid	OS_MONTHS	0.0822190770269194		Exp2_TCGA_tune_ontix_beta0.01_dim29_RNA-METH	METH+RNA	29.0	TCGA	0.0786384674286836	0.4002437353596724
1733	Exp2_TCGA_tune_ontix_beta0.01_dim29_RNA-METH	r2	UMAP	Linear	valid	TMB_NONSYNONYMOUS	0.1152747593629909		Exp2_TCGA_tune_ontix_beta0.01_dim29_RNA-METH	METH+RNA	29.0	TCGA	0.1111620763339075	0.43757704425400223
1734	Exp2_TCGA_tune_ontix_beta0.01_dim29_RNA-METH	r2	UMAP	RF	test	AGE	0.2698544593470391		Exp2_TCGA_tune_ontix_beta0.01_dim29_RNA-METH	METH+RNA	29.0	TCGA	0.287952845744567	-0.8518578905347786
1735	Exp2_TCGA_tune_ontix_beta0.01_dim29_RNA-METH	r2	UMAP	RF	test	ANEUPLOIDY_SCORE	0.4318900825569667		Exp2_TCGA_tune_ontix_beta0.01_dim29_RNA-METH	METH+RNA	29.0	TCGA	0.4204487601378145	0.7113136449318467
1736	Exp2_TCGA_tune_ontix_beta0.01_dim29_RNA-METH	r2	UMAP	RF	test	MSI_SCORE_MANTIS	0.4995058751199783		Exp2_TCGA_tune_ontix_beta0.01_dim29_RNA-METH	METH+RNA	29.0	TCGA	0.5176248821425505	-0.29434593228985084
1737	Exp2_TCGA_tune_ontix_beta0.01_dim29_RNA-METH	r2	UMAP	RF	test	OS_MONTHS	0.0922745528767138		Exp2_TCGA_tune_ontix_beta0.01_dim29_RNA-METH	METH+RNA	29.0	TCGA	0.0731018564431597	1.741909384538284
1738	Exp2_TCGA_tune_ontix_beta0.01_dim29_RNA-METH	r2	UMAP	RF	test	TMB_NONSYNONYMOUS	0.0957132707355838		Exp2_TCGA_tune_ontix_beta0.01_dim29_RNA-METH	METH+RNA	29.0	TCGA	0.1539504022187162	-2.3059976684655283
1739	Exp2_TCGA_tune_ontix_beta0.01_dim29_RNA-METH	r2	UMAP	RF	train	AGE	0.5412819599953256		Exp2_TCGA_tune_ontix_beta0.01_dim29_RNA-METH	METH+RNA	29.0	TCGA	0.5551901183456016	-0.5077469586748208
1740	Exp2_TCGA_tune_ontix_beta0.01_dim29_RNA-METH	r2	UMAP	RF	train	ANEUPLOIDY_SCORE	0.648046056880064		Exp2_TCGA_tune_ontix_beta0.01_dim29_RNA-METH	METH+RNA	29.0	TCGA	0.6046347422716662	1.7670410140965152
1741	Exp2_TCGA_tune_ontix_beta0.01_dim29_RNA-METH	r2	UMAP	RF	train	MSI_SCORE_MANTIS	0.8432911715103836		Exp2_TCGA_tune_ontix_beta0.01_dim29_RNA-METH	METH+RNA	29.0	TCGA	0.8492268663060434	-0.1448699151015616
1742	Exp2_TCGA_tune_ontix_beta0.01_dim29_RNA-METH	r2	UMAP	RF	train	OS_MONTHS	0.3692018197183058		Exp2_TCGA_tune_ontix_beta0.01_dim29_RNA-METH	METH+RNA	29.0	TCGA	0.3874036367852415	-1.128674002637948
1743	Exp2_TCGA_tune_ontix_beta0.01_dim29_RNA-METH	r2	UMAP	RF	train	TMB_NONSYNONYMOUS	0.6579371666780207		Exp2_TCGA_tune_ontix_beta0.01_dim29_RNA-METH	METH+RNA	29.0	TCGA	0.6680071115031825	-0.3351738359545274
1744	Exp2_TCGA_tune_ontix_beta0.01_dim29_RNA-METH	r2	UMAP	RF	valid	AGE	0.2840913985668807		Exp2_TCGA_tune_ontix_beta0.01_dim29_RNA-METH	METH+RNA	29.0	TCGA	0.2798296678058525	0.1649415275421169
1745	Exp2_TCGA_tune_ontix_beta0.01_dim29_RNA-METH	r2	UMAP	RF	valid	ANEUPLOIDY_SCORE	0.3805105936437043		Exp2_TCGA_tune_ontix_beta0.01_dim29_RNA-METH	METH+RNA	29.0	TCGA	0.3914777382690738	-0.5165304769176438
1746	Exp2_TCGA_tune_ontix_beta0.01_dim29_RNA-METH	r2	UMAP	RF	valid	MSI_SCORE_MANTIS	0.5481866985717574		Exp2_TCGA_tune_ontix_beta0.01_dim29_RNA-METH	METH+RNA	29.0	TCGA	0.4845060893598368	0.8992413602598849
1747	Exp2_TCGA_tune_ontix_beta0.01_dim29_RNA-METH	r2	UMAP	RF	valid	OS_MONTHS	0.0812810661230757		Exp2_TCGA_tune_ontix_beta0.01_dim29_RNA-METH	METH+RNA	29.0	TCGA	0.0539267119189003	1.9281249633733346
1748	Exp2_TCGA_tune_ontix_beta0.01_dim29_RNA-METH	r2	UMAP	RF	valid	TMB_NONSYNONYMOUS	0.1318152195504663		Exp2_TCGA_tune_ontix_beta0.01_dim29_RNA-METH	METH+RNA	29.0	TCGA	-0.0468972362413355	2.959779391451121
1749	Exp2_TCGA_tune_ontix_beta0.01_dim29_RNA-METH	r2	UMAP	SVM	test	AGE	0.156181548923427		Exp2_TCGA_tune_ontix_beta0.01_dim29_RNA-METH	METH+RNA	29.0	TCGA	0.1583849331749866	-0.13918698843615335
1750	Exp2_TCGA_tune_ontix_beta0.01_dim29_RNA-METH	r2	UMAP	SVM	test	ANEUPLOIDY_SCORE	0.2266426124727517		Exp2_TCGA_tune_ontix_beta0.01_dim29_RNA-METH	METH+RNA	29.0	TCGA	0.2350361057693042	-0.2863836922200517
1751	Exp2_TCGA_tune_ontix_beta0.01_dim29_RNA-METH	r2	UMAP	SVM	test	MSI_SCORE_MANTIS	0.1039366084033729		Exp2_TCGA_tune_ontix_beta0.01_dim29_RNA-METH	METH+RNA	29.0	TCGA	0.1028935302424735	0.016521373997840653
1752	Exp2_TCGA_tune_ontix_beta0.01_dim29_RNA-METH	r2	UMAP	SVM	test	OS_MONTHS	-0.054101394241341		Exp2_TCGA_tune_ontix_beta0.01_dim29_RNA-METH	METH+RNA	29.0	TCGA	-0.0556853748341332	0.2891796203309833
1753	Exp2_TCGA_tune_ontix_beta0.01_dim29_RNA-METH	r2	UMAP	SVM	test	TMB_NONSYNONYMOUS	-0.0159503189382996		Exp2_TCGA_tune_ontix_beta0.01_dim29_RNA-METH	METH+RNA	29.0	TCGA	-0.0166052621657215	0.20572952860994548
1754	Exp2_TCGA_tune_ontix_beta0.01_dim29_RNA-METH	r2	UMAP	SVM	train	AGE	0.1992425084323112		Exp2_TCGA_tune_ontix_beta0.01_dim29_RNA-METH	METH+RNA	29.0	TCGA	0.2004864032885834	-0.05135018281228919
1755	Exp2_TCGA_tune_ontix_beta0.01_dim29_RNA-METH	r2	UMAP	SVM	train	ANEUPLOIDY_SCORE	0.2320400928958924		Exp2_TCGA_tune_ontix_beta0.01_dim29_RNA-METH	METH+RNA	29.0	TCGA	0.2419163508677586	-0.4237008390519277
1756	Exp2_TCGA_tune_ontix_beta0.01_dim29_RNA-METH	r2	UMAP	SVM	train	MSI_SCORE_MANTIS	0.1052646736074827		Exp2_TCGA_tune_ontix_beta0.01_dim29_RNA-METH	METH+RNA	29.0	TCGA	0.1015849713796721	0.10992213101152899
1757	Exp2_TCGA_tune_ontix_beta0.01_dim29_RNA-METH	r2	UMAP	SVM	train	OS_MONTHS	-0.0598870982349348		Exp2_TCGA_tune_ontix_beta0.01_dim29_RNA-METH	METH+RNA	29.0	TCGA	-0.0609875996990838	0.23663484881719632
1758	Exp2_TCGA_tune_ontix_beta0.01_dim29_RNA-METH	r2	UMAP	SVM	train	TMB_NONSYNONYMOUS	-0.0034774987936763		Exp2_TCGA_tune_ontix_beta0.01_dim29_RNA-METH	METH+RNA	29.0	TCGA	-0.0044296907978613	0.2841730573151268
1759	Exp2_TCGA_tune_ontix_beta0.01_dim29_RNA-METH	r2	UMAP	SVM	valid	AGE	0.1586723399823265		Exp2_TCGA_tune_ontix_beta0.01_dim29_RNA-METH	METH+RNA	29.0	TCGA	0.1560663137190691	0.10711126007034079
1760	Exp2_TCGA_tune_ontix_beta0.01_dim29_RNA-METH	r2	UMAP	SVM	valid	ANEUPLOIDY_SCORE	0.217693784071432		Exp2_TCGA_tune_ontix_beta0.01_dim29_RNA-METH	METH+RNA	29.0	TCGA	0.2240157798763171	-0.3411094431376754
1761	Exp2_TCGA_tune_ontix_beta0.01_dim29_RNA-METH	r2	UMAP	SVM	valid	MSI_SCORE_MANTIS	0.108883737878325		Exp2_TCGA_tune_ontix_beta0.01_dim29_RNA-METH	METH+RNA	29.0	TCGA	0.1068510651941827	0.031695896711223186
1762	Exp2_TCGA_tune_ontix_beta0.01_dim29_RNA-METH	r2	UMAP	SVM	valid	OS_MONTHS	-0.0438275381425676		Exp2_TCGA_tune_ontix_beta0.01_dim29_RNA-METH	METH+RNA	29.0	TCGA	-0.0459845409488961	0.319093809645926
1763	Exp2_TCGA_tune_ontix_beta0.01_dim29_RNA-METH	r2	UMAP	SVM	valid	TMB_NONSYNONYMOUS	-0.0138193510216229		Exp2_TCGA_tune_ontix_beta0.01_dim29_RNA-METH	METH+RNA	29.0	TCGA	-0.0144714057314916	0.14303139864192096
1764	Exp2_TCGA_tune_ontix_beta0.01_dim29_RNA-METH	roc_auc_ovo	ontix_B0.01	Linear	test	AJCC_PATHOLOGIC_TUMOR_STAGE_SHORT	0.776868399795726		Exp2_TCGA_tune_ontix_beta0.01_dim29_RNA-METH	METH+RNA	29.0	TCGA	0.7896009565265132	-0.9853536081567322
1765	Exp2_TCGA_tune_ontix_beta0.01_dim29_RNA-METH	roc_auc_ovo	ontix_B0.01	Linear	test	CANCER_TYPE_ACRONYM	0.9961845393133648		Exp2_TCGA_tune_ontix_beta0.01_dim29_RNA-METH	METH+RNA	29.0	TCGA	0.9948574981168348	0.5843002896630184
1766	Exp2_TCGA_tune_ontix_beta0.01_dim29_RNA-METH	roc_auc_ovo	ontix_B0.01	Linear	test	DFS_STATUS	0.7261022129860217		Exp2_TCGA_tune_ontix_beta0.01_dim29_RNA-METH	METH+RNA	29.0	TCGA	0.7208665553563266	0.7132967099920717
1767	Exp2_TCGA_tune_ontix_beta0.01_dim29_RNA-METH	roc_auc_ovo	ontix_B0.01	Linear	test	OS_STATUS	0.7581326899596131		Exp2_TCGA_tune_ontix_beta0.01_dim29_RNA-METH	METH+RNA	29.0	TCGA	0.7059419907016061	3.3164528671486497
1768	Exp2_TCGA_tune_ontix_beta0.01_dim29_RNA-METH	roc_auc_ovo	ontix_B0.01	Linear	test	PFS_STATUS	0.7225879726890756		Exp2_TCGA_tune_ontix_beta0.01_dim29_RNA-METH	METH+RNA	29.0	TCGA	0.7082234768907563	1.2452623901449882
1769	Exp2_TCGA_tune_ontix_beta0.01_dim29_RNA-METH	roc_auc_ovo	ontix_B0.01	Linear	test	SEX	0.9972858749616568		Exp2_TCGA_tune_ontix_beta0.01_dim29_RNA-METH	METH+RNA	29.0	TCGA	0.978841412844662	0.15248237450970037
1770	Exp2_TCGA_tune_ontix_beta0.01_dim29_RNA-METH	roc_auc_ovo	ontix_B0.01	Linear	train	AJCC_PATHOLOGIC_TUMOR_STAGE_SHORT	0.8600252390927854		Exp2_TCGA_tune_ontix_beta0.01_dim29_RNA-METH	METH+RNA	29.0	TCGA	0.7942136591347055	1.8584409129509272
1771	Exp2_TCGA_tune_ontix_beta0.01_dim29_RNA-METH	roc_auc_ovo	ontix_B0.01	Linear	train	CANCER_TYPE_ACRONYM	0.998733270898668		Exp2_TCGA_tune_ontix_beta0.01_dim29_RNA-METH	METH+RNA	29.0	TCGA	0.99745604316557	0.7066770980059731
1772	Exp2_TCGA_tune_ontix_beta0.01_dim29_RNA-METH	roc_auc_ovo	ontix_B0.01	Linear	train	DFS_STATUS	0.7254110528775378		Exp2_TCGA_tune_ontix_beta0.01_dim29_RNA-METH	METH+RNA	29.0	TCGA	0.7166392908223934	1.2129509420315125
1773	Exp2_TCGA_tune_ontix_beta0.01_dim29_RNA-METH	roc_auc_ovo	ontix_B0.01	Linear	train	OS_STATUS	0.85623262229861		Exp2_TCGA_tune_ontix_beta0.01_dim29_RNA-METH	METH+RNA	29.0	TCGA	0.8675831235311016	-0.12845800590032064
1774	Exp2_TCGA_tune_ontix_beta0.01_dim29_RNA-METH	roc_auc_ovo	ontix_B0.01	Linear	train	PFS_STATUS	0.90835223612733		Exp2_TCGA_tune_ontix_beta0.01_dim29_RNA-METH	METH+RNA	29.0	TCGA	0.9014193697040122	0.06848134552551785
1775	Exp2_TCGA_tune_ontix_beta0.01_dim29_RNA-METH	roc_auc_ovo	ontix_B0.01	Linear	train	SEX	0.9989488118868496		Exp2_TCGA_tune_ontix_beta0.01_dim29_RNA-METH	METH+RNA	29.0	TCGA	0.979309871263917	0.1565986169772794
1776	Exp2_TCGA_tune_ontix_beta0.01_dim29_RNA-METH	roc_auc_ovo	ontix_B0.01	Linear	valid	AJCC_PATHOLOGIC_TUMOR_STAGE_SHORT	0.787579260274455		Exp2_TCGA_tune_ontix_beta0.01_dim29_RNA-METH	METH+RNA	29.0	TCGA	0.6906709484327429	5.784569458684918
1777	Exp2_TCGA_tune_ontix_beta0.01_dim29_RNA-METH	roc_auc_ovo	ontix_B0.01	Linear	valid	CANCER_TYPE_ACRONYM	0.9958723102550704		Exp2_TCGA_tune_ontix_beta0.01_dim29_RNA-METH	METH+RNA	29.0	TCGA	0.9934756204255136	2.0510745592771022
1778	Exp2_TCGA_tune_ontix_beta0.01_dim29_RNA-METH	roc_auc_ovo	ontix_B0.01	Linear	valid	DFS_STATUS	0.7228174578937651		Exp2_TCGA_tune_ontix_beta0.01_dim29_RNA-METH	METH+RNA	29.0	TCGA	0.7085148854453281	2.0372015999997126
1779	Exp2_TCGA_tune_ontix_beta0.01_dim29_RNA-METH	roc_auc_ovo	ontix_B0.01	Linear	valid	OS_STATUS	0.521294628550403		Exp2_TCGA_tune_ontix_beta0.01_dim29_RNA-METH	METH+RNA	29.0	TCGA	0.540819742990192	-0.1892401730491606
1780	Exp2_TCGA_tune_ontix_beta0.01_dim29_RNA-METH	roc_auc_ovo	ontix_B0.01	Linear	valid	PFS_STATUS	0.704171835317965		Exp2_TCGA_tune_ontix_beta0.01_dim29_RNA-METH	METH+RNA	29.0	TCGA	0.6892209000040436	0.8596967361841598
1781	Exp2_TCGA_tune_ontix_beta0.01_dim29_RNA-METH	roc_auc_ovo	ontix_B0.01	Linear	valid	SEX	0.996398567658909		Exp2_TCGA_tune_ontix_beta0.01_dim29_RNA-METH	METH+RNA	29.0	TCGA	0.974105129811628	0.17258304917009346
1782	Exp2_TCGA_tune_ontix_beta0.01_dim29_RNA-METH	roc_auc_ovo	ontix_B0.01	RF	test	AJCC_PATHOLOGIC_TUMOR_STAGE_SHORT	0.7824083270295737		Exp2_TCGA_tune_ontix_beta0.01_dim29_RNA-METH	METH+RNA	29.0	TCGA	0.7331734739980309	3.0452510543720086
1783	Exp2_TCGA_tune_ontix_beta0.01_dim29_RNA-METH	roc_auc_ovo	ontix_B0.01	RF	test	CANCER_TYPE_ACRONYM	0.99322842361921		Exp2_TCGA_tune_ontix_beta0.01_dim29_RNA-METH	METH+RNA	29.0	TCGA	0.9885599097683928	1.2178303645970474
1784	Exp2_TCGA_tune_ontix_beta0.01_dim29_RNA-METH	roc_auc_ovo	ontix_B0.01	RF	test	DFS_STATUS	0.7395790566886644		Exp2_TCGA_tune_ontix_beta0.01_dim29_RNA-METH	METH+RNA	29.0	TCGA	0.730073618230921	1.2780180766191847
1785	Exp2_TCGA_tune_ontix_beta0.01_dim29_RNA-METH	roc_auc_ovo	ontix_B0.01	RF	test	OS_STATUS	0.6889246383957922		Exp2_TCGA_tune_ontix_beta0.01_dim29_RNA-METH	METH+RNA	29.0	TCGA	0.5813836057105288	9.686145097369783
1786	Exp2_TCGA_tune_ontix_beta0.01_dim29_RNA-METH	roc_auc_ovo	ontix_B0.01	RF	test	PFS_STATUS	0.7228203781512605		Exp2_TCGA_tune_ontix_beta0.01_dim29_RNA-METH	METH+RNA	29.0	TCGA	0.714326418067227	0.586458992532665
1787	Exp2_TCGA_tune_ontix_beta0.01_dim29_RNA-METH	roc_auc_ovo	ontix_B0.01	RF	test	SEX	0.9942797741448064		Exp2_TCGA_tune_ontix_beta0.01_dim29_RNA-METH	METH+RNA	29.0	TCGA	0.98368457527181	0.11406707656964687
1788	Exp2_TCGA_tune_ontix_beta0.01_dim29_RNA-METH	roc_auc_ovo	ontix_B0.01	RF	train	AJCC_PATHOLOGIC_TUMOR_STAGE_SHORT	0.97638936998311		Exp2_TCGA_tune_ontix_beta0.01_dim29_RNA-METH	METH+RNA	29.0	TCGA	0.971850819099196	2.175039866841233
1789	Exp2_TCGA_tune_ontix_beta0.01_dim29_RNA-METH	roc_auc_ovo	ontix_B0.01	RF	train	CANCER_TYPE_ACRONYM	0.9981033167447602		Exp2_TCGA_tune_ontix_beta0.01_dim29_RNA-METH	METH+RNA	29.0	TCGA	0.9948675888488264	3.6689651677948483
1790	Exp2_TCGA_tune_ontix_beta0.01_dim29_RNA-METH	roc_auc_ovo	ontix_B0.01	RF	train	DFS_STATUS	0.960861102781389		Exp2_TCGA_tune_ontix_beta0.01_dim29_RNA-METH	METH+RNA	29.0	TCGA	0.940847653340133	7.089774426651177
1791	Exp2_TCGA_tune_ontix_beta0.01_dim29_RNA-METH	roc_auc_ovo	ontix_B0.01	RF	train	OS_STATUS	0.9904140082806334		Exp2_TCGA_tune_ontix_beta0.01_dim29_RNA-METH	METH+RNA	29.0	TCGA	0.9873576290589612	0.5777648953590233
1792	Exp2_TCGA_tune_ontix_beta0.01_dim29_RNA-METH	roc_auc_ovo	ontix_B0.01	RF	train	PFS_STATUS	0.987488584645286		Exp2_TCGA_tune_ontix_beta0.01_dim29_RNA-METH	METH+RNA	29.0	TCGA	0.982578857806208	1.0037163146019414
1793	Exp2_TCGA_tune_ontix_beta0.01_dim29_RNA-METH	roc_auc_ovo	ontix_B0.01	RF	train	SEX	0.9998381609364406		Exp2_TCGA_tune_ontix_beta0.01_dim29_RNA-METH	METH+RNA	29.0	TCGA	0.9995908075411898	0.03581540168245251
1794	Exp2_TCGA_tune_ontix_beta0.01_dim29_RNA-METH	roc_auc_ovo	ontix_B0.01	RF	valid	AJCC_PATHOLOGIC_TUMOR_STAGE_SHORT	0.8123186465413985		Exp2_TCGA_tune_ontix_beta0.01_dim29_RNA-METH	METH+RNA	29.0	TCGA	0.8066459500017871	0.5694848230306716
1795	Exp2_TCGA_tune_ontix_beta0.01_dim29_RNA-METH	roc_auc_ovo	ontix_B0.01	RF	valid	CANCER_TYPE_ACRONYM	0.9916074744318716		Exp2_TCGA_tune_ontix_beta0.01_dim29_RNA-METH	METH+RNA	29.0	TCGA	0.9882571021478735	1.4929425762926853
1796	Exp2_TCGA_tune_ontix_beta0.01_dim29_RNA-METH	roc_auc_ovo	ontix_B0.01	RF	valid	DFS_STATUS	0.7260650963119812		Exp2_TCGA_tune_ontix_beta0.01_dim29_RNA-METH	METH+RNA	29.0	TCGA	0.7157601093210116	0.8298073574105306
1797	Exp2_TCGA_tune_ontix_beta0.01_dim29_RNA-METH	roc_auc_ovo	ontix_B0.01	RF	valid	OS_STATUS	0.6317786040126131		Exp2_TCGA_tune_ontix_beta0.01_dim29_RNA-METH	METH+RNA	29.0	TCGA	0.6015034935292558	0.5184634605887019
1798	Exp2_TCGA_tune_ontix_beta0.01_dim29_RNA-METH	roc_auc_ovo	ontix_B0.01	RF	valid	PFS_STATUS	0.7019491522107479		Exp2_TCGA_tune_ontix_beta0.01_dim29_RNA-METH	METH+RNA	29.0	TCGA	0.7031387572540472	-0.06867053191872291
1799	Exp2_TCGA_tune_ontix_beta0.01_dim29_RNA-METH	roc_auc_ovo	ontix_B0.01	RF	valid	SEX	0.9936717688863684		Exp2_TCGA_tune_ontix_beta0.01_dim29_RNA-METH	METH+RNA	29.0	TCGA	0.978335383672592	0.15992469059101966
1800	Exp2_TCGA_tune_ontix_beta0.01_dim29_RNA-METH	roc_auc_ovo	ontix_B0.01	SVM	test	AJCC_PATHOLOGIC_TUMOR_STAGE_SHORT	0.8277983257173307		Exp2_TCGA_tune_ontix_beta0.01_dim29_RNA-METH	METH+RNA	29.0	TCGA	0.7920667678744454	4.97703414022711
1801	Exp2_TCGA_tune_ontix_beta0.01_dim29_RNA-METH	roc_auc_ovo	ontix_B0.01	SVM	test	CANCER_TYPE_ACRONYM	0.9954798078467668		Exp2_TCGA_tune_ontix_beta0.01_dim29_RNA-METH	METH+RNA	29.0	TCGA	0.9939601021515478	1.1161905589434002
1802	Exp2_TCGA_tune_ontix_beta0.01_dim29_RNA-METH	roc_auc_ovo	ontix_B0.01	SVM	test	DFS_STATUS	0.7352732214760068		Exp2_TCGA_tune_ontix_beta0.01_dim29_RNA-METH	METH+RNA	29.0	TCGA	0.7306086027842835	0.8360668763516617
1803	Exp2_TCGA_tune_ontix_beta0.01_dim29_RNA-METH	roc_auc_ovo	ontix_B0.01	SVM	test	OS_STATUS	0.7738502629848784		Exp2_TCGA_tune_ontix_beta0.01_dim29_RNA-METH	METH+RNA	29.0	TCGA	0.7216714802291726	5.346542771089747
1804	Exp2_TCGA_tune_ontix_beta0.01_dim29_RNA-METH	roc_auc_ovo	ontix_B0.01	SVM	test	PFS_STATUS	0.7306906512605041		Exp2_TCGA_tune_ontix_beta0.01_dim29_RNA-METH	METH+RNA	29.0	TCGA	0.7241425945378153	0.4424273436258318
1805	Exp2_TCGA_tune_ontix_beta0.01_dim29_RNA-METH	roc_auc_ovo	ontix_B0.01	SVM	test	SEX	0.997543767964463		Exp2_TCGA_tune_ontix_beta0.01_dim29_RNA-METH	METH+RNA	29.0	TCGA	0.9886731575419502	0.0990298920631608
1806	Exp2_TCGA_tune_ontix_beta0.01_dim29_RNA-METH	roc_auc_ovo	ontix_B0.01	SVM	train	AJCC_PATHOLOGIC_TUMOR_STAGE_SHORT	0.8629961018410186		Exp2_TCGA_tune_ontix_beta0.01_dim29_RNA-METH	METH+RNA	29.0	TCGA	0.8489345782849926	2.3883768466445114
1807	Exp2_TCGA_tune_ontix_beta0.01_dim29_RNA-METH	roc_auc_ovo	ontix_B0.01	SVM	train	CANCER_TYPE_ACRONYM	0.9986242534039932		Exp2_TCGA_tune_ontix_beta0.01_dim29_RNA-METH	METH+RNA	29.0	TCGA	0.996830341222114	2.0735827442908645
1808	Exp2_TCGA_tune_ontix_beta0.01_dim29_RNA-METH	roc_auc_ovo	ontix_B0.01	SVM	train	DFS_STATUS	0.7950774397427537		Exp2_TCGA_tune_ontix_beta0.01_dim29_RNA-METH	METH+RNA	29.0	TCGA	0.7641871683251648	6.049103708361853
1809	Exp2_TCGA_tune_ontix_beta0.01_dim29_RNA-METH	roc_auc_ovo	ontix_B0.01	SVM	train	OS_STATUS	0.8312304528170666		Exp2_TCGA_tune_ontix_beta0.01_dim29_RNA-METH	METH+RNA	29.0	TCGA	0.8254549215151495	1.5815018846591216
1810	Exp2_TCGA_tune_ontix_beta0.01_dim29_RNA-METH	roc_auc_ovo	ontix_B0.01	SVM	train	PFS_STATUS	0.7833862764663038		Exp2_TCGA_tune_ontix_beta0.01_dim29_RNA-METH	METH+RNA	29.0	TCGA	0.7584849432141123	2.531103681720697
1811	Exp2_TCGA_tune_ontix_beta0.01_dim29_RNA-METH	roc_auc_ovo	ontix_B0.01	SVM	train	SEX	0.9990960369340228		Exp2_TCGA_tune_ontix_beta0.01_dim29_RNA-METH	METH+RNA	29.0	TCGA	0.9919010908054992	0.1218156347497181
1812	Exp2_TCGA_tune_ontix_beta0.01_dim29_RNA-METH	roc_auc_ovo	ontix_B0.01	SVM	valid	AJCC_PATHOLOGIC_TUMOR_STAGE_SHORT	0.813267711578977		Exp2_TCGA_tune_ontix_beta0.01_dim29_RNA-METH	METH+RNA	29.0	TCGA	0.8102586693418867	0.6042224335113611
1813	Exp2_TCGA_tune_ontix_beta0.01_dim29_RNA-METH	roc_auc_ovo	ontix_B0.01	SVM	valid	CANCER_TYPE_ACRONYM	0.9956932149697824		Exp2_TCGA_tune_ontix_beta0.01_dim29_RNA-METH	METH+RNA	29.0	TCGA	0.9937397161402288	0.9099776199139148
1814	Exp2_TCGA_tune_ontix_beta0.01_dim29_RNA-METH	roc_auc_ovo	ontix_B0.01	SVM	valid	DFS_STATUS	0.7235198200110263		Exp2_TCGA_tune_ontix_beta0.01_dim29_RNA-METH	METH+RNA	29.0	TCGA	0.7147198787778168	0.7882790621250705
1815	Exp2_TCGA_tune_ontix_beta0.01_dim29_RNA-METH	roc_auc_ovo	ontix_B0.01	SVM	valid	OS_STATUS	0.5899054610627766		Exp2_TCGA_tune_ontix_beta0.01_dim29_RNA-METH	METH+RNA	29.0	TCGA	0.6226511159115816	-0.9116893774869307
1816	Exp2_TCGA_tune_ontix_beta0.01_dim29_RNA-METH	roc_auc_ovo	ontix_B0.01	SVM	valid	PFS_STATUS	0.6992503662079123		Exp2_TCGA_tune_ontix_beta0.01_dim29_RNA-METH	METH+RNA	29.0	TCGA	0.7056771031030169	-0.47908262443769145
1817	Exp2_TCGA_tune_ontix_beta0.01_dim29_RNA-METH	roc_auc_ovo	ontix_B0.01	SVM	valid	SEX	0.9960555741026144		Exp2_TCGA_tune_ontix_beta0.01_dim29_RNA-METH	METH+RNA	29.0	TCGA	0.9841005336979736	0.1253510576580123
1818	Exp2_TCGA_tune_ontix_beta0.01_dim29_RNA-METH	roc_auc_ovo	PCA	Linear	test	AJCC_PATHOLOGIC_TUMOR_STAGE_SHORT	0.8115220608633671		Exp2_TCGA_tune_ontix_beta0.01_dim29_RNA-METH	METH+RNA	29.0	TCGA	0.7829075257468939	2.2144362690776807
1819	Exp2_TCGA_tune_ontix_beta0.01_dim29_RNA-METH	roc_auc_ovo	PCA	Linear	test	CANCER_TYPE_ACRONYM	0.997462463817184		Exp2_TCGA_tune_ontix_beta0.01_dim29_RNA-METH	METH+RNA	29.0	TCGA	0.9974376544253328	0.010923650963420196
1820	Exp2_TCGA_tune_ontix_beta0.01_dim29_RNA-METH	roc_auc_ovo	PCA	Linear	test	DFS_STATUS	0.7242982331312803		Exp2_TCGA_tune_ontix_beta0.01_dim29_RNA-METH	METH+RNA	29.0	TCGA	0.7243553801063488	-0.0077856025327534065
1821	Exp2_TCGA_tune_ontix_beta0.01_dim29_RNA-METH	roc_auc_ovo	PCA	Linear	test	OS_STATUS	0.708408002254156		Exp2_TCGA_tune_ontix_beta0.01_dim29_RNA-METH	METH+RNA	29.0	TCGA	0.8587766506997276	-9.55516102210635
1822	Exp2_TCGA_tune_ontix_beta0.01_dim29_RNA-METH	roc_auc_ovo	PCA	Linear	test	PFS_STATUS	0.6982694327731094		Exp2_TCGA_tune_ontix_beta0.01_dim29_RNA-METH	METH+RNA	29.0	TCGA	0.5429634978991598	13.463517437727543
1823	Exp2_TCGA_tune_ontix_beta0.01_dim29_RNA-METH	roc_auc_ovo	PCA	Linear	test	SEX	0.9974108451392282		Exp2_TCGA_tune_ontix_beta0.01_dim29_RNA-METH	METH+RNA	29.0	TCGA	0.9974051646766112	4.696100231344964e-05
1824	Exp2_TCGA_tune_ontix_beta0.01_dim29_RNA-METH	roc_auc_ovo	PCA	Linear	train	AJCC_PATHOLOGIC_TUMOR_STAGE_SHORT	0.8240906742579058		Exp2_TCGA_tune_ontix_beta0.01_dim29_RNA-METH	METH+RNA	29.0	TCGA	0.7910752085146978	0.9323175698925701
1825	Exp2_TCGA_tune_ontix_beta0.01_dim29_RNA-METH	roc_auc_ovo	PCA	Linear	train	CANCER_TYPE_ACRONYM	0.9989640141451523		Exp2_TCGA_tune_ontix_beta0.01_dim29_RNA-METH	METH+RNA	29.0	TCGA	0.9989644451458176	-0.00023846827897469996
1826	Exp2_TCGA_tune_ontix_beta0.01_dim29_RNA-METH	roc_auc_ovo	PCA	Linear	train	DFS_STATUS	0.7295816151579898		Exp2_TCGA_tune_ontix_beta0.01_dim29_RNA-METH	METH+RNA	29.0	TCGA	0.7296827835104205	-0.013989463874319595
1827	Exp2_TCGA_tune_ontix_beta0.01_dim29_RNA-METH	roc_auc_ovo	PCA	Linear	train	OS_STATUS	0.8084330607240968		Exp2_TCGA_tune_ontix_beta0.01_dim29_RNA-METH	METH+RNA	29.0	TCGA	0.862873427151586	-0.6161226511952808
1828	Exp2_TCGA_tune_ontix_beta0.01_dim29_RNA-METH	roc_auc_ovo	PCA	Linear	train	PFS_STATUS	0.9030343122789412		Exp2_TCGA_tune_ontix_beta0.01_dim29_RNA-METH	METH+RNA	29.0	TCGA	0.8367540405380011	0.654702097728339
1829	Exp2_TCGA_tune_ontix_beta0.01_dim29_RNA-METH	roc_auc_ovo	PCA	Linear	train	SEX	0.9992975061468212		Exp2_TCGA_tune_ontix_beta0.01_dim29_RNA-METH	METH+RNA	29.0	TCGA	0.9993056746799978	-6.51349287488788e-05
1830	Exp2_TCGA_tune_ontix_beta0.01_dim29_RNA-METH	roc_auc_ovo	PCA	Linear	valid	AJCC_PATHOLOGIC_TUMOR_STAGE_SHORT	0.7320407589512992		Exp2_TCGA_tune_ontix_beta0.01_dim29_RNA-METH	METH+RNA	29.0	TCGA	0.6974526473725636	2.0646044706540922
1831	Exp2_TCGA_tune_ontix_beta0.01_dim29_RNA-METH	roc_auc_ovo	PCA	Linear	valid	CANCER_TYPE_ACRONYM	0.9965371219955644		Exp2_TCGA_tune_ontix_beta0.01_dim29_RNA-METH	METH+RNA	29.0	TCGA	0.99653354863415	0.003058063917099007
1832	Exp2_TCGA_tune_ontix_beta0.01_dim29_RNA-METH	roc_auc_ovo	PCA	Linear	valid	DFS_STATUS	0.7190635691561077		Exp2_TCGA_tune_ontix_beta0.01_dim29_RNA-METH	METH+RNA	29.0	TCGA	0.7192184836188636	-0.022065400649238363
1833	Exp2_TCGA_tune_ontix_beta0.01_dim29_RNA-METH	roc_auc_ovo	PCA	Linear	valid	OS_STATUS	0.4307001301666053		Exp2_TCGA_tune_ontix_beta0.01_dim29_RNA-METH	METH+RNA	29.0	TCGA	0.5762079233480909	-1.410282129028248
1834	Exp2_TCGA_tune_ontix_beta0.01_dim29_RNA-METH	roc_auc_ovo	PCA	Linear	valid	PFS_STATUS	0.6977607511207984		Exp2_TCGA_tune_ontix_beta0.01_dim29_RNA-METH	METH+RNA	29.0	TCGA	0.5297596919549046	9.660262666370848
1835	Exp2_TCGA_tune_ontix_beta0.01_dim29_RNA-METH	roc_auc_ovo	PCA	Linear	valid	SEX	0.9970948445781864		Exp2_TCGA_tune_ontix_beta0.01_dim29_RNA-METH	METH+RNA	29.0	TCGA	0.9971119942560012	-0.00013276300002845954
1836	Exp2_TCGA_tune_ontix_beta0.01_dim29_RNA-METH	roc_auc_ovo	PCA	RF	test	AJCC_PATHOLOGIC_TUMOR_STAGE_SHORT	0.7861699271992607		Exp2_TCGA_tune_ontix_beta0.01_dim29_RNA-METH	METH+RNA	29.0	TCGA	0.7824944432704434	0.22733430934357807
1837	Exp2_TCGA_tune_ontix_beta0.01_dim29_RNA-METH	roc_auc_ovo	PCA	RF	test	CANCER_TYPE_ACRONYM	0.9869800012999876		Exp2_TCGA_tune_ontix_beta0.01_dim29_RNA-METH	METH+RNA	29.0	TCGA	0.9894121153437228	-0.6344422287844433
1838	Exp2_TCGA_tune_ontix_beta0.01_dim29_RNA-METH	roc_auc_ovo	PCA	RF	test	DFS_STATUS	0.7322686686578539		Exp2_TCGA_tune_ontix_beta0.01_dim29_RNA-METH	METH+RNA	29.0	TCGA	0.7297165566771321	0.3431346443847437
1839	Exp2_TCGA_tune_ontix_beta0.01_dim29_RNA-METH	roc_auc_ovo	PCA	RF	test	OS_STATUS	0.6970852117967503		Exp2_TCGA_tune_ontix_beta0.01_dim29_RNA-METH	METH+RNA	29.0	TCGA	0.6845627876397108	1.1278859271407624
1840	Exp2_TCGA_tune_ontix_beta0.01_dim29_RNA-METH	roc_auc_ovo	PCA	RF	test	PFS_STATUS	0.7285097163865546		Exp2_TCGA_tune_ontix_beta0.01_dim29_RNA-METH	METH+RNA	29.0	TCGA	0.7316609768907563	-0.2175763768864425
1841	Exp2_TCGA_tune_ontix_beta0.01_dim29_RNA-METH	roc_auc_ovo	PCA	RF	test	SEX	0.9952090978289272		Exp2_TCGA_tune_ontix_beta0.01_dim29_RNA-METH	METH+RNA	29.0	TCGA	0.9951897842560298	0.0002079284046416466
1842	Exp2_TCGA_tune_ontix_beta0.01_dim29_RNA-METH	roc_auc_ovo	PCA	RF	train	AJCC_PATHOLOGIC_TUMOR_STAGE_SHORT	0.9747984920870114		Exp2_TCGA_tune_ontix_beta0.01_dim29_RNA-METH	METH+RNA	29.0	TCGA	0.9766372597274678	-0.88120482201167
1843	Exp2_TCGA_tune_ontix_beta0.01_dim29_RNA-METH	roc_auc_ovo	PCA	RF	train	CANCER_TYPE_ACRONYM	0.9957622431360916		Exp2_TCGA_tune_ontix_beta0.01_dim29_RNA-METH	METH+RNA	29.0	TCGA	0.9957656174948494	-0.0038261575583572204
1844	Exp2_TCGA_tune_ontix_beta0.01_dim29_RNA-METH	roc_auc_ovo	PCA	RF	train	DFS_STATUS	0.9630810772070912		Exp2_TCGA_tune_ontix_beta0.01_dim29_RNA-METH	METH+RNA	29.0	TCGA	0.963919389915186	-0.29697269412912813
1845	Exp2_TCGA_tune_ontix_beta0.01_dim29_RNA-METH	roc_auc_ovo	PCA	RF	train	OS_STATUS	0.9846687571831944		Exp2_TCGA_tune_ontix_beta0.01_dim29_RNA-METH	METH+RNA	29.0	TCGA	0.9854758737201345	-0.15257386851772767
1846	Exp2_TCGA_tune_ontix_beta0.01_dim29_RNA-METH	roc_auc_ovo	PCA	RF	train	PFS_STATUS	0.984960748594658		Exp2_TCGA_tune_ontix_beta0.01_dim29_RNA-METH	METH+RNA	29.0	TCGA	0.9857386050264304	-0.15902049473991658
1847	Exp2_TCGA_tune_ontix_beta0.01_dim29_RNA-METH	roc_auc_ovo	PCA	RF	train	SEX	0.9999481808676616		Exp2_TCGA_tune_ontix_beta0.01_dim29_RNA-METH	METH+RNA	29.0	TCGA	0.9999355451679042	0.0018295793429125317
1848	Exp2_TCGA_tune_ontix_beta0.01_dim29_RNA-METH	roc_auc_ovo	PCA	RF	valid	AJCC_PATHOLOGIC_TUMOR_STAGE_SHORT	0.8106113368993462		Exp2_TCGA_tune_ontix_beta0.01_dim29_RNA-METH	METH+RNA	29.0	TCGA	0.8136528818171461	-0.3053422049210812
1849	Exp2_TCGA_tune_ontix_beta0.01_dim29_RNA-METH	roc_auc_ovo	PCA	RF	valid	CANCER_TYPE_ACRONYM	0.986416429192602		Exp2_TCGA_tune_ontix_beta0.01_dim29_RNA-METH	METH+RNA	29.0	TCGA	0.9876938046731832	-0.5692048761209307
1850	Exp2_TCGA_tune_ontix_beta0.01_dim29_RNA-METH	roc_auc_ovo	PCA	RF	valid	DFS_STATUS	0.723059366386448		Exp2_TCGA_tune_ontix_beta0.01_dim29_RNA-METH	METH+RNA	29.0	TCGA	0.7248832639387276	-0.14686904596492756
1851	Exp2_TCGA_tune_ontix_beta0.01_dim29_RNA-METH	roc_auc_ovo	PCA	RF	valid	OS_STATUS	0.6421538517841529		Exp2_TCGA_tune_ontix_beta0.01_dim29_RNA-METH	METH+RNA	29.0	TCGA	0.637463749193877	0.08031834667646023
1852	Exp2_TCGA_tune_ontix_beta0.01_dim29_RNA-METH	roc_auc_ovo	PCA	RF	valid	PFS_STATUS	0.7046622865200269		Exp2_TCGA_tune_ontix_beta0.01_dim29_RNA-METH	METH+RNA	29.0	TCGA	0.7098341987970901	-0.2985511612475258
1853	Exp2_TCGA_tune_ontix_beta0.01_dim29_RNA-METH	roc_auc_ovo	PCA	RF	valid	SEX	0.993007504699012		Exp2_TCGA_tune_ontix_beta0.01_dim29_RNA-METH	METH+RNA	29.0	TCGA	0.992626781851525	0.003970100042257713
1854	Exp2_TCGA_tune_ontix_beta0.01_dim29_RNA-METH	roc_auc_ovo	PCA	SVM	test	AJCC_PATHOLOGIC_TUMOR_STAGE_SHORT	0.8293615247656788		Exp2_TCGA_tune_ontix_beta0.01_dim29_RNA-METH	METH+RNA	29.0	TCGA	0.8304557089609456	-0.15240847095122834
1855	Exp2_TCGA_tune_ontix_beta0.01_dim29_RNA-METH	roc_auc_ovo	PCA	SVM	test	CANCER_TYPE_ACRONYM	0.9963949367826692		Exp2_TCGA_tune_ontix_beta0.01_dim29_RNA-METH	METH+RNA	29.0	TCGA	0.9965031570810436	-0.07948543965558376
1856	Exp2_TCGA_tune_ontix_beta0.01_dim29_RNA-METH	roc_auc_ovo	PCA	SVM	test	DFS_STATUS	0.733113695202651		Exp2_TCGA_tune_ontix_beta0.01_dim29_RNA-METH	METH+RNA	29.0	TCGA	0.7330888445997513	0.004454118828334076
1857	Exp2_TCGA_tune_ontix_beta0.01_dim29_RNA-METH	roc_auc_ovo	PCA	SVM	test	OS_STATUS	0.7643048511317742		Exp2_TCGA_tune_ontix_beta0.01_dim29_RNA-METH	METH+RNA	29.0	TCGA	0.7644699211045364	-0.016914033309819422
1858	Exp2_TCGA_tune_ontix_beta0.01_dim29_RNA-METH	roc_auc_ovo	PCA	SVM	test	PFS_STATUS	0.7315060399159664		Exp2_TCGA_tune_ontix_beta0.01_dim29_RNA-METH	METH+RNA	29.0	TCGA	0.7314128151260504	0.006298845277211658
1859	Exp2_TCGA_tune_ontix_beta0.01_dim29_RNA-METH	roc_auc_ovo	PCA	SVM	test	SEX	0.997952761272878		Exp2_TCGA_tune_ontix_beta0.01_dim29_RNA-METH	METH+RNA	29.0	TCGA	0.9979595778280184	-7.609879000858523e-05
1860	Exp2_TCGA_tune_ontix_beta0.01_dim29_RNA-METH	roc_auc_ovo	PCA	SVM	train	AJCC_PATHOLOGIC_TUMOR_STAGE_SHORT	0.8638045375384936		Exp2_TCGA_tune_ontix_beta0.01_dim29_RNA-METH	METH+RNA	29.0	TCGA	0.8649678995284916	-0.19759927365671445
1861	Exp2_TCGA_tune_ontix_beta0.01_dim29_RNA-METH	roc_auc_ovo	PCA	SVM	train	CANCER_TYPE_ACRONYM	0.9986472714420525		Exp2_TCGA_tune_ontix_beta0.01_dim29_RNA-METH	METH+RNA	29.0	TCGA	0.99863065454017	0.01920747367409899
1862	Exp2_TCGA_tune_ontix_beta0.01_dim29_RNA-METH	roc_auc_ovo	PCA	SVM	train	DFS_STATUS	0.794381662537457		Exp2_TCGA_tune_ontix_beta0.01_dim29_RNA-METH	METH+RNA	29.0	TCGA	0.7948617584795815	-0.09401504132531467
1863	Exp2_TCGA_tune_ontix_beta0.01_dim29_RNA-METH	roc_auc_ovo	PCA	SVM	train	OS_STATUS	0.8333445149028987		Exp2_TCGA_tune_ontix_beta0.01_dim29_RNA-METH	METH+RNA	29.0	TCGA	0.8364105205563003	-0.8395580364390952
1864	Exp2_TCGA_tune_ontix_beta0.01_dim29_RNA-METH	roc_auc_ovo	PCA	SVM	train	PFS_STATUS	0.7891270133795993		Exp2_TCGA_tune_ontix_beta0.01_dim29_RNA-METH	METH+RNA	29.0	TCGA	0.788761229245201	0.037180240909760603
1865	Exp2_TCGA_tune_ontix_beta0.01_dim29_RNA-METH	roc_auc_ovo	PCA	SVM	train	SEX	0.999239050081277		Exp2_TCGA_tune_ontix_beta0.01_dim29_RNA-METH	METH+RNA	29.0	TCGA	0.9992435172478578	-7.563235677475778e-05
1866	Exp2_TCGA_tune_ontix_beta0.01_dim29_RNA-METH	roc_auc_ovo	PCA	SVM	valid	AJCC_PATHOLOGIC_TUMOR_STAGE_SHORT	0.8184237648829477		Exp2_TCGA_tune_ontix_beta0.01_dim29_RNA-METH	METH+RNA	29.0	TCGA	0.8189008942655839	-0.09580865071372491
1867	Exp2_TCGA_tune_ontix_beta0.01_dim29_RNA-METH	roc_auc_ovo	PCA	SVM	valid	CANCER_TYPE_ACRONYM	0.9962659018091968		Exp2_TCGA_tune_ontix_beta0.01_dim29_RNA-METH	METH+RNA	29.0	TCGA	0.996186465776959	0.03700284354288018
1868	Exp2_TCGA_tune_ontix_beta0.01_dim29_RNA-METH	roc_auc_ovo	PCA	SVM	valid	DFS_STATUS	0.7235454694294844		Exp2_TCGA_tune_ontix_beta0.01_dim29_RNA-METH	METH+RNA	29.0	TCGA	0.7240061224339572	-0.04126426628402749
1869	Exp2_TCGA_tune_ontix_beta0.01_dim29_RNA-METH	roc_auc_ovo	PCA	SVM	valid	OS_STATUS	0.5802544875827388		Exp2_TCGA_tune_ontix_beta0.01_dim29_RNA-METH	METH+RNA	29.0	TCGA	0.5830781434839547	-0.07861492166527195
1870	Exp2_TCGA_tune_ontix_beta0.01_dim29_RNA-METH	roc_auc_ovo	PCA	SVM	valid	PFS_STATUS	0.7024422121957995		Exp2_TCGA_tune_ontix_beta0.01_dim29_RNA-METH	METH+RNA	29.0	TCGA	0.7024187331488924	0.0017502511142373541
1871	Exp2_TCGA_tune_ontix_beta0.01_dim29_RNA-METH	roc_auc_ovo	PCA	SVM	valid	SEX	0.9966340899008976		Exp2_TCGA_tune_ontix_beta0.01_dim29_RNA-METH	METH+RNA	29.0	TCGA	0.9966455230194408	-0.00011987859958664855
1872	Exp2_TCGA_tune_ontix_beta0.01_dim29_RNA-METH	roc_auc_ovo	RandomFeature	Linear	test	AJCC_PATHOLOGIC_TUMOR_STAGE_SHORT	0.7146043102661243	0.012921814692093714	Exp2_TCGA_tune_ontix_beta0.01_dim29_RNA-METH	METH+RNA	29.0	TCGA	0.7240395319105353	-0.7301777551557067
1873	Exp2_TCGA_tune_ontix_beta0.01_dim29_RNA-METH	roc_auc_ovo	RandomFeature	Linear	test	CANCER_TYPE_ACRONYM	0.9828251133867901	0.002271162996163126	Exp2_TCGA_tune_ontix_beta0.01_dim29_RNA-METH	METH+RNA	29.0	TCGA	0.9843443149895617	-0.6689091031062256
1874	Exp2_TCGA_tune_ontix_beta0.01_dim29_RNA-METH	roc_auc_ovo	RandomFeature	Linear	test	DFS_STATUS	0.646589925490456	0.0073400838057325795	Exp2_TCGA_tune_ontix_beta0.01_dim29_RNA-METH	METH+RNA	29.0	TCGA	0.6389502039917039	1.0408221078873163
1875	Exp2_TCGA_tune_ontix_beta0.01_dim29_RNA-METH	roc_auc_ovo	RandomFeature	Linear	test	OS_STATUS	0.6665630243013847	0.015736903658419375	Exp2_TCGA_tune_ontix_beta0.01_dim29_RNA-METH	METH+RNA	29.0	TCGA	0.6374743134030837	1.8484392819383058
1876	Exp2_TCGA_tune_ontix_beta0.01_dim29_RNA-METH	roc_auc_ovo	RandomFeature	Linear	test	PFS_STATUS	0.6267381800062283	0.011535316501967789	Exp2_TCGA_tune_ontix_beta0.01_dim29_RNA-METH	METH+RNA	29.0	TCGA	0.6199097691496054	0.5919569571808493
1877	Exp2_TCGA_tune_ontix_beta0.01_dim29_RNA-METH	roc_auc_ovo	RandomFeature	Linear	test	SEX	0.8271418184766194	0.12096127290975148	Exp2_TCGA_tune_ontix_beta0.01_dim29_RNA-METH	METH+RNA	29.0	TCGA	0.8639276559643333	-0.3041125196752817
1878	Exp2_TCGA_tune_ontix_beta0.01_dim29_RNA-METH	roc_auc_ovo	RandomFeature	Linear	train	AJCC_PATHOLOGIC_TUMOR_STAGE_SHORT	0.7476636273932862	0.03541225308776746	Exp2_TCGA_tune_ontix_beta0.01_dim29_RNA-METH	METH+RNA	29.0	TCGA	0.7618237788809361	-0.3998658727688046
1879	Exp2_TCGA_tune_ontix_beta0.01_dim29_RNA-METH	roc_auc_ovo	RandomFeature	Linear	train	CANCER_TYPE_ACRONYM	0.9903858991002057	0.0018073710563169022	Exp2_TCGA_tune_ontix_beta0.01_dim29_RNA-METH	METH+RNA	29.0	TCGA	0.9903352376455221	0.028030466962780137
1880	Exp2_TCGA_tune_ontix_beta0.01_dim29_RNA-METH	roc_auc_ovo	RandomFeature	Linear	train	DFS_STATUS	0.6595862127873309	0.007231753363786508	Exp2_TCGA_tune_ontix_beta0.01_dim29_RNA-METH	METH+RNA	29.0	TCGA	0.6585178042521748	0.14773851947250227
1881	Exp2_TCGA_tune_ontix_beta0.01_dim29_RNA-METH	roc_auc_ovo	RandomFeature	Linear	train	OS_STATUS	0.7202635119095414	0.0883596250225091	Exp2_TCGA_tune_ontix_beta0.01_dim29_RNA-METH	METH+RNA	29.0	TCGA	0.7186487741492565	0.01827461082902426
1882	Exp2_TCGA_tune_ontix_beta0.01_dim29_RNA-METH	roc_auc_ovo	RandomFeature	Linear	train	PFS_STATUS	0.6962417007915809	0.10123729856818378	Exp2_TCGA_tune_ontix_beta0.01_dim29_RNA-METH	METH+RNA	29.0	TCGA	0.6964777361603091	-0.0023315059969642666
1883	Exp2_TCGA_tune_ontix_beta0.01_dim29_RNA-METH	roc_auc_ovo	RandomFeature	Linear	train	SEX	0.8247509049917966	0.1254094129438063	Exp2_TCGA_tune_ontix_beta0.01_dim29_RNA-METH	METH+RNA	29.0	TCGA	0.8631535676138775	-0.30621834295076766
1884	Exp2_TCGA_tune_ontix_beta0.01_dim29_RNA-METH	roc_auc_ovo	RandomFeature	Linear	valid	AJCC_PATHOLOGIC_TUMOR_STAGE_SHORT	0.7179124749782849	0.01675289968144726	Exp2_TCGA_tune_ontix_beta0.01_dim29_RNA-METH	METH+RNA	29.0	TCGA	0.7358331789444807	-1.0697075913396552
1885	Exp2_TCGA_tune_ontix_beta0.01_dim29_RNA-METH	roc_auc_ovo	RandomFeature	Linear	valid	CANCER_TYPE_ACRONYM	0.9811707754171957	0.0011685044888867782	Exp2_TCGA_tune_ontix_beta0.01_dim29_RNA-METH	METH+RNA	29.0	TCGA	0.9804848557768742	0.5870064230347679
1886	Exp2_TCGA_tune_ontix_beta0.01_dim29_RNA-METH	roc_auc_ovo	RandomFeature	Linear	valid	DFS_STATUS	0.6448965456099808	0.007020695668233782	Exp2_TCGA_tune_ontix_beta0.01_dim29_RNA-METH	METH+RNA	29.0	TCGA	0.6451547013307511	-0.036770675296243824
1887	Exp2_TCGA_tune_ontix_beta0.01_dim29_RNA-METH	roc_auc_ovo	RandomFeature	Linear	valid	OS_STATUS	0.6289400949589963	0.10317637172481754	Exp2_TCGA_tune_ontix_beta0.01_dim29_RNA-METH	METH+RNA	29.0	TCGA	0.6246287540654906	0.041786126236387916
1888	Exp2_TCGA_tune_ontix_beta0.01_dim29_RNA-METH	roc_auc_ovo	RandomFeature	Linear	valid	PFS_STATUS	0.6269649843549429	0.017390941112888827	Exp2_TCGA_tune_ontix_beta0.01_dim29_RNA-METH	METH+RNA	29.0	TCGA	0.636951330386874	-0.5742268901439755
1889	Exp2_TCGA_tune_ontix_beta0.01_dim29_RNA-METH	roc_auc_ovo	RandomFeature	Linear	valid	SEX	0.819842039460395	0.1291751302024404	Exp2_TCGA_tune_ontix_beta0.01_dim29_RNA-METH	METH+RNA	29.0	TCGA	0.8624293558168276	-0.3296866532256684
[truncated: 78,354 more rows]
