# Supplementary material for: AUTOENCODIX: a generalized and versatile framework to train and evaluate autoencoders for biological representation learning and beyond
Source: Nat Comput Sci. 2025 Dec 9;6(1):96–108. doi: 10.1038/s43588-025-00916-4 (PMC12855006; doi:10.1038/s43588-025-00916-4)
Supplement: Supplementary file 5 — Statistical source data. [file 43588_2025_916_MOESM5_ESM.zip › Source_Data_Fig3_FigS1-3/ml_results_normed.txt]

	index	Index	Metric	Architecture	ML_Algorithm	Split	Parameter	Perf. over random	Perf_std	Config_ID	Data_Modalities	Latent_Dim	Data_set
0	0	Exp2_TCGA_tune_ontix_beta0.01_dim29_METH	r2	ontix_B0.01	Linear	test	AGE	10.61060002861784		Exp2_TCGA_tune_ontix_beta0.01_dim29_METH	METH	29.0	TCGA
1	1	Exp2_TCGA_tune_ontix_beta0.01_dim29_METH	r2	ontix_B0.01	Linear	test	ANEUPLOIDY_SCORE	8.268119986420448		Exp2_TCGA_tune_ontix_beta0.01_dim29_METH	METH	29.0	TCGA
2	2	Exp2_TCGA_tune_ontix_beta0.01_dim29_METH	r2	ontix_B0.01	Linear	test	MSI_SCORE_MANTIS	3.238995763405635		Exp2_TCGA_tune_ontix_beta0.01_dim29_METH	METH	29.0	TCGA
3	3	Exp2_TCGA_tune_ontix_beta0.01_dim29_METH	r2	ontix_B0.01	Linear	test	OS_MONTHS	2.2417307029961706		Exp2_TCGA_tune_ontix_beta0.01_dim29_METH	METH	29.0	TCGA
4	4	Exp2_TCGA_tune_ontix_beta0.01_dim29_METH	r2	ontix_B0.01	Linear	test	TMB_NONSYNONYMOUS	2.55984189852164		Exp2_TCGA_tune_ontix_beta0.01_dim29_METH	METH	29.0	TCGA
5	5	Exp2_TCGA_tune_ontix_beta0.01_dim29_METH	r2	ontix_B0.01	Linear	train	AGE	3.0408563504588755		Exp2_TCGA_tune_ontix_beta0.01_dim29_METH	METH	29.0	TCGA
6	6	Exp2_TCGA_tune_ontix_beta0.01_dim29_METH	r2	ontix_B0.01	Linear	train	ANEUPLOIDY_SCORE	9.187268913357885		Exp2_TCGA_tune_ontix_beta0.01_dim29_METH	METH	29.0	TCGA
7	7	Exp2_TCGA_tune_ontix_beta0.01_dim29_METH	r2	ontix_B0.01	Linear	train	MSI_SCORE_MANTIS	3.5025056807861215		Exp2_TCGA_tune_ontix_beta0.01_dim29_METH	METH	29.0	TCGA
8	8	Exp2_TCGA_tune_ontix_beta0.01_dim29_METH	r2	ontix_B0.01	Linear	train	OS_MONTHS	14.95274099186174		Exp2_TCGA_tune_ontix_beta0.01_dim29_METH	METH	29.0	TCGA
9	9	Exp2_TCGA_tune_ontix_beta0.01_dim29_METH	r2	ontix_B0.01	Linear	train	TMB_NONSYNONYMOUS	6.243398782133152		Exp2_TCGA_tune_ontix_beta0.01_dim29_METH	METH	29.0	TCGA
10	10	Exp2_TCGA_tune_ontix_beta0.01_dim29_METH	r2	ontix_B0.01	Linear	valid	AGE	2.84707319384027		Exp2_TCGA_tune_ontix_beta0.01_dim29_METH	METH	29.0	TCGA
11	11	Exp2_TCGA_tune_ontix_beta0.01_dim29_METH	r2	ontix_B0.01	Linear	valid	ANEUPLOIDY_SCORE	14.362971811395743		Exp2_TCGA_tune_ontix_beta0.01_dim29_METH	METH	29.0	TCGA
12	12	Exp2_TCGA_tune_ontix_beta0.01_dim29_METH	r2	ontix_B0.01	Linear	valid	MSI_SCORE_MANTIS	3.1644815340941004		Exp2_TCGA_tune_ontix_beta0.01_dim29_METH	METH	29.0	TCGA
13	13	Exp2_TCGA_tune_ontix_beta0.01_dim29_METH	r2	ontix_B0.01	Linear	valid	OS_MONTHS	3.6181692016014324		Exp2_TCGA_tune_ontix_beta0.01_dim29_METH	METH	29.0	TCGA
14	14	Exp2_TCGA_tune_ontix_beta0.01_dim29_METH	r2	ontix_B0.01	Linear	valid	TMB_NONSYNONYMOUS	4.737072741109359		Exp2_TCGA_tune_ontix_beta0.01_dim29_METH	METH	29.0	TCGA
15	15	Exp2_TCGA_tune_ontix_beta0.01_dim29_METH	r2	ontix_B0.01	RF	test	AGE	1.5342785147521096		Exp2_TCGA_tune_ontix_beta0.01_dim29_METH	METH	29.0	TCGA
16	16	Exp2_TCGA_tune_ontix_beta0.01_dim29_METH	r2	ontix_B0.01	RF	test	ANEUPLOIDY_SCORE	7.681516193604642		Exp2_TCGA_tune_ontix_beta0.01_dim29_METH	METH	29.0	TCGA
17	17	Exp2_TCGA_tune_ontix_beta0.01_dim29_METH	r2	ontix_B0.01	RF	test	MSI_SCORE_MANTIS	3.1296520812108306		Exp2_TCGA_tune_ontix_beta0.01_dim29_METH	METH	29.0	TCGA
18	18	Exp2_TCGA_tune_ontix_beta0.01_dim29_METH	r2	ontix_B0.01	RF	test	OS_MONTHS	1.5165057362351708		Exp2_TCGA_tune_ontix_beta0.01_dim29_METH	METH	29.0	TCGA
19	19	Exp2_TCGA_tune_ontix_beta0.01_dim29_METH	r2	ontix_B0.01	RF	test	TMB_NONSYNONYMOUS	0.8260125033177765		Exp2_TCGA_tune_ontix_beta0.01_dim29_METH	METH	29.0	TCGA
20	20	Exp2_TCGA_tune_ontix_beta0.01_dim29_METH	r2	ontix_B0.01	RF	train	AGE	-8.333106773789746		Exp2_TCGA_tune_ontix_beta0.01_dim29_METH	METH	29.0	TCGA
21	21	Exp2_TCGA_tune_ontix_beta0.01_dim29_METH	r2	ontix_B0.01	RF	train	ANEUPLOIDY_SCORE	0.15832103653301474		Exp2_TCGA_tune_ontix_beta0.01_dim29_METH	METH	29.0	TCGA
22	22	Exp2_TCGA_tune_ontix_beta0.01_dim29_METH	r2	ontix_B0.01	RF	train	MSI_SCORE_MANTIS	3.6089587450431404		Exp2_TCGA_tune_ontix_beta0.01_dim29_METH	METH	29.0	TCGA
23	23	Exp2_TCGA_tune_ontix_beta0.01_dim29_METH	r2	ontix_B0.01	RF	train	OS_MONTHS	-1.3713119660067086		Exp2_TCGA_tune_ontix_beta0.01_dim29_METH	METH	29.0	TCGA
24	24	Exp2_TCGA_tune_ontix_beta0.01_dim29_METH	r2	ontix_B0.01	RF	train	TMB_NONSYNONYMOUS	5.702968829948341		Exp2_TCGA_tune_ontix_beta0.01_dim29_METH	METH	29.0	TCGA
25	25	Exp2_TCGA_tune_ontix_beta0.01_dim29_METH	r2	ontix_B0.01	RF	valid	AGE	1.2113741499767097		Exp2_TCGA_tune_ontix_beta0.01_dim29_METH	METH	29.0	TCGA
26	26	Exp2_TCGA_tune_ontix_beta0.01_dim29_METH	r2	ontix_B0.01	RF	valid	ANEUPLOIDY_SCORE	9.027418026907691		Exp2_TCGA_tune_ontix_beta0.01_dim29_METH	METH	29.0	TCGA
27	27	Exp2_TCGA_tune_ontix_beta0.01_dim29_METH	r2	ontix_B0.01	RF	valid	MSI_SCORE_MANTIS	3.659434464058111		Exp2_TCGA_tune_ontix_beta0.01_dim29_METH	METH	29.0	TCGA
28	28	Exp2_TCGA_tune_ontix_beta0.01_dim29_METH	r2	ontix_B0.01	RF	valid	OS_MONTHS	3.9594830867240915		Exp2_TCGA_tune_ontix_beta0.01_dim29_METH	METH	29.0	TCGA
29	29	Exp2_TCGA_tune_ontix_beta0.01_dim29_METH	r2	ontix_B0.01	RF	valid	TMB_NONSYNONYMOUS	1.8199106941869823		Exp2_TCGA_tune_ontix_beta0.01_dim29_METH	METH	29.0	TCGA
30	30	Exp2_TCGA_tune_ontix_beta0.01_dim29_METH	r2	ontix_B0.01	SVM	test	AGE	9.69856535218826		Exp2_TCGA_tune_ontix_beta0.01_dim29_METH	METH	29.0	TCGA
31	31	Exp2_TCGA_tune_ontix_beta0.01_dim29_METH	r2	ontix_B0.01	SVM	test	ANEUPLOIDY_SCORE	5.53207712362389		Exp2_TCGA_tune_ontix_beta0.01_dim29_METH	METH	29.0	TCGA
32	32	Exp2_TCGA_tune_ontix_beta0.01_dim29_METH	r2	ontix_B0.01	SVM	test	MSI_SCORE_MANTIS	3.9658918988903453		Exp2_TCGA_tune_ontix_beta0.01_dim29_METH	METH	29.0	TCGA
33	33	Exp2_TCGA_tune_ontix_beta0.01_dim29_METH	r2	ontix_B0.01	SVM	test	OS_MONTHS	3.5961008892341444		Exp2_TCGA_tune_ontix_beta0.01_dim29_METH	METH	29.0	TCGA
34	34	Exp2_TCGA_tune_ontix_beta0.01_dim29_METH	r2	ontix_B0.01	SVM	test	TMB_NONSYNONYMOUS	7.451919768608601		Exp2_TCGA_tune_ontix_beta0.01_dim29_METH	METH	29.0	TCGA
35	35	Exp2_TCGA_tune_ontix_beta0.01_dim29_METH	r2	ontix_B0.01	SVM	train	AGE	1.4675878870767813		Exp2_TCGA_tune_ontix_beta0.01_dim29_METH	METH	29.0	TCGA
36	36	Exp2_TCGA_tune_ontix_beta0.01_dim29_METH	r2	ontix_B0.01	SVM	train	ANEUPLOIDY_SCORE	5.91503365842551		Exp2_TCGA_tune_ontix_beta0.01_dim29_METH	METH	29.0	TCGA
37	37	Exp2_TCGA_tune_ontix_beta0.01_dim29_METH	r2	ontix_B0.01	SVM	train	MSI_SCORE_MANTIS	0.7379681287539621		Exp2_TCGA_tune_ontix_beta0.01_dim29_METH	METH	29.0	TCGA
38	38	Exp2_TCGA_tune_ontix_beta0.01_dim29_METH	r2	ontix_B0.01	SVM	train	OS_MONTHS	4.655816804010862		Exp2_TCGA_tune_ontix_beta0.01_dim29_METH	METH	29.0	TCGA
39	39	Exp2_TCGA_tune_ontix_beta0.01_dim29_METH	r2	ontix_B0.01	SVM	train	TMB_NONSYNONYMOUS	13.806793526520494		Exp2_TCGA_tune_ontix_beta0.01_dim29_METH	METH	29.0	TCGA
40	40	Exp2_TCGA_tune_ontix_beta0.01_dim29_METH	r2	ontix_B0.01	SVM	valid	AGE	2.1595424088125967		Exp2_TCGA_tune_ontix_beta0.01_dim29_METH	METH	29.0	TCGA
41	41	Exp2_TCGA_tune_ontix_beta0.01_dim29_METH	r2	ontix_B0.01	SVM	valid	ANEUPLOIDY_SCORE	9.456560378213284		Exp2_TCGA_tune_ontix_beta0.01_dim29_METH	METH	29.0	TCGA
42	42	Exp2_TCGA_tune_ontix_beta0.01_dim29_METH	r2	ontix_B0.01	SVM	valid	MSI_SCORE_MANTIS	4.013403080519719		Exp2_TCGA_tune_ontix_beta0.01_dim29_METH	METH	29.0	TCGA
43	43	Exp2_TCGA_tune_ontix_beta0.01_dim29_METH	r2	ontix_B0.01	SVM	valid	OS_MONTHS	4.215350734809384		Exp2_TCGA_tune_ontix_beta0.01_dim29_METH	METH	29.0	TCGA
44	44	Exp2_TCGA_tune_ontix_beta0.01_dim29_METH	r2	ontix_B0.01	SVM	valid	TMB_NONSYNONYMOUS	10.133282069506812		Exp2_TCGA_tune_ontix_beta0.01_dim29_METH	METH	29.0	TCGA
45	45	Exp2_TCGA_tune_ontix_beta0.01_dim29_METH	roc_auc_ovo	ontix_B0.01	Linear	test	AJCC_PATHOLOGIC_TUMOR_STAGE_SHORT	1.797932363117407		Exp2_TCGA_tune_ontix_beta0.01_dim29_METH	METH	29.0	TCGA
46	46	Exp2_TCGA_tune_ontix_beta0.01_dim29_METH	roc_auc_ovo	ontix_B0.01	Linear	test	CANCER_TYPE_ACRONYM	3.644215047779294		Exp2_TCGA_tune_ontix_beta0.01_dim29_METH	METH	29.0	TCGA
47	47	Exp2_TCGA_tune_ontix_beta0.01_dim29_METH	roc_auc_ovo	ontix_B0.01	Linear	test	DFS_STATUS	26.899543195920206		Exp2_TCGA_tune_ontix_beta0.01_dim29_METH	METH	29.0	TCGA
48	48	Exp2_TCGA_tune_ontix_beta0.01_dim29_METH	roc_auc_ovo	ontix_B0.01	Linear	test	OS_STATUS	-2.2211680812895342		Exp2_TCGA_tune_ontix_beta0.01_dim29_METH	METH	29.0	TCGA
49	49	Exp2_TCGA_tune_ontix_beta0.01_dim29_METH	roc_auc_ovo	ontix_B0.01	Linear	test	PFS_STATUS	7.721846273112873		Exp2_TCGA_tune_ontix_beta0.01_dim29_METH	METH	29.0	TCGA
50	50	Exp2_TCGA_tune_ontix_beta0.01_dim29_METH	roc_auc_ovo	ontix_B0.01	Linear	test	SEX	1.8299371453151554		Exp2_TCGA_tune_ontix_beta0.01_dim29_METH	METH	29.0	TCGA
51	51	Exp2_TCGA_tune_ontix_beta0.01_dim29_METH	roc_auc_ovo	ontix_B0.01	Linear	train	AJCC_PATHOLOGIC_TUMOR_STAGE_SHORT	3.1399092030772193		Exp2_TCGA_tune_ontix_beta0.01_dim29_METH	METH	29.0	TCGA
52	52	Exp2_TCGA_tune_ontix_beta0.01_dim29_METH	roc_auc_ovo	ontix_B0.01	Linear	train	CANCER_TYPE_ACRONYM	2.5970973418749232		Exp2_TCGA_tune_ontix_beta0.01_dim29_METH	METH	29.0	TCGA
53	53	Exp2_TCGA_tune_ontix_beta0.01_dim29_METH	roc_auc_ovo	ontix_B0.01	Linear	train	DFS_STATUS	9.108394702333447		Exp2_TCGA_tune_ontix_beta0.01_dim29_METH	METH	29.0	TCGA
54	54	Exp2_TCGA_tune_ontix_beta0.01_dim29_METH	roc_auc_ovo	ontix_B0.01	Linear	train	OS_STATUS	2.1490081447317277		Exp2_TCGA_tune_ontix_beta0.01_dim29_METH	METH	29.0	TCGA
55	55	Exp2_TCGA_tune_ontix_beta0.01_dim29_METH	roc_auc_ovo	ontix_B0.01	Linear	train	PFS_STATUS	33.180183063767394		Exp2_TCGA_tune_ontix_beta0.01_dim29_METH	METH	29.0	TCGA
56	56	Exp2_TCGA_tune_ontix_beta0.01_dim29_METH	roc_auc_ovo	ontix_B0.01	Linear	train	SEX	1.8260099563171226		Exp2_TCGA_tune_ontix_beta0.01_dim29_METH	METH	29.0	TCGA
57	57	Exp2_TCGA_tune_ontix_beta0.01_dim29_METH	roc_auc_ovo	ontix_B0.01	Linear	valid	AJCC_PATHOLOGIC_TUMOR_STAGE_SHORT	4.7381392351436595		Exp2_TCGA_tune_ontix_beta0.01_dim29_METH	METH	29.0	TCGA
58	58	Exp2_TCGA_tune_ontix_beta0.01_dim29_METH	roc_auc_ovo	ontix_B0.01	Linear	valid	CANCER_TYPE_ACRONYM	3.005608432605646		Exp2_TCGA_tune_ontix_beta0.01_dim29_METH	METH	29.0	TCGA
59	59	Exp2_TCGA_tune_ontix_beta0.01_dim29_METH	roc_auc_ovo	ontix_B0.01	Linear	valid	DFS_STATUS	13.51438583433491		Exp2_TCGA_tune_ontix_beta0.01_dim29_METH	METH	29.0	TCGA
60	60	Exp2_TCGA_tune_ontix_beta0.01_dim29_METH	roc_auc_ovo	ontix_B0.01	Linear	valid	OS_STATUS	1.4278671727864776		Exp2_TCGA_tune_ontix_beta0.01_dim29_METH	METH	29.0	TCGA
61	61	Exp2_TCGA_tune_ontix_beta0.01_dim29_METH	roc_auc_ovo	ontix_B0.01	Linear	valid	PFS_STATUS	31.576253995996208		Exp2_TCGA_tune_ontix_beta0.01_dim29_METH	METH	29.0	TCGA
62	62	Exp2_TCGA_tune_ontix_beta0.01_dim29_METH	roc_auc_ovo	ontix_B0.01	Linear	valid	SEX	1.8370273666770212		Exp2_TCGA_tune_ontix_beta0.01_dim29_METH	METH	29.0	TCGA
63	63	Exp2_TCGA_tune_ontix_beta0.01_dim29_METH	roc_auc_ovo	ontix_B0.01	RF	test	AJCC_PATHOLOGIC_TUMOR_STAGE_SHORT	3.6448604828096505		Exp2_TCGA_tune_ontix_beta0.01_dim29_METH	METH	29.0	TCGA
64	64	Exp2_TCGA_tune_ontix_beta0.01_dim29_METH	roc_auc_ovo	ontix_B0.01	RF	test	CANCER_TYPE_ACRONYM	2.2287952329124874		Exp2_TCGA_tune_ontix_beta0.01_dim29_METH	METH	29.0	TCGA
65	65	Exp2_TCGA_tune_ontix_beta0.01_dim29_METH	roc_auc_ovo	ontix_B0.01	RF	test	DFS_STATUS	7.637447041933972		Exp2_TCGA_tune_ontix_beta0.01_dim29_METH	METH	29.0	TCGA
66	66	Exp2_TCGA_tune_ontix_beta0.01_dim29_METH	roc_auc_ovo	ontix_B0.01	RF	test	OS_STATUS	0.18895808118274596		Exp2_TCGA_tune_ontix_beta0.01_dim29_METH	METH	29.0	TCGA
67	67	Exp2_TCGA_tune_ontix_beta0.01_dim29_METH	roc_auc_ovo	ontix_B0.01	RF	test	PFS_STATUS	4.578925511600897		Exp2_TCGA_tune_ontix_beta0.01_dim29_METH	METH	29.0	TCGA
68	68	Exp2_TCGA_tune_ontix_beta0.01_dim29_METH	roc_auc_ovo	ontix_B0.01	RF	test	SEX	1.4611235146856956		Exp2_TCGA_tune_ontix_beta0.01_dim29_METH	METH	29.0	TCGA
69	69	Exp2_TCGA_tune_ontix_beta0.01_dim29_METH	roc_auc_ovo	ontix_B0.01	RF	train	AJCC_PATHOLOGIC_TUMOR_STAGE_SHORT	-1.7961807542417743		Exp2_TCGA_tune_ontix_beta0.01_dim29_METH	METH	29.0	TCGA
70	70	Exp2_TCGA_tune_ontix_beta0.01_dim29_METH	roc_auc_ovo	ontix_B0.01	RF	train	CANCER_TYPE_ACRONYM	-0.6675186861677451		Exp2_TCGA_tune_ontix_beta0.01_dim29_METH	METH	29.0	TCGA
71	71	Exp2_TCGA_tune_ontix_beta0.01_dim29_METH	roc_auc_ovo	ontix_B0.01	RF	train	DFS_STATUS	-6.440488805899143		Exp2_TCGA_tune_ontix_beta0.01_dim29_METH	METH	29.0	TCGA
72	72	Exp2_TCGA_tune_ontix_beta0.01_dim29_METH	roc_auc_ovo	ontix_B0.01	RF	train	OS_STATUS	1.4092695436102929		Exp2_TCGA_tune_ontix_beta0.01_dim29_METH	METH	29.0	TCGA
73	73	Exp2_TCGA_tune_ontix_beta0.01_dim29_METH	roc_auc_ovo	ontix_B0.01	RF	train	PFS_STATUS	-6.753030144384943		Exp2_TCGA_tune_ontix_beta0.01_dim29_METH	METH	29.0	TCGA
74	74	Exp2_TCGA_tune_ontix_beta0.01_dim29_METH	roc_auc_ovo	ontix_B0.01	RF	train	SEX	1.5184150646020729		Exp2_TCGA_tune_ontix_beta0.01_dim29_METH	METH	29.0	TCGA
75	75	Exp2_TCGA_tune_ontix_beta0.01_dim29_METH	roc_auc_ovo	ontix_B0.01	RF	valid	AJCC_PATHOLOGIC_TUMOR_STAGE_SHORT	-0.045457819323899855		Exp2_TCGA_tune_ontix_beta0.01_dim29_METH	METH	29.0	TCGA
76	76	Exp2_TCGA_tune_ontix_beta0.01_dim29_METH	roc_auc_ovo	ontix_B0.01	RF	valid	CANCER_TYPE_ACRONYM	2.488151082350603		Exp2_TCGA_tune_ontix_beta0.01_dim29_METH	METH	29.0	TCGA
77	77	Exp2_TCGA_tune_ontix_beta0.01_dim29_METH	roc_auc_ovo	ontix_B0.01	RF	valid	DFS_STATUS	5.849528424714622		Exp2_TCGA_tune_ontix_beta0.01_dim29_METH	METH	29.0	TCGA
78	78	Exp2_TCGA_tune_ontix_beta0.01_dim29_METH	roc_auc_ovo	ontix_B0.01	RF	valid	OS_STATUS	-1.712042212980686		Exp2_TCGA_tune_ontix_beta0.01_dim29_METH	METH	29.0	TCGA
79	79	Exp2_TCGA_tune_ontix_beta0.01_dim29_METH	roc_auc_ovo	ontix_B0.01	RF	valid	PFS_STATUS	10.50718145791787		Exp2_TCGA_tune_ontix_beta0.01_dim29_METH	METH	29.0	TCGA
80	80	Exp2_TCGA_tune_ontix_beta0.01_dim29_METH	roc_auc_ovo	ontix_B0.01	RF	valid	SEX	1.5247847774467598		Exp2_TCGA_tune_ontix_beta0.01_dim29_METH	METH	29.0	TCGA
81	81	Exp2_TCGA_tune_ontix_beta0.01_dim29_METH	roc_auc_ovo	ontix_B0.01	SVM	test	AJCC_PATHOLOGIC_TUMOR_STAGE_SHORT	5.545619081044371		Exp2_TCGA_tune_ontix_beta0.01_dim29_METH	METH	29.0	TCGA
82	82	Exp2_TCGA_tune_ontix_beta0.01_dim29_METH	roc_auc_ovo	ontix_B0.01	SVM	test	CANCER_TYPE_ACRONYM	3.2110060472181288		Exp2_TCGA_tune_ontix_beta0.01_dim29_METH	METH	29.0	TCGA
83	83	Exp2_TCGA_tune_ontix_beta0.01_dim29_METH	roc_auc_ovo	ontix_B0.01	SVM	test	DFS_STATUS	6.306752206940774		Exp2_TCGA_tune_ontix_beta0.01_dim29_METH	METH	29.0	TCGA
84	84	Exp2_TCGA_tune_ontix_beta0.01_dim29_METH	roc_auc_ovo	ontix_B0.01	SVM	test	OS_STATUS	-6.483277994700023		Exp2_TCGA_tune_ontix_beta0.01_dim29_METH	METH	29.0	TCGA
85	85	Exp2_TCGA_tune_ontix_beta0.01_dim29_METH	roc_auc_ovo	ontix_B0.01	SVM	test	PFS_STATUS	7.082589824593747		Exp2_TCGA_tune_ontix_beta0.01_dim29_METH	METH	29.0	TCGA
86	86	Exp2_TCGA_tune_ontix_beta0.01_dim29_METH	roc_auc_ovo	ontix_B0.01	SVM	test	SEX	1.6975571322957388		Exp2_TCGA_tune_ontix_beta0.01_dim29_METH	METH	29.0	TCGA
87	87	Exp2_TCGA_tune_ontix_beta0.01_dim29_METH	roc_auc_ovo	ontix_B0.01	SVM	train	AJCC_PATHOLOGIC_TUMOR_STAGE_SHORT	0.231220732655914		Exp2_TCGA_tune_ontix_beta0.01_dim29_METH	METH	29.0	TCGA
88	88	Exp2_TCGA_tune_ontix_beta0.01_dim29_METH	roc_auc_ovo	ontix_B0.01	SVM	train	CANCER_TYPE_ACRONYM	2.2289426400412977		Exp2_TCGA_tune_ontix_beta0.01_dim29_METH	METH	29.0	TCGA
89	89	Exp2_TCGA_tune_ontix_beta0.01_dim29_METH	roc_auc_ovo	ontix_B0.01	SVM	train	DFS_STATUS	-0.7070269724813242		Exp2_TCGA_tune_ontix_beta0.01_dim29_METH	METH	29.0	TCGA
90	90	Exp2_TCGA_tune_ontix_beta0.01_dim29_METH	roc_auc_ovo	ontix_B0.01	SVM	train	OS_STATUS	0.33252851629680297		Exp2_TCGA_tune_ontix_beta0.01_dim29_METH	METH	29.0	TCGA
91	91	Exp2_TCGA_tune_ontix_beta0.01_dim29_METH	roc_auc_ovo	ontix_B0.01	SVM	train	PFS_STATUS	-1.1586392372365737		Exp2_TCGA_tune_ontix_beta0.01_dim29_METH	METH	29.0	TCGA
92	92	Exp2_TCGA_tune_ontix_beta0.01_dim29_METH	roc_auc_ovo	ontix_B0.01	SVM	train	SEX	1.6061942573156043		Exp2_TCGA_tune_ontix_beta0.01_dim29_METH	METH	29.0	TCGA
93	93	Exp2_TCGA_tune_ontix_beta0.01_dim29_METH	roc_auc_ovo	ontix_B0.01	SVM	valid	AJCC_PATHOLOGIC_TUMOR_STAGE_SHORT	3.636678597259037		Exp2_TCGA_tune_ontix_beta0.01_dim29_METH	METH	29.0	TCGA
94	94	Exp2_TCGA_tune_ontix_beta0.01_dim29_METH	roc_auc_ovo	ontix_B0.01	SVM	valid	CANCER_TYPE_ACRONYM	2.3981891884722706		Exp2_TCGA_tune_ontix_beta0.01_dim29_METH	METH	29.0	TCGA
95	95	Exp2_TCGA_tune_ontix_beta0.01_dim29_METH	roc_auc_ovo	ontix_B0.01	SVM	valid	DFS_STATUS	5.617269164910327		Exp2_TCGA_tune_ontix_beta0.01_dim29_METH	METH	29.0	TCGA
96	96	Exp2_TCGA_tune_ontix_beta0.01_dim29_METH	roc_auc_ovo	ontix_B0.01	SVM	valid	OS_STATUS	0.2706862933590276		Exp2_TCGA_tune_ontix_beta0.01_dim29_METH	METH	29.0	TCGA
97	97	Exp2_TCGA_tune_ontix_beta0.01_dim29_METH	roc_auc_ovo	ontix_B0.01	SVM	valid	PFS_STATUS	7.172050587885914		Exp2_TCGA_tune_ontix_beta0.01_dim29_METH	METH	29.0	TCGA
98	98	Exp2_TCGA_tune_ontix_beta0.01_dim29_METH	roc_auc_ovo	ontix_B0.01	SVM	valid	SEX	1.6784037235345708		Exp2_TCGA_tune_ontix_beta0.01_dim29_METH	METH	29.0	TCGA
99	0	Exp2_TCGA_tune_ontix_beta0.01_dim29_METH	r2	PCA	Linear	test	AGE	11.6322733983636		Exp2_TCGA_tune_ontix_beta0.01_dim29_METH	METH	29.0	TCGA
100	1	Exp2_TCGA_tune_ontix_beta0.01_dim29_METH	r2	PCA	Linear	test	ANEUPLOIDY_SCORE	8.65046236721394		Exp2_TCGA_tune_ontix_beta0.01_dim29_METH	METH	29.0	TCGA
101	2	Exp2_TCGA_tune_ontix_beta0.01_dim29_METH	r2	PCA	Linear	test	MSI_SCORE_MANTIS	4.168529070511375		Exp2_TCGA_tune_ontix_beta0.01_dim29_METH	METH	29.0	TCGA
102	3	Exp2_TCGA_tune_ontix_beta0.01_dim29_METH	r2	PCA	Linear	test	OS_MONTHS	2.4647142888190188		Exp2_TCGA_tune_ontix_beta0.01_dim29_METH	METH	29.0	TCGA
103	4	Exp2_TCGA_tune_ontix_beta0.01_dim29_METH	r2	PCA	Linear	test	TMB_NONSYNONYMOUS	2.934896125706338		Exp2_TCGA_tune_ontix_beta0.01_dim29_METH	METH	29.0	TCGA
104	5	Exp2_TCGA_tune_ontix_beta0.01_dim29_METH	r2	PCA	Linear	train	AGE	3.7087979992995432		Exp2_TCGA_tune_ontix_beta0.01_dim29_METH	METH	29.0	TCGA
105	6	Exp2_TCGA_tune_ontix_beta0.01_dim29_METH	r2	PCA	Linear	train	ANEUPLOIDY_SCORE	9.6496755474688		Exp2_TCGA_tune_ontix_beta0.01_dim29_METH	METH	29.0	TCGA
106	7	Exp2_TCGA_tune_ontix_beta0.01_dim29_METH	r2	PCA	Linear	train	MSI_SCORE_MANTIS	4.450333972019235		Exp2_TCGA_tune_ontix_beta0.01_dim29_METH	METH	29.0	TCGA
107	8	Exp2_TCGA_tune_ontix_beta0.01_dim29_METH	r2	PCA	Linear	train	OS_MONTHS	14.778506009980894		Exp2_TCGA_tune_ontix_beta0.01_dim29_METH	METH	29.0	TCGA
108	9	Exp2_TCGA_tune_ontix_beta0.01_dim29_METH	r2	PCA	Linear	train	TMB_NONSYNONYMOUS	6.626866963976631		Exp2_TCGA_tune_ontix_beta0.01_dim29_METH	METH	29.0	TCGA
109	10	Exp2_TCGA_tune_ontix_beta0.01_dim29_METH	r2	PCA	Linear	valid	AGE	3.7302929708035064		Exp2_TCGA_tune_ontix_beta0.01_dim29_METH	METH	29.0	TCGA
110	11	Exp2_TCGA_tune_ontix_beta0.01_dim29_METH	r2	PCA	Linear	valid	ANEUPLOIDY_SCORE	15.060531311941563		Exp2_TCGA_tune_ontix_beta0.01_dim29_METH	METH	29.0	TCGA
111	12	Exp2_TCGA_tune_ontix_beta0.01_dim29_METH	r2	PCA	Linear	valid	MSI_SCORE_MANTIS	3.6550639902597912		Exp2_TCGA_tune_ontix_beta0.01_dim29_METH	METH	29.0	TCGA
112	13	Exp2_TCGA_tune_ontix_beta0.01_dim29_METH	r2	PCA	Linear	valid	OS_MONTHS	3.243742026488605		Exp2_TCGA_tune_ontix_beta0.01_dim29_METH	METH	29.0	TCGA
113	14	Exp2_TCGA_tune_ontix_beta0.01_dim29_METH	r2	PCA	Linear	valid	TMB_NONSYNONYMOUS	5.195533109518157		Exp2_TCGA_tune_ontix_beta0.01_dim29_METH	METH	29.0	TCGA
114	15	Exp2_TCGA_tune_ontix_beta0.01_dim29_METH	r2	PCA	RF	test	AGE	2.3985396696010435		Exp2_TCGA_tune_ontix_beta0.01_dim29_METH	METH	29.0	TCGA
115	16	Exp2_TCGA_tune_ontix_beta0.01_dim29_METH	r2	PCA	RF	test	ANEUPLOIDY_SCORE	10.218344211296731		Exp2_TCGA_tune_ontix_beta0.01_dim29_METH	METH	29.0	TCGA
116	17	Exp2_TCGA_tune_ontix_beta0.01_dim29_METH	r2	PCA	RF	test	MSI_SCORE_MANTIS	3.7821752392243306		Exp2_TCGA_tune_ontix_beta0.01_dim29_METH	METH	29.0	TCGA
117	18	Exp2_TCGA_tune_ontix_beta0.01_dim29_METH	r2	PCA	RF	test	OS_MONTHS	2.9236510765736914		Exp2_TCGA_tune_ontix_beta0.01_dim29_METH	METH	29.0	TCGA
118	19	Exp2_TCGA_tune_ontix_beta0.01_dim29_METH	r2	PCA	RF	test	TMB_NONSYNONYMOUS	1.4041715541743618		Exp2_TCGA_tune_ontix_beta0.01_dim29_METH	METH	29.0	TCGA
119	20	Exp2_TCGA_tune_ontix_beta0.01_dim29_METH	r2	PCA	RF	train	AGE	0.7235894215598059		Exp2_TCGA_tune_ontix_beta0.01_dim29_METH	METH	29.0	TCGA
120	21	Exp2_TCGA_tune_ontix_beta0.01_dim29_METH	r2	PCA	RF	train	ANEUPLOIDY_SCORE	2.493569211945235		Exp2_TCGA_tune_ontix_beta0.01_dim29_METH	METH	29.0	TCGA
121	22	Exp2_TCGA_tune_ontix_beta0.01_dim29_METH	r2	PCA	RF	train	MSI_SCORE_MANTIS	2.6918338359585845		Exp2_TCGA_tune_ontix_beta0.01_dim29_METH	METH	29.0	TCGA
122	23	Exp2_TCGA_tune_ontix_beta0.01_dim29_METH	r2	PCA	RF	train	OS_MONTHS	1.6849580816738234		Exp2_TCGA_tune_ontix_beta0.01_dim29_METH	METH	29.0	TCGA
123	24	Exp2_TCGA_tune_ontix_beta0.01_dim29_METH	r2	PCA	RF	train	TMB_NONSYNONYMOUS	3.8302744874537016		Exp2_TCGA_tune_ontix_beta0.01_dim29_METH	METH	29.0	TCGA
124	25	Exp2_TCGA_tune_ontix_beta0.01_dim29_METH	r2	PCA	RF	valid	AGE	1.79647823432568		Exp2_TCGA_tune_ontix_beta0.01_dim29_METH	METH	29.0	TCGA
125	26	Exp2_TCGA_tune_ontix_beta0.01_dim29_METH	r2	PCA	RF	valid	ANEUPLOIDY_SCORE	11.443069246332211		Exp2_TCGA_tune_ontix_beta0.01_dim29_METH	METH	29.0	TCGA
126	27	Exp2_TCGA_tune_ontix_beta0.01_dim29_METH	r2	PCA	RF	valid	MSI_SCORE_MANTIS	3.4075387469502783		Exp2_TCGA_tune_ontix_beta0.01_dim29_METH	METH	29.0	TCGA
127	28	Exp2_TCGA_tune_ontix_beta0.01_dim29_METH	r2	PCA	RF	valid	OS_MONTHS	2.8434656901072173		Exp2_TCGA_tune_ontix_beta0.01_dim29_METH	METH	29.0	TCGA
128	29	Exp2_TCGA_tune_ontix_beta0.01_dim29_METH	r2	PCA	RF	valid	TMB_NONSYNONYMOUS	2.343923911639183		Exp2_TCGA_tune_ontix_beta0.01_dim29_METH	METH	29.0	TCGA
129	30	Exp2_TCGA_tune_ontix_beta0.01_dim29_METH	r2	PCA	SVM	test	AGE	10.649987212093716		Exp2_TCGA_tune_ontix_beta0.01_dim29_METH	METH	29.0	TCGA
130	31	Exp2_TCGA_tune_ontix_beta0.01_dim29_METH	r2	PCA	SVM	test	ANEUPLOIDY_SCORE	6.174439366645298		Exp2_TCGA_tune_ontix_beta0.01_dim29_METH	METH	29.0	TCGA
131	32	Exp2_TCGA_tune_ontix_beta0.01_dim29_METH	r2	PCA	SVM	test	MSI_SCORE_MANTIS	4.056656205411766		Exp2_TCGA_tune_ontix_beta0.01_dim29_METH	METH	29.0	TCGA
132	33	Exp2_TCGA_tune_ontix_beta0.01_dim29_METH	r2	PCA	SVM	test	OS_MONTHS	3.801426637302929		Exp2_TCGA_tune_ontix_beta0.01_dim29_METH	METH	29.0	TCGA
133	34	Exp2_TCGA_tune_ontix_beta0.01_dim29_METH	r2	PCA	SVM	test	TMB_NONSYNONYMOUS	7.2119051781049		Exp2_TCGA_tune_ontix_beta0.01_dim29_METH	METH	29.0	TCGA
134	35	Exp2_TCGA_tune_ontix_beta0.01_dim29_METH	r2	PCA	SVM	train	AGE	1.8076134000319999		Exp2_TCGA_tune_ontix_beta0.01_dim29_METH	METH	29.0	TCGA
135	36	Exp2_TCGA_tune_ontix_beta0.01_dim29_METH	r2	PCA	SVM	train	ANEUPLOIDY_SCORE	6.3731030171598535		Exp2_TCGA_tune_ontix_beta0.01_dim29_METH	METH	29.0	TCGA
136	37	Exp2_TCGA_tune_ontix_beta0.01_dim29_METH	r2	PCA	SVM	train	MSI_SCORE_MANTIS	0.7673937395025254		Exp2_TCGA_tune_ontix_beta0.01_dim29_METH	METH	29.0	TCGA
137	38	Exp2_TCGA_tune_ontix_beta0.01_dim29_METH	r2	PCA	SVM	train	OS_MONTHS	4.6557032182833105		Exp2_TCGA_tune_ontix_beta0.01_dim29_METH	METH	29.0	TCGA
138	39	Exp2_TCGA_tune_ontix_beta0.01_dim29_METH	r2	PCA	SVM	train	TMB_NONSYNONYMOUS	13.680198180284718		Exp2_TCGA_tune_ontix_beta0.01_dim29_METH	METH	29.0	TCGA
139	40	Exp2_TCGA_tune_ontix_beta0.01_dim29_METH	r2	PCA	SVM	valid	AGE	2.856776219451221		Exp2_TCGA_tune_ontix_beta0.01_dim29_METH	METH	29.0	TCGA
140	41	Exp2_TCGA_tune_ontix_beta0.01_dim29_METH	r2	PCA	SVM	valid	ANEUPLOIDY_SCORE	10.181357453820333		Exp2_TCGA_tune_ontix_beta0.01_dim29_METH	METH	29.0	TCGA
141	42	Exp2_TCGA_tune_ontix_beta0.01_dim29_METH	r2	PCA	SVM	valid	MSI_SCORE_MANTIS	4.606400553590625		Exp2_TCGA_tune_ontix_beta0.01_dim29_METH	METH	29.0	TCGA
142	43	Exp2_TCGA_tune_ontix_beta0.01_dim29_METH	r2	PCA	SVM	valid	OS_MONTHS	4.746211102429122		Exp2_TCGA_tune_ontix_beta0.01_dim29_METH	METH	29.0	TCGA
143	44	Exp2_TCGA_tune_ontix_beta0.01_dim29_METH	r2	PCA	SVM	valid	TMB_NONSYNONYMOUS	10.894259081953889		Exp2_TCGA_tune_ontix_beta0.01_dim29_METH	METH	29.0	TCGA
144	45	Exp2_TCGA_tune_ontix_beta0.01_dim29_METH	roc_auc_ovo	PCA	Linear	test	AJCC_PATHOLOGIC_TUMOR_STAGE_SHORT	3.06336091739177		Exp2_TCGA_tune_ontix_beta0.01_dim29_METH	METH	29.0	TCGA
145	46	Exp2_TCGA_tune_ontix_beta0.01_dim29_METH	roc_auc_ovo	PCA	Linear	test	CANCER_TYPE_ACRONYM	3.845570300500683		Exp2_TCGA_tune_ontix_beta0.01_dim29_METH	METH	29.0	TCGA
146	47	Exp2_TCGA_tune_ontix_beta0.01_dim29_METH	roc_auc_ovo	PCA	Linear	test	DFS_STATUS	28.35035986998058		Exp2_TCGA_tune_ontix_beta0.01_dim29_METH	METH	29.0	TCGA
147	48	Exp2_TCGA_tune_ontix_beta0.01_dim29_METH	roc_auc_ovo	PCA	Linear	test	OS_STATUS	2.4003515230527204		Exp2_TCGA_tune_ontix_beta0.01_dim29_METH	METH	29.0	TCGA
148	49	Exp2_TCGA_tune_ontix_beta0.01_dim29_METH	roc_auc_ovo	PCA	Linear	test	PFS_STATUS	6.885143904166522		Exp2_TCGA_tune_ontix_beta0.01_dim29_METH	METH	29.0	TCGA
149	50	Exp2_TCGA_tune_ontix_beta0.01_dim29_METH	roc_auc_ovo	PCA	Linear	test	SEX	1.8344694973269648		Exp2_TCGA_tune_ontix_beta0.01_dim29_METH	METH	29.0	TCGA
150	51	Exp2_TCGA_tune_ontix_beta0.01_dim29_METH	roc_auc_ovo	PCA	Linear	train	AJCC_PATHOLOGIC_TUMOR_STAGE_SHORT	3.0690586957523083		Exp2_TCGA_tune_ontix_beta0.01_dim29_METH	METH	29.0	TCGA
151	52	Exp2_TCGA_tune_ontix_beta0.01_dim29_METH	roc_auc_ovo	PCA	Linear	train	CANCER_TYPE_ACRONYM	2.6337038982892076		Exp2_TCGA_tune_ontix_beta0.01_dim29_METH	METH	29.0	TCGA
152	53	Exp2_TCGA_tune_ontix_beta0.01_dim29_METH	roc_auc_ovo	PCA	Linear	train	DFS_STATUS	9.31177344660978		Exp2_TCGA_tune_ontix_beta0.01_dim29_METH	METH	29.0	TCGA
153	54	Exp2_TCGA_tune_ontix_beta0.01_dim29_METH	roc_auc_ovo	PCA	Linear	train	OS_STATUS	2.0510272490950614		Exp2_TCGA_tune_ontix_beta0.01_dim29_METH	METH	29.0	TCGA
154	55	Exp2_TCGA_tune_ontix_beta0.01_dim29_METH	roc_auc_ovo	PCA	Linear	train	PFS_STATUS	31.20079546621325		Exp2_TCGA_tune_ontix_beta0.01_dim29_METH	METH	29.0	TCGA
155	56	Exp2_TCGA_tune_ontix_beta0.01_dim29_METH	roc_auc_ovo	PCA	Linear	train	SEX	1.8316566034755064		Exp2_TCGA_tune_ontix_beta0.01_dim29_METH	METH	29.0	TCGA
156	57	Exp2_TCGA_tune_ontix_beta0.01_dim29_METH	roc_auc_ovo	PCA	Linear	valid	AJCC_PATHOLOGIC_TUMOR_STAGE_SHORT	5.43598538439831		Exp2_TCGA_tune_ontix_beta0.01_dim29_METH	METH	29.0	TCGA
157	58	Exp2_TCGA_tune_ontix_beta0.01_dim29_METH	roc_auc_ovo	PCA	Linear	valid	CANCER_TYPE_ACRONYM	3.0899365144447306		Exp2_TCGA_tune_ontix_beta0.01_dim29_METH	METH	29.0	TCGA
158	59	Exp2_TCGA_tune_ontix_beta0.01_dim29_METH	roc_auc_ovo	PCA	Linear	valid	DFS_STATUS	13.30751289509957		Exp2_TCGA_tune_ontix_beta0.01_dim29_METH	METH	29.0	TCGA
159	60	Exp2_TCGA_tune_ontix_beta0.01_dim29_METH	roc_auc_ovo	PCA	Linear	valid	OS_STATUS	2.4101273695018146		Exp2_TCGA_tune_ontix_beta0.01_dim29_METH	METH	29.0	TCGA
160	61	Exp2_TCGA_tune_ontix_beta0.01_dim29_METH	roc_auc_ovo	PCA	Linear	valid	PFS_STATUS	31.02314043271474		Exp2_TCGA_tune_ontix_beta0.01_dim29_METH	METH	29.0	TCGA
161	62	Exp2_TCGA_tune_ontix_beta0.01_dim29_METH	roc_auc_ovo	PCA	Linear	valid	SEX	1.8417903583519213		Exp2_TCGA_tune_ontix_beta0.01_dim29_METH	METH	29.0	TCGA
162	63	Exp2_TCGA_tune_ontix_beta0.01_dim29_METH	roc_auc_ovo	PCA	RF	test	AJCC_PATHOLOGIC_TUMOR_STAGE_SHORT	3.4065196970450105		Exp2_TCGA_tune_ontix_beta0.01_dim29_METH	METH	29.0	TCGA
163	64	Exp2_TCGA_tune_ontix_beta0.01_dim29_METH	roc_auc_ovo	PCA	RF	test	CANCER_TYPE_ACRONYM	3.0190524842577		Exp2_TCGA_tune_ontix_beta0.01_dim29_METH	METH	29.0	TCGA
164	65	Exp2_TCGA_tune_ontix_beta0.01_dim29_METH	roc_auc_ovo	PCA	RF	test	DFS_STATUS	9.582609719469307		Exp2_TCGA_tune_ontix_beta0.01_dim29_METH	METH	29.0	TCGA
165	66	Exp2_TCGA_tune_ontix_beta0.01_dim29_METH	roc_auc_ovo	PCA	RF	test	OS_STATUS	-0.5370133640152803		Exp2_TCGA_tune_ontix_beta0.01_dim29_METH	METH	29.0	TCGA
166	67	Exp2_TCGA_tune_ontix_beta0.01_dim29_METH	roc_auc_ovo	PCA	RF	test	PFS_STATUS	3.806630435800612		Exp2_TCGA_tune_ontix_beta0.01_dim29_METH	METH	29.0	TCGA
167	68	Exp2_TCGA_tune_ontix_beta0.01_dim29_METH	roc_auc_ovo	PCA	RF	test	SEX	1.4752847145749741		Exp2_TCGA_tune_ontix_beta0.01_dim29_METH	METH	29.0	TCGA
168	69	Exp2_TCGA_tune_ontix_beta0.01_dim29_METH	roc_auc_ovo	PCA	RF	train	AJCC_PATHOLOGIC_TUMOR_STAGE_SHORT	-0.3529889655677167		Exp2_TCGA_tune_ontix_beta0.01_dim29_METH	METH	29.0	TCGA
169	70	Exp2_TCGA_tune_ontix_beta0.01_dim29_METH	roc_auc_ovo	PCA	RF	train	CANCER_TYPE_ACRONYM	1.9595461201033648		Exp2_TCGA_tune_ontix_beta0.01_dim29_METH	METH	29.0	TCGA
170	71	Exp2_TCGA_tune_ontix_beta0.01_dim29_METH	roc_auc_ovo	PCA	RF	train	DFS_STATUS	-3.400915726682472		Exp2_TCGA_tune_ontix_beta0.01_dim29_METH	METH	29.0	TCGA
171	72	Exp2_TCGA_tune_ontix_beta0.01_dim29_METH	roc_auc_ovo	PCA	RF	train	OS_STATUS	0.9996444386167485		Exp2_TCGA_tune_ontix_beta0.01_dim29_METH	METH	29.0	TCGA
172	73	Exp2_TCGA_tune_ontix_beta0.01_dim29_METH	roc_auc_ovo	PCA	RF	train	PFS_STATUS	-4.458829915338542		Exp2_TCGA_tune_ontix_beta0.01_dim29_METH	METH	29.0	TCGA
173	74	Exp2_TCGA_tune_ontix_beta0.01_dim29_METH	roc_auc_ovo	PCA	RF	train	SEX	1.5398307103041138		Exp2_TCGA_tune_ontix_beta0.01_dim29_METH	METH	29.0	TCGA
174	75	Exp2_TCGA_tune_ontix_beta0.01_dim29_METH	roc_auc_ovo	PCA	RF	valid	AJCC_PATHOLOGIC_TUMOR_STAGE_SHORT	-0.07319053949563488		Exp2_TCGA_tune_ontix_beta0.01_dim29_METH	METH	29.0	TCGA
175	76	Exp2_TCGA_tune_ontix_beta0.01_dim29_METH	roc_auc_ovo	PCA	RF	valid	CANCER_TYPE_ACRONYM	3.923883329084576		Exp2_TCGA_tune_ontix_beta0.01_dim29_METH	METH	29.0	TCGA
176	77	Exp2_TCGA_tune_ontix_beta0.01_dim29_METH	roc_auc_ovo	PCA	RF	valid	DFS_STATUS	6.145183648355432		Exp2_TCGA_tune_ontix_beta0.01_dim29_METH	METH	29.0	TCGA
177	78	Exp2_TCGA_tune_ontix_beta0.01_dim29_METH	roc_auc_ovo	PCA	RF	valid	OS_STATUS	-1.7061619298380817		Exp2_TCGA_tune_ontix_beta0.01_dim29_METH	METH	29.0	TCGA
178	79	Exp2_TCGA_tune_ontix_beta0.01_dim29_METH	roc_auc_ovo	PCA	RF	valid	PFS_STATUS	10.80313004119554		Exp2_TCGA_tune_ontix_beta0.01_dim29_METH	METH	29.0	TCGA
179	80	Exp2_TCGA_tune_ontix_beta0.01_dim29_METH	roc_auc_ovo	PCA	RF	valid	SEX	1.5375537755629565		Exp2_TCGA_tune_ontix_beta0.01_dim29_METH	METH	29.0	TCGA
180	81	Exp2_TCGA_tune_ontix_beta0.01_dim29_METH	roc_auc_ovo	PCA	SVM	test	AJCC_PATHOLOGIC_TUMOR_STAGE_SHORT	5.878405761618579		Exp2_TCGA_tune_ontix_beta0.01_dim29_METH	METH	29.0	TCGA
181	82	Exp2_TCGA_tune_ontix_beta0.01_dim29_METH	roc_auc_ovo	PCA	SVM	test	CANCER_TYPE_ACRONYM	3.3124786370991686		Exp2_TCGA_tune_ontix_beta0.01_dim29_METH	METH	29.0	TCGA
182	83	Exp2_TCGA_tune_ontix_beta0.01_dim29_METH	roc_auc_ovo	PCA	SVM	test	DFS_STATUS	6.734800260055263		Exp2_TCGA_tune_ontix_beta0.01_dim29_METH	METH	29.0	TCGA
183	84	Exp2_TCGA_tune_ontix_beta0.01_dim29_METH	roc_auc_ovo	PCA	SVM	test	OS_STATUS	-5.413922562995514		Exp2_TCGA_tune_ontix_beta0.01_dim29_METH	METH	29.0	TCGA
184	85	Exp2_TCGA_tune_ontix_beta0.01_dim29_METH	roc_auc_ovo	PCA	SVM	test	PFS_STATUS	6.948138282622022		Exp2_TCGA_tune_ontix_beta0.01_dim29_METH	METH	29.0	TCGA
185	86	Exp2_TCGA_tune_ontix_beta0.01_dim29_METH	roc_auc_ovo	PCA	SVM	test	SEX	1.705668416020267		Exp2_TCGA_tune_ontix_beta0.01_dim29_METH	METH	29.0	TCGA
186	87	Exp2_TCGA_tune_ontix_beta0.01_dim29_METH	roc_auc_ovo	PCA	SVM	train	AJCC_PATHOLOGIC_TUMOR_STAGE_SHORT	0.06711886709164008		Exp2_TCGA_tune_ontix_beta0.01_dim29_METH	METH	29.0	TCGA
187	88	Exp2_TCGA_tune_ontix_beta0.01_dim29_METH	roc_auc_ovo	PCA	SVM	train	CANCER_TYPE_ACRONYM	2.2755544680081417		Exp2_TCGA_tune_ontix_beta0.01_dim29_METH	METH	29.0	TCGA
188	89	Exp2_TCGA_tune_ontix_beta0.01_dim29_METH	roc_auc_ovo	PCA	SVM	train	DFS_STATUS	-0.47126894064352726		Exp2_TCGA_tune_ontix_beta0.01_dim29_METH	METH	29.0	TCGA
189	90	Exp2_TCGA_tune_ontix_beta0.01_dim29_METH	roc_auc_ovo	PCA	SVM	train	OS_STATUS	-0.4141169196486035		Exp2_TCGA_tune_ontix_beta0.01_dim29_METH	METH	29.0	TCGA
190	91	Exp2_TCGA_tune_ontix_beta0.01_dim29_METH	roc_auc_ovo	PCA	SVM	train	PFS_STATUS	-1.2725107229356325		Exp2_TCGA_tune_ontix_beta0.01_dim29_METH	METH	29.0	TCGA
191	92	Exp2_TCGA_tune_ontix_beta0.01_dim29_METH	roc_auc_ovo	PCA	SVM	train	SEX	1.6080480515175606		Exp2_TCGA_tune_ontix_beta0.01_dim29_METH	METH	29.0	TCGA
192	93	Exp2_TCGA_tune_ontix_beta0.01_dim29_METH	roc_auc_ovo	PCA	SVM	valid	AJCC_PATHOLOGIC_TUMOR_STAGE_SHORT	4.408697409695609		Exp2_TCGA_tune_ontix_beta0.01_dim29_METH	METH	29.0	TCGA
193	94	Exp2_TCGA_tune_ontix_beta0.01_dim29_METH	roc_auc_ovo	PCA	SVM	valid	CANCER_TYPE_ACRONYM	2.476286185762757		Exp2_TCGA_tune_ontix_beta0.01_dim29_METH	METH	29.0	TCGA
194	95	Exp2_TCGA_tune_ontix_beta0.01_dim29_METH	roc_auc_ovo	PCA	SVM	valid	DFS_STATUS	5.917062743320277		Exp2_TCGA_tune_ontix_beta0.01_dim29_METH	METH	29.0	TCGA
195	96	Exp2_TCGA_tune_ontix_beta0.01_dim29_METH	roc_auc_ovo	PCA	SVM	valid	OS_STATUS	1.4336281546959548		Exp2_TCGA_tune_ontix_beta0.01_dim29_METH	METH	29.0	TCGA
196	97	Exp2_TCGA_tune_ontix_beta0.01_dim29_METH	roc_auc_ovo	PCA	SVM	valid	PFS_STATUS	7.490667831289588		Exp2_TCGA_tune_ontix_beta0.01_dim29_METH	METH	29.0	TCGA
197	98	Exp2_TCGA_tune_ontix_beta0.01_dim29_METH	roc_auc_ovo	PCA	SVM	valid	SEX	1.6886730818782538		Exp2_TCGA_tune_ontix_beta0.01_dim29_METH	METH	29.0	TCGA
198	0	Exp2_TCGA_tune_ontix_beta0.01_dim29_METH	r2	UMAP	Linear	test	AGE	11.861651121743304		Exp2_TCGA_tune_ontix_beta0.01_dim29_METH	METH	29.0	TCGA
199	1	Exp2_TCGA_tune_ontix_beta0.01_dim29_METH	r2	UMAP	Linear	test	ANEUPLOIDY_SCORE	6.319209446345287		Exp2_TCGA_tune_ontix_beta0.01_dim29_METH	METH	29.0	TCGA
200	2	Exp2_TCGA_tune_ontix_beta0.01_dim29_METH	r2	UMAP	Linear	test	MSI_SCORE_MANTIS	0.48596974284469846		Exp2_TCGA_tune_ontix_beta0.01_dim29_METH	METH	29.0	TCGA
201	3	Exp2_TCGA_tune_ontix_beta0.01_dim29_METH	r2	UMAP	Linear	test	OS_MONTHS	2.989771465499006		Exp2_TCGA_tune_ontix_beta0.01_dim29_METH	METH	29.0	TCGA
202	4	Exp2_TCGA_tune_ontix_beta0.01_dim29_METH	r2	UMAP	Linear	test	TMB_NONSYNONYMOUS	1.5965087040485333		Exp2_TCGA_tune_ontix_beta0.01_dim29_METH	METH	29.0	TCGA
203	5	Exp2_TCGA_tune_ontix_beta0.01_dim29_METH	r2	UMAP	Linear	train	AGE	4.284170471892721		Exp2_TCGA_tune_ontix_beta0.01_dim29_METH	METH	29.0	TCGA
204	6	Exp2_TCGA_tune_ontix_beta0.01_dim29_METH	r2	UMAP	Linear	train	ANEUPLOIDY_SCORE	6.945628242969025		Exp2_TCGA_tune_ontix_beta0.01_dim29_METH	METH	29.0	TCGA
205	7	Exp2_TCGA_tune_ontix_beta0.01_dim29_METH	r2	UMAP	Linear	train	MSI_SCORE_MANTIS	0.15801170945794862		Exp2_TCGA_tune_ontix_beta0.01_dim29_METH	METH	29.0	TCGA
206	8	Exp2_TCGA_tune_ontix_beta0.01_dim29_METH	r2	UMAP	Linear	train	OS_MONTHS	20.21221210176262		Exp2_TCGA_tune_ontix_beta0.01_dim29_METH	METH	29.0	TCGA
207	9	Exp2_TCGA_tune_ontix_beta0.01_dim29_METH	r2	UMAP	Linear	train	TMB_NONSYNONYMOUS	4.146628446680535		Exp2_TCGA_tune_ontix_beta0.01_dim29_METH	METH	29.0	TCGA
208	10	Exp2_TCGA_tune_ontix_beta0.01_dim29_METH	r2	UMAP	Linear	valid	AGE	3.9932160745466336		Exp2_TCGA_tune_ontix_beta0.01_dim29_METH	METH	29.0	TCGA
209	11	Exp2_TCGA_tune_ontix_beta0.01_dim29_METH	r2	UMAP	Linear	valid	ANEUPLOIDY_SCORE	10.011339737030942		Exp2_TCGA_tune_ontix_beta0.01_dim29_METH	METH	29.0	TCGA
210	12	Exp2_TCGA_tune_ontix_beta0.01_dim29_METH	r2	UMAP	Linear	valid	MSI_SCORE_MANTIS	1.0965465182430867		Exp2_TCGA_tune_ontix_beta0.01_dim29_METH	METH	29.0	TCGA
211	13	Exp2_TCGA_tune_ontix_beta0.01_dim29_METH	r2	UMAP	Linear	valid	OS_MONTHS	3.688546680249232		Exp2_TCGA_tune_ontix_beta0.01_dim29_METH	METH	29.0	TCGA
212	14	Exp2_TCGA_tune_ontix_beta0.01_dim29_METH	r2	UMAP	Linear	valid	TMB_NONSYNONYMOUS	2.6639253608101723		Exp2_TCGA_tune_ontix_beta0.01_dim29_METH	METH	29.0	TCGA
213	15	Exp2_TCGA_tune_ontix_beta0.01_dim29_METH	r2	UMAP	RF	test	AGE	1.7720507006748414		Exp2_TCGA_tune_ontix_beta0.01_dim29_METH	METH	29.0	TCGA
214	16	Exp2_TCGA_tune_ontix_beta0.01_dim29_METH	r2	UMAP	RF	test	ANEUPLOIDY_SCORE	6.446262970549599		Exp2_TCGA_tune_ontix_beta0.01_dim29_METH	METH	29.0	TCGA
215	17	Exp2_TCGA_tune_ontix_beta0.01_dim29_METH	r2	UMAP	RF	test	MSI_SCORE_MANTIS	3.7087447270025677		Exp2_TCGA_tune_ontix_beta0.01_dim29_METH	METH	29.0	TCGA
216	18	Exp2_TCGA_tune_ontix_beta0.01_dim29_METH	r2	UMAP	RF	test	OS_MONTHS	1.4326428418073422		Exp2_TCGA_tune_ontix_beta0.01_dim29_METH	METH	29.0	TCGA
217	19	Exp2_TCGA_tune_ontix_beta0.01_dim29_METH	r2	UMAP	RF	test	TMB_NONSYNONYMOUS	0.5424363966436357		Exp2_TCGA_tune_ontix_beta0.01_dim29_METH	METH	29.0	TCGA
218	20	Exp2_TCGA_tune_ontix_beta0.01_dim29_METH	r2	UMAP	RF	train	AGE	-3.1343998143076575		Exp2_TCGA_tune_ontix_beta0.01_dim29_METH	METH	29.0	TCGA
219	21	Exp2_TCGA_tune_ontix_beta0.01_dim29_METH	r2	UMAP	RF	train	ANEUPLOIDY_SCORE	-0.4644753429897328		Exp2_TCGA_tune_ontix_beta0.01_dim29_METH	METH	29.0	TCGA
220	22	Exp2_TCGA_tune_ontix_beta0.01_dim29_METH	r2	UMAP	RF	train	MSI_SCORE_MANTIS	2.8245519657854947		Exp2_TCGA_tune_ontix_beta0.01_dim29_METH	METH	29.0	TCGA
221	23	Exp2_TCGA_tune_ontix_beta0.01_dim29_METH	r2	UMAP	RF	train	OS_MONTHS	0.5717630046274952		Exp2_TCGA_tune_ontix_beta0.01_dim29_METH	METH	29.0	TCGA
222	24	Exp2_TCGA_tune_ontix_beta0.01_dim29_METH	r2	UMAP	RF	train	TMB_NONSYNONYMOUS	2.5493131095359742		Exp2_TCGA_tune_ontix_beta0.01_dim29_METH	METH	29.0	TCGA
223	25	Exp2_TCGA_tune_ontix_beta0.01_dim29_METH	r2	UMAP	RF	valid	AGE	1.4224995413690427		Exp2_TCGA_tune_ontix_beta0.01_dim29_METH	METH	29.0	TCGA
224	26	Exp2_TCGA_tune_ontix_beta0.01_dim29_METH	r2	UMAP	RF	valid	ANEUPLOIDY_SCORE	6.9290938546570375		Exp2_TCGA_tune_ontix_beta0.01_dim29_METH	METH	29.0	TCGA
225	27	Exp2_TCGA_tune_ontix_beta0.01_dim29_METH	r2	UMAP	RF	valid	MSI_SCORE_MANTIS	3.80989949799584		Exp2_TCGA_tune_ontix_beta0.01_dim29_METH	METH	29.0	TCGA
226	28	Exp2_TCGA_tune_ontix_beta0.01_dim29_METH	r2	UMAP	RF	valid	OS_MONTHS	0.08566307645855258		Exp2_TCGA_tune_ontix_beta0.01_dim29_METH	METH	29.0	TCGA
227	29	Exp2_TCGA_tune_ontix_beta0.01_dim29_METH	r2	UMAP	RF	valid	TMB_NONSYNONYMOUS	2.3291896885095484		Exp2_TCGA_tune_ontix_beta0.01_dim29_METH	METH	29.0	TCGA
228	30	Exp2_TCGA_tune_ontix_beta0.01_dim29_METH	r2	UMAP	SVM	test	AGE	2.014371767574215		Exp2_TCGA_tune_ontix_beta0.01_dim29_METH	METH	29.0	TCGA
229	31	Exp2_TCGA_tune_ontix_beta0.01_dim29_METH	r2	UMAP	SVM	test	ANEUPLOIDY_SCORE	0.8225622612786088		Exp2_TCGA_tune_ontix_beta0.01_dim29_METH	METH	29.0	TCGA
230	32	Exp2_TCGA_tune_ontix_beta0.01_dim29_METH	r2	UMAP	SVM	test	MSI_SCORE_MANTIS	-1.87888524856992		Exp2_TCGA_tune_ontix_beta0.01_dim29_METH	METH	29.0	TCGA
231	33	Exp2_TCGA_tune_ontix_beta0.01_dim29_METH	r2	UMAP	SVM	test	OS_MONTHS	0.04787480508210146		Exp2_TCGA_tune_ontix_beta0.01_dim29_METH	METH	29.0	TCGA
232	34	Exp2_TCGA_tune_ontix_beta0.01_dim29_METH	r2	UMAP	SVM	test	TMB_NONSYNONYMOUS	-0.4540729410669493		Exp2_TCGA_tune_ontix_beta0.01_dim29_METH	METH	29.0	TCGA
233	35	Exp2_TCGA_tune_ontix_beta0.01_dim29_METH	r2	UMAP	SVM	train	AGE	-1.2646320761494843		Exp2_TCGA_tune_ontix_beta0.01_dim29_METH	METH	29.0	TCGA
234	36	Exp2_TCGA_tune_ontix_beta0.01_dim29_METH	r2	UMAP	SVM	train	ANEUPLOIDY_SCORE	-1.043164810550452		Exp2_TCGA_tune_ontix_beta0.01_dim29_METH	METH	29.0	TCGA
235	37	Exp2_TCGA_tune_ontix_beta0.01_dim29_METH	r2	UMAP	SVM	train	MSI_SCORE_MANTIS	-7.954400110439555		Exp2_TCGA_tune_ontix_beta0.01_dim29_METH	METH	29.0	TCGA
236	38	Exp2_TCGA_tune_ontix_beta0.01_dim29_METH	r2	UMAP	SVM	train	OS_MONTHS	-3.1987732379308778		Exp2_TCGA_tune_ontix_beta0.01_dim29_METH	METH	29.0	TCGA
237	39	Exp2_TCGA_tune_ontix_beta0.01_dim29_METH	r2	UMAP	SVM	train	TMB_NONSYNONYMOUS	-3.7073447910339405		Exp2_TCGA_tune_ontix_beta0.01_dim29_METH	METH	29.0	TCGA
238	40	Exp2_TCGA_tune_ontix_beta0.01_dim29_METH	r2	UMAP	SVM	valid	AGE	-0.1643990109262535		Exp2_TCGA_tune_ontix_beta0.01_dim29_METH	METH	29.0	TCGA
239	41	Exp2_TCGA_tune_ontix_beta0.01_dim29_METH	r2	UMAP	SVM	valid	ANEUPLOIDY_SCORE	1.82519181173521		Exp2_TCGA_tune_ontix_beta0.01_dim29_METH	METH	29.0	TCGA
240	42	Exp2_TCGA_tune_ontix_beta0.01_dim29_METH	r2	UMAP	SVM	valid	MSI_SCORE_MANTIS	-1.035488036492579		Exp2_TCGA_tune_ontix_beta0.01_dim29_METH	METH	29.0	TCGA
241	43	Exp2_TCGA_tune_ontix_beta0.01_dim29_METH	r2	UMAP	SVM	valid	OS_MONTHS	0.2576799707166402		Exp2_TCGA_tune_ontix_beta0.01_dim29_METH	METH	29.0	TCGA
242	44	Exp2_TCGA_tune_ontix_beta0.01_dim29_METH	r2	UMAP	SVM	valid	TMB_NONSYNONYMOUS	-1.5635643626099007		Exp2_TCGA_tune_ontix_beta0.01_dim29_METH	METH	29.0	TCGA
243	45	Exp2_TCGA_tune_ontix_beta0.01_dim29_METH	roc_auc_ovo	UMAP	Linear	test	AJCC_PATHOLOGIC_TUMOR_STAGE_SHORT	0.548678512807474		Exp2_TCGA_tune_ontix_beta0.01_dim29_METH	METH	29.0	TCGA
244	46	Exp2_TCGA_tune_ontix_beta0.01_dim29_METH	roc_auc_ovo	UMAP	Linear	test	CANCER_TYPE_ACRONYM	2.3151636864394534		Exp2_TCGA_tune_ontix_beta0.01_dim29_METH	METH	29.0	TCGA
245	47	Exp2_TCGA_tune_ontix_beta0.01_dim29_METH	roc_auc_ovo	UMAP	Linear	test	DFS_STATUS	29.513416864861103		Exp2_TCGA_tune_ontix_beta0.01_dim29_METH	METH	29.0	TCGA
246	48	Exp2_TCGA_tune_ontix_beta0.01_dim29_METH	roc_auc_ovo	UMAP	Linear	test	OS_STATUS	0.1987142647308756		Exp2_TCGA_tune_ontix_beta0.01_dim29_METH	METH	29.0	TCGA
247	49	Exp2_TCGA_tune_ontix_beta0.01_dim29_METH	roc_auc_ovo	UMAP	Linear	test	PFS_STATUS	6.8884728469116165		Exp2_TCGA_tune_ontix_beta0.01_dim29_METH	METH	29.0	TCGA
248	50	Exp2_TCGA_tune_ontix_beta0.01_dim29_METH	roc_auc_ovo	UMAP	Linear	test	SEX	1.0603159358473662		Exp2_TCGA_tune_ontix_beta0.01_dim29_METH	METH	29.0	TCGA
249	51	Exp2_TCGA_tune_ontix_beta0.01_dim29_METH	roc_auc_ovo	UMAP	Linear	train	AJCC_PATHOLOGIC_TUMOR_STAGE_SHORT	-0.1286835499540312		Exp2_TCGA_tune_ontix_beta0.01_dim29_METH	METH	29.0	TCGA
250	52	Exp2_TCGA_tune_ontix_beta0.01_dim29_METH	roc_auc_ovo	UMAP	Linear	train	CANCER_TYPE_ACRONYM	1.0150435431133296		Exp2_TCGA_tune_ontix_beta0.01_dim29_METH	METH	29.0	TCGA
251	53	Exp2_TCGA_tune_ontix_beta0.01_dim29_METH	roc_auc_ovo	UMAP	Linear	train	DFS_STATUS	9.056169984412135		Exp2_TCGA_tune_ontix_beta0.01_dim29_METH	METH	29.0	TCGA
252	54	Exp2_TCGA_tune_ontix_beta0.01_dim29_METH	roc_auc_ovo	UMAP	Linear	train	OS_STATUS	1.2160462362027509		Exp2_TCGA_tune_ontix_beta0.01_dim29_METH	METH	29.0	TCGA
253	55	Exp2_TCGA_tune_ontix_beta0.01_dim29_METH	roc_auc_ovo	UMAP	Linear	train	PFS_STATUS	28.570627762939576		Exp2_TCGA_tune_ontix_beta0.01_dim29_METH	METH	29.0	TCGA
254	56	Exp2_TCGA_tune_ontix_beta0.01_dim29_METH	roc_auc_ovo	UMAP	Linear	train	SEX	1.0404517533484314		Exp2_TCGA_tune_ontix_beta0.01_dim29_METH	METH	29.0	TCGA
255	57	Exp2_TCGA_tune_ontix_beta0.01_dim29_METH	roc_auc_ovo	UMAP	Linear	valid	AJCC_PATHOLOGIC_TUMOR_STAGE_SHORT	1.2632971970557385		Exp2_TCGA_tune_ontix_beta0.01_dim29_METH	METH	29.0	TCGA
256	58	Exp2_TCGA_tune_ontix_beta0.01_dim29_METH	roc_auc_ovo	UMAP	Linear	valid	CANCER_TYPE_ACRONYM	1.501659547659088		Exp2_TCGA_tune_ontix_beta0.01_dim29_METH	METH	29.0	TCGA
257	59	Exp2_TCGA_tune_ontix_beta0.01_dim29_METH	roc_auc_ovo	UMAP	Linear	valid	DFS_STATUS	11.540121562360815		Exp2_TCGA_tune_ontix_beta0.01_dim29_METH	METH	29.0	TCGA
258	60	Exp2_TCGA_tune_ontix_beta0.01_dim29_METH	roc_auc_ovo	UMAP	Linear	valid	OS_STATUS	1.9639808343470297		Exp2_TCGA_tune_ontix_beta0.01_dim29_METH	METH	29.0	TCGA
259	61	Exp2_TCGA_tune_ontix_beta0.01_dim29_METH	roc_auc_ovo	UMAP	Linear	valid	PFS_STATUS	28.973644879060448		Exp2_TCGA_tune_ontix_beta0.01_dim29_METH	METH	29.0	TCGA
260	62	Exp2_TCGA_tune_ontix_beta0.01_dim29_METH	roc_auc_ovo	UMAP	Linear	valid	SEX	1.0666873717534902		Exp2_TCGA_tune_ontix_beta0.01_dim29_METH	METH	29.0	TCGA
261	63	Exp2_TCGA_tune_ontix_beta0.01_dim29_METH	roc_auc_ovo	UMAP	RF	test	AJCC_PATHOLOGIC_TUMOR_STAGE_SHORT	4.037513209494349		Exp2_TCGA_tune_ontix_beta0.01_dim29_METH	METH	29.0	TCGA
262	64	Exp2_TCGA_tune_ontix_beta0.01_dim29_METH	roc_auc_ovo	UMAP	RF	test	CANCER_TYPE_ACRONYM	1.9787355971973863		Exp2_TCGA_tune_ontix_beta0.01_dim29_METH	METH	29.0	TCGA
263	65	Exp2_TCGA_tune_ontix_beta0.01_dim29_METH	roc_auc_ovo	UMAP	RF	test	DFS_STATUS	10.30380839249876		Exp2_TCGA_tune_ontix_beta0.01_dim29_METH	METH	29.0	TCGA
264	66	Exp2_TCGA_tune_ontix_beta0.01_dim29_METH	roc_auc_ovo	UMAP	RF	test	OS_STATUS	-0.22403242454536507		Exp2_TCGA_tune_ontix_beta0.01_dim29_METH	METH	29.0	TCGA
265	67	Exp2_TCGA_tune_ontix_beta0.01_dim29_METH	roc_auc_ovo	UMAP	RF	test	PFS_STATUS	4.2914703533201495		Exp2_TCGA_tune_ontix_beta0.01_dim29_METH	METH	29.0	TCGA
266	68	Exp2_TCGA_tune_ontix_beta0.01_dim29_METH	roc_auc_ovo	UMAP	RF	test	SEX	1.1996431774389205		Exp2_TCGA_tune_ontix_beta0.01_dim29_METH	METH	29.0	TCGA
267	69	Exp2_TCGA_tune_ontix_beta0.01_dim29_METH	roc_auc_ovo	UMAP	RF	train	AJCC_PATHOLOGIC_TUMOR_STAGE_SHORT	-4.714888628229836		Exp2_TCGA_tune_ontix_beta0.01_dim29_METH	METH	29.0	TCGA
268	70	Exp2_TCGA_tune_ontix_beta0.01_dim29_METH	roc_auc_ovo	UMAP	RF	train	CANCER_TYPE_ACRONYM	-1.4071301250249757		Exp2_TCGA_tune_ontix_beta0.01_dim29_METH	METH	29.0	TCGA
269	71	Exp2_TCGA_tune_ontix_beta0.01_dim29_METH	roc_auc_ovo	UMAP	RF	train	DFS_STATUS	-13.35447804571878		Exp2_TCGA_tune_ontix_beta0.01_dim29_METH	METH	29.0	TCGA
270	72	Exp2_TCGA_tune_ontix_beta0.01_dim29_METH	roc_auc_ovo	UMAP	RF	train	OS_STATUS	-2.8598451928473123		Exp2_TCGA_tune_ontix_beta0.01_dim29_METH	METH	29.0	TCGA
271	73	Exp2_TCGA_tune_ontix_beta0.01_dim29_METH	roc_auc_ovo	UMAP	RF	train	PFS_STATUS	-18.443249203117784		Exp2_TCGA_tune_ontix_beta0.01_dim29_METH	METH	29.0	TCGA
272	74	Exp2_TCGA_tune_ontix_beta0.01_dim29_METH	roc_auc_ovo	UMAP	RF	train	SEX	0.8392437588071003		Exp2_TCGA_tune_ontix_beta0.01_dim29_METH	METH	29.0	TCGA
273	75	Exp2_TCGA_tune_ontix_beta0.01_dim29_METH	roc_auc_ovo	UMAP	RF	valid	AJCC_PATHOLOGIC_TUMOR_STAGE_SHORT	0.09075220107640485		Exp2_TCGA_tune_ontix_beta0.01_dim29_METH	METH	29.0	TCGA
274	76	Exp2_TCGA_tune_ontix_beta0.01_dim29_METH	roc_auc_ovo	UMAP	RF	valid	CANCER_TYPE_ACRONYM	2.2531042032810418		Exp2_TCGA_tune_ontix_beta0.01_dim29_METH	METH	29.0	TCGA
275	77	Exp2_TCGA_tune_ontix_beta0.01_dim29_METH	roc_auc_ovo	UMAP	RF	valid	DFS_STATUS	6.438293630745852		Exp2_TCGA_tune_ontix_beta0.01_dim29_METH	METH	29.0	TCGA
276	78	Exp2_TCGA_tune_ontix_beta0.01_dim29_METH	roc_auc_ovo	UMAP	RF	valid	OS_STATUS	-1.6847376026777148		Exp2_TCGA_tune_ontix_beta0.01_dim29_METH	METH	29.0	TCGA
277	79	Exp2_TCGA_tune_ontix_beta0.01_dim29_METH	roc_auc_ovo	UMAP	RF	valid	PFS_STATUS	7.882584811481478		Exp2_TCGA_tune_ontix_beta0.01_dim29_METH	METH	29.0	TCGA
278	80	Exp2_TCGA_tune_ontix_beta0.01_dim29_METH	roc_auc_ovo	UMAP	RF	valid	SEX	1.2725556068658197		Exp2_TCGA_tune_ontix_beta0.01_dim29_METH	METH	29.0	TCGA
279	81	Exp2_TCGA_tune_ontix_beta0.01_dim29_METH	roc_auc_ovo	UMAP	SVM	test	AJCC_PATHOLOGIC_TUMOR_STAGE_SHORT	1.4641739422722766		Exp2_TCGA_tune_ontix_beta0.01_dim29_METH	METH	29.0	TCGA
280	82	Exp2_TCGA_tune_ontix_beta0.01_dim29_METH	roc_auc_ovo	UMAP	SVM	test	CANCER_TYPE_ACRONYM	1.7133106752846288		Exp2_TCGA_tune_ontix_beta0.01_dim29_METH	METH	29.0	TCGA
281	83	Exp2_TCGA_tune_ontix_beta0.01_dim29_METH	roc_auc_ovo	UMAP	SVM	test	DFS_STATUS	4.2158772216389275		Exp2_TCGA_tune_ontix_beta0.01_dim29_METH	METH	29.0	TCGA
282	84	Exp2_TCGA_tune_ontix_beta0.01_dim29_METH	roc_auc_ovo	UMAP	SVM	test	OS_STATUS	-8.897250814072825		Exp2_TCGA_tune_ontix_beta0.01_dim29_METH	METH	29.0	TCGA
283	85	Exp2_TCGA_tune_ontix_beta0.01_dim29_METH	roc_auc_ovo	UMAP	SVM	test	PFS_STATUS	4.297287382703691		Exp2_TCGA_tune_ontix_beta0.01_dim29_METH	METH	29.0	TCGA
284	86	Exp2_TCGA_tune_ontix_beta0.01_dim29_METH	roc_auc_ovo	UMAP	SVM	test	SEX	0.6055769593782998		Exp2_TCGA_tune_ontix_beta0.01_dim29_METH	METH	29.0	TCGA
285	87	Exp2_TCGA_tune_ontix_beta0.01_dim29_METH	roc_auc_ovo	UMAP	SVM	train	AJCC_PATHOLOGIC_TUMOR_STAGE_SHORT	-7.82453274122889		Exp2_TCGA_tune_ontix_beta0.01_dim29_METH	METH	29.0	TCGA
286	88	Exp2_TCGA_tune_ontix_beta0.01_dim29_METH	roc_auc_ovo	UMAP	SVM	train	CANCER_TYPE_ACRONYM	-1.4038878594542654		Exp2_TCGA_tune_ontix_beta0.01_dim29_METH	METH	29.0	TCGA
287	89	Exp2_TCGA_tune_ontix_beta0.01_dim29_METH	roc_auc_ovo	UMAP	SVM	train	DFS_STATUS	-9.628748004720318		Exp2_TCGA_tune_ontix_beta0.01_dim29_METH	METH	29.0	TCGA
288	90	Exp2_TCGA_tune_ontix_beta0.01_dim29_METH	roc_auc_ovo	UMAP	SVM	train	OS_STATUS	-6.65491777964138		Exp2_TCGA_tune_ontix_beta0.01_dim29_METH	METH	29.0	TCGA
289	91	Exp2_TCGA_tune_ontix_beta0.01_dim29_METH	roc_auc_ovo	UMAP	SVM	train	PFS_STATUS	-8.967692541771841		Exp2_TCGA_tune_ontix_beta0.01_dim29_METH	METH	29.0	TCGA
290	92	Exp2_TCGA_tune_ontix_beta0.01_dim29_METH	roc_auc_ovo	UMAP	SVM	train	SEX	-0.19110335943935955		Exp2_TCGA_tune_ontix_beta0.01_dim29_METH	METH	29.0	TCGA
291	93	Exp2_TCGA_tune_ontix_beta0.01_dim29_METH	roc_auc_ovo	UMAP	SVM	valid	AJCC_PATHOLOGIC_TUMOR_STAGE_SHORT	1.2521170567223543		Exp2_TCGA_tune_ontix_beta0.01_dim29_METH	METH	29.0	TCGA
292	94	Exp2_TCGA_tune_ontix_beta0.01_dim29_METH	roc_auc_ovo	UMAP	SVM	valid	CANCER_TYPE_ACRONYM	0.9471914306247666		Exp2_TCGA_tune_ontix_beta0.01_dim29_METH	METH	29.0	TCGA
293	95	Exp2_TCGA_tune_ontix_beta0.01_dim29_METH	roc_auc_ovo	UMAP	SVM	valid	DFS_STATUS	3.7425232910311212		Exp2_TCGA_tune_ontix_beta0.01_dim29_METH	METH	29.0	TCGA
294	96	Exp2_TCGA_tune_ontix_beta0.01_dim29_METH	roc_auc_ovo	UMAP	SVM	valid	OS_STATUS	2.045895517087094		Exp2_TCGA_tune_ontix_beta0.01_dim29_METH	METH	29.0	TCGA
295	97	Exp2_TCGA_tune_ontix_beta0.01_dim29_METH	roc_auc_ovo	UMAP	SVM	valid	PFS_STATUS	5.226394871012644		Exp2_TCGA_tune_ontix_beta0.01_dim29_METH	METH	29.0	TCGA
296	98	Exp2_TCGA_tune_ontix_beta0.01_dim29_METH	roc_auc_ovo	UMAP	SVM	valid	SEX	0.6044161115418107		Exp2_TCGA_tune_ontix_beta0.01_dim29_METH	METH	29.0	TCGA
297	0	Exp2_TCGA_tune_ontix_beta0.01_dim29_METH-MUT	r2	ontix_B0.01	Linear	test	AGE	1.4545401665488584		Exp2_TCGA_tune_ontix_beta0.01_dim29_METH-MUT	METH+MUT	29.0	TCGA
298	1	Exp2_TCGA_tune_ontix_beta0.01_dim29_METH-MUT	r2	ontix_B0.01	Linear	test	ANEUPLOIDY_SCORE	19.600860171400292		Exp2_TCGA_tune_ontix_beta0.01_dim29_METH-MUT	METH+MUT	29.0	TCGA
299	2	Exp2_TCGA_tune_ontix_beta0.01_dim29_METH-MUT	r2	ontix_B0.01	Linear	test	MSI_SCORE_MANTIS	4.849934188341329		Exp2_TCGA_tune_ontix_beta0.01_dim29_METH-MUT	METH+MUT	29.0	TCGA
300	3	Exp2_TCGA_tune_ontix_beta0.01_dim29_METH-MUT	r2	ontix_B0.01	Linear	test	OS_MONTHS	5.281007240548254		Exp2_TCGA_tune_ontix_beta0.01_dim29_METH-MUT	METH+MUT	29.0	TCGA
301	4	Exp2_TCGA_tune_ontix_beta0.01_dim29_METH-MUT	r2	ontix_B0.01	Linear	test	TMB_NONSYNONYMOUS	4.4007098140374605		Exp2_TCGA_tune_ontix_beta0.01_dim29_METH-MUT	METH+MUT	29.0	TCGA
302	5	Exp2_TCGA_tune_ontix_beta0.01_dim29_METH-MUT	r2	ontix_B0.01	Linear	train	AGE	1.9409817055313452		Exp2_TCGA_tune_ontix_beta0.01_dim29_METH-MUT	METH+MUT	29.0	TCGA
303	6	Exp2_TCGA_tune_ontix_beta0.01_dim29_METH-MUT	r2	ontix_B0.01	Linear	train	ANEUPLOIDY_SCORE	9.289719073218645		Exp2_TCGA_tune_ontix_beta0.01_dim29_METH-MUT	METH+MUT	29.0	TCGA
304	7	Exp2_TCGA_tune_ontix_beta0.01_dim29_METH-MUT	r2	ontix_B0.01	Linear	train	MSI_SCORE_MANTIS	6.718986846539815		Exp2_TCGA_tune_ontix_beta0.01_dim29_METH-MUT	METH+MUT	29.0	TCGA
305	8	Exp2_TCGA_tune_ontix_beta0.01_dim29_METH-MUT	r2	ontix_B0.01	Linear	train	OS_MONTHS	5.951225712142644		Exp2_TCGA_tune_ontix_beta0.01_dim29_METH-MUT	METH+MUT	29.0	TCGA
306	9	Exp2_TCGA_tune_ontix_beta0.01_dim29_METH-MUT	r2	ontix_B0.01	Linear	train	TMB_NONSYNONYMOUS	3.7274310538036186		Exp2_TCGA_tune_ontix_beta0.01_dim29_METH-MUT	METH+MUT	29.0	TCGA
307	10	Exp2_TCGA_tune_ontix_beta0.01_dim29_METH-MUT	r2	ontix_B0.01	Linear	valid	AGE	2.869345380531247		Exp2_TCGA_tune_ontix_beta0.01_dim29_METH-MUT	METH+MUT	29.0	TCGA
308	11	Exp2_TCGA_tune_ontix_beta0.01_dim29_METH-MUT	r2	ontix_B0.01	Linear	valid	ANEUPLOIDY_SCORE	3.9018922300475385		Exp2_TCGA_tune_ontix_beta0.01_dim29_METH-MUT	METH+MUT	29.0	TCGA
309	12	Exp2_TCGA_tune_ontix_beta0.01_dim29_METH-MUT	r2	ontix_B0.01	Linear	valid	MSI_SCORE_MANTIS	4.8756475244678805		Exp2_TCGA_tune_ontix_beta0.01_dim29_METH-MUT	METH+MUT	29.0	TCGA
310	13	Exp2_TCGA_tune_ontix_beta0.01_dim29_METH-MUT	r2	ontix_B0.01	Linear	valid	OS_MONTHS	4.500411023559616		Exp2_TCGA_tune_ontix_beta0.01_dim29_METH-MUT	METH+MUT	29.0	TCGA
311	14	Exp2_TCGA_tune_ontix_beta0.01_dim29_METH-MUT	r2	ontix_B0.01	Linear	valid	TMB_NONSYNONYMOUS	5.8839493978917785		Exp2_TCGA_tune_ontix_beta0.01_dim29_METH-MUT	METH+MUT	29.0	TCGA
312	15	Exp2_TCGA_tune_ontix_beta0.01_dim29_METH-MUT	r2	ontix_B0.01	RF	test	AGE	0.3370483913914926		Exp2_TCGA_tune_ontix_beta0.01_dim29_METH-MUT	METH+MUT	29.0	TCGA
313	16	Exp2_TCGA_tune_ontix_beta0.01_dim29_METH-MUT	r2	ontix_B0.01	RF	test	ANEUPLOIDY_SCORE	-4.270789357306106		Exp2_TCGA_tune_ontix_beta0.01_dim29_METH-MUT	METH+MUT	29.0	TCGA
314	17	Exp2_TCGA_tune_ontix_beta0.01_dim29_METH-MUT	r2	ontix_B0.01	RF	test	MSI_SCORE_MANTIS	5.948843616115752		Exp2_TCGA_tune_ontix_beta0.01_dim29_METH-MUT	METH+MUT	29.0	TCGA
315	18	Exp2_TCGA_tune_ontix_beta0.01_dim29_METH-MUT	r2	ontix_B0.01	RF	test	OS_MONTHS	3.9155589928823966		Exp2_TCGA_tune_ontix_beta0.01_dim29_METH-MUT	METH+MUT	29.0	TCGA
316	19	Exp2_TCGA_tune_ontix_beta0.01_dim29_METH-MUT	r2	ontix_B0.01	RF	test	TMB_NONSYNONYMOUS	1.2447468658410985		Exp2_TCGA_tune_ontix_beta0.01_dim29_METH-MUT	METH+MUT	29.0	TCGA
317	20	Exp2_TCGA_tune_ontix_beta0.01_dim29_METH-MUT	r2	ontix_B0.01	RF	train	AGE	-4.0667384790923435		Exp2_TCGA_tune_ontix_beta0.01_dim29_METH-MUT	METH+MUT	29.0	TCGA
318	21	Exp2_TCGA_tune_ontix_beta0.01_dim29_METH-MUT	r2	ontix_B0.01	RF	train	ANEUPLOIDY_SCORE	-5.0076226727877025		Exp2_TCGA_tune_ontix_beta0.01_dim29_METH-MUT	METH+MUT	29.0	TCGA
319	22	Exp2_TCGA_tune_ontix_beta0.01_dim29_METH-MUT	r2	ontix_B0.01	RF	train	MSI_SCORE_MANTIS	1.7640180272349206		Exp2_TCGA_tune_ontix_beta0.01_dim29_METH-MUT	METH+MUT	29.0	TCGA
320	23	Exp2_TCGA_tune_ontix_beta0.01_dim29_METH-MUT	r2	ontix_B0.01	RF	train	OS_MONTHS	-4.6533441268898175		Exp2_TCGA_tune_ontix_beta0.01_dim29_METH-MUT	METH+MUT	29.0	TCGA
321	24	Exp2_TCGA_tune_ontix_beta0.01_dim29_METH-MUT	r2	ontix_B0.01	RF	train	TMB_NONSYNONYMOUS	0.9005904745986109		Exp2_TCGA_tune_ontix_beta0.01_dim29_METH-MUT	METH+MUT	29.0	TCGA
322	25	Exp2_TCGA_tune_ontix_beta0.01_dim29_METH-MUT	r2	ontix_B0.01	RF	valid	AGE	1.253490072232909		Exp2_TCGA_tune_ontix_beta0.01_dim29_METH-MUT	METH+MUT	29.0	TCGA
323	26	Exp2_TCGA_tune_ontix_beta0.01_dim29_METH-MUT	r2	ontix_B0.01	RF	valid	ANEUPLOIDY_SCORE	-4.972765483677668		Exp2_TCGA_tune_ontix_beta0.01_dim29_METH-MUT	METH+MUT	29.0	TCGA
324	27	Exp2_TCGA_tune_ontix_beta0.01_dim29_METH-MUT	r2	ontix_B0.01	RF	valid	MSI_SCORE_MANTIS	4.07145286389174		Exp2_TCGA_tune_ontix_beta0.01_dim29_METH-MUT	METH+MUT	29.0	TCGA
325	28	Exp2_TCGA_tune_ontix_beta0.01_dim29_METH-MUT	r2	ontix_B0.01	RF	valid	OS_MONTHS	5.300019465895493		Exp2_TCGA_tune_ontix_beta0.01_dim29_METH-MUT	METH+MUT	29.0	TCGA
326	29	Exp2_TCGA_tune_ontix_beta0.01_dim29_METH-MUT	r2	ontix_B0.01	RF	valid	TMB_NONSYNONYMOUS	2.068215434098752		Exp2_TCGA_tune_ontix_beta0.01_dim29_METH-MUT	METH+MUT	29.0	TCGA
327	30	Exp2_TCGA_tune_ontix_beta0.01_dim29_METH-MUT	r2	ontix_B0.01	SVM	test	AGE	2.2433108006904807		Exp2_TCGA_tune_ontix_beta0.01_dim29_METH-MUT	METH+MUT	29.0	TCGA
328	31	Exp2_TCGA_tune_ontix_beta0.01_dim29_METH-MUT	r2	ontix_B0.01	SVM	test	ANEUPLOIDY_SCORE	2.4068910972082707		Exp2_TCGA_tune_ontix_beta0.01_dim29_METH-MUT	METH+MUT	29.0	TCGA
329	32	Exp2_TCGA_tune_ontix_beta0.01_dim29_METH-MUT	r2	ontix_B0.01	SVM	test	MSI_SCORE_MANTIS	6.813928671336746		Exp2_TCGA_tune_ontix_beta0.01_dim29_METH-MUT	METH+MUT	29.0	TCGA
330	33	Exp2_TCGA_tune_ontix_beta0.01_dim29_METH-MUT	r2	ontix_B0.01	SVM	test	OS_MONTHS	5.746967088989981		Exp2_TCGA_tune_ontix_beta0.01_dim29_METH-MUT	METH+MUT	29.0	TCGA
331	34	Exp2_TCGA_tune_ontix_beta0.01_dim29_METH-MUT	r2	ontix_B0.01	SVM	test	TMB_NONSYNONYMOUS	18.393772895500387		Exp2_TCGA_tune_ontix_beta0.01_dim29_METH-MUT	METH+MUT	29.0	TCGA
332	35	Exp2_TCGA_tune_ontix_beta0.01_dim29_METH-MUT	r2	ontix_B0.01	SVM	train	AGE	2.310777288213589		Exp2_TCGA_tune_ontix_beta0.01_dim29_METH-MUT	METH+MUT	29.0	TCGA
333	36	Exp2_TCGA_tune_ontix_beta0.01_dim29_METH-MUT	r2	ontix_B0.01	SVM	train	ANEUPLOIDY_SCORE	2.8796513682660936		Exp2_TCGA_tune_ontix_beta0.01_dim29_METH-MUT	METH+MUT	29.0	TCGA
334	37	Exp2_TCGA_tune_ontix_beta0.01_dim29_METH-MUT	r2	ontix_B0.01	SVM	train	MSI_SCORE_MANTIS	2.495358945747417		Exp2_TCGA_tune_ontix_beta0.01_dim29_METH-MUT	METH+MUT	29.0	TCGA
335	38	Exp2_TCGA_tune_ontix_beta0.01_dim29_METH-MUT	r2	ontix_B0.01	SVM	train	OS_MONTHS	8.500689672562427		Exp2_TCGA_tune_ontix_beta0.01_dim29_METH-MUT	METH+MUT	29.0	TCGA
336	39	Exp2_TCGA_tune_ontix_beta0.01_dim29_METH-MUT	r2	ontix_B0.01	SVM	train	TMB_NONSYNONYMOUS	12.940791172243575		Exp2_TCGA_tune_ontix_beta0.01_dim29_METH-MUT	METH+MUT	29.0	TCGA
337	40	Exp2_TCGA_tune_ontix_beta0.01_dim29_METH-MUT	r2	ontix_B0.01	SVM	valid	AGE	2.5085205779149002		Exp2_TCGA_tune_ontix_beta0.01_dim29_METH-MUT	METH+MUT	29.0	TCGA
338	41	Exp2_TCGA_tune_ontix_beta0.01_dim29_METH-MUT	r2	ontix_B0.01	SVM	valid	ANEUPLOIDY_SCORE	1.7019913834872742		Exp2_TCGA_tune_ontix_beta0.01_dim29_METH-MUT	METH+MUT	29.0	TCGA
339	42	Exp2_TCGA_tune_ontix_beta0.01_dim29_METH-MUT	r2	ontix_B0.01	SVM	valid	MSI_SCORE_MANTIS	6.774881088752201		Exp2_TCGA_tune_ontix_beta0.01_dim29_METH-MUT	METH+MUT	29.0	TCGA
340	43	Exp2_TCGA_tune_ontix_beta0.01_dim29_METH-MUT	r2	ontix_B0.01	SVM	valid	OS_MONTHS	6.59523487308071		Exp2_TCGA_tune_ontix_beta0.01_dim29_METH-MUT	METH+MUT	29.0	TCGA
341	44	Exp2_TCGA_tune_ontix_beta0.01_dim29_METH-MUT	r2	ontix_B0.01	SVM	valid	TMB_NONSYNONYMOUS	20.47437534423371		Exp2_TCGA_tune_ontix_beta0.01_dim29_METH-MUT	METH+MUT	29.0	TCGA
342	45	Exp2_TCGA_tune_ontix_beta0.01_dim29_METH-MUT	roc_auc_ovo	ontix_B0.01	Linear	test	AJCC_PATHOLOGIC_TUMOR_STAGE_SHORT	5.541327743594182		Exp2_TCGA_tune_ontix_beta0.01_dim29_METH-MUT	METH+MUT	29.0	TCGA
343	46	Exp2_TCGA_tune_ontix_beta0.01_dim29_METH-MUT	roc_auc_ovo	ontix_B0.01	Linear	test	CANCER_TYPE_ACRONYM	2.8996904364058027		Exp2_TCGA_tune_ontix_beta0.01_dim29_METH-MUT	METH+MUT	29.0	TCGA
344	47	Exp2_TCGA_tune_ontix_beta0.01_dim29_METH-MUT	roc_auc_ovo	ontix_B0.01	Linear	test	DFS_STATUS	10.196923765874034		Exp2_TCGA_tune_ontix_beta0.01_dim29_METH-MUT	METH+MUT	29.0	TCGA
345	48	Exp2_TCGA_tune_ontix_beta0.01_dim29_METH-MUT	roc_auc_ovo	ontix_B0.01	Linear	test	OS_STATUS	1.87213584193457		Exp2_TCGA_tune_ontix_beta0.01_dim29_METH-MUT	METH+MUT	29.0	TCGA
346	49	Exp2_TCGA_tune_ontix_beta0.01_dim29_METH-MUT	roc_auc_ovo	ontix_B0.01	Linear	test	PFS_STATUS	17.335752781541984		Exp2_TCGA_tune_ontix_beta0.01_dim29_METH-MUT	METH+MUT	29.0	TCGA
347	50	Exp2_TCGA_tune_ontix_beta0.01_dim29_METH-MUT	roc_auc_ovo	ontix_B0.01	Linear	test	SEX	1.9251449580977342		Exp2_TCGA_tune_ontix_beta0.01_dim29_METH-MUT	METH+MUT	29.0	TCGA
348	51	Exp2_TCGA_tune_ontix_beta0.01_dim29_METH-MUT	roc_auc_ovo	ontix_B0.01	Linear	train	AJCC_PATHOLOGIC_TUMOR_STAGE_SHORT	2.8553249527162587		Exp2_TCGA_tune_ontix_beta0.01_dim29_METH-MUT	METH+MUT	29.0	TCGA
349	52	Exp2_TCGA_tune_ontix_beta0.01_dim29_METH-MUT	roc_auc_ovo	ontix_B0.01	Linear	train	CANCER_TYPE_ACRONYM	3.2464960007129458		Exp2_TCGA_tune_ontix_beta0.01_dim29_METH-MUT	METH+MUT	29.0	TCGA
350	53	Exp2_TCGA_tune_ontix_beta0.01_dim29_METH-MUT	roc_auc_ovo	ontix_B0.01	Linear	train	DFS_STATUS	6.236796187026294		Exp2_TCGA_tune_ontix_beta0.01_dim29_METH-MUT	METH+MUT	29.0	TCGA
351	54	Exp2_TCGA_tune_ontix_beta0.01_dim29_METH-MUT	roc_auc_ovo	ontix_B0.01	Linear	train	OS_STATUS	2.008795190480241		Exp2_TCGA_tune_ontix_beta0.01_dim29_METH-MUT	METH+MUT	29.0	TCGA
352	55	Exp2_TCGA_tune_ontix_beta0.01_dim29_METH-MUT	roc_auc_ovo	ontix_B0.01	Linear	train	PFS_STATUS	7.270125409963092		Exp2_TCGA_tune_ontix_beta0.01_dim29_METH-MUT	METH+MUT	29.0	TCGA
353	56	Exp2_TCGA_tune_ontix_beta0.01_dim29_METH-MUT	roc_auc_ovo	ontix_B0.01	Linear	train	SEX	1.8751964031043606		Exp2_TCGA_tune_ontix_beta0.01_dim29_METH-MUT	METH+MUT	29.0	TCGA
354	57	Exp2_TCGA_tune_ontix_beta0.01_dim29_METH-MUT	roc_auc_ovo	ontix_B0.01	Linear	valid	AJCC_PATHOLOGIC_TUMOR_STAGE_SHORT	7.53526997256269		Exp2_TCGA_tune_ontix_beta0.01_dim29_METH-MUT	METH+MUT	29.0	TCGA
355	58	Exp2_TCGA_tune_ontix_beta0.01_dim29_METH-MUT	roc_auc_ovo	ontix_B0.01	Linear	valid	CANCER_TYPE_ACRONYM	3.077967022741524		Exp2_TCGA_tune_ontix_beta0.01_dim29_METH-MUT	METH+MUT	29.0	TCGA
356	59	Exp2_TCGA_tune_ontix_beta0.01_dim29_METH-MUT	roc_auc_ovo	ontix_B0.01	Linear	valid	DFS_STATUS	5.981102903894573		Exp2_TCGA_tune_ontix_beta0.01_dim29_METH-MUT	METH+MUT	29.0	TCGA
357	60	Exp2_TCGA_tune_ontix_beta0.01_dim29_METH-MUT	roc_auc_ovo	ontix_B0.01	Linear	valid	OS_STATUS	7.8558301630475995		Exp2_TCGA_tune_ontix_beta0.01_dim29_METH-MUT	METH+MUT	29.0	TCGA
358	61	Exp2_TCGA_tune_ontix_beta0.01_dim29_METH-MUT	roc_auc_ovo	ontix_B0.01	Linear	valid	PFS_STATUS	7.393322271542975		Exp2_TCGA_tune_ontix_beta0.01_dim29_METH-MUT	METH+MUT	29.0	TCGA
359	62	Exp2_TCGA_tune_ontix_beta0.01_dim29_METH-MUT	roc_auc_ovo	ontix_B0.01	Linear	valid	SEX	1.7762938509992365		Exp2_TCGA_tune_ontix_beta0.01_dim29_METH-MUT	METH+MUT	29.0	TCGA
360	63	Exp2_TCGA_tune_ontix_beta0.01_dim29_METH-MUT	roc_auc_ovo	ontix_B0.01	RF	test	AJCC_PATHOLOGIC_TUMOR_STAGE_SHORT	4.293867815072936		Exp2_TCGA_tune_ontix_beta0.01_dim29_METH-MUT	METH+MUT	29.0	TCGA
361	64	Exp2_TCGA_tune_ontix_beta0.01_dim29_METH-MUT	roc_auc_ovo	ontix_B0.01	RF	test	CANCER_TYPE_ACRONYM	1.8917032492890247		Exp2_TCGA_tune_ontix_beta0.01_dim29_METH-MUT	METH+MUT	29.0	TCGA
362	65	Exp2_TCGA_tune_ontix_beta0.01_dim29_METH-MUT	roc_auc_ovo	ontix_B0.01	RF	test	DFS_STATUS	3.710811191848074		Exp2_TCGA_tune_ontix_beta0.01_dim29_METH-MUT	METH+MUT	29.0	TCGA
363	66	Exp2_TCGA_tune_ontix_beta0.01_dim29_METH-MUT	roc_auc_ovo	ontix_B0.01	RF	test	OS_STATUS	2.824811006611741		Exp2_TCGA_tune_ontix_beta0.01_dim29_METH-MUT	METH+MUT	29.0	TCGA
364	67	Exp2_TCGA_tune_ontix_beta0.01_dim29_METH-MUT	roc_auc_ovo	ontix_B0.01	RF	test	PFS_STATUS	5.440216721298872		Exp2_TCGA_tune_ontix_beta0.01_dim29_METH-MUT	METH+MUT	29.0	TCGA
365	68	Exp2_TCGA_tune_ontix_beta0.01_dim29_METH-MUT	roc_auc_ovo	ontix_B0.01	RF	test	SEX	1.4099558964643464		Exp2_TCGA_tune_ontix_beta0.01_dim29_METH-MUT	METH+MUT	29.0	TCGA
366	69	Exp2_TCGA_tune_ontix_beta0.01_dim29_METH-MUT	roc_auc_ovo	ontix_B0.01	RF	train	AJCC_PATHOLOGIC_TUMOR_STAGE_SHORT	-0.8519285849683864		Exp2_TCGA_tune_ontix_beta0.01_dim29_METH-MUT	METH+MUT	29.0	TCGA
367	70	Exp2_TCGA_tune_ontix_beta0.01_dim29_METH-MUT	roc_auc_ovo	ontix_B0.01	RF	train	CANCER_TYPE_ACRONYM	-3.750270204567393		Exp2_TCGA_tune_ontix_beta0.01_dim29_METH-MUT	METH+MUT	29.0	TCGA
368	71	Exp2_TCGA_tune_ontix_beta0.01_dim29_METH-MUT	roc_auc_ovo	ontix_B0.01	RF	train	DFS_STATUS	-11.219376506136287		Exp2_TCGA_tune_ontix_beta0.01_dim29_METH-MUT	METH+MUT	29.0	TCGA
369	72	Exp2_TCGA_tune_ontix_beta0.01_dim29_METH-MUT	roc_auc_ovo	ontix_B0.01	RF	train	OS_STATUS	1.1521444857860776		Exp2_TCGA_tune_ontix_beta0.01_dim29_METH-MUT	METH+MUT	29.0	TCGA
370	73	Exp2_TCGA_tune_ontix_beta0.01_dim29_METH-MUT	roc_auc_ovo	ontix_B0.01	RF	train	PFS_STATUS	-20.89029825748842		Exp2_TCGA_tune_ontix_beta0.01_dim29_METH-MUT	METH+MUT	29.0	TCGA
371	74	Exp2_TCGA_tune_ontix_beta0.01_dim29_METH-MUT	roc_auc_ovo	ontix_B0.01	RF	train	SEX	2.130810580469283		Exp2_TCGA_tune_ontix_beta0.01_dim29_METH-MUT	METH+MUT	29.0	TCGA
372	75	Exp2_TCGA_tune_ontix_beta0.01_dim29_METH-MUT	roc_auc_ovo	ontix_B0.01	RF	valid	AJCC_PATHOLOGIC_TUMOR_STAGE_SHORT	3.262700296401845		Exp2_TCGA_tune_ontix_beta0.01_dim29_METH-MUT	METH+MUT	29.0	TCGA
373	76	Exp2_TCGA_tune_ontix_beta0.01_dim29_METH-MUT	roc_auc_ovo	ontix_B0.01	RF	valid	CANCER_TYPE_ACRONYM	1.991765077411288		Exp2_TCGA_tune_ontix_beta0.01_dim29_METH-MUT	METH+MUT	29.0	TCGA
374	77	Exp2_TCGA_tune_ontix_beta0.01_dim29_METH-MUT	roc_auc_ovo	ontix_B0.01	RF	valid	DFS_STATUS	11.399109864255703		Exp2_TCGA_tune_ontix_beta0.01_dim29_METH-MUT	METH+MUT	29.0	TCGA
375	78	Exp2_TCGA_tune_ontix_beta0.01_dim29_METH-MUT	roc_auc_ovo	ontix_B0.01	RF	valid	OS_STATUS	1.888132503736655		Exp2_TCGA_tune_ontix_beta0.01_dim29_METH-MUT	METH+MUT	29.0	TCGA
376	79	Exp2_TCGA_tune_ontix_beta0.01_dim29_METH-MUT	roc_auc_ovo	ontix_B0.01	RF	valid	PFS_STATUS	8.60863924919273		Exp2_TCGA_tune_ontix_beta0.01_dim29_METH-MUT	METH+MUT	29.0	TCGA
377	80	Exp2_TCGA_tune_ontix_beta0.01_dim29_METH-MUT	roc_auc_ovo	ontix_B0.01	RF	valid	SEX	1.4467533618334292		Exp2_TCGA_tune_ontix_beta0.01_dim29_METH-MUT	METH+MUT	29.0	TCGA
378	81	Exp2_TCGA_tune_ontix_beta0.01_dim29_METH-MUT	roc_auc_ovo	ontix_B0.01	SVM	test	AJCC_PATHOLOGIC_TUMOR_STAGE_SHORT	7.572881927669852		Exp2_TCGA_tune_ontix_beta0.01_dim29_METH-MUT	METH+MUT	29.0	TCGA
379	82	Exp2_TCGA_tune_ontix_beta0.01_dim29_METH-MUT	roc_auc_ovo	ontix_B0.01	SVM	test	CANCER_TYPE_ACRONYM	2.394661619521943		Exp2_TCGA_tune_ontix_beta0.01_dim29_METH-MUT	METH+MUT	29.0	TCGA
380	83	Exp2_TCGA_tune_ontix_beta0.01_dim29_METH-MUT	roc_auc_ovo	ontix_B0.01	SVM	test	DFS_STATUS	3.604918912028349		Exp2_TCGA_tune_ontix_beta0.01_dim29_METH-MUT	METH+MUT	29.0	TCGA
381	84	Exp2_TCGA_tune_ontix_beta0.01_dim29_METH-MUT	roc_auc_ovo	ontix_B0.01	SVM	test	OS_STATUS	9.271999808163233		Exp2_TCGA_tune_ontix_beta0.01_dim29_METH-MUT	METH+MUT	29.0	TCGA
382	85	Exp2_TCGA_tune_ontix_beta0.01_dim29_METH-MUT	roc_auc_ovo	ontix_B0.01	SVM	test	PFS_STATUS	2.8747911917121423		Exp2_TCGA_tune_ontix_beta0.01_dim29_METH-MUT	METH+MUT	29.0	TCGA
383	86	Exp2_TCGA_tune_ontix_beta0.01_dim29_METH-MUT	roc_auc_ovo	ontix_B0.01	SVM	test	SEX	1.5093794272487182		Exp2_TCGA_tune_ontix_beta0.01_dim29_METH-MUT	METH+MUT	29.0	TCGA
384	87	Exp2_TCGA_tune_ontix_beta0.01_dim29_METH-MUT	roc_auc_ovo	ontix_B0.01	SVM	train	AJCC_PATHOLOGIC_TUMOR_STAGE_SHORT	2.125771654444888		Exp2_TCGA_tune_ontix_beta0.01_dim29_METH-MUT	METH+MUT	29.0	TCGA
385	88	Exp2_TCGA_tune_ontix_beta0.01_dim29_METH-MUT	roc_auc_ovo	ontix_B0.01	SVM	train	CANCER_TYPE_ACRONYM	2.814696765822956		Exp2_TCGA_tune_ontix_beta0.01_dim29_METH-MUT	METH+MUT	29.0	TCGA
386	89	Exp2_TCGA_tune_ontix_beta0.01_dim29_METH-MUT	roc_auc_ovo	ontix_B0.01	SVM	train	DFS_STATUS	3.2038512290208154		Exp2_TCGA_tune_ontix_beta0.01_dim29_METH-MUT	METH+MUT	29.0	TCGA
387	90	Exp2_TCGA_tune_ontix_beta0.01_dim29_METH-MUT	roc_auc_ovo	ontix_B0.01	SVM	train	OS_STATUS	-0.7111975908337858		Exp2_TCGA_tune_ontix_beta0.01_dim29_METH-MUT	METH+MUT	29.0	TCGA
388	91	Exp2_TCGA_tune_ontix_beta0.01_dim29_METH-MUT	roc_auc_ovo	ontix_B0.01	SVM	train	PFS_STATUS	0.7620433019129221		Exp2_TCGA_tune_ontix_beta0.01_dim29_METH-MUT	METH+MUT	29.0	TCGA
389	92	Exp2_TCGA_tune_ontix_beta0.01_dim29_METH-MUT	roc_auc_ovo	ontix_B0.01	SVM	train	SEX	1.4405231187574952		Exp2_TCGA_tune_ontix_beta0.01_dim29_METH-MUT	METH+MUT	29.0	TCGA
390	93	Exp2_TCGA_tune_ontix_beta0.01_dim29_METH-MUT	roc_auc_ovo	ontix_B0.01	SVM	valid	AJCC_PATHOLOGIC_TUMOR_STAGE_SHORT	4.143761216811597		Exp2_TCGA_tune_ontix_beta0.01_dim29_METH-MUT	METH+MUT	29.0	TCGA
391	94	Exp2_TCGA_tune_ontix_beta0.01_dim29_METH-MUT	roc_auc_ovo	ontix_B0.01	SVM	valid	CANCER_TYPE_ACRONYM	3.4423451726541643		Exp2_TCGA_tune_ontix_beta0.01_dim29_METH-MUT	METH+MUT	29.0	TCGA
392	95	Exp2_TCGA_tune_ontix_beta0.01_dim29_METH-MUT	roc_auc_ovo	ontix_B0.01	SVM	valid	DFS_STATUS	7.337817754453203		Exp2_TCGA_tune_ontix_beta0.01_dim29_METH-MUT	METH+MUT	29.0	TCGA
393	96	Exp2_TCGA_tune_ontix_beta0.01_dim29_METH-MUT	roc_auc_ovo	ontix_B0.01	SVM	valid	OS_STATUS	6.1511813966194895		Exp2_TCGA_tune_ontix_beta0.01_dim29_METH-MUT	METH+MUT	29.0	TCGA
394	97	Exp2_TCGA_tune_ontix_beta0.01_dim29_METH-MUT	roc_auc_ovo	ontix_B0.01	SVM	valid	PFS_STATUS	5.225785726082725		Exp2_TCGA_tune_ontix_beta0.01_dim29_METH-MUT	METH+MUT	29.0	TCGA
395	98	Exp2_TCGA_tune_ontix_beta0.01_dim29_METH-MUT	roc_auc_ovo	ontix_B0.01	SVM	valid	SEX	1.6285443951934482		Exp2_TCGA_tune_ontix_beta0.01_dim29_METH-MUT	METH+MUT	29.0	TCGA
396	0	Exp2_TCGA_tune_ontix_beta0.01_dim29_METH-MUT	r2	PCA	Linear	test	AGE	1.5353547043313724		Exp2_TCGA_tune_ontix_beta0.01_dim29_METH-MUT	METH+MUT	29.0	TCGA
397	1	Exp2_TCGA_tune_ontix_beta0.01_dim29_METH-MUT	r2	PCA	Linear	test	ANEUPLOIDY_SCORE	17.01610439726		Exp2_TCGA_tune_ontix_beta0.01_dim29_METH-MUT	METH+MUT	29.0	TCGA
398	2	Exp2_TCGA_tune_ontix_beta0.01_dim29_METH-MUT	r2	PCA	Linear	test	MSI_SCORE_MANTIS	5.3239394370074065		Exp2_TCGA_tune_ontix_beta0.01_dim29_METH-MUT	METH+MUT	29.0	TCGA
399	3	Exp2_TCGA_tune_ontix_beta0.01_dim29_METH-MUT	r2	PCA	Linear	test	OS_MONTHS	5.023120348746341		Exp2_TCGA_tune_ontix_beta0.01_dim29_METH-MUT	METH+MUT	29.0	TCGA
400	4	Exp2_TCGA_tune_ontix_beta0.01_dim29_METH-MUT	r2	PCA	Linear	test	TMB_NONSYNONYMOUS	6.425188815359278		Exp2_TCGA_tune_ontix_beta0.01_dim29_METH-MUT	METH+MUT	29.0	TCGA
401	5	Exp2_TCGA_tune_ontix_beta0.01_dim29_METH-MUT	r2	PCA	Linear	train	AGE	1.8113507428970999		Exp2_TCGA_tune_ontix_beta0.01_dim29_METH-MUT	METH+MUT	29.0	TCGA
402	6	Exp2_TCGA_tune_ontix_beta0.01_dim29_METH-MUT	r2	PCA	Linear	train	ANEUPLOIDY_SCORE	8.251148530579142		Exp2_TCGA_tune_ontix_beta0.01_dim29_METH-MUT	METH+MUT	29.0	TCGA
403	7	Exp2_TCGA_tune_ontix_beta0.01_dim29_METH-MUT	r2	PCA	Linear	train	MSI_SCORE_MANTIS	6.714972969993794		Exp2_TCGA_tune_ontix_beta0.01_dim29_METH-MUT	METH+MUT	29.0	TCGA
404	8	Exp2_TCGA_tune_ontix_beta0.01_dim29_METH-MUT	r2	PCA	Linear	train	OS_MONTHS	5.780799866971785		Exp2_TCGA_tune_ontix_beta0.01_dim29_METH-MUT	METH+MUT	29.0	TCGA
405	9	Exp2_TCGA_tune_ontix_beta0.01_dim29_METH-MUT	r2	PCA	Linear	train	TMB_NONSYNONYMOUS	4.417108467505561		Exp2_TCGA_tune_ontix_beta0.01_dim29_METH-MUT	METH+MUT	29.0	TCGA
406	10	Exp2_TCGA_tune_ontix_beta0.01_dim29_METH-MUT	r2	PCA	Linear	valid	AGE	2.988038537904812		Exp2_TCGA_tune_ontix_beta0.01_dim29_METH-MUT	METH+MUT	29.0	TCGA
407	11	Exp2_TCGA_tune_ontix_beta0.01_dim29_METH-MUT	r2	PCA	Linear	valid	ANEUPLOIDY_SCORE	2.8883473765552		Exp2_TCGA_tune_ontix_beta0.01_dim29_METH-MUT	METH+MUT	29.0	TCGA
408	12	Exp2_TCGA_tune_ontix_beta0.01_dim29_METH-MUT	r2	PCA	Linear	valid	MSI_SCORE_MANTIS	5.37088651732236		Exp2_TCGA_tune_ontix_beta0.01_dim29_METH-MUT	METH+MUT	29.0	TCGA
409	13	Exp2_TCGA_tune_ontix_beta0.01_dim29_METH-MUT	r2	PCA	Linear	valid	OS_MONTHS	4.4779836691091575		Exp2_TCGA_tune_ontix_beta0.01_dim29_METH-MUT	METH+MUT	29.0	TCGA
410	14	Exp2_TCGA_tune_ontix_beta0.01_dim29_METH-MUT	r2	PCA	Linear	valid	TMB_NONSYNONYMOUS	7.418297952622302		Exp2_TCGA_tune_ontix_beta0.01_dim29_METH-MUT	METH+MUT	29.0	TCGA
411	15	Exp2_TCGA_tune_ontix_beta0.01_dim29_METH-MUT	r2	PCA	RF	test	AGE	1.4168520211337363		Exp2_TCGA_tune_ontix_beta0.01_dim29_METH-MUT	METH+MUT	29.0	TCGA
412	16	Exp2_TCGA_tune_ontix_beta0.01_dim29_METH-MUT	r2	PCA	RF	test	ANEUPLOIDY_SCORE	-1.5121064937778472		Exp2_TCGA_tune_ontix_beta0.01_dim29_METH-MUT	METH+MUT	29.0	TCGA
413	17	Exp2_TCGA_tune_ontix_beta0.01_dim29_METH-MUT	r2	PCA	RF	test	MSI_SCORE_MANTIS	8.460178299323486		Exp2_TCGA_tune_ontix_beta0.01_dim29_METH-MUT	METH+MUT	29.0	TCGA
414	18	Exp2_TCGA_tune_ontix_beta0.01_dim29_METH-MUT	r2	PCA	RF	test	OS_MONTHS	2.587983148896128		Exp2_TCGA_tune_ontix_beta0.01_dim29_METH-MUT	METH+MUT	29.0	TCGA
415	19	Exp2_TCGA_tune_ontix_beta0.01_dim29_METH-MUT	r2	PCA	RF	test	TMB_NONSYNONYMOUS	2.0186373811212874		Exp2_TCGA_tune_ontix_beta0.01_dim29_METH-MUT	METH+MUT	29.0	TCGA
416	20	Exp2_TCGA_tune_ontix_beta0.01_dim29_METH-MUT	r2	PCA	RF	train	AGE	-1.2286172576942413		Exp2_TCGA_tune_ontix_beta0.01_dim29_METH-MUT	METH+MUT	29.0	TCGA
417	21	Exp2_TCGA_tune_ontix_beta0.01_dim29_METH-MUT	r2	PCA	RF	train	ANEUPLOIDY_SCORE	-6.2754812622570455		Exp2_TCGA_tune_ontix_beta0.01_dim29_METH-MUT	METH+MUT	29.0	TCGA
418	22	Exp2_TCGA_tune_ontix_beta0.01_dim29_METH-MUT	r2	PCA	RF	train	MSI_SCORE_MANTIS	2.5493338264222443		Exp2_TCGA_tune_ontix_beta0.01_dim29_METH-MUT	METH+MUT	29.0	TCGA
419	23	Exp2_TCGA_tune_ontix_beta0.01_dim29_METH-MUT	r2	PCA	RF	train	OS_MONTHS	3.480831021722934		Exp2_TCGA_tune_ontix_beta0.01_dim29_METH-MUT	METH+MUT	29.0	TCGA
420	24	Exp2_TCGA_tune_ontix_beta0.01_dim29_METH-MUT	r2	PCA	RF	train	TMB_NONSYNONYMOUS	1.2910675851841877		Exp2_TCGA_tune_ontix_beta0.01_dim29_METH-MUT	METH+MUT	29.0	TCGA
421	25	Exp2_TCGA_tune_ontix_beta0.01_dim29_METH-MUT	r2	PCA	RF	valid	AGE	2.395377431016439		Exp2_TCGA_tune_ontix_beta0.01_dim29_METH-MUT	METH+MUT	29.0	TCGA
422	26	Exp2_TCGA_tune_ontix_beta0.01_dim29_METH-MUT	r2	PCA	RF	valid	ANEUPLOIDY_SCORE	-2.6854160142186636		Exp2_TCGA_tune_ontix_beta0.01_dim29_METH-MUT	METH+MUT	29.0	TCGA
423	27	Exp2_TCGA_tune_ontix_beta0.01_dim29_METH-MUT	r2	PCA	RF	valid	MSI_SCORE_MANTIS	6.9741063345503305		Exp2_TCGA_tune_ontix_beta0.01_dim29_METH-MUT	METH+MUT	29.0	TCGA
424	28	Exp2_TCGA_tune_ontix_beta0.01_dim29_METH-MUT	r2	PCA	RF	valid	OS_MONTHS	4.360095072747401		Exp2_TCGA_tune_ontix_beta0.01_dim29_METH-MUT	METH+MUT	29.0	TCGA
425	29	Exp2_TCGA_tune_ontix_beta0.01_dim29_METH-MUT	r2	PCA	RF	valid	TMB_NONSYNONYMOUS	3.577204286609092		Exp2_TCGA_tune_ontix_beta0.01_dim29_METH-MUT	METH+MUT	29.0	TCGA
426	30	Exp2_TCGA_tune_ontix_beta0.01_dim29_METH-MUT	r2	PCA	SVM	test	AGE	1.9871024334557599		Exp2_TCGA_tune_ontix_beta0.01_dim29_METH-MUT	METH+MUT	29.0	TCGA
427	31	Exp2_TCGA_tune_ontix_beta0.01_dim29_METH-MUT	r2	PCA	SVM	test	ANEUPLOIDY_SCORE	4.058221975416283		Exp2_TCGA_tune_ontix_beta0.01_dim29_METH-MUT	METH+MUT	29.0	TCGA
428	32	Exp2_TCGA_tune_ontix_beta0.01_dim29_METH-MUT	r2	PCA	SVM	test	MSI_SCORE_MANTIS	7.129776652331543		Exp2_TCGA_tune_ontix_beta0.01_dim29_METH-MUT	METH+MUT	29.0	TCGA
429	33	Exp2_TCGA_tune_ontix_beta0.01_dim29_METH-MUT	r2	PCA	SVM	test	OS_MONTHS	4.813972352628509		Exp2_TCGA_tune_ontix_beta0.01_dim29_METH-MUT	METH+MUT	29.0	TCGA
430	34	Exp2_TCGA_tune_ontix_beta0.01_dim29_METH-MUT	r2	PCA	SVM	test	TMB_NONSYNONYMOUS	18.956554879768454		Exp2_TCGA_tune_ontix_beta0.01_dim29_METH-MUT	METH+MUT	29.0	TCGA
431	35	Exp2_TCGA_tune_ontix_beta0.01_dim29_METH-MUT	r2	PCA	SVM	train	AGE	2.1391826777882064		Exp2_TCGA_tune_ontix_beta0.01_dim29_METH-MUT	METH+MUT	29.0	TCGA
432	36	Exp2_TCGA_tune_ontix_beta0.01_dim29_METH-MUT	r2	PCA	SVM	train	ANEUPLOIDY_SCORE	3.5474562649464727		Exp2_TCGA_tune_ontix_beta0.01_dim29_METH-MUT	METH+MUT	29.0	TCGA
433	37	Exp2_TCGA_tune_ontix_beta0.01_dim29_METH-MUT	r2	PCA	SVM	train	MSI_SCORE_MANTIS	2.318764106590235		Exp2_TCGA_tune_ontix_beta0.01_dim29_METH-MUT	METH+MUT	29.0	TCGA
434	38	Exp2_TCGA_tune_ontix_beta0.01_dim29_METH-MUT	r2	PCA	SVM	train	OS_MONTHS	5.952145634798374		Exp2_TCGA_tune_ontix_beta0.01_dim29_METH-MUT	METH+MUT	29.0	TCGA
435	39	Exp2_TCGA_tune_ontix_beta0.01_dim29_METH-MUT	r2	PCA	SVM	train	TMB_NONSYNONYMOUS	14.468908612607411		Exp2_TCGA_tune_ontix_beta0.01_dim29_METH-MUT	METH+MUT	29.0	TCGA
436	40	Exp2_TCGA_tune_ontix_beta0.01_dim29_METH-MUT	r2	PCA	SVM	valid	AGE	2.3600866818968607		Exp2_TCGA_tune_ontix_beta0.01_dim29_METH-MUT	METH+MUT	29.0	TCGA
437	41	Exp2_TCGA_tune_ontix_beta0.01_dim29_METH-MUT	r2	PCA	SVM	valid	ANEUPLOIDY_SCORE	2.8969824829726867		Exp2_TCGA_tune_ontix_beta0.01_dim29_METH-MUT	METH+MUT	29.0	TCGA
438	42	Exp2_TCGA_tune_ontix_beta0.01_dim29_METH-MUT	r2	PCA	SVM	valid	MSI_SCORE_MANTIS	7.483010019767451		Exp2_TCGA_tune_ontix_beta0.01_dim29_METH-MUT	METH+MUT	29.0	TCGA
439	43	Exp2_TCGA_tune_ontix_beta0.01_dim29_METH-MUT	r2	PCA	SVM	valid	OS_MONTHS	4.8865194254586175		Exp2_TCGA_tune_ontix_beta0.01_dim29_METH-MUT	METH+MUT	29.0	TCGA
440	44	Exp2_TCGA_tune_ontix_beta0.01_dim29_METH-MUT	r2	PCA	SVM	valid	TMB_NONSYNONYMOUS	21.476524090931207		Exp2_TCGA_tune_ontix_beta0.01_dim29_METH-MUT	METH+MUT	29.0	TCGA
441	45	Exp2_TCGA_tune_ontix_beta0.01_dim29_METH-MUT	roc_auc_ovo	PCA	Linear	test	AJCC_PATHOLOGIC_TUMOR_STAGE_SHORT	5.176862121003732		Exp2_TCGA_tune_ontix_beta0.01_dim29_METH-MUT	METH+MUT	29.0	TCGA
442	46	Exp2_TCGA_tune_ontix_beta0.01_dim29_METH-MUT	roc_auc_ovo	PCA	Linear	test	CANCER_TYPE_ACRONYM	2.7574537759172273		Exp2_TCGA_tune_ontix_beta0.01_dim29_METH-MUT	METH+MUT	29.0	TCGA
443	47	Exp2_TCGA_tune_ontix_beta0.01_dim29_METH-MUT	roc_auc_ovo	PCA	Linear	test	DFS_STATUS	9.58655286574873		Exp2_TCGA_tune_ontix_beta0.01_dim29_METH-MUT	METH+MUT	29.0	TCGA
444	48	Exp2_TCGA_tune_ontix_beta0.01_dim29_METH-MUT	roc_auc_ovo	PCA	Linear	test	OS_STATUS	1.7762496737612263		Exp2_TCGA_tune_ontix_beta0.01_dim29_METH-MUT	METH+MUT	29.0	TCGA
445	49	Exp2_TCGA_tune_ontix_beta0.01_dim29_METH-MUT	roc_auc_ovo	PCA	Linear	test	PFS_STATUS	14.804611123612906		Exp2_TCGA_tune_ontix_beta0.01_dim29_METH-MUT	METH+MUT	29.0	TCGA
446	50	Exp2_TCGA_tune_ontix_beta0.01_dim29_METH-MUT	roc_auc_ovo	PCA	Linear	test	SEX	1.9365706404739123		Exp2_TCGA_tune_ontix_beta0.01_dim29_METH-MUT	METH+MUT	29.0	TCGA
447	51	Exp2_TCGA_tune_ontix_beta0.01_dim29_METH-MUT	roc_auc_ovo	PCA	Linear	train	AJCC_PATHOLOGIC_TUMOR_STAGE_SHORT	2.687699428421359		Exp2_TCGA_tune_ontix_beta0.01_dim29_METH-MUT	METH+MUT	29.0	TCGA
448	52	Exp2_TCGA_tune_ontix_beta0.01_dim29_METH-MUT	roc_auc_ovo	PCA	Linear	train	CANCER_TYPE_ACRONYM	3.0954548073602948		Exp2_TCGA_tune_ontix_beta0.01_dim29_METH-MUT	METH+MUT	29.0	TCGA
449	53	Exp2_TCGA_tune_ontix_beta0.01_dim29_METH-MUT	roc_auc_ovo	PCA	Linear	train	DFS_STATUS	6.43491022503659		Exp2_TCGA_tune_ontix_beta0.01_dim29_METH-MUT	METH+MUT	29.0	TCGA
450	54	Exp2_TCGA_tune_ontix_beta0.01_dim29_METH-MUT	roc_auc_ovo	PCA	Linear	train	OS_STATUS	1.9438243674339817		Exp2_TCGA_tune_ontix_beta0.01_dim29_METH-MUT	METH+MUT	29.0	TCGA
451	55	Exp2_TCGA_tune_ontix_beta0.01_dim29_METH-MUT	roc_auc_ovo	PCA	Linear	train	PFS_STATUS	6.833031303016557		Exp2_TCGA_tune_ontix_beta0.01_dim29_METH-MUT	METH+MUT	29.0	TCGA
452	56	Exp2_TCGA_tune_ontix_beta0.01_dim29_METH-MUT	roc_auc_ovo	PCA	Linear	train	SEX	1.8825511079612478		Exp2_TCGA_tune_ontix_beta0.01_dim29_METH-MUT	METH+MUT	29.0	TCGA
453	57	Exp2_TCGA_tune_ontix_beta0.01_dim29_METH-MUT	roc_auc_ovo	PCA	Linear	valid	AJCC_PATHOLOGIC_TUMOR_STAGE_SHORT	7.850519038599798		Exp2_TCGA_tune_ontix_beta0.01_dim29_METH-MUT	METH+MUT	29.0	TCGA
454	58	Exp2_TCGA_tune_ontix_beta0.01_dim29_METH-MUT	roc_auc_ovo	PCA	Linear	valid	CANCER_TYPE_ACRONYM	3.011079505794102		Exp2_TCGA_tune_ontix_beta0.01_dim29_METH-MUT	METH+MUT	29.0	TCGA
455	59	Exp2_TCGA_tune_ontix_beta0.01_dim29_METH-MUT	roc_auc_ovo	PCA	Linear	valid	DFS_STATUS	5.843027202434758		Exp2_TCGA_tune_ontix_beta0.01_dim29_METH-MUT	METH+MUT	29.0	TCGA
456	60	Exp2_TCGA_tune_ontix_beta0.01_dim29_METH-MUT	roc_auc_ovo	PCA	Linear	valid	OS_STATUS	20.930159494821236		Exp2_TCGA_tune_ontix_beta0.01_dim29_METH-MUT	METH+MUT	29.0	TCGA
457	61	Exp2_TCGA_tune_ontix_beta0.01_dim29_METH-MUT	roc_auc_ovo	PCA	Linear	valid	PFS_STATUS	6.696423586822381		Exp2_TCGA_tune_ontix_beta0.01_dim29_METH-MUT	METH+MUT	29.0	TCGA
458	62	Exp2_TCGA_tune_ontix_beta0.01_dim29_METH-MUT	roc_auc_ovo	PCA	Linear	valid	SEX	1.8032503092336334		Exp2_TCGA_tune_ontix_beta0.01_dim29_METH-MUT	METH+MUT	29.0	TCGA
459	63	Exp2_TCGA_tune_ontix_beta0.01_dim29_METH-MUT	roc_auc_ovo	PCA	RF	test	AJCC_PATHOLOGIC_TUMOR_STAGE_SHORT	4.7864151622871		Exp2_TCGA_tune_ontix_beta0.01_dim29_METH-MUT	METH+MUT	29.0	TCGA
460	64	Exp2_TCGA_tune_ontix_beta0.01_dim29_METH-MUT	roc_auc_ovo	PCA	RF	test	CANCER_TYPE_ACRONYM	2.9417844383864096		Exp2_TCGA_tune_ontix_beta0.01_dim29_METH-MUT	METH+MUT	29.0	TCGA
461	65	Exp2_TCGA_tune_ontix_beta0.01_dim29_METH-MUT	roc_auc_ovo	PCA	RF	test	DFS_STATUS	4.211666151002364		Exp2_TCGA_tune_ontix_beta0.01_dim29_METH-MUT	METH+MUT	29.0	TCGA
462	66	Exp2_TCGA_tune_ontix_beta0.01_dim29_METH-MUT	roc_auc_ovo	PCA	RF	test	OS_STATUS	4.0598783588063805		Exp2_TCGA_tune_ontix_beta0.01_dim29_METH-MUT	METH+MUT	29.0	TCGA
463	67	Exp2_TCGA_tune_ontix_beta0.01_dim29_METH-MUT	roc_auc_ovo	PCA	RF	test	PFS_STATUS	4.751879814967424		Exp2_TCGA_tune_ontix_beta0.01_dim29_METH-MUT	METH+MUT	29.0	TCGA
464	68	Exp2_TCGA_tune_ontix_beta0.01_dim29_METH-MUT	roc_auc_ovo	PCA	RF	test	SEX	1.4177938935123433		Exp2_TCGA_tune_ontix_beta0.01_dim29_METH-MUT	METH+MUT	29.0	TCGA
465	69	Exp2_TCGA_tune_ontix_beta0.01_dim29_METH-MUT	roc_auc_ovo	PCA	RF	train	AJCC_PATHOLOGIC_TUMOR_STAGE_SHORT	0.061623153510661784		Exp2_TCGA_tune_ontix_beta0.01_dim29_METH-MUT	METH+MUT	29.0	TCGA
466	70	Exp2_TCGA_tune_ontix_beta0.01_dim29_METH-MUT	roc_auc_ovo	PCA	RF	train	CANCER_TYPE_ACRONYM	1.4731753069613938		Exp2_TCGA_tune_ontix_beta0.01_dim29_METH-MUT	METH+MUT	29.0	TCGA
467	71	Exp2_TCGA_tune_ontix_beta0.01_dim29_METH-MUT	roc_auc_ovo	PCA	RF	train	DFS_STATUS	-2.9588843591587017		Exp2_TCGA_tune_ontix_beta0.01_dim29_METH-MUT	METH+MUT	29.0	TCGA
468	72	Exp2_TCGA_tune_ontix_beta0.01_dim29_METH-MUT	roc_auc_ovo	PCA	RF	train	OS_STATUS	0.9621310492844116		Exp2_TCGA_tune_ontix_beta0.01_dim29_METH-MUT	METH+MUT	29.0	TCGA
469	73	Exp2_TCGA_tune_ontix_beta0.01_dim29_METH-MUT	roc_auc_ovo	PCA	RF	train	PFS_STATUS	-8.488337318431256		Exp2_TCGA_tune_ontix_beta0.01_dim29_METH-MUT	METH+MUT	29.0	TCGA
470	74	Exp2_TCGA_tune_ontix_beta0.01_dim29_METH-MUT	roc_auc_ovo	PCA	RF	train	SEX	2.1086150466977447		Exp2_TCGA_tune_ontix_beta0.01_dim29_METH-MUT	METH+MUT	29.0	TCGA
471	75	Exp2_TCGA_tune_ontix_beta0.01_dim29_METH-MUT	roc_auc_ovo	PCA	RF	valid	AJCC_PATHOLOGIC_TUMOR_STAGE_SHORT	2.9068793713855294		Exp2_TCGA_tune_ontix_beta0.01_dim29_METH-MUT	METH+MUT	29.0	TCGA
472	76	Exp2_TCGA_tune_ontix_beta0.01_dim29_METH-MUT	roc_auc_ovo	PCA	RF	valid	CANCER_TYPE_ACRONYM	2.443837959100616		Exp2_TCGA_tune_ontix_beta0.01_dim29_METH-MUT	METH+MUT	29.0	TCGA
473	77	Exp2_TCGA_tune_ontix_beta0.01_dim29_METH-MUT	roc_auc_ovo	PCA	RF	valid	DFS_STATUS	9.854048878209237		Exp2_TCGA_tune_ontix_beta0.01_dim29_METH-MUT	METH+MUT	29.0	TCGA
474	78	Exp2_TCGA_tune_ontix_beta0.01_dim29_METH-MUT	roc_auc_ovo	PCA	RF	valid	OS_STATUS	2.8189342246600155		Exp2_TCGA_tune_ontix_beta0.01_dim29_METH-MUT	METH+MUT	29.0	TCGA
475	79	Exp2_TCGA_tune_ontix_beta0.01_dim29_METH-MUT	roc_auc_ovo	PCA	RF	valid	PFS_STATUS	8.31336657001107		Exp2_TCGA_tune_ontix_beta0.01_dim29_METH-MUT	METH+MUT	29.0	TCGA
476	80	Exp2_TCGA_tune_ontix_beta0.01_dim29_METH-MUT	roc_auc_ovo	PCA	RF	valid	SEX	1.45386320148335		Exp2_TCGA_tune_ontix_beta0.01_dim29_METH-MUT	METH+MUT	29.0	TCGA
477	81	Exp2_TCGA_tune_ontix_beta0.01_dim29_METH-MUT	roc_auc_ovo	PCA	SVM	test	AJCC_PATHOLOGIC_TUMOR_STAGE_SHORT	7.861493941492317		Exp2_TCGA_tune_ontix_beta0.01_dim29_METH-MUT	METH+MUT	29.0	TCGA
478	82	Exp2_TCGA_tune_ontix_beta0.01_dim29_METH-MUT	roc_auc_ovo	PCA	SVM	test	CANCER_TYPE_ACRONYM	2.291725982293155		Exp2_TCGA_tune_ontix_beta0.01_dim29_METH-MUT	METH+MUT	29.0	TCGA
479	83	Exp2_TCGA_tune_ontix_beta0.01_dim29_METH-MUT	roc_auc_ovo	PCA	SVM	test	DFS_STATUS	3.4848318539251206		Exp2_TCGA_tune_ontix_beta0.01_dim29_METH-MUT	METH+MUT	29.0	TCGA
480	84	Exp2_TCGA_tune_ontix_beta0.01_dim29_METH-MUT	roc_auc_ovo	PCA	SVM	test	OS_STATUS	9.830470578940949		Exp2_TCGA_tune_ontix_beta0.01_dim29_METH-MUT	METH+MUT	29.0	TCGA
481	85	Exp2_TCGA_tune_ontix_beta0.01_dim29_METH-MUT	roc_auc_ovo	PCA	SVM	test	PFS_STATUS	2.9675165867893796		Exp2_TCGA_tune_ontix_beta0.01_dim29_METH-MUT	METH+MUT	29.0	TCGA
482	86	Exp2_TCGA_tune_ontix_beta0.01_dim29_METH-MUT	roc_auc_ovo	PCA	SVM	test	SEX	1.5157760247666123		Exp2_TCGA_tune_ontix_beta0.01_dim29_METH-MUT	METH+MUT	29.0	TCGA
483	87	Exp2_TCGA_tune_ontix_beta0.01_dim29_METH-MUT	roc_auc_ovo	PCA	SVM	train	AJCC_PATHOLOGIC_TUMOR_STAGE_SHORT	1.8588930982661227		Exp2_TCGA_tune_ontix_beta0.01_dim29_METH-MUT	METH+MUT	29.0	TCGA
484	88	Exp2_TCGA_tune_ontix_beta0.01_dim29_METH-MUT	roc_auc_ovo	PCA	SVM	train	CANCER_TYPE_ACRONYM	2.687162800923949		Exp2_TCGA_tune_ontix_beta0.01_dim29_METH-MUT	METH+MUT	29.0	TCGA
485	89	Exp2_TCGA_tune_ontix_beta0.01_dim29_METH-MUT	roc_auc_ovo	PCA	SVM	train	DFS_STATUS	-1.1140815836720246		Exp2_TCGA_tune_ontix_beta0.01_dim29_METH-MUT	METH+MUT	29.0	TCGA
486	90	Exp2_TCGA_tune_ontix_beta0.01_dim29_METH-MUT	roc_auc_ovo	PCA	SVM	train	OS_STATUS	-3.996313329968182		Exp2_TCGA_tune_ontix_beta0.01_dim29_METH-MUT	METH+MUT	29.0	TCGA
487	91	Exp2_TCGA_tune_ontix_beta0.01_dim29_METH-MUT	roc_auc_ovo	PCA	SVM	train	PFS_STATUS	-2.6634772041294		Exp2_TCGA_tune_ontix_beta0.01_dim29_METH-MUT	METH+MUT	29.0	TCGA
488	92	Exp2_TCGA_tune_ontix_beta0.01_dim29_METH-MUT	roc_auc_ovo	PCA	SVM	train	SEX	1.4420480248442111		Exp2_TCGA_tune_ontix_beta0.01_dim29_METH-MUT	METH+MUT	29.0	TCGA
489	93	Exp2_TCGA_tune_ontix_beta0.01_dim29_METH-MUT	roc_auc_ovo	PCA	SVM	valid	AJCC_PATHOLOGIC_TUMOR_STAGE_SHORT	4.015629563146524		Exp2_TCGA_tune_ontix_beta0.01_dim29_METH-MUT	METH+MUT	29.0	TCGA
490	94	Exp2_TCGA_tune_ontix_beta0.01_dim29_METH-MUT	roc_auc_ovo	PCA	SVM	valid	CANCER_TYPE_ACRONYM	3.266877246116465		Exp2_TCGA_tune_ontix_beta0.01_dim29_METH-MUT	METH+MUT	29.0	TCGA
491	95	Exp2_TCGA_tune_ontix_beta0.01_dim29_METH-MUT	roc_auc_ovo	PCA	SVM	valid	DFS_STATUS	5.83098109084691		Exp2_TCGA_tune_ontix_beta0.01_dim29_METH-MUT	METH+MUT	29.0	TCGA
492	96	Exp2_TCGA_tune_ontix_beta0.01_dim29_METH-MUT	roc_auc_ovo	PCA	SVM	valid	OS_STATUS	5.936164642856073		Exp2_TCGA_tune_ontix_beta0.01_dim29_METH-MUT	METH+MUT	29.0	TCGA
493	97	Exp2_TCGA_tune_ontix_beta0.01_dim29_METH-MUT	roc_auc_ovo	PCA	SVM	valid	PFS_STATUS	4.454926032623787		Exp2_TCGA_tune_ontix_beta0.01_dim29_METH-MUT	METH+MUT	29.0	TCGA
494	98	Exp2_TCGA_tune_ontix_beta0.01_dim29_METH-MUT	roc_auc_ovo	PCA	SVM	valid	SEX	1.6452338181609252		Exp2_TCGA_tune_ontix_beta0.01_dim29_METH-MUT	METH+MUT	29.0	TCGA
495	0	Exp2_TCGA_tune_ontix_beta0.01_dim29_METH-MUT	r2	UMAP	Linear	test	AGE	1.9976339834116217		Exp2_TCGA_tune_ontix_beta0.01_dim29_METH-MUT	METH+MUT	29.0	TCGA
496	1	Exp2_TCGA_tune_ontix_beta0.01_dim29_METH-MUT	r2	UMAP	Linear	test	ANEUPLOIDY_SCORE	1.0231911785130947		Exp2_TCGA_tune_ontix_beta0.01_dim29_METH-MUT	METH+MUT	29.0	TCGA
497	2	Exp2_TCGA_tune_ontix_beta0.01_dim29_METH-MUT	r2	UMAP	Linear	test	MSI_SCORE_MANTIS	0.17076478411977167		Exp2_TCGA_tune_ontix_beta0.01_dim29_METH-MUT	METH+MUT	29.0	TCGA
498	3	Exp2_TCGA_tune_ontix_beta0.01_dim29_METH-MUT	r2	UMAP	Linear	test	OS_MONTHS	6.267305695251369		Exp2_TCGA_tune_ontix_beta0.01_dim29_METH-MUT	METH+MUT	29.0	TCGA
499	4	Exp2_TCGA_tune_ontix_beta0.01_dim29_METH-MUT	r2	UMAP	Linear	test	TMB_NONSYNONYMOUS	-2.803718940485785		Exp2_TCGA_tune_ontix_beta0.01_dim29_METH-MUT	METH+MUT	29.0	TCGA
500	5	Exp2_TCGA_tune_ontix_beta0.01_dim29_METH-MUT	r2	UMAP	Linear	train	AGE	1.6695820787118818		Exp2_TCGA_tune_ontix_beta0.01_dim29_METH-MUT	METH+MUT	29.0	TCGA
501	6	Exp2_TCGA_tune_ontix_beta0.01_dim29_METH-MUT	r2	UMAP	Linear	train	ANEUPLOIDY_SCORE	1.0315672651353796		Exp2_TCGA_tune_ontix_beta0.01_dim29_METH-MUT	METH+MUT	29.0	TCGA
502	7	Exp2_TCGA_tune_ontix_beta0.01_dim29_METH-MUT	r2	UMAP	Linear	train	MSI_SCORE_MANTIS	0.9227229342744248		Exp2_TCGA_tune_ontix_beta0.01_dim29_METH-MUT	METH+MUT	29.0	TCGA
503	8	Exp2_TCGA_tune_ontix_beta0.01_dim29_METH-MUT	r2	UMAP	Linear	train	OS_MONTHS	6.497627950026369		Exp2_TCGA_tune_ontix_beta0.01_dim29_METH-MUT	METH+MUT	29.0	TCGA
504	9	Exp2_TCGA_tune_ontix_beta0.01_dim29_METH-MUT	r2	UMAP	Linear	train	TMB_NONSYNONYMOUS	-2.2352486483968605		Exp2_TCGA_tune_ontix_beta0.01_dim29_METH-MUT	METH+MUT	29.0	TCGA
505	10	Exp2_TCGA_tune_ontix_beta0.01_dim29_METH-MUT	r2	UMAP	Linear	valid	AGE	2.1539532508487587		Exp2_TCGA_tune_ontix_beta0.01_dim29_METH-MUT	METH+MUT	29.0	TCGA
506	11	Exp2_TCGA_tune_ontix_beta0.01_dim29_METH-MUT	r2	UMAP	Linear	valid	ANEUPLOIDY_SCORE	0.5614948398480242		Exp2_TCGA_tune_ontix_beta0.01_dim29_METH-MUT	METH+MUT	29.0	TCGA
507	12	Exp2_TCGA_tune_ontix_beta0.01_dim29_METH-MUT	r2	UMAP	Linear	valid	MSI_SCORE_MANTIS	1.2621817986497026		Exp2_TCGA_tune_ontix_beta0.01_dim29_METH-MUT	METH+MUT	29.0	TCGA
508	13	Exp2_TCGA_tune_ontix_beta0.01_dim29_METH-MUT	r2	UMAP	Linear	valid	OS_MONTHS	3.356014895852991		Exp2_TCGA_tune_ontix_beta0.01_dim29_METH-MUT	METH+MUT	29.0	TCGA
509	14	Exp2_TCGA_tune_ontix_beta0.01_dim29_METH-MUT	r2	UMAP	Linear	valid	TMB_NONSYNONYMOUS	-3.9095600081958777		Exp2_TCGA_tune_ontix_beta0.01_dim29_METH-MUT	METH+MUT	29.0	TCGA
510	15	Exp2_TCGA_tune_ontix_beta0.01_dim29_METH-MUT	r2	UMAP	RF	test	AGE	2.1514019699604807		Exp2_TCGA_tune_ontix_beta0.01_dim29_METH-MUT	METH+MUT	29.0	TCGA
511	16	Exp2_TCGA_tune_ontix_beta0.01_dim29_METH-MUT	r2	UMAP	RF	test	ANEUPLOIDY_SCORE	-9.784359337299357		Exp2_TCGA_tune_ontix_beta0.01_dim29_METH-MUT	METH+MUT	29.0	TCGA
512	17	Exp2_TCGA_tune_ontix_beta0.01_dim29_METH-MUT	r2	UMAP	RF	test	MSI_SCORE_MANTIS	2.927813817319988		Exp2_TCGA_tune_ontix_beta0.01_dim29_METH-MUT	METH+MUT	29.0	TCGA
513	18	Exp2_TCGA_tune_ontix_beta0.01_dim29_METH-MUT	r2	UMAP	RF	test	OS_MONTHS	2.949126882360924		Exp2_TCGA_tune_ontix_beta0.01_dim29_METH-MUT	METH+MUT	29.0	TCGA
514	19	Exp2_TCGA_tune_ontix_beta0.01_dim29_METH-MUT	r2	UMAP	RF	test	TMB_NONSYNONYMOUS	-2.011563191142202		Exp2_TCGA_tune_ontix_beta0.01_dim29_METH-MUT	METH+MUT	29.0	TCGA
515	20	Exp2_TCGA_tune_ontix_beta0.01_dim29_METH-MUT	r2	UMAP	RF	train	AGE	-4.025760986418689		Exp2_TCGA_tune_ontix_beta0.01_dim29_METH-MUT	METH+MUT	29.0	TCGA
516	21	Exp2_TCGA_tune_ontix_beta0.01_dim29_METH-MUT	r2	UMAP	RF	train	ANEUPLOIDY_SCORE	-16.785579555563864		Exp2_TCGA_tune_ontix_beta0.01_dim29_METH-MUT	METH+MUT	29.0	TCGA
517	22	Exp2_TCGA_tune_ontix_beta0.01_dim29_METH-MUT	r2	UMAP	RF	train	MSI_SCORE_MANTIS	1.1583428462813918		Exp2_TCGA_tune_ontix_beta0.01_dim29_METH-MUT	METH+MUT	29.0	TCGA
518	23	Exp2_TCGA_tune_ontix_beta0.01_dim29_METH-MUT	r2	UMAP	RF	train	OS_MONTHS	-1.220677281988396		Exp2_TCGA_tune_ontix_beta0.01_dim29_METH-MUT	METH+MUT	29.0	TCGA
519	24	Exp2_TCGA_tune_ontix_beta0.01_dim29_METH-MUT	r2	UMAP	RF	train	TMB_NONSYNONYMOUS	-2.3348327231348747		Exp2_TCGA_tune_ontix_beta0.01_dim29_METH-MUT	METH+MUT	29.0	TCGA
520	25	Exp2_TCGA_tune_ontix_beta0.01_dim29_METH-MUT	r2	UMAP	RF	valid	AGE	1.9049377893485535		Exp2_TCGA_tune_ontix_beta0.01_dim29_METH-MUT	METH+MUT	29.0	TCGA
521	26	Exp2_TCGA_tune_ontix_beta0.01_dim29_METH-MUT	r2	UMAP	RF	valid	ANEUPLOIDY_SCORE	-8.307348907637916		Exp2_TCGA_tune_ontix_beta0.01_dim29_METH-MUT	METH+MUT	29.0	TCGA
522	27	Exp2_TCGA_tune_ontix_beta0.01_dim29_METH-MUT	r2	UMAP	RF	valid	MSI_SCORE_MANTIS	2.816862168095142		Exp2_TCGA_tune_ontix_beta0.01_dim29_METH-MUT	METH+MUT	29.0	TCGA
523	28	Exp2_TCGA_tune_ontix_beta0.01_dim29_METH-MUT	r2	UMAP	RF	valid	OS_MONTHS	6.208048339130309		Exp2_TCGA_tune_ontix_beta0.01_dim29_METH-MUT	METH+MUT	29.0	TCGA
524	29	Exp2_TCGA_tune_ontix_beta0.01_dim29_METH-MUT	r2	UMAP	RF	valid	TMB_NONSYNONYMOUS	-0.8409822996965358		Exp2_TCGA_tune_ontix_beta0.01_dim29_METH-MUT	METH+MUT	29.0	TCGA
525	30	Exp2_TCGA_tune_ontix_beta0.01_dim29_METH-MUT	r2	UMAP	SVM	test	AGE	-2.3558681917906052		Exp2_TCGA_tune_ontix_beta0.01_dim29_METH-MUT	METH+MUT	29.0	TCGA
526	31	Exp2_TCGA_tune_ontix_beta0.01_dim29_METH-MUT	r2	UMAP	SVM	test	ANEUPLOIDY_SCORE	-11.50637817846382		Exp2_TCGA_tune_ontix_beta0.01_dim29_METH-MUT	METH+MUT	29.0	TCGA
527	32	Exp2_TCGA_tune_ontix_beta0.01_dim29_METH-MUT	r2	UMAP	SVM	test	MSI_SCORE_MANTIS	-2.606460001801724		Exp2_TCGA_tune_ontix_beta0.01_dim29_METH-MUT	METH+MUT	29.0	TCGA
528	33	Exp2_TCGA_tune_ontix_beta0.01_dim29_METH-MUT	r2	UMAP	SVM	test	OS_MONTHS	-1.6918572461974992		Exp2_TCGA_tune_ontix_beta0.01_dim29_METH-MUT	METH+MUT	29.0	TCGA
529	34	Exp2_TCGA_tune_ontix_beta0.01_dim29_METH-MUT	r2	UMAP	SVM	test	TMB_NONSYNONYMOUS	-5.44421657039073		Exp2_TCGA_tune_ontix_beta0.01_dim29_METH-MUT	METH+MUT	29.0	TCGA
530	35	Exp2_TCGA_tune_ontix_beta0.01_dim29_METH-MUT	r2	UMAP	SVM	train	AGE	-3.8987965300608733		Exp2_TCGA_tune_ontix_beta0.01_dim29_METH-MUT	METH+MUT	29.0	TCGA
531	36	Exp2_TCGA_tune_ontix_beta0.01_dim29_METH-MUT	r2	UMAP	SVM	train	ANEUPLOIDY_SCORE	-12.175936387310069		Exp2_TCGA_tune_ontix_beta0.01_dim29_METH-MUT	METH+MUT	29.0	TCGA
532	37	Exp2_TCGA_tune_ontix_beta0.01_dim29_METH-MUT	r2	UMAP	SVM	train	MSI_SCORE_MANTIS	-18.610592610508753		Exp2_TCGA_tune_ontix_beta0.01_dim29_METH-MUT	METH+MUT	29.0	TCGA
533	38	Exp2_TCGA_tune_ontix_beta0.01_dim29_METH-MUT	r2	UMAP	SVM	train	OS_MONTHS	-9.112490379534982		Exp2_TCGA_tune_ontix_beta0.01_dim29_METH-MUT	METH+MUT	29.0	TCGA
534	39	Exp2_TCGA_tune_ontix_beta0.01_dim29_METH-MUT	r2	UMAP	SVM	train	TMB_NONSYNONYMOUS	-7.605608978207629		Exp2_TCGA_tune_ontix_beta0.01_dim29_METH-MUT	METH+MUT	29.0	TCGA
535	40	Exp2_TCGA_tune_ontix_beta0.01_dim29_METH-MUT	r2	UMAP	SVM	valid	AGE	-3.1375832022006893		Exp2_TCGA_tune_ontix_beta0.01_dim29_METH-MUT	METH+MUT	29.0	TCGA
536	41	Exp2_TCGA_tune_ontix_beta0.01_dim29_METH-MUT	r2	UMAP	SVM	valid	ANEUPLOIDY_SCORE	-9.531962245994468		Exp2_TCGA_tune_ontix_beta0.01_dim29_METH-MUT	METH+MUT	29.0	TCGA
537	42	Exp2_TCGA_tune_ontix_beta0.01_dim29_METH-MUT	r2	UMAP	SVM	valid	MSI_SCORE_MANTIS	-2.14397364504299		Exp2_TCGA_tune_ontix_beta0.01_dim29_METH-MUT	METH+MUT	29.0	TCGA
538	43	Exp2_TCGA_tune_ontix_beta0.01_dim29_METH-MUT	r2	UMAP	SVM	valid	OS_MONTHS	-3.1731700659048308		Exp2_TCGA_tune_ontix_beta0.01_dim29_METH-MUT	METH+MUT	29.0	TCGA
539	44	Exp2_TCGA_tune_ontix_beta0.01_dim29_METH-MUT	r2	UMAP	SVM	valid	TMB_NONSYNONYMOUS	-6.911217549248692		Exp2_TCGA_tune_ontix_beta0.01_dim29_METH-MUT	METH+MUT	29.0	TCGA
540	45	Exp2_TCGA_tune_ontix_beta0.01_dim29_METH-MUT	roc_auc_ovo	UMAP	Linear	test	AJCC_PATHOLOGIC_TUMOR_STAGE_SHORT	-6.333442396346099		Exp2_TCGA_tune_ontix_beta0.01_dim29_METH-MUT	METH+MUT	29.0	TCGA
541	46	Exp2_TCGA_tune_ontix_beta0.01_dim29_METH-MUT	roc_auc_ovo	UMAP	Linear	test	CANCER_TYPE_ACRONYM	1.546638257333815		Exp2_TCGA_tune_ontix_beta0.01_dim29_METH-MUT	METH+MUT	29.0	TCGA
542	47	Exp2_TCGA_tune_ontix_beta0.01_dim29_METH-MUT	roc_auc_ovo	UMAP	Linear	test	DFS_STATUS	10.398871811512805		Exp2_TCGA_tune_ontix_beta0.01_dim29_METH-MUT	METH+MUT	29.0	TCGA
543	48	Exp2_TCGA_tune_ontix_beta0.01_dim29_METH-MUT	roc_auc_ovo	UMAP	Linear	test	OS_STATUS	-1.863844330034247		Exp2_TCGA_tune_ontix_beta0.01_dim29_METH-MUT	METH+MUT	29.0	TCGA
544	49	Exp2_TCGA_tune_ontix_beta0.01_dim29_METH-MUT	roc_auc_ovo	UMAP	Linear	test	PFS_STATUS	11.090440637012506		Exp2_TCGA_tune_ontix_beta0.01_dim29_METH-MUT	METH+MUT	29.0	TCGA
545	50	Exp2_TCGA_tune_ontix_beta0.01_dim29_METH-MUT	roc_auc_ovo	UMAP	Linear	test	SEX	1.2118313093711566		Exp2_TCGA_tune_ontix_beta0.01_dim29_METH-MUT	METH+MUT	29.0	TCGA
546	51	Exp2_TCGA_tune_ontix_beta0.01_dim29_METH-MUT	roc_auc_ovo	UMAP	Linear	train	AJCC_PATHOLOGIC_TUMOR_STAGE_SHORT	-1.7457434856054137		Exp2_TCGA_tune_ontix_beta0.01_dim29_METH-MUT	METH+MUT	29.0	TCGA
547	52	Exp2_TCGA_tune_ontix_beta0.01_dim29_METH-MUT	roc_auc_ovo	UMAP	Linear	train	CANCER_TYPE_ACRONYM	0.21702653378206438		Exp2_TCGA_tune_ontix_beta0.01_dim29_METH-MUT	METH+MUT	29.0	TCGA
548	53	Exp2_TCGA_tune_ontix_beta0.01_dim29_METH-MUT	roc_auc_ovo	UMAP	Linear	train	DFS_STATUS	6.534461263578277		Exp2_TCGA_tune_ontix_beta0.01_dim29_METH-MUT	METH+MUT	29.0	TCGA
549	54	Exp2_TCGA_tune_ontix_beta0.01_dim29_METH-MUT	roc_auc_ovo	UMAP	Linear	train	OS_STATUS	-0.06947280521843549		Exp2_TCGA_tune_ontix_beta0.01_dim29_METH-MUT	METH+MUT	29.0	TCGA
550	55	Exp2_TCGA_tune_ontix_beta0.01_dim29_METH-MUT	roc_auc_ovo	UMAP	Linear	train	PFS_STATUS	4.217711315043589		Exp2_TCGA_tune_ontix_beta0.01_dim29_METH-MUT	METH+MUT	29.0	TCGA
551	56	Exp2_TCGA_tune_ontix_beta0.01_dim29_METH-MUT	roc_auc_ovo	UMAP	Linear	train	SEX	1.2051081816404245		Exp2_TCGA_tune_ontix_beta0.01_dim29_METH-MUT	METH+MUT	29.0	TCGA
552	57	Exp2_TCGA_tune_ontix_beta0.01_dim29_METH-MUT	roc_auc_ovo	UMAP	Linear	valid	AJCC_PATHOLOGIC_TUMOR_STAGE_SHORT	-1.9722081797610653		Exp2_TCGA_tune_ontix_beta0.01_dim29_METH-MUT	METH+MUT	29.0	TCGA
553	58	Exp2_TCGA_tune_ontix_beta0.01_dim29_METH-MUT	roc_auc_ovo	UMAP	Linear	valid	CANCER_TYPE_ACRONYM	1.7474246872076844		Exp2_TCGA_tune_ontix_beta0.01_dim29_METH-MUT	METH+MUT	29.0	TCGA
554	59	Exp2_TCGA_tune_ontix_beta0.01_dim29_METH-MUT	roc_auc_ovo	UMAP	Linear	valid	DFS_STATUS	6.701037318186924		Exp2_TCGA_tune_ontix_beta0.01_dim29_METH-MUT	METH+MUT	29.0	TCGA
555	60	Exp2_TCGA_tune_ontix_beta0.01_dim29_METH-MUT	roc_auc_ovo	UMAP	Linear	valid	OS_STATUS	7.164601116210346		Exp2_TCGA_tune_ontix_beta0.01_dim29_METH-MUT	METH+MUT	29.0	TCGA
556	61	Exp2_TCGA_tune_ontix_beta0.01_dim29_METH-MUT	roc_auc_ovo	UMAP	Linear	valid	PFS_STATUS	3.925713059976345		Exp2_TCGA_tune_ontix_beta0.01_dim29_METH-MUT	METH+MUT	29.0	TCGA
557	62	Exp2_TCGA_tune_ontix_beta0.01_dim29_METH-MUT	roc_auc_ovo	UMAP	Linear	valid	SEX	1.0555602978609437		Exp2_TCGA_tune_ontix_beta0.01_dim29_METH-MUT	METH+MUT	29.0	TCGA
558	63	Exp2_TCGA_tune_ontix_beta0.01_dim29_METH-MUT	roc_auc_ovo	UMAP	RF	test	AJCC_PATHOLOGIC_TUMOR_STAGE_SHORT	5.752102735372515		Exp2_TCGA_tune_ontix_beta0.01_dim29_METH-MUT	METH+MUT	29.0	TCGA
559	64	Exp2_TCGA_tune_ontix_beta0.01_dim29_METH-MUT	roc_auc_ovo	UMAP	RF	test	CANCER_TYPE_ACRONYM	2.0814477520295966		Exp2_TCGA_tune_ontix_beta0.01_dim29_METH-MUT	METH+MUT	29.0	TCGA
560	65	Exp2_TCGA_tune_ontix_beta0.01_dim29_METH-MUT	roc_auc_ovo	UMAP	RF	test	DFS_STATUS	5.975918854427335		Exp2_TCGA_tune_ontix_beta0.01_dim29_METH-MUT	METH+MUT	29.0	TCGA
561	66	Exp2_TCGA_tune_ontix_beta0.01_dim29_METH-MUT	roc_auc_ovo	UMAP	RF	test	OS_STATUS	4.168099934920517		Exp2_TCGA_tune_ontix_beta0.01_dim29_METH-MUT	METH+MUT	29.0	TCGA
562	67	Exp2_TCGA_tune_ontix_beta0.01_dim29_METH-MUT	roc_auc_ovo	UMAP	RF	test	PFS_STATUS	5.060261224204107		Exp2_TCGA_tune_ontix_beta0.01_dim29_METH-MUT	METH+MUT	29.0	TCGA
563	68	Exp2_TCGA_tune_ontix_beta0.01_dim29_METH-MUT	roc_auc_ovo	UMAP	RF	test	SEX	1.0745681405310636		Exp2_TCGA_tune_ontix_beta0.01_dim29_METH-MUT	METH+MUT	29.0	TCGA
564	69	Exp2_TCGA_tune_ontix_beta0.01_dim29_METH-MUT	roc_auc_ovo	UMAP	RF	train	AJCC_PATHOLOGIC_TUMOR_STAGE_SHORT	-3.8182310163193276		Exp2_TCGA_tune_ontix_beta0.01_dim29_METH-MUT	METH+MUT	29.0	TCGA
565	70	Exp2_TCGA_tune_ontix_beta0.01_dim29_METH-MUT	roc_auc_ovo	UMAP	RF	train	CANCER_TYPE_ACRONYM	-4.9347818186766705		Exp2_TCGA_tune_ontix_beta0.01_dim29_METH-MUT	METH+MUT	29.0	TCGA
566	71	Exp2_TCGA_tune_ontix_beta0.01_dim29_METH-MUT	roc_auc_ovo	UMAP	RF	train	DFS_STATUS	-23.510558657681784		Exp2_TCGA_tune_ontix_beta0.01_dim29_METH-MUT	METH+MUT	29.0	TCGA
567	72	Exp2_TCGA_tune_ontix_beta0.01_dim29_METH-MUT	roc_auc_ovo	UMAP	RF	train	OS_STATUS	-3.5185050337015387		Exp2_TCGA_tune_ontix_beta0.01_dim29_METH-MUT	METH+MUT	29.0	TCGA
568	73	Exp2_TCGA_tune_ontix_beta0.01_dim29_METH-MUT	roc_auc_ovo	UMAP	RF	train	PFS_STATUS	-74.0901536563465		Exp2_TCGA_tune_ontix_beta0.01_dim29_METH-MUT	METH+MUT	29.0	TCGA
569	74	Exp2_TCGA_tune_ontix_beta0.01_dim29_METH-MUT	roc_auc_ovo	UMAP	RF	train	SEX	1.1971474735825378		Exp2_TCGA_tune_ontix_beta0.01_dim29_METH-MUT	METH+MUT	29.0	TCGA
570	75	Exp2_TCGA_tune_ontix_beta0.01_dim29_METH-MUT	roc_auc_ovo	UMAP	RF	valid	AJCC_PATHOLOGIC_TUMOR_STAGE_SHORT	-0.17425166032658077		Exp2_TCGA_tune_ontix_beta0.01_dim29_METH-MUT	METH+MUT	29.0	TCGA
571	76	Exp2_TCGA_tune_ontix_beta0.01_dim29_METH-MUT	roc_auc_ovo	UMAP	RF	valid	CANCER_TYPE_ACRONYM	2.192358122072742		Exp2_TCGA_tune_ontix_beta0.01_dim29_METH-MUT	METH+MUT	29.0	TCGA
572	77	Exp2_TCGA_tune_ontix_beta0.01_dim29_METH-MUT	roc_auc_ovo	UMAP	RF	valid	DFS_STATUS	16.575890215412137		Exp2_TCGA_tune_ontix_beta0.01_dim29_METH-MUT	METH+MUT	29.0	TCGA
573	78	Exp2_TCGA_tune_ontix_beta0.01_dim29_METH-MUT	roc_auc_ovo	UMAP	RF	valid	OS_STATUS	-1.3055663345078972		Exp2_TCGA_tune_ontix_beta0.01_dim29_METH-MUT	METH+MUT	29.0	TCGA
574	79	Exp2_TCGA_tune_ontix_beta0.01_dim29_METH-MUT	roc_auc_ovo	UMAP	RF	valid	PFS_STATUS	8.232547513819434		Exp2_TCGA_tune_ontix_beta0.01_dim29_METH-MUT	METH+MUT	29.0	TCGA
575	80	Exp2_TCGA_tune_ontix_beta0.01_dim29_METH-MUT	roc_auc_ovo	UMAP	RF	valid	SEX	1.119843453696484		Exp2_TCGA_tune_ontix_beta0.01_dim29_METH-MUT	METH+MUT	29.0	TCGA
576	81	Exp2_TCGA_tune_ontix_beta0.01_dim29_METH-MUT	roc_auc_ovo	UMAP	SVM	test	AJCC_PATHOLOGIC_TUMOR_STAGE_SHORT	-0.2914833620430828		Exp2_TCGA_tune_ontix_beta0.01_dim29_METH-MUT	METH+MUT	29.0	TCGA
577	82	Exp2_TCGA_tune_ontix_beta0.01_dim29_METH-MUT	roc_auc_ovo	UMAP	SVM	test	CANCER_TYPE_ACRONYM	0.9849923567168883		Exp2_TCGA_tune_ontix_beta0.01_dim29_METH-MUT	METH+MUT	29.0	TCGA
578	83	Exp2_TCGA_tune_ontix_beta0.01_dim29_METH-MUT	roc_auc_ovo	UMAP	SVM	test	DFS_STATUS	2.0953681331031704		Exp2_TCGA_tune_ontix_beta0.01_dim29_METH-MUT	METH+MUT	29.0	TCGA
579	84	Exp2_TCGA_tune_ontix_beta0.01_dim29_METH-MUT	roc_auc_ovo	UMAP	SVM	test	OS_STATUS	-4.762419094569284		Exp2_TCGA_tune_ontix_beta0.01_dim29_METH-MUT	METH+MUT	29.0	TCGA
580	85	Exp2_TCGA_tune_ontix_beta0.01_dim29_METH-MUT	roc_auc_ovo	UMAP	SVM	test	PFS_STATUS	-0.5336519988922453		Exp2_TCGA_tune_ontix_beta0.01_dim29_METH-MUT	METH+MUT	29.0	TCGA
581	86	Exp2_TCGA_tune_ontix_beta0.01_dim29_METH-MUT	roc_auc_ovo	UMAP	SVM	test	SEX	0.5384460976761467		Exp2_TCGA_tune_ontix_beta0.01_dim29_METH-MUT	METH+MUT	29.0	TCGA
582	87	Exp2_TCGA_tune_ontix_beta0.01_dim29_METH-MUT	roc_auc_ovo	UMAP	SVM	train	AJCC_PATHOLOGIC_TUMOR_STAGE_SHORT	-11.205108873046772		Exp2_TCGA_tune_ontix_beta0.01_dim29_METH-MUT	METH+MUT	29.0	TCGA
583	88	Exp2_TCGA_tune_ontix_beta0.01_dim29_METH-MUT	roc_auc_ovo	UMAP	SVM	train	CANCER_TYPE_ACRONYM	-7.7390807911080515		Exp2_TCGA_tune_ontix_beta0.01_dim29_METH-MUT	METH+MUT	29.0	TCGA
584	89	Exp2_TCGA_tune_ontix_beta0.01_dim29_METH-MUT	roc_auc_ovo	UMAP	SVM	train	DFS_STATUS	-57.71204320530513		Exp2_TCGA_tune_ontix_beta0.01_dim29_METH-MUT	METH+MUT	29.0	TCGA
585	90	Exp2_TCGA_tune_ontix_beta0.01_dim29_METH-MUT	roc_auc_ovo	UMAP	SVM	train	OS_STATUS	-28.345589412082443		Exp2_TCGA_tune_ontix_beta0.01_dim29_METH-MUT	METH+MUT	29.0	TCGA
586	91	Exp2_TCGA_tune_ontix_beta0.01_dim29_METH-MUT	roc_auc_ovo	UMAP	SVM	train	PFS_STATUS	-61.47873373029919		Exp2_TCGA_tune_ontix_beta0.01_dim29_METH-MUT	METH+MUT	29.0	TCGA
587	92	Exp2_TCGA_tune_ontix_beta0.01_dim29_METH-MUT	roc_auc_ovo	UMAP	SVM	train	SEX	-0.15717115621952069		Exp2_TCGA_tune_ontix_beta0.01_dim29_METH-MUT	METH+MUT	29.0	TCGA
588	93	Exp2_TCGA_tune_ontix_beta0.01_dim29_METH-MUT	roc_auc_ovo	UMAP	SVM	valid	AJCC_PATHOLOGIC_TUMOR_STAGE_SHORT	1.2834136759633488		Exp2_TCGA_tune_ontix_beta0.01_dim29_METH-MUT	METH+MUT	29.0	TCGA
589	94	Exp2_TCGA_tune_ontix_beta0.01_dim29_METH-MUT	roc_auc_ovo	UMAP	SVM	valid	CANCER_TYPE_ACRONYM	1.3013434599609814		Exp2_TCGA_tune_ontix_beta0.01_dim29_METH-MUT	METH+MUT	29.0	TCGA
590	95	Exp2_TCGA_tune_ontix_beta0.01_dim29_METH-MUT	roc_auc_ovo	UMAP	SVM	valid	DFS_STATUS	2.5973092956089237		Exp2_TCGA_tune_ontix_beta0.01_dim29_METH-MUT	METH+MUT	29.0	TCGA
591	96	Exp2_TCGA_tune_ontix_beta0.01_dim29_METH-MUT	roc_auc_ovo	UMAP	SVM	valid	OS_STATUS	2.083564026689589		Exp2_TCGA_tune_ontix_beta0.01_dim29_METH-MUT	METH+MUT	29.0	TCGA
592	97	Exp2_TCGA_tune_ontix_beta0.01_dim29_METH-MUT	roc_auc_ovo	UMAP	SVM	valid	PFS_STATUS	-2.7946548794104418		Exp2_TCGA_tune_ontix_beta0.01_dim29_METH-MUT	METH+MUT	29.0	TCGA
593	98	Exp2_TCGA_tune_ontix_beta0.01_dim29_METH-MUT	roc_auc_ovo	UMAP	SVM	valid	SEX	0.550859606853284		Exp2_TCGA_tune_ontix_beta0.01_dim29_METH-MUT	METH+MUT	29.0	TCGA
594	0	Exp2_TCGA_tune_ontix_beta0.01_dim29_MUT	r2	ontix_B0.01	Linear	test	AGE	6.072418395050667		Exp2_TCGA_tune_ontix_beta0.01_dim29_MUT	MUT	29.0	TCGA
595	1	Exp2_TCGA_tune_ontix_beta0.01_dim29_MUT	r2	ontix_B0.01	Linear	test	ANEUPLOIDY_SCORE	10.007417237414655		Exp2_TCGA_tune_ontix_beta0.01_dim29_MUT	MUT	29.0	TCGA
596	2	Exp2_TCGA_tune_ontix_beta0.01_dim29_MUT	r2	ontix_B0.01	Linear	test	MSI_SCORE_MANTIS	2.414689615583701		Exp2_TCGA_tune_ontix_beta0.01_dim29_MUT	MUT	29.0	TCGA
597	3	Exp2_TCGA_tune_ontix_beta0.01_dim29_MUT	r2	ontix_B0.01	Linear	test	OS_MONTHS	1.469414502803334		Exp2_TCGA_tune_ontix_beta0.01_dim29_MUT	MUT	29.0	TCGA
598	4	Exp2_TCGA_tune_ontix_beta0.01_dim29_MUT	r2	ontix_B0.01	Linear	test	TMB_NONSYNONYMOUS	4.843088397474777		Exp2_TCGA_tune_ontix_beta0.01_dim29_MUT	MUT	29.0	TCGA
599	5	Exp2_TCGA_tune_ontix_beta0.01_dim29_MUT	r2	ontix_B0.01	Linear	train	AGE	5.7564116870777		Exp2_TCGA_tune_ontix_beta0.01_dim29_MUT	MUT	29.0	TCGA
600	6	Exp2_TCGA_tune_ontix_beta0.01_dim29_MUT	r2	ontix_B0.01	Linear	train	ANEUPLOIDY_SCORE	9.217656495675893		Exp2_TCGA_tune_ontix_beta0.01_dim29_MUT	MUT	29.0	TCGA
601	7	Exp2_TCGA_tune_ontix_beta0.01_dim29_MUT	r2	ontix_B0.01	Linear	train	MSI_SCORE_MANTIS	2.9533537839092556		Exp2_TCGA_tune_ontix_beta0.01_dim29_MUT	MUT	29.0	TCGA
602	8	Exp2_TCGA_tune_ontix_beta0.01_dim29_MUT	r2	ontix_B0.01	Linear	train	OS_MONTHS	1.686305035192415		Exp2_TCGA_tune_ontix_beta0.01_dim29_MUT	MUT	29.0	TCGA
603	9	Exp2_TCGA_tune_ontix_beta0.01_dim29_MUT	r2	ontix_B0.01	Linear	train	TMB_NONSYNONYMOUS	7.174734625328669		Exp2_TCGA_tune_ontix_beta0.01_dim29_MUT	MUT	29.0	TCGA
604	10	Exp2_TCGA_tune_ontix_beta0.01_dim29_MUT	r2	ontix_B0.01	Linear	valid	AGE	4.242138738754236		Exp2_TCGA_tune_ontix_beta0.01_dim29_MUT	MUT	29.0	TCGA
605	11	Exp2_TCGA_tune_ontix_beta0.01_dim29_MUT	r2	ontix_B0.01	Linear	valid	ANEUPLOIDY_SCORE	8.856234599139976		Exp2_TCGA_tune_ontix_beta0.01_dim29_MUT	MUT	29.0	TCGA
606	12	Exp2_TCGA_tune_ontix_beta0.01_dim29_MUT	r2	ontix_B0.01	Linear	valid	MSI_SCORE_MANTIS	4.171288967985217		Exp2_TCGA_tune_ontix_beta0.01_dim29_MUT	MUT	29.0	TCGA
607	13	Exp2_TCGA_tune_ontix_beta0.01_dim29_MUT	r2	ontix_B0.01	Linear	valid	OS_MONTHS	1.4011796186992274		Exp2_TCGA_tune_ontix_beta0.01_dim29_MUT	MUT	29.0	TCGA
608	14	Exp2_TCGA_tune_ontix_beta0.01_dim29_MUT	r2	ontix_B0.01	Linear	valid	TMB_NONSYNONYMOUS	4.5438662820617495		Exp2_TCGA_tune_ontix_beta0.01_dim29_MUT	MUT	29.0	TCGA
609	15	Exp2_TCGA_tune_ontix_beta0.01_dim29_MUT	r2	ontix_B0.01	RF	test	AGE	0.9285278853566322		Exp2_TCGA_tune_ontix_beta0.01_dim29_MUT	MUT	29.0	TCGA
610	16	Exp2_TCGA_tune_ontix_beta0.01_dim29_MUT	r2	ontix_B0.01	RF	test	ANEUPLOIDY_SCORE	-9.019809381250283		Exp2_TCGA_tune_ontix_beta0.01_dim29_MUT	MUT	29.0	TCGA
611	17	Exp2_TCGA_tune_ontix_beta0.01_dim29_MUT	r2	ontix_B0.01	RF	test	MSI_SCORE_MANTIS	1.2494138727937736		Exp2_TCGA_tune_ontix_beta0.01_dim29_MUT	MUT	29.0	TCGA
612	18	Exp2_TCGA_tune_ontix_beta0.01_dim29_MUT	r2	ontix_B0.01	RF	test	OS_MONTHS	-6.184621996628216		Exp2_TCGA_tune_ontix_beta0.01_dim29_MUT	MUT	29.0	TCGA
613	19	Exp2_TCGA_tune_ontix_beta0.01_dim29_MUT	r2	ontix_B0.01	RF	test	TMB_NONSYNONYMOUS	3.8827266588334015		Exp2_TCGA_tune_ontix_beta0.01_dim29_MUT	MUT	29.0	TCGA
614	20	Exp2_TCGA_tune_ontix_beta0.01_dim29_MUT	r2	ontix_B0.01	RF	train	AGE	-1.1566288708303991		Exp2_TCGA_tune_ontix_beta0.01_dim29_MUT	MUT	29.0	TCGA
615	21	Exp2_TCGA_tune_ontix_beta0.01_dim29_MUT	r2	ontix_B0.01	RF	train	ANEUPLOIDY_SCORE	-9.798925071421468		Exp2_TCGA_tune_ontix_beta0.01_dim29_MUT	MUT	29.0	TCGA
616	22	Exp2_TCGA_tune_ontix_beta0.01_dim29_MUT	r2	ontix_B0.01	RF	train	MSI_SCORE_MANTIS	0.6394003111143672		Exp2_TCGA_tune_ontix_beta0.01_dim29_MUT	MUT	29.0	TCGA
617	23	Exp2_TCGA_tune_ontix_beta0.01_dim29_MUT	r2	ontix_B0.01	RF	train	OS_MONTHS	-9.870262255994968		Exp2_TCGA_tune_ontix_beta0.01_dim29_MUT	MUT	29.0	TCGA
618	24	Exp2_TCGA_tune_ontix_beta0.01_dim29_MUT	r2	ontix_B0.01	RF	train	TMB_NONSYNONYMOUS	9.118047291848367		Exp2_TCGA_tune_ontix_beta0.01_dim29_MUT	MUT	29.0	TCGA
619	25	Exp2_TCGA_tune_ontix_beta0.01_dim29_MUT	r2	ontix_B0.01	RF	valid	AGE	0.24736802989979265		Exp2_TCGA_tune_ontix_beta0.01_dim29_MUT	MUT	29.0	TCGA
620	26	Exp2_TCGA_tune_ontix_beta0.01_dim29_MUT	r2	ontix_B0.01	RF	valid	ANEUPLOIDY_SCORE	-7.1858685321722895		Exp2_TCGA_tune_ontix_beta0.01_dim29_MUT	MUT	29.0	TCGA
621	27	Exp2_TCGA_tune_ontix_beta0.01_dim29_MUT	r2	ontix_B0.01	RF	valid	MSI_SCORE_MANTIS	-0.34506406048850774		Exp2_TCGA_tune_ontix_beta0.01_dim29_MUT	MUT	29.0	TCGA
622	28	Exp2_TCGA_tune_ontix_beta0.01_dim29_MUT	r2	ontix_B0.01	RF	valid	OS_MONTHS	-1.2485877826761278		Exp2_TCGA_tune_ontix_beta0.01_dim29_MUT	MUT	29.0	TCGA
623	29	Exp2_TCGA_tune_ontix_beta0.01_dim29_MUT	r2	ontix_B0.01	RF	valid	TMB_NONSYNONYMOUS	4.312642806114074		Exp2_TCGA_tune_ontix_beta0.01_dim29_MUT	MUT	29.0	TCGA
624	30	Exp2_TCGA_tune_ontix_beta0.01_dim29_MUT	r2	ontix_B0.01	SVM	test	AGE	3.593793137089274		Exp2_TCGA_tune_ontix_beta0.01_dim29_MUT	MUT	29.0	TCGA
625	31	Exp2_TCGA_tune_ontix_beta0.01_dim29_MUT	r2	ontix_B0.01	SVM	test	ANEUPLOIDY_SCORE	-0.09869005370150948		Exp2_TCGA_tune_ontix_beta0.01_dim29_MUT	MUT	29.0	TCGA
626	32	Exp2_TCGA_tune_ontix_beta0.01_dim29_MUT	r2	ontix_B0.01	SVM	test	MSI_SCORE_MANTIS	5.365914940846898		Exp2_TCGA_tune_ontix_beta0.01_dim29_MUT	MUT	29.0	TCGA
627	33	Exp2_TCGA_tune_ontix_beta0.01_dim29_MUT	r2	ontix_B0.01	SVM	test	OS_MONTHS	0.9029668022764435		Exp2_TCGA_tune_ontix_beta0.01_dim29_MUT	MUT	29.0	TCGA
628	34	Exp2_TCGA_tune_ontix_beta0.01_dim29_MUT	r2	ontix_B0.01	SVM	test	TMB_NONSYNONYMOUS	15.061048598513382		Exp2_TCGA_tune_ontix_beta0.01_dim29_MUT	MUT	29.0	TCGA
629	35	Exp2_TCGA_tune_ontix_beta0.01_dim29_MUT	r2	ontix_B0.01	SVM	train	AGE	3.3981980705373096		Exp2_TCGA_tune_ontix_beta0.01_dim29_MUT	MUT	29.0	TCGA
630	36	Exp2_TCGA_tune_ontix_beta0.01_dim29_MUT	r2	ontix_B0.01	SVM	train	ANEUPLOIDY_SCORE	0.44627384997192476		Exp2_TCGA_tune_ontix_beta0.01_dim29_MUT	MUT	29.0	TCGA
631	37	Exp2_TCGA_tune_ontix_beta0.01_dim29_MUT	r2	ontix_B0.01	SVM	train	MSI_SCORE_MANTIS	-2.0341496103814687		Exp2_TCGA_tune_ontix_beta0.01_dim29_MUT	MUT	29.0	TCGA
632	38	Exp2_TCGA_tune_ontix_beta0.01_dim29_MUT	r2	ontix_B0.01	SVM	train	OS_MONTHS	0.21838824589890796		Exp2_TCGA_tune_ontix_beta0.01_dim29_MUT	MUT	29.0	TCGA
633	39	Exp2_TCGA_tune_ontix_beta0.01_dim29_MUT	r2	ontix_B0.01	SVM	train	TMB_NONSYNONYMOUS	8.311116722944327		Exp2_TCGA_tune_ontix_beta0.01_dim29_MUT	MUT	29.0	TCGA
634	40	Exp2_TCGA_tune_ontix_beta0.01_dim29_MUT	r2	ontix_B0.01	SVM	valid	AGE	4.118436712898673		Exp2_TCGA_tune_ontix_beta0.01_dim29_MUT	MUT	29.0	TCGA
635	41	Exp2_TCGA_tune_ontix_beta0.01_dim29_MUT	r2	ontix_B0.01	SVM	valid	ANEUPLOIDY_SCORE	-0.6709844096818511		Exp2_TCGA_tune_ontix_beta0.01_dim29_MUT	MUT	29.0	TCGA
636	42	Exp2_TCGA_tune_ontix_beta0.01_dim29_MUT	r2	ontix_B0.01	SVM	valid	MSI_SCORE_MANTIS	3.6761707503952596		Exp2_TCGA_tune_ontix_beta0.01_dim29_MUT	MUT	29.0	TCGA
637	43	Exp2_TCGA_tune_ontix_beta0.01_dim29_MUT	r2	ontix_B0.01	SVM	valid	OS_MONTHS	2.8620708052351636		Exp2_TCGA_tune_ontix_beta0.01_dim29_MUT	MUT	29.0	TCGA
638	44	Exp2_TCGA_tune_ontix_beta0.01_dim29_MUT	r2	ontix_B0.01	SVM	valid	TMB_NONSYNONYMOUS	18.875205014046973		Exp2_TCGA_tune_ontix_beta0.01_dim29_MUT	MUT	29.0	TCGA
639	45	Exp2_TCGA_tune_ontix_beta0.01_dim29_MUT	roc_auc_ovo	ontix_B0.01	Linear	test	AJCC_PATHOLOGIC_TUMOR_STAGE_SHORT	6.817142179729489		Exp2_TCGA_tune_ontix_beta0.01_dim29_MUT	MUT	29.0	TCGA
640	46	Exp2_TCGA_tune_ontix_beta0.01_dim29_MUT	roc_auc_ovo	ontix_B0.01	Linear	test	CANCER_TYPE_ACRONYM	4.557355827449538		Exp2_TCGA_tune_ontix_beta0.01_dim29_MUT	MUT	29.0	TCGA
641	47	Exp2_TCGA_tune_ontix_beta0.01_dim29_MUT	roc_auc_ovo	ontix_B0.01	Linear	test	DFS_STATUS	5.14876542522125		Exp2_TCGA_tune_ontix_beta0.01_dim29_MUT	MUT	29.0	TCGA
642	48	Exp2_TCGA_tune_ontix_beta0.01_dim29_MUT	roc_auc_ovo	ontix_B0.01	Linear	test	OS_STATUS	2.108969103213265		Exp2_TCGA_tune_ontix_beta0.01_dim29_MUT	MUT	29.0	TCGA
643	49	Exp2_TCGA_tune_ontix_beta0.01_dim29_MUT	roc_auc_ovo	ontix_B0.01	Linear	test	PFS_STATUS	2.3297359642166984		Exp2_TCGA_tune_ontix_beta0.01_dim29_MUT	MUT	29.0	TCGA
644	50	Exp2_TCGA_tune_ontix_beta0.01_dim29_MUT	roc_auc_ovo	ontix_B0.01	Linear	test	SEX	1.1038811068628833		Exp2_TCGA_tune_ontix_beta0.01_dim29_MUT	MUT	29.0	TCGA
645	51	Exp2_TCGA_tune_ontix_beta0.01_dim29_MUT	roc_auc_ovo	ontix_B0.01	Linear	train	AJCC_PATHOLOGIC_TUMOR_STAGE_SHORT	2.246881556695542		Exp2_TCGA_tune_ontix_beta0.01_dim29_MUT	MUT	29.0	TCGA
646	52	Exp2_TCGA_tune_ontix_beta0.01_dim29_MUT	roc_auc_ovo	ontix_B0.01	Linear	train	CANCER_TYPE_ACRONYM	6.439105102267732		Exp2_TCGA_tune_ontix_beta0.01_dim29_MUT	MUT	29.0	TCGA
647	53	Exp2_TCGA_tune_ontix_beta0.01_dim29_MUT	roc_auc_ovo	ontix_B0.01	Linear	train	DFS_STATUS	3.4423699907168555		Exp2_TCGA_tune_ontix_beta0.01_dim29_MUT	MUT	29.0	TCGA
648	54	Exp2_TCGA_tune_ontix_beta0.01_dim29_MUT	roc_auc_ovo	ontix_B0.01	Linear	train	OS_STATUS	1.9356446503423668		Exp2_TCGA_tune_ontix_beta0.01_dim29_MUT	MUT	29.0	TCGA
649	55	Exp2_TCGA_tune_ontix_beta0.01_dim29_MUT	roc_auc_ovo	ontix_B0.01	Linear	train	PFS_STATUS	4.522963856928055		Exp2_TCGA_tune_ontix_beta0.01_dim29_MUT	MUT	29.0	TCGA
650	56	Exp2_TCGA_tune_ontix_beta0.01_dim29_MUT	roc_auc_ovo	ontix_B0.01	Linear	train	SEX	2.526581780303533		Exp2_TCGA_tune_ontix_beta0.01_dim29_MUT	MUT	29.0	TCGA
651	57	Exp2_TCGA_tune_ontix_beta0.01_dim29_MUT	roc_auc_ovo	ontix_B0.01	Linear	valid	AJCC_PATHOLOGIC_TUMOR_STAGE_SHORT	1.1709633235014418		Exp2_TCGA_tune_ontix_beta0.01_dim29_MUT	MUT	29.0	TCGA
652	58	Exp2_TCGA_tune_ontix_beta0.01_dim29_MUT	roc_auc_ovo	ontix_B0.01	Linear	valid	CANCER_TYPE_ACRONYM	4.5162639769364175		Exp2_TCGA_tune_ontix_beta0.01_dim29_MUT	MUT	29.0	TCGA
653	59	Exp2_TCGA_tune_ontix_beta0.01_dim29_MUT	roc_auc_ovo	ontix_B0.01	Linear	valid	DFS_STATUS	2.8185394311367635		Exp2_TCGA_tune_ontix_beta0.01_dim29_MUT	MUT	29.0	TCGA
654	60	Exp2_TCGA_tune_ontix_beta0.01_dim29_MUT	roc_auc_ovo	ontix_B0.01	Linear	valid	OS_STATUS	-0.5596703859464522		Exp2_TCGA_tune_ontix_beta0.01_dim29_MUT	MUT	29.0	TCGA
655	61	Exp2_TCGA_tune_ontix_beta0.01_dim29_MUT	roc_auc_ovo	ontix_B0.01	Linear	valid	PFS_STATUS	5.116486514290328		Exp2_TCGA_tune_ontix_beta0.01_dim29_MUT	MUT	29.0	TCGA
656	62	Exp2_TCGA_tune_ontix_beta0.01_dim29_MUT	roc_auc_ovo	ontix_B0.01	Linear	valid	SEX	2.3177327122444895		Exp2_TCGA_tune_ontix_beta0.01_dim29_MUT	MUT	29.0	TCGA
657	63	Exp2_TCGA_tune_ontix_beta0.01_dim29_MUT	roc_auc_ovo	ontix_B0.01	RF	test	AJCC_PATHOLOGIC_TUMOR_STAGE_SHORT	-1.4931349012368633		Exp2_TCGA_tune_ontix_beta0.01_dim29_MUT	MUT	29.0	TCGA
658	64	Exp2_TCGA_tune_ontix_beta0.01_dim29_MUT	roc_auc_ovo	ontix_B0.01	RF	test	CANCER_TYPE_ACRONYM	1.5049357484639345		Exp2_TCGA_tune_ontix_beta0.01_dim29_MUT	MUT	29.0	TCGA
659	65	Exp2_TCGA_tune_ontix_beta0.01_dim29_MUT	roc_auc_ovo	ontix_B0.01	RF	test	DFS_STATUS	2.34655979445648		Exp2_TCGA_tune_ontix_beta0.01_dim29_MUT	MUT	29.0	TCGA
660	66	Exp2_TCGA_tune_ontix_beta0.01_dim29_MUT	roc_auc_ovo	ontix_B0.01	RF	test	OS_STATUS	-1.8043782188500583		Exp2_TCGA_tune_ontix_beta0.01_dim29_MUT	MUT	29.0	TCGA
661	67	Exp2_TCGA_tune_ontix_beta0.01_dim29_MUT	roc_auc_ovo	ontix_B0.01	RF	test	PFS_STATUS	1.976251679399448		Exp2_TCGA_tune_ontix_beta0.01_dim29_MUT	MUT	29.0	TCGA
662	68	Exp2_TCGA_tune_ontix_beta0.01_dim29_MUT	roc_auc_ovo	ontix_B0.01	RF	test	SEX	0.2870126497287754		Exp2_TCGA_tune_ontix_beta0.01_dim29_MUT	MUT	29.0	TCGA
663	69	Exp2_TCGA_tune_ontix_beta0.01_dim29_MUT	roc_auc_ovo	ontix_B0.01	RF	train	AJCC_PATHOLOGIC_TUMOR_STAGE_SHORT	5.255312094117127		Exp2_TCGA_tune_ontix_beta0.01_dim29_MUT	MUT	29.0	TCGA
664	70	Exp2_TCGA_tune_ontix_beta0.01_dim29_MUT	roc_auc_ovo	ontix_B0.01	RF	train	CANCER_TYPE_ACRONYM	-3.063462561722693		Exp2_TCGA_tune_ontix_beta0.01_dim29_MUT	MUT	29.0	TCGA
665	71	Exp2_TCGA_tune_ontix_beta0.01_dim29_MUT	roc_auc_ovo	ontix_B0.01	RF	train	DFS_STATUS	1.5841063685800916		Exp2_TCGA_tune_ontix_beta0.01_dim29_MUT	MUT	29.0	TCGA
666	72	Exp2_TCGA_tune_ontix_beta0.01_dim29_MUT	roc_auc_ovo	ontix_B0.01	RF	train	OS_STATUS	2.139784501554973		Exp2_TCGA_tune_ontix_beta0.01_dim29_MUT	MUT	29.0	TCGA
667	73	Exp2_TCGA_tune_ontix_beta0.01_dim29_MUT	roc_auc_ovo	ontix_B0.01	RF	train	PFS_STATUS	3.4047598846437115		Exp2_TCGA_tune_ontix_beta0.01_dim29_MUT	MUT	29.0	TCGA
668	74	Exp2_TCGA_tune_ontix_beta0.01_dim29_MUT	roc_auc_ovo	ontix_B0.01	RF	train	SEX	0.9851774800815054		Exp2_TCGA_tune_ontix_beta0.01_dim29_MUT	MUT	29.0	TCGA
669	75	Exp2_TCGA_tune_ontix_beta0.01_dim29_MUT	roc_auc_ovo	ontix_B0.01	RF	valid	AJCC_PATHOLOGIC_TUMOR_STAGE_SHORT	-0.6338247087200901		Exp2_TCGA_tune_ontix_beta0.01_dim29_MUT	MUT	29.0	TCGA
670	76	Exp2_TCGA_tune_ontix_beta0.01_dim29_MUT	roc_auc_ovo	ontix_B0.01	RF	valid	CANCER_TYPE_ACRONYM	1.3330500609408868		Exp2_TCGA_tune_ontix_beta0.01_dim29_MUT	MUT	29.0	TCGA
671	77	Exp2_TCGA_tune_ontix_beta0.01_dim29_MUT	roc_auc_ovo	ontix_B0.01	RF	valid	DFS_STATUS	4.567310421032644		Exp2_TCGA_tune_ontix_beta0.01_dim29_MUT	MUT	29.0	TCGA
672	78	Exp2_TCGA_tune_ontix_beta0.01_dim29_MUT	roc_auc_ovo	ontix_B0.01	RF	valid	OS_STATUS	-1.654995460334606		Exp2_TCGA_tune_ontix_beta0.01_dim29_MUT	MUT	29.0	TCGA
673	79	Exp2_TCGA_tune_ontix_beta0.01_dim29_MUT	roc_auc_ovo	ontix_B0.01	RF	valid	PFS_STATUS	1.7347979620822611		Exp2_TCGA_tune_ontix_beta0.01_dim29_MUT	MUT	29.0	TCGA
674	80	Exp2_TCGA_tune_ontix_beta0.01_dim29_MUT	roc_auc_ovo	ontix_B0.01	RF	valid	SEX	-0.39447146172683323		Exp2_TCGA_tune_ontix_beta0.01_dim29_MUT	MUT	29.0	TCGA
675	81	Exp2_TCGA_tune_ontix_beta0.01_dim29_MUT	roc_auc_ovo	ontix_B0.01	SVM	test	AJCC_PATHOLOGIC_TUMOR_STAGE_SHORT	11.991901073859923		Exp2_TCGA_tune_ontix_beta0.01_dim29_MUT	MUT	29.0	TCGA
676	82	Exp2_TCGA_tune_ontix_beta0.01_dim29_MUT	roc_auc_ovo	ontix_B0.01	SVM	test	CANCER_TYPE_ACRONYM	3.231682762359512		Exp2_TCGA_tune_ontix_beta0.01_dim29_MUT	MUT	29.0	TCGA
677	83	Exp2_TCGA_tune_ontix_beta0.01_dim29_MUT	roc_auc_ovo	ontix_B0.01	SVM	test	DFS_STATUS	4.508013335325785		Exp2_TCGA_tune_ontix_beta0.01_dim29_MUT	MUT	29.0	TCGA
678	84	Exp2_TCGA_tune_ontix_beta0.01_dim29_MUT	roc_auc_ovo	ontix_B0.01	SVM	test	OS_STATUS	14.449807893261964		Exp2_TCGA_tune_ontix_beta0.01_dim29_MUT	MUT	29.0	TCGA
679	85	Exp2_TCGA_tune_ontix_beta0.01_dim29_MUT	roc_auc_ovo	ontix_B0.01	SVM	test	PFS_STATUS	2.470612667066946		Exp2_TCGA_tune_ontix_beta0.01_dim29_MUT	MUT	29.0	TCGA
680	86	Exp2_TCGA_tune_ontix_beta0.01_dim29_MUT	roc_auc_ovo	ontix_B0.01	SVM	test	SEX	3.872609599563834		Exp2_TCGA_tune_ontix_beta0.01_dim29_MUT	MUT	29.0	TCGA
681	87	Exp2_TCGA_tune_ontix_beta0.01_dim29_MUT	roc_auc_ovo	ontix_B0.01	SVM	train	AJCC_PATHOLOGIC_TUMOR_STAGE_SHORT	3.474764326609171		Exp2_TCGA_tune_ontix_beta0.01_dim29_MUT	MUT	29.0	TCGA
682	88	Exp2_TCGA_tune_ontix_beta0.01_dim29_MUT	roc_auc_ovo	ontix_B0.01	SVM	train	CANCER_TYPE_ACRONYM	5.607147491246836		Exp2_TCGA_tune_ontix_beta0.01_dim29_MUT	MUT	29.0	TCGA
683	89	Exp2_TCGA_tune_ontix_beta0.01_dim29_MUT	roc_auc_ovo	ontix_B0.01	SVM	train	DFS_STATUS	4.309913242814835		Exp2_TCGA_tune_ontix_beta0.01_dim29_MUT	MUT	29.0	TCGA
684	90	Exp2_TCGA_tune_ontix_beta0.01_dim29_MUT	roc_auc_ovo	ontix_B0.01	SVM	train	OS_STATUS	1.7199430612280617		Exp2_TCGA_tune_ontix_beta0.01_dim29_MUT	MUT	29.0	TCGA
685	91	Exp2_TCGA_tune_ontix_beta0.01_dim29_MUT	roc_auc_ovo	ontix_B0.01	SVM	train	PFS_STATUS	2.831529277465767		Exp2_TCGA_tune_ontix_beta0.01_dim29_MUT	MUT	29.0	TCGA
686	92	Exp2_TCGA_tune_ontix_beta0.01_dim29_MUT	roc_auc_ovo	ontix_B0.01	SVM	train	SEX	4.784267622405178		Exp2_TCGA_tune_ontix_beta0.01_dim29_MUT	MUT	29.0	TCGA
687	93	Exp2_TCGA_tune_ontix_beta0.01_dim29_MUT	roc_auc_ovo	ontix_B0.01	SVM	valid	AJCC_PATHOLOGIC_TUMOR_STAGE_SHORT	-4.407601708486391		Exp2_TCGA_tune_ontix_beta0.01_dim29_MUT	MUT	29.0	TCGA
688	94	Exp2_TCGA_tune_ontix_beta0.01_dim29_MUT	roc_auc_ovo	ontix_B0.01	SVM	valid	CANCER_TYPE_ACRONYM	2.542640608531847		Exp2_TCGA_tune_ontix_beta0.01_dim29_MUT	MUT	29.0	TCGA
689	95	Exp2_TCGA_tune_ontix_beta0.01_dim29_MUT	roc_auc_ovo	ontix_B0.01	SVM	valid	DFS_STATUS	4.709095203972611		Exp2_TCGA_tune_ontix_beta0.01_dim29_MUT	MUT	29.0	TCGA
690	96	Exp2_TCGA_tune_ontix_beta0.01_dim29_MUT	roc_auc_ovo	ontix_B0.01	SVM	valid	OS_STATUS	-2.4970290624395277		Exp2_TCGA_tune_ontix_beta0.01_dim29_MUT	MUT	29.0	TCGA
691	97	Exp2_TCGA_tune_ontix_beta0.01_dim29_MUT	roc_auc_ovo	ontix_B0.01	SVM	valid	PFS_STATUS	4.819799927871888		Exp2_TCGA_tune_ontix_beta0.01_dim29_MUT	MUT	29.0	TCGA
692	98	Exp2_TCGA_tune_ontix_beta0.01_dim29_MUT	roc_auc_ovo	ontix_B0.01	SVM	valid	SEX	11.56171912119645		Exp2_TCGA_tune_ontix_beta0.01_dim29_MUT	MUT	29.0	TCGA
693	0	Exp2_TCGA_tune_ontix_beta0.01_dim29_MUT	r2	PCA	Linear	test	AGE	5.099040312969412		Exp2_TCGA_tune_ontix_beta0.01_dim29_MUT	MUT	29.0	TCGA
694	1	Exp2_TCGA_tune_ontix_beta0.01_dim29_MUT	r2	PCA	Linear	test	ANEUPLOIDY_SCORE	9.198001269050009		Exp2_TCGA_tune_ontix_beta0.01_dim29_MUT	MUT	29.0	TCGA
695	2	Exp2_TCGA_tune_ontix_beta0.01_dim29_MUT	r2	PCA	Linear	test	MSI_SCORE_MANTIS	0.8230447954699158		Exp2_TCGA_tune_ontix_beta0.01_dim29_MUT	MUT	29.0	TCGA
696	3	Exp2_TCGA_tune_ontix_beta0.01_dim29_MUT	r2	PCA	Linear	test	OS_MONTHS	1.5417596978559822		Exp2_TCGA_tune_ontix_beta0.01_dim29_MUT	MUT	29.0	TCGA
697	4	Exp2_TCGA_tune_ontix_beta0.01_dim29_MUT	r2	PCA	Linear	test	TMB_NONSYNONYMOUS	6.014699038110857		Exp2_TCGA_tune_ontix_beta0.01_dim29_MUT	MUT	29.0	TCGA
698	5	Exp2_TCGA_tune_ontix_beta0.01_dim29_MUT	r2	PCA	Linear	train	AGE	3.604851784380696		Exp2_TCGA_tune_ontix_beta0.01_dim29_MUT	MUT	29.0	TCGA
699	6	Exp2_TCGA_tune_ontix_beta0.01_dim29_MUT	r2	PCA	Linear	train	ANEUPLOIDY_SCORE	7.509036419488031		Exp2_TCGA_tune_ontix_beta0.01_dim29_MUT	MUT	29.0	TCGA
700	7	Exp2_TCGA_tune_ontix_beta0.01_dim29_MUT	r2	PCA	Linear	train	MSI_SCORE_MANTIS	2.929647703134767		Exp2_TCGA_tune_ontix_beta0.01_dim29_MUT	MUT	29.0	TCGA
701	8	Exp2_TCGA_tune_ontix_beta0.01_dim29_MUT	r2	PCA	Linear	train	OS_MONTHS	1.460405010053877		Exp2_TCGA_tune_ontix_beta0.01_dim29_MUT	MUT	29.0	TCGA
702	9	Exp2_TCGA_tune_ontix_beta0.01_dim29_MUT	r2	PCA	Linear	train	TMB_NONSYNONYMOUS	8.106971978853277		Exp2_TCGA_tune_ontix_beta0.01_dim29_MUT	MUT	29.0	TCGA
703	10	Exp2_TCGA_tune_ontix_beta0.01_dim29_MUT	r2	PCA	Linear	valid	AGE	2.9440927976975977		Exp2_TCGA_tune_ontix_beta0.01_dim29_MUT	MUT	29.0	TCGA
704	11	Exp2_TCGA_tune_ontix_beta0.01_dim29_MUT	r2	PCA	Linear	valid	ANEUPLOIDY_SCORE	8.21143265558984		Exp2_TCGA_tune_ontix_beta0.01_dim29_MUT	MUT	29.0	TCGA
705	12	Exp2_TCGA_tune_ontix_beta0.01_dim29_MUT	r2	PCA	Linear	valid	MSI_SCORE_MANTIS	5.027653474124298		Exp2_TCGA_tune_ontix_beta0.01_dim29_MUT	MUT	29.0	TCGA
706	13	Exp2_TCGA_tune_ontix_beta0.01_dim29_MUT	r2	PCA	Linear	valid	OS_MONTHS	1.5989736412946154		Exp2_TCGA_tune_ontix_beta0.01_dim29_MUT	MUT	29.0	TCGA
707	14	Exp2_TCGA_tune_ontix_beta0.01_dim29_MUT	r2	PCA	Linear	valid	TMB_NONSYNONYMOUS	6.036880691569837		Exp2_TCGA_tune_ontix_beta0.01_dim29_MUT	MUT	29.0	TCGA
708	15	Exp2_TCGA_tune_ontix_beta0.01_dim29_MUT	r2	PCA	RF	test	AGE	2.3599233440819036		Exp2_TCGA_tune_ontix_beta0.01_dim29_MUT	MUT	29.0	TCGA
709	16	Exp2_TCGA_tune_ontix_beta0.01_dim29_MUT	r2	PCA	RF	test	ANEUPLOIDY_SCORE	-5.536889675262677		Exp2_TCGA_tune_ontix_beta0.01_dim29_MUT	MUT	29.0	TCGA
710	17	Exp2_TCGA_tune_ontix_beta0.01_dim29_MUT	r2	PCA	RF	test	MSI_SCORE_MANTIS	5.708432376821818		Exp2_TCGA_tune_ontix_beta0.01_dim29_MUT	MUT	29.0	TCGA
711	18	Exp2_TCGA_tune_ontix_beta0.01_dim29_MUT	r2	PCA	RF	test	OS_MONTHS	-4.550206970199319		Exp2_TCGA_tune_ontix_beta0.01_dim29_MUT	MUT	29.0	TCGA
712	19	Exp2_TCGA_tune_ontix_beta0.01_dim29_MUT	r2	PCA	RF	test	TMB_NONSYNONYMOUS	3.993177557132706		Exp2_TCGA_tune_ontix_beta0.01_dim29_MUT	MUT	29.0	TCGA
713	20	Exp2_TCGA_tune_ontix_beta0.01_dim29_MUT	r2	PCA	RF	train	AGE	-1.4012345668368698		Exp2_TCGA_tune_ontix_beta0.01_dim29_MUT	MUT	29.0	TCGA
714	21	Exp2_TCGA_tune_ontix_beta0.01_dim29_MUT	r2	PCA	RF	train	ANEUPLOIDY_SCORE	-14.089023451236573		Exp2_TCGA_tune_ontix_beta0.01_dim29_MUT	MUT	29.0	TCGA
715	22	Exp2_TCGA_tune_ontix_beta0.01_dim29_MUT	r2	PCA	RF	train	MSI_SCORE_MANTIS	3.8741299587286924		Exp2_TCGA_tune_ontix_beta0.01_dim29_MUT	MUT	29.0	TCGA
716	23	Exp2_TCGA_tune_ontix_beta0.01_dim29_MUT	r2	PCA	RF	train	OS_MONTHS	-8.373181845952821		Exp2_TCGA_tune_ontix_beta0.01_dim29_MUT	MUT	29.0	TCGA
717	24	Exp2_TCGA_tune_ontix_beta0.01_dim29_MUT	r2	PCA	RF	train	TMB_NONSYNONYMOUS	5.5770136825571495		Exp2_TCGA_tune_ontix_beta0.01_dim29_MUT	MUT	29.0	TCGA
718	25	Exp2_TCGA_tune_ontix_beta0.01_dim29_MUT	r2	PCA	RF	valid	AGE	4.429094044230848		Exp2_TCGA_tune_ontix_beta0.01_dim29_MUT	MUT	29.0	TCGA
719	26	Exp2_TCGA_tune_ontix_beta0.01_dim29_MUT	r2	PCA	RF	valid	ANEUPLOIDY_SCORE	-4.344021727868895		Exp2_TCGA_tune_ontix_beta0.01_dim29_MUT	MUT	29.0	TCGA
720	27	Exp2_TCGA_tune_ontix_beta0.01_dim29_MUT	r2	PCA	RF	valid	MSI_SCORE_MANTIS	2.4456739846341606		Exp2_TCGA_tune_ontix_beta0.01_dim29_MUT	MUT	29.0	TCGA
721	28	Exp2_TCGA_tune_ontix_beta0.01_dim29_MUT	r2	PCA	RF	valid	OS_MONTHS	0.28952497665053695		Exp2_TCGA_tune_ontix_beta0.01_dim29_MUT	MUT	29.0	TCGA
722	29	Exp2_TCGA_tune_ontix_beta0.01_dim29_MUT	r2	PCA	RF	valid	TMB_NONSYNONYMOUS	4.749810183083848		Exp2_TCGA_tune_ontix_beta0.01_dim29_MUT	MUT	29.0	TCGA
723	30	Exp2_TCGA_tune_ontix_beta0.01_dim29_MUT	r2	PCA	SVM	test	AGE	3.5668063773940197		Exp2_TCGA_tune_ontix_beta0.01_dim29_MUT	MUT	29.0	TCGA
724	31	Exp2_TCGA_tune_ontix_beta0.01_dim29_MUT	r2	PCA	SVM	test	ANEUPLOIDY_SCORE	1.6260593769773957		Exp2_TCGA_tune_ontix_beta0.01_dim29_MUT	MUT	29.0	TCGA
725	32	Exp2_TCGA_tune_ontix_beta0.01_dim29_MUT	r2	PCA	SVM	test	MSI_SCORE_MANTIS	7.788701684601629		Exp2_TCGA_tune_ontix_beta0.01_dim29_MUT	MUT	29.0	TCGA
726	33	Exp2_TCGA_tune_ontix_beta0.01_dim29_MUT	r2	PCA	SVM	test	OS_MONTHS	1.6017360022256437		Exp2_TCGA_tune_ontix_beta0.01_dim29_MUT	MUT	29.0	TCGA
727	34	Exp2_TCGA_tune_ontix_beta0.01_dim29_MUT	r2	PCA	SVM	test	TMB_NONSYNONYMOUS	13.539121828040027		Exp2_TCGA_tune_ontix_beta0.01_dim29_MUT	MUT	29.0	TCGA
728	35	Exp2_TCGA_tune_ontix_beta0.01_dim29_MUT	r2	PCA	SVM	train	AGE	3.690659890121002		Exp2_TCGA_tune_ontix_beta0.01_dim29_MUT	MUT	29.0	TCGA
729	36	Exp2_TCGA_tune_ontix_beta0.01_dim29_MUT	r2	PCA	SVM	train	ANEUPLOIDY_SCORE	2.1415841673355374		Exp2_TCGA_tune_ontix_beta0.01_dim29_MUT	MUT	29.0	TCGA
730	37	Exp2_TCGA_tune_ontix_beta0.01_dim29_MUT	r2	PCA	SVM	train	MSI_SCORE_MANTIS	-0.3947524697227245		Exp2_TCGA_tune_ontix_beta0.01_dim29_MUT	MUT	29.0	TCGA
731	38	Exp2_TCGA_tune_ontix_beta0.01_dim29_MUT	r2	PCA	SVM	train	OS_MONTHS	0.4886040455011404		Exp2_TCGA_tune_ontix_beta0.01_dim29_MUT	MUT	29.0	TCGA
732	39	Exp2_TCGA_tune_ontix_beta0.01_dim29_MUT	r2	PCA	SVM	train	TMB_NONSYNONYMOUS	11.726553703299688		Exp2_TCGA_tune_ontix_beta0.01_dim29_MUT	MUT	29.0	TCGA
733	40	Exp2_TCGA_tune_ontix_beta0.01_dim29_MUT	r2	PCA	SVM	valid	AGE	5.8052251143587625		Exp2_TCGA_tune_ontix_beta0.01_dim29_MUT	MUT	29.0	TCGA
734	41	Exp2_TCGA_tune_ontix_beta0.01_dim29_MUT	r2	PCA	SVM	valid	ANEUPLOIDY_SCORE	1.501218037075442		Exp2_TCGA_tune_ontix_beta0.01_dim29_MUT	MUT	29.0	TCGA
735	42	Exp2_TCGA_tune_ontix_beta0.01_dim29_MUT	r2	PCA	SVM	valid	MSI_SCORE_MANTIS	5.428509598782713		Exp2_TCGA_tune_ontix_beta0.01_dim29_MUT	MUT	29.0	TCGA
736	43	Exp2_TCGA_tune_ontix_beta0.01_dim29_MUT	r2	PCA	SVM	valid	OS_MONTHS	4.770472308148322		Exp2_TCGA_tune_ontix_beta0.01_dim29_MUT	MUT	29.0	TCGA
737	44	Exp2_TCGA_tune_ontix_beta0.01_dim29_MUT	r2	PCA	SVM	valid	TMB_NONSYNONYMOUS	18.517269694627515		Exp2_TCGA_tune_ontix_beta0.01_dim29_MUT	MUT	29.0	TCGA
738	45	Exp2_TCGA_tune_ontix_beta0.01_dim29_MUT	roc_auc_ovo	PCA	Linear	test	AJCC_PATHOLOGIC_TUMOR_STAGE_SHORT	8.392974459839502		Exp2_TCGA_tune_ontix_beta0.01_dim29_MUT	MUT	29.0	TCGA
739	46	Exp2_TCGA_tune_ontix_beta0.01_dim29_MUT	roc_auc_ovo	PCA	Linear	test	CANCER_TYPE_ACRONYM	4.862660784262798		Exp2_TCGA_tune_ontix_beta0.01_dim29_MUT	MUT	29.0	TCGA
740	47	Exp2_TCGA_tune_ontix_beta0.01_dim29_MUT	roc_auc_ovo	PCA	Linear	test	DFS_STATUS	6.141164670581645		Exp2_TCGA_tune_ontix_beta0.01_dim29_MUT	MUT	29.0	TCGA
741	48	Exp2_TCGA_tune_ontix_beta0.01_dim29_MUT	roc_auc_ovo	PCA	Linear	test	OS_STATUS	3.328902931979925		Exp2_TCGA_tune_ontix_beta0.01_dim29_MUT	MUT	29.0	TCGA
742	49	Exp2_TCGA_tune_ontix_beta0.01_dim29_MUT	roc_auc_ovo	PCA	Linear	test	PFS_STATUS	2.505750156873474		Exp2_TCGA_tune_ontix_beta0.01_dim29_MUT	MUT	29.0	TCGA
743	50	Exp2_TCGA_tune_ontix_beta0.01_dim29_MUT	roc_auc_ovo	PCA	Linear	test	SEX	1.8112816832374152		Exp2_TCGA_tune_ontix_beta0.01_dim29_MUT	MUT	29.0	TCGA
744	51	Exp2_TCGA_tune_ontix_beta0.01_dim29_MUT	roc_auc_ovo	PCA	Linear	train	AJCC_PATHOLOGIC_TUMOR_STAGE_SHORT	2.171231549282306		Exp2_TCGA_tune_ontix_beta0.01_dim29_MUT	MUT	29.0	TCGA
745	52	Exp2_TCGA_tune_ontix_beta0.01_dim29_MUT	roc_auc_ovo	PCA	Linear	train	CANCER_TYPE_ACRONYM	6.988396155200963		Exp2_TCGA_tune_ontix_beta0.01_dim29_MUT	MUT	29.0	TCGA
746	53	Exp2_TCGA_tune_ontix_beta0.01_dim29_MUT	roc_auc_ovo	PCA	Linear	train	DFS_STATUS	4.684352526236532		Exp2_TCGA_tune_ontix_beta0.01_dim29_MUT	MUT	29.0	TCGA
747	54	Exp2_TCGA_tune_ontix_beta0.01_dim29_MUT	roc_auc_ovo	PCA	Linear	train	OS_STATUS	1.7300838386639203		Exp2_TCGA_tune_ontix_beta0.01_dim29_MUT	MUT	29.0	TCGA
748	55	Exp2_TCGA_tune_ontix_beta0.01_dim29_MUT	roc_auc_ovo	PCA	Linear	train	PFS_STATUS	5.014913290269001		Exp2_TCGA_tune_ontix_beta0.01_dim29_MUT	MUT	29.0	TCGA
749	56	Exp2_TCGA_tune_ontix_beta0.01_dim29_MUT	roc_auc_ovo	PCA	Linear	train	SEX	3.7340059918250796		Exp2_TCGA_tune_ontix_beta0.01_dim29_MUT	MUT	29.0	TCGA
750	57	Exp2_TCGA_tune_ontix_beta0.01_dim29_MUT	roc_auc_ovo	PCA	Linear	valid	AJCC_PATHOLOGIC_TUMOR_STAGE_SHORT	0.6634452210162317		Exp2_TCGA_tune_ontix_beta0.01_dim29_MUT	MUT	29.0	TCGA
751	58	Exp2_TCGA_tune_ontix_beta0.01_dim29_MUT	roc_auc_ovo	PCA	Linear	valid	CANCER_TYPE_ACRONYM	5.151406899871549		Exp2_TCGA_tune_ontix_beta0.01_dim29_MUT	MUT	29.0	TCGA
752	59	Exp2_TCGA_tune_ontix_beta0.01_dim29_MUT	roc_auc_ovo	PCA	Linear	valid	DFS_STATUS	3.7330991374174274		Exp2_TCGA_tune_ontix_beta0.01_dim29_MUT	MUT	29.0	TCGA
753	60	Exp2_TCGA_tune_ontix_beta0.01_dim29_MUT	roc_auc_ovo	PCA	Linear	valid	OS_STATUS	-0.8093984632849456		Exp2_TCGA_tune_ontix_beta0.01_dim29_MUT	MUT	29.0	TCGA
754	61	Exp2_TCGA_tune_ontix_beta0.01_dim29_MUT	roc_auc_ovo	PCA	Linear	valid	PFS_STATUS	6.248654495489335		Exp2_TCGA_tune_ontix_beta0.01_dim29_MUT	MUT	29.0	TCGA
755	62	Exp2_TCGA_tune_ontix_beta0.01_dim29_MUT	roc_auc_ovo	PCA	Linear	valid	SEX	2.8568548513159544		Exp2_TCGA_tune_ontix_beta0.01_dim29_MUT	MUT	29.0	TCGA
756	63	Exp2_TCGA_tune_ontix_beta0.01_dim29_MUT	roc_auc_ovo	PCA	RF	test	AJCC_PATHOLOGIC_TUMOR_STAGE_SHORT	-0.7828221654501847		Exp2_TCGA_tune_ontix_beta0.01_dim29_MUT	MUT	29.0	TCGA
757	64	Exp2_TCGA_tune_ontix_beta0.01_dim29_MUT	roc_auc_ovo	PCA	RF	test	CANCER_TYPE_ACRONYM	2.718644485442969		Exp2_TCGA_tune_ontix_beta0.01_dim29_MUT	MUT	29.0	TCGA
758	65	Exp2_TCGA_tune_ontix_beta0.01_dim29_MUT	roc_auc_ovo	PCA	RF	test	DFS_STATUS	2.8222497151674357		Exp2_TCGA_tune_ontix_beta0.01_dim29_MUT	MUT	29.0	TCGA
759	66	Exp2_TCGA_tune_ontix_beta0.01_dim29_MUT	roc_auc_ovo	PCA	RF	test	OS_STATUS	-1.4038765516823803		Exp2_TCGA_tune_ontix_beta0.01_dim29_MUT	MUT	29.0	TCGA
760	67	Exp2_TCGA_tune_ontix_beta0.01_dim29_MUT	roc_auc_ovo	PCA	RF	test	PFS_STATUS	2.359914391748078		Exp2_TCGA_tune_ontix_beta0.01_dim29_MUT	MUT	29.0	TCGA
761	68	Exp2_TCGA_tune_ontix_beta0.01_dim29_MUT	roc_auc_ovo	PCA	RF	test	SEX	1.9018975839566628		Exp2_TCGA_tune_ontix_beta0.01_dim29_MUT	MUT	29.0	TCGA
762	69	Exp2_TCGA_tune_ontix_beta0.01_dim29_MUT	roc_auc_ovo	PCA	RF	train	AJCC_PATHOLOGIC_TUMOR_STAGE_SHORT	4.981892884083849		Exp2_TCGA_tune_ontix_beta0.01_dim29_MUT	MUT	29.0	TCGA
763	70	Exp2_TCGA_tune_ontix_beta0.01_dim29_MUT	roc_auc_ovo	PCA	RF	train	CANCER_TYPE_ACRONYM	-1.219316434377473		Exp2_TCGA_tune_ontix_beta0.01_dim29_MUT	MUT	29.0	TCGA
764	71	Exp2_TCGA_tune_ontix_beta0.01_dim29_MUT	roc_auc_ovo	PCA	RF	train	DFS_STATUS	-0.528851296583651		Exp2_TCGA_tune_ontix_beta0.01_dim29_MUT	MUT	29.0	TCGA
765	72	Exp2_TCGA_tune_ontix_beta0.01_dim29_MUT	roc_auc_ovo	PCA	RF	train	OS_STATUS	2.1011180910148903		Exp2_TCGA_tune_ontix_beta0.01_dim29_MUT	MUT	29.0	TCGA
766	73	Exp2_TCGA_tune_ontix_beta0.01_dim29_MUT	roc_auc_ovo	PCA	RF	train	PFS_STATUS	-1.3982138066165066		Exp2_TCGA_tune_ontix_beta0.01_dim29_MUT	MUT	29.0	TCGA
767	74	Exp2_TCGA_tune_ontix_beta0.01_dim29_MUT	roc_auc_ovo	PCA	RF	train	SEX	0.19093183191880733		Exp2_TCGA_tune_ontix_beta0.01_dim29_MUT	MUT	29.0	TCGA
768	75	Exp2_TCGA_tune_ontix_beta0.01_dim29_MUT	roc_auc_ovo	PCA	RF	valid	AJCC_PATHOLOGIC_TUMOR_STAGE_SHORT	3.1331977829484714		Exp2_TCGA_tune_ontix_beta0.01_dim29_MUT	MUT	29.0	TCGA
769	76	Exp2_TCGA_tune_ontix_beta0.01_dim29_MUT	roc_auc_ovo	PCA	RF	valid	CANCER_TYPE_ACRONYM	2.1208702157964145		Exp2_TCGA_tune_ontix_beta0.01_dim29_MUT	MUT	29.0	TCGA
770	77	Exp2_TCGA_tune_ontix_beta0.01_dim29_MUT	roc_auc_ovo	PCA	RF	valid	DFS_STATUS	5.020736812670577		Exp2_TCGA_tune_ontix_beta0.01_dim29_MUT	MUT	29.0	TCGA
771	78	Exp2_TCGA_tune_ontix_beta0.01_dim29_MUT	roc_auc_ovo	PCA	RF	valid	OS_STATUS	-1.3994021319104792		Exp2_TCGA_tune_ontix_beta0.01_dim29_MUT	MUT	29.0	TCGA
772	79	Exp2_TCGA_tune_ontix_beta0.01_dim29_MUT	roc_auc_ovo	PCA	RF	valid	PFS_STATUS	2.5351424193659886		Exp2_TCGA_tune_ontix_beta0.01_dim29_MUT	MUT	29.0	TCGA
773	80	Exp2_TCGA_tune_ontix_beta0.01_dim29_MUT	roc_auc_ovo	PCA	RF	valid	SEX	1.3016068973132315		Exp2_TCGA_tune_ontix_beta0.01_dim29_MUT	MUT	29.0	TCGA
774	81	Exp2_TCGA_tune_ontix_beta0.01_dim29_MUT	roc_auc_ovo	PCA	SVM	test	AJCC_PATHOLOGIC_TUMOR_STAGE_SHORT	6.55513643048314		Exp2_TCGA_tune_ontix_beta0.01_dim29_MUT	MUT	29.0	TCGA
775	82	Exp2_TCGA_tune_ontix_beta0.01_dim29_MUT	roc_auc_ovo	PCA	SVM	test	CANCER_TYPE_ACRONYM	3.9144945953979287		Exp2_TCGA_tune_ontix_beta0.01_dim29_MUT	MUT	29.0	TCGA
776	83	Exp2_TCGA_tune_ontix_beta0.01_dim29_MUT	roc_auc_ovo	PCA	SVM	test	DFS_STATUS	5.341775297715258		Exp2_TCGA_tune_ontix_beta0.01_dim29_MUT	MUT	29.0	TCGA
777	84	Exp2_TCGA_tune_ontix_beta0.01_dim29_MUT	roc_auc_ovo	PCA	SVM	test	OS_STATUS	13.9712234060131		Exp2_TCGA_tune_ontix_beta0.01_dim29_MUT	MUT	29.0	TCGA
778	85	Exp2_TCGA_tune_ontix_beta0.01_dim29_MUT	roc_auc_ovo	PCA	SVM	test	PFS_STATUS	3.000268678076697		Exp2_TCGA_tune_ontix_beta0.01_dim29_MUT	MUT	29.0	TCGA
779	86	Exp2_TCGA_tune_ontix_beta0.01_dim29_MUT	roc_auc_ovo	PCA	SVM	test	SEX	5.2942110923503805		Exp2_TCGA_tune_ontix_beta0.01_dim29_MUT	MUT	29.0	TCGA
780	87	Exp2_TCGA_tune_ontix_beta0.01_dim29_MUT	roc_auc_ovo	PCA	SVM	train	AJCC_PATHOLOGIC_TUMOR_STAGE_SHORT	2.933106141506577		Exp2_TCGA_tune_ontix_beta0.01_dim29_MUT	MUT	29.0	TCGA
781	88	Exp2_TCGA_tune_ontix_beta0.01_dim29_MUT	roc_auc_ovo	PCA	SVM	train	CANCER_TYPE_ACRONYM	6.283371857082992		Exp2_TCGA_tune_ontix_beta0.01_dim29_MUT	MUT	29.0	TCGA
782	89	Exp2_TCGA_tune_ontix_beta0.01_dim29_MUT	roc_auc_ovo	PCA	SVM	train	DFS_STATUS	4.054732656107066		Exp2_TCGA_tune_ontix_beta0.01_dim29_MUT	MUT	29.0	TCGA
783	90	Exp2_TCGA_tune_ontix_beta0.01_dim29_MUT	roc_auc_ovo	PCA	SVM	train	OS_STATUS	2.1062861175702716		Exp2_TCGA_tune_ontix_beta0.01_dim29_MUT	MUT	29.0	TCGA
784	91	Exp2_TCGA_tune_ontix_beta0.01_dim29_MUT	roc_auc_ovo	PCA	SVM	train	PFS_STATUS	3.3981166117846007		Exp2_TCGA_tune_ontix_beta0.01_dim29_MUT	MUT	29.0	TCGA
785	92	Exp2_TCGA_tune_ontix_beta0.01_dim29_MUT	roc_auc_ovo	PCA	SVM	train	SEX	4.777735755892191		Exp2_TCGA_tune_ontix_beta0.01_dim29_MUT	MUT	29.0	TCGA
786	93	Exp2_TCGA_tune_ontix_beta0.01_dim29_MUT	roc_auc_ovo	PCA	SVM	valid	AJCC_PATHOLOGIC_TUMOR_STAGE_SHORT	-8.01552207403915		Exp2_TCGA_tune_ontix_beta0.01_dim29_MUT	MUT	29.0	TCGA
787	94	Exp2_TCGA_tune_ontix_beta0.01_dim29_MUT	roc_auc_ovo	PCA	SVM	valid	CANCER_TYPE_ACRONYM	3.08428630784603		Exp2_TCGA_tune_ontix_beta0.01_dim29_MUT	MUT	29.0	TCGA
788	95	Exp2_TCGA_tune_ontix_beta0.01_dim29_MUT	roc_auc_ovo	PCA	SVM	valid	DFS_STATUS	6.101632231236566		Exp2_TCGA_tune_ontix_beta0.01_dim29_MUT	MUT	29.0	TCGA
789	96	Exp2_TCGA_tune_ontix_beta0.01_dim29_MUT	roc_auc_ovo	PCA	SVM	valid	OS_STATUS	0.7880328768765061		Exp2_TCGA_tune_ontix_beta0.01_dim29_MUT	MUT	29.0	TCGA
790	97	Exp2_TCGA_tune_ontix_beta0.01_dim29_MUT	roc_auc_ovo	PCA	SVM	valid	PFS_STATUS	5.400396038250699		Exp2_TCGA_tune_ontix_beta0.01_dim29_MUT	MUT	29.0	TCGA
791	98	Exp2_TCGA_tune_ontix_beta0.01_dim29_MUT	roc_auc_ovo	PCA	SVM	valid	SEX	12.827450924904914		Exp2_TCGA_tune_ontix_beta0.01_dim29_MUT	MUT	29.0	TCGA
792	0	Exp2_TCGA_tune_ontix_beta0.01_dim29_MUT	r2	UMAP	Linear	test	AGE	9.404716637145496		Exp2_TCGA_tune_ontix_beta0.01_dim29_MUT	MUT	29.0	TCGA
793	1	Exp2_TCGA_tune_ontix_beta0.01_dim29_MUT	r2	UMAP	Linear	test	ANEUPLOIDY_SCORE	7.722916025648052		Exp2_TCGA_tune_ontix_beta0.01_dim29_MUT	MUT	29.0	TCGA
794	2	Exp2_TCGA_tune_ontix_beta0.01_dim29_MUT	r2	UMAP	Linear	test	MSI_SCORE_MANTIS	1.2187843926759259		Exp2_TCGA_tune_ontix_beta0.01_dim29_MUT	MUT	29.0	TCGA
795	3	Exp2_TCGA_tune_ontix_beta0.01_dim29_MUT	r2	UMAP	Linear	test	OS_MONTHS	2.9491777729369413		Exp2_TCGA_tune_ontix_beta0.01_dim29_MUT	MUT	29.0	TCGA
796	4	Exp2_TCGA_tune_ontix_beta0.01_dim29_MUT	r2	UMAP	Linear	test	TMB_NONSYNONYMOUS	-2.6545132592205323		Exp2_TCGA_tune_ontix_beta0.01_dim29_MUT	MUT	29.0	TCGA
797	5	Exp2_TCGA_tune_ontix_beta0.01_dim29_MUT	r2	UMAP	Linear	train	AGE	7.95381111111892		Exp2_TCGA_tune_ontix_beta0.01_dim29_MUT	MUT	29.0	TCGA
798	6	Exp2_TCGA_tune_ontix_beta0.01_dim29_MUT	r2	UMAP	Linear	train	ANEUPLOIDY_SCORE	7.524827467911944		Exp2_TCGA_tune_ontix_beta0.01_dim29_MUT	MUT	29.0	TCGA
799	7	Exp2_TCGA_tune_ontix_beta0.01_dim29_MUT	r2	UMAP	Linear	train	MSI_SCORE_MANTIS	-1.1810174766492287		Exp2_TCGA_tune_ontix_beta0.01_dim29_MUT	MUT	29.0	TCGA
800	8	Exp2_TCGA_tune_ontix_beta0.01_dim29_MUT	r2	UMAP	Linear	train	OS_MONTHS	4.904906215098932		Exp2_TCGA_tune_ontix_beta0.01_dim29_MUT	MUT	29.0	TCGA
801	9	Exp2_TCGA_tune_ontix_beta0.01_dim29_MUT	r2	UMAP	Linear	train	TMB_NONSYNONYMOUS	-5.052247585693867		Exp2_TCGA_tune_ontix_beta0.01_dim29_MUT	MUT	29.0	TCGA
802	10	Exp2_TCGA_tune_ontix_beta0.01_dim29_MUT	r2	UMAP	Linear	valid	AGE	6.523816242745349		Exp2_TCGA_tune_ontix_beta0.01_dim29_MUT	MUT	29.0	TCGA
803	11	Exp2_TCGA_tune_ontix_beta0.01_dim29_MUT	r2	UMAP	Linear	valid	ANEUPLOIDY_SCORE	6.947046936663109		Exp2_TCGA_tune_ontix_beta0.01_dim29_MUT	MUT	29.0	TCGA
804	12	Exp2_TCGA_tune_ontix_beta0.01_dim29_MUT	r2	UMAP	Linear	valid	MSI_SCORE_MANTIS	0.5003015438516157		Exp2_TCGA_tune_ontix_beta0.01_dim29_MUT	MUT	29.0	TCGA
805	13	Exp2_TCGA_tune_ontix_beta0.01_dim29_MUT	r2	UMAP	Linear	valid	OS_MONTHS	2.7424846379263736		Exp2_TCGA_tune_ontix_beta0.01_dim29_MUT	MUT	29.0	TCGA
806	14	Exp2_TCGA_tune_ontix_beta0.01_dim29_MUT	r2	UMAP	Linear	valid	TMB_NONSYNONYMOUS	-2.3901032338511197		Exp2_TCGA_tune_ontix_beta0.01_dim29_MUT	MUT	29.0	TCGA
807	15	Exp2_TCGA_tune_ontix_beta0.01_dim29_MUT	r2	UMAP	RF	test	AGE	2.3450587312719815		Exp2_TCGA_tune_ontix_beta0.01_dim29_MUT	MUT	29.0	TCGA
808	16	Exp2_TCGA_tune_ontix_beta0.01_dim29_MUT	r2	UMAP	RF	test	ANEUPLOIDY_SCORE	-10.93093576972622		Exp2_TCGA_tune_ontix_beta0.01_dim29_MUT	MUT	29.0	TCGA
809	17	Exp2_TCGA_tune_ontix_beta0.01_dim29_MUT	r2	UMAP	RF	test	MSI_SCORE_MANTIS	-3.113032937007403		Exp2_TCGA_tune_ontix_beta0.01_dim29_MUT	MUT	29.0	TCGA
810	18	Exp2_TCGA_tune_ontix_beta0.01_dim29_MUT	r2	UMAP	RF	test	OS_MONTHS	2.2977274818835878		Exp2_TCGA_tune_ontix_beta0.01_dim29_MUT	MUT	29.0	TCGA
811	19	Exp2_TCGA_tune_ontix_beta0.01_dim29_MUT	r2	UMAP	RF	test	TMB_NONSYNONYMOUS	-1.166296504703584		Exp2_TCGA_tune_ontix_beta0.01_dim29_MUT	MUT	29.0	TCGA
812	20	Exp2_TCGA_tune_ontix_beta0.01_dim29_MUT	r2	UMAP	RF	train	AGE	-7.6860380070646155		Exp2_TCGA_tune_ontix_beta0.01_dim29_MUT	MUT	29.0	TCGA
813	21	Exp2_TCGA_tune_ontix_beta0.01_dim29_MUT	r2	UMAP	RF	train	ANEUPLOIDY_SCORE	-25.704605369026645		Exp2_TCGA_tune_ontix_beta0.01_dim29_MUT	MUT	29.0	TCGA
814	22	Exp2_TCGA_tune_ontix_beta0.01_dim29_MUT	r2	UMAP	RF	train	MSI_SCORE_MANTIS	-1.4912165245768507		Exp2_TCGA_tune_ontix_beta0.01_dim29_MUT	MUT	29.0	TCGA
815	23	Exp2_TCGA_tune_ontix_beta0.01_dim29_MUT	r2	UMAP	RF	train	OS_MONTHS	-13.272955289291309		Exp2_TCGA_tune_ontix_beta0.01_dim29_MUT	MUT	29.0	TCGA
816	24	Exp2_TCGA_tune_ontix_beta0.01_dim29_MUT	r2	UMAP	RF	train	TMB_NONSYNONYMOUS	3.7635128097744714		Exp2_TCGA_tune_ontix_beta0.01_dim29_MUT	MUT	29.0	TCGA
817	25	Exp2_TCGA_tune_ontix_beta0.01_dim29_MUT	r2	UMAP	RF	valid	AGE	3.0686638609999526		Exp2_TCGA_tune_ontix_beta0.01_dim29_MUT	MUT	29.0	TCGA
818	26	Exp2_TCGA_tune_ontix_beta0.01_dim29_MUT	r2	UMAP	RF	valid	ANEUPLOIDY_SCORE	-7.334469303188988		Exp2_TCGA_tune_ontix_beta0.01_dim29_MUT	MUT	29.0	TCGA
819	27	Exp2_TCGA_tune_ontix_beta0.01_dim29_MUT	r2	UMAP	RF	valid	MSI_SCORE_MANTIS	-2.1064162919014566		Exp2_TCGA_tune_ontix_beta0.01_dim29_MUT	MUT	29.0	TCGA
820	28	Exp2_TCGA_tune_ontix_beta0.01_dim29_MUT	r2	UMAP	RF	valid	OS_MONTHS	0.6134478154697786		Exp2_TCGA_tune_ontix_beta0.01_dim29_MUT	MUT	29.0	TCGA
821	29	Exp2_TCGA_tune_ontix_beta0.01_dim29_MUT	r2	UMAP	RF	valid	TMB_NONSYNONYMOUS	0.3839314340769052		Exp2_TCGA_tune_ontix_beta0.01_dim29_MUT	MUT	29.0	TCGA
822	30	Exp2_TCGA_tune_ontix_beta0.01_dim29_MUT	r2	UMAP	SVM	test	AGE	-1.5907321680750932		Exp2_TCGA_tune_ontix_beta0.01_dim29_MUT	MUT	29.0	TCGA
823	31	Exp2_TCGA_tune_ontix_beta0.01_dim29_MUT	r2	UMAP	SVM	test	ANEUPLOIDY_SCORE	-7.0572586783103555		Exp2_TCGA_tune_ontix_beta0.01_dim29_MUT	MUT	29.0	TCGA
824	32	Exp2_TCGA_tune_ontix_beta0.01_dim29_MUT	r2	UMAP	SVM	test	MSI_SCORE_MANTIS	-0.8457896883578317		Exp2_TCGA_tune_ontix_beta0.01_dim29_MUT	MUT	29.0	TCGA
825	33	Exp2_TCGA_tune_ontix_beta0.01_dim29_MUT	r2	UMAP	SVM	test	OS_MONTHS	-1.3314303597270278		Exp2_TCGA_tune_ontix_beta0.01_dim29_MUT	MUT	29.0	TCGA
826	34	Exp2_TCGA_tune_ontix_beta0.01_dim29_MUT	r2	UMAP	SVM	test	TMB_NONSYNONYMOUS	-6.616564949094548		Exp2_TCGA_tune_ontix_beta0.01_dim29_MUT	MUT	29.0	TCGA
827	35	Exp2_TCGA_tune_ontix_beta0.01_dim29_MUT	r2	UMAP	SVM	train	AGE	-5.106076539277484		Exp2_TCGA_tune_ontix_beta0.01_dim29_MUT	MUT	29.0	TCGA
828	36	Exp2_TCGA_tune_ontix_beta0.01_dim29_MUT	r2	UMAP	SVM	train	ANEUPLOIDY_SCORE	-11.83929872433095		Exp2_TCGA_tune_ontix_beta0.01_dim29_MUT	MUT	29.0	TCGA
829	37	Exp2_TCGA_tune_ontix_beta0.01_dim29_MUT	r2	UMAP	SVM	train	MSI_SCORE_MANTIS	-15.955774784910192		Exp2_TCGA_tune_ontix_beta0.01_dim29_MUT	MUT	29.0	TCGA
830	38	Exp2_TCGA_tune_ontix_beta0.01_dim29_MUT	r2	UMAP	SVM	train	OS_MONTHS	-6.243341008896336		Exp2_TCGA_tune_ontix_beta0.01_dim29_MUT	MUT	29.0	TCGA
831	39	Exp2_TCGA_tune_ontix_beta0.01_dim29_MUT	r2	UMAP	SVM	train	TMB_NONSYNONYMOUS	-11.05693140052684		Exp2_TCGA_tune_ontix_beta0.01_dim29_MUT	MUT	29.0	TCGA
832	40	Exp2_TCGA_tune_ontix_beta0.01_dim29_MUT	r2	UMAP	SVM	valid	AGE	-2.718592325757642		Exp2_TCGA_tune_ontix_beta0.01_dim29_MUT	MUT	29.0	TCGA
833	41	Exp2_TCGA_tune_ontix_beta0.01_dim29_MUT	r2	UMAP	SVM	valid	ANEUPLOIDY_SCORE	-9.247449509070075		Exp2_TCGA_tune_ontix_beta0.01_dim29_MUT	MUT	29.0	TCGA
834	42	Exp2_TCGA_tune_ontix_beta0.01_dim29_MUT	r2	UMAP	SVM	valid	MSI_SCORE_MANTIS	-1.7662402587134811		Exp2_TCGA_tune_ontix_beta0.01_dim29_MUT	MUT	29.0	TCGA
835	43	Exp2_TCGA_tune_ontix_beta0.01_dim29_MUT	r2	UMAP	SVM	valid	OS_MONTHS	-3.1862848970025746		Exp2_TCGA_tune_ontix_beta0.01_dim29_MUT	MUT	29.0	TCGA
836	44	Exp2_TCGA_tune_ontix_beta0.01_dim29_MUT	r2	UMAP	SVM	valid	TMB_NONSYNONYMOUS	-7.454783564992614		Exp2_TCGA_tune_ontix_beta0.01_dim29_MUT	MUT	29.0	TCGA
837	45	Exp2_TCGA_tune_ontix_beta0.01_dim29_MUT	roc_auc_ovo	UMAP	Linear	test	AJCC_PATHOLOGIC_TUMOR_STAGE_SHORT	-0.1219759874459387		Exp2_TCGA_tune_ontix_beta0.01_dim29_MUT	MUT	29.0	TCGA
838	46	Exp2_TCGA_tune_ontix_beta0.01_dim29_MUT	roc_auc_ovo	UMAP	Linear	test	CANCER_TYPE_ACRONYM	1.3405089087553241		Exp2_TCGA_tune_ontix_beta0.01_dim29_MUT	MUT	29.0	TCGA
839	47	Exp2_TCGA_tune_ontix_beta0.01_dim29_MUT	roc_auc_ovo	UMAP	Linear	test	DFS_STATUS	3.3122161358738262		Exp2_TCGA_tune_ontix_beta0.01_dim29_MUT	MUT	29.0	TCGA
840	48	Exp2_TCGA_tune_ontix_beta0.01_dim29_MUT	roc_auc_ovo	UMAP	Linear	test	OS_STATUS	0.39977857705401537		Exp2_TCGA_tune_ontix_beta0.01_dim29_MUT	MUT	29.0	TCGA
841	49	Exp2_TCGA_tune_ontix_beta0.01_dim29_MUT	roc_auc_ovo	UMAP	Linear	test	PFS_STATUS	1.7248776400779364		Exp2_TCGA_tune_ontix_beta0.01_dim29_MUT	MUT	29.0	TCGA
842	50	Exp2_TCGA_tune_ontix_beta0.01_dim29_MUT	roc_auc_ovo	UMAP	Linear	test	SEX	2.3576567683071508		Exp2_TCGA_tune_ontix_beta0.01_dim29_MUT	MUT	29.0	TCGA
843	51	Exp2_TCGA_tune_ontix_beta0.01_dim29_MUT	roc_auc_ovo	UMAP	Linear	train	AJCC_PATHOLOGIC_TUMOR_STAGE_SHORT	-1.7294040318700998		Exp2_TCGA_tune_ontix_beta0.01_dim29_MUT	MUT	29.0	TCGA
844	52	Exp2_TCGA_tune_ontix_beta0.01_dim29_MUT	roc_auc_ovo	UMAP	Linear	train	CANCER_TYPE_ACRONYM	-1.486795176789875		Exp2_TCGA_tune_ontix_beta0.01_dim29_MUT	MUT	29.0	TCGA
845	53	Exp2_TCGA_tune_ontix_beta0.01_dim29_MUT	roc_auc_ovo	UMAP	Linear	train	DFS_STATUS	-0.8695973501167102		Exp2_TCGA_tune_ontix_beta0.01_dim29_MUT	MUT	29.0	TCGA
846	54	Exp2_TCGA_tune_ontix_beta0.01_dim29_MUT	roc_auc_ovo	UMAP	Linear	train	OS_STATUS	-1.1228760343309818		Exp2_TCGA_tune_ontix_beta0.01_dim29_MUT	MUT	29.0	TCGA
847	55	Exp2_TCGA_tune_ontix_beta0.01_dim29_MUT	roc_auc_ovo	UMAP	Linear	train	PFS_STATUS	1.2561765289533346		Exp2_TCGA_tune_ontix_beta0.01_dim29_MUT	MUT	29.0	TCGA
848	56	Exp2_TCGA_tune_ontix_beta0.01_dim29_MUT	roc_auc_ovo	UMAP	Linear	train	SEX	1.3582560481880936		Exp2_TCGA_tune_ontix_beta0.01_dim29_MUT	MUT	29.0	TCGA
849	57	Exp2_TCGA_tune_ontix_beta0.01_dim29_MUT	roc_auc_ovo	UMAP	Linear	valid	AJCC_PATHOLOGIC_TUMOR_STAGE_SHORT	-2.3134541299536475		Exp2_TCGA_tune_ontix_beta0.01_dim29_MUT	MUT	29.0	TCGA
850	58	Exp2_TCGA_tune_ontix_beta0.01_dim29_MUT	roc_auc_ovo	UMAP	Linear	valid	CANCER_TYPE_ACRONYM	1.1435365288492951		Exp2_TCGA_tune_ontix_beta0.01_dim29_MUT	MUT	29.0	TCGA
851	59	Exp2_TCGA_tune_ontix_beta0.01_dim29_MUT	roc_auc_ovo	UMAP	Linear	valid	DFS_STATUS	0.5724962429142356		Exp2_TCGA_tune_ontix_beta0.01_dim29_MUT	MUT	29.0	TCGA
852	60	Exp2_TCGA_tune_ontix_beta0.01_dim29_MUT	roc_auc_ovo	UMAP	Linear	valid	OS_STATUS	0.5899651734867107		Exp2_TCGA_tune_ontix_beta0.01_dim29_MUT	MUT	29.0	TCGA
853	61	Exp2_TCGA_tune_ontix_beta0.01_dim29_MUT	roc_auc_ovo	UMAP	Linear	valid	PFS_STATUS	1.752586524441034		Exp2_TCGA_tune_ontix_beta0.01_dim29_MUT	MUT	29.0	TCGA
854	62	Exp2_TCGA_tune_ontix_beta0.01_dim29_MUT	roc_auc_ovo	UMAP	Linear	valid	SEX	1.3393663124680304		Exp2_TCGA_tune_ontix_beta0.01_dim29_MUT	MUT	29.0	TCGA
855	63	Exp2_TCGA_tune_ontix_beta0.01_dim29_MUT	roc_auc_ovo	UMAP	RF	test	AJCC_PATHOLOGIC_TUMOR_STAGE_SHORT	4.291314347972334		Exp2_TCGA_tune_ontix_beta0.01_dim29_MUT	MUT	29.0	TCGA
856	64	Exp2_TCGA_tune_ontix_beta0.01_dim29_MUT	roc_auc_ovo	UMAP	RF	test	CANCER_TYPE_ACRONYM	0.045903579117445775		Exp2_TCGA_tune_ontix_beta0.01_dim29_MUT	MUT	29.0	TCGA
857	65	Exp2_TCGA_tune_ontix_beta0.01_dim29_MUT	roc_auc_ovo	UMAP	RF	test	DFS_STATUS	2.697162886967215		Exp2_TCGA_tune_ontix_beta0.01_dim29_MUT	MUT	29.0	TCGA
858	66	Exp2_TCGA_tune_ontix_beta0.01_dim29_MUT	roc_auc_ovo	UMAP	RF	test	OS_STATUS	5.079474665164672		Exp2_TCGA_tune_ontix_beta0.01_dim29_MUT	MUT	29.0	TCGA
859	67	Exp2_TCGA_tune_ontix_beta0.01_dim29_MUT	roc_auc_ovo	UMAP	RF	test	PFS_STATUS	0.8797277185456326		Exp2_TCGA_tune_ontix_beta0.01_dim29_MUT	MUT	29.0	TCGA
860	68	Exp2_TCGA_tune_ontix_beta0.01_dim29_MUT	roc_auc_ovo	UMAP	RF	test	SEX	0.7231665016627484		Exp2_TCGA_tune_ontix_beta0.01_dim29_MUT	MUT	29.0	TCGA
861	69	Exp2_TCGA_tune_ontix_beta0.01_dim29_MUT	roc_auc_ovo	UMAP	RF	train	AJCC_PATHOLOGIC_TUMOR_STAGE_SHORT	-14.140338039265515		Exp2_TCGA_tune_ontix_beta0.01_dim29_MUT	MUT	29.0	TCGA
862	70	Exp2_TCGA_tune_ontix_beta0.01_dim29_MUT	roc_auc_ovo	UMAP	RF	train	CANCER_TYPE_ACRONYM	-35.116587474913224		Exp2_TCGA_tune_ontix_beta0.01_dim29_MUT	MUT	29.0	TCGA
863	71	Exp2_TCGA_tune_ontix_beta0.01_dim29_MUT	roc_auc_ovo	UMAP	RF	train	DFS_STATUS	-24.627469418716814		Exp2_TCGA_tune_ontix_beta0.01_dim29_MUT	MUT	29.0	TCGA
864	72	Exp2_TCGA_tune_ontix_beta0.01_dim29_MUT	roc_auc_ovo	UMAP	RF	train	OS_STATUS	-0.7169050134750741		Exp2_TCGA_tune_ontix_beta0.01_dim29_MUT	MUT	29.0	TCGA
865	73	Exp2_TCGA_tune_ontix_beta0.01_dim29_MUT	roc_auc_ovo	UMAP	RF	train	PFS_STATUS	-57.780792675175114		Exp2_TCGA_tune_ontix_beta0.01_dim29_MUT	MUT	29.0	TCGA
866	74	Exp2_TCGA_tune_ontix_beta0.01_dim29_MUT	roc_auc_ovo	UMAP	RF	train	SEX	-10.27663539461138		Exp2_TCGA_tune_ontix_beta0.01_dim29_MUT	MUT	29.0	TCGA
867	75	Exp2_TCGA_tune_ontix_beta0.01_dim29_MUT	roc_auc_ovo	UMAP	RF	valid	AJCC_PATHOLOGIC_TUMOR_STAGE_SHORT	-1.6116538708674357		Exp2_TCGA_tune_ontix_beta0.01_dim29_MUT	MUT	29.0	TCGA
868	76	Exp2_TCGA_tune_ontix_beta0.01_dim29_MUT	roc_auc_ovo	UMAP	RF	valid	CANCER_TYPE_ACRONYM	0.010834676473019224		Exp2_TCGA_tune_ontix_beta0.01_dim29_MUT	MUT	29.0	TCGA
869	77	Exp2_TCGA_tune_ontix_beta0.01_dim29_MUT	roc_auc_ovo	UMAP	RF	valid	DFS_STATUS	0.19955473218698547		Exp2_TCGA_tune_ontix_beta0.01_dim29_MUT	MUT	29.0	TCGA
870	78	Exp2_TCGA_tune_ontix_beta0.01_dim29_MUT	roc_auc_ovo	UMAP	RF	valid	OS_STATUS	-1.9940961432017055		Exp2_TCGA_tune_ontix_beta0.01_dim29_MUT	MUT	29.0	TCGA
871	79	Exp2_TCGA_tune_ontix_beta0.01_dim29_MUT	roc_auc_ovo	UMAP	RF	valid	PFS_STATUS	-0.3594085351687166		Exp2_TCGA_tune_ontix_beta0.01_dim29_MUT	MUT	29.0	TCGA
872	80	Exp2_TCGA_tune_ontix_beta0.01_dim29_MUT	roc_auc_ovo	UMAP	RF	valid	SEX	-1.4129899656603973		Exp2_TCGA_tune_ontix_beta0.01_dim29_MUT	MUT	29.0	TCGA
873	81	Exp2_TCGA_tune_ontix_beta0.01_dim29_MUT	roc_auc_ovo	UMAP	SVM	test	AJCC_PATHOLOGIC_TUMOR_STAGE_SHORT	-18.014320586349996		Exp2_TCGA_tune_ontix_beta0.01_dim29_MUT	MUT	29.0	TCGA
874	82	Exp2_TCGA_tune_ontix_beta0.01_dim29_MUT	roc_auc_ovo	UMAP	SVM	test	CANCER_TYPE_ACRONYM	-2.3954300806543616		Exp2_TCGA_tune_ontix_beta0.01_dim29_MUT	MUT	29.0	TCGA
875	83	Exp2_TCGA_tune_ontix_beta0.01_dim29_MUT	roc_auc_ovo	UMAP	SVM	test	DFS_STATUS	0.160118069472496		Exp2_TCGA_tune_ontix_beta0.01_dim29_MUT	MUT	29.0	TCGA
876	84	Exp2_TCGA_tune_ontix_beta0.01_dim29_MUT	roc_auc_ovo	UMAP	SVM	test	OS_STATUS	-20.52522630135778		Exp2_TCGA_tune_ontix_beta0.01_dim29_MUT	MUT	29.0	TCGA
877	85	Exp2_TCGA_tune_ontix_beta0.01_dim29_MUT	roc_auc_ovo	UMAP	SVM	test	PFS_STATUS	-0.7033405692402889		Exp2_TCGA_tune_ontix_beta0.01_dim29_MUT	MUT	29.0	TCGA
878	86	Exp2_TCGA_tune_ontix_beta0.01_dim29_MUT	roc_auc_ovo	UMAP	SVM	test	SEX	-0.7608037360438515		Exp2_TCGA_tune_ontix_beta0.01_dim29_MUT	MUT	29.0	TCGA
879	87	Exp2_TCGA_tune_ontix_beta0.01_dim29_MUT	roc_auc_ovo	UMAP	SVM	train	AJCC_PATHOLOGIC_TUMOR_STAGE_SHORT	-21.143437022446268		Exp2_TCGA_tune_ontix_beta0.01_dim29_MUT	MUT	29.0	TCGA
880	88	Exp2_TCGA_tune_ontix_beta0.01_dim29_MUT	roc_auc_ovo	UMAP	SVM	train	CANCER_TYPE_ACRONYM	-23.4047124049086		Exp2_TCGA_tune_ontix_beta0.01_dim29_MUT	MUT	29.0	TCGA
881	89	Exp2_TCGA_tune_ontix_beta0.01_dim29_MUT	roc_auc_ovo	UMAP	SVM	train	DFS_STATUS	-30.225535447532614		Exp2_TCGA_tune_ontix_beta0.01_dim29_MUT	MUT	29.0	TCGA
882	90	Exp2_TCGA_tune_ontix_beta0.01_dim29_MUT	roc_auc_ovo	UMAP	SVM	train	OS_STATUS	-46.624650673368514		Exp2_TCGA_tune_ontix_beta0.01_dim29_MUT	MUT	29.0	TCGA
883	91	Exp2_TCGA_tune_ontix_beta0.01_dim29_MUT	roc_auc_ovo	UMAP	SVM	train	PFS_STATUS	-35.68609438456343		Exp2_TCGA_tune_ontix_beta0.01_dim29_MUT	MUT	29.0	TCGA
884	92	Exp2_TCGA_tune_ontix_beta0.01_dim29_MUT	roc_auc_ovo	UMAP	SVM	train	SEX	-20.11798995426585		Exp2_TCGA_tune_ontix_beta0.01_dim29_MUT	MUT	29.0	TCGA
885	93	Exp2_TCGA_tune_ontix_beta0.01_dim29_MUT	roc_auc_ovo	UMAP	SVM	valid	AJCC_PATHOLOGIC_TUMOR_STAGE_SHORT	-5.182105190736276		Exp2_TCGA_tune_ontix_beta0.01_dim29_MUT	MUT	29.0	TCGA
886	94	Exp2_TCGA_tune_ontix_beta0.01_dim29_MUT	roc_auc_ovo	UMAP	SVM	valid	CANCER_TYPE_ACRONYM	-2.015252865709779		Exp2_TCGA_tune_ontix_beta0.01_dim29_MUT	MUT	29.0	TCGA
887	95	Exp2_TCGA_tune_ontix_beta0.01_dim29_MUT	roc_auc_ovo	UMAP	SVM	valid	DFS_STATUS	-1.4069617566324357		Exp2_TCGA_tune_ontix_beta0.01_dim29_MUT	MUT	29.0	TCGA
888	96	Exp2_TCGA_tune_ontix_beta0.01_dim29_MUT	roc_auc_ovo	UMAP	SVM	valid	OS_STATUS	-1.4109775691852802		Exp2_TCGA_tune_ontix_beta0.01_dim29_MUT	MUT	29.0	TCGA
889	97	Exp2_TCGA_tune_ontix_beta0.01_dim29_MUT	roc_auc_ovo	UMAP	SVM	valid	PFS_STATUS	0.5595143131302247		Exp2_TCGA_tune_ontix_beta0.01_dim29_MUT	MUT	29.0	TCGA
890	98	Exp2_TCGA_tune_ontix_beta0.01_dim29_MUT	roc_auc_ovo	UMAP	SVM	valid	SEX	-1.3850335304562023		Exp2_TCGA_tune_ontix_beta0.01_dim29_MUT	MUT	29.0	TCGA
891	0	Exp2_TCGA_tune_ontix_beta0.01_dim29_RNA	r2	ontix_B0.01	Linear	test	AGE	6.801466008782035		Exp2_TCGA_tune_ontix_beta0.01_dim29_RNA	RNA	29.0	TCGA
892	1	Exp2_TCGA_tune_ontix_beta0.01_dim29_RNA	r2	ontix_B0.01	Linear	test	ANEUPLOIDY_SCORE	12.936503164918392		Exp2_TCGA_tune_ontix_beta0.01_dim29_RNA	RNA	29.0	TCGA
893	2	Exp2_TCGA_tune_ontix_beta0.01_dim29_RNA	r2	ontix_B0.01	Linear	test	MSI_SCORE_MANTIS	5.479668205327123		Exp2_TCGA_tune_ontix_beta0.01_dim29_RNA	RNA	29.0	TCGA
894	3	Exp2_TCGA_tune_ontix_beta0.01_dim29_RNA	r2	ontix_B0.01	Linear	test	OS_MONTHS	2.9504345153265588		Exp2_TCGA_tune_ontix_beta0.01_dim29_RNA	RNA	29.0	TCGA
895	4	Exp2_TCGA_tune_ontix_beta0.01_dim29_RNA	r2	ontix_B0.01	Linear	test	TMB_NONSYNONYMOUS	4.99075524137701		Exp2_TCGA_tune_ontix_beta0.01_dim29_RNA	RNA	29.0	TCGA
896	5	Exp2_TCGA_tune_ontix_beta0.01_dim29_RNA	r2	ontix_B0.01	Linear	train	AGE	3.4013394548033276		Exp2_TCGA_tune_ontix_beta0.01_dim29_RNA	RNA	29.0	TCGA
897	6	Exp2_TCGA_tune_ontix_beta0.01_dim29_RNA	r2	ontix_B0.01	Linear	train	ANEUPLOIDY_SCORE	22.944790184461976		Exp2_TCGA_tune_ontix_beta0.01_dim29_RNA	RNA	29.0	TCGA
898	7	Exp2_TCGA_tune_ontix_beta0.01_dim29_RNA	r2	ontix_B0.01	Linear	train	MSI_SCORE_MANTIS	4.804642948422152		Exp2_TCGA_tune_ontix_beta0.01_dim29_RNA	RNA	29.0	TCGA
899	8	Exp2_TCGA_tune_ontix_beta0.01_dim29_RNA	r2	ontix_B0.01	Linear	train	OS_MONTHS	3.2243530112592538		Exp2_TCGA_tune_ontix_beta0.01_dim29_RNA	RNA	29.0	TCGA
900	9	Exp2_TCGA_tune_ontix_beta0.01_dim29_RNA	r2	ontix_B0.01	Linear	train	TMB_NONSYNONYMOUS	5.401814864077941		Exp2_TCGA_tune_ontix_beta0.01_dim29_RNA	RNA	29.0	TCGA
901	10	Exp2_TCGA_tune_ontix_beta0.01_dim29_RNA	r2	ontix_B0.01	Linear	valid	AGE	3.7133297424213647		Exp2_TCGA_tune_ontix_beta0.01_dim29_RNA	RNA	29.0	TCGA
902	11	Exp2_TCGA_tune_ontix_beta0.01_dim29_RNA	r2	ontix_B0.01	Linear	valid	ANEUPLOIDY_SCORE	7.937378599155857		Exp2_TCGA_tune_ontix_beta0.01_dim29_RNA	RNA	29.0	TCGA
903	12	Exp2_TCGA_tune_ontix_beta0.01_dim29_RNA	r2	ontix_B0.01	Linear	valid	MSI_SCORE_MANTIS	3.6636764366185637		Exp2_TCGA_tune_ontix_beta0.01_dim29_RNA	RNA	29.0	TCGA
904	13	Exp2_TCGA_tune_ontix_beta0.01_dim29_RNA	r2	ontix_B0.01	Linear	valid	OS_MONTHS	3.693677159693906		Exp2_TCGA_tune_ontix_beta0.01_dim29_RNA	RNA	29.0	TCGA
905	14	Exp2_TCGA_tune_ontix_beta0.01_dim29_RNA	r2	ontix_B0.01	Linear	valid	TMB_NONSYNONYMOUS	14.880318617392621		Exp2_TCGA_tune_ontix_beta0.01_dim29_RNA	RNA	29.0	TCGA
906	15	Exp2_TCGA_tune_ontix_beta0.01_dim29_RNA	r2	ontix_B0.01	RF	test	AGE	1.2601971187914733		Exp2_TCGA_tune_ontix_beta0.01_dim29_RNA	RNA	29.0	TCGA
907	16	Exp2_TCGA_tune_ontix_beta0.01_dim29_RNA	r2	ontix_B0.01	RF	test	ANEUPLOIDY_SCORE	4.310846787711375		Exp2_TCGA_tune_ontix_beta0.01_dim29_RNA	RNA	29.0	TCGA
908	17	Exp2_TCGA_tune_ontix_beta0.01_dim29_RNA	r2	ontix_B0.01	RF	test	MSI_SCORE_MANTIS	2.8171970112758387		Exp2_TCGA_tune_ontix_beta0.01_dim29_RNA	RNA	29.0	TCGA
909	18	Exp2_TCGA_tune_ontix_beta0.01_dim29_RNA	r2	ontix_B0.01	RF	test	OS_MONTHS	23.78029675721442		Exp2_TCGA_tune_ontix_beta0.01_dim29_RNA	RNA	29.0	TCGA
910	19	Exp2_TCGA_tune_ontix_beta0.01_dim29_RNA	r2	ontix_B0.01	RF	test	TMB_NONSYNONYMOUS	7.8304747479308965		Exp2_TCGA_tune_ontix_beta0.01_dim29_RNA	RNA	29.0	TCGA
911	20	Exp2_TCGA_tune_ontix_beta0.01_dim29_RNA	r2	ontix_B0.01	RF	train	AGE	-0.6619451001188382		Exp2_TCGA_tune_ontix_beta0.01_dim29_RNA	RNA	29.0	TCGA
912	21	Exp2_TCGA_tune_ontix_beta0.01_dim29_RNA	r2	ontix_B0.01	RF	train	ANEUPLOIDY_SCORE	1.439170152181008		Exp2_TCGA_tune_ontix_beta0.01_dim29_RNA	RNA	29.0	TCGA
913	22	Exp2_TCGA_tune_ontix_beta0.01_dim29_RNA	r2	ontix_B0.01	RF	train	MSI_SCORE_MANTIS	1.561547780228103		Exp2_TCGA_tune_ontix_beta0.01_dim29_RNA	RNA	29.0	TCGA
914	23	Exp2_TCGA_tune_ontix_beta0.01_dim29_RNA	r2	ontix_B0.01	RF	train	OS_MONTHS	2.7111653853675324		Exp2_TCGA_tune_ontix_beta0.01_dim29_RNA	RNA	29.0	TCGA
915	24	Exp2_TCGA_tune_ontix_beta0.01_dim29_RNA	r2	ontix_B0.01	RF	train	TMB_NONSYNONYMOUS	2.3980881986915894		Exp2_TCGA_tune_ontix_beta0.01_dim29_RNA	RNA	29.0	TCGA
916	25	Exp2_TCGA_tune_ontix_beta0.01_dim29_RNA	r2	ontix_B0.01	RF	valid	AGE	0.6052792532731236		Exp2_TCGA_tune_ontix_beta0.01_dim29_RNA	RNA	29.0	TCGA
917	26	Exp2_TCGA_tune_ontix_beta0.01_dim29_RNA	r2	ontix_B0.01	RF	valid	ANEUPLOIDY_SCORE	5.274761788529813		Exp2_TCGA_tune_ontix_beta0.01_dim29_RNA	RNA	29.0	TCGA
918	27	Exp2_TCGA_tune_ontix_beta0.01_dim29_RNA	r2	ontix_B0.01	RF	valid	MSI_SCORE_MANTIS	0.7713371223797892		Exp2_TCGA_tune_ontix_beta0.01_dim29_RNA	RNA	29.0	TCGA
919	28	Exp2_TCGA_tune_ontix_beta0.01_dim29_RNA	r2	ontix_B0.01	RF	valid	OS_MONTHS	10.200210363568313		Exp2_TCGA_tune_ontix_beta0.01_dim29_RNA	RNA	29.0	TCGA
920	29	Exp2_TCGA_tune_ontix_beta0.01_dim29_RNA	r2	ontix_B0.01	RF	valid	TMB_NONSYNONYMOUS	6.09967535139719		Exp2_TCGA_tune_ontix_beta0.01_dim29_RNA	RNA	29.0	TCGA
921	30	Exp2_TCGA_tune_ontix_beta0.01_dim29_RNA	r2	ontix_B0.01	SVM	test	AGE	9.26203736187563		Exp2_TCGA_tune_ontix_beta0.01_dim29_RNA	RNA	29.0	TCGA
922	31	Exp2_TCGA_tune_ontix_beta0.01_dim29_RNA	r2	ontix_B0.01	SVM	test	ANEUPLOIDY_SCORE	6.319892778547157		Exp2_TCGA_tune_ontix_beta0.01_dim29_RNA	RNA	29.0	TCGA
923	32	Exp2_TCGA_tune_ontix_beta0.01_dim29_RNA	r2	ontix_B0.01	SVM	test	MSI_SCORE_MANTIS	0.9315087897792292		Exp2_TCGA_tune_ontix_beta0.01_dim29_RNA	RNA	29.0	TCGA
924	33	Exp2_TCGA_tune_ontix_beta0.01_dim29_RNA	r2	ontix_B0.01	SVM	test	OS_MONTHS	7.458820117509595		Exp2_TCGA_tune_ontix_beta0.01_dim29_RNA	RNA	29.0	TCGA
925	34	Exp2_TCGA_tune_ontix_beta0.01_dim29_RNA	r2	ontix_B0.01	SVM	test	TMB_NONSYNONYMOUS	8.943847512308626		Exp2_TCGA_tune_ontix_beta0.01_dim29_RNA	RNA	29.0	TCGA
926	35	Exp2_TCGA_tune_ontix_beta0.01_dim29_RNA	r2	ontix_B0.01	SVM	train	AGE	5.151665009075849		Exp2_TCGA_tune_ontix_beta0.01_dim29_RNA	RNA	29.0	TCGA
927	36	Exp2_TCGA_tune_ontix_beta0.01_dim29_RNA	r2	ontix_B0.01	SVM	train	ANEUPLOIDY_SCORE	7.800133551989588		Exp2_TCGA_tune_ontix_beta0.01_dim29_RNA	RNA	29.0	TCGA
928	37	Exp2_TCGA_tune_ontix_beta0.01_dim29_RNA	r2	ontix_B0.01	SVM	train	MSI_SCORE_MANTIS	0.15062783619548314		Exp2_TCGA_tune_ontix_beta0.01_dim29_RNA	RNA	29.0	TCGA
929	38	Exp2_TCGA_tune_ontix_beta0.01_dim29_RNA	r2	ontix_B0.01	SVM	train	OS_MONTHS	10.43362609415722		Exp2_TCGA_tune_ontix_beta0.01_dim29_RNA	RNA	29.0	TCGA
930	39	Exp2_TCGA_tune_ontix_beta0.01_dim29_RNA	r2	ontix_B0.01	SVM	train	TMB_NONSYNONYMOUS	11.583477021990586		Exp2_TCGA_tune_ontix_beta0.01_dim29_RNA	RNA	29.0	TCGA
931	40	Exp2_TCGA_tune_ontix_beta0.01_dim29_RNA	r2	ontix_B0.01	SVM	valid	AGE	5.527774869715717		Exp2_TCGA_tune_ontix_beta0.01_dim29_RNA	RNA	29.0	TCGA
932	41	Exp2_TCGA_tune_ontix_beta0.01_dim29_RNA	r2	ontix_B0.01	SVM	valid	ANEUPLOIDY_SCORE	10.494245668820657		Exp2_TCGA_tune_ontix_beta0.01_dim29_RNA	RNA	29.0	TCGA
933	42	Exp2_TCGA_tune_ontix_beta0.01_dim29_RNA	r2	ontix_B0.01	SVM	valid	MSI_SCORE_MANTIS	1.1803982930108374		Exp2_TCGA_tune_ontix_beta0.01_dim29_RNA	RNA	29.0	TCGA
934	43	Exp2_TCGA_tune_ontix_beta0.01_dim29_RNA	r2	ontix_B0.01	SVM	valid	OS_MONTHS	26.46746397245223		Exp2_TCGA_tune_ontix_beta0.01_dim29_RNA	RNA	29.0	TCGA
935	44	Exp2_TCGA_tune_ontix_beta0.01_dim29_RNA	r2	ontix_B0.01	SVM	valid	TMB_NONSYNONYMOUS	17.276195757384745		Exp2_TCGA_tune_ontix_beta0.01_dim29_RNA	RNA	29.0	TCGA
936	45	Exp2_TCGA_tune_ontix_beta0.01_dim29_RNA	roc_auc_ovo	ontix_B0.01	Linear	test	AJCC_PATHOLOGIC_TUMOR_STAGE_SHORT	0.4035963880948023		Exp2_TCGA_tune_ontix_beta0.01_dim29_RNA	RNA	29.0	TCGA
937	46	Exp2_TCGA_tune_ontix_beta0.01_dim29_RNA	roc_auc_ovo	ontix_B0.01	Linear	test	CANCER_TYPE_ACRONYM	5.611971782925602		Exp2_TCGA_tune_ontix_beta0.01_dim29_RNA	RNA	29.0	TCGA
938	47	Exp2_TCGA_tune_ontix_beta0.01_dim29_RNA	roc_auc_ovo	ontix_B0.01	Linear	test	DFS_STATUS	5.334757242845932		Exp2_TCGA_tune_ontix_beta0.01_dim29_RNA	RNA	29.0	TCGA
939	48	Exp2_TCGA_tune_ontix_beta0.01_dim29_RNA	roc_auc_ovo	ontix_B0.01	Linear	test	OS_STATUS	-1.6030494992967637		Exp2_TCGA_tune_ontix_beta0.01_dim29_RNA	RNA	29.0	TCGA
940	49	Exp2_TCGA_tune_ontix_beta0.01_dim29_RNA	roc_auc_ovo	ontix_B0.01	Linear	test	PFS_STATUS	4.905998660584936		Exp2_TCGA_tune_ontix_beta0.01_dim29_RNA	RNA	29.0	TCGA
941	50	Exp2_TCGA_tune_ontix_beta0.01_dim29_RNA	roc_auc_ovo	ontix_B0.01	Linear	test	SEX	2.1124255203076805		Exp2_TCGA_tune_ontix_beta0.01_dim29_RNA	RNA	29.0	TCGA
942	51	Exp2_TCGA_tune_ontix_beta0.01_dim29_RNA	roc_auc_ovo	ontix_B0.01	Linear	train	AJCC_PATHOLOGIC_TUMOR_STAGE_SHORT	2.9128082334435392		Exp2_TCGA_tune_ontix_beta0.01_dim29_RNA	RNA	29.0	TCGA
943	52	Exp2_TCGA_tune_ontix_beta0.01_dim29_RNA	roc_auc_ovo	ontix_B0.01	Linear	train	CANCER_TYPE_ACRONYM	5.68114089309183		Exp2_TCGA_tune_ontix_beta0.01_dim29_RNA	RNA	29.0	TCGA
944	53	Exp2_TCGA_tune_ontix_beta0.01_dim29_RNA	roc_auc_ovo	ontix_B0.01	Linear	train	DFS_STATUS	5.590903642327185		Exp2_TCGA_tune_ontix_beta0.01_dim29_RNA	RNA	29.0	TCGA
945	54	Exp2_TCGA_tune_ontix_beta0.01_dim29_RNA	roc_auc_ovo	ontix_B0.01	Linear	train	OS_STATUS	1.9554906610359368		Exp2_TCGA_tune_ontix_beta0.01_dim29_RNA	RNA	29.0	TCGA
946	55	Exp2_TCGA_tune_ontix_beta0.01_dim29_RNA	roc_auc_ovo	ontix_B0.01	Linear	train	PFS_STATUS	1.981954187626076		Exp2_TCGA_tune_ontix_beta0.01_dim29_RNA	RNA	29.0	TCGA
947	56	Exp2_TCGA_tune_ontix_beta0.01_dim29_RNA	roc_auc_ovo	ontix_B0.01	Linear	train	SEX	2.021447970600161		Exp2_TCGA_tune_ontix_beta0.01_dim29_RNA	RNA	29.0	TCGA
948	57	Exp2_TCGA_tune_ontix_beta0.01_dim29_RNA	roc_auc_ovo	ontix_B0.01	Linear	valid	AJCC_PATHOLOGIC_TUMOR_STAGE_SHORT	-0.34339670157183444		Exp2_TCGA_tune_ontix_beta0.01_dim29_RNA	RNA	29.0	TCGA
949	58	Exp2_TCGA_tune_ontix_beta0.01_dim29_RNA	roc_auc_ovo	ontix_B0.01	Linear	valid	CANCER_TYPE_ACRONYM	6.877199861163809		Exp2_TCGA_tune_ontix_beta0.01_dim29_RNA	RNA	29.0	TCGA
950	59	Exp2_TCGA_tune_ontix_beta0.01_dim29_RNA	roc_auc_ovo	ontix_B0.01	Linear	valid	DFS_STATUS	4.947601740057621		Exp2_TCGA_tune_ontix_beta0.01_dim29_RNA	RNA	29.0	TCGA
951	60	Exp2_TCGA_tune_ontix_beta0.01_dim29_RNA	roc_auc_ovo	ontix_B0.01	Linear	valid	OS_STATUS	-1.7719410082832008		Exp2_TCGA_tune_ontix_beta0.01_dim29_RNA	RNA	29.0	TCGA
952	61	Exp2_TCGA_tune_ontix_beta0.01_dim29_RNA	roc_auc_ovo	ontix_B0.01	Linear	valid	PFS_STATUS	3.302467380926105		Exp2_TCGA_tune_ontix_beta0.01_dim29_RNA	RNA	29.0	TCGA
953	62	Exp2_TCGA_tune_ontix_beta0.01_dim29_RNA	roc_auc_ovo	ontix_B0.01	Linear	valid	SEX	2.1295408904659787		Exp2_TCGA_tune_ontix_beta0.01_dim29_RNA	RNA	29.0	TCGA
954	63	Exp2_TCGA_tune_ontix_beta0.01_dim29_RNA	roc_auc_ovo	ontix_B0.01	RF	test	AJCC_PATHOLOGIC_TUMOR_STAGE_SHORT	-2.8728224558444486		Exp2_TCGA_tune_ontix_beta0.01_dim29_RNA	RNA	29.0	TCGA
955	64	Exp2_TCGA_tune_ontix_beta0.01_dim29_RNA	roc_auc_ovo	ontix_B0.01	RF	test	CANCER_TYPE_ACRONYM	2.3970332798842318		Exp2_TCGA_tune_ontix_beta0.01_dim29_RNA	RNA	29.0	TCGA
956	65	Exp2_TCGA_tune_ontix_beta0.01_dim29_RNA	roc_auc_ovo	ontix_B0.01	RF	test	DFS_STATUS	7.925029130480639		Exp2_TCGA_tune_ontix_beta0.01_dim29_RNA	RNA	29.0	TCGA
957	66	Exp2_TCGA_tune_ontix_beta0.01_dim29_RNA	roc_auc_ovo	ontix_B0.01	RF	test	OS_STATUS	-1.676129752050672		Exp2_TCGA_tune_ontix_beta0.01_dim29_RNA	RNA	29.0	TCGA
958	67	Exp2_TCGA_tune_ontix_beta0.01_dim29_RNA	roc_auc_ovo	ontix_B0.01	RF	test	PFS_STATUS	4.895860984786693		Exp2_TCGA_tune_ontix_beta0.01_dim29_RNA	RNA	29.0	TCGA
959	68	Exp2_TCGA_tune_ontix_beta0.01_dim29_RNA	roc_auc_ovo	ontix_B0.01	RF	test	SEX	0.7303474745073696		Exp2_TCGA_tune_ontix_beta0.01_dim29_RNA	RNA	29.0	TCGA
960	69	Exp2_TCGA_tune_ontix_beta0.01_dim29_RNA	roc_auc_ovo	ontix_B0.01	RF	train	AJCC_PATHOLOGIC_TUMOR_STAGE_SHORT	-0.8309983511363948		Exp2_TCGA_tune_ontix_beta0.01_dim29_RNA	RNA	29.0	TCGA
961	70	Exp2_TCGA_tune_ontix_beta0.01_dim29_RNA	roc_auc_ovo	ontix_B0.01	RF	train	CANCER_TYPE_ACRONYM	0.7210474878422288		Exp2_TCGA_tune_ontix_beta0.01_dim29_RNA	RNA	29.0	TCGA
962	71	Exp2_TCGA_tune_ontix_beta0.01_dim29_RNA	roc_auc_ovo	ontix_B0.01	RF	train	DFS_STATUS	-4.106677698235036		Exp2_TCGA_tune_ontix_beta0.01_dim29_RNA	RNA	29.0	TCGA
963	72	Exp2_TCGA_tune_ontix_beta0.01_dim29_RNA	roc_auc_ovo	ontix_B0.01	RF	train	OS_STATUS	-1.1524459809380703		Exp2_TCGA_tune_ontix_beta0.01_dim29_RNA	RNA	29.0	TCGA
964	73	Exp2_TCGA_tune_ontix_beta0.01_dim29_RNA	roc_auc_ovo	ontix_B0.01	RF	train	PFS_STATUS	-0.11215802377980845		Exp2_TCGA_tune_ontix_beta0.01_dim29_RNA	RNA	29.0	TCGA
965	74	Exp2_TCGA_tune_ontix_beta0.01_dim29_RNA	roc_auc_ovo	ontix_B0.01	RF	train	SEX	-1.5380180197744306		Exp2_TCGA_tune_ontix_beta0.01_dim29_RNA	RNA	29.0	TCGA
966	75	Exp2_TCGA_tune_ontix_beta0.01_dim29_RNA	roc_auc_ovo	ontix_B0.01	RF	valid	AJCC_PATHOLOGIC_TUMOR_STAGE_SHORT	0.5015869159821223		Exp2_TCGA_tune_ontix_beta0.01_dim29_RNA	RNA	29.0	TCGA
967	76	Exp2_TCGA_tune_ontix_beta0.01_dim29_RNA	roc_auc_ovo	ontix_B0.01	RF	valid	CANCER_TYPE_ACRONYM	6.808441177901877		Exp2_TCGA_tune_ontix_beta0.01_dim29_RNA	RNA	29.0	TCGA
968	77	Exp2_TCGA_tune_ontix_beta0.01_dim29_RNA	roc_auc_ovo	ontix_B0.01	RF	valid	DFS_STATUS	3.58318715764812		Exp2_TCGA_tune_ontix_beta0.01_dim29_RNA	RNA	29.0	TCGA
969	78	Exp2_TCGA_tune_ontix_beta0.01_dim29_RNA	roc_auc_ovo	ontix_B0.01	RF	valid	OS_STATUS	-2.52568812220497		Exp2_TCGA_tune_ontix_beta0.01_dim29_RNA	RNA	29.0	TCGA
970	79	Exp2_TCGA_tune_ontix_beta0.01_dim29_RNA	roc_auc_ovo	ontix_B0.01	RF	valid	PFS_STATUS	3.800877014901517		Exp2_TCGA_tune_ontix_beta0.01_dim29_RNA	RNA	29.0	TCGA
971	80	Exp2_TCGA_tune_ontix_beta0.01_dim29_RNA	roc_auc_ovo	ontix_B0.01	RF	valid	SEX	0.4422843074959856		Exp2_TCGA_tune_ontix_beta0.01_dim29_RNA	RNA	29.0	TCGA
972	81	Exp2_TCGA_tune_ontix_beta0.01_dim29_RNA	roc_auc_ovo	ontix_B0.01	SVM	test	AJCC_PATHOLOGIC_TUMOR_STAGE_SHORT	-1.2759985252604942		Exp2_TCGA_tune_ontix_beta0.01_dim29_RNA	RNA	29.0	TCGA
973	82	Exp2_TCGA_tune_ontix_beta0.01_dim29_RNA	roc_auc_ovo	ontix_B0.01	SVM	test	CANCER_TYPE_ACRONYM	6.950853233739414		Exp2_TCGA_tune_ontix_beta0.01_dim29_RNA	RNA	29.0	TCGA
974	83	Exp2_TCGA_tune_ontix_beta0.01_dim29_RNA	roc_auc_ovo	ontix_B0.01	SVM	test	DFS_STATUS	8.798530477705793		Exp2_TCGA_tune_ontix_beta0.01_dim29_RNA	RNA	29.0	TCGA
975	84	Exp2_TCGA_tune_ontix_beta0.01_dim29_RNA	roc_auc_ovo	ontix_B0.01	SVM	test	OS_STATUS	0.06358063369215644		Exp2_TCGA_tune_ontix_beta0.01_dim29_RNA	RNA	29.0	TCGA
976	85	Exp2_TCGA_tune_ontix_beta0.01_dim29_RNA	roc_auc_ovo	ontix_B0.01	SVM	test	PFS_STATUS	14.617183842683653		Exp2_TCGA_tune_ontix_beta0.01_dim29_RNA	RNA	29.0	TCGA
977	86	Exp2_TCGA_tune_ontix_beta0.01_dim29_RNA	roc_auc_ovo	ontix_B0.01	SVM	test	SEX	1.0701456705885715		Exp2_TCGA_tune_ontix_beta0.01_dim29_RNA	RNA	29.0	TCGA
978	87	Exp2_TCGA_tune_ontix_beta0.01_dim29_RNA	roc_auc_ovo	ontix_B0.01	SVM	train	AJCC_PATHOLOGIC_TUMOR_STAGE_SHORT	1.5621722020553093		Exp2_TCGA_tune_ontix_beta0.01_dim29_RNA	RNA	29.0	TCGA
979	88	Exp2_TCGA_tune_ontix_beta0.01_dim29_RNA	roc_auc_ovo	ontix_B0.01	SVM	train	CANCER_TYPE_ACRONYM	3.5140251343215687		Exp2_TCGA_tune_ontix_beta0.01_dim29_RNA	RNA	29.0	TCGA
980	89	Exp2_TCGA_tune_ontix_beta0.01_dim29_RNA	roc_auc_ovo	ontix_B0.01	SVM	train	DFS_STATUS	0.6721142066749992		Exp2_TCGA_tune_ontix_beta0.01_dim29_RNA	RNA	29.0	TCGA
981	90	Exp2_TCGA_tune_ontix_beta0.01_dim29_RNA	roc_auc_ovo	ontix_B0.01	SVM	train	OS_STATUS	-5.656650611967427		Exp2_TCGA_tune_ontix_beta0.01_dim29_RNA	RNA	29.0	TCGA
982	91	Exp2_TCGA_tune_ontix_beta0.01_dim29_RNA	roc_auc_ovo	ontix_B0.01	SVM	train	PFS_STATUS	0.8859810299577672		Exp2_TCGA_tune_ontix_beta0.01_dim29_RNA	RNA	29.0	TCGA
983	92	Exp2_TCGA_tune_ontix_beta0.01_dim29_RNA	roc_auc_ovo	ontix_B0.01	SVM	train	SEX	0.19062428546957302		Exp2_TCGA_tune_ontix_beta0.01_dim29_RNA	RNA	29.0	TCGA
984	93	Exp2_TCGA_tune_ontix_beta0.01_dim29_RNA	roc_auc_ovo	ontix_B0.01	SVM	valid	AJCC_PATHOLOGIC_TUMOR_STAGE_SHORT	-0.6504128331689587		Exp2_TCGA_tune_ontix_beta0.01_dim29_RNA	RNA	29.0	TCGA
985	94	Exp2_TCGA_tune_ontix_beta0.01_dim29_RNA	roc_auc_ovo	ontix_B0.01	SVM	valid	CANCER_TYPE_ACRONYM	8.274154623195004		Exp2_TCGA_tune_ontix_beta0.01_dim29_RNA	RNA	29.0	TCGA
986	95	Exp2_TCGA_tune_ontix_beta0.01_dim29_RNA	roc_auc_ovo	ontix_B0.01	SVM	valid	DFS_STATUS	5.365702840556296		Exp2_TCGA_tune_ontix_beta0.01_dim29_RNA	RNA	29.0	TCGA
987	96	Exp2_TCGA_tune_ontix_beta0.01_dim29_RNA	roc_auc_ovo	ontix_B0.01	SVM	valid	OS_STATUS	0.8394614562283398		Exp2_TCGA_tune_ontix_beta0.01_dim29_RNA	RNA	29.0	TCGA
988	97	Exp2_TCGA_tune_ontix_beta0.01_dim29_RNA	roc_auc_ovo	ontix_B0.01	SVM	valid	PFS_STATUS	6.257718341444447		Exp2_TCGA_tune_ontix_beta0.01_dim29_RNA	RNA	29.0	TCGA
989	98	Exp2_TCGA_tune_ontix_beta0.01_dim29_RNA	roc_auc_ovo	ontix_B0.01	SVM	valid	SEX	1.073720116322708		Exp2_TCGA_tune_ontix_beta0.01_dim29_RNA	RNA	29.0	TCGA
990	0	Exp2_TCGA_tune_ontix_beta0.01_dim29_RNA	r2	PCA	Linear	test	AGE	6.790529389994897		Exp2_TCGA_tune_ontix_beta0.01_dim29_RNA	RNA	29.0	TCGA
991	1	Exp2_TCGA_tune_ontix_beta0.01_dim29_RNA	r2	PCA	Linear	test	ANEUPLOIDY_SCORE	15.261616973940939		Exp2_TCGA_tune_ontix_beta0.01_dim29_RNA	RNA	29.0	TCGA
992	2	Exp2_TCGA_tune_ontix_beta0.01_dim29_RNA	r2	PCA	Linear	test	MSI_SCORE_MANTIS	6.190595721559937		Exp2_TCGA_tune_ontix_beta0.01_dim29_RNA	RNA	29.0	TCGA
993	3	Exp2_TCGA_tune_ontix_beta0.01_dim29_RNA	r2	PCA	Linear	test	OS_MONTHS	3.1103825501904905		Exp2_TCGA_tune_ontix_beta0.01_dim29_RNA	RNA	29.0	TCGA
994	4	Exp2_TCGA_tune_ontix_beta0.01_dim29_RNA	r2	PCA	Linear	test	TMB_NONSYNONYMOUS	4.841352933981534		Exp2_TCGA_tune_ontix_beta0.01_dim29_RNA	RNA	29.0	TCGA
995	5	Exp2_TCGA_tune_ontix_beta0.01_dim29_RNA	r2	PCA	Linear	train	AGE	3.4571196733655665		Exp2_TCGA_tune_ontix_beta0.01_dim29_RNA	RNA	29.0	TCGA
996	6	Exp2_TCGA_tune_ontix_beta0.01_dim29_RNA	r2	PCA	Linear	train	ANEUPLOIDY_SCORE	26.107122077737515		Exp2_TCGA_tune_ontix_beta0.01_dim29_RNA	RNA	29.0	TCGA
997	7	Exp2_TCGA_tune_ontix_beta0.01_dim29_RNA	r2	PCA	Linear	train	MSI_SCORE_MANTIS	5.106865151364617		Exp2_TCGA_tune_ontix_beta0.01_dim29_RNA	RNA	29.0	TCGA
998	8	Exp2_TCGA_tune_ontix_beta0.01_dim29_RNA	r2	PCA	Linear	train	OS_MONTHS	3.7773893986938982		Exp2_TCGA_tune_ontix_beta0.01_dim29_RNA	RNA	29.0	TCGA
999	9	Exp2_TCGA_tune_ontix_beta0.01_dim29_RNA	r2	PCA	Linear	train	TMB_NONSYNONYMOUS	5.6112374002250975		Exp2_TCGA_tune_ontix_beta0.01_dim29_RNA	RNA	29.0	TCGA
1000	10	Exp2_TCGA_tune_ontix_beta0.01_dim29_RNA	r2	PCA	Linear	valid	AGE	4.305874470414971		Exp2_TCGA_tune_ontix_beta0.01_dim29_RNA	RNA	29.0	TCGA
1001	11	Exp2_TCGA_tune_ontix_beta0.01_dim29_RNA	r2	PCA	Linear	valid	ANEUPLOIDY_SCORE	9.307667108955277		Exp2_TCGA_tune_ontix_beta0.01_dim29_RNA	RNA	29.0	TCGA
1002	12	Exp2_TCGA_tune_ontix_beta0.01_dim29_RNA	r2	PCA	Linear	valid	MSI_SCORE_MANTIS	4.122241153432413		Exp2_TCGA_tune_ontix_beta0.01_dim29_RNA	RNA	29.0	TCGA
1003	13	Exp2_TCGA_tune_ontix_beta0.01_dim29_RNA	r2	PCA	Linear	valid	OS_MONTHS	4.225614867086841		Exp2_TCGA_tune_ontix_beta0.01_dim29_RNA	RNA	29.0	TCGA
1004	14	Exp2_TCGA_tune_ontix_beta0.01_dim29_RNA	r2	PCA	Linear	valid	TMB_NONSYNONYMOUS	15.34586097207624		Exp2_TCGA_tune_ontix_beta0.01_dim29_RNA	RNA	29.0	TCGA
1005	15	Exp2_TCGA_tune_ontix_beta0.01_dim29_RNA	r2	PCA	RF	test	AGE	2.783831944396178		Exp2_TCGA_tune_ontix_beta0.01_dim29_RNA	RNA	29.0	TCGA
1006	16	Exp2_TCGA_tune_ontix_beta0.01_dim29_RNA	r2	PCA	RF	test	ANEUPLOIDY_SCORE	5.127822382399326		Exp2_TCGA_tune_ontix_beta0.01_dim29_RNA	RNA	29.0	TCGA
1007	17	Exp2_TCGA_tune_ontix_beta0.01_dim29_RNA	r2	PCA	RF	test	MSI_SCORE_MANTIS	5.496998985344389		Exp2_TCGA_tune_ontix_beta0.01_dim29_RNA	RNA	29.0	TCGA
1008	18	Exp2_TCGA_tune_ontix_beta0.01_dim29_RNA	r2	PCA	RF	test	OS_MONTHS	28.66637760495843		Exp2_TCGA_tune_ontix_beta0.01_dim29_RNA	RNA	29.0	TCGA
1009	19	Exp2_TCGA_tune_ontix_beta0.01_dim29_RNA	r2	PCA	RF	test	TMB_NONSYNONYMOUS	10.369465026264535		Exp2_TCGA_tune_ontix_beta0.01_dim29_RNA	RNA	29.0	TCGA
1010	20	Exp2_TCGA_tune_ontix_beta0.01_dim29_RNA	r2	PCA	RF	train	AGE	-1.1173830565454608		Exp2_TCGA_tune_ontix_beta0.01_dim29_RNA	RNA	29.0	TCGA
1011	21	Exp2_TCGA_tune_ontix_beta0.01_dim29_RNA	r2	PCA	RF	train	ANEUPLOIDY_SCORE	1.922438710904746		Exp2_TCGA_tune_ontix_beta0.01_dim29_RNA	RNA	29.0	TCGA
1012	22	Exp2_TCGA_tune_ontix_beta0.01_dim29_RNA	r2	PCA	RF	train	MSI_SCORE_MANTIS	3.0934081272529554		Exp2_TCGA_tune_ontix_beta0.01_dim29_RNA	RNA	29.0	TCGA
1013	23	Exp2_TCGA_tune_ontix_beta0.01_dim29_RNA	r2	PCA	RF	train	OS_MONTHS	3.966987271789209		Exp2_TCGA_tune_ontix_beta0.01_dim29_RNA	RNA	29.0	TCGA
1014	24	Exp2_TCGA_tune_ontix_beta0.01_dim29_RNA	r2	PCA	RF	train	TMB_NONSYNONYMOUS	2.260147897000216		Exp2_TCGA_tune_ontix_beta0.01_dim29_RNA	RNA	29.0	TCGA
1015	25	Exp2_TCGA_tune_ontix_beta0.01_dim29_RNA	r2	PCA	RF	valid	AGE	1.007642843905512		Exp2_TCGA_tune_ontix_beta0.01_dim29_RNA	RNA	29.0	TCGA
1016	26	Exp2_TCGA_tune_ontix_beta0.01_dim29_RNA	r2	PCA	RF	valid	ANEUPLOIDY_SCORE	7.365687697787793		Exp2_TCGA_tune_ontix_beta0.01_dim29_RNA	RNA	29.0	TCGA
1017	27	Exp2_TCGA_tune_ontix_beta0.01_dim29_RNA	r2	PCA	RF	valid	MSI_SCORE_MANTIS	1.980651600194013		Exp2_TCGA_tune_ontix_beta0.01_dim29_RNA	RNA	29.0	TCGA
1018	28	Exp2_TCGA_tune_ontix_beta0.01_dim29_RNA	r2	PCA	RF	valid	OS_MONTHS	19.330374651937984		Exp2_TCGA_tune_ontix_beta0.01_dim29_RNA	RNA	29.0	TCGA
1019	29	Exp2_TCGA_tune_ontix_beta0.01_dim29_RNA	r2	PCA	RF	valid	TMB_NONSYNONYMOUS	7.512467483439567		Exp2_TCGA_tune_ontix_beta0.01_dim29_RNA	RNA	29.0	TCGA
1020	30	Exp2_TCGA_tune_ontix_beta0.01_dim29_RNA	r2	PCA	SVM	test	AGE	8.394445720381768		Exp2_TCGA_tune_ontix_beta0.01_dim29_RNA	RNA	29.0	TCGA
1021	31	Exp2_TCGA_tune_ontix_beta0.01_dim29_RNA	r2	PCA	SVM	test	ANEUPLOIDY_SCORE	7.544926249899791		Exp2_TCGA_tune_ontix_beta0.01_dim29_RNA	RNA	29.0	TCGA
1022	32	Exp2_TCGA_tune_ontix_beta0.01_dim29_RNA	r2	PCA	SVM	test	MSI_SCORE_MANTIS	1.7109020554026437		Exp2_TCGA_tune_ontix_beta0.01_dim29_RNA	RNA	29.0	TCGA
1023	33	Exp2_TCGA_tune_ontix_beta0.01_dim29_RNA	r2	PCA	SVM	test	OS_MONTHS	7.405835818943769		Exp2_TCGA_tune_ontix_beta0.01_dim29_RNA	RNA	29.0	TCGA
1024	34	Exp2_TCGA_tune_ontix_beta0.01_dim29_RNA	r2	PCA	SVM	test	TMB_NONSYNONYMOUS	8.772687091424862		Exp2_TCGA_tune_ontix_beta0.01_dim29_RNA	RNA	29.0	TCGA
1025	35	Exp2_TCGA_tune_ontix_beta0.01_dim29_RNA	r2	PCA	SVM	train	AGE	4.641121512477999		Exp2_TCGA_tune_ontix_beta0.01_dim29_RNA	RNA	29.0	TCGA
1026	36	Exp2_TCGA_tune_ontix_beta0.01_dim29_RNA	r2	PCA	SVM	train	ANEUPLOIDY_SCORE	8.62601953933122		Exp2_TCGA_tune_ontix_beta0.01_dim29_RNA	RNA	29.0	TCGA
1027	37	Exp2_TCGA_tune_ontix_beta0.01_dim29_RNA	r2	PCA	SVM	train	MSI_SCORE_MANTIS	0.5118192079328258		Exp2_TCGA_tune_ontix_beta0.01_dim29_RNA	RNA	29.0	TCGA
1028	38	Exp2_TCGA_tune_ontix_beta0.01_dim29_RNA	r2	PCA	SVM	train	OS_MONTHS	10.339267522712975		Exp2_TCGA_tune_ontix_beta0.01_dim29_RNA	RNA	29.0	TCGA
1029	39	Exp2_TCGA_tune_ontix_beta0.01_dim29_RNA	r2	PCA	SVM	train	TMB_NONSYNONYMOUS	10.662518609219623		Exp2_TCGA_tune_ontix_beta0.01_dim29_RNA	RNA	29.0	TCGA
1030	40	Exp2_TCGA_tune_ontix_beta0.01_dim29_RNA	r2	PCA	SVM	valid	AGE	5.910544735502867		Exp2_TCGA_tune_ontix_beta0.01_dim29_RNA	RNA	29.0	TCGA
1031	41	Exp2_TCGA_tune_ontix_beta0.01_dim29_RNA	r2	PCA	SVM	valid	ANEUPLOIDY_SCORE	12.798277237842848		Exp2_TCGA_tune_ontix_beta0.01_dim29_RNA	RNA	29.0	TCGA
1032	42	Exp2_TCGA_tune_ontix_beta0.01_dim29_RNA	r2	PCA	SVM	valid	MSI_SCORE_MANTIS	1.4775021418366532		Exp2_TCGA_tune_ontix_beta0.01_dim29_RNA	RNA	29.0	TCGA
1033	43	Exp2_TCGA_tune_ontix_beta0.01_dim29_RNA	r2	PCA	SVM	valid	OS_MONTHS	27.616809314568965		Exp2_TCGA_tune_ontix_beta0.01_dim29_RNA	RNA	29.0	TCGA
1034	44	Exp2_TCGA_tune_ontix_beta0.01_dim29_RNA	r2	PCA	SVM	valid	TMB_NONSYNONYMOUS	15.945966658367393		Exp2_TCGA_tune_ontix_beta0.01_dim29_RNA	RNA	29.0	TCGA
1035	45	Exp2_TCGA_tune_ontix_beta0.01_dim29_RNA	roc_auc_ovo	PCA	Linear	test	AJCC_PATHOLOGIC_TUMOR_STAGE_SHORT	-3.1719298463245487		Exp2_TCGA_tune_ontix_beta0.01_dim29_RNA	RNA	29.0	TCGA
1036	46	Exp2_TCGA_tune_ontix_beta0.01_dim29_RNA	roc_auc_ovo	PCA	Linear	test	CANCER_TYPE_ACRONYM	5.217064083069844		Exp2_TCGA_tune_ontix_beta0.01_dim29_RNA	RNA	29.0	TCGA
1037	47	Exp2_TCGA_tune_ontix_beta0.01_dim29_RNA	roc_auc_ovo	PCA	Linear	test	DFS_STATUS	5.305535889555564		Exp2_TCGA_tune_ontix_beta0.01_dim29_RNA	RNA	29.0	TCGA
1038	48	Exp2_TCGA_tune_ontix_beta0.01_dim29_RNA	roc_auc_ovo	PCA	Linear	test	OS_STATUS	-1.8828803300674335		Exp2_TCGA_tune_ontix_beta0.01_dim29_RNA	RNA	29.0	TCGA
1039	49	Exp2_TCGA_tune_ontix_beta0.01_dim29_RNA	roc_auc_ovo	PCA	Linear	test	PFS_STATUS	4.695449611619164		Exp2_TCGA_tune_ontix_beta0.01_dim29_RNA	RNA	29.0	TCGA
1040	50	Exp2_TCGA_tune_ontix_beta0.01_dim29_RNA	roc_auc_ovo	PCA	Linear	test	SEX	2.0844375526719103		Exp2_TCGA_tune_ontix_beta0.01_dim29_RNA	RNA	29.0	TCGA
1041	51	Exp2_TCGA_tune_ontix_beta0.01_dim29_RNA	roc_auc_ovo	PCA	Linear	train	AJCC_PATHOLOGIC_TUMOR_STAGE_SHORT	2.6124714675166167		Exp2_TCGA_tune_ontix_beta0.01_dim29_RNA	RNA	29.0	TCGA
1042	52	Exp2_TCGA_tune_ontix_beta0.01_dim29_RNA	roc_auc_ovo	PCA	Linear	train	CANCER_TYPE_ACRONYM	5.902526980862928		Exp2_TCGA_tune_ontix_beta0.01_dim29_RNA	RNA	29.0	TCGA
1043	53	Exp2_TCGA_tune_ontix_beta0.01_dim29_RNA	roc_auc_ovo	PCA	Linear	train	DFS_STATUS	5.919299729144792		Exp2_TCGA_tune_ontix_beta0.01_dim29_RNA	RNA	29.0	TCGA
1044	54	Exp2_TCGA_tune_ontix_beta0.01_dim29_RNA	roc_auc_ovo	PCA	Linear	train	OS_STATUS	1.960236844030785		Exp2_TCGA_tune_ontix_beta0.01_dim29_RNA	RNA	29.0	TCGA
1045	55	Exp2_TCGA_tune_ontix_beta0.01_dim29_RNA	roc_auc_ovo	PCA	Linear	train	PFS_STATUS	1.9856460150318604		Exp2_TCGA_tune_ontix_beta0.01_dim29_RNA	RNA	29.0	TCGA
1046	56	Exp2_TCGA_tune_ontix_beta0.01_dim29_RNA	roc_auc_ovo	PCA	Linear	train	SEX	2.0905122241693763		Exp2_TCGA_tune_ontix_beta0.01_dim29_RNA	RNA	29.0	TCGA
1047	57	Exp2_TCGA_tune_ontix_beta0.01_dim29_RNA	roc_auc_ovo	PCA	Linear	valid	AJCC_PATHOLOGIC_TUMOR_STAGE_SHORT	-4.339171000811767		Exp2_TCGA_tune_ontix_beta0.01_dim29_RNA	RNA	29.0	TCGA
1048	58	Exp2_TCGA_tune_ontix_beta0.01_dim29_RNA	roc_auc_ovo	PCA	Linear	valid	CANCER_TYPE_ACRONYM	7.061017112033711		Exp2_TCGA_tune_ontix_beta0.01_dim29_RNA	RNA	29.0	TCGA
1049	59	Exp2_TCGA_tune_ontix_beta0.01_dim29_RNA	roc_auc_ovo	PCA	Linear	valid	DFS_STATUS	4.9450422546463155		Exp2_TCGA_tune_ontix_beta0.01_dim29_RNA	RNA	29.0	TCGA
1050	60	Exp2_TCGA_tune_ontix_beta0.01_dim29_RNA	roc_auc_ovo	PCA	Linear	valid	OS_STATUS	-3.2966968688160825		Exp2_TCGA_tune_ontix_beta0.01_dim29_RNA	RNA	29.0	TCGA
1051	61	Exp2_TCGA_tune_ontix_beta0.01_dim29_RNA	roc_auc_ovo	PCA	Linear	valid	PFS_STATUS	3.2775597934415583		Exp2_TCGA_tune_ontix_beta0.01_dim29_RNA	RNA	29.0	TCGA
1052	62	Exp2_TCGA_tune_ontix_beta0.01_dim29_RNA	roc_auc_ovo	PCA	Linear	valid	SEX	2.3670614413777455		Exp2_TCGA_tune_ontix_beta0.01_dim29_RNA	RNA	29.0	TCGA
1053	63	Exp2_TCGA_tune_ontix_beta0.01_dim29_RNA	roc_auc_ovo	PCA	RF	test	AJCC_PATHOLOGIC_TUMOR_STAGE_SHORT	-3.007445527415136		Exp2_TCGA_tune_ontix_beta0.01_dim29_RNA	RNA	29.0	TCGA
1054	64	Exp2_TCGA_tune_ontix_beta0.01_dim29_RNA	roc_auc_ovo	PCA	RF	test	CANCER_TYPE_ACRONYM	1.7768807892028031		Exp2_TCGA_tune_ontix_beta0.01_dim29_RNA	RNA	29.0	TCGA
1055	65	Exp2_TCGA_tune_ontix_beta0.01_dim29_RNA	roc_auc_ovo	PCA	RF	test	DFS_STATUS	7.7060484474850774		Exp2_TCGA_tune_ontix_beta0.01_dim29_RNA	RNA	29.0	TCGA
1056	66	Exp2_TCGA_tune_ontix_beta0.01_dim29_RNA	roc_auc_ovo	PCA	RF	test	OS_STATUS	-1.3239841574845603		Exp2_TCGA_tune_ontix_beta0.01_dim29_RNA	RNA	29.0	TCGA
1057	67	Exp2_TCGA_tune_ontix_beta0.01_dim29_RNA	roc_auc_ovo	PCA	RF	test	PFS_STATUS	5.458672981665654		Exp2_TCGA_tune_ontix_beta0.01_dim29_RNA	RNA	29.0	TCGA
1058	68	Exp2_TCGA_tune_ontix_beta0.01_dim29_RNA	roc_auc_ovo	PCA	RF	test	SEX	0.6673994576955272		Exp2_TCGA_tune_ontix_beta0.01_dim29_RNA	RNA	29.0	TCGA
1059	69	Exp2_TCGA_tune_ontix_beta0.01_dim29_RNA	roc_auc_ovo	PCA	RF	train	AJCC_PATHOLOGIC_TUMOR_STAGE_SHORT	-3.904639131372842		Exp2_TCGA_tune_ontix_beta0.01_dim29_RNA	RNA	29.0	TCGA
1060	70	Exp2_TCGA_tune_ontix_beta0.01_dim29_RNA	roc_auc_ovo	PCA	RF	train	CANCER_TYPE_ACRONYM	-1.3882398566857284		Exp2_TCGA_tune_ontix_beta0.01_dim29_RNA	RNA	29.0	TCGA
1061	71	Exp2_TCGA_tune_ontix_beta0.01_dim29_RNA	roc_auc_ovo	PCA	RF	train	DFS_STATUS	-5.021924432656282		Exp2_TCGA_tune_ontix_beta0.01_dim29_RNA	RNA	29.0	TCGA
1062	72	Exp2_TCGA_tune_ontix_beta0.01_dim29_RNA	roc_auc_ovo	PCA	RF	train	OS_STATUS	-2.951076677051433		Exp2_TCGA_tune_ontix_beta0.01_dim29_RNA	RNA	29.0	TCGA
1063	73	Exp2_TCGA_tune_ontix_beta0.01_dim29_RNA	roc_auc_ovo	PCA	RF	train	PFS_STATUS	-1.2007928324759867		Exp2_TCGA_tune_ontix_beta0.01_dim29_RNA	RNA	29.0	TCGA
1064	74	Exp2_TCGA_tune_ontix_beta0.01_dim29_RNA	roc_auc_ovo	PCA	RF	train	SEX	-2.6197078446109106		Exp2_TCGA_tune_ontix_beta0.01_dim29_RNA	RNA	29.0	TCGA
1065	75	Exp2_TCGA_tune_ontix_beta0.01_dim29_RNA	roc_auc_ovo	PCA	RF	valid	AJCC_PATHOLOGIC_TUMOR_STAGE_SHORT	-4.753374408703542		Exp2_TCGA_tune_ontix_beta0.01_dim29_RNA	RNA	29.0	TCGA
1066	76	Exp2_TCGA_tune_ontix_beta0.01_dim29_RNA	roc_auc_ovo	PCA	RF	valid	CANCER_TYPE_ACRONYM	5.92112398086171		Exp2_TCGA_tune_ontix_beta0.01_dim29_RNA	RNA	29.0	TCGA
1067	77	Exp2_TCGA_tune_ontix_beta0.01_dim29_RNA	roc_auc_ovo	PCA	RF	valid	DFS_STATUS	4.157242612145525		Exp2_TCGA_tune_ontix_beta0.01_dim29_RNA	RNA	29.0	TCGA
1068	78	Exp2_TCGA_tune_ontix_beta0.01_dim29_RNA	roc_auc_ovo	PCA	RF	valid	OS_STATUS	-2.3800613187821273		Exp2_TCGA_tune_ontix_beta0.01_dim29_RNA	RNA	29.0	TCGA
1069	79	Exp2_TCGA_tune_ontix_beta0.01_dim29_RNA	roc_auc_ovo	PCA	RF	valid	PFS_STATUS	4.90749439041966		Exp2_TCGA_tune_ontix_beta0.01_dim29_RNA	RNA	29.0	TCGA
1070	80	Exp2_TCGA_tune_ontix_beta0.01_dim29_RNA	roc_auc_ovo	PCA	RF	valid	SEX	0.6444182938700227		Exp2_TCGA_tune_ontix_beta0.01_dim29_RNA	RNA	29.0	TCGA
1071	81	Exp2_TCGA_tune_ontix_beta0.01_dim29_RNA	roc_auc_ovo	PCA	SVM	test	AJCC_PATHOLOGIC_TUMOR_STAGE_SHORT	-0.2840387641685373		Exp2_TCGA_tune_ontix_beta0.01_dim29_RNA	RNA	29.0	TCGA
1072	82	Exp2_TCGA_tune_ontix_beta0.01_dim29_RNA	roc_auc_ovo	PCA	SVM	test	CANCER_TYPE_ACRONYM	7.020527767887642		Exp2_TCGA_tune_ontix_beta0.01_dim29_RNA	RNA	29.0	TCGA
1073	83	Exp2_TCGA_tune_ontix_beta0.01_dim29_RNA	roc_auc_ovo	PCA	SVM	test	DFS_STATUS	9.407675465743722		Exp2_TCGA_tune_ontix_beta0.01_dim29_RNA	RNA	29.0	TCGA
1074	84	Exp2_TCGA_tune_ontix_beta0.01_dim29_RNA	roc_auc_ovo	PCA	SVM	test	OS_STATUS	-0.2786421211786537		Exp2_TCGA_tune_ontix_beta0.01_dim29_RNA	RNA	29.0	TCGA
1075	85	Exp2_TCGA_tune_ontix_beta0.01_dim29_RNA	roc_auc_ovo	PCA	SVM	test	PFS_STATUS	15.647079928673598		Exp2_TCGA_tune_ontix_beta0.01_dim29_RNA	RNA	29.0	TCGA
1076	86	Exp2_TCGA_tune_ontix_beta0.01_dim29_RNA	roc_auc_ovo	PCA	SVM	test	SEX	1.1374609699091869		Exp2_TCGA_tune_ontix_beta0.01_dim29_RNA	RNA	29.0	TCGA
1077	87	Exp2_TCGA_tune_ontix_beta0.01_dim29_RNA	roc_auc_ovo	PCA	SVM	train	AJCC_PATHOLOGIC_TUMOR_STAGE_SHORT	2.4156744185199943		Exp2_TCGA_tune_ontix_beta0.01_dim29_RNA	RNA	29.0	TCGA
1078	88	Exp2_TCGA_tune_ontix_beta0.01_dim29_RNA	roc_auc_ovo	PCA	SVM	train	CANCER_TYPE_ACRONYM	3.384445652465926		Exp2_TCGA_tune_ontix_beta0.01_dim29_RNA	RNA	29.0	TCGA
1079	89	Exp2_TCGA_tune_ontix_beta0.01_dim29_RNA	roc_auc_ovo	PCA	SVM	train	DFS_STATUS	0.31406594340047705		Exp2_TCGA_tune_ontix_beta0.01_dim29_RNA	RNA	29.0	TCGA
1080	90	Exp2_TCGA_tune_ontix_beta0.01_dim29_RNA	roc_auc_ovo	PCA	SVM	train	OS_STATUS	-3.834843571872448		Exp2_TCGA_tune_ontix_beta0.01_dim29_RNA	RNA	29.0	TCGA
1081	91	Exp2_TCGA_tune_ontix_beta0.01_dim29_RNA	roc_auc_ovo	PCA	SVM	train	PFS_STATUS	0.7040002280936817		Exp2_TCGA_tune_ontix_beta0.01_dim29_RNA	RNA	29.0	TCGA
1082	92	Exp2_TCGA_tune_ontix_beta0.01_dim29_RNA	roc_auc_ovo	PCA	SVM	train	SEX	-0.019762189733792835		Exp2_TCGA_tune_ontix_beta0.01_dim29_RNA	RNA	29.0	TCGA
1083	93	Exp2_TCGA_tune_ontix_beta0.01_dim29_RNA	roc_auc_ovo	PCA	SVM	valid	AJCC_PATHOLOGIC_TUMOR_STAGE_SHORT	-0.07968805375606089		Exp2_TCGA_tune_ontix_beta0.01_dim29_RNA	RNA	29.0	TCGA
1084	94	Exp2_TCGA_tune_ontix_beta0.01_dim29_RNA	roc_auc_ovo	PCA	SVM	valid	CANCER_TYPE_ACRONYM	8.33306932199381		Exp2_TCGA_tune_ontix_beta0.01_dim29_RNA	RNA	29.0	TCGA
1085	95	Exp2_TCGA_tune_ontix_beta0.01_dim29_RNA	roc_auc_ovo	PCA	SVM	valid	DFS_STATUS	5.575805981050654		Exp2_TCGA_tune_ontix_beta0.01_dim29_RNA	RNA	29.0	TCGA
1086	96	Exp2_TCGA_tune_ontix_beta0.01_dim29_RNA	roc_auc_ovo	PCA	SVM	valid	OS_STATUS	1.6739962574049216		Exp2_TCGA_tune_ontix_beta0.01_dim29_RNA	RNA	29.0	TCGA
1087	97	Exp2_TCGA_tune_ontix_beta0.01_dim29_RNA	roc_auc_ovo	PCA	SVM	valid	PFS_STATUS	6.249993121189119		Exp2_TCGA_tune_ontix_beta0.01_dim29_RNA	RNA	29.0	TCGA
1088	98	Exp2_TCGA_tune_ontix_beta0.01_dim29_RNA	roc_auc_ovo	PCA	SVM	valid	SEX	1.1642200504987408		Exp2_TCGA_tune_ontix_beta0.01_dim29_RNA	RNA	29.0	TCGA
1089	0	Exp2_TCGA_tune_ontix_beta0.01_dim29_RNA	r2	UMAP	Linear	test	AGE	7.926853498863498		Exp2_TCGA_tune_ontix_beta0.01_dim29_RNA	RNA	29.0	TCGA
1090	1	Exp2_TCGA_tune_ontix_beta0.01_dim29_RNA	r2	UMAP	Linear	test	ANEUPLOIDY_SCORE	3.7604797825002008		Exp2_TCGA_tune_ontix_beta0.01_dim29_RNA	RNA	29.0	TCGA
1091	2	Exp2_TCGA_tune_ontix_beta0.01_dim29_RNA	r2	UMAP	Linear	test	MSI_SCORE_MANTIS	4.747997765731204		Exp2_TCGA_tune_ontix_beta0.01_dim29_RNA	RNA	29.0	TCGA
1092	3	Exp2_TCGA_tune_ontix_beta0.01_dim29_RNA	r2	UMAP	Linear	test	OS_MONTHS	3.674553589192646		Exp2_TCGA_tune_ontix_beta0.01_dim29_RNA	RNA	29.0	TCGA
1093	4	Exp2_TCGA_tune_ontix_beta0.01_dim29_RNA	r2	UMAP	Linear	test	TMB_NONSYNONYMOUS	3.5686065307164245		Exp2_TCGA_tune_ontix_beta0.01_dim29_RNA	RNA	29.0	TCGA
1094	5	Exp2_TCGA_tune_ontix_beta0.01_dim29_RNA	r2	UMAP	Linear	train	AGE	4.676215313333224		Exp2_TCGA_tune_ontix_beta0.01_dim29_RNA	RNA	29.0	TCGA
1095	6	Exp2_TCGA_tune_ontix_beta0.01_dim29_RNA	r2	UMAP	Linear	train	ANEUPLOIDY_SCORE	5.867010854322746		Exp2_TCGA_tune_ontix_beta0.01_dim29_RNA	RNA	29.0	TCGA
1096	7	Exp2_TCGA_tune_ontix_beta0.01_dim29_RNA	r2	UMAP	Linear	train	MSI_SCORE_MANTIS	5.293547301747573		Exp2_TCGA_tune_ontix_beta0.01_dim29_RNA	RNA	29.0	TCGA
1097	8	Exp2_TCGA_tune_ontix_beta0.01_dim29_RNA	r2	UMAP	Linear	train	OS_MONTHS	4.905203181742017		Exp2_TCGA_tune_ontix_beta0.01_dim29_RNA	RNA	29.0	TCGA
1098	9	Exp2_TCGA_tune_ontix_beta0.01_dim29_RNA	r2	UMAP	Linear	train	TMB_NONSYNONYMOUS	3.8059009424678956		Exp2_TCGA_tune_ontix_beta0.01_dim29_RNA	RNA	29.0	TCGA
1099	10	Exp2_TCGA_tune_ontix_beta0.01_dim29_RNA	r2	UMAP	Linear	valid	AGE	4.780262684262673		Exp2_TCGA_tune_ontix_beta0.01_dim29_RNA	RNA	29.0	TCGA
1100	11	Exp2_TCGA_tune_ontix_beta0.01_dim29_RNA	r2	UMAP	Linear	valid	ANEUPLOIDY_SCORE	2.117620103746172		Exp2_TCGA_tune_ontix_beta0.01_dim29_RNA	RNA	29.0	TCGA
1101	12	Exp2_TCGA_tune_ontix_beta0.01_dim29_RNA	r2	UMAP	Linear	valid	MSI_SCORE_MANTIS	2.6247961122179144		Exp2_TCGA_tune_ontix_beta0.01_dim29_RNA	RNA	29.0	TCGA
1102	13	Exp2_TCGA_tune_ontix_beta0.01_dim29_RNA	r2	UMAP	Linear	valid	OS_MONTHS	5.66417907800335		Exp2_TCGA_tune_ontix_beta0.01_dim29_RNA	RNA	29.0	TCGA
1103	14	Exp2_TCGA_tune_ontix_beta0.01_dim29_RNA	r2	UMAP	Linear	valid	TMB_NONSYNONYMOUS	8.56540168011035		Exp2_TCGA_tune_ontix_beta0.01_dim29_RNA	RNA	29.0	TCGA
1104	15	Exp2_TCGA_tune_ontix_beta0.01_dim29_RNA	r2	UMAP	RF	test	AGE	3.7898515263628787		Exp2_TCGA_tune_ontix_beta0.01_dim29_RNA	RNA	29.0	TCGA
1105	16	Exp2_TCGA_tune_ontix_beta0.01_dim29_RNA	r2	UMAP	RF	test	ANEUPLOIDY_SCORE	2.206381386842765		Exp2_TCGA_tune_ontix_beta0.01_dim29_RNA	RNA	29.0	TCGA
1106	17	Exp2_TCGA_tune_ontix_beta0.01_dim29_RNA	r2	UMAP	RF	test	MSI_SCORE_MANTIS	6.061656058418786		Exp2_TCGA_tune_ontix_beta0.01_dim29_RNA	RNA	29.0	TCGA
1107	18	Exp2_TCGA_tune_ontix_beta0.01_dim29_RNA	r2	UMAP	RF	test	OS_MONTHS	18.506389647445264		Exp2_TCGA_tune_ontix_beta0.01_dim29_RNA	RNA	29.0	TCGA
1108	19	Exp2_TCGA_tune_ontix_beta0.01_dim29_RNA	r2	UMAP	RF	test	TMB_NONSYNONYMOUS	16.672072411901045		Exp2_TCGA_tune_ontix_beta0.01_dim29_RNA	RNA	29.0	TCGA
1109	20	Exp2_TCGA_tune_ontix_beta0.01_dim29_RNA	r2	UMAP	RF	train	AGE	-1.1800121726710928		Exp2_TCGA_tune_ontix_beta0.01_dim29_RNA	RNA	29.0	TCGA
1110	21	Exp2_TCGA_tune_ontix_beta0.01_dim29_RNA	r2	UMAP	RF	train	ANEUPLOIDY_SCORE	-2.818204712709758		Exp2_TCGA_tune_ontix_beta0.01_dim29_RNA	RNA	29.0	TCGA
1111	22	Exp2_TCGA_tune_ontix_beta0.01_dim29_RNA	r2	UMAP	RF	train	MSI_SCORE_MANTIS	2.267275799597745		Exp2_TCGA_tune_ontix_beta0.01_dim29_RNA	RNA	29.0	TCGA
1112	23	Exp2_TCGA_tune_ontix_beta0.01_dim29_RNA	r2	UMAP	RF	train	OS_MONTHS	0.6870516290108362		Exp2_TCGA_tune_ontix_beta0.01_dim29_RNA	RNA	29.0	TCGA
1113	24	Exp2_TCGA_tune_ontix_beta0.01_dim29_RNA	r2	UMAP	RF	train	TMB_NONSYNONYMOUS	1.3487589964602567		Exp2_TCGA_tune_ontix_beta0.01_dim29_RNA	RNA	29.0	TCGA
1114	25	Exp2_TCGA_tune_ontix_beta0.01_dim29_RNA	r2	UMAP	RF	valid	AGE	2.1014730275386264		Exp2_TCGA_tune_ontix_beta0.01_dim29_RNA	RNA	29.0	TCGA
1115	26	Exp2_TCGA_tune_ontix_beta0.01_dim29_RNA	r2	UMAP	RF	valid	ANEUPLOIDY_SCORE	1.917431708706632		Exp2_TCGA_tune_ontix_beta0.01_dim29_RNA	RNA	29.0	TCGA
1116	27	Exp2_TCGA_tune_ontix_beta0.01_dim29_RNA	r2	UMAP	RF	valid	MSI_SCORE_MANTIS	1.1454864593082916		Exp2_TCGA_tune_ontix_beta0.01_dim29_RNA	RNA	29.0	TCGA
1117	28	Exp2_TCGA_tune_ontix_beta0.01_dim29_RNA	r2	UMAP	RF	valid	OS_MONTHS	17.075389092465617		Exp2_TCGA_tune_ontix_beta0.01_dim29_RNA	RNA	29.0	TCGA
1118	29	Exp2_TCGA_tune_ontix_beta0.01_dim29_RNA	r2	UMAP	RF	valid	TMB_NONSYNONYMOUS	4.608245488196968		Exp2_TCGA_tune_ontix_beta0.01_dim29_RNA	RNA	29.0	TCGA
1119	30	Exp2_TCGA_tune_ontix_beta0.01_dim29_RNA	r2	UMAP	SVM	test	AGE	0.04609155651832536		Exp2_TCGA_tune_ontix_beta0.01_dim29_RNA	RNA	29.0	TCGA
1120	31	Exp2_TCGA_tune_ontix_beta0.01_dim29_RNA	r2	UMAP	SVM	test	ANEUPLOIDY_SCORE	-4.240807339718537		Exp2_TCGA_tune_ontix_beta0.01_dim29_RNA	RNA	29.0	TCGA
1121	32	Exp2_TCGA_tune_ontix_beta0.01_dim29_RNA	r2	UMAP	SVM	test	MSI_SCORE_MANTIS	-2.36122914402032		Exp2_TCGA_tune_ontix_beta0.01_dim29_RNA	RNA	29.0	TCGA
1122	33	Exp2_TCGA_tune_ontix_beta0.01_dim29_RNA	r2	UMAP	SVM	test	OS_MONTHS	4.356551741834848		Exp2_TCGA_tune_ontix_beta0.01_dim29_RNA	RNA	29.0	TCGA
1123	34	Exp2_TCGA_tune_ontix_beta0.01_dim29_RNA	r2	UMAP	SVM	test	TMB_NONSYNONYMOUS	0.2895765115033292		Exp2_TCGA_tune_ontix_beta0.01_dim29_RNA	RNA	29.0	TCGA
1124	35	Exp2_TCGA_tune_ontix_beta0.01_dim29_RNA	r2	UMAP	SVM	train	AGE	-1.8252432469159476		Exp2_TCGA_tune_ontix_beta0.01_dim29_RNA	RNA	29.0	TCGA
1125	36	Exp2_TCGA_tune_ontix_beta0.01_dim29_RNA	r2	UMAP	SVM	train	ANEUPLOIDY_SCORE	-7.985104162475793		Exp2_TCGA_tune_ontix_beta0.01_dim29_RNA	RNA	29.0	TCGA
1126	37	Exp2_TCGA_tune_ontix_beta0.01_dim29_RNA	r2	UMAP	SVM	train	MSI_SCORE_MANTIS	-7.969163112401234		Exp2_TCGA_tune_ontix_beta0.01_dim29_RNA	RNA	29.0	TCGA
1127	38	Exp2_TCGA_tune_ontix_beta0.01_dim29_RNA	r2	UMAP	SVM	train	OS_MONTHS	3.6980181133198093		Exp2_TCGA_tune_ontix_beta0.01_dim29_RNA	RNA	29.0	TCGA
1128	39	Exp2_TCGA_tune_ontix_beta0.01_dim29_RNA	r2	UMAP	SVM	train	TMB_NONSYNONYMOUS	1.5548722909953918		Exp2_TCGA_tune_ontix_beta0.01_dim29_RNA	RNA	29.0	TCGA
1129	40	Exp2_TCGA_tune_ontix_beta0.01_dim29_RNA	r2	UMAP	SVM	valid	AGE	1.3453839755165196		Exp2_TCGA_tune_ontix_beta0.01_dim29_RNA	RNA	29.0	TCGA
1130	41	Exp2_TCGA_tune_ontix_beta0.01_dim29_RNA	r2	UMAP	SVM	valid	ANEUPLOIDY_SCORE	-7.688703746033709		Exp2_TCGA_tune_ontix_beta0.01_dim29_RNA	RNA	29.0	TCGA
1131	42	Exp2_TCGA_tune_ontix_beta0.01_dim29_RNA	r2	UMAP	SVM	valid	MSI_SCORE_MANTIS	-1.7348257466809895		Exp2_TCGA_tune_ontix_beta0.01_dim29_RNA	RNA	29.0	TCGA
1132	43	Exp2_TCGA_tune_ontix_beta0.01_dim29_RNA	r2	UMAP	SVM	valid	OS_MONTHS	19.690428649159873		Exp2_TCGA_tune_ontix_beta0.01_dim29_RNA	RNA	29.0	TCGA
1133	44	Exp2_TCGA_tune_ontix_beta0.01_dim29_RNA	r2	UMAP	SVM	valid	TMB_NONSYNONYMOUS	1.9261856566880036		Exp2_TCGA_tune_ontix_beta0.01_dim29_RNA	RNA	29.0	TCGA
1134	45	Exp2_TCGA_tune_ontix_beta0.01_dim29_RNA	roc_auc_ovo	UMAP	Linear	test	AJCC_PATHOLOGIC_TUMOR_STAGE_SHORT	3.8919010488930494		Exp2_TCGA_tune_ontix_beta0.01_dim29_RNA	RNA	29.0	TCGA
1135	46	Exp2_TCGA_tune_ontix_beta0.01_dim29_RNA	roc_auc_ovo	UMAP	Linear	test	CANCER_TYPE_ACRONYM	3.3784778238974855		Exp2_TCGA_tune_ontix_beta0.01_dim29_RNA	RNA	29.0	TCGA
1136	47	Exp2_TCGA_tune_ontix_beta0.01_dim29_RNA	roc_auc_ovo	UMAP	Linear	test	DFS_STATUS	6.0297833414958095		Exp2_TCGA_tune_ontix_beta0.01_dim29_RNA	RNA	29.0	TCGA
1137	48	Exp2_TCGA_tune_ontix_beta0.01_dim29_RNA	roc_auc_ovo	UMAP	Linear	test	OS_STATUS	2.2911028421221693		Exp2_TCGA_tune_ontix_beta0.01_dim29_RNA	RNA	29.0	TCGA
1138	49	Exp2_TCGA_tune_ontix_beta0.01_dim29_RNA	roc_auc_ovo	UMAP	Linear	test	PFS_STATUS	-3.2808695146839604		Exp2_TCGA_tune_ontix_beta0.01_dim29_RNA	RNA	29.0	TCGA
1139	50	Exp2_TCGA_tune_ontix_beta0.01_dim29_RNA	roc_auc_ovo	UMAP	Linear	test	SEX	1.8646296117275831		Exp2_TCGA_tune_ontix_beta0.01_dim29_RNA	RNA	29.0	TCGA
1140	51	Exp2_TCGA_tune_ontix_beta0.01_dim29_RNA	roc_auc_ovo	UMAP	Linear	train	AJCC_PATHOLOGIC_TUMOR_STAGE_SHORT	0.6831690791745968		Exp2_TCGA_tune_ontix_beta0.01_dim29_RNA	RNA	29.0	TCGA
1141	52	Exp2_TCGA_tune_ontix_beta0.01_dim29_RNA	roc_auc_ovo	UMAP	Linear	train	CANCER_TYPE_ACRONYM	3.358107036008126		Exp2_TCGA_tune_ontix_beta0.01_dim29_RNA	RNA	29.0	TCGA
1142	53	Exp2_TCGA_tune_ontix_beta0.01_dim29_RNA	roc_auc_ovo	UMAP	Linear	train	DFS_STATUS	5.837528487172567		Exp2_TCGA_tune_ontix_beta0.01_dim29_RNA	RNA	29.0	TCGA
1143	54	Exp2_TCGA_tune_ontix_beta0.01_dim29_RNA	roc_auc_ovo	UMAP	Linear	train	OS_STATUS	0.019208553569058456		Exp2_TCGA_tune_ontix_beta0.01_dim29_RNA	RNA	29.0	TCGA
1144	55	Exp2_TCGA_tune_ontix_beta0.01_dim29_RNA	roc_auc_ovo	UMAP	Linear	train	PFS_STATUS	-1.3109875572945222		Exp2_TCGA_tune_ontix_beta0.01_dim29_RNA	RNA	29.0	TCGA
1145	56	Exp2_TCGA_tune_ontix_beta0.01_dim29_RNA	roc_auc_ovo	UMAP	Linear	train	SEX	1.8608962434393979		Exp2_TCGA_tune_ontix_beta0.01_dim29_RNA	RNA	29.0	TCGA
1146	57	Exp2_TCGA_tune_ontix_beta0.01_dim29_RNA	roc_auc_ovo	UMAP	Linear	valid	AJCC_PATHOLOGIC_TUMOR_STAGE_SHORT	2.5239219995459385		Exp2_TCGA_tune_ontix_beta0.01_dim29_RNA	RNA	29.0	TCGA
1147	58	Exp2_TCGA_tune_ontix_beta0.01_dim29_RNA	roc_auc_ovo	UMAP	Linear	valid	CANCER_TYPE_ACRONYM	5.772070747065642		Exp2_TCGA_tune_ontix_beta0.01_dim29_RNA	RNA	29.0	TCGA
1148	59	Exp2_TCGA_tune_ontix_beta0.01_dim29_RNA	roc_auc_ovo	UMAP	Linear	valid	DFS_STATUS	5.354182622477393		Exp2_TCGA_tune_ontix_beta0.01_dim29_RNA	RNA	29.0	TCGA
1149	60	Exp2_TCGA_tune_ontix_beta0.01_dim29_RNA	roc_auc_ovo	UMAP	Linear	valid	OS_STATUS	-1.307921462229181		Exp2_TCGA_tune_ontix_beta0.01_dim29_RNA	RNA	29.0	TCGA
1150	61	Exp2_TCGA_tune_ontix_beta0.01_dim29_RNA	roc_auc_ovo	UMAP	Linear	valid	PFS_STATUS	-2.11451863355299		Exp2_TCGA_tune_ontix_beta0.01_dim29_RNA	RNA	29.0	TCGA
1151	62	Exp2_TCGA_tune_ontix_beta0.01_dim29_RNA	roc_auc_ovo	UMAP	Linear	valid	SEX	2.050563833835268		Exp2_TCGA_tune_ontix_beta0.01_dim29_RNA	RNA	29.0	TCGA
1152	63	Exp2_TCGA_tune_ontix_beta0.01_dim29_RNA	roc_auc_ovo	UMAP	RF	test	AJCC_PATHOLOGIC_TUMOR_STAGE_SHORT	-0.0984773869340688		Exp2_TCGA_tune_ontix_beta0.01_dim29_RNA	RNA	29.0	TCGA
1153	64	Exp2_TCGA_tune_ontix_beta0.01_dim29_RNA	roc_auc_ovo	UMAP	RF	test	CANCER_TYPE_ACRONYM	1.7358235278225498		Exp2_TCGA_tune_ontix_beta0.01_dim29_RNA	RNA	29.0	TCGA
1154	65	Exp2_TCGA_tune_ontix_beta0.01_dim29_RNA	roc_auc_ovo	UMAP	RF	test	DFS_STATUS	7.4048160537454395		Exp2_TCGA_tune_ontix_beta0.01_dim29_RNA	RNA	29.0	TCGA
1155	66	Exp2_TCGA_tune_ontix_beta0.01_dim29_RNA	roc_auc_ovo	UMAP	RF	test	OS_STATUS	-0.2459178334832074		Exp2_TCGA_tune_ontix_beta0.01_dim29_RNA	RNA	29.0	TCGA
1156	67	Exp2_TCGA_tune_ontix_beta0.01_dim29_RNA	roc_auc_ovo	UMAP	RF	test	PFS_STATUS	4.567592398564502		Exp2_TCGA_tune_ontix_beta0.01_dim29_RNA	RNA	29.0	TCGA
1157	68	Exp2_TCGA_tune_ontix_beta0.01_dim29_RNA	roc_auc_ovo	UMAP	RF	test	SEX	1.001420296357566		Exp2_TCGA_tune_ontix_beta0.01_dim29_RNA	RNA	29.0	TCGA
1158	69	Exp2_TCGA_tune_ontix_beta0.01_dim29_RNA	roc_auc_ovo	UMAP	RF	train	AJCC_PATHOLOGIC_TUMOR_STAGE_SHORT	-8.416687501627894		Exp2_TCGA_tune_ontix_beta0.01_dim29_RNA	RNA	29.0	TCGA
1159	70	Exp2_TCGA_tune_ontix_beta0.01_dim29_RNA	roc_auc_ovo	UMAP	RF	train	CANCER_TYPE_ACRONYM	-2.9779603756790167		Exp2_TCGA_tune_ontix_beta0.01_dim29_RNA	RNA	29.0	TCGA
1160	71	Exp2_TCGA_tune_ontix_beta0.01_dim29_RNA	roc_auc_ovo	UMAP	RF	train	DFS_STATUS	-21.637281420670927		Exp2_TCGA_tune_ontix_beta0.01_dim29_RNA	RNA	29.0	TCGA
1161	72	Exp2_TCGA_tune_ontix_beta0.01_dim29_RNA	roc_auc_ovo	UMAP	RF	train	OS_STATUS	-5.485034847044074		Exp2_TCGA_tune_ontix_beta0.01_dim29_RNA	RNA	29.0	TCGA
1162	73	Exp2_TCGA_tune_ontix_beta0.01_dim29_RNA	roc_auc_ovo	UMAP	RF	train	PFS_STATUS	-6.489378206234062		Exp2_TCGA_tune_ontix_beta0.01_dim29_RNA	RNA	29.0	TCGA
1163	74	Exp2_TCGA_tune_ontix_beta0.01_dim29_RNA	roc_auc_ovo	UMAP	RF	train	SEX	-17.440038572657674		Exp2_TCGA_tune_ontix_beta0.01_dim29_RNA	RNA	29.0	TCGA
1164	75	Exp2_TCGA_tune_ontix_beta0.01_dim29_RNA	roc_auc_ovo	UMAP	RF	valid	AJCC_PATHOLOGIC_TUMOR_STAGE_SHORT	-3.244718663048875		Exp2_TCGA_tune_ontix_beta0.01_dim29_RNA	RNA	29.0	TCGA
1165	76	Exp2_TCGA_tune_ontix_beta0.01_dim29_RNA	roc_auc_ovo	UMAP	RF	valid	CANCER_TYPE_ACRONYM	5.512226404810946		Exp2_TCGA_tune_ontix_beta0.01_dim29_RNA	RNA	29.0	TCGA
1166	77	Exp2_TCGA_tune_ontix_beta0.01_dim29_RNA	roc_auc_ovo	UMAP	RF	valid	DFS_STATUS	4.2419818492092105		Exp2_TCGA_tune_ontix_beta0.01_dim29_RNA	RNA	29.0	TCGA
1167	78	Exp2_TCGA_tune_ontix_beta0.01_dim29_RNA	roc_auc_ovo	UMAP	RF	valid	OS_STATUS	-2.3054935377315116		Exp2_TCGA_tune_ontix_beta0.01_dim29_RNA	RNA	29.0	TCGA
1168	79	Exp2_TCGA_tune_ontix_beta0.01_dim29_RNA	roc_auc_ovo	UMAP	RF	valid	PFS_STATUS	4.001029051881518		Exp2_TCGA_tune_ontix_beta0.01_dim29_RNA	RNA	29.0	TCGA
1169	80	Exp2_TCGA_tune_ontix_beta0.01_dim29_RNA	roc_auc_ovo	UMAP	RF	valid	SEX	0.8164164189942883		Exp2_TCGA_tune_ontix_beta0.01_dim29_RNA	RNA	29.0	TCGA
1170	81	Exp2_TCGA_tune_ontix_beta0.01_dim29_RNA	roc_auc_ovo	UMAP	SVM	test	AJCC_PATHOLOGIC_TUMOR_STAGE_SHORT	0.6468848530310153		Exp2_TCGA_tune_ontix_beta0.01_dim29_RNA	RNA	29.0	TCGA
1171	82	Exp2_TCGA_tune_ontix_beta0.01_dim29_RNA	roc_auc_ovo	UMAP	SVM	test	CANCER_TYPE_ACRONYM	2.1979538906845164		Exp2_TCGA_tune_ontix_beta0.01_dim29_RNA	RNA	29.0	TCGA
1172	83	Exp2_TCGA_tune_ontix_beta0.01_dim29_RNA	roc_auc_ovo	UMAP	SVM	test	DFS_STATUS	6.72060890856162		Exp2_TCGA_tune_ontix_beta0.01_dim29_RNA	RNA	29.0	TCGA
1173	84	Exp2_TCGA_tune_ontix_beta0.01_dim29_RNA	roc_auc_ovo	UMAP	SVM	test	OS_STATUS	1.8376977225701012		Exp2_TCGA_tune_ontix_beta0.01_dim29_RNA	RNA	29.0	TCGA
1174	85	Exp2_TCGA_tune_ontix_beta0.01_dim29_RNA	roc_auc_ovo	UMAP	SVM	test	PFS_STATUS	11.92368559088733		Exp2_TCGA_tune_ontix_beta0.01_dim29_RNA	RNA	29.0	TCGA
1175	86	Exp2_TCGA_tune_ontix_beta0.01_dim29_RNA	roc_auc_ovo	UMAP	SVM	test	SEX	0.34562729230433287		Exp2_TCGA_tune_ontix_beta0.01_dim29_RNA	RNA	29.0	TCGA
1176	87	Exp2_TCGA_tune_ontix_beta0.01_dim29_RNA	roc_auc_ovo	UMAP	SVM	train	AJCC_PATHOLOGIC_TUMOR_STAGE_SHORT	-5.431387196412817		Exp2_TCGA_tune_ontix_beta0.01_dim29_RNA	RNA	29.0	TCGA
1177	88	Exp2_TCGA_tune_ontix_beta0.01_dim29_RNA	roc_auc_ovo	UMAP	SVM	train	CANCER_TYPE_ACRONYM	-5.604759028483464		Exp2_TCGA_tune_ontix_beta0.01_dim29_RNA	RNA	29.0	TCGA
1178	89	Exp2_TCGA_tune_ontix_beta0.01_dim29_RNA	roc_auc_ovo	UMAP	SVM	train	DFS_STATUS	-6.213316271997046		Exp2_TCGA_tune_ontix_beta0.01_dim29_RNA	RNA	29.0	TCGA
1179	90	Exp2_TCGA_tune_ontix_beta0.01_dim29_RNA	roc_auc_ovo	UMAP	SVM	train	OS_STATUS	-5.80910198605574		Exp2_TCGA_tune_ontix_beta0.01_dim29_RNA	RNA	29.0	TCGA
1180	91	Exp2_TCGA_tune_ontix_beta0.01_dim29_RNA	roc_auc_ovo	UMAP	SVM	train	PFS_STATUS	-9.019207375893282		Exp2_TCGA_tune_ontix_beta0.01_dim29_RNA	RNA	29.0	TCGA
1181	92	Exp2_TCGA_tune_ontix_beta0.01_dim29_RNA	roc_auc_ovo	UMAP	SVM	train	SEX	-3.6923501779836663		Exp2_TCGA_tune_ontix_beta0.01_dim29_RNA	RNA	29.0	TCGA
1182	93	Exp2_TCGA_tune_ontix_beta0.01_dim29_RNA	roc_auc_ovo	UMAP	SVM	valid	AJCC_PATHOLOGIC_TUMOR_STAGE_SHORT	-0.3488810289911227		Exp2_TCGA_tune_ontix_beta0.01_dim29_RNA	RNA	29.0	TCGA
1183	94	Exp2_TCGA_tune_ontix_beta0.01_dim29_RNA	roc_auc_ovo	UMAP	SVM	valid	CANCER_TYPE_ACRONYM	4.322667881692611		Exp2_TCGA_tune_ontix_beta0.01_dim29_RNA	RNA	29.0	TCGA
1184	95	Exp2_TCGA_tune_ontix_beta0.01_dim29_RNA	roc_auc_ovo	UMAP	SVM	valid	DFS_STATUS	4.150416128913473		Exp2_TCGA_tune_ontix_beta0.01_dim29_RNA	RNA	29.0	TCGA
1185	96	Exp2_TCGA_tune_ontix_beta0.01_dim29_RNA	roc_auc_ovo	UMAP	SVM	valid	OS_STATUS	-0.753194302726905		Exp2_TCGA_tune_ontix_beta0.01_dim29_RNA	RNA	29.0	TCGA
1186	97	Exp2_TCGA_tune_ontix_beta0.01_dim29_RNA	roc_auc_ovo	UMAP	SVM	valid	PFS_STATUS	5.001688412873959		Exp2_TCGA_tune_ontix_beta0.01_dim29_RNA	RNA	29.0	TCGA
1187	98	Exp2_TCGA_tune_ontix_beta0.01_dim29_RNA	roc_auc_ovo	UMAP	SVM	valid	SEX	0.6040876996962928		Exp2_TCGA_tune_ontix_beta0.01_dim29_RNA	RNA	29.0	TCGA
1188	0	Exp2_TCGA_tune_ontix_beta0.01_dim29_RNA-METH	r2	ontix_B0.01	Linear	test	AGE	4.33309752594827		Exp2_TCGA_tune_ontix_beta0.01_dim29_RNA-METH	METH+RNA	29.0	TCGA
1189	1	Exp2_TCGA_tune_ontix_beta0.01_dim29_RNA-METH	r2	ontix_B0.01	Linear	test	ANEUPLOIDY_SCORE	9.423853769960463		Exp2_TCGA_tune_ontix_beta0.01_dim29_RNA-METH	METH+RNA	29.0	TCGA
1190	2	Exp2_TCGA_tune_ontix_beta0.01_dim29_RNA-METH	r2	ontix_B0.01	Linear	test	MSI_SCORE_MANTIS	4.98940699847488		Exp2_TCGA_tune_ontix_beta0.01_dim29_RNA-METH	METH+RNA	29.0	TCGA
1191	3	Exp2_TCGA_tune_ontix_beta0.01_dim29_RNA-METH	r2	ontix_B0.01	Linear	test	OS_MONTHS	4.924242461942673		Exp2_TCGA_tune_ontix_beta0.01_dim29_RNA-METH	METH+RNA	29.0	TCGA
1192	4	Exp2_TCGA_tune_ontix_beta0.01_dim29_RNA-METH	r2	ontix_B0.01	Linear	test	TMB_NONSYNONYMOUS	6.696386693217086		Exp2_TCGA_tune_ontix_beta0.01_dim29_RNA-METH	METH+RNA	29.0	TCGA
1193	5	Exp2_TCGA_tune_ontix_beta0.01_dim29_RNA-METH	r2	ontix_B0.01	Linear	train	AGE	2.11817488152791		Exp2_TCGA_tune_ontix_beta0.01_dim29_RNA-METH	METH+RNA	29.0	TCGA
1194	6	Exp2_TCGA_tune_ontix_beta0.01_dim29_RNA-METH	r2	ontix_B0.01	Linear	train	ANEUPLOIDY_SCORE	8.090996622550467		Exp2_TCGA_tune_ontix_beta0.01_dim29_RNA-METH	METH+RNA	29.0	TCGA
1195	7	Exp2_TCGA_tune_ontix_beta0.01_dim29_RNA-METH	r2	ontix_B0.01	Linear	train	MSI_SCORE_MANTIS	5.503837016086245		Exp2_TCGA_tune_ontix_beta0.01_dim29_RNA-METH	METH+RNA	29.0	TCGA
1196	8	Exp2_TCGA_tune_ontix_beta0.01_dim29_RNA-METH	r2	ontix_B0.01	Linear	train	OS_MONTHS	5.956726211080722		Exp2_TCGA_tune_ontix_beta0.01_dim29_RNA-METH	METH+RNA	29.0	TCGA
1197	9	Exp2_TCGA_tune_ontix_beta0.01_dim29_RNA-METH	r2	ontix_B0.01	Linear	train	TMB_NONSYNONYMOUS	3.440126214320297		Exp2_TCGA_tune_ontix_beta0.01_dim29_RNA-METH	METH+RNA	29.0	TCGA
1198	10	Exp2_TCGA_tune_ontix_beta0.01_dim29_RNA-METH	r2	ontix_B0.01	Linear	valid	AGE	4.0381757327343815		Exp2_TCGA_tune_ontix_beta0.01_dim29_RNA-METH	METH+RNA	29.0	TCGA
1199	11	Exp2_TCGA_tune_ontix_beta0.01_dim29_RNA-METH	r2	ontix_B0.01	Linear	valid	ANEUPLOIDY_SCORE	6.417294604584398		Exp2_TCGA_tune_ontix_beta0.01_dim29_RNA-METH	METH+RNA	29.0	TCGA
1200	12	Exp2_TCGA_tune_ontix_beta0.01_dim29_RNA-METH	r2	ontix_B0.01	Linear	valid	MSI_SCORE_MANTIS	19.134919759020658		Exp2_TCGA_tune_ontix_beta0.01_dim29_RNA-METH	METH+RNA	29.0	TCGA
1201	13	Exp2_TCGA_tune_ontix_beta0.01_dim29_RNA-METH	r2	ontix_B0.01	Linear	valid	OS_MONTHS	5.434462004803343		Exp2_TCGA_tune_ontix_beta0.01_dim29_RNA-METH	METH+RNA	29.0	TCGA
1202	14	Exp2_TCGA_tune_ontix_beta0.01_dim29_RNA-METH	r2	ontix_B0.01	Linear	valid	TMB_NONSYNONYMOUS	4.9274124967639485		Exp2_TCGA_tune_ontix_beta0.01_dim29_RNA-METH	METH+RNA	29.0	TCGA
1203	15	Exp2_TCGA_tune_ontix_beta0.01_dim29_RNA-METH	r2	ontix_B0.01	RF	test	AGE	1.3081473960892462		Exp2_TCGA_tune_ontix_beta0.01_dim29_RNA-METH	METH+RNA	29.0	TCGA
1204	16	Exp2_TCGA_tune_ontix_beta0.01_dim29_RNA-METH	r2	ontix_B0.01	RF	test	ANEUPLOIDY_SCORE	4.881411925004733		Exp2_TCGA_tune_ontix_beta0.01_dim29_RNA-METH	METH+RNA	29.0	TCGA
1205	17	Exp2_TCGA_tune_ontix_beta0.01_dim29_RNA-METH	r2	ontix_B0.01	RF	test	MSI_SCORE_MANTIS	2.7239095637413246		Exp2_TCGA_tune_ontix_beta0.01_dim29_RNA-METH	METH+RNA	29.0	TCGA
1206	18	Exp2_TCGA_tune_ontix_beta0.01_dim29_RNA-METH	r2	ontix_B0.01	RF	test	OS_MONTHS	4.615554225122715		Exp2_TCGA_tune_ontix_beta0.01_dim29_RNA-METH	METH+RNA	29.0	TCGA
1207	19	Exp2_TCGA_tune_ontix_beta0.01_dim29_RNA-METH	r2	ontix_B0.01	RF	test	TMB_NONSYNONYMOUS	2.8955388460291847		Exp2_TCGA_tune_ontix_beta0.01_dim29_RNA-METH	METH+RNA	29.0	TCGA
1208	20	Exp2_TCGA_tune_ontix_beta0.01_dim29_RNA-METH	r2	ontix_B0.01	RF	train	AGE	-1.4955304243883158		Exp2_TCGA_tune_ontix_beta0.01_dim29_RNA-METH	METH+RNA	29.0	TCGA
1209	21	Exp2_TCGA_tune_ontix_beta0.01_dim29_RNA-METH	r2	ontix_B0.01	RF	train	ANEUPLOIDY_SCORE	1.457039438436274		Exp2_TCGA_tune_ontix_beta0.01_dim29_RNA-METH	METH+RNA	29.0	TCGA
1210	22	Exp2_TCGA_tune_ontix_beta0.01_dim29_RNA-METH	r2	ontix_B0.01	RF	train	MSI_SCORE_MANTIS	2.029083579740713		Exp2_TCGA_tune_ontix_beta0.01_dim29_RNA-METH	METH+RNA	29.0	TCGA
1211	23	Exp2_TCGA_tune_ontix_beta0.01_dim29_RNA-METH	r2	ontix_B0.01	RF	train	OS_MONTHS	1.7472050140802327		Exp2_TCGA_tune_ontix_beta0.01_dim29_RNA-METH	METH+RNA	29.0	TCGA
1212	24	Exp2_TCGA_tune_ontix_beta0.01_dim29_RNA-METH	r2	ontix_B0.01	RF	train	TMB_NONSYNONYMOUS	1.847109289385875		Exp2_TCGA_tune_ontix_beta0.01_dim29_RNA-METH	METH+RNA	29.0	TCGA
1213	25	Exp2_TCGA_tune_ontix_beta0.01_dim29_RNA-METH	r2	ontix_B0.01	RF	valid	AGE	0.5025199517046437		Exp2_TCGA_tune_ontix_beta0.01_dim29_RNA-METH	METH+RNA	29.0	TCGA
1214	26	Exp2_TCGA_tune_ontix_beta0.01_dim29_RNA-METH	r2	ontix_B0.01	RF	valid	ANEUPLOIDY_SCORE	3.5694064911539485		Exp2_TCGA_tune_ontix_beta0.01_dim29_RNA-METH	METH+RNA	29.0	TCGA
1215	27	Exp2_TCGA_tune_ontix_beta0.01_dim29_RNA-METH	r2	ontix_B0.01	RF	valid	MSI_SCORE_MANTIS	1.86061898936889		Exp2_TCGA_tune_ontix_beta0.01_dim29_RNA-METH	METH+RNA	29.0	TCGA
1216	28	Exp2_TCGA_tune_ontix_beta0.01_dim29_RNA-METH	r2	ontix_B0.01	RF	valid	OS_MONTHS	3.1321227849448947		Exp2_TCGA_tune_ontix_beta0.01_dim29_RNA-METH	METH+RNA	29.0	TCGA
1217	29	Exp2_TCGA_tune_ontix_beta0.01_dim29_RNA-METH	r2	ontix_B0.01	RF	valid	TMB_NONSYNONYMOUS	0.4110938209500026		Exp2_TCGA_tune_ontix_beta0.01_dim29_RNA-METH	METH+RNA	29.0	TCGA
1218	30	Exp2_TCGA_tune_ontix_beta0.01_dim29_RNA-METH	r2	ontix_B0.01	SVM	test	AGE	4.104800290806014		Exp2_TCGA_tune_ontix_beta0.01_dim29_RNA-METH	METH+RNA	29.0	TCGA
1219	31	Exp2_TCGA_tune_ontix_beta0.01_dim29_RNA-METH	r2	ontix_B0.01	SVM	test	ANEUPLOIDY_SCORE	4.798468259021667		Exp2_TCGA_tune_ontix_beta0.01_dim29_RNA-METH	METH+RNA	29.0	TCGA
1220	32	Exp2_TCGA_tune_ontix_beta0.01_dim29_RNA-METH	r2	ontix_B0.01	SVM	test	MSI_SCORE_MANTIS	2.640767204531524		Exp2_TCGA_tune_ontix_beta0.01_dim29_RNA-METH	METH+RNA	29.0	TCGA
1221	33	Exp2_TCGA_tune_ontix_beta0.01_dim29_RNA-METH	r2	ontix_B0.01	SVM	test	OS_MONTHS	7.375469723200574		Exp2_TCGA_tune_ontix_beta0.01_dim29_RNA-METH	METH+RNA	29.0	TCGA
1222	34	Exp2_TCGA_tune_ontix_beta0.01_dim29_RNA-METH	r2	ontix_B0.01	SVM	test	TMB_NONSYNONYMOUS	9.204157118915571		Exp2_TCGA_tune_ontix_beta0.01_dim29_RNA-METH	METH+RNA	29.0	TCGA
1223	35	Exp2_TCGA_tune_ontix_beta0.01_dim29_RNA-METH	r2	ontix_B0.01	SVM	train	AGE	1.780584752875303		Exp2_TCGA_tune_ontix_beta0.01_dim29_RNA-METH	METH+RNA	29.0	TCGA
1224	36	Exp2_TCGA_tune_ontix_beta0.01_dim29_RNA-METH	r2	ontix_B0.01	SVM	train	ANEUPLOIDY_SCORE	4.429911608601306		Exp2_TCGA_tune_ontix_beta0.01_dim29_RNA-METH	METH+RNA	29.0	TCGA
1225	37	Exp2_TCGA_tune_ontix_beta0.01_dim29_RNA-METH	r2	ontix_B0.01	SVM	train	MSI_SCORE_MANTIS	-0.0818995064603759		Exp2_TCGA_tune_ontix_beta0.01_dim29_RNA-METH	METH+RNA	29.0	TCGA
1226	38	Exp2_TCGA_tune_ontix_beta0.01_dim29_RNA-METH	r2	ontix_B0.01	SVM	train	OS_MONTHS	5.821947658299043		Exp2_TCGA_tune_ontix_beta0.01_dim29_RNA-METH	METH+RNA	29.0	TCGA
1227	39	Exp2_TCGA_tune_ontix_beta0.01_dim29_RNA-METH	r2	ontix_B0.01	SVM	train	TMB_NONSYNONYMOUS	7.920712525263704		Exp2_TCGA_tune_ontix_beta0.01_dim29_RNA-METH	METH+RNA	29.0	TCGA
1228	40	Exp2_TCGA_tune_ontix_beta0.01_dim29_RNA-METH	r2	ontix_B0.01	SVM	valid	AGE	2.6976931014254966		Exp2_TCGA_tune_ontix_beta0.01_dim29_RNA-METH	METH+RNA	29.0	TCGA
1229	41	Exp2_TCGA_tune_ontix_beta0.01_dim29_RNA-METH	r2	ontix_B0.01	SVM	valid	ANEUPLOIDY_SCORE	6.5009680760471396		Exp2_TCGA_tune_ontix_beta0.01_dim29_RNA-METH	METH+RNA	29.0	TCGA
1230	42	Exp2_TCGA_tune_ontix_beta0.01_dim29_RNA-METH	r2	ontix_B0.01	SVM	valid	MSI_SCORE_MANTIS	2.729646212314793		Exp2_TCGA_tune_ontix_beta0.01_dim29_RNA-METH	METH+RNA	29.0	TCGA
1231	43	Exp2_TCGA_tune_ontix_beta0.01_dim29_RNA-METH	r2	ontix_B0.01	SVM	valid	OS_MONTHS	6.425771962159826		Exp2_TCGA_tune_ontix_beta0.01_dim29_RNA-METH	METH+RNA	29.0	TCGA
1232	44	Exp2_TCGA_tune_ontix_beta0.01_dim29_RNA-METH	r2	ontix_B0.01	SVM	valid	TMB_NONSYNONYMOUS	6.004120734863895		Exp2_TCGA_tune_ontix_beta0.01_dim29_RNA-METH	METH+RNA	29.0	TCGA
1233	45	Exp2_TCGA_tune_ontix_beta0.01_dim29_RNA-METH	roc_auc_ovo	ontix_B0.01	Linear	test	AJCC_PATHOLOGIC_TUMOR_STAGE_SHORT	4.818525184988015		Exp2_TCGA_tune_ontix_beta0.01_dim29_RNA-METH	METH+RNA	29.0	TCGA
1234	46	Exp2_TCGA_tune_ontix_beta0.01_dim29_RNA-METH	roc_auc_ovo	ontix_B0.01	Linear	test	CANCER_TYPE_ACRONYM	5.882196015496875		Exp2_TCGA_tune_ontix_beta0.01_dim29_RNA-METH	METH+RNA	29.0	TCGA
1235	47	Exp2_TCGA_tune_ontix_beta0.01_dim29_RNA-METH	roc_auc_ovo	ontix_B0.01	Linear	test	DFS_STATUS	10.832613032764954		Exp2_TCGA_tune_ontix_beta0.01_dim29_RNA-METH	METH+RNA	29.0	TCGA
1236	48	Exp2_TCGA_tune_ontix_beta0.01_dim29_RNA-METH	roc_auc_ovo	ontix_B0.01	Linear	test	OS_STATUS	5.818785426015994		Exp2_TCGA_tune_ontix_beta0.01_dim29_RNA-METH	METH+RNA	29.0	TCGA
1237	49	Exp2_TCGA_tune_ontix_beta0.01_dim29_RNA-METH	roc_auc_ovo	ontix_B0.01	Linear	test	PFS_STATUS	8.30924688251913		Exp2_TCGA_tune_ontix_beta0.01_dim29_RNA-METH	METH+RNA	29.0	TCGA
1238	50	Exp2_TCGA_tune_ontix_beta0.01_dim29_RNA-METH	roc_auc_ovo	ontix_B0.01	Linear	test	SEX	1.4065994213865534		Exp2_TCGA_tune_ontix_beta0.01_dim29_RNA-METH	METH+RNA	29.0	TCGA
1239	51	Exp2_TCGA_tune_ontix_beta0.01_dim29_RNA-METH	roc_auc_ovo	ontix_B0.01	Linear	train	AJCC_PATHOLOGIC_TUMOR_STAGE_SHORT	3.1729585638342948		Exp2_TCGA_tune_ontix_beta0.01_dim29_RNA-METH	METH+RNA	29.0	TCGA
1240	52	Exp2_TCGA_tune_ontix_beta0.01_dim29_RNA-METH	roc_auc_ovo	ontix_B0.01	Linear	train	CANCER_TYPE_ACRONYM	4.618515810180556		Exp2_TCGA_tune_ontix_beta0.01_dim29_RNA-METH	METH+RNA	29.0	TCGA
1241	53	Exp2_TCGA_tune_ontix_beta0.01_dim29_RNA-METH	roc_auc_ovo	ontix_B0.01	Linear	train	DFS_STATUS	9.10219649080253		Exp2_TCGA_tune_ontix_beta0.01_dim29_RNA-METH	METH+RNA	29.0	TCGA
1242	54	Exp2_TCGA_tune_ontix_beta0.01_dim29_RNA-METH	roc_auc_ovo	ontix_B0.01	Linear	train	OS_STATUS	1.5388149322094928		Exp2_TCGA_tune_ontix_beta0.01_dim29_RNA-METH	METH+RNA	29.0	TCGA
1243	55	Exp2_TCGA_tune_ontix_beta0.01_dim29_RNA-METH	roc_auc_ovo	ontix_B0.01	Linear	train	PFS_STATUS	2.0951817001803112		Exp2_TCGA_tune_ontix_beta0.01_dim29_RNA-METH	METH+RNA	29.0	TCGA
1244	56	Exp2_TCGA_tune_ontix_beta0.01_dim29_RNA-METH	roc_auc_ovo	ontix_B0.01	Linear	train	SEX	1.3890337479939239		Exp2_TCGA_tune_ontix_beta0.01_dim29_RNA-METH	METH+RNA	29.0	TCGA
1245	57	Exp2_TCGA_tune_ontix_beta0.01_dim29_RNA-METH	roc_auc_ovo	ontix_B0.01	Linear	valid	AJCC_PATHOLOGIC_TUMOR_STAGE_SHORT	4.158491163969751		Exp2_TCGA_tune_ontix_beta0.01_dim29_RNA-METH	METH+RNA	29.0	TCGA
1246	58	Exp2_TCGA_tune_ontix_beta0.01_dim29_RNA-METH	roc_auc_ovo	ontix_B0.01	Linear	valid	CANCER_TYPE_ACRONYM	12.581496243870424		Exp2_TCGA_tune_ontix_beta0.01_dim29_RNA-METH	METH+RNA	29.0	TCGA
1247	59	Exp2_TCGA_tune_ontix_beta0.01_dim29_RNA-METH	roc_auc_ovo	ontix_B0.01	Linear	valid	DFS_STATUS	11.098745190786355		Exp2_TCGA_tune_ontix_beta0.01_dim29_RNA-METH	METH+RNA	29.0	TCGA
1248	60	Exp2_TCGA_tune_ontix_beta0.01_dim29_RNA-METH	roc_auc_ovo	ontix_B0.01	Linear	valid	OS_STATUS	-1.0433150983026938		Exp2_TCGA_tune_ontix_beta0.01_dim29_RNA-METH	METH+RNA	29.0	TCGA
1249	61	Exp2_TCGA_tune_ontix_beta0.01_dim29_RNA-METH	roc_auc_ovo	ontix_B0.01	Linear	valid	PFS_STATUS	4.439486653531498		Exp2_TCGA_tune_ontix_beta0.01_dim29_RNA-METH	METH+RNA	29.0	TCGA
1250	62	Exp2_TCGA_tune_ontix_beta0.01_dim29_RNA-METH	roc_auc_ovo	ontix_B0.01	Linear	valid	SEX	1.366799692183925		Exp2_TCGA_tune_ontix_beta0.01_dim29_RNA-METH	METH+RNA	29.0	TCGA
1251	63	Exp2_TCGA_tune_ontix_beta0.01_dim29_RNA-METH	roc_auc_ovo	ontix_B0.01	RF	test	AJCC_PATHOLOGIC_TUMOR_STAGE_SHORT	0.17339830680876148		Exp2_TCGA_tune_ontix_beta0.01_dim29_RNA-METH	METH+RNA	29.0	TCGA
1252	64	Exp2_TCGA_tune_ontix_beta0.01_dim29_RNA-METH	roc_auc_ovo	ontix_B0.01	RF	test	CANCER_TYPE_ACRONYM	2.8897568744811735		Exp2_TCGA_tune_ontix_beta0.01_dim29_RNA-METH	METH+RNA	29.0	TCGA
1253	65	Exp2_TCGA_tune_ontix_beta0.01_dim29_RNA-METH	roc_auc_ovo	ontix_B0.01	RF	test	DFS_STATUS	7.494516876538134		Exp2_TCGA_tune_ontix_beta0.01_dim29_RNA-METH	METH+RNA	29.0	TCGA
1254	66	Exp2_TCGA_tune_ontix_beta0.01_dim29_RNA-METH	roc_auc_ovo	ontix_B0.01	RF	test	OS_STATUS	-1.7989760891601556		Exp2_TCGA_tune_ontix_beta0.01_dim29_RNA-METH	METH+RNA	29.0	TCGA
1255	67	Exp2_TCGA_tune_ontix_beta0.01_dim29_RNA-METH	roc_auc_ovo	ontix_B0.01	RF	test	PFS_STATUS	3.121177161392579		Exp2_TCGA_tune_ontix_beta0.01_dim29_RNA-METH	METH+RNA	29.0	TCGA
1256	68	Exp2_TCGA_tune_ontix_beta0.01_dim29_RNA-METH	roc_auc_ovo	ontix_B0.01	RF	test	SEX	1.1809638634965964		Exp2_TCGA_tune_ontix_beta0.01_dim29_RNA-METH	METH+RNA	29.0	TCGA
1257	69	Exp2_TCGA_tune_ontix_beta0.01_dim29_RNA-METH	roc_auc_ovo	ontix_B0.01	RF	train	AJCC_PATHOLOGIC_TUMOR_STAGE_SHORT	-3.8396219004087038		Exp2_TCGA_tune_ontix_beta0.01_dim29_RNA-METH	METH+RNA	29.0	TCGA
1258	70	Exp2_TCGA_tune_ontix_beta0.01_dim29_RNA-METH	roc_auc_ovo	ontix_B0.01	RF	train	CANCER_TYPE_ACRONYM	0.40774163715665956		Exp2_TCGA_tune_ontix_beta0.01_dim29_RNA-METH	METH+RNA	29.0	TCGA
1259	71	Exp2_TCGA_tune_ontix_beta0.01_dim29_RNA-METH	roc_auc_ovo	ontix_B0.01	RF	train	DFS_STATUS	-4.956475623946915		Exp2_TCGA_tune_ontix_beta0.01_dim29_RNA-METH	METH+RNA	29.0	TCGA
1260	72	Exp2_TCGA_tune_ontix_beta0.01_dim29_RNA-METH	roc_auc_ovo	ontix_B0.01	RF	train	OS_STATUS	0.713706216262792		Exp2_TCGA_tune_ontix_beta0.01_dim29_RNA-METH	METH+RNA	29.0	TCGA
1261	73	Exp2_TCGA_tune_ontix_beta0.01_dim29_RNA-METH	roc_auc_ovo	ontix_B0.01	RF	train	PFS_STATUS	0.42974660064621395		Exp2_TCGA_tune_ontix_beta0.01_dim29_RNA-METH	METH+RNA	29.0	TCGA
1262	74	Exp2_TCGA_tune_ontix_beta0.01_dim29_RNA-METH	roc_auc_ovo	ontix_B0.01	RF	train	SEX	1.1278477883467557		Exp2_TCGA_tune_ontix_beta0.01_dim29_RNA-METH	METH+RNA	29.0	TCGA
1263	75	Exp2_TCGA_tune_ontix_beta0.01_dim29_RNA-METH	roc_auc_ovo	ontix_B0.01	RF	valid	AJCC_PATHOLOGIC_TUMOR_STAGE_SHORT	3.5443753897985433		Exp2_TCGA_tune_ontix_beta0.01_dim29_RNA-METH	METH+RNA	29.0	TCGA
1264	76	Exp2_TCGA_tune_ontix_beta0.01_dim29_RNA-METH	roc_auc_ovo	ontix_B0.01	RF	valid	CANCER_TYPE_ACRONYM	4.378368698422794		Exp2_TCGA_tune_ontix_beta0.01_dim29_RNA-METH	METH+RNA	29.0	TCGA
1265	77	Exp2_TCGA_tune_ontix_beta0.01_dim29_RNA-METH	roc_auc_ovo	ontix_B0.01	RF	valid	DFS_STATUS	3.647557881747327		Exp2_TCGA_tune_ontix_beta0.01_dim29_RNA-METH	METH+RNA	29.0	TCGA
1266	78	Exp2_TCGA_tune_ontix_beta0.01_dim29_RNA-METH	roc_auc_ovo	ontix_B0.01	RF	valid	OS_STATUS	-0.8854285711603704		Exp2_TCGA_tune_ontix_beta0.01_dim29_RNA-METH	METH+RNA	29.0	TCGA
1267	79	Exp2_TCGA_tune_ontix_beta0.01_dim29_RNA-METH	roc_auc_ovo	ontix_B0.01	RF	valid	PFS_STATUS	1.7045526675895966		Exp2_TCGA_tune_ontix_beta0.01_dim29_RNA-METH	METH+RNA	29.0	TCGA
1268	80	Exp2_TCGA_tune_ontix_beta0.01_dim29_RNA-METH	roc_auc_ovo	ontix_B0.01	RF	valid	SEX	1.1596061476678552		Exp2_TCGA_tune_ontix_beta0.01_dim29_RNA-METH	METH+RNA	29.0	TCGA
1269	81	Exp2_TCGA_tune_ontix_beta0.01_dim29_RNA-METH	roc_auc_ovo	ontix_B0.01	SVM	test	AJCC_PATHOLOGIC_TUMOR_STAGE_SHORT	8.451235367748653		Exp2_TCGA_tune_ontix_beta0.01_dim29_RNA-METH	METH+RNA	29.0	TCGA
1270	82	Exp2_TCGA_tune_ontix_beta0.01_dim29_RNA-METH	roc_auc_ovo	ontix_B0.01	SVM	test	CANCER_TYPE_ACRONYM	8.182768350227983		Exp2_TCGA_tune_ontix_beta0.01_dim29_RNA-METH	METH+RNA	29.0	TCGA
1271	83	Exp2_TCGA_tune_ontix_beta0.01_dim29_RNA-METH	roc_auc_ovo	ontix_B0.01	SVM	test	DFS_STATUS	11.105730810642264		Exp2_TCGA_tune_ontix_beta0.01_dim29_RNA-METH	METH+RNA	29.0	TCGA
1272	84	Exp2_TCGA_tune_ontix_beta0.01_dim29_RNA-METH	roc_auc_ovo	ontix_B0.01	SVM	test	OS_STATUS	6.714297081401121		Exp2_TCGA_tune_ontix_beta0.01_dim29_RNA-METH	METH+RNA	29.0	TCGA
1273	85	Exp2_TCGA_tune_ontix_beta0.01_dim29_RNA-METH	roc_auc_ovo	ontix_B0.01	SVM	test	PFS_STATUS	3.4663439832693657		Exp2_TCGA_tune_ontix_beta0.01_dim29_RNA-METH	METH+RNA	29.0	TCGA
1274	86	Exp2_TCGA_tune_ontix_beta0.01_dim29_RNA-METH	roc_auc_ovo	ontix_B0.01	SVM	test	SEX	1.2766651829642757		Exp2_TCGA_tune_ontix_beta0.01_dim29_RNA-METH	METH+RNA	29.0	TCGA
1275	87	Exp2_TCGA_tune_ontix_beta0.01_dim29_RNA-METH	roc_auc_ovo	ontix_B0.01	SVM	train	AJCC_PATHOLOGIC_TUMOR_STAGE_SHORT	-2.478800621775171		Exp2_TCGA_tune_ontix_beta0.01_dim29_RNA-METH	METH+RNA	29.0	TCGA
1276	88	Exp2_TCGA_tune_ontix_beta0.01_dim29_RNA-METH	roc_auc_ovo	ontix_B0.01	SVM	train	CANCER_TYPE_ACRONYM	2.4245458655470364		Exp2_TCGA_tune_ontix_beta0.01_dim29_RNA-METH	METH+RNA	29.0	TCGA
1277	89	Exp2_TCGA_tune_ontix_beta0.01_dim29_RNA-METH	roc_auc_ovo	ontix_B0.01	SVM	train	DFS_STATUS	-3.2600315743809087		Exp2_TCGA_tune_ontix_beta0.01_dim29_RNA-METH	METH+RNA	29.0	TCGA
1278	90	Exp2_TCGA_tune_ontix_beta0.01_dim29_RNA-METH	roc_auc_ovo	ontix_B0.01	SVM	train	OS_STATUS	-4.313384397719116		Exp2_TCGA_tune_ontix_beta0.01_dim29_RNA-METH	METH+RNA	29.0	TCGA
1279	91	Exp2_TCGA_tune_ontix_beta0.01_dim29_RNA-METH	roc_auc_ovo	ontix_B0.01	SVM	train	PFS_STATUS	-3.930261104677156		Exp2_TCGA_tune_ontix_beta0.01_dim29_RNA-METH	METH+RNA	29.0	TCGA
1280	92	Exp2_TCGA_tune_ontix_beta0.01_dim29_RNA-METH	roc_auc_ovo	ontix_B0.01	SVM	train	SEX	1.1672228640979152		Exp2_TCGA_tune_ontix_beta0.01_dim29_RNA-METH	METH+RNA	29.0	TCGA
1281	93	Exp2_TCGA_tune_ontix_beta0.01_dim29_RNA-METH	roc_auc_ovo	ontix_B0.01	SVM	valid	AJCC_PATHOLOGIC_TUMOR_STAGE_SHORT	7.927644345410852		Exp2_TCGA_tune_ontix_beta0.01_dim29_RNA-METH	METH+RNA	29.0	TCGA
1282	94	Exp2_TCGA_tune_ontix_beta0.01_dim29_RNA-METH	roc_auc_ovo	ontix_B0.01	SVM	valid	CANCER_TYPE_ACRONYM	6.413246073867884		Exp2_TCGA_tune_ontix_beta0.01_dim29_RNA-METH	METH+RNA	29.0	TCGA
1283	95	Exp2_TCGA_tune_ontix_beta0.01_dim29_RNA-METH	roc_auc_ovo	ontix_B0.01	SVM	valid	DFS_STATUS	4.570411551209414		Exp2_TCGA_tune_ontix_beta0.01_dim29_RNA-METH	METH+RNA	29.0	TCGA
1284	96	Exp2_TCGA_tune_ontix_beta0.01_dim29_RNA-METH	roc_auc_ovo	ontix_B0.01	SVM	valid	OS_STATUS	-3.03196415452989		Exp2_TCGA_tune_ontix_beta0.01_dim29_RNA-METH	METH+RNA	29.0	TCGA
1285	97	Exp2_TCGA_tune_ontix_beta0.01_dim29_RNA-METH	roc_auc_ovo	ontix_B0.01	SVM	valid	PFS_STATUS	2.8696877489904584		Exp2_TCGA_tune_ontix_beta0.01_dim29_RNA-METH	METH+RNA	29.0	TCGA
1286	98	Exp2_TCGA_tune_ontix_beta0.01_dim29_RNA-METH	roc_auc_ovo	ontix_B0.01	SVM	valid	SEX	1.2271583911839683		Exp2_TCGA_tune_ontix_beta0.01_dim29_RNA-METH	METH+RNA	29.0	TCGA
1287	0	Exp2_TCGA_tune_ontix_beta0.01_dim29_RNA-METH	r2	PCA	Linear	test	AGE	4.887350990805235		Exp2_TCGA_tune_ontix_beta0.01_dim29_RNA-METH	METH+RNA	29.0	TCGA
1288	1	Exp2_TCGA_tune_ontix_beta0.01_dim29_RNA-METH	r2	PCA	Linear	test	ANEUPLOIDY_SCORE	10.427513929610297		Exp2_TCGA_tune_ontix_beta0.01_dim29_RNA-METH	METH+RNA	29.0	TCGA
1289	2	Exp2_TCGA_tune_ontix_beta0.01_dim29_RNA-METH	r2	PCA	Linear	test	MSI_SCORE_MANTIS	5.054051932001179		Exp2_TCGA_tune_ontix_beta0.01_dim29_RNA-METH	METH+RNA	29.0	TCGA
1290	3	Exp2_TCGA_tune_ontix_beta0.01_dim29_RNA-METH	r2	PCA	Linear	test	OS_MONTHS	4.952312470934091		Exp2_TCGA_tune_ontix_beta0.01_dim29_RNA-METH	METH+RNA	29.0	TCGA
1291	4	Exp2_TCGA_tune_ontix_beta0.01_dim29_RNA-METH	r2	PCA	Linear	test	TMB_NONSYNONYMOUS	5.98077518774161		Exp2_TCGA_tune_ontix_beta0.01_dim29_RNA-METH	METH+RNA	29.0	TCGA
1292	5	Exp2_TCGA_tune_ontix_beta0.01_dim29_RNA-METH	r2	PCA	Linear	train	AGE	2.3930285935719757		Exp2_TCGA_tune_ontix_beta0.01_dim29_RNA-METH	METH+RNA	29.0	TCGA
1293	6	Exp2_TCGA_tune_ontix_beta0.01_dim29_RNA-METH	r2	PCA	Linear	train	ANEUPLOIDY_SCORE	8.775337523644511		Exp2_TCGA_tune_ontix_beta0.01_dim29_RNA-METH	METH+RNA	29.0	TCGA
1294	7	Exp2_TCGA_tune_ontix_beta0.01_dim29_RNA-METH	r2	PCA	Linear	train	MSI_SCORE_MANTIS	5.858310892848286		Exp2_TCGA_tune_ontix_beta0.01_dim29_RNA-METH	METH+RNA	29.0	TCGA
1295	8	Exp2_TCGA_tune_ontix_beta0.01_dim29_RNA-METH	r2	PCA	Linear	train	OS_MONTHS	6.081510918565084		Exp2_TCGA_tune_ontix_beta0.01_dim29_RNA-METH	METH+RNA	29.0	TCGA
1296	9	Exp2_TCGA_tune_ontix_beta0.01_dim29_RNA-METH	r2	PCA	Linear	train	TMB_NONSYNONYMOUS	3.3394651116508434		Exp2_TCGA_tune_ontix_beta0.01_dim29_RNA-METH	METH+RNA	29.0	TCGA
1297	10	Exp2_TCGA_tune_ontix_beta0.01_dim29_RNA-METH	r2	PCA	Linear	valid	AGE	4.360281778120635		Exp2_TCGA_tune_ontix_beta0.01_dim29_RNA-METH	METH+RNA	29.0	TCGA
1298	11	Exp2_TCGA_tune_ontix_beta0.01_dim29_RNA-METH	r2	PCA	Linear	valid	ANEUPLOIDY_SCORE	7.126564812143108		Exp2_TCGA_tune_ontix_beta0.01_dim29_RNA-METH	METH+RNA	29.0	TCGA
1299	12	Exp2_TCGA_tune_ontix_beta0.01_dim29_RNA-METH	r2	PCA	Linear	valid	MSI_SCORE_MANTIS	19.264616838526987		Exp2_TCGA_tune_ontix_beta0.01_dim29_RNA-METH	METH+RNA	29.0	TCGA
1300	13	Exp2_TCGA_tune_ontix_beta0.01_dim29_RNA-METH	r2	PCA	Linear	valid	OS_MONTHS	5.577179486011718		Exp2_TCGA_tune_ontix_beta0.01_dim29_RNA-METH	METH+RNA	29.0	TCGA
1301	14	Exp2_TCGA_tune_ontix_beta0.01_dim29_RNA-METH	r2	PCA	Linear	valid	TMB_NONSYNONYMOUS	4.770352061960157		Exp2_TCGA_tune_ontix_beta0.01_dim29_RNA-METH	METH+RNA	29.0	TCGA
1302	15	Exp2_TCGA_tune_ontix_beta0.01_dim29_RNA-METH	r2	PCA	RF	test	AGE	2.246972078897704		Exp2_TCGA_tune_ontix_beta0.01_dim29_RNA-METH	METH+RNA	29.0	TCGA
1303	16	Exp2_TCGA_tune_ontix_beta0.01_dim29_RNA-METH	r2	PCA	RF	test	ANEUPLOIDY_SCORE	6.266162320624836		Exp2_TCGA_tune_ontix_beta0.01_dim29_RNA-METH	METH+RNA	29.0	TCGA
1304	17	Exp2_TCGA_tune_ontix_beta0.01_dim29_RNA-METH	r2	PCA	RF	test	MSI_SCORE_MANTIS	3.1423003485665744		Exp2_TCGA_tune_ontix_beta0.01_dim29_RNA-METH	METH+RNA	29.0	TCGA
1305	18	Exp2_TCGA_tune_ontix_beta0.01_dim29_RNA-METH	r2	PCA	RF	test	OS_MONTHS	3.7496769463103434		Exp2_TCGA_tune_ontix_beta0.01_dim29_RNA-METH	METH+RNA	29.0	TCGA
1306	19	Exp2_TCGA_tune_ontix_beta0.01_dim29_RNA-METH	r2	PCA	RF	test	TMB_NONSYNONYMOUS	3.84058843451681		Exp2_TCGA_tune_ontix_beta0.01_dim29_RNA-METH	METH+RNA	29.0	TCGA
1307	20	Exp2_TCGA_tune_ontix_beta0.01_dim29_RNA-METH	r2	PCA	RF	train	AGE	-3.008278331825189		Exp2_TCGA_tune_ontix_beta0.01_dim29_RNA-METH	METH+RNA	29.0	TCGA
1308	21	Exp2_TCGA_tune_ontix_beta0.01_dim29_RNA-METH	r2	PCA	RF	train	ANEUPLOIDY_SCORE	0.06684767117744807		Exp2_TCGA_tune_ontix_beta0.01_dim29_RNA-METH	METH+RNA	29.0	TCGA
1309	22	Exp2_TCGA_tune_ontix_beta0.01_dim29_RNA-METH	r2	PCA	RF	train	MSI_SCORE_MANTIS	1.4235560505059799		Exp2_TCGA_tune_ontix_beta0.01_dim29_RNA-METH	METH+RNA	29.0	TCGA
1310	23	Exp2_TCGA_tune_ontix_beta0.01_dim29_RNA-METH	r2	PCA	RF	train	OS_MONTHS	1.402962402253469		Exp2_TCGA_tune_ontix_beta0.01_dim29_RNA-METH	METH+RNA	29.0	TCGA
1311	24	Exp2_TCGA_tune_ontix_beta0.01_dim29_RNA-METH	r2	PCA	RF	train	TMB_NONSYNONYMOUS	1.2195905802968163		Exp2_TCGA_tune_ontix_beta0.01_dim29_RNA-METH	METH+RNA	29.0	TCGA
1312	25	Exp2_TCGA_tune_ontix_beta0.01_dim29_RNA-METH	r2	PCA	RF	valid	AGE	1.4048951718088436		Exp2_TCGA_tune_ontix_beta0.01_dim29_RNA-METH	METH+RNA	29.0	TCGA
1313	26	Exp2_TCGA_tune_ontix_beta0.01_dim29_RNA-METH	r2	PCA	RF	valid	ANEUPLOIDY_SCORE	5.131516431425872		Exp2_TCGA_tune_ontix_beta0.01_dim29_RNA-METH	METH+RNA	29.0	TCGA
1314	27	Exp2_TCGA_tune_ontix_beta0.01_dim29_RNA-METH	r2	PCA	RF	valid	MSI_SCORE_MANTIS	1.7414073753971566		Exp2_TCGA_tune_ontix_beta0.01_dim29_RNA-METH	METH+RNA	29.0	TCGA
1315	28	Exp2_TCGA_tune_ontix_beta0.01_dim29_RNA-METH	r2	PCA	RF	valid	OS_MONTHS	2.482378139594535		Exp2_TCGA_tune_ontix_beta0.01_dim29_RNA-METH	METH+RNA	29.0	TCGA
1316	29	Exp2_TCGA_tune_ontix_beta0.01_dim29_RNA-METH	r2	PCA	RF	valid	TMB_NONSYNONYMOUS	0.7299218043821485		Exp2_TCGA_tune_ontix_beta0.01_dim29_RNA-METH	METH+RNA	29.0	TCGA
1317	30	Exp2_TCGA_tune_ontix_beta0.01_dim29_RNA-METH	r2	PCA	SVM	test	AGE	4.424299599748678		Exp2_TCGA_tune_ontix_beta0.01_dim29_RNA-METH	METH+RNA	29.0	TCGA
1318	31	Exp2_TCGA_tune_ontix_beta0.01_dim29_RNA-METH	r2	PCA	SVM	test	ANEUPLOIDY_SCORE	5.135425999116524		Exp2_TCGA_tune_ontix_beta0.01_dim29_RNA-METH	METH+RNA	29.0	TCGA
1319	32	Exp2_TCGA_tune_ontix_beta0.01_dim29_RNA-METH	r2	PCA	SVM	test	MSI_SCORE_MANTIS	3.250124597723559		Exp2_TCGA_tune_ontix_beta0.01_dim29_RNA-METH	METH+RNA	29.0	TCGA
1320	33	Exp2_TCGA_tune_ontix_beta0.01_dim29_RNA-METH	r2	PCA	SVM	test	OS_MONTHS	6.87687115461342		Exp2_TCGA_tune_ontix_beta0.01_dim29_RNA-METH	METH+RNA	29.0	TCGA
1321	34	Exp2_TCGA_tune_ontix_beta0.01_dim29_RNA-METH	r2	PCA	SVM	test	TMB_NONSYNONYMOUS	8.472031249802479		Exp2_TCGA_tune_ontix_beta0.01_dim29_RNA-METH	METH+RNA	29.0	TCGA
1322	35	Exp2_TCGA_tune_ontix_beta0.01_dim29_RNA-METH	r2	PCA	SVM	train	AGE	1.9048590627049256		Exp2_TCGA_tune_ontix_beta0.01_dim29_RNA-METH	METH+RNA	29.0	TCGA
1323	36	Exp2_TCGA_tune_ontix_beta0.01_dim29_RNA-METH	r2	PCA	SVM	train	ANEUPLOIDY_SCORE	4.656635458518095		Exp2_TCGA_tune_ontix_beta0.01_dim29_RNA-METH	METH+RNA	29.0	TCGA
1324	37	Exp2_TCGA_tune_ontix_beta0.01_dim29_RNA-METH	r2	PCA	SVM	train	MSI_SCORE_MANTIS	0.033590508604104355		Exp2_TCGA_tune_ontix_beta0.01_dim29_RNA-METH	METH+RNA	29.0	TCGA
1325	38	Exp2_TCGA_tune_ontix_beta0.01_dim29_RNA-METH	r2	PCA	SVM	train	OS_MONTHS	6.02773249576077		Exp2_TCGA_tune_ontix_beta0.01_dim29_RNA-METH	METH+RNA	29.0	TCGA
1326	39	Exp2_TCGA_tune_ontix_beta0.01_dim29_RNA-METH	r2	PCA	SVM	train	TMB_NONSYNONYMOUS	7.7160613803069795		Exp2_TCGA_tune_ontix_beta0.01_dim29_RNA-METH	METH+RNA	29.0	TCGA
1327	40	Exp2_TCGA_tune_ontix_beta0.01_dim29_RNA-METH	r2	PCA	SVM	valid	AGE	2.887861304186577		Exp2_TCGA_tune_ontix_beta0.01_dim29_RNA-METH	METH+RNA	29.0	TCGA
1328	41	Exp2_TCGA_tune_ontix_beta0.01_dim29_RNA-METH	r2	PCA	SVM	valid	ANEUPLOIDY_SCORE	7.1890307123563595		Exp2_TCGA_tune_ontix_beta0.01_dim29_RNA-METH	METH+RNA	29.0	TCGA
1329	42	Exp2_TCGA_tune_ontix_beta0.01_dim29_RNA-METH	r2	PCA	SVM	valid	MSI_SCORE_MANTIS	3.020433483003159		Exp2_TCGA_tune_ontix_beta0.01_dim29_RNA-METH	METH+RNA	29.0	TCGA
1330	43	Exp2_TCGA_tune_ontix_beta0.01_dim29_RNA-METH	r2	PCA	SVM	valid	OS_MONTHS	5.9729100975413605		Exp2_TCGA_tune_ontix_beta0.01_dim29_RNA-METH	METH+RNA	29.0	TCGA
1331	44	Exp2_TCGA_tune_ontix_beta0.01_dim29_RNA-METH	r2	PCA	SVM	valid	TMB_NONSYNONYMOUS	6.137607143636076		Exp2_TCGA_tune_ontix_beta0.01_dim29_RNA-METH	METH+RNA	29.0	TCGA
1332	45	Exp2_TCGA_tune_ontix_beta0.01_dim29_RNA-METH	roc_auc_ovo	PCA	Linear	test	AJCC_PATHOLOGIC_TUMOR_STAGE_SHORT	7.500320419897564		Exp2_TCGA_tune_ontix_beta0.01_dim29_RNA-METH	METH+RNA	29.0	TCGA
1333	46	Exp2_TCGA_tune_ontix_beta0.01_dim29_RNA-METH	roc_auc_ovo	PCA	Linear	test	CANCER_TYPE_ACRONYM	6.444870075429187		Exp2_TCGA_tune_ontix_beta0.01_dim29_RNA-METH	METH+RNA	29.0	TCGA
1334	47	Exp2_TCGA_tune_ontix_beta0.01_dim29_RNA-METH	roc_auc_ovo	PCA	Linear	test	DFS_STATUS	10.586842016726614		Exp2_TCGA_tune_ontix_beta0.01_dim29_RNA-METH	METH+RNA	29.0	TCGA
1335	48	Exp2_TCGA_tune_ontix_beta0.01_dim29_RNA-METH	roc_auc_ovo	PCA	Linear	test	OS_STATUS	2.659035021186261		Exp2_TCGA_tune_ontix_beta0.01_dim29_RNA-METH	METH+RNA	29.0	TCGA
1336	49	Exp2_TCGA_tune_ontix_beta0.01_dim29_RNA-METH	roc_auc_ovo	PCA	Linear	test	PFS_STATUS	6.201065463152114		Exp2_TCGA_tune_ontix_beta0.01_dim29_RNA-METH	METH+RNA	29.0	TCGA
1337	50	Exp2_TCGA_tune_ontix_beta0.01_dim29_RNA-METH	roc_auc_ovo	PCA	Linear	test	SEX	1.4076325634374363		Exp2_TCGA_tune_ontix_beta0.01_dim29_RNA-METH	METH+RNA	29.0	TCGA
1338	51	Exp2_TCGA_tune_ontix_beta0.01_dim29_RNA-METH	roc_auc_ovo	PCA	Linear	train	AJCC_PATHOLOGIC_TUMOR_STAGE_SHORT	2.1582090999744956		Exp2_TCGA_tune_ontix_beta0.01_dim29_RNA-METH	METH+RNA	29.0	TCGA
1339	52	Exp2_TCGA_tune_ontix_beta0.01_dim29_RNA-METH	roc_auc_ovo	PCA	Linear	train	CANCER_TYPE_ACRONYM	4.746183698674091		Exp2_TCGA_tune_ontix_beta0.01_dim29_RNA-METH	METH+RNA	29.0	TCGA
1340	53	Exp2_TCGA_tune_ontix_beta0.01_dim29_RNA-METH	roc_auc_ovo	PCA	Linear	train	DFS_STATUS	9.678897889572067		Exp2_TCGA_tune_ontix_beta0.01_dim29_RNA-METH	METH+RNA	29.0	TCGA
1341	54	Exp2_TCGA_tune_ontix_beta0.01_dim29_RNA-METH	roc_auc_ovo	PCA	Linear	train	OS_STATUS	0.9978488341490215		Exp2_TCGA_tune_ontix_beta0.01_dim29_RNA-METH	METH+RNA	29.0	TCGA
1342	55	Exp2_TCGA_tune_ontix_beta0.01_dim29_RNA-METH	roc_auc_ovo	PCA	Linear	train	PFS_STATUS	2.042652405902401		Exp2_TCGA_tune_ontix_beta0.01_dim29_RNA-METH	METH+RNA	29.0	TCGA
1343	56	Exp2_TCGA_tune_ontix_beta0.01_dim29_RNA-METH	roc_auc_ovo	PCA	Linear	train	SEX	1.3918141952648786		Exp2_TCGA_tune_ontix_beta0.01_dim29_RNA-METH	METH+RNA	29.0	TCGA
1344	57	Exp2_TCGA_tune_ontix_beta0.01_dim29_RNA-METH	roc_auc_ovo	PCA	Linear	valid	AJCC_PATHOLOGIC_TUMOR_STAGE_SHORT	0.8433336462141173		Exp2_TCGA_tune_ontix_beta0.01_dim29_RNA-METH	METH+RNA	29.0	TCGA
1345	58	Exp2_TCGA_tune_ontix_beta0.01_dim29_RNA-METH	roc_auc_ovo	PCA	Linear	valid	CANCER_TYPE_ACRONYM	13.150438637174709		Exp2_TCGA_tune_ontix_beta0.01_dim29_RNA-METH	METH+RNA	29.0	TCGA
1346	59	Exp2_TCGA_tune_ontix_beta0.01_dim29_RNA-METH	roc_auc_ovo	PCA	Linear	valid	DFS_STATUS	10.564056191996333		Exp2_TCGA_tune_ontix_beta0.01_dim29_RNA-METH	METH+RNA	29.0	TCGA
1347	60	Exp2_TCGA_tune_ontix_beta0.01_dim29_RNA-METH	roc_auc_ovo	PCA	Linear	valid	OS_STATUS	-1.9213698008408189		Exp2_TCGA_tune_ontix_beta0.01_dim29_RNA-METH	METH+RNA	29.0	TCGA
1348	61	Exp2_TCGA_tune_ontix_beta0.01_dim29_RNA-METH	roc_auc_ovo	PCA	Linear	valid	PFS_STATUS	4.070841612670815		Exp2_TCGA_tune_ontix_beta0.01_dim29_RNA-METH	METH+RNA	29.0	TCGA
1349	62	Exp2_TCGA_tune_ontix_beta0.01_dim29_RNA-METH	roc_auc_ovo	PCA	Linear	valid	SEX	1.3721898699850716		Exp2_TCGA_tune_ontix_beta0.01_dim29_RNA-METH	METH+RNA	29.0	TCGA
1350	63	Exp2_TCGA_tune_ontix_beta0.01_dim29_RNA-METH	roc_auc_ovo	PCA	RF	test	AJCC_PATHOLOGIC_TUMOR_STAGE_SHORT	0.40605903752174577		Exp2_TCGA_tune_ontix_beta0.01_dim29_RNA-METH	METH+RNA	29.0	TCGA
1351	64	Exp2_TCGA_tune_ontix_beta0.01_dim29_RNA-METH	roc_auc_ovo	PCA	RF	test	CANCER_TYPE_ACRONYM	1.259790963628648		Exp2_TCGA_tune_ontix_beta0.01_dim29_RNA-METH	METH+RNA	29.0	TCGA
1352	65	Exp2_TCGA_tune_ontix_beta0.01_dim29_RNA-METH	roc_auc_ovo	PCA	RF	test	DFS_STATUS	6.511626072288549		Exp2_TCGA_tune_ontix_beta0.01_dim29_RNA-METH	METH+RNA	29.0	TCGA
1353	66	Exp2_TCGA_tune_ontix_beta0.01_dim29_RNA-METH	roc_auc_ovo	PCA	RF	test	OS_STATUS	-1.0639589885642056		Exp2_TCGA_tune_ontix_beta0.01_dim29_RNA-METH	METH+RNA	29.0	TCGA
1354	67	Exp2_TCGA_tune_ontix_beta0.01_dim29_RNA-METH	roc_auc_ovo	PCA	RF	test	PFS_STATUS	3.513993178496307		Exp2_TCGA_tune_ontix_beta0.01_dim29_RNA-METH	METH+RNA	29.0	TCGA
1355	68	Exp2_TCGA_tune_ontix_beta0.01_dim29_RNA-METH	roc_auc_ovo	PCA	RF	test	SEX	1.1909688890846264		Exp2_TCGA_tune_ontix_beta0.01_dim29_RNA-METH	METH+RNA	29.0	TCGA
1356	69	Exp2_TCGA_tune_ontix_beta0.01_dim29_RNA-METH	roc_auc_ovo	PCA	RF	train	AJCC_PATHOLOGIC_TUMOR_STAGE_SHORT	-4.602028874748246		Exp2_TCGA_tune_ontix_beta0.01_dim29_RNA-METH	METH+RNA	29.0	TCGA
1357	70	Exp2_TCGA_tune_ontix_beta0.01_dim29_RNA-METH	roc_auc_ovo	PCA	RF	train	CANCER_TYPE_ACRONYM	-2.246782414832576		Exp2_TCGA_tune_ontix_beta0.01_dim29_RNA-METH	METH+RNA	29.0	TCGA
1358	71	Exp2_TCGA_tune_ontix_beta0.01_dim29_RNA-METH	roc_auc_ovo	PCA	RF	train	DFS_STATUS	-4.170048578606181		Exp2_TCGA_tune_ontix_beta0.01_dim29_RNA-METH	METH+RNA	29.0	TCGA
1359	72	Exp2_TCGA_tune_ontix_beta0.01_dim29_RNA-METH	roc_auc_ovo	PCA	RF	train	OS_STATUS	-0.37235155287328137		Exp2_TCGA_tune_ontix_beta0.01_dim29_RNA-METH	METH+RNA	29.0	TCGA
1360	73	Exp2_TCGA_tune_ontix_beta0.01_dim29_RNA-METH	roc_auc_ovo	PCA	RF	train	PFS_STATUS	-0.0870296616215153		Exp2_TCGA_tune_ontix_beta0.01_dim29_RNA-METH	METH+RNA	29.0	TCGA
1361	74	Exp2_TCGA_tune_ontix_beta0.01_dim29_RNA-METH	roc_auc_ovo	PCA	RF	train	SEX	1.143778065049682		Exp2_TCGA_tune_ontix_beta0.01_dim29_RNA-METH	METH+RNA	29.0	TCGA
1362	75	Exp2_TCGA_tune_ontix_beta0.01_dim29_RNA-METH	roc_auc_ovo	PCA	RF	valid	AJCC_PATHOLOGIC_TUMOR_STAGE_SHORT	3.3729777268751997		Exp2_TCGA_tune_ontix_beta0.01_dim29_RNA-METH	METH+RNA	29.0	TCGA
1363	76	Exp2_TCGA_tune_ontix_beta0.01_dim29_RNA-METH	roc_auc_ovo	PCA	RF	valid	CANCER_TYPE_ACRONYM	2.065213085781752		Exp2_TCGA_tune_ontix_beta0.01_dim29_RNA-METH	METH+RNA	29.0	TCGA
1364	77	Exp2_TCGA_tune_ontix_beta0.01_dim29_RNA-METH	roc_auc_ovo	PCA	RF	valid	DFS_STATUS	3.4055219811894517		Exp2_TCGA_tune_ontix_beta0.01_dim29_RNA-METH	METH+RNA	29.0	TCGA
1365	78	Exp2_TCGA_tune_ontix_beta0.01_dim29_RNA-METH	roc_auc_ovo	PCA	RF	valid	OS_STATUS	-0.7077517013416874		Exp2_TCGA_tune_ontix_beta0.01_dim29_RNA-METH	METH+RNA	29.0	TCGA
1366	79	Exp2_TCGA_tune_ontix_beta0.01_dim29_RNA-METH	roc_auc_ovo	PCA	RF	valid	PFS_STATUS	1.8611696702112475		Exp2_TCGA_tune_ontix_beta0.01_dim29_RNA-METH	METH+RNA	29.0	TCGA
1367	80	Exp2_TCGA_tune_ontix_beta0.01_dim29_RNA-METH	roc_auc_ovo	PCA	RF	valid	SEX	1.1526793364830237		Exp2_TCGA_tune_ontix_beta0.01_dim29_RNA-METH	METH+RNA	29.0	TCGA
1368	81	Exp2_TCGA_tune_ontix_beta0.01_dim29_RNA-METH	roc_auc_ovo	PCA	SVM	test	AJCC_PATHOLOGIC_TUMOR_STAGE_SHORT	8.668972726578874		Exp2_TCGA_tune_ontix_beta0.01_dim29_RNA-METH	METH+RNA	29.0	TCGA
1369	82	Exp2_TCGA_tune_ontix_beta0.01_dim29_RNA-METH	roc_auc_ovo	PCA	SVM	test	CANCER_TYPE_ACRONYM	8.854910516756478		Exp2_TCGA_tune_ontix_beta0.01_dim29_RNA-METH	METH+RNA	29.0	TCGA
1370	83	Exp2_TCGA_tune_ontix_beta0.01_dim29_RNA-METH	roc_auc_ovo	PCA	SVM	test	DFS_STATUS	10.71866629259976		Exp2_TCGA_tune_ontix_beta0.01_dim29_RNA-METH	METH+RNA	29.0	TCGA
1371	84	Exp2_TCGA_tune_ontix_beta0.01_dim29_RNA-METH	roc_auc_ovo	PCA	SVM	test	OS_STATUS	5.73621844397434		Exp2_TCGA_tune_ontix_beta0.01_dim29_RNA-METH	METH+RNA	29.0	TCGA
1372	85	Exp2_TCGA_tune_ontix_beta0.01_dim29_RNA-METH	roc_auc_ovo	PCA	SVM	test	PFS_STATUS	3.5214367004122726		Exp2_TCGA_tune_ontix_beta0.01_dim29_RNA-METH	METH+RNA	29.0	TCGA
1373	86	Exp2_TCGA_tune_ontix_beta0.01_dim29_RNA-METH	roc_auc_ovo	PCA	SVM	test	SEX	1.281231110364729		Exp2_TCGA_tune_ontix_beta0.01_dim29_RNA-METH	METH+RNA	29.0	TCGA
1374	87	Exp2_TCGA_tune_ontix_beta0.01_dim29_RNA-METH	roc_auc_ovo	PCA	SVM	train	AJCC_PATHOLOGIC_TUMOR_STAGE_SHORT	-2.34148626219265		Exp2_TCGA_tune_ontix_beta0.01_dim29_RNA-METH	METH+RNA	29.0	TCGA
1375	88	Exp2_TCGA_tune_ontix_beta0.01_dim29_RNA-METH	roc_auc_ovo	PCA	SVM	train	CANCER_TYPE_ACRONYM	2.4511524112906082		Exp2_TCGA_tune_ontix_beta0.01_dim29_RNA-METH	METH+RNA	29.0	TCGA
1376	89	Exp2_TCGA_tune_ontix_beta0.01_dim29_RNA-METH	roc_auc_ovo	PCA	SVM	train	DFS_STATUS	-3.396282512932302		Exp2_TCGA_tune_ontix_beta0.01_dim29_RNA-METH	METH+RNA	29.0	TCGA
1377	90	Exp2_TCGA_tune_ontix_beta0.01_dim29_RNA-METH	roc_auc_ovo	PCA	SVM	train	OS_STATUS	-3.7344951149409145		Exp2_TCGA_tune_ontix_beta0.01_dim29_RNA-METH	METH+RNA	29.0	TCGA
1378	91	Exp2_TCGA_tune_ontix_beta0.01_dim29_RNA-METH	roc_auc_ovo	PCA	SVM	train	PFS_STATUS	-3.346742134432718		Exp2_TCGA_tune_ontix_beta0.01_dim29_RNA-METH	METH+RNA	29.0	TCGA
1379	92	Exp2_TCGA_tune_ontix_beta0.01_dim29_RNA-METH	roc_auc_ovo	PCA	SVM	train	SEX	1.1696441799770234		Exp2_TCGA_tune_ontix_beta0.01_dim29_RNA-METH	METH+RNA	29.0	TCGA
1380	93	Exp2_TCGA_tune_ontix_beta0.01_dim29_RNA-METH	roc_auc_ovo	PCA	SVM	valid	AJCC_PATHOLOGIC_TUMOR_STAGE_SHORT	8.96299141905378		Exp2_TCGA_tune_ontix_beta0.01_dim29_RNA-METH	METH+RNA	29.0	TCGA
1381	94	Exp2_TCGA_tune_ontix_beta0.01_dim29_RNA-METH	roc_auc_ovo	PCA	SVM	valid	CANCER_TYPE_ACRONYM	6.6800147041851625		Exp2_TCGA_tune_ontix_beta0.01_dim29_RNA-METH	METH+RNA	29.0	TCGA
1382	95	Exp2_TCGA_tune_ontix_beta0.01_dim29_RNA-METH	roc_auc_ovo	PCA	SVM	valid	DFS_STATUS	4.5727091687718895		Exp2_TCGA_tune_ontix_beta0.01_dim29_RNA-METH	METH+RNA	29.0	TCGA
1383	96	Exp2_TCGA_tune_ontix_beta0.01_dim29_RNA-METH	roc_auc_ovo	PCA	SVM	valid	OS_STATUS	-3.3006620946011567		Exp2_TCGA_tune_ontix_beta0.01_dim29_RNA-METH	METH+RNA	29.0	TCGA
1384	97	Exp2_TCGA_tune_ontix_beta0.01_dim29_RNA-METH	roc_auc_ovo	PCA	SVM	valid	PFS_STATUS	3.1076246643545713		Exp2_TCGA_tune_ontix_beta0.01_dim29_RNA-METH	METH+RNA	29.0	TCGA
1385	98	Exp2_TCGA_tune_ontix_beta0.01_dim29_RNA-METH	roc_auc_ovo	PCA	SVM	valid	SEX	1.2332242483230649		Exp2_TCGA_tune_ontix_beta0.01_dim29_RNA-METH	METH+RNA	29.0	TCGA
1386	0	Exp2_TCGA_tune_ontix_beta0.01_dim29_RNA-METH	r2	UMAP	Linear	test	AGE	4.074792950519337		Exp2_TCGA_tune_ontix_beta0.01_dim29_RNA-METH	METH+RNA	29.0	TCGA
1387	1	Exp2_TCGA_tune_ontix_beta0.01_dim29_RNA-METH	r2	UMAP	Linear	test	ANEUPLOIDY_SCORE	5.328797682345553		Exp2_TCGA_tune_ontix_beta0.01_dim29_RNA-METH	METH+RNA	29.0	TCGA
1388	2	Exp2_TCGA_tune_ontix_beta0.01_dim29_RNA-METH	r2	UMAP	Linear	test	MSI_SCORE_MANTIS	4.255327450242971		Exp2_TCGA_tune_ontix_beta0.01_dim29_RNA-METH	METH+RNA	29.0	TCGA
1389	3	Exp2_TCGA_tune_ontix_beta0.01_dim29_RNA-METH	r2	UMAP	Linear	test	OS_MONTHS	6.272369609773585		Exp2_TCGA_tune_ontix_beta0.01_dim29_RNA-METH	METH+RNA	29.0	TCGA
1390	4	Exp2_TCGA_tune_ontix_beta0.01_dim29_RNA-METH	r2	UMAP	Linear	test	TMB_NONSYNONYMOUS	7.457687220636738		Exp2_TCGA_tune_ontix_beta0.01_dim29_RNA-METH	METH+RNA	29.0	TCGA
1391	5	Exp2_TCGA_tune_ontix_beta0.01_dim29_RNA-METH	r2	UMAP	Linear	train	AGE	1.982810720564751		Exp2_TCGA_tune_ontix_beta0.01_dim29_RNA-METH	METH+RNA	29.0	TCGA
1392	6	Exp2_TCGA_tune_ontix_beta0.01_dim29_RNA-METH	r2	UMAP	Linear	train	ANEUPLOIDY_SCORE	4.493520661255077		Exp2_TCGA_tune_ontix_beta0.01_dim29_RNA-METH	METH+RNA	29.0	TCGA
1393	7	Exp2_TCGA_tune_ontix_beta0.01_dim29_RNA-METH	r2	UMAP	Linear	train	MSI_SCORE_MANTIS	4.584397516354703		Exp2_TCGA_tune_ontix_beta0.01_dim29_RNA-METH	METH+RNA	29.0	TCGA
1394	8	Exp2_TCGA_tune_ontix_beta0.01_dim29_RNA-METH	r2	UMAP	Linear	train	OS_MONTHS	6.467366473637158		Exp2_TCGA_tune_ontix_beta0.01_dim29_RNA-METH	METH+RNA	29.0	TCGA
1395	9	Exp2_TCGA_tune_ontix_beta0.01_dim29_RNA-METH	r2	UMAP	Linear	train	TMB_NONSYNONYMOUS	3.80963810002467		Exp2_TCGA_tune_ontix_beta0.01_dim29_RNA-METH	METH+RNA	29.0	TCGA
1396	10	Exp2_TCGA_tune_ontix_beta0.01_dim29_RNA-METH	r2	UMAP	Linear	valid	AGE	4.464958872287137		Exp2_TCGA_tune_ontix_beta0.01_dim29_RNA-METH	METH+RNA	29.0	TCGA
1397	11	Exp2_TCGA_tune_ontix_beta0.01_dim29_RNA-METH	r2	UMAP	Linear	valid	ANEUPLOIDY_SCORE	3.7653799024526213		Exp2_TCGA_tune_ontix_beta0.01_dim29_RNA-METH	METH+RNA	29.0	TCGA
1398	12	Exp2_TCGA_tune_ontix_beta0.01_dim29_RNA-METH	r2	UMAP	Linear	valid	MSI_SCORE_MANTIS	18.328542771120496		Exp2_TCGA_tune_ontix_beta0.01_dim29_RNA-METH	METH+RNA	29.0	TCGA
1399	13	Exp2_TCGA_tune_ontix_beta0.01_dim29_RNA-METH	r2	UMAP	Linear	valid	OS_MONTHS	6.823160686883986		Exp2_TCGA_tune_ontix_beta0.01_dim29_RNA-METH	METH+RNA	29.0	TCGA
1400	14	Exp2_TCGA_tune_ontix_beta0.01_dim29_RNA-METH	r2	UMAP	Linear	valid	TMB_NONSYNONYMOUS	7.747794392846834		Exp2_TCGA_tune_ontix_beta0.01_dim29_RNA-METH	METH+RNA	29.0	TCGA
1401	15	Exp2_TCGA_tune_ontix_beta0.01_dim29_RNA-METH	r2	UMAP	RF	test	AGE	1.8064917755224854		Exp2_TCGA_tune_ontix_beta0.01_dim29_RNA-METH	METH+RNA	29.0	TCGA
1402	16	Exp2_TCGA_tune_ontix_beta0.01_dim29_RNA-METH	r2	UMAP	RF	test	ANEUPLOIDY_SCORE	6.780136230496432		Exp2_TCGA_tune_ontix_beta0.01_dim29_RNA-METH	METH+RNA	29.0	TCGA
1403	17	Exp2_TCGA_tune_ontix_beta0.01_dim29_RNA-METH	r2	UMAP	RF	test	MSI_SCORE_MANTIS	4.13123058017702		Exp2_TCGA_tune_ontix_beta0.01_dim29_RNA-METH	METH+RNA	29.0	TCGA
1404	18	Exp2_TCGA_tune_ontix_beta0.01_dim29_RNA-METH	r2	UMAP	RF	test	OS_MONTHS	4.36777715303346		Exp2_TCGA_tune_ontix_beta0.01_dim29_RNA-METH	METH+RNA	29.0	TCGA
1405	19	Exp2_TCGA_tune_ontix_beta0.01_dim29_RNA-METH	r2	UMAP	RF	test	TMB_NONSYNONYMOUS	3.5637048312765933		Exp2_TCGA_tune_ontix_beta0.01_dim29_RNA-METH	METH+RNA	29.0	TCGA
1406	20	Exp2_TCGA_tune_ontix_beta0.01_dim29_RNA-METH	r2	UMAP	RF	train	AGE	-2.284466127637247		Exp2_TCGA_tune_ontix_beta0.01_dim29_RNA-METH	METH+RNA	29.0	TCGA
1407	21	Exp2_TCGA_tune_ontix_beta0.01_dim29_RNA-METH	r2	UMAP	RF	train	ANEUPLOIDY_SCORE	-2.553767138566516		Exp2_TCGA_tune_ontix_beta0.01_dim29_RNA-METH	METH+RNA	29.0	TCGA
1408	22	Exp2_TCGA_tune_ontix_beta0.01_dim29_RNA-METH	r2	UMAP	RF	train	MSI_SCORE_MANTIS	2.2743984975428777		Exp2_TCGA_tune_ontix_beta0.01_dim29_RNA-METH	METH+RNA	29.0	TCGA
1409	23	Exp2_TCGA_tune_ontix_beta0.01_dim29_RNA-METH	r2	UMAP	RF	train	OS_MONTHS	-3.971782287300979		Exp2_TCGA_tune_ontix_beta0.01_dim29_RNA-METH	METH+RNA	29.0	TCGA
1410	24	Exp2_TCGA_tune_ontix_beta0.01_dim29_RNA-METH	r2	UMAP	RF	train	TMB_NONSYNONYMOUS	1.5650395273658324		Exp2_TCGA_tune_ontix_beta0.01_dim29_RNA-METH	METH+RNA	29.0	TCGA
1411	25	Exp2_TCGA_tune_ontix_beta0.01_dim29_RNA-METH	r2	UMAP	RF	valid	AGE	2.445036420187663		Exp2_TCGA_tune_ontix_beta0.01_dim29_RNA-METH	METH+RNA	29.0	TCGA
1412	26	Exp2_TCGA_tune_ontix_beta0.01_dim29_RNA-METH	r2	UMAP	RF	valid	ANEUPLOIDY_SCORE	2.8626300337149564		Exp2_TCGA_tune_ontix_beta0.01_dim29_RNA-METH	METH+RNA	29.0	TCGA
1413	27	Exp2_TCGA_tune_ontix_beta0.01_dim29_RNA-METH	r2	UMAP	RF	valid	MSI_SCORE_MANTIS	4.422150622258624		Exp2_TCGA_tune_ontix_beta0.01_dim29_RNA-METH	METH+RNA	29.0	TCGA
1414	28	Exp2_TCGA_tune_ontix_beta0.01_dim29_RNA-METH	r2	UMAP	RF	valid	OS_MONTHS	2.7482121501128867		Exp2_TCGA_tune_ontix_beta0.01_dim29_RNA-METH	METH+RNA	29.0	TCGA
1415	29	Exp2_TCGA_tune_ontix_beta0.01_dim29_RNA-METH	r2	UMAP	RF	valid	TMB_NONSYNONYMOUS	2.172686947427029		Exp2_TCGA_tune_ontix_beta0.01_dim29_RNA-METH	METH+RNA	29.0	TCGA
1416	30	Exp2_TCGA_tune_ontix_beta0.01_dim29_RNA-METH	r2	UMAP	SVM	test	AGE	-2.3447960273293185		Exp2_TCGA_tune_ontix_beta0.01_dim29_RNA-METH	METH+RNA	29.0	TCGA
1417	31	Exp2_TCGA_tune_ontix_beta0.01_dim29_RNA-METH	r2	UMAP	SVM	test	ANEUPLOIDY_SCORE	-1.6614610604775975		Exp2_TCGA_tune_ontix_beta0.01_dim29_RNA-METH	METH+RNA	29.0	TCGA
1418	32	Exp2_TCGA_tune_ontix_beta0.01_dim29_RNA-METH	r2	UMAP	SVM	test	MSI_SCORE_MANTIS	-1.675137439423245		Exp2_TCGA_tune_ontix_beta0.01_dim29_RNA-METH	METH+RNA	29.0	TCGA
1419	33	Exp2_TCGA_tune_ontix_beta0.01_dim29_RNA-METH	r2	UMAP	SVM	test	OS_MONTHS	1.457126389196974		Exp2_TCGA_tune_ontix_beta0.01_dim29_RNA-METH	METH+RNA	29.0	TCGA
1420	34	Exp2_TCGA_tune_ontix_beta0.01_dim29_RNA-METH	r2	UMAP	SVM	test	TMB_NONSYNONYMOUS	-2.014454072153089		Exp2_TCGA_tune_ontix_beta0.01_dim29_RNA-METH	METH+RNA	29.0	TCGA
1421	35	Exp2_TCGA_tune_ontix_beta0.01_dim29_RNA-METH	r2	UMAP	SVM	train	AGE	-2.7041733527081195		Exp2_TCGA_tune_ontix_beta0.01_dim29_RNA-METH	METH+RNA	29.0	TCGA
1422	36	Exp2_TCGA_tune_ontix_beta0.01_dim29_RNA-METH	r2	UMAP	SVM	train	ANEUPLOIDY_SCORE	-4.389707682257055		Exp2_TCGA_tune_ontix_beta0.01_dim29_RNA-METH	METH+RNA	29.0	TCGA
1423	37	Exp2_TCGA_tune_ontix_beta0.01_dim29_RNA-METH	r2	UMAP	SVM	train	MSI_SCORE_MANTIS	-14.319270779120565		Exp2_TCGA_tune_ontix_beta0.01_dim29_RNA-METH	METH+RNA	29.0	TCGA
1424	38	Exp2_TCGA_tune_ontix_beta0.01_dim29_RNA-METH	r2	UMAP	SVM	train	OS_MONTHS	-3.3617751950298915		Exp2_TCGA_tune_ontix_beta0.01_dim29_RNA-METH	METH+RNA	29.0	TCGA
1425	39	Exp2_TCGA_tune_ontix_beta0.01_dim29_RNA-METH	r2	UMAP	SVM	train	TMB_NONSYNONYMOUS	-2.197797396191351		Exp2_TCGA_tune_ontix_beta0.01_dim29_RNA-METH	METH+RNA	29.0	TCGA
1426	40	Exp2_TCGA_tune_ontix_beta0.01_dim29_RNA-METH	r2	UMAP	SVM	valid	AGE	-0.888812439960657		Exp2_TCGA_tune_ontix_beta0.01_dim29_RNA-METH	METH+RNA	29.0	TCGA
1427	41	Exp2_TCGA_tune_ontix_beta0.01_dim29_RNA-METH	r2	UMAP	SVM	valid	ANEUPLOIDY_SCORE	-3.2482602888732086		Exp2_TCGA_tune_ontix_beta0.01_dim29_RNA-METH	METH+RNA	29.0	TCGA
1428	42	Exp2_TCGA_tune_ontix_beta0.01_dim29_RNA-METH	r2	UMAP	SVM	valid	MSI_SCORE_MANTIS	-0.9496523542296446		Exp2_TCGA_tune_ontix_beta0.01_dim29_RNA-METH	METH+RNA	29.0	TCGA
1429	43	Exp2_TCGA_tune_ontix_beta0.01_dim29_RNA-METH	r2	UMAP	SVM	valid	OS_MONTHS	0.8261423652141924		Exp2_TCGA_tune_ontix_beta0.01_dim29_RNA-METH	METH+RNA	29.0	TCGA
1430	44	Exp2_TCGA_tune_ontix_beta0.01_dim29_RNA-METH	r2	UMAP	SVM	valid	TMB_NONSYNONYMOUS	-0.9869513596574118		Exp2_TCGA_tune_ontix_beta0.01_dim29_RNA-METH	METH+RNA	29.0	TCGA
1431	45	Exp2_TCGA_tune_ontix_beta0.01_dim29_RNA-METH	roc_auc_ovo	UMAP	Linear	test	AJCC_PATHOLOGIC_TUMOR_STAGE_SHORT	-2.2614079344890095		Exp2_TCGA_tune_ontix_beta0.01_dim29_RNA-METH	METH+RNA	29.0	TCGA
1432	46	Exp2_TCGA_tune_ontix_beta0.01_dim29_RNA-METH	roc_auc_ovo	UMAP	Linear	test	CANCER_TYPE_ACRONYM	4.305655943529716		Exp2_TCGA_tune_ontix_beta0.01_dim29_RNA-METH	METH+RNA	29.0	TCGA
1433	47	Exp2_TCGA_tune_ontix_beta0.01_dim29_RNA-METH	roc_auc_ovo	UMAP	Linear	test	DFS_STATUS	10.86887222229244		Exp2_TCGA_tune_ontix_beta0.01_dim29_RNA-METH	METH+RNA	29.0	TCGA
1434	48	Exp2_TCGA_tune_ontix_beta0.01_dim29_RNA-METH	roc_auc_ovo	UMAP	Linear	test	OS_STATUS	7.68740512367522		Exp2_TCGA_tune_ontix_beta0.01_dim29_RNA-METH	METH+RNA	29.0	TCGA
1435	49	Exp2_TCGA_tune_ontix_beta0.01_dim29_RNA-METH	roc_auc_ovo	UMAP	Linear	test	PFS_STATUS	-7.714172613998694		Exp2_TCGA_tune_ontix_beta0.01_dim29_RNA-METH	METH+RNA	29.0	TCGA
1436	50	Exp2_TCGA_tune_ontix_beta0.01_dim29_RNA-METH	roc_auc_ovo	UMAP	Linear	test	SEX	0.31520694323587933		Exp2_TCGA_tune_ontix_beta0.01_dim29_RNA-METH	METH+RNA	29.0	TCGA
1437	51	Exp2_TCGA_tune_ontix_beta0.01_dim29_RNA-METH	roc_auc_ovo	UMAP	Linear	train	AJCC_PATHOLOGIC_TUMOR_STAGE_SHORT	-1.8703156107488328		Exp2_TCGA_tune_ontix_beta0.01_dim29_RNA-METH	METH+RNA	29.0	TCGA
1438	52	Exp2_TCGA_tune_ontix_beta0.01_dim29_RNA-METH	roc_auc_ovo	UMAP	Linear	train	CANCER_TYPE_ACRONYM	1.2506502704436382		Exp2_TCGA_tune_ontix_beta0.01_dim29_RNA-METH	METH+RNA	29.0	TCGA
1439	53	Exp2_TCGA_tune_ontix_beta0.01_dim29_RNA-METH	roc_auc_ovo	UMAP	Linear	train	DFS_STATUS	10.443312833547642		Exp2_TCGA_tune_ontix_beta0.01_dim29_RNA-METH	METH+RNA	29.0	TCGA
1440	54	Exp2_TCGA_tune_ontix_beta0.01_dim29_RNA-METH	roc_auc_ovo	UMAP	Linear	train	OS_STATUS	0.577838519475531		Exp2_TCGA_tune_ontix_beta0.01_dim29_RNA-METH	METH+RNA	29.0	TCGA
1441	55	Exp2_TCGA_tune_ontix_beta0.01_dim29_RNA-METH	roc_auc_ovo	UMAP	Linear	train	PFS_STATUS	0.3435277366244034		Exp2_TCGA_tune_ontix_beta0.01_dim29_RNA-METH	METH+RNA	29.0	TCGA
1442	56	Exp2_TCGA_tune_ontix_beta0.01_dim29_RNA-METH	roc_auc_ovo	UMAP	Linear	train	SEX	0.266790475386806		Exp2_TCGA_tune_ontix_beta0.01_dim29_RNA-METH	METH+RNA	29.0	TCGA
1443	57	Exp2_TCGA_tune_ontix_beta0.01_dim29_RNA-METH	roc_auc_ovo	UMAP	Linear	valid	AJCC_PATHOLOGIC_TUMOR_STAGE_SHORT	-4.405319707589858		Exp2_TCGA_tune_ontix_beta0.01_dim29_RNA-METH	METH+RNA	29.0	TCGA
1444	58	Exp2_TCGA_tune_ontix_beta0.01_dim29_RNA-METH	roc_auc_ovo	UMAP	Linear	valid	CANCER_TYPE_ACRONYM	9.165458739461705		Exp2_TCGA_tune_ontix_beta0.01_dim29_RNA-METH	METH+RNA	29.0	TCGA
1445	59	Exp2_TCGA_tune_ontix_beta0.01_dim29_RNA-METH	roc_auc_ovo	UMAP	Linear	valid	DFS_STATUS	11.4272664341729		Exp2_TCGA_tune_ontix_beta0.01_dim29_RNA-METH	METH+RNA	29.0	TCGA
1446	60	Exp2_TCGA_tune_ontix_beta0.01_dim29_RNA-METH	roc_auc_ovo	UMAP	Linear	valid	OS_STATUS	-0.874217515971571		Exp2_TCGA_tune_ontix_beta0.01_dim29_RNA-METH	METH+RNA	29.0	TCGA
1447	61	Exp2_TCGA_tune_ontix_beta0.01_dim29_RNA-METH	roc_auc_ovo	UMAP	Linear	valid	PFS_STATUS	-3.844938717411493		Exp2_TCGA_tune_ontix_beta0.01_dim29_RNA-METH	METH+RNA	29.0	TCGA
1448	62	Exp2_TCGA_tune_ontix_beta0.01_dim29_RNA-METH	roc_auc_ovo	UMAP	Linear	valid	SEX	0.3701212983716345		Exp2_TCGA_tune_ontix_beta0.01_dim29_RNA-METH	METH+RNA	29.0	TCGA
1449	63	Exp2_TCGA_tune_ontix_beta0.01_dim29_RNA-METH	roc_auc_ovo	UMAP	RF	test	AJCC_PATHOLOGIC_TUMOR_STAGE_SHORT	0.4757703207445978		Exp2_TCGA_tune_ontix_beta0.01_dim29_RNA-METH	METH+RNA	29.0	TCGA
1450	64	Exp2_TCGA_tune_ontix_beta0.01_dim29_RNA-METH	roc_auc_ovo	UMAP	RF	test	CANCER_TYPE_ACRONYM	2.2937046255880005		Exp2_TCGA_tune_ontix_beta0.01_dim29_RNA-METH	METH+RNA	29.0	TCGA
1451	65	Exp2_TCGA_tune_ontix_beta0.01_dim29_RNA-METH	roc_auc_ovo	UMAP	RF	test	DFS_STATUS	5.396294427227759		Exp2_TCGA_tune_ontix_beta0.01_dim29_RNA-METH	METH+RNA	29.0	TCGA
1452	66	Exp2_TCGA_tune_ontix_beta0.01_dim29_RNA-METH	roc_auc_ovo	UMAP	RF	test	OS_STATUS	-1.8945800743776229		Exp2_TCGA_tune_ontix_beta0.01_dim29_RNA-METH	METH+RNA	29.0	TCGA
1453	67	Exp2_TCGA_tune_ontix_beta0.01_dim29_RNA-METH	roc_auc_ovo	UMAP	RF	test	PFS_STATUS	2.021419233055307		Exp2_TCGA_tune_ontix_beta0.01_dim29_RNA-METH	METH+RNA	29.0	TCGA
1454	68	Exp2_TCGA_tune_ontix_beta0.01_dim29_RNA-METH	roc_auc_ovo	UMAP	RF	test	SEX	0.5485129275324672		Exp2_TCGA_tune_ontix_beta0.01_dim29_RNA-METH	METH+RNA	29.0	TCGA
1455	69	Exp2_TCGA_tune_ontix_beta0.01_dim29_RNA-METH	roc_auc_ovo	UMAP	RF	train	AJCC_PATHOLOGIC_TUMOR_STAGE_SHORT	-14.664561212846948		Exp2_TCGA_tune_ontix_beta0.01_dim29_RNA-METH	METH+RNA	29.0	TCGA
1456	70	Exp2_TCGA_tune_ontix_beta0.01_dim29_RNA-METH	roc_auc_ovo	UMAP	RF	train	CANCER_TYPE_ACRONYM	-2.5661541665853536		Exp2_TCGA_tune_ontix_beta0.01_dim29_RNA-METH	METH+RNA	29.0	TCGA
1457	71	Exp2_TCGA_tune_ontix_beta0.01_dim29_RNA-METH	roc_auc_ovo	UMAP	RF	train	DFS_STATUS	-19.991629274575228		Exp2_TCGA_tune_ontix_beta0.01_dim29_RNA-METH	METH+RNA	29.0	TCGA
1458	72	Exp2_TCGA_tune_ontix_beta0.01_dim29_RNA-METH	roc_auc_ovo	UMAP	RF	train	OS_STATUS	-3.7209639750545076		Exp2_TCGA_tune_ontix_beta0.01_dim29_RNA-METH	METH+RNA	29.0	TCGA
1459	73	Exp2_TCGA_tune_ontix_beta0.01_dim29_RNA-METH	roc_auc_ovo	UMAP	RF	train	PFS_STATUS	-6.2026555660123694		Exp2_TCGA_tune_ontix_beta0.01_dim29_RNA-METH	METH+RNA	29.0	TCGA
1460	74	Exp2_TCGA_tune_ontix_beta0.01_dim29_RNA-METH	roc_auc_ovo	UMAP	RF	train	SEX	-1.719365761811411		Exp2_TCGA_tune_ontix_beta0.01_dim29_RNA-METH	METH+RNA	29.0	TCGA
1461	75	Exp2_TCGA_tune_ontix_beta0.01_dim29_RNA-METH	roc_auc_ovo	UMAP	RF	valid	AJCC_PATHOLOGIC_TUMOR_STAGE_SHORT	4.099781008178345		Exp2_TCGA_tune_ontix_beta0.01_dim29_RNA-METH	METH+RNA	29.0	TCGA
1462	76	Exp2_TCGA_tune_ontix_beta0.01_dim29_RNA-METH	roc_auc_ovo	UMAP	RF	valid	CANCER_TYPE_ACRONYM	4.514199002991459		Exp2_TCGA_tune_ontix_beta0.01_dim29_RNA-METH	METH+RNA	29.0	TCGA
1463	77	Exp2_TCGA_tune_ontix_beta0.01_dim29_RNA-METH	roc_auc_ovo	UMAP	RF	valid	DFS_STATUS	3.8548318443011915		Exp2_TCGA_tune_ontix_beta0.01_dim29_RNA-METH	METH+RNA	29.0	TCGA
1464	78	Exp2_TCGA_tune_ontix_beta0.01_dim29_RNA-METH	roc_auc_ovo	UMAP	RF	valid	OS_STATUS	-0.6890155530383174		Exp2_TCGA_tune_ontix_beta0.01_dim29_RNA-METH	METH+RNA	29.0	TCGA
1465	79	Exp2_TCGA_tune_ontix_beta0.01_dim29_RNA-METH	roc_auc_ovo	UMAP	RF	valid	PFS_STATUS	2.087511357653891		Exp2_TCGA_tune_ontix_beta0.01_dim29_RNA-METH	METH+RNA	29.0	TCGA
1466	80	Exp2_TCGA_tune_ontix_beta0.01_dim29_RNA-METH	roc_auc_ovo	UMAP	RF	valid	SEX	0.5645322635565121		Exp2_TCGA_tune_ontix_beta0.01_dim29_RNA-METH	METH+RNA	29.0	TCGA
1467	81	Exp2_TCGA_tune_ontix_beta0.01_dim29_RNA-METH	roc_auc_ovo	UMAP	SVM	test	AJCC_PATHOLOGIC_TUMOR_STAGE_SHORT	4.270722878854758		Exp2_TCGA_tune_ontix_beta0.01_dim29_RNA-METH	METH+RNA	29.0	TCGA
1468	82	Exp2_TCGA_tune_ontix_beta0.01_dim29_RNA-METH	roc_auc_ovo	UMAP	SVM	test	CANCER_TYPE_ACRONYM	3.1204421830874316		Exp2_TCGA_tune_ontix_beta0.01_dim29_RNA-METH	METH+RNA	29.0	TCGA
1469	83	Exp2_TCGA_tune_ontix_beta0.01_dim29_RNA-METH	roc_auc_ovo	UMAP	SVM	test	DFS_STATUS	6.315808439326747		Exp2_TCGA_tune_ontix_beta0.01_dim29_RNA-METH	METH+RNA	29.0	TCGA
1470	84	Exp2_TCGA_tune_ontix_beta0.01_dim29_RNA-METH	roc_auc_ovo	UMAP	SVM	test	OS_STATUS	6.9808555096223985		Exp2_TCGA_tune_ontix_beta0.01_dim29_RNA-METH	METH+RNA	29.0	TCGA
1471	85	Exp2_TCGA_tune_ontix_beta0.01_dim29_RNA-METH	roc_auc_ovo	UMAP	SVM	test	PFS_STATUS	1.1981386705599253		Exp2_TCGA_tune_ontix_beta0.01_dim29_RNA-METH	METH+RNA	29.0	TCGA
1472	86	Exp2_TCGA_tune_ontix_beta0.01_dim29_RNA-METH	roc_auc_ovo	UMAP	SVM	test	SEX	-0.3889280586285143		Exp2_TCGA_tune_ontix_beta0.01_dim29_RNA-METH	METH+RNA	29.0	TCGA
1473	87	Exp2_TCGA_tune_ontix_beta0.01_dim29_RNA-METH	roc_auc_ovo	UMAP	SVM	train	AJCC_PATHOLOGIC_TUMOR_STAGE_SHORT	-12.880855566266224		Exp2_TCGA_tune_ontix_beta0.01_dim29_RNA-METH	METH+RNA	29.0	TCGA
1474	88	Exp2_TCGA_tune_ontix_beta0.01_dim29_RNA-METH	roc_auc_ovo	UMAP	SVM	train	CANCER_TYPE_ACRONYM	-11.963650612103633		Exp2_TCGA_tune_ontix_beta0.01_dim29_RNA-METH	METH+RNA	29.0	TCGA
1475	89	Exp2_TCGA_tune_ontix_beta0.01_dim29_RNA-METH	roc_auc_ovo	UMAP	SVM	train	DFS_STATUS	-20.451571110758355		Exp2_TCGA_tune_ontix_beta0.01_dim29_RNA-METH	METH+RNA	29.0	TCGA
1476	90	Exp2_TCGA_tune_ontix_beta0.01_dim29_RNA-METH	roc_auc_ovo	UMAP	SVM	train	OS_STATUS	-14.67677937618811		Exp2_TCGA_tune_ontix_beta0.01_dim29_RNA-METH	METH+RNA	29.0	TCGA
1477	91	Exp2_TCGA_tune_ontix_beta0.01_dim29_RNA-METH	roc_auc_ovo	UMAP	SVM	train	PFS_STATUS	-27.03861119124317		Exp2_TCGA_tune_ontix_beta0.01_dim29_RNA-METH	METH+RNA	29.0	TCGA
1478	92	Exp2_TCGA_tune_ontix_beta0.01_dim29_RNA-METH	roc_auc_ovo	UMAP	SVM	train	SEX	-1.5551508525478621		Exp2_TCGA_tune_ontix_beta0.01_dim29_RNA-METH	METH+RNA	29.0	TCGA
1479	93	Exp2_TCGA_tune_ontix_beta0.01_dim29_RNA-METH	roc_auc_ovo	UMAP	SVM	valid	AJCC_PATHOLOGIC_TUMOR_STAGE_SHORT	3.5679972218581204		Exp2_TCGA_tune_ontix_beta0.01_dim29_RNA-METH	METH+RNA	29.0	TCGA
1480	94	Exp2_TCGA_tune_ontix_beta0.01_dim29_RNA-METH	roc_auc_ovo	UMAP	SVM	valid	CANCER_TYPE_ACRONYM	3.1947947511227137		Exp2_TCGA_tune_ontix_beta0.01_dim29_RNA-METH	METH+RNA	29.0	TCGA
1481	95	Exp2_TCGA_tune_ontix_beta0.01_dim29_RNA-METH	roc_auc_ovo	UMAP	SVM	valid	DFS_STATUS	2.459847813426984		Exp2_TCGA_tune_ontix_beta0.01_dim29_RNA-METH	METH+RNA	29.0	TCGA
1482	96	Exp2_TCGA_tune_ontix_beta0.01_dim29_RNA-METH	roc_auc_ovo	UMAP	SVM	valid	OS_STATUS	-5.4853775834047385		Exp2_TCGA_tune_ontix_beta0.01_dim29_RNA-METH	METH+RNA	29.0	TCGA
1483	97	Exp2_TCGA_tune_ontix_beta0.01_dim29_RNA-METH	roc_auc_ovo	UMAP	SVM	valid	PFS_STATUS	1.5692511711074033		Exp2_TCGA_tune_ontix_beta0.01_dim29_RNA-METH	METH+RNA	29.0	TCGA
1484	98	Exp2_TCGA_tune_ontix_beta0.01_dim29_RNA-METH	roc_auc_ovo	UMAP	SVM	valid	SEX	-0.2666008868282189		Exp2_TCGA_tune_ontix_beta0.01_dim29_RNA-METH	METH+RNA	29.0	TCGA
1485	0	Exp2_TCGA_tune_ontix_beta0.01_dim29_RNA-METH-MUT	r2	ontix_B0.01	Linear	test	AGE	3.545490148239976		Exp2_TCGA_tune_ontix_beta0.01_dim29_RNA-METH-MUT	METH+MUT+RNA	29.0	TCGA
1486	1	Exp2_TCGA_tune_ontix_beta0.01_dim29_RNA-METH-MUT	r2	ontix_B0.01	Linear	test	ANEUPLOIDY_SCORE	5.819392386734195		Exp2_TCGA_tune_ontix_beta0.01_dim29_RNA-METH-MUT	METH+MUT+RNA	29.0	TCGA
1487	2	Exp2_TCGA_tune_ontix_beta0.01_dim29_RNA-METH-MUT	r2	ontix_B0.01	Linear	test	MSI_SCORE_MANTIS	7.228982145120795		Exp2_TCGA_tune_ontix_beta0.01_dim29_RNA-METH-MUT	METH+MUT+RNA	29.0	TCGA
1488	3	Exp2_TCGA_tune_ontix_beta0.01_dim29_RNA-METH-MUT	r2	ontix_B0.01	Linear	test	OS_MONTHS	4.782689601218625		Exp2_TCGA_tune_ontix_beta0.01_dim29_RNA-METH-MUT	METH+MUT+RNA	29.0	TCGA
1489	4	Exp2_TCGA_tune_ontix_beta0.01_dim29_RNA-METH-MUT	r2	ontix_B0.01	Linear	test	TMB_NONSYNONYMOUS	8.068112789538663		Exp2_TCGA_tune_ontix_beta0.01_dim29_RNA-METH-MUT	METH+MUT+RNA	29.0	TCGA
1490	5	Exp2_TCGA_tune_ontix_beta0.01_dim29_RNA-METH-MUT	r2	ontix_B0.01	Linear	train	AGE	7.599325817902894		Exp2_TCGA_tune_ontix_beta0.01_dim29_RNA-METH-MUT	METH+MUT+RNA	29.0	TCGA
1491	6	Exp2_TCGA_tune_ontix_beta0.01_dim29_RNA-METH-MUT	r2	ontix_B0.01	Linear	train	ANEUPLOIDY_SCORE	5.171173099231578		Exp2_TCGA_tune_ontix_beta0.01_dim29_RNA-METH-MUT	METH+MUT+RNA	29.0	TCGA
1492	7	Exp2_TCGA_tune_ontix_beta0.01_dim29_RNA-METH-MUT	r2	ontix_B0.01	Linear	train	MSI_SCORE_MANTIS	6.9739694242817585		Exp2_TCGA_tune_ontix_beta0.01_dim29_RNA-METH-MUT	METH+MUT+RNA	29.0	TCGA
1493	8	Exp2_TCGA_tune_ontix_beta0.01_dim29_RNA-METH-MUT	r2	ontix_B0.01	Linear	train	OS_MONTHS	4.6551690459207595		Exp2_TCGA_tune_ontix_beta0.01_dim29_RNA-METH-MUT	METH+MUT+RNA	29.0	TCGA
1494	9	Exp2_TCGA_tune_ontix_beta0.01_dim29_RNA-METH-MUT	r2	ontix_B0.01	Linear	train	TMB_NONSYNONYMOUS	4.636657787122666		Exp2_TCGA_tune_ontix_beta0.01_dim29_RNA-METH-MUT	METH+MUT+RNA	29.0	TCGA
1495	10	Exp2_TCGA_tune_ontix_beta0.01_dim29_RNA-METH-MUT	r2	ontix_B0.01	Linear	valid	AGE	4.109934016596918		Exp2_TCGA_tune_ontix_beta0.01_dim29_RNA-METH-MUT	METH+MUT+RNA	29.0	TCGA
1496	11	Exp2_TCGA_tune_ontix_beta0.01_dim29_RNA-METH-MUT	r2	ontix_B0.01	Linear	valid	ANEUPLOIDY_SCORE	4.54366868743743		Exp2_TCGA_tune_ontix_beta0.01_dim29_RNA-METH-MUT	METH+MUT+RNA	29.0	TCGA
1497	12	Exp2_TCGA_tune_ontix_beta0.01_dim29_RNA-METH-MUT	r2	ontix_B0.01	Linear	valid	MSI_SCORE_MANTIS	4.349653072016433		Exp2_TCGA_tune_ontix_beta0.01_dim29_RNA-METH-MUT	METH+MUT+RNA	29.0	TCGA
1498	13	Exp2_TCGA_tune_ontix_beta0.01_dim29_RNA-METH-MUT	r2	ontix_B0.01	Linear	valid	OS_MONTHS	3.782319943019632		Exp2_TCGA_tune_ontix_beta0.01_dim29_RNA-METH-MUT	METH+MUT+RNA	29.0	TCGA
1499	14	Exp2_TCGA_tune_ontix_beta0.01_dim29_RNA-METH-MUT	r2	ontix_B0.01	Linear	valid	TMB_NONSYNONYMOUS	2.6543109621234047		Exp2_TCGA_tune_ontix_beta0.01_dim29_RNA-METH-MUT	METH+MUT+RNA	29.0	TCGA
1500	15	Exp2_TCGA_tune_ontix_beta0.01_dim29_RNA-METH-MUT	r2	ontix_B0.01	RF	test	AGE	1.5652939205690823		Exp2_TCGA_tune_ontix_beta0.01_dim29_RNA-METH-MUT	METH+MUT+RNA	29.0	TCGA
1501	16	Exp2_TCGA_tune_ontix_beta0.01_dim29_RNA-METH-MUT	r2	ontix_B0.01	RF	test	ANEUPLOIDY_SCORE	-6.053213119497702		Exp2_TCGA_tune_ontix_beta0.01_dim29_RNA-METH-MUT	METH+MUT+RNA	29.0	TCGA
1502	17	Exp2_TCGA_tune_ontix_beta0.01_dim29_RNA-METH-MUT	r2	ontix_B0.01	RF	test	MSI_SCORE_MANTIS	1.6093708931606956		Exp2_TCGA_tune_ontix_beta0.01_dim29_RNA-METH-MUT	METH+MUT+RNA	29.0	TCGA
1503	18	Exp2_TCGA_tune_ontix_beta0.01_dim29_RNA-METH-MUT	r2	ontix_B0.01	RF	test	OS_MONTHS	9.292423697429808		Exp2_TCGA_tune_ontix_beta0.01_dim29_RNA-METH-MUT	METH+MUT+RNA	29.0	TCGA
1504	19	Exp2_TCGA_tune_ontix_beta0.01_dim29_RNA-METH-MUT	r2	ontix_B0.01	RF	test	TMB_NONSYNONYMOUS	2.2774479191893566		Exp2_TCGA_tune_ontix_beta0.01_dim29_RNA-METH-MUT	METH+MUT+RNA	29.0	TCGA
1505	20	Exp2_TCGA_tune_ontix_beta0.01_dim29_RNA-METH-MUT	r2	ontix_B0.01	RF	train	AGE	-0.9071882529260034		Exp2_TCGA_tune_ontix_beta0.01_dim29_RNA-METH-MUT	METH+MUT+RNA	29.0	TCGA
1506	21	Exp2_TCGA_tune_ontix_beta0.01_dim29_RNA-METH-MUT	r2	ontix_B0.01	RF	train	ANEUPLOIDY_SCORE	-8.528122234769928		Exp2_TCGA_tune_ontix_beta0.01_dim29_RNA-METH-MUT	METH+MUT+RNA	29.0	TCGA
1507	22	Exp2_TCGA_tune_ontix_beta0.01_dim29_RNA-METH-MUT	r2	ontix_B0.01	RF	train	MSI_SCORE_MANTIS	4.657654427998436		Exp2_TCGA_tune_ontix_beta0.01_dim29_RNA-METH-MUT	METH+MUT+RNA	29.0	TCGA
1508	23	Exp2_TCGA_tune_ontix_beta0.01_dim29_RNA-METH-MUT	r2	ontix_B0.01	RF	train	OS_MONTHS	1.0400647085951047		Exp2_TCGA_tune_ontix_beta0.01_dim29_RNA-METH-MUT	METH+MUT+RNA	29.0	TCGA
1509	24	Exp2_TCGA_tune_ontix_beta0.01_dim29_RNA-METH-MUT	r2	ontix_B0.01	RF	train	TMB_NONSYNONYMOUS	4.128561067535915		Exp2_TCGA_tune_ontix_beta0.01_dim29_RNA-METH-MUT	METH+MUT+RNA	29.0	TCGA
1510	25	Exp2_TCGA_tune_ontix_beta0.01_dim29_RNA-METH-MUT	r2	ontix_B0.01	RF	valid	AGE	1.546830305613744		Exp2_TCGA_tune_ontix_beta0.01_dim29_RNA-METH-MUT	METH+MUT+RNA	29.0	TCGA
1511	26	Exp2_TCGA_tune_ontix_beta0.01_dim29_RNA-METH-MUT	r2	ontix_B0.01	RF	valid	ANEUPLOIDY_SCORE	-7.381437800779884		Exp2_TCGA_tune_ontix_beta0.01_dim29_RNA-METH-MUT	METH+MUT+RNA	29.0	TCGA
1512	27	Exp2_TCGA_tune_ontix_beta0.01_dim29_RNA-METH-MUT	r2	ontix_B0.01	RF	valid	MSI_SCORE_MANTIS	2.674875952767856		Exp2_TCGA_tune_ontix_beta0.01_dim29_RNA-METH-MUT	METH+MUT+RNA	29.0	TCGA
1513	28	Exp2_TCGA_tune_ontix_beta0.01_dim29_RNA-METH-MUT	r2	ontix_B0.01	RF	valid	OS_MONTHS	4.2229188200407055		Exp2_TCGA_tune_ontix_beta0.01_dim29_RNA-METH-MUT	METH+MUT+RNA	29.0	TCGA
1514	29	Exp2_TCGA_tune_ontix_beta0.01_dim29_RNA-METH-MUT	r2	ontix_B0.01	RF	valid	TMB_NONSYNONYMOUS	1.588613683009189		Exp2_TCGA_tune_ontix_beta0.01_dim29_RNA-METH-MUT	METH+MUT+RNA	29.0	TCGA
1515	30	Exp2_TCGA_tune_ontix_beta0.01_dim29_RNA-METH-MUT	r2	ontix_B0.01	SVM	test	AGE	6.166003952744325		Exp2_TCGA_tune_ontix_beta0.01_dim29_RNA-METH-MUT	METH+MUT+RNA	29.0	TCGA
1516	31	Exp2_TCGA_tune_ontix_beta0.01_dim29_RNA-METH-MUT	r2	ontix_B0.01	SVM	test	ANEUPLOIDY_SCORE	2.9245068722188714		Exp2_TCGA_tune_ontix_beta0.01_dim29_RNA-METH-MUT	METH+MUT+RNA	29.0	TCGA
1517	32	Exp2_TCGA_tune_ontix_beta0.01_dim29_RNA-METH-MUT	r2	ontix_B0.01	SVM	test	MSI_SCORE_MANTIS	4.919210888888371		Exp2_TCGA_tune_ontix_beta0.01_dim29_RNA-METH-MUT	METH+MUT+RNA	29.0	TCGA
1518	33	Exp2_TCGA_tune_ontix_beta0.01_dim29_RNA-METH-MUT	r2	ontix_B0.01	SVM	test	OS_MONTHS	4.041293842841405		Exp2_TCGA_tune_ontix_beta0.01_dim29_RNA-METH-MUT	METH+MUT+RNA	29.0	TCGA
1519	34	Exp2_TCGA_tune_ontix_beta0.01_dim29_RNA-METH-MUT	r2	ontix_B0.01	SVM	test	TMB_NONSYNONYMOUS	12.413071687162038		Exp2_TCGA_tune_ontix_beta0.01_dim29_RNA-METH-MUT	METH+MUT+RNA	29.0	TCGA
1520	35	Exp2_TCGA_tune_ontix_beta0.01_dim29_RNA-METH-MUT	r2	ontix_B0.01	SVM	train	AGE	5.756132588399365		Exp2_TCGA_tune_ontix_beta0.01_dim29_RNA-METH-MUT	METH+MUT+RNA	29.0	TCGA
1521	36	Exp2_TCGA_tune_ontix_beta0.01_dim29_RNA-METH-MUT	r2	ontix_B0.01	SVM	train	ANEUPLOIDY_SCORE	2.007156484948123		Exp2_TCGA_tune_ontix_beta0.01_dim29_RNA-METH-MUT	METH+MUT+RNA	29.0	TCGA
1522	37	Exp2_TCGA_tune_ontix_beta0.01_dim29_RNA-METH-MUT	r2	ontix_B0.01	SVM	train	MSI_SCORE_MANTIS	2.2966034638238395		Exp2_TCGA_tune_ontix_beta0.01_dim29_RNA-METH-MUT	METH+MUT+RNA	29.0	TCGA
1523	38	Exp2_TCGA_tune_ontix_beta0.01_dim29_RNA-METH-MUT	r2	ontix_B0.01	SVM	train	OS_MONTHS	3.417984585627263		Exp2_TCGA_tune_ontix_beta0.01_dim29_RNA-METH-MUT	METH+MUT+RNA	29.0	TCGA
1524	39	Exp2_TCGA_tune_ontix_beta0.01_dim29_RNA-METH-MUT	r2	ontix_B0.01	SVM	train	TMB_NONSYNONYMOUS	40.97067959103773		Exp2_TCGA_tune_ontix_beta0.01_dim29_RNA-METH-MUT	METH+MUT+RNA	29.0	TCGA
1525	40	Exp2_TCGA_tune_ontix_beta0.01_dim29_RNA-METH-MUT	r2	ontix_B0.01	SVM	valid	AGE	3.6396534619105063		Exp2_TCGA_tune_ontix_beta0.01_dim29_RNA-METH-MUT	METH+MUT+RNA	29.0	TCGA
1526	41	Exp2_TCGA_tune_ontix_beta0.01_dim29_RNA-METH-MUT	r2	ontix_B0.01	SVM	valid	ANEUPLOIDY_SCORE	1.6535430157155335		Exp2_TCGA_tune_ontix_beta0.01_dim29_RNA-METH-MUT	METH+MUT+RNA	29.0	TCGA
1527	42	Exp2_TCGA_tune_ontix_beta0.01_dim29_RNA-METH-MUT	r2	ontix_B0.01	SVM	valid	MSI_SCORE_MANTIS	7.1517420244398		Exp2_TCGA_tune_ontix_beta0.01_dim29_RNA-METH-MUT	METH+MUT+RNA	29.0	TCGA
1528	43	Exp2_TCGA_tune_ontix_beta0.01_dim29_RNA-METH-MUT	r2	ontix_B0.01	SVM	valid	OS_MONTHS	3.631200037538588		Exp2_TCGA_tune_ontix_beta0.01_dim29_RNA-METH-MUT	METH+MUT+RNA	29.0	TCGA
1529	44	Exp2_TCGA_tune_ontix_beta0.01_dim29_RNA-METH-MUT	r2	ontix_B0.01	SVM	valid	TMB_NONSYNONYMOUS	26.756893572701255		Exp2_TCGA_tune_ontix_beta0.01_dim29_RNA-METH-MUT	METH+MUT+RNA	29.0	TCGA
1530	45	Exp2_TCGA_tune_ontix_beta0.01_dim29_RNA-METH-MUT	roc_auc_ovo	ontix_B0.01	Linear	test	AJCC_PATHOLOGIC_TUMOR_STAGE_SHORT	-0.18699335125839492		Exp2_TCGA_tune_ontix_beta0.01_dim29_RNA-METH-MUT	METH+MUT+RNA	29.0	TCGA
1531	46	Exp2_TCGA_tune_ontix_beta0.01_dim29_RNA-METH-MUT	roc_auc_ovo	ontix_B0.01	Linear	test	CANCER_TYPE_ACRONYM	4.564014960216437		Exp2_TCGA_tune_ontix_beta0.01_dim29_RNA-METH-MUT	METH+MUT+RNA	29.0	TCGA
1532	47	Exp2_TCGA_tune_ontix_beta0.01_dim29_RNA-METH-MUT	roc_auc_ovo	ontix_B0.01	Linear	test	DFS_STATUS	2.7407019505473675		Exp2_TCGA_tune_ontix_beta0.01_dim29_RNA-METH-MUT	METH+MUT+RNA	29.0	TCGA
1533	48	Exp2_TCGA_tune_ontix_beta0.01_dim29_RNA-METH-MUT	roc_auc_ovo	ontix_B0.01	Linear	test	OS_STATUS	47.13956469146352		Exp2_TCGA_tune_ontix_beta0.01_dim29_RNA-METH-MUT	METH+MUT+RNA	29.0	TCGA
1534	49	Exp2_TCGA_tune_ontix_beta0.01_dim29_RNA-METH-MUT	roc_auc_ovo	ontix_B0.01	Linear	test	PFS_STATUS	2.5673287093991237		Exp2_TCGA_tune_ontix_beta0.01_dim29_RNA-METH-MUT	METH+MUT+RNA	29.0	TCGA
1535	50	Exp2_TCGA_tune_ontix_beta0.01_dim29_RNA-METH-MUT	roc_auc_ovo	ontix_B0.01	Linear	test	SEX	0.7260813465351348		Exp2_TCGA_tune_ontix_beta0.01_dim29_RNA-METH-MUT	METH+MUT+RNA	29.0	TCGA
1536	51	Exp2_TCGA_tune_ontix_beta0.01_dim29_RNA-METH-MUT	roc_auc_ovo	ontix_B0.01	Linear	train	AJCC_PATHOLOGIC_TUMOR_STAGE_SHORT	2.398967083069644		Exp2_TCGA_tune_ontix_beta0.01_dim29_RNA-METH-MUT	METH+MUT+RNA	29.0	TCGA
1537	52	Exp2_TCGA_tune_ontix_beta0.01_dim29_RNA-METH-MUT	roc_auc_ovo	ontix_B0.01	Linear	train	CANCER_TYPE_ACRONYM	3.343629840433521		Exp2_TCGA_tune_ontix_beta0.01_dim29_RNA-METH-MUT	METH+MUT+RNA	29.0	TCGA
1538	53	Exp2_TCGA_tune_ontix_beta0.01_dim29_RNA-METH-MUT	roc_auc_ovo	ontix_B0.01	Linear	train	DFS_STATUS	3.2779899001774693		Exp2_TCGA_tune_ontix_beta0.01_dim29_RNA-METH-MUT	METH+MUT+RNA	29.0	TCGA
1539	54	Exp2_TCGA_tune_ontix_beta0.01_dim29_RNA-METH-MUT	roc_auc_ovo	ontix_B0.01	Linear	train	OS_STATUS	0.9926700868226641		Exp2_TCGA_tune_ontix_beta0.01_dim29_RNA-METH-MUT	METH+MUT+RNA	29.0	TCGA
1540	55	Exp2_TCGA_tune_ontix_beta0.01_dim29_RNA-METH-MUT	roc_auc_ovo	ontix_B0.01	Linear	train	PFS_STATUS	2.6755518934906855		Exp2_TCGA_tune_ontix_beta0.01_dim29_RNA-METH-MUT	METH+MUT+RNA	29.0	TCGA
1541	56	Exp2_TCGA_tune_ontix_beta0.01_dim29_RNA-METH-MUT	roc_auc_ovo	ontix_B0.01	Linear	train	SEX	0.737210482476714		Exp2_TCGA_tune_ontix_beta0.01_dim29_RNA-METH-MUT	METH+MUT+RNA	29.0	TCGA
1542	57	Exp2_TCGA_tune_ontix_beta0.01_dim29_RNA-METH-MUT	roc_auc_ovo	ontix_B0.01	Linear	valid	AJCC_PATHOLOGIC_TUMOR_STAGE_SHORT	1.3881523155068742		Exp2_TCGA_tune_ontix_beta0.01_dim29_RNA-METH-MUT	METH+MUT+RNA	29.0	TCGA
1543	58	Exp2_TCGA_tune_ontix_beta0.01_dim29_RNA-METH-MUT	roc_auc_ovo	ontix_B0.01	Linear	valid	CANCER_TYPE_ACRONYM	2.7519884769014893		Exp2_TCGA_tune_ontix_beta0.01_dim29_RNA-METH-MUT	METH+MUT+RNA	29.0	TCGA
1544	59	Exp2_TCGA_tune_ontix_beta0.01_dim29_RNA-METH-MUT	roc_auc_ovo	ontix_B0.01	Linear	valid	DFS_STATUS	2.7954978499029135		Exp2_TCGA_tune_ontix_beta0.01_dim29_RNA-METH-MUT	METH+MUT+RNA	29.0	TCGA
1545	60	Exp2_TCGA_tune_ontix_beta0.01_dim29_RNA-METH-MUT	roc_auc_ovo	ontix_B0.01	Linear	valid	OS_STATUS	1.362586530275589		Exp2_TCGA_tune_ontix_beta0.01_dim29_RNA-METH-MUT	METH+MUT+RNA	29.0	TCGA
1546	61	Exp2_TCGA_tune_ontix_beta0.01_dim29_RNA-METH-MUT	roc_auc_ovo	ontix_B0.01	Linear	valid	PFS_STATUS	1.9034979792543916		Exp2_TCGA_tune_ontix_beta0.01_dim29_RNA-METH-MUT	METH+MUT+RNA	29.0	TCGA
1547	62	Exp2_TCGA_tune_ontix_beta0.01_dim29_RNA-METH-MUT	roc_auc_ovo	ontix_B0.01	Linear	valid	SEX	0.7409567746879109		Exp2_TCGA_tune_ontix_beta0.01_dim29_RNA-METH-MUT	METH+MUT+RNA	29.0	TCGA
1548	63	Exp2_TCGA_tune_ontix_beta0.01_dim29_RNA-METH-MUT	roc_auc_ovo	ontix_B0.01	RF	test	AJCC_PATHOLOGIC_TUMOR_STAGE_SHORT	0.33771979735435503		Exp2_TCGA_tune_ontix_beta0.01_dim29_RNA-METH-MUT	METH+MUT+RNA	29.0	TCGA
1549	64	Exp2_TCGA_tune_ontix_beta0.01_dim29_RNA-METH-MUT	roc_auc_ovo	ontix_B0.01	RF	test	CANCER_TYPE_ACRONYM	1.385153551183079		Exp2_TCGA_tune_ontix_beta0.01_dim29_RNA-METH-MUT	METH+MUT+RNA	29.0	TCGA
1550	65	Exp2_TCGA_tune_ontix_beta0.01_dim29_RNA-METH-MUT	roc_auc_ovo	ontix_B0.01	RF	test	DFS_STATUS	2.290813192362434		Exp2_TCGA_tune_ontix_beta0.01_dim29_RNA-METH-MUT	METH+MUT+RNA	29.0	TCGA
1551	66	Exp2_TCGA_tune_ontix_beta0.01_dim29_RNA-METH-MUT	roc_auc_ovo	ontix_B0.01	RF	test	OS_STATUS	26.44613197879592		Exp2_TCGA_tune_ontix_beta0.01_dim29_RNA-METH-MUT	METH+MUT+RNA	29.0	TCGA
1552	67	Exp2_TCGA_tune_ontix_beta0.01_dim29_RNA-METH-MUT	roc_auc_ovo	ontix_B0.01	RF	test	PFS_STATUS	1.4603472899927104		Exp2_TCGA_tune_ontix_beta0.01_dim29_RNA-METH-MUT	METH+MUT+RNA	29.0	TCGA
1553	68	Exp2_TCGA_tune_ontix_beta0.01_dim29_RNA-METH-MUT	roc_auc_ovo	ontix_B0.01	RF	test	SEX	0.5450471902977123		Exp2_TCGA_tune_ontix_beta0.01_dim29_RNA-METH-MUT	METH+MUT+RNA	29.0	TCGA
1554	69	Exp2_TCGA_tune_ontix_beta0.01_dim29_RNA-METH-MUT	roc_auc_ovo	ontix_B0.01	RF	train	AJCC_PATHOLOGIC_TUMOR_STAGE_SHORT	-3.581760002094449		Exp2_TCGA_tune_ontix_beta0.01_dim29_RNA-METH-MUT	METH+MUT+RNA	29.0	TCGA
1555	70	Exp2_TCGA_tune_ontix_beta0.01_dim29_RNA-METH-MUT	roc_auc_ovo	ontix_B0.01	RF	train	CANCER_TYPE_ACRONYM	-2.2522156865371916		Exp2_TCGA_tune_ontix_beta0.01_dim29_RNA-METH-MUT	METH+MUT+RNA	29.0	TCGA
1556	71	Exp2_TCGA_tune_ontix_beta0.01_dim29_RNA-METH-MUT	roc_auc_ovo	ontix_B0.01	RF	train	DFS_STATUS	-6.218698531990637		Exp2_TCGA_tune_ontix_beta0.01_dim29_RNA-METH-MUT	METH+MUT+RNA	29.0	TCGA
1557	72	Exp2_TCGA_tune_ontix_beta0.01_dim29_RNA-METH-MUT	roc_auc_ovo	ontix_B0.01	RF	train	OS_STATUS	0.5450665532030485		Exp2_TCGA_tune_ontix_beta0.01_dim29_RNA-METH-MUT	METH+MUT+RNA	29.0	TCGA
1558	73	Exp2_TCGA_tune_ontix_beta0.01_dim29_RNA-METH-MUT	roc_auc_ovo	ontix_B0.01	RF	train	PFS_STATUS	-7.84065090916129		Exp2_TCGA_tune_ontix_beta0.01_dim29_RNA-METH-MUT	METH+MUT+RNA	29.0	TCGA
1559	74	Exp2_TCGA_tune_ontix_beta0.01_dim29_RNA-METH-MUT	roc_auc_ovo	ontix_B0.01	RF	train	SEX	0.565754130527411		Exp2_TCGA_tune_ontix_beta0.01_dim29_RNA-METH-MUT	METH+MUT+RNA	29.0	TCGA
1560	75	Exp2_TCGA_tune_ontix_beta0.01_dim29_RNA-METH-MUT	roc_auc_ovo	ontix_B0.01	RF	valid	AJCC_PATHOLOGIC_TUMOR_STAGE_SHORT	-1.3240720829552846		Exp2_TCGA_tune_ontix_beta0.01_dim29_RNA-METH-MUT	METH+MUT+RNA	29.0	TCGA
1561	76	Exp2_TCGA_tune_ontix_beta0.01_dim29_RNA-METH-MUT	roc_auc_ovo	ontix_B0.01	RF	valid	CANCER_TYPE_ACRONYM	1.3410949254739781		Exp2_TCGA_tune_ontix_beta0.01_dim29_RNA-METH-MUT	METH+MUT+RNA	29.0	TCGA
1562	77	Exp2_TCGA_tune_ontix_beta0.01_dim29_RNA-METH-MUT	roc_auc_ovo	ontix_B0.01	RF	valid	DFS_STATUS	1.5695985831388		Exp2_TCGA_tune_ontix_beta0.01_dim29_RNA-METH-MUT	METH+MUT+RNA	29.0	TCGA
1563	78	Exp2_TCGA_tune_ontix_beta0.01_dim29_RNA-METH-MUT	roc_auc_ovo	ontix_B0.01	RF	valid	OS_STATUS	-6.221126480746839		Exp2_TCGA_tune_ontix_beta0.01_dim29_RNA-METH-MUT	METH+MUT+RNA	29.0	TCGA
1564	79	Exp2_TCGA_tune_ontix_beta0.01_dim29_RNA-METH-MUT	roc_auc_ovo	ontix_B0.01	RF	valid	PFS_STATUS	1.799015566870391		Exp2_TCGA_tune_ontix_beta0.01_dim29_RNA-METH-MUT	METH+MUT+RNA	29.0	TCGA
1565	80	Exp2_TCGA_tune_ontix_beta0.01_dim29_RNA-METH-MUT	roc_auc_ovo	ontix_B0.01	RF	valid	SEX	0.5827341707880889		Exp2_TCGA_tune_ontix_beta0.01_dim29_RNA-METH-MUT	METH+MUT+RNA	29.0	TCGA
1566	81	Exp2_TCGA_tune_ontix_beta0.01_dim29_RNA-METH-MUT	roc_auc_ovo	ontix_B0.01	SVM	test	AJCC_PATHOLOGIC_TUMOR_STAGE_SHORT	5.042671873755671		Exp2_TCGA_tune_ontix_beta0.01_dim29_RNA-METH-MUT	METH+MUT+RNA	29.0	TCGA
1567	82	Exp2_TCGA_tune_ontix_beta0.01_dim29_RNA-METH-MUT	roc_auc_ovo	ontix_B0.01	SVM	test	CANCER_TYPE_ACRONYM	3.6429196676876723		Exp2_TCGA_tune_ontix_beta0.01_dim29_RNA-METH-MUT	METH+MUT+RNA	29.0	TCGA
1568	83	Exp2_TCGA_tune_ontix_beta0.01_dim29_RNA-METH-MUT	roc_auc_ovo	ontix_B0.01	SVM	test	DFS_STATUS	6.024343916773344		Exp2_TCGA_tune_ontix_beta0.01_dim29_RNA-METH-MUT	METH+MUT+RNA	29.0	TCGA
1569	84	Exp2_TCGA_tune_ontix_beta0.01_dim29_RNA-METH-MUT	roc_auc_ovo	ontix_B0.01	SVM	test	OS_STATUS	3.656782902788245		Exp2_TCGA_tune_ontix_beta0.01_dim29_RNA-METH-MUT	METH+MUT+RNA	29.0	TCGA
1570	85	Exp2_TCGA_tune_ontix_beta0.01_dim29_RNA-METH-MUT	roc_auc_ovo	ontix_B0.01	SVM	test	PFS_STATUS	2.9988027256126584		Exp2_TCGA_tune_ontix_beta0.01_dim29_RNA-METH-MUT	METH+MUT+RNA	29.0	TCGA
1571	86	Exp2_TCGA_tune_ontix_beta0.01_dim29_RNA-METH-MUT	roc_auc_ovo	ontix_B0.01	SVM	test	SEX	0.683276971591931		Exp2_TCGA_tune_ontix_beta0.01_dim29_RNA-METH-MUT	METH+MUT+RNA	29.0	TCGA
1572	87	Exp2_TCGA_tune_ontix_beta0.01_dim29_RNA-METH-MUT	roc_auc_ovo	ontix_B0.01	SVM	train	AJCC_PATHOLOGIC_TUMOR_STAGE_SHORT	1.3292818628154441		Exp2_TCGA_tune_ontix_beta0.01_dim29_RNA-METH-MUT	METH+MUT+RNA	29.0	TCGA
1573	88	Exp2_TCGA_tune_ontix_beta0.01_dim29_RNA-METH-MUT	roc_auc_ovo	ontix_B0.01	SVM	train	CANCER_TYPE_ACRONYM	2.2834344555590924		Exp2_TCGA_tune_ontix_beta0.01_dim29_RNA-METH-MUT	METH+MUT+RNA	29.0	TCGA
1574	89	Exp2_TCGA_tune_ontix_beta0.01_dim29_RNA-METH-MUT	roc_auc_ovo	ontix_B0.01	SVM	train	DFS_STATUS	0.6757500512575104		Exp2_TCGA_tune_ontix_beta0.01_dim29_RNA-METH-MUT	METH+MUT+RNA	29.0	TCGA
1575	90	Exp2_TCGA_tune_ontix_beta0.01_dim29_RNA-METH-MUT	roc_auc_ovo	ontix_B0.01	SVM	train	OS_STATUS	4.3230952196293115		Exp2_TCGA_tune_ontix_beta0.01_dim29_RNA-METH-MUT	METH+MUT+RNA	29.0	TCGA
1576	91	Exp2_TCGA_tune_ontix_beta0.01_dim29_RNA-METH-MUT	roc_auc_ovo	ontix_B0.01	SVM	train	PFS_STATUS	0.48560226300691617		Exp2_TCGA_tune_ontix_beta0.01_dim29_RNA-METH-MUT	METH+MUT+RNA	29.0	TCGA
1577	92	Exp2_TCGA_tune_ontix_beta0.01_dim29_RNA-METH-MUT	roc_auc_ovo	ontix_B0.01	SVM	train	SEX	0.6711019558141988		Exp2_TCGA_tune_ontix_beta0.01_dim29_RNA-METH-MUT	METH+MUT+RNA	29.0	TCGA
1578	93	Exp2_TCGA_tune_ontix_beta0.01_dim29_RNA-METH-MUT	roc_auc_ovo	ontix_B0.01	SVM	valid	AJCC_PATHOLOGIC_TUMOR_STAGE_SHORT	2.899070206005662		Exp2_TCGA_tune_ontix_beta0.01_dim29_RNA-METH-MUT	METH+MUT+RNA	29.0	TCGA
1579	94	Exp2_TCGA_tune_ontix_beta0.01_dim29_RNA-METH-MUT	roc_auc_ovo	ontix_B0.01	SVM	valid	CANCER_TYPE_ACRONYM	1.9317873707129452		Exp2_TCGA_tune_ontix_beta0.01_dim29_RNA-METH-MUT	METH+MUT+RNA	29.0	TCGA
1580	95	Exp2_TCGA_tune_ontix_beta0.01_dim29_RNA-METH-MUT	roc_auc_ovo	ontix_B0.01	SVM	valid	DFS_STATUS	2.4904700381622633		Exp2_TCGA_tune_ontix_beta0.01_dim29_RNA-METH-MUT	METH+MUT+RNA	29.0	TCGA
1581	96	Exp2_TCGA_tune_ontix_beta0.01_dim29_RNA-METH-MUT	roc_auc_ovo	ontix_B0.01	SVM	valid	OS_STATUS	2.7466732732751415		Exp2_TCGA_tune_ontix_beta0.01_dim29_RNA-METH-MUT	METH+MUT+RNA	29.0	TCGA
1582	97	Exp2_TCGA_tune_ontix_beta0.01_dim29_RNA-METH-MUT	roc_auc_ovo	ontix_B0.01	SVM	valid	PFS_STATUS	1.7679794770761454		Exp2_TCGA_tune_ontix_beta0.01_dim29_RNA-METH-MUT	METH+MUT+RNA	29.0	TCGA
1583	98	Exp2_TCGA_tune_ontix_beta0.01_dim29_RNA-METH-MUT	roc_auc_ovo	ontix_B0.01	SVM	valid	SEX	0.7049993091372262		Exp2_TCGA_tune_ontix_beta0.01_dim29_RNA-METH-MUT	METH+MUT+RNA	29.0	TCGA
1584	0	Exp2_TCGA_tune_ontix_beta0.01_dim29_RNA-METH-MUT	r2	PCA	Linear	test	AGE	3.5679270819407516		Exp2_TCGA_tune_ontix_beta0.01_dim29_RNA-METH-MUT	METH+MUT+RNA	29.0	TCGA
1585	1	Exp2_TCGA_tune_ontix_beta0.01_dim29_RNA-METH-MUT	r2	PCA	Linear	test	ANEUPLOIDY_SCORE	7.057723626547623		Exp2_TCGA_tune_ontix_beta0.01_dim29_RNA-METH-MUT	METH+MUT+RNA	29.0	TCGA
1586	2	Exp2_TCGA_tune_ontix_beta0.01_dim29_RNA-METH-MUT	r2	PCA	Linear	test	MSI_SCORE_MANTIS	6.756710910588005		Exp2_TCGA_tune_ontix_beta0.01_dim29_RNA-METH-MUT	METH+MUT+RNA	29.0	TCGA
1587	3	Exp2_TCGA_tune_ontix_beta0.01_dim29_RNA-METH-MUT	r2	PCA	Linear	test	OS_MONTHS	4.670691714434253		Exp2_TCGA_tune_ontix_beta0.01_dim29_RNA-METH-MUT	METH+MUT+RNA	29.0	TCGA
1588	4	Exp2_TCGA_tune_ontix_beta0.01_dim29_RNA-METH-MUT	r2	PCA	Linear	test	TMB_NONSYNONYMOUS	7.754381650132829		Exp2_TCGA_tune_ontix_beta0.01_dim29_RNA-METH-MUT	METH+MUT+RNA	29.0	TCGA
1589	5	Exp2_TCGA_tune_ontix_beta0.01_dim29_RNA-METH-MUT	r2	PCA	Linear	train	AGE	8.419089104099482		Exp2_TCGA_tune_ontix_beta0.01_dim29_RNA-METH-MUT	METH+MUT+RNA	29.0	TCGA
1590	6	Exp2_TCGA_tune_ontix_beta0.01_dim29_RNA-METH-MUT	r2	PCA	Linear	train	ANEUPLOIDY_SCORE	5.679650662818565		Exp2_TCGA_tune_ontix_beta0.01_dim29_RNA-METH-MUT	METH+MUT+RNA	29.0	TCGA
1591	7	Exp2_TCGA_tune_ontix_beta0.01_dim29_RNA-METH-MUT	r2	PCA	Linear	train	MSI_SCORE_MANTIS	6.342110198792613		Exp2_TCGA_tune_ontix_beta0.01_dim29_RNA-METH-MUT	METH+MUT+RNA	29.0	TCGA
1592	8	Exp2_TCGA_tune_ontix_beta0.01_dim29_RNA-METH-MUT	r2	PCA	Linear	train	OS_MONTHS	4.581545259732955		Exp2_TCGA_tune_ontix_beta0.01_dim29_RNA-METH-MUT	METH+MUT+RNA	29.0	TCGA
1593	9	Exp2_TCGA_tune_ontix_beta0.01_dim29_RNA-METH-MUT	r2	PCA	Linear	train	TMB_NONSYNONYMOUS	8.064192086746786		Exp2_TCGA_tune_ontix_beta0.01_dim29_RNA-METH-MUT	METH+MUT+RNA	29.0	TCGA
1594	10	Exp2_TCGA_tune_ontix_beta0.01_dim29_RNA-METH-MUT	r2	PCA	Linear	valid	AGE	4.3097247732902275		Exp2_TCGA_tune_ontix_beta0.01_dim29_RNA-METH-MUT	METH+MUT+RNA	29.0	TCGA
1595	11	Exp2_TCGA_tune_ontix_beta0.01_dim29_RNA-METH-MUT	r2	PCA	Linear	valid	ANEUPLOIDY_SCORE	5.227957279864552		Exp2_TCGA_tune_ontix_beta0.01_dim29_RNA-METH-MUT	METH+MUT+RNA	29.0	TCGA
1596	12	Exp2_TCGA_tune_ontix_beta0.01_dim29_RNA-METH-MUT	r2	PCA	Linear	valid	MSI_SCORE_MANTIS	4.264985179019754		Exp2_TCGA_tune_ontix_beta0.01_dim29_RNA-METH-MUT	METH+MUT+RNA	29.0	TCGA
1597	13	Exp2_TCGA_tune_ontix_beta0.01_dim29_RNA-METH-MUT	r2	PCA	Linear	valid	OS_MONTHS	3.608399495428751		Exp2_TCGA_tune_ontix_beta0.01_dim29_RNA-METH-MUT	METH+MUT+RNA	29.0	TCGA
1598	14	Exp2_TCGA_tune_ontix_beta0.01_dim29_RNA-METH-MUT	r2	PCA	Linear	valid	TMB_NONSYNONYMOUS	4.161569058305082		Exp2_TCGA_tune_ontix_beta0.01_dim29_RNA-METH-MUT	METH+MUT+RNA	29.0	TCGA
1599	15	Exp2_TCGA_tune_ontix_beta0.01_dim29_RNA-METH-MUT	r2	PCA	RF	test	AGE	3.7104637212643987		Exp2_TCGA_tune_ontix_beta0.01_dim29_RNA-METH-MUT	METH+MUT+RNA	29.0	TCGA
1600	16	Exp2_TCGA_tune_ontix_beta0.01_dim29_RNA-METH-MUT	r2	PCA	RF	test	ANEUPLOIDY_SCORE	-3.3014649674776257		Exp2_TCGA_tune_ontix_beta0.01_dim29_RNA-METH-MUT	METH+MUT+RNA	29.0	TCGA
1601	17	Exp2_TCGA_tune_ontix_beta0.01_dim29_RNA-METH-MUT	r2	PCA	RF	test	MSI_SCORE_MANTIS	0.7141922851272904		Exp2_TCGA_tune_ontix_beta0.01_dim29_RNA-METH-MUT	METH+MUT+RNA	29.0	TCGA
1602	18	Exp2_TCGA_tune_ontix_beta0.01_dim29_RNA-METH-MUT	r2	PCA	RF	test	OS_MONTHS	6.4906950928214995		Exp2_TCGA_tune_ontix_beta0.01_dim29_RNA-METH-MUT	METH+MUT+RNA	29.0	TCGA
1603	19	Exp2_TCGA_tune_ontix_beta0.01_dim29_RNA-METH-MUT	r2	PCA	RF	test	TMB_NONSYNONYMOUS	3.073607829402323		Exp2_TCGA_tune_ontix_beta0.01_dim29_RNA-METH-MUT	METH+MUT+RNA	29.0	TCGA
1604	20	Exp2_TCGA_tune_ontix_beta0.01_dim29_RNA-METH-MUT	r2	PCA	RF	train	AGE	-0.6329925352233609		Exp2_TCGA_tune_ontix_beta0.01_dim29_RNA-METH-MUT	METH+MUT+RNA	29.0	TCGA
1605	21	Exp2_TCGA_tune_ontix_beta0.01_dim29_RNA-METH-MUT	r2	PCA	RF	train	ANEUPLOIDY_SCORE	-6.890793454450662		Exp2_TCGA_tune_ontix_beta0.01_dim29_RNA-METH-MUT	METH+MUT+RNA	29.0	TCGA
1606	22	Exp2_TCGA_tune_ontix_beta0.01_dim29_RNA-METH-MUT	r2	PCA	RF	train	MSI_SCORE_MANTIS	3.9823956852139015		Exp2_TCGA_tune_ontix_beta0.01_dim29_RNA-METH-MUT	METH+MUT+RNA	29.0	TCGA
1607	23	Exp2_TCGA_tune_ontix_beta0.01_dim29_RNA-METH-MUT	r2	PCA	RF	train	OS_MONTHS	0.7569795136454708		Exp2_TCGA_tune_ontix_beta0.01_dim29_RNA-METH-MUT	METH+MUT+RNA	29.0	TCGA
1608	24	Exp2_TCGA_tune_ontix_beta0.01_dim29_RNA-METH-MUT	r2	PCA	RF	train	TMB_NONSYNONYMOUS	6.285542573856697		Exp2_TCGA_tune_ontix_beta0.01_dim29_RNA-METH-MUT	METH+MUT+RNA	29.0	TCGA
1609	25	Exp2_TCGA_tune_ontix_beta0.01_dim29_RNA-METH-MUT	r2	PCA	RF	valid	AGE	1.7617966045243187		Exp2_TCGA_tune_ontix_beta0.01_dim29_RNA-METH-MUT	METH+MUT+RNA	29.0	TCGA
1610	26	Exp2_TCGA_tune_ontix_beta0.01_dim29_RNA-METH-MUT	r2	PCA	RF	valid	ANEUPLOIDY_SCORE	-4.046560851693084		Exp2_TCGA_tune_ontix_beta0.01_dim29_RNA-METH-MUT	METH+MUT+RNA	29.0	TCGA
1611	27	Exp2_TCGA_tune_ontix_beta0.01_dim29_RNA-METH-MUT	r2	PCA	RF	valid	MSI_SCORE_MANTIS	3.0612610417708317		Exp2_TCGA_tune_ontix_beta0.01_dim29_RNA-METH-MUT	METH+MUT+RNA	29.0	TCGA
1612	28	Exp2_TCGA_tune_ontix_beta0.01_dim29_RNA-METH-MUT	r2	PCA	RF	valid	OS_MONTHS	3.205905059022205		Exp2_TCGA_tune_ontix_beta0.01_dim29_RNA-METH-MUT	METH+MUT+RNA	29.0	TCGA
1613	29	Exp2_TCGA_tune_ontix_beta0.01_dim29_RNA-METH-MUT	r2	PCA	RF	valid	TMB_NONSYNONYMOUS	2.444090411870419		Exp2_TCGA_tune_ontix_beta0.01_dim29_RNA-METH-MUT	METH+MUT+RNA	29.0	TCGA
1614	30	Exp2_TCGA_tune_ontix_beta0.01_dim29_RNA-METH-MUT	r2	PCA	SVM	test	AGE	6.288002160523849		Exp2_TCGA_tune_ontix_beta0.01_dim29_RNA-METH-MUT	METH+MUT+RNA	29.0	TCGA
1615	31	Exp2_TCGA_tune_ontix_beta0.01_dim29_RNA-METH-MUT	r2	PCA	SVM	test	ANEUPLOIDY_SCORE	5.127809875774079		Exp2_TCGA_tune_ontix_beta0.01_dim29_RNA-METH-MUT	METH+MUT+RNA	29.0	TCGA
1616	32	Exp2_TCGA_tune_ontix_beta0.01_dim29_RNA-METH-MUT	r2	PCA	SVM	test	MSI_SCORE_MANTIS	4.693134552573023		Exp2_TCGA_tune_ontix_beta0.01_dim29_RNA-METH-MUT	METH+MUT+RNA	29.0	TCGA
1617	33	Exp2_TCGA_tune_ontix_beta0.01_dim29_RNA-METH-MUT	r2	PCA	SVM	test	OS_MONTHS	3.4718479951404815		Exp2_TCGA_tune_ontix_beta0.01_dim29_RNA-METH-MUT	METH+MUT+RNA	29.0	TCGA
1618	34	Exp2_TCGA_tune_ontix_beta0.01_dim29_RNA-METH-MUT	r2	PCA	SVM	test	TMB_NONSYNONYMOUS	12.264170594551059		Exp2_TCGA_tune_ontix_beta0.01_dim29_RNA-METH-MUT	METH+MUT+RNA	29.0	TCGA
1619	35	Exp2_TCGA_tune_ontix_beta0.01_dim29_RNA-METH-MUT	r2	PCA	SVM	train	AGE	5.747301046219877		Exp2_TCGA_tune_ontix_beta0.01_dim29_RNA-METH-MUT	METH+MUT+RNA	29.0	TCGA
1620	36	Exp2_TCGA_tune_ontix_beta0.01_dim29_RNA-METH-MUT	r2	PCA	SVM	train	ANEUPLOIDY_SCORE	3.065441539617711		Exp2_TCGA_tune_ontix_beta0.01_dim29_RNA-METH-MUT	METH+MUT+RNA	29.0	TCGA
1621	37	Exp2_TCGA_tune_ontix_beta0.01_dim29_RNA-METH-MUT	r2	PCA	SVM	train	MSI_SCORE_MANTIS	2.5335369825792897		Exp2_TCGA_tune_ontix_beta0.01_dim29_RNA-METH-MUT	METH+MUT+RNA	29.0	TCGA
1622	38	Exp2_TCGA_tune_ontix_beta0.01_dim29_RNA-METH-MUT	r2	PCA	SVM	train	OS_MONTHS	2.7140748598775883		Exp2_TCGA_tune_ontix_beta0.01_dim29_RNA-METH-MUT	METH+MUT+RNA	29.0	TCGA
1623	39	Exp2_TCGA_tune_ontix_beta0.01_dim29_RNA-METH-MUT	r2	PCA	SVM	train	TMB_NONSYNONYMOUS	47.967928107934604		Exp2_TCGA_tune_ontix_beta0.01_dim29_RNA-METH-MUT	METH+MUT+RNA	29.0	TCGA
1624	40	Exp2_TCGA_tune_ontix_beta0.01_dim29_RNA-METH-MUT	r2	PCA	SVM	valid	AGE	3.460246592660201		Exp2_TCGA_tune_ontix_beta0.01_dim29_RNA-METH-MUT	METH+MUT+RNA	29.0	TCGA
1625	41	Exp2_TCGA_tune_ontix_beta0.01_dim29_RNA-METH-MUT	r2	PCA	SVM	valid	ANEUPLOIDY_SCORE	2.6474496542994497		Exp2_TCGA_tune_ontix_beta0.01_dim29_RNA-METH-MUT	METH+MUT+RNA	29.0	TCGA
1626	42	Exp2_TCGA_tune_ontix_beta0.01_dim29_RNA-METH-MUT	r2	PCA	SVM	valid	MSI_SCORE_MANTIS	7.98876427027167		Exp2_TCGA_tune_ontix_beta0.01_dim29_RNA-METH-MUT	METH+MUT+RNA	29.0	TCGA
1627	43	Exp2_TCGA_tune_ontix_beta0.01_dim29_RNA-METH-MUT	r2	PCA	SVM	valid	OS_MONTHS	3.06390337657016		Exp2_TCGA_tune_ontix_beta0.01_dim29_RNA-METH-MUT	METH+MUT+RNA	29.0	TCGA
1628	44	Exp2_TCGA_tune_ontix_beta0.01_dim29_RNA-METH-MUT	r2	PCA	SVM	valid	TMB_NONSYNONYMOUS	29.828551135018234		Exp2_TCGA_tune_ontix_beta0.01_dim29_RNA-METH-MUT	METH+MUT+RNA	29.0	TCGA
1629	45	Exp2_TCGA_tune_ontix_beta0.01_dim29_RNA-METH-MUT	roc_auc_ovo	PCA	Linear	test	AJCC_PATHOLOGIC_TUMOR_STAGE_SHORT	1.6305768989996203		Exp2_TCGA_tune_ontix_beta0.01_dim29_RNA-METH-MUT	METH+MUT+RNA	29.0	TCGA
1630	46	Exp2_TCGA_tune_ontix_beta0.01_dim29_RNA-METH-MUT	roc_auc_ovo	PCA	Linear	test	CANCER_TYPE_ACRONYM	4.805727734105506		Exp2_TCGA_tune_ontix_beta0.01_dim29_RNA-METH-MUT	METH+MUT+RNA	29.0	TCGA
1631	47	Exp2_TCGA_tune_ontix_beta0.01_dim29_RNA-METH-MUT	roc_auc_ovo	PCA	Linear	test	DFS_STATUS	3.1506578811147103		Exp2_TCGA_tune_ontix_beta0.01_dim29_RNA-METH-MUT	METH+MUT+RNA	29.0	TCGA
1632	48	Exp2_TCGA_tune_ontix_beta0.01_dim29_RNA-METH-MUT	roc_auc_ovo	PCA	Linear	test	OS_STATUS	-20.81844182932514		Exp2_TCGA_tune_ontix_beta0.01_dim29_RNA-METH-MUT	METH+MUT+RNA	29.0	TCGA
1633	49	Exp2_TCGA_tune_ontix_beta0.01_dim29_RNA-METH-MUT	roc_auc_ovo	PCA	Linear	test	PFS_STATUS	2.7660675435529436		Exp2_TCGA_tune_ontix_beta0.01_dim29_RNA-METH-MUT	METH+MUT+RNA	29.0	TCGA
1634	50	Exp2_TCGA_tune_ontix_beta0.01_dim29_RNA-METH-MUT	roc_auc_ovo	PCA	Linear	test	SEX	0.7435936503141866		Exp2_TCGA_tune_ontix_beta0.01_dim29_RNA-METH-MUT	METH+MUT+RNA	29.0	TCGA
1635	51	Exp2_TCGA_tune_ontix_beta0.01_dim29_RNA-METH-MUT	roc_auc_ovo	PCA	Linear	train	AJCC_PATHOLOGIC_TUMOR_STAGE_SHORT	1.307009769965732		Exp2_TCGA_tune_ontix_beta0.01_dim29_RNA-METH-MUT	METH+MUT+RNA	29.0	TCGA
1636	52	Exp2_TCGA_tune_ontix_beta0.01_dim29_RNA-METH-MUT	roc_auc_ovo	PCA	Linear	train	CANCER_TYPE_ACRONYM	3.51659314582672		Exp2_TCGA_tune_ontix_beta0.01_dim29_RNA-METH-MUT	METH+MUT+RNA	29.0	TCGA
1637	53	Exp2_TCGA_tune_ontix_beta0.01_dim29_RNA-METH-MUT	roc_auc_ovo	PCA	Linear	train	DFS_STATUS	3.426399670665291		Exp2_TCGA_tune_ontix_beta0.01_dim29_RNA-METH-MUT	METH+MUT+RNA	29.0	TCGA
1638	54	Exp2_TCGA_tune_ontix_beta0.01_dim29_RNA-METH-MUT	roc_auc_ovo	PCA	Linear	train	OS_STATUS	0.39120643465489885		Exp2_TCGA_tune_ontix_beta0.01_dim29_RNA-METH-MUT	METH+MUT+RNA	29.0	TCGA
1639	55	Exp2_TCGA_tune_ontix_beta0.01_dim29_RNA-METH-MUT	roc_auc_ovo	PCA	Linear	train	PFS_STATUS	3.1207505985465427		Exp2_TCGA_tune_ontix_beta0.01_dim29_RNA-METH-MUT	METH+MUT+RNA	29.0	TCGA
1640	56	Exp2_TCGA_tune_ontix_beta0.01_dim29_RNA-METH-MUT	roc_auc_ovo	PCA	Linear	train	SEX	0.7484094341892429		Exp2_TCGA_tune_ontix_beta0.01_dim29_RNA-METH-MUT	METH+MUT+RNA	29.0	TCGA
1641	57	Exp2_TCGA_tune_ontix_beta0.01_dim29_RNA-METH-MUT	roc_auc_ovo	PCA	Linear	valid	AJCC_PATHOLOGIC_TUMOR_STAGE_SHORT	5.50187482767691		Exp2_TCGA_tune_ontix_beta0.01_dim29_RNA-METH-MUT	METH+MUT+RNA	29.0	TCGA
1642	58	Exp2_TCGA_tune_ontix_beta0.01_dim29_RNA-METH-MUT	roc_auc_ovo	PCA	Linear	valid	CANCER_TYPE_ACRONYM	2.8520176200533487		Exp2_TCGA_tune_ontix_beta0.01_dim29_RNA-METH-MUT	METH+MUT+RNA	29.0	TCGA
1643	59	Exp2_TCGA_tune_ontix_beta0.01_dim29_RNA-METH-MUT	roc_auc_ovo	PCA	Linear	valid	DFS_STATUS	3.0876762203954597		Exp2_TCGA_tune_ontix_beta0.01_dim29_RNA-METH-MUT	METH+MUT+RNA	29.0	TCGA
1644	60	Exp2_TCGA_tune_ontix_beta0.01_dim29_RNA-METH-MUT	roc_auc_ovo	PCA	Linear	valid	OS_STATUS	0.9652129836308269		Exp2_TCGA_tune_ontix_beta0.01_dim29_RNA-METH-MUT	METH+MUT+RNA	29.0	TCGA
1645	61	Exp2_TCGA_tune_ontix_beta0.01_dim29_RNA-METH-MUT	roc_auc_ovo	PCA	Linear	valid	PFS_STATUS	1.874501923205447		Exp2_TCGA_tune_ontix_beta0.01_dim29_RNA-METH-MUT	METH+MUT+RNA	29.0	TCGA
1646	62	Exp2_TCGA_tune_ontix_beta0.01_dim29_RNA-METH-MUT	roc_auc_ovo	PCA	Linear	valid	SEX	0.7474283532907251		Exp2_TCGA_tune_ontix_beta0.01_dim29_RNA-METH-MUT	METH+MUT+RNA	29.0	TCGA
1647	63	Exp2_TCGA_tune_ontix_beta0.01_dim29_RNA-METH-MUT	roc_auc_ovo	PCA	RF	test	AJCC_PATHOLOGIC_TUMOR_STAGE_SHORT	2.562470559424963		Exp2_TCGA_tune_ontix_beta0.01_dim29_RNA-METH-MUT	METH+MUT+RNA	29.0	TCGA
1648	64	Exp2_TCGA_tune_ontix_beta0.01_dim29_RNA-METH-MUT	roc_auc_ovo	PCA	RF	test	CANCER_TYPE_ACRONYM	1.17418314460625		Exp2_TCGA_tune_ontix_beta0.01_dim29_RNA-METH-MUT	METH+MUT+RNA	29.0	TCGA
1649	65	Exp2_TCGA_tune_ontix_beta0.01_dim29_RNA-METH-MUT	roc_auc_ovo	PCA	RF	test	DFS_STATUS	2.0503126681123907		Exp2_TCGA_tune_ontix_beta0.01_dim29_RNA-METH-MUT	METH+MUT+RNA	29.0	TCGA
1650	66	Exp2_TCGA_tune_ontix_beta0.01_dim29_RNA-METH-MUT	roc_auc_ovo	PCA	RF	test	OS_STATUS	22.008235371235738		Exp2_TCGA_tune_ontix_beta0.01_dim29_RNA-METH-MUT	METH+MUT+RNA	29.0	TCGA
1651	67	Exp2_TCGA_tune_ontix_beta0.01_dim29_RNA-METH-MUT	roc_auc_ovo	PCA	RF	test	PFS_STATUS	1.7348027078681014		Exp2_TCGA_tune_ontix_beta0.01_dim29_RNA-METH-MUT	METH+MUT+RNA	29.0	TCGA
1652	68	Exp2_TCGA_tune_ontix_beta0.01_dim29_RNA-METH-MUT	roc_auc_ovo	PCA	RF	test	SEX	0.5843098760423723		Exp2_TCGA_tune_ontix_beta0.01_dim29_RNA-METH-MUT	METH+MUT+RNA	29.0	TCGA
1653	69	Exp2_TCGA_tune_ontix_beta0.01_dim29_RNA-METH-MUT	roc_auc_ovo	PCA	RF	train	AJCC_PATHOLOGIC_TUMOR_STAGE_SHORT	-1.3029454431140688		Exp2_TCGA_tune_ontix_beta0.01_dim29_RNA-METH-MUT	METH+MUT+RNA	29.0	TCGA
1654	70	Exp2_TCGA_tune_ontix_beta0.01_dim29_RNA-METH-MUT	roc_auc_ovo	PCA	RF	train	CANCER_TYPE_ACRONYM	-4.099731811458653		Exp2_TCGA_tune_ontix_beta0.01_dim29_RNA-METH-MUT	METH+MUT+RNA	29.0	TCGA
1655	71	Exp2_TCGA_tune_ontix_beta0.01_dim29_RNA-METH-MUT	roc_auc_ovo	PCA	RF	train	DFS_STATUS	-4.249876595459841		Exp2_TCGA_tune_ontix_beta0.01_dim29_RNA-METH-MUT	METH+MUT+RNA	29.0	TCGA
1656	72	Exp2_TCGA_tune_ontix_beta0.01_dim29_RNA-METH-MUT	roc_auc_ovo	PCA	RF	train	OS_STATUS	0.8614193583733056		Exp2_TCGA_tune_ontix_beta0.01_dim29_RNA-METH-MUT	METH+MUT+RNA	29.0	TCGA
1657	73	Exp2_TCGA_tune_ontix_beta0.01_dim29_RNA-METH-MUT	roc_auc_ovo	PCA	RF	train	PFS_STATUS	-4.217733679163478		Exp2_TCGA_tune_ontix_beta0.01_dim29_RNA-METH-MUT	METH+MUT+RNA	29.0	TCGA
1658	74	Exp2_TCGA_tune_ontix_beta0.01_dim29_RNA-METH-MUT	roc_auc_ovo	PCA	RF	train	SEX	0.5702700341694977		Exp2_TCGA_tune_ontix_beta0.01_dim29_RNA-METH-MUT	METH+MUT+RNA	29.0	TCGA
1659	75	Exp2_TCGA_tune_ontix_beta0.01_dim29_RNA-METH-MUT	roc_auc_ovo	PCA	RF	valid	AJCC_PATHOLOGIC_TUMOR_STAGE_SHORT	-0.7291951691785318		Exp2_TCGA_tune_ontix_beta0.01_dim29_RNA-METH-MUT	METH+MUT+RNA	29.0	TCGA
1660	76	Exp2_TCGA_tune_ontix_beta0.01_dim29_RNA-METH-MUT	roc_auc_ovo	PCA	RF	valid	CANCER_TYPE_ACRONYM	0.8875951216076698		Exp2_TCGA_tune_ontix_beta0.01_dim29_RNA-METH-MUT	METH+MUT+RNA	29.0	TCGA
1661	77	Exp2_TCGA_tune_ontix_beta0.01_dim29_RNA-METH-MUT	roc_auc_ovo	PCA	RF	valid	DFS_STATUS	1.9880913380871188		Exp2_TCGA_tune_ontix_beta0.01_dim29_RNA-METH-MUT	METH+MUT+RNA	29.0	TCGA
1662	78	Exp2_TCGA_tune_ontix_beta0.01_dim29_RNA-METH-MUT	roc_auc_ovo	PCA	RF	valid	OS_STATUS	-0.043390815587389525		Exp2_TCGA_tune_ontix_beta0.01_dim29_RNA-METH-MUT	METH+MUT+RNA	29.0	TCGA
1663	79	Exp2_TCGA_tune_ontix_beta0.01_dim29_RNA-METH-MUT	roc_auc_ovo	PCA	RF	valid	PFS_STATUS	1.2807789534821685		Exp2_TCGA_tune_ontix_beta0.01_dim29_RNA-METH-MUT	METH+MUT+RNA	29.0	TCGA
1664	80	Exp2_TCGA_tune_ontix_beta0.01_dim29_RNA-METH-MUT	roc_auc_ovo	PCA	RF	valid	SEX	0.6199410448160031		Exp2_TCGA_tune_ontix_beta0.01_dim29_RNA-METH-MUT	METH+MUT+RNA	29.0	TCGA
1665	81	Exp2_TCGA_tune_ontix_beta0.01_dim29_RNA-METH-MUT	roc_auc_ovo	PCA	SVM	test	AJCC_PATHOLOGIC_TUMOR_STAGE_SHORT	5.603183740079729		Exp2_TCGA_tune_ontix_beta0.01_dim29_RNA-METH-MUT	METH+MUT+RNA	29.0	TCGA
1666	82	Exp2_TCGA_tune_ontix_beta0.01_dim29_RNA-METH-MUT	roc_auc_ovo	PCA	SVM	test	CANCER_TYPE_ACRONYM	3.7177889954185064		Exp2_TCGA_tune_ontix_beta0.01_dim29_RNA-METH-MUT	METH+MUT+RNA	29.0	TCGA
1667	83	Exp2_TCGA_tune_ontix_beta0.01_dim29_RNA-METH-MUT	roc_auc_ovo	PCA	SVM	test	DFS_STATUS	7.035418630429859		Exp2_TCGA_tune_ontix_beta0.01_dim29_RNA-METH-MUT	METH+MUT+RNA	29.0	TCGA
1668	84	Exp2_TCGA_tune_ontix_beta0.01_dim29_RNA-METH-MUT	roc_auc_ovo	PCA	SVM	test	OS_STATUS	3.4002536357725446		Exp2_TCGA_tune_ontix_beta0.01_dim29_RNA-METH-MUT	METH+MUT+RNA	29.0	TCGA
1669	85	Exp2_TCGA_tune_ontix_beta0.01_dim29_RNA-METH-MUT	roc_auc_ovo	PCA	SVM	test	PFS_STATUS	3.3274368650619		Exp2_TCGA_tune_ontix_beta0.01_dim29_RNA-METH-MUT	METH+MUT+RNA	29.0	TCGA
1670	86	Exp2_TCGA_tune_ontix_beta0.01_dim29_RNA-METH-MUT	roc_auc_ovo	PCA	SVM	test	SEX	0.6999983972943996		Exp2_TCGA_tune_ontix_beta0.01_dim29_RNA-METH-MUT	METH+MUT+RNA	29.0	TCGA
1671	87	Exp2_TCGA_tune_ontix_beta0.01_dim29_RNA-METH-MUT	roc_auc_ovo	PCA	SVM	train	AJCC_PATHOLOGIC_TUMOR_STAGE_SHORT	0.7646979691912706		Exp2_TCGA_tune_ontix_beta0.01_dim29_RNA-METH-MUT	METH+MUT+RNA	29.0	TCGA
1672	88	Exp2_TCGA_tune_ontix_beta0.01_dim29_RNA-METH-MUT	roc_auc_ovo	PCA	SVM	train	CANCER_TYPE_ACRONYM	2.2643352152358585		Exp2_TCGA_tune_ontix_beta0.01_dim29_RNA-METH-MUT	METH+MUT+RNA	29.0	TCGA
1673	89	Exp2_TCGA_tune_ontix_beta0.01_dim29_RNA-METH-MUT	roc_auc_ovo	PCA	SVM	train	DFS_STATUS	0.3914523192744102		Exp2_TCGA_tune_ontix_beta0.01_dim29_RNA-METH-MUT	METH+MUT+RNA	29.0	TCGA
1674	90	Exp2_TCGA_tune_ontix_beta0.01_dim29_RNA-METH-MUT	roc_auc_ovo	PCA	SVM	train	OS_STATUS	0.09533968350849091		Exp2_TCGA_tune_ontix_beta0.01_dim29_RNA-METH-MUT	METH+MUT+RNA	29.0	TCGA
1675	91	Exp2_TCGA_tune_ontix_beta0.01_dim29_RNA-METH-MUT	roc_auc_ovo	PCA	SVM	train	PFS_STATUS	0.49426822807757514		Exp2_TCGA_tune_ontix_beta0.01_dim29_RNA-METH-MUT	METH+MUT+RNA	29.0	TCGA
1676	92	Exp2_TCGA_tune_ontix_beta0.01_dim29_RNA-METH-MUT	roc_auc_ovo	PCA	SVM	train	SEX	0.6740820336588562		Exp2_TCGA_tune_ontix_beta0.01_dim29_RNA-METH-MUT	METH+MUT+RNA	29.0	TCGA
1677	93	Exp2_TCGA_tune_ontix_beta0.01_dim29_RNA-METH-MUT	roc_auc_ovo	PCA	SVM	valid	AJCC_PATHOLOGIC_TUMOR_STAGE_SHORT	3.0380125981316386		Exp2_TCGA_tune_ontix_beta0.01_dim29_RNA-METH-MUT	METH+MUT+RNA	29.0	TCGA
1678	94	Exp2_TCGA_tune_ontix_beta0.01_dim29_RNA-METH-MUT	roc_auc_ovo	PCA	SVM	valid	CANCER_TYPE_ACRONYM	1.8893940106324372		Exp2_TCGA_tune_ontix_beta0.01_dim29_RNA-METH-MUT	METH+MUT+RNA	29.0	TCGA
1679	95	Exp2_TCGA_tune_ontix_beta0.01_dim29_RNA-METH-MUT	roc_auc_ovo	PCA	SVM	valid	DFS_STATUS	2.5809473679654578		Exp2_TCGA_tune_ontix_beta0.01_dim29_RNA-METH-MUT	METH+MUT+RNA	29.0	TCGA
1680	96	Exp2_TCGA_tune_ontix_beta0.01_dim29_RNA-METH-MUT	roc_auc_ovo	PCA	SVM	valid	OS_STATUS	-0.7718396378056818		Exp2_TCGA_tune_ontix_beta0.01_dim29_RNA-METH-MUT	METH+MUT+RNA	29.0	TCGA
1681	97	Exp2_TCGA_tune_ontix_beta0.01_dim29_RNA-METH-MUT	roc_auc_ovo	PCA	SVM	valid	PFS_STATUS	1.7644606005854333		Exp2_TCGA_tune_ontix_beta0.01_dim29_RNA-METH-MUT	METH+MUT+RNA	29.0	TCGA
1682	98	Exp2_TCGA_tune_ontix_beta0.01_dim29_RNA-METH-MUT	roc_auc_ovo	PCA	SVM	valid	SEX	0.7079746077463165		Exp2_TCGA_tune_ontix_beta0.01_dim29_RNA-METH-MUT	METH+MUT+RNA	29.0	TCGA
1683	0	Exp2_TCGA_tune_ontix_beta0.01_dim29_RNA-METH-MUT	r2	UMAP	Linear	test	AGE	3.086941037606461		Exp2_TCGA_tune_ontix_beta0.01_dim29_RNA-METH-MUT	METH+MUT+RNA	29.0	TCGA
1684	1	Exp2_TCGA_tune_ontix_beta0.01_dim29_RNA-METH-MUT	r2	UMAP	Linear	test	ANEUPLOIDY_SCORE	-2.0717066703385267		Exp2_TCGA_tune_ontix_beta0.01_dim29_RNA-METH-MUT	METH+MUT+RNA	29.0	TCGA
1685	2	Exp2_TCGA_tune_ontix_beta0.01_dim29_RNA-METH-MUT	r2	UMAP	Linear	test	MSI_SCORE_MANTIS	6.600751557107826		Exp2_TCGA_tune_ontix_beta0.01_dim29_RNA-METH-MUT	METH+MUT+RNA	29.0	TCGA
1686	3	Exp2_TCGA_tune_ontix_beta0.01_dim29_RNA-METH-MUT	r2	UMAP	Linear	test	OS_MONTHS	6.834887831690175		Exp2_TCGA_tune_ontix_beta0.01_dim29_RNA-METH-MUT	METH+MUT+RNA	29.0	TCGA
1687	4	Exp2_TCGA_tune_ontix_beta0.01_dim29_RNA-METH-MUT	r2	UMAP	Linear	test	TMB_NONSYNONYMOUS	-2.86665339807376		Exp2_TCGA_tune_ontix_beta0.01_dim29_RNA-METH-MUT	METH+MUT+RNA	29.0	TCGA
1688	5	Exp2_TCGA_tune_ontix_beta0.01_dim29_RNA-METH-MUT	r2	UMAP	Linear	train	AGE	8.182795158743593		Exp2_TCGA_tune_ontix_beta0.01_dim29_RNA-METH-MUT	METH+MUT+RNA	29.0	TCGA
1689	6	Exp2_TCGA_tune_ontix_beta0.01_dim29_RNA-METH-MUT	r2	UMAP	Linear	train	ANEUPLOIDY_SCORE	-0.8742513867145979		Exp2_TCGA_tune_ontix_beta0.01_dim29_RNA-METH-MUT	METH+MUT+RNA	29.0	TCGA
1690	7	Exp2_TCGA_tune_ontix_beta0.01_dim29_RNA-METH-MUT	r2	UMAP	Linear	train	MSI_SCORE_MANTIS	4.23206711070557		Exp2_TCGA_tune_ontix_beta0.01_dim29_RNA-METH-MUT	METH+MUT+RNA	29.0	TCGA
1691	8	Exp2_TCGA_tune_ontix_beta0.01_dim29_RNA-METH-MUT	r2	UMAP	Linear	train	OS_MONTHS	5.504110876730189		Exp2_TCGA_tune_ontix_beta0.01_dim29_RNA-METH-MUT	METH+MUT+RNA	29.0	TCGA
1692	9	Exp2_TCGA_tune_ontix_beta0.01_dim29_RNA-METH-MUT	r2	UMAP	Linear	train	TMB_NONSYNONYMOUS	-3.3299852635282066		Exp2_TCGA_tune_ontix_beta0.01_dim29_RNA-METH-MUT	METH+MUT+RNA	29.0	TCGA
1693	10	Exp2_TCGA_tune_ontix_beta0.01_dim29_RNA-METH-MUT	r2	UMAP	Linear	valid	AGE	5.065215316861343		Exp2_TCGA_tune_ontix_beta0.01_dim29_RNA-METH-MUT	METH+MUT+RNA	29.0	TCGA
1694	11	Exp2_TCGA_tune_ontix_beta0.01_dim29_RNA-METH-MUT	r2	UMAP	Linear	valid	ANEUPLOIDY_SCORE	-1.5109540381309488		Exp2_TCGA_tune_ontix_beta0.01_dim29_RNA-METH-MUT	METH+MUT+RNA	29.0	TCGA
1695	12	Exp2_TCGA_tune_ontix_beta0.01_dim29_RNA-METH-MUT	r2	UMAP	Linear	valid	MSI_SCORE_MANTIS	2.6370282301289873		Exp2_TCGA_tune_ontix_beta0.01_dim29_RNA-METH-MUT	METH+MUT+RNA	29.0	TCGA
1696	13	Exp2_TCGA_tune_ontix_beta0.01_dim29_RNA-METH-MUT	r2	UMAP	Linear	valid	OS_MONTHS	3.484758325513358		Exp2_TCGA_tune_ontix_beta0.01_dim29_RNA-METH-MUT	METH+MUT+RNA	29.0	TCGA
1697	14	Exp2_TCGA_tune_ontix_beta0.01_dim29_RNA-METH-MUT	r2	UMAP	Linear	valid	TMB_NONSYNONYMOUS	-1.5831361538981534		Exp2_TCGA_tune_ontix_beta0.01_dim29_RNA-METH-MUT	METH+MUT+RNA	29.0	TCGA
1698	15	Exp2_TCGA_tune_ontix_beta0.01_dim29_RNA-METH-MUT	r2	UMAP	RF	test	AGE	4.318988863062575		Exp2_TCGA_tune_ontix_beta0.01_dim29_RNA-METH-MUT	METH+MUT+RNA	29.0	TCGA
1699	16	Exp2_TCGA_tune_ontix_beta0.01_dim29_RNA-METH-MUT	r2	UMAP	RF	test	ANEUPLOIDY_SCORE	-9.003488055710598		Exp2_TCGA_tune_ontix_beta0.01_dim29_RNA-METH-MUT	METH+MUT+RNA	29.0	TCGA
1700	17	Exp2_TCGA_tune_ontix_beta0.01_dim29_RNA-METH-MUT	r2	UMAP	RF	test	MSI_SCORE_MANTIS	3.81296458878241		Exp2_TCGA_tune_ontix_beta0.01_dim29_RNA-METH-MUT	METH+MUT+RNA	29.0	TCGA
1701	18	Exp2_TCGA_tune_ontix_beta0.01_dim29_RNA-METH-MUT	r2	UMAP	RF	test	OS_MONTHS	8.170965510501329		Exp2_TCGA_tune_ontix_beta0.01_dim29_RNA-METH-MUT	METH+MUT+RNA	29.0	TCGA
1702	19	Exp2_TCGA_tune_ontix_beta0.01_dim29_RNA-METH-MUT	r2	UMAP	RF	test	TMB_NONSYNONYMOUS	-1.251637929409237		Exp2_TCGA_tune_ontix_beta0.01_dim29_RNA-METH-MUT	METH+MUT+RNA	29.0	TCGA
1703	20	Exp2_TCGA_tune_ontix_beta0.01_dim29_RNA-METH-MUT	r2	UMAP	RF	train	AGE	-2.1584745136651073		Exp2_TCGA_tune_ontix_beta0.01_dim29_RNA-METH-MUT	METH+MUT+RNA	29.0	TCGA
1704	21	Exp2_TCGA_tune_ontix_beta0.01_dim29_RNA-METH-MUT	r2	UMAP	RF	train	ANEUPLOIDY_SCORE	-17.372603126459147		Exp2_TCGA_tune_ontix_beta0.01_dim29_RNA-METH-MUT	METH+MUT+RNA	29.0	TCGA
1705	22	Exp2_TCGA_tune_ontix_beta0.01_dim29_RNA-METH-MUT	r2	UMAP	RF	train	MSI_SCORE_MANTIS	3.508617021872954		Exp2_TCGA_tune_ontix_beta0.01_dim29_RNA-METH-MUT	METH+MUT+RNA	29.0	TCGA
1706	23	Exp2_TCGA_tune_ontix_beta0.01_dim29_RNA-METH-MUT	r2	UMAP	RF	train	OS_MONTHS	0.7077026363861689		Exp2_TCGA_tune_ontix_beta0.01_dim29_RNA-METH-MUT	METH+MUT+RNA	29.0	TCGA
1707	24	Exp2_TCGA_tune_ontix_beta0.01_dim29_RNA-METH-MUT	r2	UMAP	RF	train	TMB_NONSYNONYMOUS	-3.7107117508340823		Exp2_TCGA_tune_ontix_beta0.01_dim29_RNA-METH-MUT	METH+MUT+RNA	29.0	TCGA
1708	25	Exp2_TCGA_tune_ontix_beta0.01_dim29_RNA-METH-MUT	r2	UMAP	RF	valid	AGE	3.2865749849232038		Exp2_TCGA_tune_ontix_beta0.01_dim29_RNA-METH-MUT	METH+MUT+RNA	29.0	TCGA
1709	26	Exp2_TCGA_tune_ontix_beta0.01_dim29_RNA-METH-MUT	r2	UMAP	RF	valid	ANEUPLOIDY_SCORE	-9.983348114083645		Exp2_TCGA_tune_ontix_beta0.01_dim29_RNA-METH-MUT	METH+MUT+RNA	29.0	TCGA
1710	27	Exp2_TCGA_tune_ontix_beta0.01_dim29_RNA-METH-MUT	r2	UMAP	RF	valid	MSI_SCORE_MANTIS	1.584682954105907		Exp2_TCGA_tune_ontix_beta0.01_dim29_RNA-METH-MUT	METH+MUT+RNA	29.0	TCGA
1711	28	Exp2_TCGA_tune_ontix_beta0.01_dim29_RNA-METH-MUT	r2	UMAP	RF	valid	OS_MONTHS	2.8901942652873776		Exp2_TCGA_tune_ontix_beta0.01_dim29_RNA-METH-MUT	METH+MUT+RNA	29.0	TCGA
1712	29	Exp2_TCGA_tune_ontix_beta0.01_dim29_RNA-METH-MUT	r2	UMAP	RF	valid	TMB_NONSYNONYMOUS	-1.3096385608211707		Exp2_TCGA_tune_ontix_beta0.01_dim29_RNA-METH-MUT	METH+MUT+RNA	29.0	TCGA
1713	30	Exp2_TCGA_tune_ontix_beta0.01_dim29_RNA-METH-MUT	r2	UMAP	SVM	test	AGE	-3.866256612030815		Exp2_TCGA_tune_ontix_beta0.01_dim29_RNA-METH-MUT	METH+MUT+RNA	29.0	TCGA
1714	31	Exp2_TCGA_tune_ontix_beta0.01_dim29_RNA-METH-MUT	r2	UMAP	SVM	test	ANEUPLOIDY_SCORE	-15.98587974126023		Exp2_TCGA_tune_ontix_beta0.01_dim29_RNA-METH-MUT	METH+MUT+RNA	29.0	TCGA
1715	32	Exp2_TCGA_tune_ontix_beta0.01_dim29_RNA-METH-MUT	r2	UMAP	SVM	test	MSI_SCORE_MANTIS	-1.1118526200623386		Exp2_TCGA_tune_ontix_beta0.01_dim29_RNA-METH-MUT	METH+MUT+RNA	29.0	TCGA
1716	33	Exp2_TCGA_tune_ontix_beta0.01_dim29_RNA-METH-MUT	r2	UMAP	SVM	test	OS_MONTHS	0.3584052519593808		Exp2_TCGA_tune_ontix_beta0.01_dim29_RNA-METH-MUT	METH+MUT+RNA	29.0	TCGA
1717	34	Exp2_TCGA_tune_ontix_beta0.01_dim29_RNA-METH-MUT	r2	UMAP	SVM	test	TMB_NONSYNONYMOUS	-4.516539864229005		Exp2_TCGA_tune_ontix_beta0.01_dim29_RNA-METH-MUT	METH+MUT+RNA	29.0	TCGA
1718	35	Exp2_TCGA_tune_ontix_beta0.01_dim29_RNA-METH-MUT	r2	UMAP	SVM	train	AGE	-5.828334662953325		Exp2_TCGA_tune_ontix_beta0.01_dim29_RNA-METH-MUT	METH+MUT+RNA	29.0	TCGA
1719	36	Exp2_TCGA_tune_ontix_beta0.01_dim29_RNA-METH-MUT	r2	UMAP	SVM	train	ANEUPLOIDY_SCORE	-11.929855389797117		Exp2_TCGA_tune_ontix_beta0.01_dim29_RNA-METH-MUT	METH+MUT+RNA	29.0	TCGA
1720	37	Exp2_TCGA_tune_ontix_beta0.01_dim29_RNA-METH-MUT	r2	UMAP	SVM	train	MSI_SCORE_MANTIS	-15.740112053913391		Exp2_TCGA_tune_ontix_beta0.01_dim29_RNA-METH-MUT	METH+MUT+RNA	29.0	TCGA
1721	38	Exp2_TCGA_tune_ontix_beta0.01_dim29_RNA-METH-MUT	r2	UMAP	SVM	train	OS_MONTHS	-0.21431286453865134		Exp2_TCGA_tune_ontix_beta0.01_dim29_RNA-METH-MUT	METH+MUT+RNA	29.0	TCGA
1722	39	Exp2_TCGA_tune_ontix_beta0.01_dim29_RNA-METH-MUT	r2	UMAP	SVM	train	TMB_NONSYNONYMOUS	-15.177467522816158		Exp2_TCGA_tune_ontix_beta0.01_dim29_RNA-METH-MUT	METH+MUT+RNA	29.0	TCGA
1723	40	Exp2_TCGA_tune_ontix_beta0.01_dim29_RNA-METH-MUT	r2	UMAP	SVM	valid	AGE	-1.914655079209848		Exp2_TCGA_tune_ontix_beta0.01_dim29_RNA-METH-MUT	METH+MUT+RNA	29.0	TCGA
1724	41	Exp2_TCGA_tune_ontix_beta0.01_dim29_RNA-METH-MUT	r2	UMAP	SVM	valid	ANEUPLOIDY_SCORE	-9.641783732496213		Exp2_TCGA_tune_ontix_beta0.01_dim29_RNA-METH-MUT	METH+MUT+RNA	29.0	TCGA
1725	42	Exp2_TCGA_tune_ontix_beta0.01_dim29_RNA-METH-MUT	r2	UMAP	SVM	valid	MSI_SCORE_MANTIS	-2.0298702687605794		Exp2_TCGA_tune_ontix_beta0.01_dim29_RNA-METH-MUT	METH+MUT+RNA	29.0	TCGA
1726	43	Exp2_TCGA_tune_ontix_beta0.01_dim29_RNA-METH-MUT	r2	UMAP	SVM	valid	OS_MONTHS	0.547154749245622		Exp2_TCGA_tune_ontix_beta0.01_dim29_RNA-METH-MUT	METH+MUT+RNA	29.0	TCGA
1727	44	Exp2_TCGA_tune_ontix_beta0.01_dim29_RNA-METH-MUT	r2	UMAP	SVM	valid	TMB_NONSYNONYMOUS	-8.61901735834131		Exp2_TCGA_tune_ontix_beta0.01_dim29_RNA-METH-MUT	METH+MUT+RNA	29.0	TCGA
1728	45	Exp2_TCGA_tune_ontix_beta0.01_dim29_RNA-METH-MUT	roc_auc_ovo	UMAP	Linear	test	AJCC_PATHOLOGIC_TUMOR_STAGE_SHORT	-4.737218424966482		Exp2_TCGA_tune_ontix_beta0.01_dim29_RNA-METH-MUT	METH+MUT+RNA	29.0	TCGA
1729	46	Exp2_TCGA_tune_ontix_beta0.01_dim29_RNA-METH-MUT	roc_auc_ovo	UMAP	Linear	test	CANCER_TYPE_ACRONYM	3.5680575490554958		Exp2_TCGA_tune_ontix_beta0.01_dim29_RNA-METH-MUT	METH+MUT+RNA	29.0	TCGA
1730	47	Exp2_TCGA_tune_ontix_beta0.01_dim29_RNA-METH-MUT	roc_auc_ovo	UMAP	Linear	test	DFS_STATUS	2.2133863562563327		Exp2_TCGA_tune_ontix_beta0.01_dim29_RNA-METH-MUT	METH+MUT+RNA	29.0	TCGA
1731	48	Exp2_TCGA_tune_ontix_beta0.01_dim29_RNA-METH-MUT	roc_auc_ovo	UMAP	Linear	test	OS_STATUS	-40.00328338361472		Exp2_TCGA_tune_ontix_beta0.01_dim29_RNA-METH-MUT	METH+MUT+RNA	29.0	TCGA
1732	49	Exp2_TCGA_tune_ontix_beta0.01_dim29_RNA-METH-MUT	roc_auc_ovo	UMAP	Linear	test	PFS_STATUS	2.438410033816937		Exp2_TCGA_tune_ontix_beta0.01_dim29_RNA-METH-MUT	METH+MUT+RNA	29.0	TCGA
1733	50	Exp2_TCGA_tune_ontix_beta0.01_dim29_RNA-METH-MUT	roc_auc_ovo	UMAP	Linear	test	SEX	-0.47846371216924966		Exp2_TCGA_tune_ontix_beta0.01_dim29_RNA-METH-MUT	METH+MUT+RNA	29.0	TCGA
1734	51	Exp2_TCGA_tune_ontix_beta0.01_dim29_RNA-METH-MUT	roc_auc_ovo	UMAP	Linear	train	AJCC_PATHOLOGIC_TUMOR_STAGE_SHORT	-3.0152262886085994		Exp2_TCGA_tune_ontix_beta0.01_dim29_RNA-METH-MUT	METH+MUT+RNA	29.0	TCGA
1735	52	Exp2_TCGA_tune_ontix_beta0.01_dim29_RNA-METH-MUT	roc_auc_ovo	UMAP	Linear	train	CANCER_TYPE_ACRONYM	1.194870838281665		Exp2_TCGA_tune_ontix_beta0.01_dim29_RNA-METH-MUT	METH+MUT+RNA	29.0	TCGA
1736	53	Exp2_TCGA_tune_ontix_beta0.01_dim29_RNA-METH-MUT	roc_auc_ovo	UMAP	Linear	train	DFS_STATUS	2.193712415901826		Exp2_TCGA_tune_ontix_beta0.01_dim29_RNA-METH-MUT	METH+MUT+RNA	29.0	TCGA
1737	54	Exp2_TCGA_tune_ontix_beta0.01_dim29_RNA-METH-MUT	roc_auc_ovo	UMAP	Linear	train	OS_STATUS	-1.8631883428535791		Exp2_TCGA_tune_ontix_beta0.01_dim29_RNA-METH-MUT	METH+MUT+RNA	29.0	TCGA
1738	55	Exp2_TCGA_tune_ontix_beta0.01_dim29_RNA-METH-MUT	roc_auc_ovo	UMAP	Linear	train	PFS_STATUS	3.0055862804815354		Exp2_TCGA_tune_ontix_beta0.01_dim29_RNA-METH-MUT	METH+MUT+RNA	29.0	TCGA
1739	56	Exp2_TCGA_tune_ontix_beta0.01_dim29_RNA-METH-MUT	roc_auc_ovo	UMAP	Linear	train	SEX	-0.4961942603436828		Exp2_TCGA_tune_ontix_beta0.01_dim29_RNA-METH-MUT	METH+MUT+RNA	29.0	TCGA
1740	57	Exp2_TCGA_tune_ontix_beta0.01_dim29_RNA-METH-MUT	roc_auc_ovo	UMAP	Linear	valid	AJCC_PATHOLOGIC_TUMOR_STAGE_SHORT	-7.206101560473562		Exp2_TCGA_tune_ontix_beta0.01_dim29_RNA-METH-MUT	METH+MUT+RNA	29.0	TCGA
1741	58	Exp2_TCGA_tune_ontix_beta0.01_dim29_RNA-METH-MUT	roc_auc_ovo	UMAP	Linear	valid	CANCER_TYPE_ACRONYM	1.8842283703305451		Exp2_TCGA_tune_ontix_beta0.01_dim29_RNA-METH-MUT	METH+MUT+RNA	29.0	TCGA
1742	59	Exp2_TCGA_tune_ontix_beta0.01_dim29_RNA-METH-MUT	roc_auc_ovo	UMAP	Linear	valid	DFS_STATUS	2.094909620778165		Exp2_TCGA_tune_ontix_beta0.01_dim29_RNA-METH-MUT	METH+MUT+RNA	29.0	TCGA
1743	60	Exp2_TCGA_tune_ontix_beta0.01_dim29_RNA-METH-MUT	roc_auc_ovo	UMAP	Linear	valid	OS_STATUS	-2.204785132294194		Exp2_TCGA_tune_ontix_beta0.01_dim29_RNA-METH-MUT	METH+MUT+RNA	29.0	TCGA
1744	61	Exp2_TCGA_tune_ontix_beta0.01_dim29_RNA-METH-MUT	roc_auc_ovo	UMAP	Linear	valid	PFS_STATUS	1.493601614186888		Exp2_TCGA_tune_ontix_beta0.01_dim29_RNA-METH-MUT	METH+MUT+RNA	29.0	TCGA
1745	62	Exp2_TCGA_tune_ontix_beta0.01_dim29_RNA-METH-MUT	roc_auc_ovo	UMAP	Linear	valid	SEX	-0.39662021602831465		Exp2_TCGA_tune_ontix_beta0.01_dim29_RNA-METH-MUT	METH+MUT+RNA	29.0	TCGA
1746	63	Exp2_TCGA_tune_ontix_beta0.01_dim29_RNA-METH-MUT	roc_auc_ovo	UMAP	RF	test	AJCC_PATHOLOGIC_TUMOR_STAGE_SHORT	3.753776685180002		Exp2_TCGA_tune_ontix_beta0.01_dim29_RNA-METH-MUT	METH+MUT+RNA	29.0	TCGA
1747	64	Exp2_TCGA_tune_ontix_beta0.01_dim29_RNA-METH-MUT	roc_auc_ovo	UMAP	RF	test	CANCER_TYPE_ACRONYM	1.9989027433214206		Exp2_TCGA_tune_ontix_beta0.01_dim29_RNA-METH-MUT	METH+MUT+RNA	29.0	TCGA
1748	65	Exp2_TCGA_tune_ontix_beta0.01_dim29_RNA-METH-MUT	roc_auc_ovo	UMAP	RF	test	DFS_STATUS	2.5763548670272		Exp2_TCGA_tune_ontix_beta0.01_dim29_RNA-METH-MUT	METH+MUT+RNA	29.0	TCGA
1749	66	Exp2_TCGA_tune_ontix_beta0.01_dim29_RNA-METH-MUT	roc_auc_ovo	UMAP	RF	test	OS_STATUS	9.857111427906725		Exp2_TCGA_tune_ontix_beta0.01_dim29_RNA-METH-MUT	METH+MUT+RNA	29.0	TCGA
1750	67	Exp2_TCGA_tune_ontix_beta0.01_dim29_RNA-METH-MUT	roc_auc_ovo	UMAP	RF	test	PFS_STATUS	1.5633715616725574		Exp2_TCGA_tune_ontix_beta0.01_dim29_RNA-METH-MUT	METH+MUT+RNA	29.0	TCGA
1751	68	Exp2_TCGA_tune_ontix_beta0.01_dim29_RNA-METH-MUT	roc_auc_ovo	UMAP	RF	test	SEX	-0.062023996040145024		Exp2_TCGA_tune_ontix_beta0.01_dim29_RNA-METH-MUT	METH+MUT+RNA	29.0	TCGA
1752	69	Exp2_TCGA_tune_ontix_beta0.01_dim29_RNA-METH-MUT	roc_auc_ovo	UMAP	RF	train	AJCC_PATHOLOGIC_TUMOR_STAGE_SHORT	-7.7739660612252806		Exp2_TCGA_tune_ontix_beta0.01_dim29_RNA-METH-MUT	METH+MUT+RNA	29.0	TCGA
1753	70	Exp2_TCGA_tune_ontix_beta0.01_dim29_RNA-METH-MUT	roc_auc_ovo	UMAP	RF	train	CANCER_TYPE_ACRONYM	-11.622938505266115		Exp2_TCGA_tune_ontix_beta0.01_dim29_RNA-METH-MUT	METH+MUT+RNA	29.0	TCGA
1754	71	Exp2_TCGA_tune_ontix_beta0.01_dim29_RNA-METH-MUT	roc_auc_ovo	UMAP	RF	train	DFS_STATUS	-24.216775656140225		Exp2_TCGA_tune_ontix_beta0.01_dim29_RNA-METH-MUT	METH+MUT+RNA	29.0	TCGA
1755	72	Exp2_TCGA_tune_ontix_beta0.01_dim29_RNA-METH-MUT	roc_auc_ovo	UMAP	RF	train	OS_STATUS	-2.7906109759296336		Exp2_TCGA_tune_ontix_beta0.01_dim29_RNA-METH-MUT	METH+MUT+RNA	29.0	TCGA
1756	73	Exp2_TCGA_tune_ontix_beta0.01_dim29_RNA-METH-MUT	roc_auc_ovo	UMAP	RF	train	PFS_STATUS	-35.167802986150114		Exp2_TCGA_tune_ontix_beta0.01_dim29_RNA-METH-MUT	METH+MUT+RNA	29.0	TCGA
1757	74	Exp2_TCGA_tune_ontix_beta0.01_dim29_RNA-METH-MUT	roc_auc_ovo	UMAP	RF	train	SEX	-1.967396470843621		Exp2_TCGA_tune_ontix_beta0.01_dim29_RNA-METH-MUT	METH+MUT+RNA	29.0	TCGA
1758	75	Exp2_TCGA_tune_ontix_beta0.01_dim29_RNA-METH-MUT	roc_auc_ovo	UMAP	RF	valid	AJCC_PATHOLOGIC_TUMOR_STAGE_SHORT	-0.713169776325131		Exp2_TCGA_tune_ontix_beta0.01_dim29_RNA-METH-MUT	METH+MUT+RNA	29.0	TCGA
1759	76	Exp2_TCGA_tune_ontix_beta0.01_dim29_RNA-METH-MUT	roc_auc_ovo	UMAP	RF	valid	CANCER_TYPE_ACRONYM	1.1325561749570148		Exp2_TCGA_tune_ontix_beta0.01_dim29_RNA-METH-MUT	METH+MUT+RNA	29.0	TCGA
1760	77	Exp2_TCGA_tune_ontix_beta0.01_dim29_RNA-METH-MUT	roc_auc_ovo	UMAP	RF	valid	DFS_STATUS	3.1491492705174338		Exp2_TCGA_tune_ontix_beta0.01_dim29_RNA-METH-MUT	METH+MUT+RNA	29.0	TCGA
1761	78	Exp2_TCGA_tune_ontix_beta0.01_dim29_RNA-METH-MUT	roc_auc_ovo	UMAP	RF	valid	OS_STATUS	-0.3170844181440008		Exp2_TCGA_tune_ontix_beta0.01_dim29_RNA-METH-MUT	METH+MUT+RNA	29.0	TCGA
1762	79	Exp2_TCGA_tune_ontix_beta0.01_dim29_RNA-METH-MUT	roc_auc_ovo	UMAP	RF	valid	PFS_STATUS	1.2446264507123914		Exp2_TCGA_tune_ontix_beta0.01_dim29_RNA-METH-MUT	METH+MUT+RNA	29.0	TCGA
1763	80	Exp2_TCGA_tune_ontix_beta0.01_dim29_RNA-METH-MUT	roc_auc_ovo	UMAP	RF	valid	SEX	-0.13157749836301		Exp2_TCGA_tune_ontix_beta0.01_dim29_RNA-METH-MUT	METH+MUT+RNA	29.0	TCGA
1764	81	Exp2_TCGA_tune_ontix_beta0.01_dim29_RNA-METH-MUT	roc_auc_ovo	UMAP	SVM	test	AJCC_PATHOLOGIC_TUMOR_STAGE_SHORT	2.1144356047718738		Exp2_TCGA_tune_ontix_beta0.01_dim29_RNA-METH-MUT	METH+MUT+RNA	29.0	TCGA
1765	82	Exp2_TCGA_tune_ontix_beta0.01_dim29_RNA-METH-MUT	roc_auc_ovo	UMAP	SVM	test	CANCER_TYPE_ACRONYM	2.2235790839958174		Exp2_TCGA_tune_ontix_beta0.01_dim29_RNA-METH-MUT	METH+MUT+RNA	29.0	TCGA
1766	83	Exp2_TCGA_tune_ontix_beta0.01_dim29_RNA-METH-MUT	roc_auc_ovo	UMAP	SVM	test	DFS_STATUS	2.9720107301418355		Exp2_TCGA_tune_ontix_beta0.01_dim29_RNA-METH-MUT	METH+MUT+RNA	29.0	TCGA
1767	84	Exp2_TCGA_tune_ontix_beta0.01_dim29_RNA-METH-MUT	roc_auc_ovo	UMAP	SVM	test	OS_STATUS	1.326785326866184		Exp2_TCGA_tune_ontix_beta0.01_dim29_RNA-METH-MUT	METH+MUT+RNA	29.0	TCGA
1768	85	Exp2_TCGA_tune_ontix_beta0.01_dim29_RNA-METH-MUT	roc_auc_ovo	UMAP	SVM	test	PFS_STATUS	-0.3601679027610125		Exp2_TCGA_tune_ontix_beta0.01_dim29_RNA-METH-MUT	METH+MUT+RNA	29.0	TCGA
1769	86	Exp2_TCGA_tune_ontix_beta0.01_dim29_RNA-METH-MUT	roc_auc_ovo	UMAP	SVM	test	SEX	-1.1230872446078273		Exp2_TCGA_tune_ontix_beta0.01_dim29_RNA-METH-MUT	METH+MUT+RNA	29.0	TCGA
1770	87	Exp2_TCGA_tune_ontix_beta0.01_dim29_RNA-METH-MUT	roc_auc_ovo	UMAP	SVM	train	AJCC_PATHOLOGIC_TUMOR_STAGE_SHORT	-6.154856696567956		Exp2_TCGA_tune_ontix_beta0.01_dim29_RNA-METH-MUT	METH+MUT+RNA	29.0	TCGA
1771	88	Exp2_TCGA_tune_ontix_beta0.01_dim29_RNA-METH-MUT	roc_auc_ovo	UMAP	SVM	train	CANCER_TYPE_ACRONYM	-4.423544794546102		Exp2_TCGA_tune_ontix_beta0.01_dim29_RNA-METH-MUT	METH+MUT+RNA	29.0	TCGA
1772	89	Exp2_TCGA_tune_ontix_beta0.01_dim29_RNA-METH-MUT	roc_auc_ovo	UMAP	SVM	train	DFS_STATUS	-7.502997414312624		Exp2_TCGA_tune_ontix_beta0.01_dim29_RNA-METH-MUT	METH+MUT+RNA	29.0	TCGA
1773	90	Exp2_TCGA_tune_ontix_beta0.01_dim29_RNA-METH-MUT	roc_auc_ovo	UMAP	SVM	train	OS_STATUS	-9.236638389910969		Exp2_TCGA_tune_ontix_beta0.01_dim29_RNA-METH-MUT	METH+MUT+RNA	29.0	TCGA
1774	91	Exp2_TCGA_tune_ontix_beta0.01_dim29_RNA-METH-MUT	roc_auc_ovo	UMAP	SVM	train	PFS_STATUS	-13.48067239950658		Exp2_TCGA_tune_ontix_beta0.01_dim29_RNA-METH-MUT	METH+MUT+RNA	29.0	TCGA
1775	92	Exp2_TCGA_tune_ontix_beta0.01_dim29_RNA-METH-MUT	roc_auc_ovo	UMAP	SVM	train	SEX	-2.326562955241933		Exp2_TCGA_tune_ontix_beta0.01_dim29_RNA-METH-MUT	METH+MUT+RNA	29.0	TCGA
1776	93	Exp2_TCGA_tune_ontix_beta0.01_dim29_RNA-METH-MUT	roc_auc_ovo	UMAP	SVM	valid	AJCC_PATHOLOGIC_TUMOR_STAGE_SHORT	-1.4334466613440913		Exp2_TCGA_tune_ontix_beta0.01_dim29_RNA-METH-MUT	METH+MUT+RNA	29.0	TCGA
1777	94	Exp2_TCGA_tune_ontix_beta0.01_dim29_RNA-METH-MUT	roc_auc_ovo	UMAP	SVM	valid	CANCER_TYPE_ACRONYM	0.967912019419791		Exp2_TCGA_tune_ontix_beta0.01_dim29_RNA-METH-MUT	METH+MUT+RNA	29.0	TCGA
1778	95	Exp2_TCGA_tune_ontix_beta0.01_dim29_RNA-METH-MUT	roc_auc_ovo	UMAP	SVM	valid	DFS_STATUS	1.6356038168468987		Exp2_TCGA_tune_ontix_beta0.01_dim29_RNA-METH-MUT	METH+MUT+RNA	29.0	TCGA
1779	96	Exp2_TCGA_tune_ontix_beta0.01_dim29_RNA-METH-MUT	roc_auc_ovo	UMAP	SVM	valid	OS_STATUS	-0.7962183530858558		Exp2_TCGA_tune_ontix_beta0.01_dim29_RNA-METH-MUT	METH+MUT+RNA	29.0	TCGA
1780	97	Exp2_TCGA_tune_ontix_beta0.01_dim29_RNA-METH-MUT	roc_auc_ovo	UMAP	SVM	valid	PFS_STATUS	0.11313482887371584		Exp2_TCGA_tune_ontix_beta0.01_dim29_RNA-METH-MUT	METH+MUT+RNA	29.0	TCGA
1781	98	Exp2_TCGA_tune_ontix_beta0.01_dim29_RNA-METH-MUT	roc_auc_ovo	UMAP	SVM	valid	SEX	-1.015242381569619		Exp2_TCGA_tune_ontix_beta0.01_dim29_RNA-METH-MUT	METH+MUT+RNA	29.0	TCGA
1782	0	Exp2_TCGA_tune_ontix_beta0.01_dim29_RNA-MUT	r2	ontix_B0.01	Linear	test	AGE	3.3661305088791322		Exp2_TCGA_tune_ontix_beta0.01_dim29_RNA-MUT	MUT+RNA	29.0	TCGA
1783	1	Exp2_TCGA_tune_ontix_beta0.01_dim29_RNA-MUT	r2	ontix_B0.01	Linear	test	ANEUPLOIDY_SCORE	3.617501174905415		Exp2_TCGA_tune_ontix_beta0.01_dim29_RNA-MUT	MUT+RNA	29.0	TCGA
1784	2	Exp2_TCGA_tune_ontix_beta0.01_dim29_RNA-MUT	r2	ontix_B0.01	Linear	test	MSI_SCORE_MANTIS	6.508621148130471		Exp2_TCGA_tune_ontix_beta0.01_dim29_RNA-MUT	MUT+RNA	29.0	TCGA
1785	3	Exp2_TCGA_tune_ontix_beta0.01_dim29_RNA-MUT	r2	ontix_B0.01	Linear	test	OS_MONTHS	4.680416192385103		Exp2_TCGA_tune_ontix_beta0.01_dim29_RNA-MUT	MUT+RNA	29.0	TCGA
1786	4	Exp2_TCGA_tune_ontix_beta0.01_dim29_RNA-MUT	r2	ontix_B0.01	Linear	test	TMB_NONSYNONYMOUS	6.705210697298153		Exp2_TCGA_tune_ontix_beta0.01_dim29_RNA-MUT	MUT+RNA	29.0	TCGA
1787	5	Exp2_TCGA_tune_ontix_beta0.01_dim29_RNA-MUT	r2	ontix_B0.01	Linear	train	AGE	3.736557429449763		Exp2_TCGA_tune_ontix_beta0.01_dim29_RNA-MUT	MUT+RNA	29.0	TCGA
1788	6	Exp2_TCGA_tune_ontix_beta0.01_dim29_RNA-MUT	r2	ontix_B0.01	Linear	train	ANEUPLOIDY_SCORE	4.133908127209426		Exp2_TCGA_tune_ontix_beta0.01_dim29_RNA-MUT	MUT+RNA	29.0	TCGA
1789	7	Exp2_TCGA_tune_ontix_beta0.01_dim29_RNA-MUT	r2	ontix_B0.01	Linear	train	MSI_SCORE_MANTIS	7.171962333676423		Exp2_TCGA_tune_ontix_beta0.01_dim29_RNA-MUT	MUT+RNA	29.0	TCGA
1790	8	Exp2_TCGA_tune_ontix_beta0.01_dim29_RNA-MUT	r2	ontix_B0.01	Linear	train	OS_MONTHS	10.302137452255735		Exp2_TCGA_tune_ontix_beta0.01_dim29_RNA-MUT	MUT+RNA	29.0	TCGA
1791	9	Exp2_TCGA_tune_ontix_beta0.01_dim29_RNA-MUT	r2	ontix_B0.01	Linear	train	TMB_NONSYNONYMOUS	7.365067951932448		Exp2_TCGA_tune_ontix_beta0.01_dim29_RNA-MUT	MUT+RNA	29.0	TCGA
1792	10	Exp2_TCGA_tune_ontix_beta0.01_dim29_RNA-MUT	r2	ontix_B0.01	Linear	valid	AGE	9.247276981791071		Exp2_TCGA_tune_ontix_beta0.01_dim29_RNA-MUT	MUT+RNA	29.0	TCGA
1793	11	Exp2_TCGA_tune_ontix_beta0.01_dim29_RNA-MUT	r2	ontix_B0.01	Linear	valid	ANEUPLOIDY_SCORE	6.107563670274731		Exp2_TCGA_tune_ontix_beta0.01_dim29_RNA-MUT	MUT+RNA	29.0	TCGA
1794	12	Exp2_TCGA_tune_ontix_beta0.01_dim29_RNA-MUT	r2	ontix_B0.01	Linear	valid	MSI_SCORE_MANTIS	5.300221594594049		Exp2_TCGA_tune_ontix_beta0.01_dim29_RNA-MUT	MUT+RNA	29.0	TCGA
1795	13	Exp2_TCGA_tune_ontix_beta0.01_dim29_RNA-MUT	r2	ontix_B0.01	Linear	valid	OS_MONTHS	7.134835150021705		Exp2_TCGA_tune_ontix_beta0.01_dim29_RNA-MUT	MUT+RNA	29.0	TCGA
1796	14	Exp2_TCGA_tune_ontix_beta0.01_dim29_RNA-MUT	r2	ontix_B0.01	Linear	valid	TMB_NONSYNONYMOUS	5.209094508047506		Exp2_TCGA_tune_ontix_beta0.01_dim29_RNA-MUT	MUT+RNA	29.0	TCGA
1797	15	Exp2_TCGA_tune_ontix_beta0.01_dim29_RNA-MUT	r2	ontix_B0.01	RF	test	AGE	1.6472395312266093		Exp2_TCGA_tune_ontix_beta0.01_dim29_RNA-MUT	MUT+RNA	29.0	TCGA
1798	16	Exp2_TCGA_tune_ontix_beta0.01_dim29_RNA-MUT	r2	ontix_B0.01	RF	test	ANEUPLOIDY_SCORE	-9.142932409737742		Exp2_TCGA_tune_ontix_beta0.01_dim29_RNA-MUT	MUT+RNA	29.0	TCGA
1799	17	Exp2_TCGA_tune_ontix_beta0.01_dim29_RNA-MUT	r2	ontix_B0.01	RF	test	MSI_SCORE_MANTIS	0.8320452696352143		Exp2_TCGA_tune_ontix_beta0.01_dim29_RNA-MUT	MUT+RNA	29.0	TCGA
1800	18	Exp2_TCGA_tune_ontix_beta0.01_dim29_RNA-MUT	r2	ontix_B0.01	RF	test	OS_MONTHS	3.5452356096082336		Exp2_TCGA_tune_ontix_beta0.01_dim29_RNA-MUT	MUT+RNA	29.0	TCGA
1801	19	Exp2_TCGA_tune_ontix_beta0.01_dim29_RNA-MUT	r2	ontix_B0.01	RF	test	TMB_NONSYNONYMOUS	2.9130255383311257		Exp2_TCGA_tune_ontix_beta0.01_dim29_RNA-MUT	MUT+RNA	29.0	TCGA
1802	20	Exp2_TCGA_tune_ontix_beta0.01_dim29_RNA-MUT	r2	ontix_B0.01	RF	train	AGE	0.8243416429911107		Exp2_TCGA_tune_ontix_beta0.01_dim29_RNA-MUT	MUT+RNA	29.0	TCGA
1803	21	Exp2_TCGA_tune_ontix_beta0.01_dim29_RNA-MUT	r2	ontix_B0.01	RF	train	ANEUPLOIDY_SCORE	-8.141494803223985		Exp2_TCGA_tune_ontix_beta0.01_dim29_RNA-MUT	MUT+RNA	29.0	TCGA
1804	22	Exp2_TCGA_tune_ontix_beta0.01_dim29_RNA-MUT	r2	ontix_B0.01	RF	train	MSI_SCORE_MANTIS	1.4733055956035745		Exp2_TCGA_tune_ontix_beta0.01_dim29_RNA-MUT	MUT+RNA	29.0	TCGA
1805	23	Exp2_TCGA_tune_ontix_beta0.01_dim29_RNA-MUT	r2	ontix_B0.01	RF	train	OS_MONTHS	1.683954972831482		Exp2_TCGA_tune_ontix_beta0.01_dim29_RNA-MUT	MUT+RNA	29.0	TCGA
1806	24	Exp2_TCGA_tune_ontix_beta0.01_dim29_RNA-MUT	r2	ontix_B0.01	RF	train	TMB_NONSYNONYMOUS	2.7332135808461153		Exp2_TCGA_tune_ontix_beta0.01_dim29_RNA-MUT	MUT+RNA	29.0	TCGA
1807	25	Exp2_TCGA_tune_ontix_beta0.01_dim29_RNA-MUT	r2	ontix_B0.01	RF	valid	AGE	1.6846835290241433		Exp2_TCGA_tune_ontix_beta0.01_dim29_RNA-MUT	MUT+RNA	29.0	TCGA
1808	26	Exp2_TCGA_tune_ontix_beta0.01_dim29_RNA-MUT	r2	ontix_B0.01	RF	valid	ANEUPLOIDY_SCORE	-9.757405749093127		Exp2_TCGA_tune_ontix_beta0.01_dim29_RNA-MUT	MUT+RNA	29.0	TCGA
1809	27	Exp2_TCGA_tune_ontix_beta0.01_dim29_RNA-MUT	r2	ontix_B0.01	RF	valid	MSI_SCORE_MANTIS	0.5111806758160072		Exp2_TCGA_tune_ontix_beta0.01_dim29_RNA-MUT	MUT+RNA	29.0	TCGA
1810	28	Exp2_TCGA_tune_ontix_beta0.01_dim29_RNA-MUT	r2	ontix_B0.01	RF	valid	OS_MONTHS	1.909204963875878		Exp2_TCGA_tune_ontix_beta0.01_dim29_RNA-MUT	MUT+RNA	29.0	TCGA
1811	29	Exp2_TCGA_tune_ontix_beta0.01_dim29_RNA-MUT	r2	ontix_B0.01	RF	valid	TMB_NONSYNONYMOUS	3.542837323348468		Exp2_TCGA_tune_ontix_beta0.01_dim29_RNA-MUT	MUT+RNA	29.0	TCGA
1812	30	Exp2_TCGA_tune_ontix_beta0.01_dim29_RNA-MUT	r2	ontix_B0.01	SVM	test	AGE	3.5560646950931547		Exp2_TCGA_tune_ontix_beta0.01_dim29_RNA-MUT	MUT+RNA	29.0	TCGA
1813	31	Exp2_TCGA_tune_ontix_beta0.01_dim29_RNA-MUT	r2	ontix_B0.01	SVM	test	ANEUPLOIDY_SCORE	0.9357491670268846		Exp2_TCGA_tune_ontix_beta0.01_dim29_RNA-MUT	MUT+RNA	29.0	TCGA
1814	32	Exp2_TCGA_tune_ontix_beta0.01_dim29_RNA-MUT	r2	ontix_B0.01	SVM	test	MSI_SCORE_MANTIS	4.237322475386553		Exp2_TCGA_tune_ontix_beta0.01_dim29_RNA-MUT	MUT+RNA	29.0	TCGA
1815	33	Exp2_TCGA_tune_ontix_beta0.01_dim29_RNA-MUT	r2	ontix_B0.01	SVM	test	OS_MONTHS	6.955187780057523		Exp2_TCGA_tune_ontix_beta0.01_dim29_RNA-MUT	MUT+RNA	29.0	TCGA
1816	34	Exp2_TCGA_tune_ontix_beta0.01_dim29_RNA-MUT	r2	ontix_B0.01	SVM	test	TMB_NONSYNONYMOUS	28.540138957852694		Exp2_TCGA_tune_ontix_beta0.01_dim29_RNA-MUT	MUT+RNA	29.0	TCGA
1817	35	Exp2_TCGA_tune_ontix_beta0.01_dim29_RNA-MUT	r2	ontix_B0.01	SVM	train	AGE	4.159812582059633		Exp2_TCGA_tune_ontix_beta0.01_dim29_RNA-MUT	MUT+RNA	29.0	TCGA
1818	36	Exp2_TCGA_tune_ontix_beta0.01_dim29_RNA-MUT	r2	ontix_B0.01	SVM	train	ANEUPLOIDY_SCORE	1.8498169177633623		Exp2_TCGA_tune_ontix_beta0.01_dim29_RNA-MUT	MUT+RNA	29.0	TCGA
1819	37	Exp2_TCGA_tune_ontix_beta0.01_dim29_RNA-MUT	r2	ontix_B0.01	SVM	train	MSI_SCORE_MANTIS	1.080783556725178		Exp2_TCGA_tune_ontix_beta0.01_dim29_RNA-MUT	MUT+RNA	29.0	TCGA
1820	38	Exp2_TCGA_tune_ontix_beta0.01_dim29_RNA-MUT	r2	ontix_B0.01	SVM	train	OS_MONTHS	12.3462826815493		Exp2_TCGA_tune_ontix_beta0.01_dim29_RNA-MUT	MUT+RNA	29.0	TCGA
1821	39	Exp2_TCGA_tune_ontix_beta0.01_dim29_RNA-MUT	r2	ontix_B0.01	SVM	train	TMB_NONSYNONYMOUS	21.25131190932414		Exp2_TCGA_tune_ontix_beta0.01_dim29_RNA-MUT	MUT+RNA	29.0	TCGA
1822	40	Exp2_TCGA_tune_ontix_beta0.01_dim29_RNA-MUT	r2	ontix_B0.01	SVM	valid	AGE	5.334709281485103		Exp2_TCGA_tune_ontix_beta0.01_dim29_RNA-MUT	MUT+RNA	29.0	TCGA
1823	41	Exp2_TCGA_tune_ontix_beta0.01_dim29_RNA-MUT	r2	ontix_B0.01	SVM	valid	ANEUPLOIDY_SCORE	1.9621858457639136		Exp2_TCGA_tune_ontix_beta0.01_dim29_RNA-MUT	MUT+RNA	29.0	TCGA
1824	42	Exp2_TCGA_tune_ontix_beta0.01_dim29_RNA-MUT	r2	ontix_B0.01	SVM	valid	MSI_SCORE_MANTIS	2.6687093050559647		Exp2_TCGA_tune_ontix_beta0.01_dim29_RNA-MUT	MUT+RNA	29.0	TCGA
1825	43	Exp2_TCGA_tune_ontix_beta0.01_dim29_RNA-MUT	r2	ontix_B0.01	SVM	valid	OS_MONTHS	14.022573831841484		Exp2_TCGA_tune_ontix_beta0.01_dim29_RNA-MUT	MUT+RNA	29.0	TCGA
1826	44	Exp2_TCGA_tune_ontix_beta0.01_dim29_RNA-MUT	r2	ontix_B0.01	SVM	valid	TMB_NONSYNONYMOUS	17.36889460773881		Exp2_TCGA_tune_ontix_beta0.01_dim29_RNA-MUT	MUT+RNA	29.0	TCGA
1827	45	Exp2_TCGA_tune_ontix_beta0.01_dim29_RNA-MUT	roc_auc_ovo	ontix_B0.01	Linear	test	AJCC_PATHOLOGIC_TUMOR_STAGE_SHORT	2.6055716877832378		Exp2_TCGA_tune_ontix_beta0.01_dim29_RNA-MUT	MUT+RNA	29.0	TCGA
1828	46	Exp2_TCGA_tune_ontix_beta0.01_dim29_RNA-MUT	roc_auc_ovo	ontix_B0.01	Linear	test	CANCER_TYPE_ACRONYM	7.075008210380535		Exp2_TCGA_tune_ontix_beta0.01_dim29_RNA-MUT	MUT+RNA	29.0	TCGA
1829	47	Exp2_TCGA_tune_ontix_beta0.01_dim29_RNA-MUT	roc_auc_ovo	ontix_B0.01	Linear	test	DFS_STATUS	8.585711197755373		Exp2_TCGA_tune_ontix_beta0.01_dim29_RNA-MUT	MUT+RNA	29.0	TCGA
1830	48	Exp2_TCGA_tune_ontix_beta0.01_dim29_RNA-MUT	roc_auc_ovo	ontix_B0.01	Linear	test	OS_STATUS	-1.6208409734744467		Exp2_TCGA_tune_ontix_beta0.01_dim29_RNA-MUT	MUT+RNA	29.0	TCGA
1831	49	Exp2_TCGA_tune_ontix_beta0.01_dim29_RNA-MUT	roc_auc_ovo	ontix_B0.01	Linear	test	PFS_STATUS	1.720134899587095		Exp2_TCGA_tune_ontix_beta0.01_dim29_RNA-MUT	MUT+RNA	29.0	TCGA
1832	50	Exp2_TCGA_tune_ontix_beta0.01_dim29_RNA-MUT	roc_auc_ovo	ontix_B0.01	Linear	test	SEX	0.8868205364939516		Exp2_TCGA_tune_ontix_beta0.01_dim29_RNA-MUT	MUT+RNA	29.0	TCGA
1833	51	Exp2_TCGA_tune_ontix_beta0.01_dim29_RNA-MUT	roc_auc_ovo	ontix_B0.01	Linear	train	AJCC_PATHOLOGIC_TUMOR_STAGE_SHORT	2.42202070630515		Exp2_TCGA_tune_ontix_beta0.01_dim29_RNA-MUT	MUT+RNA	29.0	TCGA
1834	52	Exp2_TCGA_tune_ontix_beta0.01_dim29_RNA-MUT	roc_auc_ovo	ontix_B0.01	Linear	train	CANCER_TYPE_ACRONYM	7.601459761463267		Exp2_TCGA_tune_ontix_beta0.01_dim29_RNA-MUT	MUT+RNA	29.0	TCGA
1835	53	Exp2_TCGA_tune_ontix_beta0.01_dim29_RNA-MUT	roc_auc_ovo	ontix_B0.01	Linear	train	DFS_STATUS	2.459828315172588		Exp2_TCGA_tune_ontix_beta0.01_dim29_RNA-MUT	MUT+RNA	29.0	TCGA
1836	54	Exp2_TCGA_tune_ontix_beta0.01_dim29_RNA-MUT	roc_auc_ovo	ontix_B0.01	Linear	train	OS_STATUS	1.8397152231436629		Exp2_TCGA_tune_ontix_beta0.01_dim29_RNA-MUT	MUT+RNA	29.0	TCGA
1837	55	Exp2_TCGA_tune_ontix_beta0.01_dim29_RNA-MUT	roc_auc_ovo	ontix_B0.01	Linear	train	PFS_STATUS	1.6901497574265771		Exp2_TCGA_tune_ontix_beta0.01_dim29_RNA-MUT	MUT+RNA	29.0	TCGA
1838	56	Exp2_TCGA_tune_ontix_beta0.01_dim29_RNA-MUT	roc_auc_ovo	ontix_B0.01	Linear	train	SEX	1.083059620494518		Exp2_TCGA_tune_ontix_beta0.01_dim29_RNA-MUT	MUT+RNA	29.0	TCGA
1839	57	Exp2_TCGA_tune_ontix_beta0.01_dim29_RNA-MUT	roc_auc_ovo	ontix_B0.01	Linear	valid	AJCC_PATHOLOGIC_TUMOR_STAGE_SHORT	2.783814419251401		Exp2_TCGA_tune_ontix_beta0.01_dim29_RNA-MUT	MUT+RNA	29.0	TCGA
1840	58	Exp2_TCGA_tune_ontix_beta0.01_dim29_RNA-MUT	roc_auc_ovo	ontix_B0.01	Linear	valid	CANCER_TYPE_ACRONYM	5.547817415991905		Exp2_TCGA_tune_ontix_beta0.01_dim29_RNA-MUT	MUT+RNA	29.0	TCGA
1841	59	Exp2_TCGA_tune_ontix_beta0.01_dim29_RNA-MUT	roc_auc_ovo	ontix_B0.01	Linear	valid	DFS_STATUS	3.221777291741236		Exp2_TCGA_tune_ontix_beta0.01_dim29_RNA-MUT	MUT+RNA	29.0	TCGA
1842	60	Exp2_TCGA_tune_ontix_beta0.01_dim29_RNA-MUT	roc_auc_ovo	ontix_B0.01	Linear	valid	OS_STATUS	4.300989342073243		Exp2_TCGA_tune_ontix_beta0.01_dim29_RNA-MUT	MUT+RNA	29.0	TCGA
1843	61	Exp2_TCGA_tune_ontix_beta0.01_dim29_RNA-MUT	roc_auc_ovo	ontix_B0.01	Linear	valid	PFS_STATUS	2.1139797578800175		Exp2_TCGA_tune_ontix_beta0.01_dim29_RNA-MUT	MUT+RNA	29.0	TCGA
1844	62	Exp2_TCGA_tune_ontix_beta0.01_dim29_RNA-MUT	roc_auc_ovo	ontix_B0.01	Linear	valid	SEX	0.9375270096892094		Exp2_TCGA_tune_ontix_beta0.01_dim29_RNA-MUT	MUT+RNA	29.0	TCGA
1845	63	Exp2_TCGA_tune_ontix_beta0.01_dim29_RNA-MUT	roc_auc_ovo	ontix_B0.01	RF	test	AJCC_PATHOLOGIC_TUMOR_STAGE_SHORT	2.154864856582927		Exp2_TCGA_tune_ontix_beta0.01_dim29_RNA-MUT	MUT+RNA	29.0	TCGA
1846	64	Exp2_TCGA_tune_ontix_beta0.01_dim29_RNA-MUT	roc_auc_ovo	ontix_B0.01	RF	test	CANCER_TYPE_ACRONYM	1.3015261762554031		Exp2_TCGA_tune_ontix_beta0.01_dim29_RNA-MUT	MUT+RNA	29.0	TCGA
1847	65	Exp2_TCGA_tune_ontix_beta0.01_dim29_RNA-MUT	roc_auc_ovo	ontix_B0.01	RF	test	DFS_STATUS	0.8768374185285805		Exp2_TCGA_tune_ontix_beta0.01_dim29_RNA-MUT	MUT+RNA	29.0	TCGA
1848	66	Exp2_TCGA_tune_ontix_beta0.01_dim29_RNA-MUT	roc_auc_ovo	ontix_B0.01	RF	test	OS_STATUS	-1.170662165299744		Exp2_TCGA_tune_ontix_beta0.01_dim29_RNA-MUT	MUT+RNA	29.0	TCGA
1849	67	Exp2_TCGA_tune_ontix_beta0.01_dim29_RNA-MUT	roc_auc_ovo	ontix_B0.01	RF	test	PFS_STATUS	1.2369075284842808		Exp2_TCGA_tune_ontix_beta0.01_dim29_RNA-MUT	MUT+RNA	29.0	TCGA
1850	68	Exp2_TCGA_tune_ontix_beta0.01_dim29_RNA-MUT	roc_auc_ovo	ontix_B0.01	RF	test	SEX	-0.11070232135365364		Exp2_TCGA_tune_ontix_beta0.01_dim29_RNA-MUT	MUT+RNA	29.0	TCGA
1851	69	Exp2_TCGA_tune_ontix_beta0.01_dim29_RNA-MUT	roc_auc_ovo	ontix_B0.01	RF	train	AJCC_PATHOLOGIC_TUMOR_STAGE_SHORT	-0.05611473827938152		Exp2_TCGA_tune_ontix_beta0.01_dim29_RNA-MUT	MUT+RNA	29.0	TCGA
1852	70	Exp2_TCGA_tune_ontix_beta0.01_dim29_RNA-MUT	roc_auc_ovo	ontix_B0.01	RF	train	CANCER_TYPE_ACRONYM	-6.121554389689996		Exp2_TCGA_tune_ontix_beta0.01_dim29_RNA-MUT	MUT+RNA	29.0	TCGA
1853	71	Exp2_TCGA_tune_ontix_beta0.01_dim29_RNA-MUT	roc_auc_ovo	ontix_B0.01	RF	train	DFS_STATUS	-2.4987177837508376		Exp2_TCGA_tune_ontix_beta0.01_dim29_RNA-MUT	MUT+RNA	29.0	TCGA
1854	72	Exp2_TCGA_tune_ontix_beta0.01_dim29_RNA-MUT	roc_auc_ovo	ontix_B0.01	RF	train	OS_STATUS	1.6776379570505715		Exp2_TCGA_tune_ontix_beta0.01_dim29_RNA-MUT	MUT+RNA	29.0	TCGA
1855	73	Exp2_TCGA_tune_ontix_beta0.01_dim29_RNA-MUT	roc_auc_ovo	ontix_B0.01	RF	train	PFS_STATUS	-2.231033781022977		Exp2_TCGA_tune_ontix_beta0.01_dim29_RNA-MUT	MUT+RNA	29.0	TCGA
1856	74	Exp2_TCGA_tune_ontix_beta0.01_dim29_RNA-MUT	roc_auc_ovo	ontix_B0.01	RF	train	SEX	-0.7356132496559451		Exp2_TCGA_tune_ontix_beta0.01_dim29_RNA-MUT	MUT+RNA	29.0	TCGA
1857	75	Exp2_TCGA_tune_ontix_beta0.01_dim29_RNA-MUT	roc_auc_ovo	ontix_B0.01	RF	valid	AJCC_PATHOLOGIC_TUMOR_STAGE_SHORT	0.6350246873855698		Exp2_TCGA_tune_ontix_beta0.01_dim29_RNA-MUT	MUT+RNA	29.0	TCGA
1858	76	Exp2_TCGA_tune_ontix_beta0.01_dim29_RNA-MUT	roc_auc_ovo	ontix_B0.01	RF	valid	CANCER_TYPE_ACRONYM	1.1676253871641575		Exp2_TCGA_tune_ontix_beta0.01_dim29_RNA-MUT	MUT+RNA	29.0	TCGA
1859	77	Exp2_TCGA_tune_ontix_beta0.01_dim29_RNA-MUT	roc_auc_ovo	ontix_B0.01	RF	valid	DFS_STATUS	2.217140847734605		Exp2_TCGA_tune_ontix_beta0.01_dim29_RNA-MUT	MUT+RNA	29.0	TCGA
1860	78	Exp2_TCGA_tune_ontix_beta0.01_dim29_RNA-MUT	roc_auc_ovo	ontix_B0.01	RF	valid	OS_STATUS	2.4205519583360675		Exp2_TCGA_tune_ontix_beta0.01_dim29_RNA-MUT	MUT+RNA	29.0	TCGA
1861	79	Exp2_TCGA_tune_ontix_beta0.01_dim29_RNA-MUT	roc_auc_ovo	ontix_B0.01	RF	valid	PFS_STATUS	2.75180641967254		Exp2_TCGA_tune_ontix_beta0.01_dim29_RNA-MUT	MUT+RNA	29.0	TCGA
1862	80	Exp2_TCGA_tune_ontix_beta0.01_dim29_RNA-MUT	roc_auc_ovo	ontix_B0.01	RF	valid	SEX	-0.14884147754213337		Exp2_TCGA_tune_ontix_beta0.01_dim29_RNA-MUT	MUT+RNA	29.0	TCGA
1863	81	Exp2_TCGA_tune_ontix_beta0.01_dim29_RNA-MUT	roc_auc_ovo	ontix_B0.01	SVM	test	AJCC_PATHOLOGIC_TUMOR_STAGE_SHORT	5.588502061749326		Exp2_TCGA_tune_ontix_beta0.01_dim29_RNA-MUT	MUT+RNA	29.0	TCGA
1864	82	Exp2_TCGA_tune_ontix_beta0.01_dim29_RNA-MUT	roc_auc_ovo	ontix_B0.01	SVM	test	CANCER_TYPE_ACRONYM	13.857569362550313		Exp2_TCGA_tune_ontix_beta0.01_dim29_RNA-MUT	MUT+RNA	29.0	TCGA
1865	83	Exp2_TCGA_tune_ontix_beta0.01_dim29_RNA-MUT	roc_auc_ovo	ontix_B0.01	SVM	test	DFS_STATUS	3.441126115408548		Exp2_TCGA_tune_ontix_beta0.01_dim29_RNA-MUT	MUT+RNA	29.0	TCGA
1866	84	Exp2_TCGA_tune_ontix_beta0.01_dim29_RNA-MUT	roc_auc_ovo	ontix_B0.01	SVM	test	OS_STATUS	-1.4354450433643813		Exp2_TCGA_tune_ontix_beta0.01_dim29_RNA-MUT	MUT+RNA	29.0	TCGA
1867	85	Exp2_TCGA_tune_ontix_beta0.01_dim29_RNA-MUT	roc_auc_ovo	ontix_B0.01	SVM	test	PFS_STATUS	3.1346955195891173		Exp2_TCGA_tune_ontix_beta0.01_dim29_RNA-MUT	MUT+RNA	29.0	TCGA
1868	86	Exp2_TCGA_tune_ontix_beta0.01_dim29_RNA-MUT	roc_auc_ovo	ontix_B0.01	SVM	test	SEX	0.9830964336199208		Exp2_TCGA_tune_ontix_beta0.01_dim29_RNA-MUT	MUT+RNA	29.0	TCGA
1869	87	Exp2_TCGA_tune_ontix_beta0.01_dim29_RNA-MUT	roc_auc_ovo	ontix_B0.01	SVM	train	AJCC_PATHOLOGIC_TUMOR_STAGE_SHORT	5.513825050578104		Exp2_TCGA_tune_ontix_beta0.01_dim29_RNA-MUT	MUT+RNA	29.0	TCGA
1870	88	Exp2_TCGA_tune_ontix_beta0.01_dim29_RNA-MUT	roc_auc_ovo	ontix_B0.01	SVM	train	CANCER_TYPE_ACRONYM	9.144163612802878		Exp2_TCGA_tune_ontix_beta0.01_dim29_RNA-MUT	MUT+RNA	29.0	TCGA
1871	89	Exp2_TCGA_tune_ontix_beta0.01_dim29_RNA-MUT	roc_auc_ovo	ontix_B0.01	SVM	train	DFS_STATUS	4.9895972338397705		Exp2_TCGA_tune_ontix_beta0.01_dim29_RNA-MUT	MUT+RNA	29.0	TCGA
1872	90	Exp2_TCGA_tune_ontix_beta0.01_dim29_RNA-MUT	roc_auc_ovo	ontix_B0.01	SVM	train	OS_STATUS	6.029243379465604		Exp2_TCGA_tune_ontix_beta0.01_dim29_RNA-MUT	MUT+RNA	29.0	TCGA
1873	91	Exp2_TCGA_tune_ontix_beta0.01_dim29_RNA-MUT	roc_auc_ovo	ontix_B0.01	SVM	train	PFS_STATUS	3.3807590078560152		Exp2_TCGA_tune_ontix_beta0.01_dim29_RNA-MUT	MUT+RNA	29.0	TCGA
1874	92	Exp2_TCGA_tune_ontix_beta0.01_dim29_RNA-MUT	roc_auc_ovo	ontix_B0.01	SVM	train	SEX	1.4855883741721494		Exp2_TCGA_tune_ontix_beta0.01_dim29_RNA-MUT	MUT+RNA	29.0	TCGA
1875	93	Exp2_TCGA_tune_ontix_beta0.01_dim29_RNA-MUT	roc_auc_ovo	ontix_B0.01	SVM	valid	AJCC_PATHOLOGIC_TUMOR_STAGE_SHORT	4.297176387448129		Exp2_TCGA_tune_ontix_beta0.01_dim29_RNA-MUT	MUT+RNA	29.0	TCGA
1876	94	Exp2_TCGA_tune_ontix_beta0.01_dim29_RNA-MUT	roc_auc_ovo	ontix_B0.01	SVM	valid	CANCER_TYPE_ACRONYM	6.204756307050678		Exp2_TCGA_tune_ontix_beta0.01_dim29_RNA-MUT	MUT+RNA	29.0	TCGA
1877	95	Exp2_TCGA_tune_ontix_beta0.01_dim29_RNA-MUT	roc_auc_ovo	ontix_B0.01	SVM	valid	DFS_STATUS	4.815830411874076		Exp2_TCGA_tune_ontix_beta0.01_dim29_RNA-MUT	MUT+RNA	29.0	TCGA
1878	96	Exp2_TCGA_tune_ontix_beta0.01_dim29_RNA-MUT	roc_auc_ovo	ontix_B0.01	SVM	valid	OS_STATUS	4.027105970963632		Exp2_TCGA_tune_ontix_beta0.01_dim29_RNA-MUT	MUT+RNA	29.0	TCGA
1879	97	Exp2_TCGA_tune_ontix_beta0.01_dim29_RNA-MUT	roc_auc_ovo	ontix_B0.01	SVM	valid	PFS_STATUS	3.4250404276239435		Exp2_TCGA_tune_ontix_beta0.01_dim29_RNA-MUT	MUT+RNA	29.0	TCGA
1880	98	Exp2_TCGA_tune_ontix_beta0.01_dim29_RNA-MUT	roc_auc_ovo	ontix_B0.01	SVM	valid	SEX	1.0076679628202077		Exp2_TCGA_tune_ontix_beta0.01_dim29_RNA-MUT	MUT+RNA	29.0	TCGA
1881	0	Exp2_TCGA_tune_ontix_beta0.01_dim29_RNA-MUT	r2	PCA	Linear	test	AGE	3.395092765559563		Exp2_TCGA_tune_ontix_beta0.01_dim29_RNA-MUT	MUT+RNA	29.0	TCGA
1882	1	Exp2_TCGA_tune_ontix_beta0.01_dim29_RNA-MUT	r2	PCA	Linear	test	ANEUPLOIDY_SCORE	3.9753851775172255		Exp2_TCGA_tune_ontix_beta0.01_dim29_RNA-MUT	MUT+RNA	29.0	TCGA
1883	2	Exp2_TCGA_tune_ontix_beta0.01_dim29_RNA-MUT	r2	PCA	Linear	test	MSI_SCORE_MANTIS	5.822922317126046		Exp2_TCGA_tune_ontix_beta0.01_dim29_RNA-MUT	MUT+RNA	29.0	TCGA
1884	3	Exp2_TCGA_tune_ontix_beta0.01_dim29_RNA-MUT	r2	PCA	Linear	test	OS_MONTHS	4.839851545119881		Exp2_TCGA_tune_ontix_beta0.01_dim29_RNA-MUT	MUT+RNA	29.0	TCGA
1885	4	Exp2_TCGA_tune_ontix_beta0.01_dim29_RNA-MUT	r2	PCA	Linear	test	TMB_NONSYNONYMOUS	7.838453219558793		Exp2_TCGA_tune_ontix_beta0.01_dim29_RNA-MUT	MUT+RNA	29.0	TCGA
1886	5	Exp2_TCGA_tune_ontix_beta0.01_dim29_RNA-MUT	r2	PCA	Linear	train	AGE	3.6533976703631224		Exp2_TCGA_tune_ontix_beta0.01_dim29_RNA-MUT	MUT+RNA	29.0	TCGA
1887	6	Exp2_TCGA_tune_ontix_beta0.01_dim29_RNA-MUT	r2	PCA	Linear	train	ANEUPLOIDY_SCORE	4.3926267980786555		Exp2_TCGA_tune_ontix_beta0.01_dim29_RNA-MUT	MUT+RNA	29.0	TCGA
1888	7	Exp2_TCGA_tune_ontix_beta0.01_dim29_RNA-MUT	r2	PCA	Linear	train	MSI_SCORE_MANTIS	8.124935829378188		Exp2_TCGA_tune_ontix_beta0.01_dim29_RNA-MUT	MUT+RNA	29.0	TCGA
1889	8	Exp2_TCGA_tune_ontix_beta0.01_dim29_RNA-MUT	r2	PCA	Linear	train	OS_MONTHS	10.582568494256424		Exp2_TCGA_tune_ontix_beta0.01_dim29_RNA-MUT	MUT+RNA	29.0	TCGA
1890	9	Exp2_TCGA_tune_ontix_beta0.01_dim29_RNA-MUT	r2	PCA	Linear	train	TMB_NONSYNONYMOUS	8.671170218313085		Exp2_TCGA_tune_ontix_beta0.01_dim29_RNA-MUT	MUT+RNA	29.0	TCGA
1891	10	Exp2_TCGA_tune_ontix_beta0.01_dim29_RNA-MUT	r2	PCA	Linear	valid	AGE	8.856635709121987		Exp2_TCGA_tune_ontix_beta0.01_dim29_RNA-MUT	MUT+RNA	29.0	TCGA
1892	11	Exp2_TCGA_tune_ontix_beta0.01_dim29_RNA-MUT	r2	PCA	Linear	valid	ANEUPLOIDY_SCORE	6.652543911489075		Exp2_TCGA_tune_ontix_beta0.01_dim29_RNA-MUT	MUT+RNA	29.0	TCGA
1893	12	Exp2_TCGA_tune_ontix_beta0.01_dim29_RNA-MUT	r2	PCA	Linear	valid	MSI_SCORE_MANTIS	5.244810435558476		Exp2_TCGA_tune_ontix_beta0.01_dim29_RNA-MUT	MUT+RNA	29.0	TCGA
1894	13	Exp2_TCGA_tune_ontix_beta0.01_dim29_RNA-MUT	r2	PCA	Linear	valid	OS_MONTHS	7.57392639230205		Exp2_TCGA_tune_ontix_beta0.01_dim29_RNA-MUT	MUT+RNA	29.0	TCGA
1895	14	Exp2_TCGA_tune_ontix_beta0.01_dim29_RNA-MUT	r2	PCA	Linear	valid	TMB_NONSYNONYMOUS	5.839438137571556		Exp2_TCGA_tune_ontix_beta0.01_dim29_RNA-MUT	MUT+RNA	29.0	TCGA
1896	15	Exp2_TCGA_tune_ontix_beta0.01_dim29_RNA-MUT	r2	PCA	RF	test	AGE	2.6492106261974744		Exp2_TCGA_tune_ontix_beta0.01_dim29_RNA-MUT	MUT+RNA	29.0	TCGA
1897	16	Exp2_TCGA_tune_ontix_beta0.01_dim29_RNA-MUT	r2	PCA	RF	test	ANEUPLOIDY_SCORE	-4.154414306133984		Exp2_TCGA_tune_ontix_beta0.01_dim29_RNA-MUT	MUT+RNA	29.0	TCGA
1898	17	Exp2_TCGA_tune_ontix_beta0.01_dim29_RNA-MUT	r2	PCA	RF	test	MSI_SCORE_MANTIS	1.992056995717737		Exp2_TCGA_tune_ontix_beta0.01_dim29_RNA-MUT	MUT+RNA	29.0	TCGA
1899	18	Exp2_TCGA_tune_ontix_beta0.01_dim29_RNA-MUT	r2	PCA	RF	test	OS_MONTHS	2.364746224241174		Exp2_TCGA_tune_ontix_beta0.01_dim29_RNA-MUT	MUT+RNA	29.0	TCGA
1900	19	Exp2_TCGA_tune_ontix_beta0.01_dim29_RNA-MUT	r2	PCA	RF	test	TMB_NONSYNONYMOUS	3.0791255479572137		Exp2_TCGA_tune_ontix_beta0.01_dim29_RNA-MUT	MUT+RNA	29.0	TCGA
1901	20	Exp2_TCGA_tune_ontix_beta0.01_dim29_RNA-MUT	r2	PCA	RF	train	AGE	-0.6374667819089008		Exp2_TCGA_tune_ontix_beta0.01_dim29_RNA-MUT	MUT+RNA	29.0	TCGA
1902	21	Exp2_TCGA_tune_ontix_beta0.01_dim29_RNA-MUT	r2	PCA	RF	train	ANEUPLOIDY_SCORE	-14.393851938571776		Exp2_TCGA_tune_ontix_beta0.01_dim29_RNA-MUT	MUT+RNA	29.0	TCGA
1903	22	Exp2_TCGA_tune_ontix_beta0.01_dim29_RNA-MUT	r2	PCA	RF	train	MSI_SCORE_MANTIS	3.2106823281272283		Exp2_TCGA_tune_ontix_beta0.01_dim29_RNA-MUT	MUT+RNA	29.0	TCGA
1904	23	Exp2_TCGA_tune_ontix_beta0.01_dim29_RNA-MUT	r2	PCA	RF	train	OS_MONTHS	1.6496980769835956		Exp2_TCGA_tune_ontix_beta0.01_dim29_RNA-MUT	MUT+RNA	29.0	TCGA
1905	24	Exp2_TCGA_tune_ontix_beta0.01_dim29_RNA-MUT	r2	PCA	RF	train	TMB_NONSYNONYMOUS	2.874810787561527		Exp2_TCGA_tune_ontix_beta0.01_dim29_RNA-MUT	MUT+RNA	29.0	TCGA
1906	25	Exp2_TCGA_tune_ontix_beta0.01_dim29_RNA-MUT	r2	PCA	RF	valid	AGE	-0.6122074981709225		Exp2_TCGA_tune_ontix_beta0.01_dim29_RNA-MUT	MUT+RNA	29.0	TCGA
1907	26	Exp2_TCGA_tune_ontix_beta0.01_dim29_RNA-MUT	r2	PCA	RF	valid	ANEUPLOIDY_SCORE	-3.2023769894688368		Exp2_TCGA_tune_ontix_beta0.01_dim29_RNA-MUT	MUT+RNA	29.0	TCGA
1908	27	Exp2_TCGA_tune_ontix_beta0.01_dim29_RNA-MUT	r2	PCA	RF	valid	MSI_SCORE_MANTIS	0.6438738131450596		Exp2_TCGA_tune_ontix_beta0.01_dim29_RNA-MUT	MUT+RNA	29.0	TCGA
1909	28	Exp2_TCGA_tune_ontix_beta0.01_dim29_RNA-MUT	r2	PCA	RF	valid	OS_MONTHS	2.296115794728772		Exp2_TCGA_tune_ontix_beta0.01_dim29_RNA-MUT	MUT+RNA	29.0	TCGA
1910	29	Exp2_TCGA_tune_ontix_beta0.01_dim29_RNA-MUT	r2	PCA	RF	valid	TMB_NONSYNONYMOUS	3.778458392071857		Exp2_TCGA_tune_ontix_beta0.01_dim29_RNA-MUT	MUT+RNA	29.0	TCGA
1911	30	Exp2_TCGA_tune_ontix_beta0.01_dim29_RNA-MUT	r2	PCA	SVM	test	AGE	3.1405133043448075		Exp2_TCGA_tune_ontix_beta0.01_dim29_RNA-MUT	MUT+RNA	29.0	TCGA
1912	31	Exp2_TCGA_tune_ontix_beta0.01_dim29_RNA-MUT	r2	PCA	SVM	test	ANEUPLOIDY_SCORE	2.648048506840489		Exp2_TCGA_tune_ontix_beta0.01_dim29_RNA-MUT	MUT+RNA	29.0	TCGA
1913	32	Exp2_TCGA_tune_ontix_beta0.01_dim29_RNA-MUT	r2	PCA	SVM	test	MSI_SCORE_MANTIS	4.958800159365905		Exp2_TCGA_tune_ontix_beta0.01_dim29_RNA-MUT	MUT+RNA	29.0	TCGA
1914	33	Exp2_TCGA_tune_ontix_beta0.01_dim29_RNA-MUT	r2	PCA	SVM	test	OS_MONTHS	6.078274749513942		Exp2_TCGA_tune_ontix_beta0.01_dim29_RNA-MUT	MUT+RNA	29.0	TCGA
1915	34	Exp2_TCGA_tune_ontix_beta0.01_dim29_RNA-MUT	r2	PCA	SVM	test	TMB_NONSYNONYMOUS	23.18503436939524		Exp2_TCGA_tune_ontix_beta0.01_dim29_RNA-MUT	MUT+RNA	29.0	TCGA
1916	35	Exp2_TCGA_tune_ontix_beta0.01_dim29_RNA-MUT	r2	PCA	SVM	train	AGE	3.7800662967364675		Exp2_TCGA_tune_ontix_beta0.01_dim29_RNA-MUT	MUT+RNA	29.0	TCGA
1917	36	Exp2_TCGA_tune_ontix_beta0.01_dim29_RNA-MUT	r2	PCA	SVM	train	ANEUPLOIDY_SCORE	3.6482662198400546		Exp2_TCGA_tune_ontix_beta0.01_dim29_RNA-MUT	MUT+RNA	29.0	TCGA
1918	37	Exp2_TCGA_tune_ontix_beta0.01_dim29_RNA-MUT	r2	PCA	SVM	train	MSI_SCORE_MANTIS	1.567851714798859		Exp2_TCGA_tune_ontix_beta0.01_dim29_RNA-MUT	MUT+RNA	29.0	TCGA
1919	38	Exp2_TCGA_tune_ontix_beta0.01_dim29_RNA-MUT	r2	PCA	SVM	train	OS_MONTHS	10.280716517306763		Exp2_TCGA_tune_ontix_beta0.01_dim29_RNA-MUT	MUT+RNA	29.0	TCGA
1920	39	Exp2_TCGA_tune_ontix_beta0.01_dim29_RNA-MUT	r2	PCA	SVM	train	TMB_NONSYNONYMOUS	18.568110548978098		Exp2_TCGA_tune_ontix_beta0.01_dim29_RNA-MUT	MUT+RNA	29.0	TCGA
1921	40	Exp2_TCGA_tune_ontix_beta0.01_dim29_RNA-MUT	r2	PCA	SVM	valid	AGE	5.108411141216589		Exp2_TCGA_tune_ontix_beta0.01_dim29_RNA-MUT	MUT+RNA	29.0	TCGA
1922	41	Exp2_TCGA_tune_ontix_beta0.01_dim29_RNA-MUT	r2	PCA	SVM	valid	ANEUPLOIDY_SCORE	3.6142948962727814		Exp2_TCGA_tune_ontix_beta0.01_dim29_RNA-MUT	MUT+RNA	29.0	TCGA
1923	42	Exp2_TCGA_tune_ontix_beta0.01_dim29_RNA-MUT	r2	PCA	SVM	valid	MSI_SCORE_MANTIS	3.083059606713824		Exp2_TCGA_tune_ontix_beta0.01_dim29_RNA-MUT	MUT+RNA	29.0	TCGA
1924	43	Exp2_TCGA_tune_ontix_beta0.01_dim29_RNA-MUT	r2	PCA	SVM	valid	OS_MONTHS	12.952605449945121		Exp2_TCGA_tune_ontix_beta0.01_dim29_RNA-MUT	MUT+RNA	29.0	TCGA
1925	44	Exp2_TCGA_tune_ontix_beta0.01_dim29_RNA-MUT	r2	PCA	SVM	valid	TMB_NONSYNONYMOUS	13.344828375713288		Exp2_TCGA_tune_ontix_beta0.01_dim29_RNA-MUT	MUT+RNA	29.0	TCGA
1926	45	Exp2_TCGA_tune_ontix_beta0.01_dim29_RNA-MUT	roc_auc_ovo	PCA	Linear	test	AJCC_PATHOLOGIC_TUMOR_STAGE_SHORT	2.488928227146901		Exp2_TCGA_tune_ontix_beta0.01_dim29_RNA-MUT	MUT+RNA	29.0	TCGA
1927	46	Exp2_TCGA_tune_ontix_beta0.01_dim29_RNA-MUT	roc_auc_ovo	PCA	Linear	test	CANCER_TYPE_ACRONYM	7.301857647670297		Exp2_TCGA_tune_ontix_beta0.01_dim29_RNA-MUT	MUT+RNA	29.0	TCGA
1928	47	Exp2_TCGA_tune_ontix_beta0.01_dim29_RNA-MUT	roc_auc_ovo	PCA	Linear	test	DFS_STATUS	8.465308447592578		Exp2_TCGA_tune_ontix_beta0.01_dim29_RNA-MUT	MUT+RNA	29.0	TCGA
1929	48	Exp2_TCGA_tune_ontix_beta0.01_dim29_RNA-MUT	roc_auc_ovo	PCA	Linear	test	OS_STATUS	-2.1559282649749716		Exp2_TCGA_tune_ontix_beta0.01_dim29_RNA-MUT	MUT+RNA	29.0	TCGA
1930	49	Exp2_TCGA_tune_ontix_beta0.01_dim29_RNA-MUT	roc_auc_ovo	PCA	Linear	test	PFS_STATUS	1.569559711018949		Exp2_TCGA_tune_ontix_beta0.01_dim29_RNA-MUT	MUT+RNA	29.0	TCGA
1931	50	Exp2_TCGA_tune_ontix_beta0.01_dim29_RNA-MUT	roc_auc_ovo	PCA	Linear	test	SEX	1.1142874118577941		Exp2_TCGA_tune_ontix_beta0.01_dim29_RNA-MUT	MUT+RNA	29.0	TCGA
1932	51	Exp2_TCGA_tune_ontix_beta0.01_dim29_RNA-MUT	roc_auc_ovo	PCA	Linear	train	AJCC_PATHOLOGIC_TUMOR_STAGE_SHORT	2.3244927198712		Exp2_TCGA_tune_ontix_beta0.01_dim29_RNA-MUT	MUT+RNA	29.0	TCGA
1933	52	Exp2_TCGA_tune_ontix_beta0.01_dim29_RNA-MUT	roc_auc_ovo	PCA	Linear	train	CANCER_TYPE_ACRONYM	7.348559293967086		Exp2_TCGA_tune_ontix_beta0.01_dim29_RNA-MUT	MUT+RNA	29.0	TCGA
1934	53	Exp2_TCGA_tune_ontix_beta0.01_dim29_RNA-MUT	roc_auc_ovo	PCA	Linear	train	DFS_STATUS	2.526545207076092		Exp2_TCGA_tune_ontix_beta0.01_dim29_RNA-MUT	MUT+RNA	29.0	TCGA
1935	54	Exp2_TCGA_tune_ontix_beta0.01_dim29_RNA-MUT	roc_auc_ovo	PCA	Linear	train	OS_STATUS	1.7364557427812928		Exp2_TCGA_tune_ontix_beta0.01_dim29_RNA-MUT	MUT+RNA	29.0	TCGA
1936	55	Exp2_TCGA_tune_ontix_beta0.01_dim29_RNA-MUT	roc_auc_ovo	PCA	Linear	train	PFS_STATUS	1.6933256777009122		Exp2_TCGA_tune_ontix_beta0.01_dim29_RNA-MUT	MUT+RNA	29.0	TCGA
1937	56	Exp2_TCGA_tune_ontix_beta0.01_dim29_RNA-MUT	roc_auc_ovo	PCA	Linear	train	SEX	1.527031305562502		Exp2_TCGA_tune_ontix_beta0.01_dim29_RNA-MUT	MUT+RNA	29.0	TCGA
1938	57	Exp2_TCGA_tune_ontix_beta0.01_dim29_RNA-MUT	roc_auc_ovo	PCA	Linear	valid	AJCC_PATHOLOGIC_TUMOR_STAGE_SHORT	2.7709588959250286		Exp2_TCGA_tune_ontix_beta0.01_dim29_RNA-MUT	MUT+RNA	29.0	TCGA
1939	58	Exp2_TCGA_tune_ontix_beta0.01_dim29_RNA-MUT	roc_auc_ovo	PCA	Linear	valid	CANCER_TYPE_ACRONYM	5.6438505904958545		Exp2_TCGA_tune_ontix_beta0.01_dim29_RNA-MUT	MUT+RNA	29.0	TCGA
1940	59	Exp2_TCGA_tune_ontix_beta0.01_dim29_RNA-MUT	roc_auc_ovo	PCA	Linear	valid	DFS_STATUS	3.3680682994077076		Exp2_TCGA_tune_ontix_beta0.01_dim29_RNA-MUT	MUT+RNA	29.0	TCGA
1941	60	Exp2_TCGA_tune_ontix_beta0.01_dim29_RNA-MUT	roc_auc_ovo	PCA	Linear	valid	OS_STATUS	1.6780716706432497		Exp2_TCGA_tune_ontix_beta0.01_dim29_RNA-MUT	MUT+RNA	29.0	TCGA
1942	61	Exp2_TCGA_tune_ontix_beta0.01_dim29_RNA-MUT	roc_auc_ovo	PCA	Linear	valid	PFS_STATUS	2.1308542578335667		Exp2_TCGA_tune_ontix_beta0.01_dim29_RNA-MUT	MUT+RNA	29.0	TCGA
1943	62	Exp2_TCGA_tune_ontix_beta0.01_dim29_RNA-MUT	roc_auc_ovo	PCA	Linear	valid	SEX	1.4348657264992926		Exp2_TCGA_tune_ontix_beta0.01_dim29_RNA-MUT	MUT+RNA	29.0	TCGA
1944	63	Exp2_TCGA_tune_ontix_beta0.01_dim29_RNA-MUT	roc_auc_ovo	PCA	RF	test	AJCC_PATHOLOGIC_TUMOR_STAGE_SHORT	1.3543526291402812		Exp2_TCGA_tune_ontix_beta0.01_dim29_RNA-MUT	MUT+RNA	29.0	TCGA
1945	64	Exp2_TCGA_tune_ontix_beta0.01_dim29_RNA-MUT	roc_auc_ovo	PCA	RF	test	CANCER_TYPE_ACRONYM	0.7522672539195956		Exp2_TCGA_tune_ontix_beta0.01_dim29_RNA-MUT	MUT+RNA	29.0	TCGA
1946	65	Exp2_TCGA_tune_ontix_beta0.01_dim29_RNA-MUT	roc_auc_ovo	PCA	RF	test	DFS_STATUS	1.0027619671754133		Exp2_TCGA_tune_ontix_beta0.01_dim29_RNA-MUT	MUT+RNA	29.0	TCGA
1947	66	Exp2_TCGA_tune_ontix_beta0.01_dim29_RNA-MUT	roc_auc_ovo	PCA	RF	test	OS_STATUS	-1.141990790074999		Exp2_TCGA_tune_ontix_beta0.01_dim29_RNA-MUT	MUT+RNA	29.0	TCGA
1948	67	Exp2_TCGA_tune_ontix_beta0.01_dim29_RNA-MUT	roc_auc_ovo	PCA	RF	test	PFS_STATUS	1.7445822759220928		Exp2_TCGA_tune_ontix_beta0.01_dim29_RNA-MUT	MUT+RNA	29.0	TCGA
1949	68	Exp2_TCGA_tune_ontix_beta0.01_dim29_RNA-MUT	roc_auc_ovo	PCA	RF	test	SEX	-0.03365581929973107		Exp2_TCGA_tune_ontix_beta0.01_dim29_RNA-MUT	MUT+RNA	29.0	TCGA
1950	69	Exp2_TCGA_tune_ontix_beta0.01_dim29_RNA-MUT	roc_auc_ovo	PCA	RF	train	AJCC_PATHOLOGIC_TUMOR_STAGE_SHORT	0.044175395731410584		Exp2_TCGA_tune_ontix_beta0.01_dim29_RNA-MUT	MUT+RNA	29.0	TCGA
1951	70	Exp2_TCGA_tune_ontix_beta0.01_dim29_RNA-MUT	roc_auc_ovo	PCA	RF	train	CANCER_TYPE_ACRONYM	-6.276362465136218		Exp2_TCGA_tune_ontix_beta0.01_dim29_RNA-MUT	MUT+RNA	29.0	TCGA
1952	71	Exp2_TCGA_tune_ontix_beta0.01_dim29_RNA-MUT	roc_auc_ovo	PCA	RF	train	DFS_STATUS	-1.432319988681808		Exp2_TCGA_tune_ontix_beta0.01_dim29_RNA-MUT	MUT+RNA	29.0	TCGA
1953	72	Exp2_TCGA_tune_ontix_beta0.01_dim29_RNA-MUT	roc_auc_ovo	PCA	RF	train	OS_STATUS	1.429110603800657		Exp2_TCGA_tune_ontix_beta0.01_dim29_RNA-MUT	MUT+RNA	29.0	TCGA
1954	73	Exp2_TCGA_tune_ontix_beta0.01_dim29_RNA-MUT	roc_auc_ovo	PCA	RF	train	PFS_STATUS	-2.104256867604969		Exp2_TCGA_tune_ontix_beta0.01_dim29_RNA-MUT	MUT+RNA	29.0	TCGA
1955	74	Exp2_TCGA_tune_ontix_beta0.01_dim29_RNA-MUT	roc_auc_ovo	PCA	RF	train	SEX	-1.1234388479670208		Exp2_TCGA_tune_ontix_beta0.01_dim29_RNA-MUT	MUT+RNA	29.0	TCGA
1956	75	Exp2_TCGA_tune_ontix_beta0.01_dim29_RNA-MUT	roc_auc_ovo	PCA	RF	valid	AJCC_PATHOLOGIC_TUMOR_STAGE_SHORT	0.8543744135732906		Exp2_TCGA_tune_ontix_beta0.01_dim29_RNA-MUT	MUT+RNA	29.0	TCGA
1957	76	Exp2_TCGA_tune_ontix_beta0.01_dim29_RNA-MUT	roc_auc_ovo	PCA	RF	valid	CANCER_TYPE_ACRONYM	0.8925435022879192		Exp2_TCGA_tune_ontix_beta0.01_dim29_RNA-MUT	MUT+RNA	29.0	TCGA
1958	77	Exp2_TCGA_tune_ontix_beta0.01_dim29_RNA-MUT	roc_auc_ovo	PCA	RF	valid	DFS_STATUS	3.62502512879978		Exp2_TCGA_tune_ontix_beta0.01_dim29_RNA-MUT	MUT+RNA	29.0	TCGA
1959	78	Exp2_TCGA_tune_ontix_beta0.01_dim29_RNA-MUT	roc_auc_ovo	PCA	RF	valid	OS_STATUS	4.453960883097779		Exp2_TCGA_tune_ontix_beta0.01_dim29_RNA-MUT	MUT+RNA	29.0	TCGA
1960	79	Exp2_TCGA_tune_ontix_beta0.01_dim29_RNA-MUT	roc_auc_ovo	PCA	RF	valid	PFS_STATUS	2.7088893379476464		Exp2_TCGA_tune_ontix_beta0.01_dim29_RNA-MUT	MUT+RNA	29.0	TCGA
1961	80	Exp2_TCGA_tune_ontix_beta0.01_dim29_RNA-MUT	roc_auc_ovo	PCA	RF	valid	SEX	0.4257628220180074		Exp2_TCGA_tune_ontix_beta0.01_dim29_RNA-MUT	MUT+RNA	29.0	TCGA
1962	81	Exp2_TCGA_tune_ontix_beta0.01_dim29_RNA-MUT	roc_auc_ovo	PCA	SVM	test	AJCC_PATHOLOGIC_TUMOR_STAGE_SHORT	5.4561410179254075		Exp2_TCGA_tune_ontix_beta0.01_dim29_RNA-MUT	MUT+RNA	29.0	TCGA
1963	82	Exp2_TCGA_tune_ontix_beta0.01_dim29_RNA-MUT	roc_auc_ovo	PCA	SVM	test	CANCER_TYPE_ACRONYM	13.924918452162201		Exp2_TCGA_tune_ontix_beta0.01_dim29_RNA-MUT	MUT+RNA	29.0	TCGA
1964	83	Exp2_TCGA_tune_ontix_beta0.01_dim29_RNA-MUT	roc_auc_ovo	PCA	SVM	test	DFS_STATUS	3.1732552803234935		Exp2_TCGA_tune_ontix_beta0.01_dim29_RNA-MUT	MUT+RNA	29.0	TCGA
1965	84	Exp2_TCGA_tune_ontix_beta0.01_dim29_RNA-MUT	roc_auc_ovo	PCA	SVM	test	OS_STATUS	-1.4538425129895989		Exp2_TCGA_tune_ontix_beta0.01_dim29_RNA-MUT	MUT+RNA	29.0	TCGA
1966	85	Exp2_TCGA_tune_ontix_beta0.01_dim29_RNA-MUT	roc_auc_ovo	PCA	SVM	test	PFS_STATUS	3.1543248331238107		Exp2_TCGA_tune_ontix_beta0.01_dim29_RNA-MUT	MUT+RNA	29.0	TCGA
1967	86	Exp2_TCGA_tune_ontix_beta0.01_dim29_RNA-MUT	roc_auc_ovo	PCA	SVM	test	SEX	0.9220436721509212		Exp2_TCGA_tune_ontix_beta0.01_dim29_RNA-MUT	MUT+RNA	29.0	TCGA
1968	87	Exp2_TCGA_tune_ontix_beta0.01_dim29_RNA-MUT	roc_auc_ovo	PCA	SVM	train	AJCC_PATHOLOGIC_TUMOR_STAGE_SHORT	5.567093573376217		Exp2_TCGA_tune_ontix_beta0.01_dim29_RNA-MUT	MUT+RNA	29.0	TCGA
1969	88	Exp2_TCGA_tune_ontix_beta0.01_dim29_RNA-MUT	roc_auc_ovo	PCA	SVM	train	CANCER_TYPE_ACRONYM	9.037561615029137		Exp2_TCGA_tune_ontix_beta0.01_dim29_RNA-MUT	MUT+RNA	29.0	TCGA
1970	89	Exp2_TCGA_tune_ontix_beta0.01_dim29_RNA-MUT	roc_auc_ovo	PCA	SVM	train	DFS_STATUS	3.223864160404077		Exp2_TCGA_tune_ontix_beta0.01_dim29_RNA-MUT	MUT+RNA	29.0	TCGA
1971	90	Exp2_TCGA_tune_ontix_beta0.01_dim29_RNA-MUT	roc_auc_ovo	PCA	SVM	train	OS_STATUS	6.303102345661623		Exp2_TCGA_tune_ontix_beta0.01_dim29_RNA-MUT	MUT+RNA	29.0	TCGA
1972	91	Exp2_TCGA_tune_ontix_beta0.01_dim29_RNA-MUT	roc_auc_ovo	PCA	SVM	train	PFS_STATUS	2.4931272849069686		Exp2_TCGA_tune_ontix_beta0.01_dim29_RNA-MUT	MUT+RNA	29.0	TCGA
1973	92	Exp2_TCGA_tune_ontix_beta0.01_dim29_RNA-MUT	roc_auc_ovo	PCA	SVM	train	SEX	1.199740590701255		Exp2_TCGA_tune_ontix_beta0.01_dim29_RNA-MUT	MUT+RNA	29.0	TCGA
1974	93	Exp2_TCGA_tune_ontix_beta0.01_dim29_RNA-MUT	roc_auc_ovo	PCA	SVM	valid	AJCC_PATHOLOGIC_TUMOR_STAGE_SHORT	4.027119070374868		Exp2_TCGA_tune_ontix_beta0.01_dim29_RNA-MUT	MUT+RNA	29.0	TCGA
1975	94	Exp2_TCGA_tune_ontix_beta0.01_dim29_RNA-MUT	roc_auc_ovo	PCA	SVM	valid	CANCER_TYPE_ACRONYM	6.189873720176783		Exp2_TCGA_tune_ontix_beta0.01_dim29_RNA-MUT	MUT+RNA	29.0	TCGA
1976	95	Exp2_TCGA_tune_ontix_beta0.01_dim29_RNA-MUT	roc_auc_ovo	PCA	SVM	valid	DFS_STATUS	4.24244638101002		Exp2_TCGA_tune_ontix_beta0.01_dim29_RNA-MUT	MUT+RNA	29.0	TCGA
1977	96	Exp2_TCGA_tune_ontix_beta0.01_dim29_RNA-MUT	roc_auc_ovo	PCA	SVM	valid	OS_STATUS	4.067871083314666		Exp2_TCGA_tune_ontix_beta0.01_dim29_RNA-MUT	MUT+RNA	29.0	TCGA
1978	97	Exp2_TCGA_tune_ontix_beta0.01_dim29_RNA-MUT	roc_auc_ovo	PCA	SVM	valid	PFS_STATUS	3.3603336469787783		Exp2_TCGA_tune_ontix_beta0.01_dim29_RNA-MUT	MUT+RNA	29.0	TCGA
1979	98	Exp2_TCGA_tune_ontix_beta0.01_dim29_RNA-MUT	roc_auc_ovo	PCA	SVM	valid	SEX	1.0545193344559656		Exp2_TCGA_tune_ontix_beta0.01_dim29_RNA-MUT	MUT+RNA	29.0	TCGA
1980	0	Exp2_TCGA_tune_ontix_beta0.01_dim29_RNA-MUT	r2	UMAP	Linear	test	AGE	3.403010253371886		Exp2_TCGA_tune_ontix_beta0.01_dim29_RNA-MUT	MUT+RNA	29.0	TCGA
1981	1	Exp2_TCGA_tune_ontix_beta0.01_dim29_RNA-MUT	r2	UMAP	Linear	test	ANEUPLOIDY_SCORE	-0.6288226349314012		Exp2_TCGA_tune_ontix_beta0.01_dim29_RNA-MUT	MUT+RNA	29.0	TCGA
1982	2	Exp2_TCGA_tune_ontix_beta0.01_dim29_RNA-MUT	r2	UMAP	Linear	test	MSI_SCORE_MANTIS	6.549799834943172		Exp2_TCGA_tune_ontix_beta0.01_dim29_RNA-MUT	MUT+RNA	29.0	TCGA
1983	3	Exp2_TCGA_tune_ontix_beta0.01_dim29_RNA-MUT	r2	UMAP	Linear	test	OS_MONTHS	4.434674606376412		Exp2_TCGA_tune_ontix_beta0.01_dim29_RNA-MUT	MUT+RNA	29.0	TCGA
1984	4	Exp2_TCGA_tune_ontix_beta0.01_dim29_RNA-MUT	r2	UMAP	Linear	test	TMB_NONSYNONYMOUS	-2.287990536666393		Exp2_TCGA_tune_ontix_beta0.01_dim29_RNA-MUT	MUT+RNA	29.0	TCGA
1985	5	Exp2_TCGA_tune_ontix_beta0.01_dim29_RNA-MUT	r2	UMAP	Linear	train	AGE	4.465107553612971		Exp2_TCGA_tune_ontix_beta0.01_dim29_RNA-MUT	MUT+RNA	29.0	TCGA
1986	6	Exp2_TCGA_tune_ontix_beta0.01_dim29_RNA-MUT	r2	UMAP	Linear	train	ANEUPLOIDY_SCORE	0.1048410285608988		Exp2_TCGA_tune_ontix_beta0.01_dim29_RNA-MUT	MUT+RNA	29.0	TCGA
1987	7	Exp2_TCGA_tune_ontix_beta0.01_dim29_RNA-MUT	r2	UMAP	Linear	train	MSI_SCORE_MANTIS	6.15819307087515		Exp2_TCGA_tune_ontix_beta0.01_dim29_RNA-MUT	MUT+RNA	29.0	TCGA
1988	8	Exp2_TCGA_tune_ontix_beta0.01_dim29_RNA-MUT	r2	UMAP	Linear	train	OS_MONTHS	11.003340636165811		Exp2_TCGA_tune_ontix_beta0.01_dim29_RNA-MUT	MUT+RNA	29.0	TCGA
1989	9	Exp2_TCGA_tune_ontix_beta0.01_dim29_RNA-MUT	r2	UMAP	Linear	train	TMB_NONSYNONYMOUS	-4.294436085984537		Exp2_TCGA_tune_ontix_beta0.01_dim29_RNA-MUT	MUT+RNA	29.0	TCGA
1990	10	Exp2_TCGA_tune_ontix_beta0.01_dim29_RNA-MUT	r2	UMAP	Linear	valid	AGE	8.957145413822733		Exp2_TCGA_tune_ontix_beta0.01_dim29_RNA-MUT	MUT+RNA	29.0	TCGA
1991	11	Exp2_TCGA_tune_ontix_beta0.01_dim29_RNA-MUT	r2	UMAP	Linear	valid	ANEUPLOIDY_SCORE	0.019216512685435744		Exp2_TCGA_tune_ontix_beta0.01_dim29_RNA-MUT	MUT+RNA	29.0	TCGA
1992	12	Exp2_TCGA_tune_ontix_beta0.01_dim29_RNA-MUT	r2	UMAP	Linear	valid	MSI_SCORE_MANTIS	4.440269894344549		Exp2_TCGA_tune_ontix_beta0.01_dim29_RNA-MUT	MUT+RNA	29.0	TCGA
1993	13	Exp2_TCGA_tune_ontix_beta0.01_dim29_RNA-MUT	r2	UMAP	Linear	valid	OS_MONTHS	8.097033200425622		Exp2_TCGA_tune_ontix_beta0.01_dim29_RNA-MUT	MUT+RNA	29.0	TCGA
1994	14	Exp2_TCGA_tune_ontix_beta0.01_dim29_RNA-MUT	r2	UMAP	Linear	valid	TMB_NONSYNONYMOUS	-4.005723842257013		Exp2_TCGA_tune_ontix_beta0.01_dim29_RNA-MUT	MUT+RNA	29.0	TCGA
1995	15	Exp2_TCGA_tune_ontix_beta0.01_dim29_RNA-MUT	r2	UMAP	RF	test	AGE	4.2299182832603845		Exp2_TCGA_tune_ontix_beta0.01_dim29_RNA-MUT	MUT+RNA	29.0	TCGA
1996	16	Exp2_TCGA_tune_ontix_beta0.01_dim29_RNA-MUT	r2	UMAP	RF	test	ANEUPLOIDY_SCORE	-10.367093634307995		Exp2_TCGA_tune_ontix_beta0.01_dim29_RNA-MUT	MUT+RNA	29.0	TCGA
1997	17	Exp2_TCGA_tune_ontix_beta0.01_dim29_RNA-MUT	r2	UMAP	RF	test	MSI_SCORE_MANTIS	-2.706651852009204		Exp2_TCGA_tune_ontix_beta0.01_dim29_RNA-MUT	MUT+RNA	29.0	TCGA
1998	18	Exp2_TCGA_tune_ontix_beta0.01_dim29_RNA-MUT	r2	UMAP	RF	test	OS_MONTHS	4.566923698462546		Exp2_TCGA_tune_ontix_beta0.01_dim29_RNA-MUT	MUT+RNA	29.0	TCGA
[truncated: 58,184 more rows]
