# Supplementary material for: AUTOENCODIX: a generalized and versatile framework to train and evaluate autoencoders for biological representation learning and beyond
Source: Nat Comput Sci. 2025 Dec 9;6(1):96–108. doi: 10.1038/s43588-025-00916-4 (PMC12855006; doi:10.1038/s43588-025-00916-4)
Supplement: Supplementary file 5 — Statistical source data. [file 43588_2025_916_MOESM5_ESM.zip › Source_Data_Fig3_FigS1-3/df_results.txt]

	Config_ID	Architecture	Data_Modalities	Latent_Dim	Latent_Coverage	R2_valid	R2_train	Rec. loss	Total loss	Data_set	weight_decay	dropout_all	encoding_factor	lr	fc_n_layers	R2_valid_untuned	R2_valid_diff	Rec. loss_untuned	Rec. loss improvement	Total loss_untuned	Total loss improvement
Exp2_TCGA_tune_ontix_beta0.01_dim29_METH	Exp2_TCGA_tune_ontix_beta0.01_dim29_METH	ontix_B0.01	METH	29	0.0	0.32062047719955444	0.39132359623908997	3525.320068359375	3556.212890625	TCGA	0.0028908618001016	0.0024498197137755	39.977461818424125	0.0011326795850416	0.0	0.2814444899559021	0.039175987243652344	3700.6123046875	175.292236328125	3949.966552734375	393.753662109375
Exp2_TCGA_tune_ontix_beta0.01_dim29_METH-MUT	Exp2_TCGA_tune_ontix_beta0.01_dim29_METH-MUT	ontix_B0.01	METH+MUT	29	0.0	0.4631376266479492	0.46879681944847107	3178.31884765625	3209.458740234375	TCGA	0.0009356234554357	0.0577162409950136	63.467438004235945	0.0019818774339836	0.0	0.3339124321937561	0.12922519445419312	3896.2333984375	717.91455078125	4196.548828125	987.090087890625
Exp2_TCGA_tune_ontix_beta0.01_dim29_MUT	Exp2_TCGA_tune_ontix_beta0.01_dim29_MUT	ontix_B0.01	MUT	29	0.0	0.10422912240028381	0.21014122664928436	3526.913818359375	3553.436279296875	TCGA	0.036014544460097	0.3793364806645939	19.364976327650027	0.0034480661134277	0.0	0.11453321576118469	-0.010304093360900879	4121.74560546875	594.831787109375	4322.73583984375	769.299560546875
Exp2_TCGA_tune_ontix_beta0.01_dim29_RNA	Exp2_TCGA_tune_ontix_beta0.01_dim29_RNA	ontix_B0.01	RNA	29	0.0	0.4200575351715088	0.4391675293445587	3526.0625	3553.176513671875	TCGA	0.0002925668698184	0.0591443962059679	12.603923523311463	0.0016919278221278	0.0	0.35010597109794617	0.06995156407356262	3899.268310546875	373.205810546875	4187.7900390625	634.613525390625
Exp2_TCGA_tune_ontix_beta0.01_dim29_RNA-METH	Exp2_TCGA_tune_ontix_beta0.01_dim29_RNA-METH	ontix_B0.01	METH+RNA	29	0.0	0.43077778816223145	0.4433683454990387	3267.368408203125	3294.536865234375	TCGA	0.0004503344726401	0.2828431340167713	36.91067694998098	0.0032061140555013	0.0	0.34740662574768066	0.08337116241455078	3718.22119140625	450.852783203125	4048.14990234375	753.613037109375
Exp2_TCGA_tune_ontix_beta0.01_dim29_RNA-METH-MUT	Exp2_TCGA_tune_ontix_beta0.01_dim29_RNA-METH-MUT	ontix_B0.01	METH+MUT+RNA	29	0.0	0.4333244562149048	0.4527510702610016	3293.65771484375	3323.356201171875	TCGA	0.0001245236787451	0.0616403634206219	10.338469746065716	0.0023739306842878	0.0	0.32826459407806396	0.10505986213684082	3873.9619140625	580.30419921875	4180.39794921875	857.041748046875
Exp2_TCGA_tune_ontix_beta0.01_dim29_RNA-MUT	Exp2_TCGA_tune_ontix_beta0.01_dim29_RNA-MUT	ontix_B0.01	MUT+RNA	29	0.0	0.41337651014328003	0.41552942991256714	3480.209716796875	3508.259033203125	TCGA	0.0006655820270525	0.1934858749947217	36.020096755875144	0.0021277866904447	0.0	0.26877039670944214	0.1446061134338379	4195.31005859375	715.100341796875	4446.70751953125	938.448486328125
Exp2_TCGA_tune_ontix_beta0.01_dim2_METH	Exp2_TCGA_tune_ontix_beta0.01_dim2_METH	ontix_B0.01	METH	2	0.0	0.08304852992296219	0.07864688336849213	4735.107421875	4741.97607421875	TCGA	1.0488024362442534e-05	0.057106116075073	63.87743804809368	0.0008521935538615	1.0	0.07236532121896744	0.010683208703994751	4805.26123046875	70.15380859375	4807.76318359375	65.787109375
Exp2_TCGA_tune_ontix_beta0.01_dim2_METH-MUT	Exp2_TCGA_tune_ontix_beta0.01_dim2_METH-MUT	ontix_B0.01	METH+MUT	2	0.0	0.11955001205205917	0.11461273580789566	5147.7861328125	5151.29541015625	TCGA	1.0997706743039986e-05	0.2092498128391891	53.16829514151637	0.0018414898635415	1.0	0.111106738448143	0.008443273603916168	5201.2099609375	53.423828125	5204.07177734375	52.7763671875
Exp2_TCGA_tune_ontix_beta0.01_dim2_MUT	Exp2_TCGA_tune_ontix_beta0.01_dim2_MUT	ontix_B0.01	MUT	2	0.0	-0.018459375947713852	0.005806824658066034	4700.18701171875	4703.92822265625	TCGA	0.0488196085263193	0.1913228133279707	37.13625319553402	0.0014046082172494	1.0	0.015725016593933105	-0.03418439254164696	4737.72412109375	37.537109375	4740.486328125	36.55810546875
Exp2_TCGA_tune_ontix_beta0.01_dim2_RNA	Exp2_TCGA_tune_ontix_beta0.01_dim2_RNA	ontix_B0.01	RNA	2	0.0	0.11557669937610626	0.11134189367294312	5322.39892578125	5326.5029296875	TCGA	1.950930696077669e-05	0.1635485824861235	10.929611419029396	0.0027524744509258	1.0	0.10870404541492462	0.006872653961181641	5351.3935546875	28.99462890625	5353.58203125	27.0791015625
Exp2_TCGA_tune_ontix_beta0.01_dim2_RNA-METH	Exp2_TCGA_tune_ontix_beta0.01_dim2_RNA-METH	ontix_B0.01	METH+RNA	2	0.0	0.09883153438568115	0.10273942351341248	5149.2431640625	5154.02099609375	TCGA	6.057333561342727e-05	0.0640405004154644	21.59692382066535	0.0012772302478452	1.0	0.08779454976320267	0.011036984622478485	5216.134765625	66.8916015625	5218.5615234375	64.54052734375
Exp2_TCGA_tune_ontix_beta0.01_dim2_RNA-METH-MUT	Exp2_TCGA_tune_ontix_beta0.01_dim2_RNA-METH-MUT	ontix_B0.01	METH+MUT+RNA	2	0.0	0.10377295315265656	0.09413640946149826	5197.08935546875	5199.48828125	TCGA	0.0042401872493481	0.3836460503176386	39.4811043350134	0.0015865566454092	1.0	0.10114482045173645	0.002628132700920105	5233.27880859375	36.189453125	5235.490234375	36.001953125
Exp2_TCGA_tune_ontix_beta0.01_dim2_RNA-MUT	Exp2_TCGA_tune_ontix_beta0.01_dim2_RNA-MUT	ontix_B0.01	MUT+RNA	2	0.0	0.10397609323263168	0.09829768538475037	5150.91259765625	5154.40283203125	TCGA	0.0092066058843923	0.1808316960877883	61.675654542204825	0.0020048280788089	1.0	0.09970541298389435	0.004270680248737335	5176.220703125	25.30810546875	5178.6064453125	24.20361328125
Exp2_TCGA_tune_ontix_beta0.01_dim8_METH	Exp2_TCGA_tune_ontix_beta0.01_dim8_METH	ontix_B0.01	METH	8	0.0	0.24958409368991852	0.2515130937099457	3848.7041015625	3860.326171875	TCGA	0.0001026011843753	0.0673294445884888	35.88829958620317	0.0034194839473713	1.0	0.06479368358850479	0.18479041010141373	4837.8486328125	989.14453125	4840.47705078125	980.15087890625
Exp2_TCGA_tune_ontix_beta0.01_dim8_METH-MUT	Exp2_TCGA_tune_ontix_beta0.01_dim8_METH-MUT	ontix_B0.01	METH+MUT	8	0.0	0.29783928394317627	0.29894307255744934	4091.902587890625	4105.06103515625	TCGA	0.0160109214529838	0.0188963421277554	33.29725249507099	0.0023846867992393	1.0	0.11342723667621613	0.18441204726696014	5186.63671875	1094.734130859375	5189.6650390625	1084.60400390625
Exp2_TCGA_tune_ontix_beta0.01_dim8_MUT	Exp2_TCGA_tune_ontix_beta0.01_dim8_MUT	ontix_B0.01	MUT	8	0.0	0.14651384949684143	0.1495070457458496	4011.417236328125	4023.594970703125	TCGA	0.0001832619042491	0.0320025015425706	53.91087750473277	0.0016403654480888	1.0	0.013605616055428982	0.13290823344141245	4734.330078125	722.912841796875	4738.3037109375	714.708740234375
Exp2_TCGA_tune_ontix_beta0.01_dim8_RNA	Exp2_TCGA_tune_ontix_beta0.01_dim8_RNA	ontix_B0.01	RNA	8	0.0	0.2706158757209778	0.2650604546070099	4334.65966796875	4346.57861328125	TCGA	0.0142830829679654	0.0155100595389026	6.56185929965858	0.000819304166728	1.0	0.10953456163406372	0.16108131408691406	5364.2373046875	1029.57763671875	5366.873046875	1020.29443359375
Exp2_TCGA_tune_ontix_beta0.01_dim8_RNA-METH	Exp2_TCGA_tune_ontix_beta0.01_dim8_RNA-METH	ontix_B0.01	METH+RNA	8	0.0	0.26030004024505615	0.2796686887741089	4183.2119140625	4195.7041015625	TCGA	0.0003177391874543	0.0013515720885914	63.496692969765135	0.0006278805805474	1.0	0.09044396877288818	0.16985607147216797	5190.5380859375	1007.326171875	5193.05859375	997.3544921875
Exp2_TCGA_tune_ontix_beta0.01_dim8_RNA-METH-MUT	Exp2_TCGA_tune_ontix_beta0.01_dim8_RNA-METH-MUT	ontix_B0.01	METH+MUT+RNA	8	0.0	0.2626398801803589	0.2589592933654785	4234.32666015625	4243.0029296875	TCGA	4.662970848835505e-05	0.0678603488664039	58.38493420107153	0.0006604473451645	1.0	0.13057932257652283	0.13206055760383606	5059.5185546875	825.19189453125	5062.70703125	819.7041015625
Exp2_TCGA_tune_ontix_beta0.01_dim8_RNA-MUT	Exp2_TCGA_tune_ontix_beta0.01_dim8_RNA-MUT	ontix_B0.01	MUT+RNA	8	0.0	0.21986070275306702	0.21012236177921295	4479.85986328125	4490.86962890625	TCGA	3.0152288538279172e-05	0.0178821980362223	59.32368910233513	0.0017727756865955	1.0	0.09947263449430466	0.12038806825876236	5175.716796875	695.85693359375	5178.3251953125	687.45556640625
Exp2_TCGA_tune_ontix_beta0.1_dim29_METH	Exp2_TCGA_tune_ontix_beta0.1_dim29_METH	ontix_B0.1	METH	29	0.0	0.3367813527584076	0.36568915843963623	3432.8310546875	3535.0634765625	TCGA	0.0497781051443653	0.2497282990683043	45.26158065887445	0.0006847734712614	0.0	0.20967704057693481	0.12710431218147278	4035.7177734375	602.88671875	4334.64111328125	799.57763671875
Exp2_TCGA_tune_ontix_beta0.1_dim29_METH-MUT	Exp2_TCGA_tune_ontix_beta0.1_dim29_METH-MUT	ontix_B0.1	METH+MUT	29	0.0	0.4431501626968384	0.44492098689079285	3287.992919921875	3367.177734375	TCGA	0.0610299965713007	0.1119177287682574	26.203903854825235	0.0017778064337901	0.0	0.26095038652420044	0.18219977617263794	4269.23876953125	981.245849609375	4597.66455078125	1230.48681640625
Exp2_TCGA_tune_ontix_beta0.1_dim29_MUT	Exp2_TCGA_tune_ontix_beta0.1_dim29_MUT	ontix_B0.1	MUT	29	0.0	0.03259303793311119	0.10250500589609146	3551.134521484375	3628.4599609375	TCGA	0.0134325633570757	0.1076708641270046	5.854835154196689	0.0024520020808584	0.0	-0.03744054213166237	0.07003358006477356	4490.568359375	939.433837890625	4642.62353515625	1014.16357421875
Exp2_TCGA_tune_ontix_beta0.1_dim29_RNA	Exp2_TCGA_tune_ontix_beta0.1_dim29_RNA	ontix_B0.1	RNA	29	0.0	0.40353232622146606	0.4249349534511566	3604.375732421875	3679.730712890625	TCGA	0.0177517498867426	0.0321247579130895	6.485969950800406	0.0023309500932913	0.0	0.2692556381225586	0.13427668809890747	4356.87646484375	752.500732421875	4661.04638671875	981.315673828125
Exp2_TCGA_tune_ontix_beta0.1_dim29_RNA-METH	Exp2_TCGA_tune_ontix_beta0.1_dim29_RNA-METH	ontix_B0.1	METH+RNA	29	0.0	0.4182712435722351	0.43474259972572327	3329.9052734375	3405.87060546875	TCGA	0.0386494517391588	0.0371926454528024	62.22898656533155	0.002323333101794	0.0	0.2714647650718689	0.1468064785003662	4128.1298828125	798.224609375	4504.5625	1098.69189453125
Exp2_TCGA_tune_ontix_beta0.1_dim29_RNA-METH-MUT	Exp2_TCGA_tune_ontix_beta0.1_dim29_RNA-METH-MUT	ontix_B0.1	METH+MUT+RNA	29	0.0	0.423488974571228	0.43486136198043823	3343.07177734375	3425.805419921875	TCGA	0.0874381277853672	0.1576649839825707	1.419707848567942	0.0023301136808632	0.0
Exp2_TCGA_tune_ontix_beta0.1_dim29_RNA-MUT	Exp2_TCGA_tune_ontix_beta0.1_dim29_RNA-MUT	ontix_B0.1	MUT+RNA	29	0.0	0.3924059569835663	0.3988752067089081	3590.95556640625	3665.09814453125	TCGA	0.0107071461933568	0.0638654786047451	33.17210141430724	0.0016309870046848	0.0	0.18724754452705383	0.20515841245651245	4618.39599609375	1027.4404296875	4851.0126953125	1185.91455078125
Exp2_TCGA_tune_ontix_beta0.1_dim2_METH	Exp2_TCGA_tune_ontix_beta0.1_dim2_METH	ontix_B0.1	METH	2	0.0	0.07431969791650772	0.07270371168851852	4787.38720703125	4804.72998046875	TCGA	0.0005526808121726	0.1493480021954468	25.931757355799697	0.0017523330691136	1.0	0.07046467810869217	0.0038550198078155518	4812.0693359375	24.68212890625	4827.4326171875	22.70263671875
Exp2_TCGA_tune_ontix_beta0.1_dim2_METH-MUT	Exp2_TCGA_tune_ontix_beta0.1_dim2_METH-MUT	ontix_B0.1	METH+MUT	2	0.0	0.1143956184387207	0.11554108560085297	5166.7060546875	5185.1845703125	TCGA	0.0139704644996163	0.0107004686798363	16.649840061525296	0.0094864947665921	1.0	0.1091136485338211	0.005281969904899597	5210.2998046875	43.59375	5225.6796875	40.4951171875
Exp2_TCGA_tune_ontix_beta0.1_dim2_MUT	Exp2_TCGA_tune_ontix_beta0.1_dim2_MUT	ontix_B0.1	MUT	2	0.0	-0.010622196830809116	-0.025602465495467186	4692.611328125	4706.77099609375	TCGA	0.0044372273600219	0.2099181212535309	9.825996094623434	0.0016438717175218	1.0	0.010249952785670757	-0.020872149616479874	4740.44482421875	47.83349609375	4757.81884765625	51.0478515625
Exp2_TCGA_tune_ontix_beta0.1_dim2_RNA	Exp2_TCGA_tune_ontix_beta0.1_dim2_RNA	ontix_B0.1	RNA	2	0.0	0.11429625749588013	0.1094924807548523	5318.45703125	5334.84765625	TCGA	0.018044768666528	0.0015187906800418	62.9883300623321	0.0017311211809242	1.0	0.10754860937595367	0.006747648119926453	5355.91845703125	37.46142578125	5367.490234375	32.642578125
Exp2_TCGA_tune_ontix_beta0.1_dim2_RNA-METH	Exp2_TCGA_tune_ontix_beta0.1_dim2_RNA-METH	ontix_B0.1	METH+RNA	2	0.0	0.09833783656358719	0.10434770584106445	5145.35009765625	5162.11669921875	TCGA	0.0021883821721409	0.0177726525917466	20.982597358190752	0.00120591597371	1.0	0.08832670748233795	0.010011129081249237	5208.2451171875	62.89501953125	5221.8134765625	59.69677734375
Exp2_TCGA_tune_ontix_beta0.1_dim2_RNA-METH-MUT	Exp2_TCGA_tune_ontix_beta0.1_dim2_RNA-METH-MUT	ontix_B0.1	METH+MUT+RNA	2	0.0	0.09532228857278824	0.10024260729551315	5259.537109375	5274.775390625	TCGA	0.0022741239020006	0.0817424028680296	38.67538590913055	0.0017794164615334	1.0	0.0996735543012619	-0.004351265728473663	5239.23193359375	-20.30517578125	5251.103515625	-23.671875
Exp2_TCGA_tune_ontix_beta0.1_dim2_RNA-MUT	Exp2_TCGA_tune_ontix_beta0.1_dim2_RNA-MUT	ontix_B0.1	MUT+RNA	2	0.0	0.10315820574760437	0.09865701198577881	5151.67236328125	5163.6689453125	TCGA	0.0254790770700899	0.1309652927530368	20.252095116605147	0.0024061097666723	1.0	0.09783539921045303	0.005322806537151337	5184.16015625	32.48779296875	5197.33544921875	33.66650390625
Exp2_TCGA_tune_ontix_beta0.1_dim8_METH	Exp2_TCGA_tune_ontix_beta0.1_dim8_METH	ontix_B0.1	METH	8	0.0	0.20427191257476807	0.25399431586265564	4074.943603515625	4114.3427734375	TCGA	0.0007377405205863	0.021812979195355	22.60347488345909	0.0007970492918738	1.0	0.06275034695863724	0.14152156561613083	4848.19091796875	773.247314453125	4862.3017578125	747.958984375
Exp2_TCGA_tune_ontix_beta0.1_dim8_METH-MUT	Exp2_TCGA_tune_ontix_beta0.1_dim8_METH-MUT	ontix_B0.1	METH+MUT	8	0.0	0.30495235323905945	0.2958192825317383	4028.892578125	4071.12939453125	TCGA	0.0112739904824003	0.0002192020764007	45.64013233313893	0.0010639130174189	1.0	0.11104947328567505	0.1939028799533844	5196.14697265625	1167.25439453125	5210.3955078125	1139.26611328125
Exp2_TCGA_tune_ontix_beta0.1_dim8_MUT	Exp2_TCGA_tune_ontix_beta0.1_dim8_MUT	ontix_B0.1	MUT	8	0.0	0.10989005863666534	0.11713526397943497	4049.112060546875	4081.27734375	TCGA	0.000576282567745	0.0041718587020502	12.446109672573698	0.0008162835249777	1.0	0.005514918360859156	0.10437514027580619	4735.28564453125	686.173583984375	4755.1630859375	673.8857421875
Exp2_TCGA_tune_ontix_beta0.1_dim8_RNA	Exp2_TCGA_tune_ontix_beta0.1_dim8_RNA	ontix_B0.1	RNA	8	0.0	0.26113051176071167	0.2592325508594513	4373.802734375	4410.3935546875	TCGA	0.0521792455631363	0.0007124708776548	12.219739360219853	0.0019605231449309	1.0	0.10774308443069458	0.1533874273300171	5377.14794921875	1003.34521484375	5388.8427734375	978.44921875
Exp2_TCGA_tune_ontix_beta0.1_dim8_RNA-METH	Exp2_TCGA_tune_ontix_beta0.1_dim8_RNA-METH	ontix_B0.1	METH+RNA	8	0.0	0.23867343366146088	0.25379425287246704	4297.93994140625	4332.39697265625	TCGA	0.0981932075063361	0.0009087641454592	14.48420847332315	0.002084159681577	1.0	0.0898941159248352	0.14877931773662567	5193.7685546875	895.82861328125	5206.40966796875	874.0126953125
Exp2_TCGA_tune_ontix_beta0.1_dim8_RNA-METH-MUT	Exp2_TCGA_tune_ontix_beta0.1_dim8_RNA-METH-MUT	ontix_B0.1	METH+MUT+RNA	8	0.0	0.24505072832107544	0.24483156204223633	4324.05908203125	4357.9697265625	TCGA	0.0432505634776076	0.0033198711236489	45.7705226780468	0.0054613851127196	1.0	0.13410648703575134	0.1109442412853241	5037.7392578125	713.68017578125	5053.91162109375	695.94189453125
Exp2_TCGA_tune_ontix_beta0.1_dim8_RNA-MUT	Exp2_TCGA_tune_ontix_beta0.1_dim8_RNA-MUT	ontix_B0.1	MUT+RNA	8	0.0	0.22967711091041565	0.23322291672229767	4391.1142578125	4424.1865234375	TCGA	0.0008501107580952	0.0283637972013119	37.56523399653468	0.0015979927082182	1.0	0.09696988761425018	0.13270722329616547	5187.3173828125	796.203125	5199.18701171875	775.00048828125
Exp2_TCGA_tune_ontix_beta1_dim29_METH	Exp2_TCGA_tune_ontix_beta1_dim29_METH	ontix_B1	METH	29	0.0	0.32577359676361084	0.3502049744129181	3468.970703125	3699.927001953125	TCGA	0.0950654670829244	0.0036203165842505	58.30137628609853	0.0010117001141949	0.0	0.08834122121334076	0.23743237555027008	4657.98486328125	1189.01416015625	4853.21484375	1153.287841796875
Exp2_TCGA_tune_ontix_beta1_dim29_METH-MUT	Exp2_TCGA_tune_ontix_beta1_dim29_METH-MUT	ontix_B1	METH+MUT	29	0.0	0.398938924074173	0.3945731818675995	3490.9619140625	3707.551025390625	TCGA	0.0946405874032602	0.3225459614300069	46.6515778317445	0.001820754130083	0.0	0.1272137612104416	0.2717251628637314	5021.29443359375	1530.33251953125	5248.13427734375	1540.583251953125
Exp2_TCGA_tune_ontix_beta1_dim29_MUT	Exp2_TCGA_tune_ontix_beta1_dim29_MUT	ontix_B1	MUT	29	0.0	-0.1884784996509552	-0.0600268729031086	3798.20751953125	3974.21728515625	TCGA	4.67619271789218e-05	0.1704995198162855	23.113454020452675	0.0014875890272395	0.0	-0.30638617277145386	0.11790767312049866	4803.2333984375	1005.02587890625	4945.91259765625	971.6953125
Exp2_TCGA_tune_ontix_beta1_dim29_RNA	Exp2_TCGA_tune_ontix_beta1_dim29_RNA	ontix_B1	RNA	29	0.0	0.37741169333457947	0.3882938623428345	3721.6875	3955.14013671875	TCGA	0.055547831097161	0.1363905292777877	34.96676333472063	0.0009688604730445	0.0	0.15488263964653015	0.22252905368804932	4983.76025390625	1262.07275390625	5189.6044921875	1234.46435546875
Exp2_TCGA_tune_ontix_beta1_dim29_RNA-METH	Exp2_TCGA_tune_ontix_beta1_dim29_RNA-METH	ontix_B1	METH+RNA	29	0.0	0.3834671378135681	0.40062570571899414	3505.943359375	3742.130859375	TCGA	0.0001840109472003	0.0075294851438583	34.276169758980856	0.0008070028804753	0.0	0.13479191064834595	0.24867522716522217	4916.0927734375	1410.1494140625	5143.59326171875	1401.46240234375
Exp2_TCGA_tune_ontix_beta1_dim29_RNA-METH-MUT	Exp2_TCGA_tune_ontix_beta1_dim29_RNA-METH-MUT	ontix_B1	METH+MUT+RNA	29	0.0	0.3817460536956787	0.3899371325969696	3568.943115234375	3795.7861328125	TCGA	0.0860866518656207	0.2987521359548877	43.79863298690658	0.0014031945318174	0.0	0.11676514893770218	0.26498090475797653	5044.013671875	1475.070556640625	5222.87451171875	1427.08837890625
Exp2_TCGA_tune_ontix_beta1_dim29_RNA-MUT	Exp2_TCGA_tune_ontix_beta1_dim29_RNA-MUT	ontix_B1	MUT+RNA	29	0.0	0.3612910807132721	0.3449987471103668	3714.8662109375	3897.51513671875	TCGA	0.000504718395773	0.2219602918691389	28.558497293846514	0.0031136902510897	0.0	0.09181074798107147	0.2694803327322006	5115.4169921875	1400.55078125	5255.05419921875	1357.5390625
Exp2_TCGA_tune_ontix_beta1_dim2_METH	Exp2_TCGA_tune_ontix_beta1_dim2_METH	ontix_B1	METH	2	0.0	0.06506630778312683	0.062365610152482986	4802.25732421875	4855.70849609375	TCGA	0.0001406608187337	0.0892698734598907	44.29998279807526	0.0015312480807259	1.0	0.06211385503411293	0.0029524527490139008	4838.90185546875	36.64453125	4885.65380859375	29.9453125
Exp2_TCGA_tune_ontix_beta1_dim2_METH-MUT	Exp2_TCGA_tune_ontix_beta1_dim2_METH-MUT	ontix_B1	METH+MUT	2	0.0	0.1053280383348465	0.10754929482936859	5209.12939453125	5264.01953125	TCGA	0.0002077289502201	0.0064257220592828	1.3345597271326115	0.0012001235539293	1.0	0.09847384691238403	0.006854191422462463	5254.91357421875	45.7841796875	5298.55322265625	34.53369140625
Exp2_TCGA_tune_ontix_beta1_dim2_MUT	Exp2_TCGA_tune_ontix_beta1_dim2_MUT	ontix_B1	MUT	2	0.0	-0.07044519484043121	-0.08515218645334244	4761.0234375	4803.8603515625	TCGA	0.0021842519388686	0.1328008561849605	13.84601354573596	0.0012855300171914	1.0	-0.04346419870853424	-0.026980996131896973	4766.7158203125	5.6923828125	4815.8310546875	11.970703125
Exp2_TCGA_tune_ontix_beta1_dim2_RNA	Exp2_TCGA_tune_ontix_beta1_dim2_RNA	ontix_B1	RNA	2	0.0	0.10678549110889435	0.10309835523366928	5358.15185546875	5398.27734375	TCGA	0.0099059783264058	0.0266733544750148	19.473726795038395	0.0026935006699836	1.0	0.10150280594825745	0.005282685160636902	5385.0498046875	26.89794921875	5421.9345703125	23.6572265625
Exp2_TCGA_tune_ontix_beta1_dim2_RNA-METH	Exp2_TCGA_tune_ontix_beta1_dim2_RNA-METH	ontix_B1	METH+RNA	2	0.0	0.08813987672328949	0.09350502490997314	5206.09521484375	5249.71240234375	TCGA	0.001422079055424	0.0882424834869259	5.28729922718171	0.0035450180919036	1.0	0.08237135410308838	0.005768522620201111	5242.392578125	36.29736328125	5284.3154296875	34.60302734375
Exp2_TCGA_tune_ontix_beta1_dim2_RNA-METH-MUT	Exp2_TCGA_tune_ontix_beta1_dim2_RNA-METH-MUT	ontix_B1	METH+MUT+RNA	2	0.0	0.09497915208339691	0.09382697939872742	5235.13720703125	5281.2236328125	TCGA	0.003793772353552	0.0854016504052941	50.65548916590959	0.0035617580264176	1.0	0.09193570911884308	0.003043442964553833	5275.9677734375	40.83056640625	5311.03515625	29.8115234375
Exp2_TCGA_tune_ontix_beta1_dim2_RNA-MUT	Exp2_TCGA_tune_ontix_beta1_dim2_RNA-MUT	ontix_B1	MUT+RNA	2	0.0	0.09005838632583618	0.09224171936511993	5214.18896484375	5253.68115234375	TCGA	0.0496475728272384	0.0440095399220922	11.942820447518214	0.0014984538941935	1.0	0.09068845957517624	-0.0006300732493400574	5209.1728515625	-5.01611328125	5246.1982421875	-7.48291015625
Exp2_TCGA_tune_ontix_beta1_dim8_METH	Exp2_TCGA_tune_ontix_beta1_dim8_METH	ontix_B1	METH	8	0.0	0.2123681902885437	0.22682622075080872	3997.784912109375	4110.0205078125	TCGA	0.00014931503663	0.0164908015511117	57.96280479591042	0.0012812200427548	1.0	0.05209634453058243	0.16027184575796127	4900.16162109375	902.376708984375	4944.5205078125	834.5
Exp2_TCGA_tune_ontix_beta1_dim8_METH-MUT	Exp2_TCGA_tune_ontix_beta1_dim8_METH-MUT	ontix_B1	METH+MUT	8	0.0	0.2794467806816101	0.2642505168914795	4131.7607421875	4245.60693359375	TCGA	0.0003277456556102	0.0285722307203722	51.57852838078634	0.0008093482944872	1.0	0.10090339183807373	0.17854338884353638	5240.640625	1108.8798828125	5282.33447265625	1036.7275390625
Exp2_TCGA_tune_ontix_beta1_dim8_MUT	Exp2_TCGA_tune_ontix_beta1_dim8_MUT	ontix_B1	MUT	8	0.0	-0.13689108192920685	-0.03829565644264221	4236.30810546875	4325.751953125	TCGA	1.1053472497930278e-05	0.0094976315261131	1.1895870737731684	0.0007038719498134	1.0	-0.0618489533662796	-0.07504212856292725	4770.044921875	533.73681640625	4819.66943359375	493.91748046875
Exp2_TCGA_tune_ontix_beta1_dim8_RNA	Exp2_TCGA_tune_ontix_beta1_dim8_RNA	ontix_B1	RNA	8	0.0	0.2384476661682129	0.23124904930591583	4467.8828125	4568.80078125	TCGA	0.0134835712982549	0.047671857671556	9.37756232416905	0.0013314481562524	1.0	0.10302440822124481	0.13542325794696808	5396.00146484375	928.11865234375	5430.98095703125	862.18017578125
Exp2_TCGA_tune_ontix_beta1_dim8_RNA-METH	Exp2_TCGA_tune_ontix_beta1_dim8_RNA-METH	ontix_B1	METH+RNA	8	0.0	0.2327236533164978	0.24755239486694336	4309.732421875	4416.3056640625	TCGA	1.192373713511501e-05	0.0280473049681132	57.840198393876896	0.0010507373472393	1.0	0.08460605889558792	0.14811759442090988	5218.33837890625	908.60595703125	5258.0419921875	841.736328125
Exp2_TCGA_tune_ontix_beta1_dim8_RNA-METH-MUT	Exp2_TCGA_tune_ontix_beta1_dim8_RNA-METH-MUT	ontix_B1	METH+MUT+RNA	8	0.0	0.2351287603378296	0.2431849092245102	4360.4033203125	4463.78515625	TCGA	0.0002985132156201	0.0193963457315879	54.57247186184418	0.0007721261584893	1.0	0.12554064393043518	0.10958811640739441	5075.94189453125	715.53857421875	5124.1474609375	660.3623046875
Exp2_TCGA_tune_ontix_beta1_dim8_RNA-MUT	Exp2_TCGA_tune_ontix_beta1_dim8_RNA-MUT	ontix_B1	MUT+RNA	8	0.0	0.20718523859977722	0.2117161750793457	4500.8076171875	4593.84375	TCGA	1.003936120398736e-05	0.0008262075243036	48.58824781788025	0.0010655203833883	1.0	0.08915504813194275	0.11803019046783447	5217.7373046875	716.9296875	5252.7578125	658.9140625
Exp2_TCGA_tune_stackix_beta0.01_dim29_METH-MUT	Exp2_TCGA_tune_stackix_beta0.01_dim29_METH-MUT	stackix_B0.01	METH+MUT	29	0.0	0.38218313455581665	0.3562949597835541	5746.313537597656	5801.293701171875	TCGA	0.0274501121820518	0.0035331010304315	49.513864781157714	0.0094321658997969	3.0	0.4037892818450928	-0.021606147289276123	5977.762512207031	231.448974609375	6059.946228027344	258.65252685546875
Exp2_TCGA_tune_stackix_beta0.01_dim29_RNA-METH	Exp2_TCGA_tune_stackix_beta0.01_dim29_RNA-METH	stackix_B0.01	METH+RNA	29	0.0	0.49999409914016724	0.5436593890190125	6411.2216796875	6542.399963378906	TCGA	0.0006410685773776	0.0981000566108031	1.216799131053116	0.0002063444963987	3.0	0.45987558364868164	0.040118515491485596	5728.209655761719	-683.0120239257812	5823.451843261719	-718.9481201171875
Exp2_TCGA_tune_stackix_beta0.01_dim29_RNA-METH-MUT	Exp2_TCGA_tune_stackix_beta0.01_dim29_RNA-METH-MUT	stackix_B0.01	METH+MUT+RNA	29	0.0	0.49995532631874084	0.5006099343299866	6767.116027832031	6858.884704589844	TCGA	0.0195338014068495	0.2691319495870654	1.0666611833606712	0.0012720297799363	4.0	0.44749531149864197	0.05246001482009888	6039.533508300781	-727.58251953125	6131.9083251953125	-726.9763793945312
Exp2_TCGA_tune_stackix_beta0.01_dim29_RNA-MUT	Exp2_TCGA_tune_stackix_beta0.01_dim29_RNA-MUT	stackix_B0.01	MUT+RNA	29	0.0	0.4963688254356384	0.45747947692871094	5748.454650878906	5821.486999511719	TCGA	0.0222761336650351	0.0618565124918323	7.298726187652171	0.0079788125058567	2.0	0.37216323614120483	0.1242055892944336	6546.128967285156	797.67431640625	6633.2066650390625	811.7196655273438
Exp2_TCGA_tune_stackix_beta0.01_dim2_METH-MUT	Exp2_TCGA_tune_stackix_beta0.01_dim2_METH-MUT	stackix_B0.01	METH+MUT	2	0.0	0.22412177920341492	0.269583135843277	6974.109558105469	7036.2310791015625	TCGA	0.0001817044283717	0.0156520880257508	5.238058534510094	0.0018140063467644	3.0	0.08785391598939896	0.13626786321401596	7960.176574707031	986.0670166015625	8017.389343261719	981.1582641601562
Exp2_TCGA_tune_stackix_beta0.01_dim2_RNA-METH	Exp2_TCGA_tune_stackix_beta0.01_dim2_RNA-METH	stackix_B0.01	METH+RNA	2	0.0	0.3065871000289917	0.3039315640926361	6575.308776855469	6667.05029296875	TCGA	5.913779028542494e-05	0.2823173659028167	1.2513228887194088	0.0013451951991346	4.0	0.13135826587677002	0.17522883415222168	8295.146911621094	1719.838134765625	8364.944274902344	1697.8939819335938
Exp2_TCGA_tune_stackix_beta0.01_dim2_RNA-METH-MUT	Exp2_TCGA_tune_stackix_beta0.01_dim2_RNA-METH-MUT	stackix_B0.01	METH+MUT+RNA	2	0.0	0.2576915919780731	0.2633836567401886	8726.948669433594	8821.989685058594	TCGA	0.0005000135771157	0.2467543329319342	1.2826236645606213	0.0001763545445046	4.0	0.12013943493366241	0.1375521570444107	8481.163146972656	-245.7855224609375	8548.171752929688	-273.81793212890625
Exp2_TCGA_tune_stackix_beta0.01_dim2_RNA-MUT	Exp2_TCGA_tune_stackix_beta0.01_dim2_RNA-MUT	stackix_B0.01	MUT+RNA	2	0.0	0.23227247595787048	0.22046709060668945	9261.949645996094	9347.03271484375	TCGA	0.0036854739297695	0.061168181675146	4.316545985339916	0.0055100507745087	4.0	0.09314270317554474	0.13912977278232574	8463.916564941406	-798.0330810546875	8526.681762695312	-820.3509521484375
Exp2_TCGA_tune_stackix_beta0.01_dim8_METH-MUT	Exp2_TCGA_tune_stackix_beta0.01_dim8_METH-MUT	stackix_B0.01	METH+MUT	8	0.0	0.3671855628490448	0.3319307267665863	6105.1036376953125	6177.653564453125	TCGA	4.54499233163469e-05	0.1850656456943404	3.88854464580152	0.0010906263854223	2.0	0.2946082353591919	0.0725773274898529	6670.264953613281	565.1613159179688	6743.403015136719	565.7494506835938
Exp2_TCGA_tune_stackix_beta0.01_dim8_RNA-METH	Exp2_TCGA_tune_stackix_beta0.01_dim8_RNA-METH	stackix_B0.01	METH+RNA	8	0.0	0.37129247188568115	0.3153190314769745	6880.7437744140625	6997.889709472656	TCGA	3.2876210849806664e-05	0.4412147191287789	1.1762063305102388	0.0014247270592915	2.0	0.34095051884651184	0.03034195303916931	6641.027770996094	-239.71600341796875	6726.189880371094	-271.6998291015625
Exp2_TCGA_tune_stackix_beta0.01_dim8_RNA-METH-MUT	Exp2_TCGA_tune_stackix_beta0.01_dim8_RNA-METH-MUT	stackix_B0.01	METH+MUT+RNA	8	0.0	0.4605667293071747	0.5354279279708862	6765.543762207031	6867.721862792969	TCGA	2.6591103395528664e-05	0.0825583397257734	1.0271678780200606	0.0003209005285695	3.0	0.33082717657089233	0.12973955273628235	6907.807189941406	142.263427734375	6991.5721435546875	123.85028076171875
Exp2_TCGA_tune_stackix_beta0.01_dim8_RNA-MUT	Exp2_TCGA_tune_stackix_beta0.01_dim8_RNA-MUT	stackix_B0.01	MUT+RNA	8	0.0	0.3084261417388916	0.27306342124938965	7620.667785644531	7705.595275878906	TCGA	5.034515620965394e-05	0.3566460685905084	1.099938481261293	0.0007536828357491	2.0	0.2573508620262146	0.051075279712677	7355.391662597656	-265.276123046875	7433.8526611328125	-271.74261474609375
Exp2_TCGA_tune_stackix_beta0.1_dim29_METH-MUT	Exp2_TCGA_tune_stackix_beta0.1_dim29_METH-MUT	stackix_B0.1	METH+MUT	29	0.0	0.33003997802734375	0.33011722564697266	3871.8555297851562	4016.4967041015625	TCGA	4.435575547371052e-05	0.0698244140311699	5.375915815863645	0.0023392767221469	2.0	0.2715952694416046	0.058444708585739136	4099.288269042969	227.4327392578125	4254.245056152344	237.74835205078125
Exp2_TCGA_tune_stackix_beta0.1_dim29_RNA-METH	Exp2_TCGA_tune_stackix_beta0.1_dim29_RNA-METH	stackix_B0.1	METH+RNA	29	0.0	0.3601686954498291	0.3686886727809906	3527.5209350585938	3688.4349365234375	TCGA	0.0016526408959382	0.1768028806721005	1.2838228535908387	0.0001306891654401	2.0	0.3386263847351074	0.02154231071472168	3741.6619873046875	214.14105224609375	3923.5479736328125	235.113037109375
Exp2_TCGA_tune_stackix_beta0.1_dim29_RNA-METH-MUT	Exp2_TCGA_tune_stackix_beta0.1_dim29_RNA-METH-MUT	stackix_B0.1	METH+MUT+RNA	29	0.0	0.3638564944267273	0.34251177310943604	3891.8477172851562	4056.2875366210938	TCGA	0.0031803833409088	0.3180584905552591	1.0468667931164124	7.799189924654616e-05	3.0	0.32171741127967834	0.04213908314704895	4081.7051391601562	189.857421875	4263.021911621094	206.734375
Exp2_TCGA_tune_stackix_beta0.1_dim29_RNA-MUT	Exp2_TCGA_tune_stackix_beta0.1_dim29_RNA-MUT	stackix_B0.1	MUT+RNA	29	0.0	0.2616969645023346	0.26529690623283386	4172.7156982421875	4323.693359375	TCGA	0.0001398134709687	0.1122053893443024	4.359335616275487	0.0023313089535079	2.0	0.2611050605773926	0.0005919039249420166	4364.9205322265625	192.204833984375	4535.57373046875	211.88037109375
Exp2_TCGA_tune_stackix_beta0.1_dim2_METH-MUT	Exp2_TCGA_tune_stackix_beta0.1_dim2_METH-MUT	stackix_B0.1	METH+MUT	2	0.0	0.08636268973350525	0.07784799486398697	4421.556396484375	4528.3394775390625	TCGA	0.0949817180099113	0.2556284830891846	4.400744254284876	0.0001965193278053	3.0	0.07121942192316055	0.015143267810344696	4604.872741699219	183.31634521484375	4730.686950683594	202.34747314453125
Exp2_TCGA_tune_stackix_beta0.1_dim2_RNA-METH	Exp2_TCGA_tune_stackix_beta0.1_dim2_RNA-METH	stackix_B0.1	METH+RNA	2	0.0	0.20243562757968903	0.21566276252269745	3842.8700561523438	3995.6976928710938	TCGA	0.0005410377858537	0.0777947963087284	2.380962644007832	0.0035189924921262	3.0	0.10680338740348816	0.09563224017620087	4410.5694580078125	567.6994018554688	4561.532958984375	565.8352661132812
Exp2_TCGA_tune_stackix_beta0.1_dim2_RNA-METH-MUT	Exp2_TCGA_tune_stackix_beta0.1_dim2_RNA-METH-MUT	stackix_B0.1	METH+MUT+RNA	2	0.0	0.1607782244682312	0.17530101537704468	4591.933044433594	4771.451354980469	TCGA	1.811497134508177e-05	0.048045790177786	4.891523199308703	0.0056888362601015	3.0	0.09490019083023071	0.06587803363800049	4730.820617675781	138.8875732421875	4879.445861816406	107.9945068359375
Exp2_TCGA_tune_stackix_beta0.1_dim2_RNA-MUT	Exp2_TCGA_tune_stackix_beta0.1_dim2_RNA-MUT	stackix_B0.1	MUT+RNA	2	0.0	0.06925396621227264	0.09027882665395737	4722.3955078125	4864.3583984375	TCGA	7.766597224528785e-05	0.0208296340529467	5.615556295280129	0.0041307720767159	4.0	0.06853965669870377	0.0007143095135688782	4901.8797607421875	179.4842529296875	5040.9935302734375	176.6351318359375
Exp2_TCGA_tune_stackix_beta0.1_dim8_METH-MUT	Exp2_TCGA_tune_stackix_beta0.1_dim8_METH-MUT	stackix_B0.1	METH+MUT	8	0.0	0.2704451084136963	0.29011374711990356	4130.857971191406	4270.910461425781	TCGA	2.7230397140929102e-05	0.2201429843628614	1.3091614696048344	0.0002544130668818	3.0	0.19802342355251312	0.07242168486118317	4287.265197753906	156.4072265625	4429.227966308594	158.3175048828125
Exp2_TCGA_tune_stackix_beta0.1_dim8_RNA-METH	Exp2_TCGA_tune_stackix_beta0.1_dim8_RNA-METH	stackix_B0.1	METH+RNA	8	0.0	0.2989038825035095	0.3111618459224701	3684.4723510742188	3824.7490234375	TCGA	0.0459739955592872	0.0426766055881034	1.1479630998428814	0.0001849188603435	2.0	0.25311365723609924	0.04579022526741028	3989.2001953125	304.72784423828125	4158.159423828125	333.410400390625
Exp2_TCGA_tune_stackix_beta0.1_dim8_RNA-METH-MUT	Exp2_TCGA_tune_stackix_beta0.1_dim8_RNA-METH-MUT	stackix_B0.1	METH+MUT+RNA	8	0.0	0.2837204039096832	0.28666743636131287	4032.2084350585938	4182.064147949219	TCGA	0.0629748074635694	0.2145374776959337	1.6281092646538493	0.0020350350313219	3.0	0.2397315800189972	0.043988823890686035	4316.531799316406	284.3233642578125	4484.590637207031	302.5264892578125
Exp2_TCGA_tune_stackix_beta0.1_dim8_RNA-MUT	Exp2_TCGA_tune_stackix_beta0.1_dim8_RNA-MUT	stackix_B0.1	MUT+RNA	8	0.0	0.21590840816497803	0.2519538402557373	4273.7554931640625	4398.45361328125	TCGA	0.00438577586815	0.1613547934534441	1.6364402989773836	0.0003949853333522	3.0	0.1804986298084259	0.035409778356552124	4595.9066162109375	322.151123046875	4753.1705322265625	354.7169189453125
Exp2_TCGA_tune_stackix_beta1_dim29_METH-MUT	Exp2_TCGA_tune_stackix_beta1_dim29_METH-MUT	stackix_B1	METH+MUT	29	0.0	0.12043186277151108	0.13757461309432983	3598.3345947265625	3852.78076171875	TCGA	0.0155068715160556	0.0027559636995119	9.91232687896611	0.0069554131790566	2.0	0.11391954869031906	0.006512314081192017	3686.41455078125	88.0799560546875	3971.814697265625	119.033935546875
Exp2_TCGA_tune_stackix_beta1_dim29_RNA-METH	Exp2_TCGA_tune_stackix_beta1_dim29_RNA-METH	stackix_B1	METH+RNA	29	0.0	0.1642758548259735	0.22959639132022858	3204.663330078125	3506.4410400390625	TCGA	0.0048955055134746	0.2306196736299152	1.0749838742676752	0.0003987588471463	4.0	0.15263313055038452	0.01164272427558899	3318.1073608398438	113.44403076171875	3639.37255859375	132.9315185546875
Exp2_TCGA_tune_stackix_beta1_dim29_RNA-METH-MUT	Exp2_TCGA_tune_stackix_beta1_dim29_RNA-METH-MUT	stackix_B1	METH+MUT+RNA	29	0.0	0.14853522181510925	0.16345535218715668	3569.8370361328125	3858.37841796875	TCGA	0.0002810544190737	0.193043192597361	3.381955787656417	0.0026021249793018	2.0	0.14269419014453888	0.0058410316705703735	3662.3869018554688	92.54986572265625	3994.2442016601562	135.86578369140625
Exp2_TCGA_tune_stackix_beta1_dim29_RNA-MUT	Exp2_TCGA_tune_stackix_beta1_dim29_RNA-MUT	stackix_B1	MUT+RNA	29	0.0	0.11979763209819794	0.1358555257320404	3752.337646484375	4015.1131591796875	TCGA	0.0133681356207707	0.055291094052412	7.285483540664417	0.004450742595198	2.0	0.10677927732467651	0.013018354773521423	3889.4935302734375	137.1558837890625	4195.7037353515625	180.590576171875
Exp2_TCGA_tune_stackix_beta1_dim2_METH-MUT	Exp2_TCGA_tune_stackix_beta1_dim2_METH-MUT	stackix_B1	METH+MUT	2	0.0	0.03244709223508835	0.07021600008010864	3712.7357177734375	3952.6380615234375	TCGA	3.062282338742336e-05	0.1449727640084018	1.2002547646575472	0.000477463754512	4.0	0.026388859376311302	0.006058232858777046	3800.609375	87.8736572265625	4057.269287109375	104.6312255859375
Exp2_TCGA_tune_stackix_beta1_dim2_RNA-METH	Exp2_TCGA_tune_stackix_beta1_dim2_RNA-METH	stackix_B1	METH+RNA	2	0.0	0.053819186985492706	0.07072526216506958	3324.7760009765625	3615.11474609375	TCGA	6.843457822422908e-05	0.0188766382415581	4.252247408988485	0.0030357699016704	3.0	0.047626644372940063	0.006192542612552643	3459.5975952148438	134.82159423828125	3756.921142578125	141.806396484375
Exp2_TCGA_tune_stackix_beta1_dim2_RNA-METH-MUT	Exp2_TCGA_tune_stackix_beta1_dim2_RNA-METH-MUT	stackix_B1	METH+MUT+RNA	2	0.0	0.03855476155877113	0.04455842822790146	3639.3234252929688	3913.3566284179688	TCGA	1.0373505671410952e-05	0.0278094292990862	5.478490776064677	0.0040958990938946	2.0	0.040994878858327866	-0.002440117299556732	3801.1151733398438	161.791748046875	4104.811828613281	191.4552001953125
Exp2_TCGA_tune_stackix_beta1_dim2_RNA-MUT	Exp2_TCGA_tune_stackix_beta1_dim2_RNA-MUT	stackix_B1	MUT+RNA	2	0.0	0.04047570005059242	0.06256403028964996	3846.4288330078125	4087.0733642578125	TCGA	1.2121588131193526e-05	0.0028583205271299	1.5060072495932746	0.0003149729288148	3.0	0.02524186670780182	0.015233833342790604	3998.1475830078125	151.71875	4275.606201171875	188.5328369140625
Exp2_TCGA_tune_stackix_beta1_dim8_METH-MUT	Exp2_TCGA_tune_stackix_beta1_dim8_METH-MUT	stackix_B1	METH+MUT	8	0.0	0.06754013895988464	0.07907705008983612	3685.3927001953125	3954.505615234375	TCGA	7.908843897466392e-05	0.1950351113238996	1.2203146840896228	5.533155815364857e-05	2.0	0.08012460172176361	-0.012584462761878967	3729.676025390625	44.2833251953125	4002.5472412109375	48.0416259765625
Exp2_TCGA_tune_stackix_beta1_dim8_RNA-METH	Exp2_TCGA_tune_stackix_beta1_dim8_RNA-METH	stackix_B1	METH+RNA	8	0.0	0.12033532559871674	0.15903325378894806	3256.4564819335938	3521.729248046875	TCGA	0.0003159033056078	0.019863975235716	3.9261749503310415	0.0074003896907092	3.0	0.11632312834262848	0.004012197256088257	3366.8449096679688	110.388427734375	3679.4805908203125	157.7513427734375
Exp2_TCGA_tune_stackix_beta1_dim8_RNA-METH-MUT	Exp2_TCGA_tune_stackix_beta1_dim8_RNA-METH-MUT	stackix_B1	METH+MUT+RNA	8	0.0	0.11495773494243622	0.11993570625782013	3611.3827514648438	3881.8036499023438	TCGA	0.0001373751580431	0.459470375411705	1.2694433757287724	0.0027569709202963	3.0	0.10570628941059113	0.009251445531845093	3712.9675903320312	101.5848388671875	4032.2802124023438	150.4765625
Exp2_TCGA_tune_stackix_beta1_dim8_RNA-MUT	Exp2_TCGA_tune_stackix_beta1_dim8_RNA-MUT	stackix_B1	MUT+RNA	8	0.0	0.09207293391227722	0.11033105850219727	3783.599853515625	4047.923095703125	TCGA	1.1492687213491456e-05	0.2755670949801043	1.645907862178226	0.0003741794801455	3.0	0.07295436412096024	0.019118569791316986	3935.036865234375	151.43701171875	4227.610107421875	179.68701171875
Exp2_TCGA_tune_vanillix_betaNA_dim29_METH	Exp2_TCGA_tune_vanillix_betaNA_dim29_METH	vanillix_B1	METH	29	0.0	0.5977951884269714	0.6289463043212891	2085.219970703125	2085.219970703125	TCGA	0.0001944052132461	0.1667252994402671	3.274575082806661	3.988267121412622e-05	2.0	0.5939505696296692	0.003844618797302246	2115.201416015625	29.9814453125	2115.201416015625	29.9814453125
Exp2_TCGA_tune_vanillix_betaNA_dim29_METH-MUT	Exp2_TCGA_tune_vanillix_betaNA_dim29_METH-MUT	vanillix_B1	METH+MUT	29	0.0	0.591385006904602	0.5935683250427246	2637.404296875	2637.404296875	TCGA	5.9158694308003735e-05	0.114542302699795	8.222386114445232	1.0349172738954897e-05	2.0	0.5860515832901001	0.005333423614501953	2751.465087890625	114.060791015625	2751.465087890625	114.060791015625
Exp2_TCGA_tune_vanillix_betaNA_dim29_MUT	Exp2_TCGA_tune_vanillix_betaNA_dim29_MUT	vanillix_B1	MUT	29	0.0	0.4883711338043213	0.472587913274765	2824.900146484375	2824.900146484375	TCGA	0.0017129307192825	0.2361865904336433	8.761345692257015	1.3520844108930436e-05	2.0	0.4828184247016907	0.005552709102630615	2983.576416015625	158.67626953125	2983.576416015625	158.67626953125
Exp2_TCGA_tune_vanillix_betaNA_dim29_RNA	Exp2_TCGA_tune_vanillix_betaNA_dim29_RNA	vanillix_B1	RNA	29	0.0	0.6336094737052917	0.6771771311759949	2171.901611328125	2171.901611328125	TCGA	6.14825399785908e-05	0.39942180500182	1.7532657220470345	0.000119017497219	2.0	0.6263340711593628	0.007275402545928955	2211.1630859375	39.261474609375	2211.1630859375	39.261474609375
Exp2_TCGA_tune_vanillix_betaNA_dim29_RNA-METH	Exp2_TCGA_tune_vanillix_betaNA_dim29_RNA-METH	vanillix_B1	METH+RNA	29	0.0	0.6398594379425049	0.6917816996574402	2053.59326171875	2053.59326171875	TCGA	4.091391191917272e-05	0.302406597943014	1.3347728030935684	2.2939963841631584e-05	3.0	0.6299286484718323	0.009930789470672607	2108.283203125	54.68994140625	2108.283203125	54.68994140625
Exp2_TCGA_tune_vanillix_betaNA_dim29_RNA-METH-MUT	Exp2_TCGA_tune_vanillix_betaNA_dim29_RNA-METH-MUT	vanillix_B1	METH+MUT+RNA	29	0.0	0.5917359590530396	0.6543318033218384	2531.5068359375	2531.5068359375	TCGA	8.212300336301596e-05	0.3625712526544281	1.0588750058445298	1.8498097832628105e-05	3.0	0.5764753222465515	0.015260636806488037	2619.9775390625	88.470703125	2619.9775390625	88.470703125
Exp2_TCGA_tune_vanillix_betaNA_dim29_RNA-MUT	Exp2_TCGA_tune_vanillix_betaNA_dim29_RNA-MUT	vanillix_B1	MUT+RNA	29	0.0	0.5803591012954712	0.7277946472167969	2806.869384765625	2806.869384765625	TCGA	0.0713477183294517	0.2114398384312415	1.1255332360145551	2.179042354967347e-05	4.0	0.5634801387786865	0.016878962516784668	2850.96923828125	44.099853515625	2850.96923828125	44.099853515625
Exp2_TCGA_tune_vanillix_betaNA_dim2_METH	Exp2_TCGA_tune_vanillix_betaNA_dim2_METH	vanillix_B1	METH	2	0.0	0.30735263228416443	0.34086403250694275	3370.932373046875	3370.932373046875	TCGA	8.590507839836954e-05	0.478820218343924	4.126722079209274	0.0006636841881905	3.0	0.23198403418064117	0.07536859810352325	3809.716064453125	438.78369140625	3809.716064453125	438.78369140625
Exp2_TCGA_tune_vanillix_betaNA_dim2_METH-MUT	Exp2_TCGA_tune_vanillix_betaNA_dim2_METH-MUT	vanillix_B1	METH+MUT	2	0.0	0.25055941939353943	0.2977607846260071	4480.23046875	4480.23046875	TCGA	0.0023467907834372	0.1456182761206658	10.47808974078125	0.0001200974846173	3.0	0.2137327492237091	0.03682667016983032	4773.0537109375	292.8232421875	4773.0537109375	292.8232421875
Exp2_TCGA_tune_vanillix_betaNA_dim2_MUT	Exp2_TCGA_tune_vanillix_betaNA_dim2_MUT	vanillix_B1	MUT	2	0.0	0.18038849532604218	0.1699104756116867	4367.70703125	4367.70703125	TCGA	9.299592519687662e-05	0.3404009656329185	8.445976586970598	0.0013046116591524	3.0	0.13651922345161438	0.043869271874427795	4551.9697265625	184.2626953125	4551.9697265625	184.2626953125
Exp2_TCGA_tune_vanillix_betaNA_dim2_RNA	Exp2_TCGA_tune_vanillix_betaNA_dim2_RNA	vanillix_B1	RNA	2	0.0	0.36263155937194824	0.4432748258113861	3628.362548828125	3628.362548828125	TCGA	4.801819980042498e-05	0.3080905017106936	1.0943820052013384	3.0175857836836784e-05	4.0	0.2717389464378357	0.09089261293411255	4229.63818359375	601.275634765625	4229.63818359375	601.275634765625
Exp2_TCGA_tune_vanillix_betaNA_dim2_RNA-METH	Exp2_TCGA_tune_vanillix_betaNA_dim2_RNA-METH	vanillix_B1	METH+RNA	2	0.0	0.3810572624206543	0.41700634360313416	3477.201904296875	3477.201904296875	TCGA	0.0001733985069707	0.2781549222472912	4.041106326313047	0.0017727817285201	4.0	0.27542614936828613	0.10563111305236816	4072.081787109375	594.8798828125	4072.081787109375	594.8798828125
Exp2_TCGA_tune_vanillix_betaNA_dim2_RNA-METH-MUT	Exp2_TCGA_tune_vanillix_betaNA_dim2_RNA-METH-MUT	vanillix_B1	METH+MUT+RNA	2	0.0	0.31807345151901245	0.30631962418556213	4008.907958984375	4008.907958984375	TCGA	0.0001985548409462	0.3300796423816443	8.747109001279586	0.0008677053774203	3.0	0.21861036121845245	0.09946309030056	4534.69287109375	525.784912109375	4534.69287109375	525.784912109375
Exp2_TCGA_tune_vanillix_betaNA_dim2_RNA-MUT	Exp2_TCGA_tune_vanillix_betaNA_dim2_RNA-MUT	vanillix_B1	MUT+RNA	2	0.0	0.2987564206123352	0.3808525800704956	4290.10546875	4290.10546875	TCGA	0.0066395834885158	0.149472425587671	4.589641049628403	0.0021353156446949	4.0	0.2064930647611618	0.0922633558511734	4765.7216796875	475.6162109375	4765.7216796875	475.6162109375
Exp2_TCGA_tune_vanillix_betaNA_dim8_METH	Exp2_TCGA_tune_vanillix_betaNA_dim8_METH	vanillix_B1	METH	8	0.0	0.5446712374687195	0.5715238451957703	2332.76220703125	2332.76220703125	TCGA	0.0044807359945884	0.1467487400938882	1.7822925748447762	1.3879090803421738e-05	3.0	0.5327074527740479	0.01196378469467163	2380.864013671875	48.101806640625	2380.864013671875	48.101806640625
Exp2_TCGA_tune_vanillix_betaNA_dim8_METH-MUT	Exp2_TCGA_tune_vanillix_betaNA_dim8_METH-MUT	vanillix_B1	METH+MUT	8	0.0	0.491285115480423	0.4967150390148163	3190.47265625	3190.47265625	TCGA	0.0341033347970867	0.1477129884200764	13.62474141087244	0.0001211636284048	2.0	0.5008589029312134	-0.009573787450790405	3180.9560546875	-9.5166015625	3180.9560546875	-9.5166015625
Exp2_TCGA_tune_vanillix_betaNA_dim8_MUT	Exp2_TCGA_tune_vanillix_betaNA_dim8_MUT	vanillix_B1	MUT	8	0.0	0.3705819249153137	0.33942410349845886	3448.95361328125	3448.95361328125	TCGA	0.0190649909429054	0.2194787771563614	54.39757151317453	0.0037271931570904	2.0	0.3488880693912506	0.02169385552406311	3575.56884765625	126.615234375	3575.56884765625	126.615234375
Exp2_TCGA_tune_vanillix_betaNA_dim8_RNA	Exp2_TCGA_tune_vanillix_betaNA_dim8_RNA	vanillix_B1	RNA	8	0.0	0.5508816242218018	0.618397057056427	2639.693115234375	2639.693115234375	TCGA	0.0001015299712957	0.1818309109380583	4.619708628393944	0.0028153526727762	3.0	0.540041446685791	0.010840177536010742	2714.963623046875	75.2705078125	2714.963623046875	75.2705078125
Exp2_TCGA_tune_vanillix_betaNA_dim8_RNA-METH	Exp2_TCGA_tune_vanillix_betaNA_dim8_RNA-METH	vanillix_B1	METH+RNA	8	0.0	0.5657835006713867	0.5920758247375488	2450.323974609375	2450.323974609375	TCGA	0.0002418393313524	0.4291117326460663	2.21676581217317	0.000154690611595	3.0	0.5466209650039673	0.019162535667419434	2546.899169921875	96.5751953125	2546.899169921875	96.5751953125
Exp2_TCGA_tune_vanillix_betaNA_dim8_RNA-METH-MUT	Exp2_TCGA_tune_vanillix_betaNA_dim8_RNA-METH-MUT	vanillix_B1	METH+MUT+RNA	8	0.0	0.49281638860702515	0.5340179800987244	3054.23095703125	3054.23095703125	TCGA	0.0155080591821934	0.0548401433985964	5.441620423981192	2.548502743108359e-05	3.0	0.48335200548171997	0.009464383125305176	3098.31201171875	44.0810546875	3098.31201171875	44.0810546875
Exp2_TCGA_tune_vanillix_betaNA_dim8_RNA-MUT	Exp2_TCGA_tune_vanillix_betaNA_dim8_RNA-MUT	vanillix_B1	MUT+RNA	8	0.0	0.45915845036506653	0.4515814483165741	3370.24658203125	3370.24658203125	TCGA	0.0145017530627701	0.111711786326619	7.163300574831424	2.3126389240031515e-05	3.0	0.4558713138103485	0.0032871365547180176	3396.2421875	25.99560546875	3396.2421875	25.99560546875
Exp2_TCGA_tune_varix_beta0.01_dim29_METH	Exp2_TCGA_tune_varix_beta0.01_dim29_METH	varix_B0.01	METH	29	0.0	0.5874798893928528	0.6035453677177429	2127.032470703125	2152.642822265625	TCGA	0.0003239856415576	0.1793373958016366	3.2139845483789085	4.124569382834772e-05	3.0	0.5827423930168152	0.004737496376037598	2148.872802734375	21.84033203125	2188.43310546875	35.790283203125
Exp2_TCGA_tune_varix_beta0.01_dim29_METH-MUT	Exp2_TCGA_tune_varix_beta0.01_dim29_METH-MUT	varix_B0.01	METH+MUT	29	0.0	0.5774490833282471	0.5720250010490417	2697.69873046875	2729.449951171875	TCGA	0.0050385558192752	0.2356147495635085	6.2628198537958095	1.5072655307981977e-05	2.0	0.5759485960006714	0.0015004873275756836	2756.586669921875	58.887939453125	2799.56591796875	70.115966796875
Exp2_TCGA_tune_varix_beta0.01_dim29_MUT	Exp2_TCGA_tune_varix_beta0.01_dim29_MUT	varix_B0.01	MUT	29	0.0	0.5035867691040039	0.517450749874115	2841.40185546875	2869.94140625	TCGA	0.0062665106693061	0.1904854929661064	12.182908885154337	0.0048525326741683	2.0	0.4589455723762512	0.044641196727752686	2961.636962890625	120.235107421875	2991.459228515625	121.517822265625
Exp2_TCGA_tune_varix_beta0.01_dim29_RNA	Exp2_TCGA_tune_varix_beta0.01_dim29_RNA	varix_B0.01	RNA	29	0.0	0.6322049498558044	0.730841338634491	2195.478271484375	2224.26318359375	TCGA	0.0276881995563272	0.3521965652335642	1.0757164852220846	4.969318063030307e-05	4.0	0.6148855090141296	0.017319440841674805	2263.93115234375	68.452880859375	2309.16943359375	84.90625
Exp2_TCGA_tune_varix_beta0.01_dim29_RNA-METH	Exp2_TCGA_tune_varix_beta0.01_dim29_RNA-METH	varix_B0.01	METH+RNA	29	0.0	0.6235765218734741	0.6916580200195312	2130.9990234375	2177.862548828125	TCGA	4.197372605830465e-05	0.1555569808394001	1.6451291573425904	5.423879305125759e-05	2.0	0.6183134317398071	0.005263090133666992	2162.5888671875	31.58984375	2206.736328125	28.873779296875
Exp2_TCGA_tune_varix_beta0.01_dim29_RNA-METH-MUT	Exp2_TCGA_tune_varix_beta0.01_dim29_RNA-METH-MUT	varix_B0.01	METH+MUT+RNA	29	0.0	0.5695545673370361	0.5659833550453186	2637.42578125	2672.039794921875	TCGA	0.0002077418286437	0.3163538837544086	10.215800326541718	0.002535562097644	2.0	0.5655499696731567	0.0040045976638793945	2651.392578125	13.966796875	2694.044189453125	22.00439453125
Exp2_TCGA_tune_varix_beta0.01_dim29_RNA-MUT	Exp2_TCGA_tune_varix_beta0.01_dim29_RNA-MUT	varix_B0.01	MUT+RNA	29	0.0	0.5550180673599243	0.6097926497459412	2861.621826171875	2906.64892578125	TCGA	2.5977654286103418e-05	0.1054882142172303	1.2943086083337492	1.6463908092249307e-05	2.0	0.5483077764511108	0.0067102909088134766	2905.023681640625	43.40185546875	2946.938232421875	40.289306640625
Exp2_TCGA_tune_varix_beta0.01_dim2_METH	Exp2_TCGA_tune_varix_beta0.01_dim2_METH	varix_B0.01	METH	2	0.0	0.24892210960388184	0.23256126046180725	3776.258544921875	3810.053955078125	TCGA	1.3537427468428076e-05	0.2304279603406953	52.10018323640402	0.0054366192425674	2.0	0.21306315064430237	0.03585895895957947	3904.175048828125	127.91650390625	3931.213134765625	121.1591796875
Exp2_TCGA_tune_varix_beta0.01_dim2_METH-MUT	Exp2_TCGA_tune_varix_beta0.01_dim2_METH-MUT	varix_B0.01	METH+MUT	2	0.0	0.277540385723114	0.32119259238243103	4383.0048828125	4410.6337890625	TCGA	0.0024227262790268	0.2393780178176812	8.084416504697845	0.0017530540709387	3.0	0.19524827599525452	0.0822921097278595	4824.47119140625	441.46630859375	4844.23046875	433.5966796875
Exp2_TCGA_tune_varix_beta0.01_dim2_MUT	Exp2_TCGA_tune_varix_beta0.01_dim2_MUT	varix_B0.01	MUT	2	0.0	0.09943835437297821	0.03655198588967323	4627.51953125	4628.86474609375	TCGA	2.703167528917104e-05	0.0887732699727766	21.47545142050321	5.6632132232028864e-05	3.0	0.09247492998838425	0.006963424384593964	4796.28271484375	168.76318359375	4811.82958984375	182.96484375
Exp2_TCGA_tune_varix_beta0.01_dim2_RNA	Exp2_TCGA_tune_varix_beta0.01_dim2_RNA	varix_B0.01	RNA	2	0.0	0.378176212310791	0.4470186233520508	3588.167724609375	3632.5625	TCGA	0.0269623592389401	0.2739762706575956	1.251870015341802	7.905997219417773e-05	4.0	0.2768244743347168	0.10135173797607422	4313.86181640625	725.694091796875	4337.92236328125	705.35986328125
Exp2_TCGA_tune_varix_beta0.01_dim2_RNA-METH	Exp2_TCGA_tune_varix_beta0.01_dim2_RNA-METH	varix_B0.01	METH+RNA	2	0.0	0.35628074407577515	0.4120769500732422	3571.7119140625	3610.494873046875	TCGA	1.0967144004431205e-05	0.0408264242419964	8.005821674778126	0.0007601169560868	4.0	0.2863702178001404	0.06991052627563477	4042.858154296875	471.146240234375	4065.933349609375	455.4384765625
Exp2_TCGA_tune_varix_beta0.01_dim2_RNA-METH-MUT	Exp2_TCGA_tune_varix_beta0.01_dim2_RNA-METH-MUT	varix_B0.01	METH+MUT+RNA	2	0.0	0.2544654607772827	0.29684683680534363	4412.43994140625	4440.36767578125	TCGA	0.0006504866170543	0.0644492107989192	30.01677806069125	0.0018993042979663	2.0	0.23468220233917236	0.01978325843811035	4510.509765625	98.06982421875	4530.69921875	90.33154296875
Exp2_TCGA_tune_varix_beta0.01_dim2_RNA-MUT	Exp2_TCGA_tune_varix_beta0.01_dim2_RNA-MUT	varix_B0.01	MUT+RNA	2	0.0	0.2199295461177826	0.23662562668323517	4731.8759765625	4746.07275390625	TCGA	0.0007895567000636	0.3799417811902263	4.487482416124059	0.0001328632497777	3.0	0.1763165295124054	0.0436130166053772	5083.6826171875	351.806640625	5106.70166015625	360.62890625
Exp2_TCGA_tune_varix_beta0.01_dim8_METH	Exp2_TCGA_tune_varix_beta0.01_dim8_METH	varix_B0.01	METH	8	0.0	0.5182381868362427	0.570966362953186	2456.7177734375	2488.06494140625	TCGA	0.0060837358496114	0.2099634918072448	2.313084122962429	8.514211331696763e-05	3.0	0.5233135223388672	-0.005075335502624512	2411.266357421875	-45.451416015625	2443.3994140625	-44.66552734375
Exp2_TCGA_tune_varix_beta0.01_dim8_METH-MUT	Exp2_TCGA_tune_varix_beta0.01_dim8_METH-MUT	varix_B0.01	METH+MUT	8	0.0	0.48506593704223633	0.4613077640533447	3225.044189453125	3243.003173828125	TCGA	0.0020630062467961	0.3385292475510454	4.534889585372471	4.063683499998065e-05	3.0	0.4864301383495331	-0.001364201307296753	3245.05029296875	20.006103515625	3276.43896484375	33.435791015625
Exp2_TCGA_tune_varix_beta0.01_dim8_MUT	Exp2_TCGA_tune_varix_beta0.01_dim8_MUT	varix_B0.01	MUT	8	0.0	0.3635266423225403	0.3220851719379425	3451.93896484375	3471.525146484375	TCGA	0.0003144054512313	0.3006922190067538	36.68000741810623	0.0032813895825609	2.0	0.292855829000473	0.07067081332206726	3597.4345703125	145.49560546875	3618.51611328125	146.990966796875
Exp2_TCGA_tune_varix_beta0.01_dim8_RNA	Exp2_TCGA_tune_varix_beta0.01_dim8_RNA	varix_B0.01	RNA	8	0.0	0.5363622307777405	0.5764610171318054	2711.708984375	2744.6083984375	TCGA	0.0951570151292364	0.0390305600082458	4.557314615990349	0.0005865323621065	2.0	0.5317023992538452	0.004659831523895264	2758.443603515625	46.734619140625	2790.779541015625	46.171142578125
Exp2_TCGA_tune_varix_beta0.01_dim8_RNA-METH	Exp2_TCGA_tune_varix_beta0.01_dim8_RNA-METH	varix_B0.01	METH+RNA	8	0.0	0.5543606281280518	0.6305187344551086	2513.69482421875	2548.34814453125	TCGA	1.806130867056516e-05	0.3469162104241166	1.604303059788133	0.0001530522392294	3.0	0.5377198457717896	0.016640782356262207	2593.2744140625	79.57958984375	2627.943115234375	79.594970703125
Exp2_TCGA_tune_varix_beta0.01_dim8_RNA-METH-MUT	Exp2_TCGA_tune_varix_beta0.01_dim8_RNA-METH-MUT	varix_B0.01	METH+MUT+RNA	8	0.0	0.4697633385658264	0.49690645933151245	3190.70654296875	3216.9970703125	TCGA	0.0026895844713885	0.2643473423038819	5.566881160551401	0.0006748143807662	3.0	0.476707398891449	-0.006944060325622559	3126.7431640625	-63.96337890625	3157.771728515625	-59.225341796875
Exp2_TCGA_tune_varix_beta0.01_dim8_RNA-MUT	Exp2_TCGA_tune_varix_beta0.01_dim8_RNA-MUT	varix_B0.01	MUT+RNA	8	0.0	0.45323649048805237	0.4937955141067505	3433.876708984375	3466.847412109375	TCGA	0.0538154981222067	0.4208918381466383	2.399485835772038	0.0003899795871992	2.0	0.44847357273101807	0.004762917757034302	3426.44482421875	-7.431884765625	3456.088134765625	-10.75927734375
Exp2_TCGA_tune_varix_beta0.1_dim29_METH	Exp2_TCGA_tune_varix_beta0.1_dim29_METH	varix_B0.1	METH	29	0.0	0.5716508030891418	0.6190129518508911	2178.406494140625	2284.59130859375	TCGA	0.0034548040496062	0.2020210097053673	1.5363290466290866	4.3377119870012064e-05	2.0	0.5675684809684753	0.004082322120666504	2203.470458984375	25.06396484375	2302.971435546875	18.380126953125
Exp2_TCGA_tune_varix_beta0.1_dim29_METH-MUT	Exp2_TCGA_tune_varix_beta0.1_dim29_METH-MUT	varix_B0.1	METH+MUT	29	0.0	0.5634690523147583	0.5570553541183472	2756.87548828125	2846.023193359375	TCGA	6.838311063167918e-05	0.3362187638249406	5.301818901838191	3.848391074318623e-05	2.0	0.561241090297699	0.002227962017059326	2802.118408203125	45.242919921875	2905.26123046875	59.238037109375
Exp2_TCGA_tune_varix_beta0.1_dim29_MUT	Exp2_TCGA_tune_varix_beta0.1_dim29_MUT	varix_B0.1	MUT	29	0.0	0.4847320318222046	0.4709502160549164	2898.25048828125	2962.6650390625	TCGA	9.71893281020602e-05	0.3920982353393804	7.958133874645059	0.0013564293431152	2.0	0.42970216274261475	0.055029869079589844	3020.984619140625	122.734130859375	3100.850341796875	138.185302734375
Exp2_TCGA_tune_varix_beta0.1_dim29_RNA	Exp2_TCGA_tune_varix_beta0.1_dim29_RNA	varix_B0.1	RNA	29	0.0	0.6062958836555481	0.6758849024772644	2294.08642578125	2413.896484375	TCGA	0.0008693815243579	0.4194111442486788	1.0617943087859745	0.0001183842581101	2.0	0.5975172519683838	0.008778631687164307	2341.53466796875	47.4482421875	2451.942626953125	38.046142578125
Exp2_TCGA_tune_varix_beta0.1_dim29_RNA-METH	Exp2_TCGA_tune_varix_beta0.1_dim29_RNA-METH	varix_B0.1	METH+RNA	29	0.0	0.6081490516662598	0.6776340007781982	2205.35546875	2321.16357421875	TCGA	8.069748680326472e-05	0.3360097123730176	1.0598210907439745	7.564780720361182e-05	2.0	0.6028177738189697	0.005331277847290039	2233.239990234375	27.884521484375	2337.43212890625	16.2685546875
Exp2_TCGA_tune_varix_beta0.1_dim29_RNA-METH-MUT	Exp2_TCGA_tune_varix_beta0.1_dim29_RNA-METH-MUT	varix_B0.1	METH+MUT+RNA	29	0.0	0.5571466088294983	0.6759438514709473	2713.166015625	2791.03857421875	TCGA	0.0148808809199522	0.2511701092088478	2.060593794558738	0.0001296326253279	3.0	0.5505493879318237	0.0065972208976745605	2710.2783203125	-2.8876953125	2814.9794921875	23.94091796875
Exp2_TCGA_tune_varix_beta0.1_dim29_RNA-MUT	Exp2_TCGA_tune_varix_beta0.1_dim29_RNA-MUT	varix_B0.1	MUT+RNA	29	0.0	0.5351828336715698	0.5439648032188416	2982.806884765625	3063.46142578125	TCGA	2.388996893732346e-05	0.1890899543613465	14.232149718073911	0.0045722153907325	2.0	0.5322184562683105	0.0029643774032592773	2957.718017578125	-25.0888671875	3059.99853515625	-3.462890625
Exp2_TCGA_tune_varix_beta0.1_dim2_METH	Exp2_TCGA_tune_varix_beta0.1_dim2_METH	varix_B0.1	METH	2	0.0	0.262376070022583	0.392214298248291	3487.4716796875	3602.586669921875	TCGA	0.0039610806577579	0.0297935771110112	9.192965593887326	0.0020316738565018	3.0	0.22157497704029083	0.040801092982292175	3862.720703125	375.2490234375	3927.7177734375	325.131103515625
Exp2_TCGA_tune_varix_beta0.1_dim2_METH-MUT	Exp2_TCGA_tune_varix_beta0.1_dim2_METH-MUT	varix_B0.1	METH+MUT	2	0.0	0.14921769499778748	0.19271786510944366	5028.31787109375	5074.5810546875	TCGA	0.0489399403241851	0.229374998456502	8.081725230028649	0.0031903521532154	3.0	0.1966453492641449	-0.04742765426635742	4791.00927734375	-237.30859375	4846.36376953125	-228.21728515625
Exp2_TCGA_tune_varix_beta0.1_dim2_MUT	Exp2_TCGA_tune_varix_beta0.1_dim2_MUT	varix_B0.1	MUT	2	0.0	0.11863879859447479	0.09347623586654663	4487.47021484375	4510.35107421875	TCGA	0.0001897541815804	0.2419719338949576	37.99508106886603	2.2218555011720108e-05	2.0	0.0704849362373352	0.04815386235713959	4762.064453125	274.59423828125	4806.64111328125	296.2900390625
Exp2_TCGA_tune_varix_beta0.1_dim2_RNA	Exp2_TCGA_tune_varix_beta0.1_dim2_RNA	varix_B0.1	RNA	2	0.0	0.3416747450828552	0.38319531083106995	3815.23193359375	3903.7900390625	TCGA	0.0026779117197027	0.2180768831663326	3.809378353841325	0.0002090114469545	3.0	0.28981441259384155	0.05186033248901367	4250.244140625	435.01220703125	4318.81689453125	415.02685546875
Exp2_TCGA_tune_varix_beta0.1_dim2_RNA-METH	Exp2_TCGA_tune_varix_beta0.1_dim2_RNA-METH	varix_B0.1	METH+RNA	2	0.0	0.243966206908226	0.273601233959198	4231.43359375	4356.482421875	TCGA	9.143574963085852e-05	0.1601934927300369	4.313825832167661	0.0043852304218305	4.0	0.2832168936729431	-0.0392506867647171	4059.2099609375	-172.2236328125	4123.48583984375	-232.99658203125
Exp2_TCGA_tune_varix_beta0.1_dim2_RNA-METH-MUT	Exp2_TCGA_tune_varix_beta0.1_dim2_RNA-METH-MUT	varix_B0.1	METH+MUT+RNA	2	0.0	0.2791833281517029	0.31272003054618835	4199.69384765625	4264.7900390625	TCGA	0.0004420718554436	0.0950172047923686	5.349276650003289	9.95683599146444e-05	4.0	0.23222973942756653	0.04695358872413635	4514.4462890625	314.75244140625	4571.40087890625	306.61083984375
Exp2_TCGA_tune_varix_beta0.1_dim2_RNA-MUT	Exp2_TCGA_tune_varix_beta0.1_dim2_RNA-MUT	varix_B0.1	MUT+RNA	2	0.0	0.22516579926013947	0.22595328092575073	4654.3818359375	4709.0654296875	TCGA	0.0003721574312278	0.36821506184825	13.92972616599809	0.0031954731450552	2.0	0.1860743910074234	0.039091408252716064	4849.55517578125	195.17333984375	4909.6943359375	200.62890625
Exp2_TCGA_tune_varix_beta0.1_dim8_METH	Exp2_TCGA_tune_varix_beta0.1_dim8_METH	varix_B0.1	METH	8	0.0	0.5096404552459717	0.526178777217865	2466.36767578125	2552.498291015625	TCGA	0.0001580997625507	0.3241797604796655	1.0852032024465277	9.726639680006636e-05	2.0	0.5114767551422119	-0.0018362998962402344	2467.0634765625	0.69580078125	2547.073486328125	-5.4248046875
Exp2_TCGA_tune_varix_beta0.1_dim8_METH-MUT	Exp2_TCGA_tune_varix_beta0.1_dim8_METH-MUT	varix_B0.1	METH+MUT	8	0.0	0.48644107580184937	0.5062726736068726	3261.82080078125	3329.590087890625	TCGA	0.0415860356205572	0.0833042572379932	8.254590450464113	0.0002023214641815	3.0	0.4760473072528839	0.010393768548965454	3281.428955078125	19.608154296875	3361.624755859375	32.03466796875
Exp2_TCGA_tune_varix_beta0.1_dim8_MUT	Exp2_TCGA_tune_varix_beta0.1_dim8_MUT	varix_B0.1	MUT	8	0.0	0.34779030084609985	0.29495999217033386	3437.6474609375	3473.118896484375	TCGA	0.0840524294374679	0.2368328872366196	48.05610709500814	0.0008000824645475	2.0	0.3027454614639282	0.04504483938217163	3571.584716796875	133.937255859375	3625.199462890625	152.08056640625
Exp2_TCGA_tune_varix_beta0.1_dim8_RNA	Exp2_TCGA_tune_varix_beta0.1_dim8_RNA	varix_B0.1	RNA	8	0.0	0.5376986861228943	0.5805844664573669	2688.335693359375	2771.497802734375	TCGA	7.510733196892895e-05	0.1262596464795982	4.9466082949129	0.0002806088675576	3.0	0.5186952352523804	0.019003450870513916	2808.865478515625	120.52978515625	2892.076416015625	120.57861328125
Exp2_TCGA_tune_varix_beta0.1_dim8_RNA-METH	Exp2_TCGA_tune_varix_beta0.1_dim8_RNA-METH	varix_B0.1	METH+RNA	8	0.0	0.5480280518531799	0.6247475743293762	2548.3984375	2630.591796875	TCGA	0.005779002437821	0.4819499565726712	1.3594972234351246	0.0004586980525083	4.0	0.5254401564598083	0.022587895393371582	2649.612060546875	101.213623046875	2732.36328125	101.771484375
Exp2_TCGA_tune_varix_beta0.1_dim8_RNA-METH-MUT	Exp2_TCGA_tune_varix_beta0.1_dim8_RNA-METH-MUT	varix_B0.1	METH+MUT+RNA	8	0.0	0.4702082574367523	0.48307085037231445	3166.236328125	3231.4384765625	TCGA	0.0003652355387803	0.1092232558010156	7.705267863763897	0.0001130799893034	3.0	0.46320778131484985	0.007000476121902466	3185.9873046875	19.7509765625	3263.87060546875	32.43212890625
Exp2_TCGA_tune_varix_beta0.1_dim8_RNA-MUT	Exp2_TCGA_tune_varix_beta0.1_dim8_RNA-MUT	varix_B0.1	MUT+RNA	8	0.0	0.4540923237800598	0.47185179591178894	3406.431640625	3470.753173828125	TCGA	0.0043614356438386	0.1713293220843684	4.261371244300655	5.452693820499851e-05	3.0	0.43611639738082886	0.017975926399230957	3491.27783203125	84.84619140625	3566.52392578125	95.770751953125
Exp2_TCGA_tune_varix_beta1_dim29_METH	Exp2_TCGA_tune_varix_beta1_dim29_METH	varix_B1	METH	29	0.0	0.5513424277305603	0.6186085343360901	2285.161865234375	2464.9912109375	TCGA	2.072069715780921e-05	0.1532549838306218	1.1136838603063544	1.463734795234606e-05	4.0	0.5311325788497925	0.020209848880767822	2351.3046875	66.142822265625	2565.037353515625	100.046142578125
Exp2_TCGA_tune_varix_beta1_dim29_METH-MUT	Exp2_TCGA_tune_varix_beta1_dim29_METH-MUT	varix_B1	METH+MUT	29	0.0	0.5268645286560059	0.5315553545951843	2919.41357421875	3125.88134765625	TCGA	0.0054090264405897	0.2573656396542728	5.552224077633723	6.146283693011016e-05	2.0	0.5242453813552856	0.002619147300720215	2951.107177734375	31.693603515625	3184.575927734375	58.694580078125
Exp2_TCGA_tune_varix_beta1_dim29_MUT	Exp2_TCGA_tune_varix_beta1_dim29_MUT	varix_B1	MUT	29	0.0	0.42970147728919983	0.42849794030189514	3036.33837890625	3191.0224609375	TCGA	0.0001124671810389	0.0950575965001272	26.99223674036916	0.0014502958502046	2.0	0.3610679507255554	0.06863352656364441	3126.074951171875	89.736572265625	3312.75048828125	121.72802734375
Exp2_TCGA_tune_varix_beta1_dim29_RNA	Exp2_TCGA_tune_varix_beta1_dim29_RNA	varix_B1	RNA	29	0.0	0.5647531747817993	0.6911953091621399	2538.657958984375	2750.716552734375	TCGA	1.4747334156601438e-05	0.1146495621608917	2.798180569916913	0.0002841464324274	3.0	0.5538257360458374	0.010927438735961914	2549.99072265625	11.332763671875	2795.4716796875	44.755126953125
Exp2_TCGA_tune_varix_beta1_dim29_RNA-METH	Exp2_TCGA_tune_varix_beta1_dim29_RNA-METH	varix_B1	METH+RNA	29	0.0	0.5682829022407532	0.6219437122344971	2389.59375	2645.471435546875	TCGA	5.224425783154143e-05	0.1437612405259895	1.0962554139398508	3.8800628900190376e-05	2.0	0.5630387663841248	0.005244135856628418	2428.546142578125	38.952392578125	2661.673583984375	16.2021484375
Exp2_TCGA_tune_varix_beta1_dim29_RNA-METH-MUT	Exp2_TCGA_tune_varix_beta1_dim29_RNA-METH-MUT	varix_B1	METH+MUT+RNA	29	0.0	0.5221689343452454	0.6220146417617798	2877.913330078125	3067.93359375	TCGA	0.0014976439395908	0.3594531756735585	1.729587292866026	0.0001501231010797	3.0	0.5127217173576355	0.009447216987609863	2879.928466796875	2.01513671875	3117.262939453125	49.329345703125
Exp2_TCGA_tune_varix_beta1_dim29_RNA-MUT	Exp2_TCGA_tune_varix_beta1_dim29_RNA-MUT	varix_B1	MUT+RNA	29	0.0	0.49189087748527527	0.5113058090209961	3109.68408203125	3329.418212890625	TCGA	0.0582094723211167	0.3440251584397585	1.925625895417448	3.695887921709748e-05	2.0	0.49055272340774536	0.0013381540775299072	3122.593505859375	12.909423828125	3350.25048828125	20.832275390625
Exp2_TCGA_tune_varix_beta1_dim2_METH	Exp2_TCGA_tune_varix_beta1_dim2_METH	varix_B1	METH	2	0.0	0.2377539426088333	0.2756207585334778	3774.1708984375	3956.656494140625	TCGA	0.0010185958909404	0.1109213808622429	6.656929035898314	0.0001196652838369	3.0	0.22253161668777466	0.015222325921058655	3910.07421875	135.9033203125	4077.950927734375	121.29443359375
Exp2_TCGA_tune_varix_beta1_dim2_METH-MUT	Exp2_TCGA_tune_varix_beta1_dim2_METH-MUT	varix_B1	METH+MUT	2	0.0	0.19944915175437927	0.28257718682289124	4715.2490234375	4887.875	TCGA	0.0166880890275997	0.2192835806016806	5.065129283390801	0.0002619154702586	3.0	0.1885095089673996	0.010939642786979675	4804.21142578125	88.96240234375	4945.31298828125	57.43798828125
Exp2_TCGA_tune_varix_beta1_dim2_MUT	Exp2_TCGA_tune_varix_beta1_dim2_MUT	varix_B1	MUT	2	0.0	0.13212841749191284	0.07520962506532669	4460.15673828125	4521.0927734375	TCGA	0.0599926300259864	0.2633105134158805	41.977914728217264	0.0061742025227419	2.0	0.07989031821489334	0.0522380992770195	4670.4296875	210.27294921875	4775.3193359375	254.2265625
Exp2_TCGA_tune_varix_beta1_dim2_RNA	Exp2_TCGA_tune_varix_beta1_dim2_RNA	varix_B1	RNA	2	0.0	0.2773188352584839	0.3694632947444916	4097.45654296875	4356.39111328125	TCGA	0.0062533570567894	0.0072718160111409	9.804093400184785	0.0009225830800286	3.0	0.27321329712867737	0.0041055381298065186	4344.95556640625	247.4990234375	4516.4013671875	160.01025390625
Exp2_TCGA_tune_varix_beta1_dim2_RNA-METH	Exp2_TCGA_tune_varix_beta1_dim2_RNA-METH	varix_B1	METH+RNA	2	0.0	0.33742350339889526	0.3938731253147125	3668.84423828125	3952.997314453125	TCGA	3.164250595722553e-05	0.1241223477205933	4.424701798535715	0.0021972199934299	3.0	0.2677239179611206	0.06969958543777466	4148.42041015625	479.576171875	4311.84228515625	358.844970703125
Exp2_TCGA_tune_varix_beta1_dim2_RNA-METH-MUT	Exp2_TCGA_tune_varix_beta1_dim2_RNA-METH-MUT	varix_B1	METH+MUT+RNA	2	0.0	0.2840890884399414	0.39975178241729736	4189.85791015625	4481.4736328125	TCGA	0.0006695029903986	0.035745038556959	4.31512701734631	0.0007772367204729	4.0	0.21807654201984406	0.06601254642009735	4571.25244140625	381.39453125	4719.10400390625	237.63037109375
Exp2_TCGA_tune_varix_beta1_dim2_RNA-MUT	Exp2_TCGA_tune_varix_beta1_dim2_RNA-MUT	varix_B1	MUT+RNA	2	0.0	0.14119558036327362	0.18753322958946228	5027.33349609375	5181.1416015625	TCGA	3.6300192580669295e-05	0.0179172823754614	6.769056791589252	0.0009513239968188	4.0	0.21035635471343994	-0.06916077435016632	4768.3642578125	-258.96923828125	4920.8916015625	-260.25
Exp2_TCGA_tune_varix_beta1_dim8_METH	Exp2_TCGA_tune_varix_beta1_dim8_METH	varix_B1	METH	8	0.0	0.48912355303764343	0.5031594634056091	2564.77685546875	2741.409912109375	TCGA	0.0046932733171666	0.0738134039621635	8.1565951385192	0.0004907824618745	3.0	0.47675466537475586	0.012368887662887573	2610.78759765625	46.0107421875	2798.3125	56.902587890625
Exp2_TCGA_tune_varix_beta1_dim8_METH-MUT	Exp2_TCGA_tune_varix_beta1_dim8_METH-MUT	varix_B1	METH+MUT	8	0.0	0.45862284302711487	0.4560588002204895	3319.496826171875	3480.63232421875	TCGA	0.0248533824055456	0.1330258423341362	4.943890992464589	1.8088160002262897e-05	3.0	0.45340150594711304	0.005221337080001831	3358.04833984375	38.551513671875	3550.585693359375	69.953369140625
Exp2_TCGA_tune_varix_beta1_dim8_MUT	Exp2_TCGA_tune_varix_beta1_dim8_MUT	varix_B1	MUT	8	0.0	0.3114278316497803	0.25906285643577576	3521.627197265625	3626.498046875	TCGA	0.0076552875580576	0.364742082844281	23.89205733505084	0.0003556436859761	2.0	0.27528083324432373	0.03614699840545654	3614.52197265625	92.894775390625	3747.769775390625	121.271728515625
Exp2_TCGA_tune_varix_beta1_dim8_RNA	Exp2_TCGA_tune_varix_beta1_dim8_RNA	varix_B1	RNA	8	0.0	0.5094977021217346	0.5188385844230652	2828.877197265625	3013.285888671875	TCGA	0.0059498048310277	0.2474420673687852	4.648382944725648	0.0006709567227323	3.0	0.4866001605987549	0.022897541522979736	2986.13330078125	157.256103515625	3181.961181640625	168.67529296875
Exp2_TCGA_tune_varix_beta1_dim8_RNA-METH	Exp2_TCGA_tune_varix_beta1_dim8_RNA-METH	varix_B1	METH+RNA	8	0.0	0.5122878551483154	0.5558320879936218	2720.871826171875	2919.653076171875	TCGA	0.0017165994580118	0.0640671070487352	7.277213724831011	0.0011808303870308	3.0	0.4935270845890045	0.018760770559310913	2820.084228515625	99.21240234375	3014.595458984375	94.9423828125
Exp2_TCGA_tune_varix_beta1_dim8_RNA-METH-MUT	Exp2_TCGA_tune_varix_beta1_dim8_RNA-METH-MUT	varix_B1	METH+MUT+RNA	8	0.0	0.44925206899642944	0.47717714309692383	3254.691650390625	3438.704345703125	TCGA	1.7759080800847984e-05	0.1256018337315398	3.4438768008916925	2.6571318772345e-05	3.0	0.43250495195388794	0.016747117042541504	3328.919921875	74.228271484375	3516.29296875	77.588623046875
Exp2_TCGA_tune_varix_beta1_dim8_RNA-MUT	Exp2_TCGA_tune_varix_beta1_dim8_RNA-MUT	varix_B1	MUT+RNA	8	0.0	0.43172770738601685	0.450837641954422	3540.88232421875	3700.225341796875	TCGA	0.0198385697564995	0.3190597146517125	3.630655015238359	0.0002205871101522	3.0	0.40828782320022583	0.023439884185791016	3597.114990234375	56.232666015625	3770.46435546875	70.239013671875
Exp2_SC_tune_ontix_beta0.01_dim29_METH	Exp2_SC_tune_ontix_beta0.01_dim29_METH	ontix_B0.01	METH	29	0.0	0.08720813691616058	0.09668897837400436	2646.01318359375	2654.29736328125	SC	0.0007418407415113	0.1348028228378428	11.632558535113237	0.0018063759737459	0.0	0.08342499285936356	0.0037831440567970276	2659.877685546875	13.864501953125	2682.651611328125	28.354248046875
Exp2_SC_tune_ontix_beta0.01_dim29_RNA	Exp2_SC_tune_ontix_beta0.01_dim29_RNA	ontix_B0.01	RNA	29	0.0	0.15270261466503143	0.16674058139324188	2508.8701171875	2517.83984375	SC	0.0008071301784356	0.2032990313429593	52.54293967691228	0.0011368299472451	0.0	0.14298613369464874	0.00971648097038269	2538.054443359375	29.184326171875	2580.0791015625	62.2392578125
Exp2_SC_tune_ontix_beta0.01_dim29_RNA-METH	Exp2_SC_tune_ontix_beta0.01_dim29_RNA-METH	ontix_B0.01	METH+RNA	29	0.0	0.17212806642055511	0.19148029386997223	2452.144775390625	2462.603759765625	SC	0.0044375712615744	0.1217541650557442	36.01347338339319	0.000808022501556	0.0	0.16668745875358582	0.005440607666969299	2468.4716796875	16.326904296875	2515.25244140625	52.648681640625
Exp2_SC_tune_ontix_beta0.01_dim2_METH	Exp2_SC_tune_ontix_beta0.01_dim2_METH	ontix_B0.01	METH	2	0.0	0.030920326709747314	0.03196418285369873	2811.454345703125	2813.7548828125	SC	0.00012699002709	0.0654126759615187	47.86226421603008	0.0007104371552681	1.0	0.030880365520715714	3.996118903160095e-05	2811.39453125	-0.059814453125	2813.696044921875	-0.058837890625
Exp2_SC_tune_ontix_beta0.01_dim2_RNA	Exp2_SC_tune_ontix_beta0.01_dim2_RNA	ontix_B0.01	RNA	2	0.0	0.06423141807317734	0.06409288942813873	2780.116943359375	2781.880615234375	SC	6.712921470611828e-05	0.1770358978224884	21.049895220983235	0.0009052907584389	1.0	0.06464839726686478	-0.00041697919368743896	2783.936767578125	3.81982421875	2786.27734375	4.396728515625
Exp2_SC_tune_ontix_beta0.01_dim2_RNA-METH	Exp2_SC_tune_ontix_beta0.01_dim2_RNA-METH	ontix_B0.01	METH+RNA	2	0.0	0.06147217005491257	0.07614070177078247	2787.8720703125	2790.09375	SC	0.0139175285313309	0.0715870007415307	10.150497356122614	0.0015091205841424	1.0	0.04689592868089676	0.014576241374015808	2835.7197265625	47.84765625	2837.074462890625	46.980712890625
Exp2_SC_tune_ontix_beta0.01_dim8_METH	Exp2_SC_tune_ontix_beta0.01_dim8_METH	ontix_B0.01	METH	8	0.0	0.07729174196720123	0.07890364527702332	2676.371826171875	2681.15771484375	SC	2.8997242107083774e-05	0.0386639812836037	47.90998249719597	0.0017832192365955	1.0	0.05639875680208206	0.02089298516511917	2734.265869140625	57.89404296875	2737.4033203125	56.24560546875
Exp2_SC_tune_ontix_beta0.01_dim8_RNA	Exp2_SC_tune_ontix_beta0.01_dim8_RNA	ontix_B0.01	RNA	8	0.0	0.1153525859117508	0.13347989320755005	2622.150146484375	2627.4150390625	SC	0.0470460748764131	0.0003878155705065	42.78881685473219	0.0013967159418595	1.0	0.06298063695430756	0.05237194895744324	2783.754638671875	161.6044921875	2785.477783203125	158.062744140625
Exp2_SC_tune_ontix_beta0.01_dim8_RNA-METH	Exp2_SC_tune_ontix_beta0.01_dim8_RNA-METH	ontix_B0.01	METH+RNA	8	0.0	0.1274455040693283	0.1493331491947174	2587.230712890625	2593.037109375	SC	0.0409212638647594	0.0065897683682536	12.116768762763328	0.0003954659485552	1.0	0.08830882608890533	0.039136677980422974	2709.494873046875	122.26416015625	2712.223388671875	119.186279296875
Exp2_SC_tune_ontix_beta0.1_dim29_METH	Exp2_SC_tune_ontix_beta0.1_dim29_METH	ontix_B0.1	METH	29	0.0	0.08669571578502655	0.0900058001279831	2647.3203125	2667.649169921875	SC	0.0035811372276258	0.0414034754810319	15.01272346478887	0.0019959707464955	0.0	0.07529241591691971	0.011403299868106842	2681.495849609375	34.175537109375	2720.47900390625	52.829833984375
Exp2_SC_tune_ontix_beta0.1_dim29_RNA	Exp2_SC_tune_ontix_beta0.1_dim29_RNA	ontix_B0.1	RNA	29	0.0	0.14840202033519745	0.16091462969779968	2520.7763671875	2546.88818359375	SC	0.0441000071093483	0.1374591330928429	20.025713372012103	0.0016000915582768	0.0	0.12511968612670898	0.023282334208488464	2592.517822265625	71.741455078125	2653.5556640625	106.66748046875
Exp2_SC_tune_ontix_beta0.1_dim29_RNA-METH	Exp2_SC_tune_ontix_beta0.1_dim29_RNA-METH	ontix_B0.1	METH+RNA	29	0.0	0.16405504941940308	0.18269675970077515	2475.17724609375	2501.680419921875	SC	0.0001134673620083	0.073213424562749	13.135256384886365	0.0016913134999193	0.0	0.1474173367023468	0.016637712717056274	2526.49560546875	51.318359375	2598.9345703125	97.254150390625
Exp2_SC_tune_ontix_beta0.1_dim2_METH	Exp2_SC_tune_ontix_beta0.1_dim2_METH	ontix_B0.1	METH	2	0.0	0.03004872053861618	0.029809996485710144	2813.8857421875	2820.59619140625	SC	0.0529093810465295	0.0718050763455478	47.9699041231994	0.0007077983489839	1.0	0.028995772823691368	0.0010529477149248123	2816.5859375	2.7001953125	2823.206787109375	2.610595703125
Exp2_SC_tune_ontix_beta0.1_dim2_RNA	Exp2_SC_tune_ontix_beta0.1_dim2_RNA	ontix_B0.1	RNA	2	0.0	0.049490075558423996	0.0631953626871109	2823.655029296875	2829.3994140625	SC	2.862072598720393e-05	0.1455381176512907	44.40173744433699	0.0008692828282441	1.0	0.06180744618177414	-0.012317370623350143	2792.25439453125	-31.400634765625	2799.43359375	-29.9658203125
Exp2_SC_tune_ontix_beta0.1_dim2_RNA-METH	Exp2_SC_tune_ontix_beta0.1_dim2_RNA-METH	ontix_B0.1	METH+RNA	2	0.0	0.07378770411014557	0.07542335242033005	2750.70751953125	2758.756591796875	SC	0.0009204093566734	0.0151024862761238	46.20128813689386	0.0005618991142972	1.0	0.043835822492837906	0.029951881617307663	2844.879638671875	94.172119140625	2848.958740234375	90.2021484375
Exp2_SC_tune_ontix_beta0.1_dim8_METH	Exp2_SC_tune_ontix_beta0.1_dim8_METH	ontix_B0.1	METH	8	0.0	0.07581712305545807	0.07568667083978653	2679.65478515625	2693.614501953125	SC	8.036148625958709e-05	0.0031972543062225	27.68620059331585	0.0018446507480747	1.0	0.05276291072368622	0.02305421233177185	2744.36474609375	64.7099609375	2753.48193359375	59.867431640625
Exp2_SC_tune_ontix_beta0.1_dim8_RNA	Exp2_SC_tune_ontix_beta0.1_dim8_RNA	ontix_B0.1	RNA	8	0.0	0.11177744716405869	0.12711797654628754	2632.3095703125	2646.951904296875	SC	0.0003442616585817	0.0410012542274446	12.796610620850773	0.0015810902592121	1.0	0.060869235545396805	0.05090821161866188	2789.768310546875	157.458740234375	2795.380126953125	148.42822265625
Exp2_SC_tune_ontix_beta0.1_dim8_RNA-METH	Exp2_SC_tune_ontix_beta0.1_dim8_RNA-METH	ontix_B0.1	METH+RNA	8	0.0	0.12815114855766296	0.14126430451869965	2583.61669921875	2599.501708984375	SC	0.0964780073398149	0.067547724600092	38.76510992142978	0.0017698619764105	1.0	0.06876914203166962	0.05938200652599335	2771.2275390625	187.61083984375	2778.494140625	178.992431640625
Exp2_SC_tune_ontix_beta1_dim29_METH	Exp2_SC_tune_ontix_beta1_dim29_METH	ontix_B1	METH	29	0.0	0.06458191573619843	0.07043260335922241	2711.6611328125	2755.289794921875	SC	0.0016382563489126	0.0803741243044192	22.96182204022769	0.0030663454817907	0.0	0.0567847341299057	0.007797181606292725	2733.954345703125	22.293212890625	2793.687744140625	38.39794921875
Exp2_SC_tune_ontix_beta1_dim29_RNA	Exp2_SC_tune_ontix_beta1_dim29_RNA	ontix_B1	RNA	29	0.0	0.1273314654827118	0.1368100643157959	2582.992919921875	2643.995849609375	SC	0.0563650291907795	0.1801660207690069	21.49852873807511	0.0029562452172432	0.0	0.08563128858804703	0.041700176894664764	2712.142578125	129.149658203125	2779.723388671875	135.7275390625
Exp2_SC_tune_ontix_beta1_dim29_RNA-METH	Exp2_SC_tune_ontix_beta1_dim29_RNA-METH	ontix_B1	METH+RNA	29	0.0	0.1484425812959671	0.16054201126098633	2521.954345703125	2593.16259765625	SC	0.0739750432054881	0.0535189598946426	48.949812850128765	0.0007456495281119	0.0	0.10492371022701263	0.04351887106895447	2654.587158203125	132.6328125	2740.46142578125	147.298828125
Exp2_SC_tune_ontix_beta1_dim2_METH	Exp2_SC_tune_ontix_beta1_dim2_METH	ontix_B1	METH	2	0.0	0.024339767172932625	0.02354060299694538	2829.255859375	2847.078369140625	SC	0.0001964107516809	0.1231911572601457	63.31248599925516	0.000641204510704	1.0	0.02290148101747036	0.001438286155462265	2833.1279296875	3.8720703125	2850.730712890625	3.65234375
Exp2_SC_tune_ontix_beta1_dim2_RNA	Exp2_SC_tune_ontix_beta1_dim2_RNA	ontix_B1	RNA	2	0.0	0.0362115353345871	0.058102257549762726	2862.36181640625	2878.81201171875	SC	0.0020257985020147	0.1544186955851532	11.346922138427344	0.0013756314499641	1.0	0.05628380924463272	-0.020072273910045624	2808.887451171875	-53.474365234375	2829.087890625	-49.72412109375
Exp2_SC_tune_ontix_beta1_dim2_RNA-METH	Exp2_SC_tune_ontix_beta1_dim2_RNA-METH	ontix_B1	METH+RNA	2	0.0	0.0529993399977684	0.06903528422117233	2812.52197265625	2832.017333984375	SC	7.785388397144924e-05	0.0380675343223787	52.79967916822535	0.000658631262755	1.0	0.04028952866792679	0.012709811329841614	2855.37109375	42.84912109375	2867.6943359375	35.677001953125
Exp2_SC_tune_ontix_beta1_dim8_METH	Exp2_SC_tune_ontix_beta1_dim8_METH	ontix_B1	METH	8	0.0	0.06166452169418335	0.06258935481309891	2719.666748046875	2754.68115234375	SC	0.000102140545335	0.0406586965243929	47.13214232088807	0.0006556056832067	1.0	0.04377131164073944	0.01789321005344391	2769.016845703125	49.35009765625	2793.66845703125	38.9873046875
Exp2_SC_tune_ontix_beta1_dim8_RNA	Exp2_SC_tune_ontix_beta1_dim8_RNA	ontix_B1	RNA	8	0.0	0.10267994552850723	0.11528460681438446	2659.172119140625	2700.606201171875	SC	0.0363008312145538	0.0063421748351029	32.74779191531378	0.0018616716757542	1.0	0.05627242475748062	0.04640752077102661	2802.310302734375	143.13818359375	2818.740234375	118.134033203125
Exp2_SC_tune_ontix_beta1_dim8_RNA-METH	Exp2_SC_tune_ontix_beta1_dim8_RNA-METH	ontix_B1	METH+RNA	8	0.0	0.1102120652794838	0.12996135652065277	2635.648193359375	2680.426513671875	SC	1.0197467830407684e-05	0.038129012940736	13.509254331012285	0.0005959475682782	1.0	0.058294154703617096	0.0519179105758667	2802.652099609375	167.00390625	2822.908447265625	142.48193359375
Exp2_SC_tune_stackix_beta0.01_dim29_RNA-METH	Exp2_SC_tune_stackix_beta0.01_dim29_RNA-METH	stackix_B0.01	METH+RNA	29	0.0	0.4606019854545593	0.4288303256034851	4327.9970703125	4405.3125	SC	0.056750550741748	0.0763566636869763	1.2406059902314572	0.0016011671951173	2.0	0.3430190682411194	0.11758291721343994	4125.174743652344	-202.82232666015625	4182.417785644531	-222.89471435546875
Exp2_SC_tune_stackix_beta0.01_dim2_RNA-METH	Exp2_SC_tune_stackix_beta0.01_dim2_RNA-METH	stackix_B0.01	METH+RNA	2	0.0	0.30936986207962036	0.26664745807647705	4529.134948730469	4590.406433105469	SC	0.002407051483208	0.2170664087637288	1.500946964144687	0.0092387578134127	3.0	0.13156770169734955	0.1778021603822708	4886.986999511719	357.85205078125	4928.958557128906	338.5521240234375
Exp2_SC_tune_stackix_beta0.01_dim8_RNA-METH	Exp2_SC_tune_stackix_beta0.01_dim8_RNA-METH	stackix_B0.01	METH+RNA	8	0.0	0.40337222814559937	0.37725552916526794	4503.048767089844	4570.4947509765625	SC	0.0002844478031812	0.1256318505697973	1.252198398808508	0.0023849188144442	3.0	0.27008554339408875	0.13328668475151062	4383.255554199219	-119.793212890625	4433.920959472656	-136.57379150390625
Exp2_SC_tune_stackix_beta0.1_dim29_RNA-METH	Exp2_SC_tune_stackix_beta0.1_dim29_RNA-METH	stackix_B0.1	METH+RNA	29	0.0	0.32491376996040344	0.3195269703865051	2821.3784790039062	2922.0053100585938	SC	4.750431820680998e-05	0.1198460034042795	1.0484158585470442	0.0002176341553328	2.0	0.28957435488700867	0.035339415073394775	2847.0302124023438	25.6517333984375	2936.5096435546875	14.50433349609375
Exp2_SC_tune_stackix_beta0.1_dim2_RNA-METH	Exp2_SC_tune_stackix_beta0.1_dim2_RNA-METH	stackix_B0.1	METH+RNA	2	0.0	0.22318287193775177	0.24147897958755493	3136.28759765625	3281.7561645507812	SC	1.166524358170575e-05	0.011270728937402	1.382991087504408	0.0040503640348415	3.0	0.11744799464941025	0.10573487728834152	3065.646240234375	-70.641357421875	3141.0569458007812	-140.69921875
Exp2_SC_tune_stackix_beta0.1_dim8_RNA-METH	Exp2_SC_tune_stackix_beta0.1_dim8_RNA-METH	stackix_B0.1	METH+RNA	8	0.0	0.31135380268096924	0.28061601519584656	3006.7268676757812	3130.4244384765625	SC	0.0030631007039644	0.1976836602053735	1.3340881403986689	0.0012725967389607	3.0	0.22822916507720947	0.08312463760375977	2924.6763916015625	-82.05047607421875	3008.2955322265625	-122.12890625
Exp2_SC_tune_stackix_beta1_dim29_RNA-METH	Exp2_SC_tune_stackix_beta1_dim29_RNA-METH	stackix_B1	METH+RNA	29	0.0	0.12185250222682953	0.1251799464225769	2558.0311279296875	2654.318603515625	SC	0.0329425621306774	0.2275862639309264	1.2270927509120302	0.0002013150866222	2.0	0.14067836105823517	-0.01882585883140564	2588.8827514648438	30.85162353515625	2697.7064819335938	43.38787841796875
Exp2_SC_tune_stackix_beta1_dim2_RNA-METH	Exp2_SC_tune_stackix_beta1_dim2_RNA-METH	stackix_B1	METH+RNA	2	0.0	0.04929593205451965	0.054700374603271484	2601.8916015625	2691.9777221679688	SC	2.126864262702736e-05	0.0743007050054061	1.518579177421033	0.0006220113524269	3.0	0.04881202429533005	0.0004839077591896057	2642.2555541992188	40.36395263671875	2742.5341796875	50.55645751953125
Exp2_SC_tune_stackix_beta1_dim8_RNA-METH	Exp2_SC_tune_stackix_beta1_dim8_RNA-METH	stackix_B1	METH+RNA	8	0.0	0.10226478427648544	0.11237291991710663	2569.399200439453	2658.008056640625	SC	1.1658793671978517e-05	0.1807970662780438	1.001686784888265	0.0006987793598642	3.0	0.10904296487569809	-0.0067781805992126465	2607.329345703125	37.930145263671875	2714.5173950195312	56.50933837890625
Exp2_SC_tune_vanillix_betaNA_dim29_METH	Exp2_SC_tune_vanillix_betaNA_dim29_METH	vanillix_B1	METH	29	0.0	0.16691355407238007	0.17093990743160248	2417.44921875	2417.44921875	SC	0.0006011192268582	0.2619023709390215	3.83156193663026	1.0209976253568762e-05	2.0	0.14800594747066498	0.018907606601715088	2475.626220703125	58.177001953125	2475.626220703125	58.177001953125
Exp2_SC_tune_vanillix_betaNA_dim29_RNA	Exp2_SC_tune_vanillix_betaNA_dim29_RNA	vanillix_B1	RNA	29	0.0	0.29715994000434875	0.314026415348053	2075.794677734375	2075.794677734375	SC	0.0052722638025996	0.343690943001995	3.971420331056914	0.0005256372335914	2.0	0.2897258400917053	0.007434099912643433	2098.411376953125	22.61669921875	2098.411376953125	22.61669921875
Exp2_SC_tune_vanillix_betaNA_dim29_RNA-METH	Exp2_SC_tune_vanillix_betaNA_dim29_RNA-METH	vanillix_B1	METH+RNA	29	0.0	0.305084764957428	0.3048057556152344	2052.576904296875	2052.576904296875	SC	0.0010822906731413	0.2915958602083647	7.992681226357276	0.0006617341614637	2.0	0.29359009861946106	0.011494666337966919	2087.0888671875	34.511962890625	2087.0888671875	34.511962890625
Exp2_SC_tune_vanillix_betaNA_dim2_METH	Exp2_SC_tune_vanillix_betaNA_dim2_METH	vanillix_B1	METH	2	0.0	0.10554149001836777	0.11521825939416885	2608.0927734375	2608.0927734375	SC	0.0006056953720635	0.111502462271519	6.624526873750444	0.0062947539062678	3.0	0.07973232120275497	0.025809168815612793	2679.582275390625	71.489501953125	2679.582275390625	71.489501953125
Exp2_SC_tune_vanillix_betaNA_dim2_RNA	Exp2_SC_tune_vanillix_betaNA_dim2_RNA	vanillix_B1	RNA	2	0.0	0.2531643211841583	0.26466840505599976	2205.25341796875	2205.25341796875	SC	0.0289818991024654	0.3414259589494895	1.1743758140499416	0.0045591645472094	4.0	0.21682587265968323	0.0363384485244751	2316.360107421875	111.106689453125	2316.360107421875	111.106689453125
Exp2_SC_tune_vanillix_betaNA_dim2_RNA-METH	Exp2_SC_tune_vanillix_betaNA_dim2_RNA-METH	vanillix_B1	METH+RNA	2	0.0	0.23952285945415497	0.2718413770198822	2244.71240234375	2244.71240234375	SC	0.0001555029354353	0.0411771766792239	5.493207760205788	0.0022206689041654	4.0	0.20577403903007507	0.033748820424079895	2347.723876953125	103.011474609375	2347.723876953125	103.011474609375
Exp2_SC_tune_vanillix_betaNA_dim8_METH	Exp2_SC_tune_vanillix_betaNA_dim8_METH	vanillix_B1	METH	8	0.0	0.14060628414154053	0.1452334076166153	2502.294189453125	2502.294189453125	SC	0.0064405886189738	0.2185997194876033	3.9043143737315686	0.0005997519982975	4.0	0.13355666399002075	0.007049620151519775	2522.473388671875	20.17919921875	2522.473388671875	20.17919921875
Exp2_SC_tune_vanillix_betaNA_dim8_RNA	Exp2_SC_tune_vanillix_betaNA_dim8_RNA	vanillix_B1	RNA	8	0.0	0.2779119312763214	0.28446242213249207	2131.78125	2131.78125	SC	0.0702480509265223	0.3495540306832213	4.468174713012987	0.0002891469942389	2.0	0.2781486213207245	-0.00023669004440307617	2131.471435546875	-0.309814453125	2131.471435546875	-0.309814453125
Exp2_SC_tune_vanillix_betaNA_dim8_RNA-METH	Exp2_SC_tune_vanillix_betaNA_dim8_RNA-METH	vanillix_B1	METH+RNA	8	0.0	0.2856144607067108	0.32763487100601196	2112.395263671875	2112.395263671875	SC	3.797371357469797e-05	0.4979957780514434	1.1065790674082825	0.0014056608514265	3.0	0.2773032486438751	0.008311212062835693	2135.484130859375	23.0888671875	2135.484130859375	23.0888671875
Exp2_SC_tune_varix_beta0.01_dim29_METH	Exp2_SC_tune_varix_beta0.01_dim29_METH	varix_B0.01	METH	29	0.0	0.15689975023269653	0.15703736245632172	2446.679931640625	2455.31689453125	SC	0.0028896837093341	0.3116939019007808	1.507729928450074	1.2852935462805544e-05	3.0	0.1496330201625824	0.007266730070114136	2469.9365234375	23.256591796875	2485.13916015625	29.822265625
Exp2_SC_tune_varix_beta0.01_dim29_RNA	Exp2_SC_tune_varix_beta0.01_dim29_RNA	varix_B0.01	RNA	29	0.0	0.2935447692871094	0.29096055030822754	2086.5341796875	2096.93994140625	SC	0.0003188461789879	0.2477990175231932	10.484513582922297	0.0015482415609457	2.0	0.2882525324821472	0.005292236804962158	2101.905029296875	15.370849609375	2119.04833984375	22.1083984375
Exp2_SC_tune_varix_beta0.01_dim29_RNA-METH	Exp2_SC_tune_varix_beta0.01_dim29_RNA-METH	varix_B0.01	METH+RNA	29	0.0	0.2999662756919861	0.31278300285339355	2067.113525390625	2080.869140625	SC	0.0221531849613864	0.3383655151958037	3.9158395569217657	0.0003999063625598	2.0	0.2914119362831116	0.008554339408874512	2093.15771484375	26.044189453125	2111.554931640625	30.685791015625
Exp2_SC_tune_varix_beta0.01_dim2_METH	Exp2_SC_tune_varix_beta0.01_dim2_METH	varix_B0.01	METH	2	0.0	0.09723154455423355	0.12062857300043106	2631.54345703125	2641.221435546875	SC	0.0930976127748736	0.2366285474484144	1.6018256436985645	4.6596497729243846e-05	3.0	0.08070698380470276	0.016524560749530792	2676.096923828125	44.553466796875	2683.479736328125	42.25830078125
Exp2_SC_tune_varix_beta0.01_dim2_RNA	Exp2_SC_tune_varix_beta0.01_dim2_RNA	varix_B0.01	RNA	2	0.0	0.24307651817798615	0.288010835647583	2235.5537109375	2253.5673828125	SC	0.0292991567204063	0.1360819691134926	1.1435673041230552	5.933191654119413e-05	4.0	0.21113769710063934	0.0319388210773468	2335.077880859375	99.524169921875	2344.58837890625	91.02099609375
Exp2_SC_tune_varix_beta0.01_dim2_RNA-METH	Exp2_SC_tune_varix_beta0.01_dim2_RNA-METH	varix_B0.01	METH+RNA	2	0.0	0.20237299799919128	0.2119198441505432	2359.001220703125	2377.32568359375	SC	6.396126479133589e-05	0.0316673217182253	7.567681553202338	0.0014318261623655	3.0	0.206625297665596	-0.004252299666404724	2345.611572265625	-13.3896484375	2354.87255859375	-22.453125
Exp2_SC_tune_varix_beta0.01_dim8_METH	Exp2_SC_tune_varix_beta0.01_dim8_METH	varix_B0.01	METH	8	0.0	0.14163877069950104	0.14553536474704742	2498.204833984375	2504.656982421875	SC	0.0597326563785655	0.2131373651829886	4.461176064105971	0.0001019044261182	3.0	0.13478702306747437	0.006851747632026672	2518.4345703125	20.229736328125	2528.391845703125	23.73486328125
Exp2_SC_tune_varix_beta0.01_dim8_RNA	Exp2_SC_tune_varix_beta0.01_dim8_RNA	varix_B0.01	RNA	8	0.0	0.28412824869155884	0.3100588023662567	2113.623779296875	2124.390625	SC	0.0989612296114905	0.1423010210129989	3.355939210648111	0.0002744959262605	3.0	0.2754027247428894	0.008725523948669434	2138.623291015625	24.99951171875	2151.216064453125	26.825439453125
Exp2_SC_tune_varix_beta0.01_dim8_RNA-METH	Exp2_SC_tune_varix_beta0.01_dim8_RNA-METH	varix_B0.01	METH+RNA	8	0.0	0.26677602529525757	0.27886664867401123	2166.8193359375	2175.706298828125	SC	0.0009007805375746	0.2429637847292601	4.818135938494681	0.0034270510577328	3.0	0.2727835774421692	-0.006007552146911621	2148.361572265625	-18.457763671875	2161.289306640625	-14.4169921875
Exp2_SC_tune_varix_beta0.1_dim29_METH	Exp2_SC_tune_varix_beta0.1_dim29_METH	varix_B0.1	METH	29	0.0	0.15300986170768738	0.14901475608348846	2457.89306640625	2478.72998046875	SC	0.0142236041609528	0.3656514748891178	6.087764733047502	0.0006504267984447	2.0	0.1458682417869568	0.007141619920730591	2480.571044921875	22.677978515625	2512.277587890625	33.547607421875
Exp2_SC_tune_varix_beta0.1_dim29_RNA	Exp2_SC_tune_varix_beta0.1_dim29_RNA	varix_B0.1	RNA	29	0.0	0.2880609631538391	0.29262593388557434	2102.4736328125	2131.655517578125	SC	0.0002735386124944	0.3271432323347865	3.492231846944657	3.983096297062828e-05	2.0	0.28348082304000854	0.004580140113830566	2116.116943359375	13.643310546875	2153.273193359375	21.61767578125
Exp2_SC_tune_varix_beta0.1_dim29_RNA-METH	Exp2_SC_tune_varix_beta0.1_dim29_RNA-METH	varix_B0.1	METH+RNA	29	0.0	0.2890009880065918	0.3017612397670746	2098.698974609375	2129.916015625	SC	0.0005285420501142	0.1892321548175627	7.186803271532112	0.0002869839811258	2.0	0.28577789664268494	0.0032230913639068604	2109.31103515625	10.612060546875	2149.42822265625	19.51220703125
Exp2_SC_tune_varix_beta0.1_dim2_METH	Exp2_SC_tune_varix_beta0.1_dim2_METH	varix_B0.1	METH	2	0.0	0.07987549901008606	0.08383366465568542	2676.044189453125	2704.95361328125	SC	1.5937019564802835e-05	0.4700743450618325	1.52864006446169	0.00023417115777	4.0	0.08066483587026596	-0.0007893368601799011	2677.1015625	1.057373046875	2696.18994140625	-8.763671875
Exp2_SC_tune_varix_beta0.1_dim2_RNA	Exp2_SC_tune_varix_beta0.1_dim2_RNA	varix_B0.1	RNA	2	0.0	0.19383658468723297	0.19887438416481018	2383.950927734375	2427.861572265625	SC	0.0002604013011637	0.1023447212591905	4.174098119490732	0.0017418093126809	3.0	0.20680907368659973	-0.01297248899936676	2348.138916015625	-35.81201171875	2373.322998046875	-54.53857421875
Exp2_SC_tune_varix_beta0.1_dim2_RNA-METH	Exp2_SC_tune_varix_beta0.1_dim2_RNA-METH	varix_B0.1	METH+RNA	2	0.0	0.22683437168598175	0.247012197971344	2283.02001953125	2325.046630859375	SC	0.0001322720130983	0.1439470746919357	4.101817362451258	0.0020173379815961	3.0	0.20254544913768768	0.024288922548294067	2357.76513671875	74.7451171875	2383.223876953125	58.17724609375
Exp2_SC_tune_varix_beta0.1_dim8_METH	Exp2_SC_tune_varix_beta0.1_dim8_METH	varix_B0.1	METH	8	0.0	0.13590750098228455	0.143777534365654	2514.58203125	2533.67578125	SC	0.0023554067339865	0.0382563532387526	4.356979943420215	1.1992295550088471e-05	3.0	0.1324426531791687	0.0034648478031158447	2524.465087890625	9.883056640625	2547.03564453125	13.35986328125
Exp2_SC_tune_varix_beta0.1_dim8_RNA	Exp2_SC_tune_varix_beta0.1_dim8_RNA	varix_B0.1	RNA	8	0.0	0.27864283323287964	0.2977898120880127	2130.139892578125	2157.551025390625	SC	1.8476333048925665e-05	0.0998036848774429	4.758092591862571	0.0003904148175628	3.0	0.27011507749557495	0.008527755737304688	2153.559326171875	23.41943359375	2183.942138671875	26.39111328125
Exp2_SC_tune_varix_beta0.1_dim8_RNA-METH	Exp2_SC_tune_varix_beta0.1_dim8_RNA-METH	varix_B0.1	METH+RNA	8	0.0	0.27341896295547485	0.2811352014541626	2147.427001953125	2171.66748046875	SC	0.0004498108472372	0.254140688897375	4.488678320971888	0.0012841132542012	3.0	0.26745933294296265	0.005959630012512207	2163.461181640625	16.0341796875	2194.617919921875	22.950439453125
Exp2_SC_tune_varix_beta1_dim29_METH	Exp2_SC_tune_varix_beta1_dim29_METH	varix_B1	METH	29	0.0	0.13911570608615875	0.15639425814151764	2503.264404296875	2548.07958984375	SC	0.018373299571237	0.1183725997056307	3.36642825270294	0.0022058974205147	3.0	0.13600659370422363	0.0031091123819351196	2509.23095703125	5.966552734375	2562.9072265625	14.82763671875
Exp2_SC_tune_varix_beta1_dim29_RNA	Exp2_SC_tune_varix_beta1_dim29_RNA	varix_B1	RNA	29	0.0	0.28364306688308716	0.2809441089630127	2115.489013671875	2178.491455078125	SC	0.0057409558265259	0.4075419332022608	1.4827506069679233	0.0002256906841226	3.0	0.2728966772556305	0.010746389627456665	2147.516845703125	32.02783203125	2215.628173828125	37.13671875
Exp2_SC_tune_varix_beta1_dim29_RNA-METH	Exp2_SC_tune_varix_beta1_dim29_RNA-METH	varix_B1	METH+RNA	29	0.0	0.27688390016555786	0.31114932894706726	2137.941162109375	2197.05908203125	SC	0.0001786156916018	0.0856307735117284	4.086186153928181	0.0031456611492357	3.0	0.2712073028087616	0.005676597356796265	2152.39013671875	14.448974609375	2225.642822265625	28.583740234375
Exp2_SC_tune_varix_beta1_dim2_METH	Exp2_SC_tune_varix_beta1_dim2_METH	varix_B1	METH	2	0.0	0.08435474336147308	0.08531864732503891	2664.27734375	2709.00634765625	SC	0.0039352597315452	0.1282739096762232	8.279712044450148	0.0032893678514629	3.0	0.07280977070331573	0.011544972658157349	2696.255859375	31.978515625	2739.493896484375	30.487548828125
Exp2_SC_tune_varix_beta1_dim2_RNA	Exp2_SC_tune_varix_beta1_dim2_RNA	varix_B1	RNA	2	0.0	0.21351318061351776	0.24126800894737244	2327.258056640625	2440.2568359375	SC	0.0003319468741086	0.0973075324683314	1.4976282509569327	0.0006010531023338	3.0	0.18902820348739624	0.02448497712612152	2399.462646484375	72.20458984375	2457.88427734375	17.62744140625
Exp2_SC_tune_varix_beta1_dim2_RNA-METH	Exp2_SC_tune_varix_beta1_dim2_RNA-METH	varix_B1	METH+RNA	2	0.0	0.20310039818286896	0.21039995551109314	2356.667724609375	2447.71630859375	SC	0.0075340263579055	0.0412719393556539	7.482240348208522	0.0006919658882144	3.0	0.18443723022937775	0.01866316795349121	2411.358642578125	54.69091796875	2471.21142578125	23.4951171875
Exp2_SC_tune_varix_beta1_dim8_METH	Exp2_SC_tune_varix_beta1_dim8_METH	varix_B1	METH	8	0.0	0.1254604458808899	0.1307062953710556	2544.980224609375	2589.853515625	SC	0.0086136753690439	0.1521798227082028	4.548634342100144	0.0003376683854853	3.0	0.12211564183235168	0.003344804048538208	2553.542236328125	8.56201171875	2600.314208984375	10.460693359375
Exp2_SC_tune_varix_beta1_dim8_RNA	Exp2_SC_tune_varix_beta1_dim8_RNA	varix_B1	RNA	8	0.0	0.26530832052230835	0.28155794739723206	2167.96923828125	2233.152099609375	SC	0.0403444686028554	0.0744167766871793	3.5450330174860234	8.977039280896144e-05	3.0	0.25378745794296265	0.011520862579345703	2199.224853515625	31.255615234375	2263.9677734375	30.815673828125
Exp2_SC_tune_varix_beta1_dim8_RNA-METH	Exp2_SC_tune_varix_beta1_dim8_RNA-METH	varix_B1	METH+RNA	8	0.0	0.247821643948555	0.25542956590652466	2220.428466796875	2283.054443359375	SC	0.0480414366956829	0.0186222506504475	17.749123398819034	0.003318172102278	2.0	0.2509811818599701	-0.0031595379114151	2211.388427734375	-9.0400390625	2278.881591796875	-4.1728515625
