# Supplementary material for: AUTOENCODIX: a generalized and versatile framework to train and evaluate autoencoders for biological representation learning and beyond
Source: Nat Comput Sci. 2025 Dec 9;6(1):96–108. doi: 10.1038/s43588-025-00916-4 (PMC12855006; doi:10.1038/s43588-025-00916-4)
Supplement: Supplementary file 6 — Statistical source data. [file 43588_2025_916_MOESM6_ESM.txt]

	run_id	dataset	ontology_type	param_to_test	ontology_dim	randomness	repetition	beta	drop_out	learn_rate	corr_to_other_repetition	std_dev	R2_valid	VAE_loss_valid
Exp3_TCGA_Chr_rand1_B1_MT	Exp3_TCGA_Chr_rand1_B1	TCGA	Chr	beta	MT	random	1	0.001	0.5	0.0001	0.005224336720520824	0.0024909717325701463	0.38344377279281616	85692.87872314453
Exp3_TCGA_Chr_rand1_B1_Y	Exp3_TCGA_Chr_rand1_B1	TCGA	Chr	beta	Y	random	1	0.001	0.5	0.0001	0.42020898769839243	0.3236507032480139	0.38344377279281616	85692.87872314453
Exp3_TCGA_Chr_rand1_B1_21	Exp3_TCGA_Chr_rand1_B1	TCGA	Chr	beta	21	random	1	0.001	0.5	0.0001	0.22357031234766772	0.2640616273625888	0.38344377279281616	85692.87872314453
Exp3_TCGA_Chr_rand1_B1_13	Exp3_TCGA_Chr_rand1_B1	TCGA	Chr	beta	13	random	1	0.001	0.5	0.0001	0.29057235970001527	0.04150530099614027	0.38344377279281616	85692.87872314453
Exp3_TCGA_Chr_rand1_B1_18	Exp3_TCGA_Chr_rand1_B1	TCGA	Chr	beta	18	random	1	0.001	0.5	0.0001	0.4516917895732232	0.24715635130750616	0.38344377279281616	85692.87872314453
Exp3_TCGA_Chr_rand1_B1_22	Exp3_TCGA_Chr_rand1_B1	TCGA	Chr	beta	22	random	1	0.001	0.5	0.0001	0.25459800573929803	0.3378304876390411	0.38344377279281616	85692.87872314453
Exp3_TCGA_Chr_rand1_B1_20	Exp3_TCGA_Chr_rand1_B1	TCGA	Chr	beta	20	random	1	0.001	0.5	0.0001	0.9951323917597352	0.00030934915451378425	0.38344377279281616	85692.87872314453
Exp3_TCGA_Chr_rand1_B1_X	Exp3_TCGA_Chr_rand1_B1	TCGA	Chr	beta	X	random	1	0.001	0.5	0.0001	0.9933397087427696	0.0004407435759250862	0.38344377279281616	85692.87872314453
Exp3_TCGA_Chr_rand1_B1_15	Exp3_TCGA_Chr_rand1_B1	TCGA	Chr	beta	15	random	1	0.001	0.5	0.0001	0.4242916491249994	0.35809700801832317	0.38344377279281616	85692.87872314453
Exp3_TCGA_Chr_rand1_B1_14	Exp3_TCGA_Chr_rand1_B1	TCGA	Chr	beta	14	random	1	0.001	0.5	0.0001	0.2009575682595584	0.1309605989177606	0.38344377279281616	85692.87872314453
Exp3_TCGA_Chr_rand1_B1_10	Exp3_TCGA_Chr_rand1_B1	TCGA	Chr	beta	10	random	1	0.001	0.5	0.0001	0.2873618567776687	0.30781942695800807	0.38344377279281616	85692.87872314453
Exp3_TCGA_Chr_rand1_B1_9	Exp3_TCGA_Chr_rand1_B1	TCGA	Chr	beta	9	random	1	0.001	0.5	0.0001	0.1262785424613245	0.07611062517230807	0.38344377279281616	85692.87872314453
Exp3_TCGA_Chr_rand1_B1_8	Exp3_TCGA_Chr_rand1_B1	TCGA	Chr	beta	8	random	1	0.001	0.5	0.0001	0.9963855909811115	0.00022214881614289483	0.38344377279281616	85692.87872314453
Exp3_TCGA_Chr_rand1_B1_16	Exp3_TCGA_Chr_rand1_B1	TCGA	Chr	beta	16	random	1	0.001	0.5	0.0001	0.3006259044577948	0.3713233594310948	0.38344377279281616	85692.87872314453
Exp3_TCGA_Chr_rand1_B1_4	Exp3_TCGA_Chr_rand1_B1	TCGA	Chr	beta	4	random	1	0.001	0.5	0.0001	0.09102928959063405	0.013598879828070039	0.38344377279281616	85692.87872314453
Exp3_TCGA_Chr_rand1_B1_5	Exp3_TCGA_Chr_rand1_B1	TCGA	Chr	beta	5	random	1	0.001	0.5	0.0001	0.5450096760323525	0.4370691701275932	0.38344377279281616	85692.87872314453
Exp3_TCGA_Chr_rand1_B1_7	Exp3_TCGA_Chr_rand1_B1	TCGA	Chr	beta	7	random	1	0.001	0.5	0.0001	0.06639060197970842	0.03778466038860423	0.38344377279281616	85692.87872314453
Exp3_TCGA_Chr_rand1_B1_6	Exp3_TCGA_Chr_rand1_B1	TCGA	Chr	beta	6	random	1	0.001	0.5	0.0001	0.13462739430241874	0.09966860841877193	0.38344377279281616	85692.87872314453
Exp3_TCGA_Chr_rand1_B1_19	Exp3_TCGA_Chr_rand1_B1	TCGA	Chr	beta	19	random	1	0.001	0.5	0.0001	0.9904345401877028	0.0006634556835383006	0.38344377279281616	85692.87872314453
Exp3_TCGA_Chr_rand1_B1_12	Exp3_TCGA_Chr_rand1_B1	TCGA	Chr	beta	12	random	1	0.001	0.5	0.0001	0.06689513018047892	0.022768459472776587	0.38344377279281616	85692.87872314453
Exp3_TCGA_Chr_rand1_B1_11	Exp3_TCGA_Chr_rand1_B1	TCGA	Chr	beta	11	random	1	0.001	0.5	0.0001	0.16387818355657505	0.09390623238762655	0.38344377279281616	85692.87872314453
Exp3_TCGA_Chr_rand1_B1_3	Exp3_TCGA_Chr_rand1_B1	TCGA	Chr	beta	3	random	1	0.001	0.5	0.0001	0.784132300695	0.36532705483928124	0.38344377279281616	85692.87872314453
Exp3_TCGA_Chr_rand1_B1_17	Exp3_TCGA_Chr_rand1_B1	TCGA	Chr	beta	17	random	1	0.001	0.5	0.0001	0.7899901040158201	0.33057692682797657	0.38344377279281616	85692.87872314453
Exp3_TCGA_Chr_rand1_B1_2	Exp3_TCGA_Chr_rand1_B1	TCGA	Chr	beta	2	random	1	0.001	0.5	0.0001	0.08470902659522736	0.0571626887754151	0.38344377279281616	85692.87872314453
Exp3_TCGA_Chr_rand1_B1_1	Exp3_TCGA_Chr_rand1_B1	TCGA	Chr	beta	1	random	1	0.001	0.5	0.0001	0.9926239638524453	0.003844201202426923	0.38344377279281616	85692.87872314453
Exp3_TCGA_Chr_rand1_B2_MT	Exp3_TCGA_Chr_rand1_B2	TCGA	Chr	beta	MT	random	1	0.01	0.5	0.0001	0.008010019271387388	0.003657920080197559	0.37579774856567383	23106.68487548828
Exp3_TCGA_Chr_rand1_B2_Y	Exp3_TCGA_Chr_rand1_B2	TCGA	Chr	beta	Y	random	1	0.01	0.5	0.0001	0.04859192644047437	0.03248535199380371	0.37579774856567383	23106.68487548828
Exp3_TCGA_Chr_rand1_B2_21	Exp3_TCGA_Chr_rand1_B2	TCGA	Chr	beta	21	random	1	0.01	0.5	0.0001	0.5715090930403449	0.3299360907288774	0.37579774856567383	23106.68487548828
Exp3_TCGA_Chr_rand1_B2_13	Exp3_TCGA_Chr_rand1_B2	TCGA	Chr	beta	13	random	1	0.01	0.5	0.0001	0.27027530458925003	0.2540342342367137	0.37579774856567383	23106.68487548828
Exp3_TCGA_Chr_rand1_B2_18	Exp3_TCGA_Chr_rand1_B2	TCGA	Chr	beta	18	random	1	0.01	0.5	0.0001	0.3443354073032182	0.3723378488704326	0.37579774856567383	23106.68487548828
Exp3_TCGA_Chr_rand1_B2_22	Exp3_TCGA_Chr_rand1_B2	TCGA	Chr	beta	22	random	1	0.01	0.5	0.0001	0.5529662614090474	0.02128099410211456	0.37579774856567383	23106.68487548828
Exp3_TCGA_Chr_rand1_B2_20	Exp3_TCGA_Chr_rand1_B2	TCGA	Chr	beta	20	random	1	0.01	0.5	0.0001	0.9927296659798561	0.0017202555116036216	0.37579774856567383	23106.68487548828
Exp3_TCGA_Chr_rand1_B2_X	Exp3_TCGA_Chr_rand1_B2	TCGA	Chr	beta	X	random	1	0.01	0.5	0.0001	0.9919083624924261	0.0004246725347829036	0.37579774856567383	23106.68487548828
Exp3_TCGA_Chr_rand1_B2_15	Exp3_TCGA_Chr_rand1_B2	TCGA	Chr	beta	15	random	1	0.01	0.5	0.0001	0.24806668694328118	0.3238732610123313	0.37579774856567383	23106.68487548828
Exp3_TCGA_Chr_rand1_B2_14	Exp3_TCGA_Chr_rand1_B2	TCGA	Chr	beta	14	random	1	0.01	0.5	0.0001	0.14687477337450178	0.13122870817583754	0.37579774856567383	23106.68487548828
Exp3_TCGA_Chr_rand1_B2_10	Exp3_TCGA_Chr_rand1_B2	TCGA	Chr	beta	10	random	1	0.01	0.5	0.0001	0.09846254983981516	0.04408202168958914	0.37579774856567383	23106.68487548828
Exp3_TCGA_Chr_rand1_B2_9	Exp3_TCGA_Chr_rand1_B2	TCGA	Chr	beta	9	random	1	0.01	0.5	0.0001	0.0934505354831517	0.0655921892213521	0.37579774856567383	23106.68487548828
Exp3_TCGA_Chr_rand1_B2_8	Exp3_TCGA_Chr_rand1_B2	TCGA	Chr	beta	8	random	1	0.01	0.5	0.0001	0.9958201548325561	6.890751106410112e-05	0.37579774856567383	23106.68487548828
Exp3_TCGA_Chr_rand1_B2_16	Exp3_TCGA_Chr_rand1_B2	TCGA	Chr	beta	16	random	1	0.01	0.5	0.0001	0.29299199228434464	0.2012333116063271	0.37579774856567383	23106.68487548828
Exp3_TCGA_Chr_rand1_B2_4	Exp3_TCGA_Chr_rand1_B2	TCGA	Chr	beta	4	random	1	0.01	0.5	0.0001	0.07818262707769204	0.02876122004204573	0.37579774856567383	23106.68487548828
Exp3_TCGA_Chr_rand1_B2_5	Exp3_TCGA_Chr_rand1_B2	TCGA	Chr	beta	5	random	1	0.01	0.5	0.0001	0.021535917894440437	0.020644433327743943	0.37579774856567383	23106.68487548828
Exp3_TCGA_Chr_rand1_B2_7	Exp3_TCGA_Chr_rand1_B2	TCGA	Chr	beta	7	random	1	0.01	0.5	0.0001	0.09656732271571077	0.059827041289538654	0.37579774856567383	23106.68487548828
Exp3_TCGA_Chr_rand1_B2_6	Exp3_TCGA_Chr_rand1_B2	TCGA	Chr	beta	6	random	1	0.01	0.5	0.0001	0.3190893265326298	0.3879089509549986	0.37579774856567383	23106.68487548828
Exp3_TCGA_Chr_rand1_B2_19	Exp3_TCGA_Chr_rand1_B2	TCGA	Chr	beta	19	random	1	0.01	0.5	0.0001	0.9735607899157246	0.012939052420161912	0.37579774856567383	23106.68487548828
Exp3_TCGA_Chr_rand1_B2_12	Exp3_TCGA_Chr_rand1_B2	TCGA	Chr	beta	12	random	1	0.01	0.5	0.0001	0.31541856973087934	0.37516327557785034	0.37579774856567383	23106.68487548828
Exp3_TCGA_Chr_rand1_B2_11	Exp3_TCGA_Chr_rand1_B2	TCGA	Chr	beta	11	random	1	0.01	0.5	0.0001	0.1588414661276215	0.09718484562283937	0.37579774856567383	23106.68487548828
Exp3_TCGA_Chr_rand1_B2_3	Exp3_TCGA_Chr_rand1_B2	TCGA	Chr	beta	3	random	1	0.01	0.5	0.0001	0.9940397061954561	0.0027272406594804482	0.37579774856567383	23106.68487548828
Exp3_TCGA_Chr_rand1_B2_17	Exp3_TCGA_Chr_rand1_B2	TCGA	Chr	beta	17	random	1	0.01	0.5	0.0001	0.9860307384856712	0.0021018376060420695	0.37579774856567383	23106.68487548828
Exp3_TCGA_Chr_rand1_B2_2	Exp3_TCGA_Chr_rand1_B2	TCGA	Chr	beta	2	random	1	0.01	0.5	0.0001	0.33624168031118207	0.3795126276834987	0.37579774856567383	23106.68487548828
Exp3_TCGA_Chr_rand1_B2_1	Exp3_TCGA_Chr_rand1_B2	TCGA	Chr	beta	1	random	1	0.01	0.5	0.0001	0.9942827864393927	0.00020414324141860023	0.37579774856567383	23106.68487548828
Exp3_TCGA_Chr_rand1_B3_MT	Exp3_TCGA_Chr_rand1_B3	TCGA	Chr	beta	MT	random	1	0.1	0.5	0.0001	0.0052503663204908485	0.002440474712767307	0.31943339109420776	2983.4259033203125
Exp3_TCGA_Chr_rand1_B3_Y	Exp3_TCGA_Chr_rand1_B3	TCGA	Chr	beta	Y	random	1	0.1	0.5	0.0001	0.007891396336242511	0.004028224349689501	0.31943339109420776	2983.4259033203125
Exp3_TCGA_Chr_rand1_B3_21	Exp3_TCGA_Chr_rand1_B3	TCGA	Chr	beta	21	random	1	0.1	0.5	0.0001	0.5453434987333862	0.27582916879157976	0.31943339109420776	2983.4259033203125
Exp3_TCGA_Chr_rand1_B3_13	Exp3_TCGA_Chr_rand1_B3	TCGA	Chr	beta	13	random	1	0.1	0.5	0.0001	0.3289188850454247	0.3788583300732063	0.31943339109420776	2983.4259033203125
Exp3_TCGA_Chr_rand1_B3_18	Exp3_TCGA_Chr_rand1_B3	TCGA	Chr	beta	18	random	1	0.1	0.5	0.0001	0.18845780936548978	0.18345195530772165	0.31943339109420776	2983.4259033203125
Exp3_TCGA_Chr_rand1_B3_22	Exp3_TCGA_Chr_rand1_B3	TCGA	Chr	beta	22	random	1	0.1	0.5	0.0001	0.7471268678597874	0.20443973119535977	0.31943339109420776	2983.4259033203125
Exp3_TCGA_Chr_rand1_B3_20	Exp3_TCGA_Chr_rand1_B3	TCGA	Chr	beta	20	random	1	0.1	0.5	0.0001	0.9740984089923816	0.0016729085072737598	0.31943339109420776	2983.4259033203125
Exp3_TCGA_Chr_rand1_B3_X	Exp3_TCGA_Chr_rand1_B3	TCGA	Chr	beta	X	random	1	0.1	0.5	0.0001	0.9697007524349044	0.003762271862540438	0.31943339109420776	2983.4259033203125
Exp3_TCGA_Chr_rand1_B3_15	Exp3_TCGA_Chr_rand1_B3	TCGA	Chr	beta	15	random	1	0.1	0.5	0.0001	0.24307241820896858	0.23488653490174946	0.31943339109420776	2983.4259033203125
Exp3_TCGA_Chr_rand1_B3_14	Exp3_TCGA_Chr_rand1_B3	TCGA	Chr	beta	14	random	1	0.1	0.5	0.0001	0.3398700768013506	0.21767184818373309	0.31943339109420776	2983.4259033203125
Exp3_TCGA_Chr_rand1_B3_10	Exp3_TCGA_Chr_rand1_B3	TCGA	Chr	beta	10	random	1	0.1	0.5	0.0001	0.256035978747407	0.18945801225295436	0.31943339109420776	2983.4259033203125
Exp3_TCGA_Chr_rand1_B3_9	Exp3_TCGA_Chr_rand1_B3	TCGA	Chr	beta	9	random	1	0.1	0.5	0.0001	0.20286486829943118	0.21482116641026935	0.31943339109420776	2983.4259033203125
Exp3_TCGA_Chr_rand1_B3_8	Exp3_TCGA_Chr_rand1_B3	TCGA	Chr	beta	8	random	1	0.1	0.5	0.0001	0.985871186631138	6.988741135947521e-05	0.31943339109420776	2983.4259033203125
Exp3_TCGA_Chr_rand1_B3_16	Exp3_TCGA_Chr_rand1_B3	TCGA	Chr	beta	16	random	1	0.1	0.5	0.0001	0.3948551832991086	0.2168618364800561	0.31943339109420776	2983.4259033203125
Exp3_TCGA_Chr_rand1_B3_4	Exp3_TCGA_Chr_rand1_B3	TCGA	Chr	beta	4	random	1	0.1	0.5	0.0001	0.3236043138503004	0.15583653270709658	0.31943339109420776	2983.4259033203125
Exp3_TCGA_Chr_rand1_B3_5	Exp3_TCGA_Chr_rand1_B3	TCGA	Chr	beta	5	random	1	0.1	0.5	0.0001	0.9731052157113018	0.002013230581935732	0.31943339109420776	2983.4259033203125
Exp3_TCGA_Chr_rand1_B3_7	Exp3_TCGA_Chr_rand1_B3	TCGA	Chr	beta	7	random	1	0.1	0.5	0.0001	0.36950202264479165	0.30496246371736246	0.31943339109420776	2983.4259033203125
Exp3_TCGA_Chr_rand1_B3_6	Exp3_TCGA_Chr_rand1_B3	TCGA	Chr	beta	6	random	1	0.1	0.5	0.0001	0.11443381588805754	0.08694546336085075	0.31943339109420776	2983.4259033203125
Exp3_TCGA_Chr_rand1_B3_19	Exp3_TCGA_Chr_rand1_B3	TCGA	Chr	beta	19	random	1	0.1	0.5	0.0001	0.9543881527988307	0.0010723259421110427	0.31943339109420776	2983.4259033203125
Exp3_TCGA_Chr_rand1_B3_12	Exp3_TCGA_Chr_rand1_B3	TCGA	Chr	beta	12	random	1	0.1	0.5	0.0001	0.7623889241636628	0.3645068956959262	0.31943339109420776	2983.4259033203125
Exp3_TCGA_Chr_rand1_B3_11	Exp3_TCGA_Chr_rand1_B3	TCGA	Chr	beta	11	random	1	0.1	0.5	0.0001	0.1611018838963476	0.09062030881425605	0.31943339109420776	2983.4259033203125
Exp3_TCGA_Chr_rand1_B3_3	Exp3_TCGA_Chr_rand1_B3	TCGA	Chr	beta	3	random	1	0.1	0.5	0.0001	0.9888437127108891	0.0004353894512092458	0.31943339109420776	2983.4259033203125
Exp3_TCGA_Chr_rand1_B3_17	Exp3_TCGA_Chr_rand1_B3	TCGA	Chr	beta	17	random	1	0.1	0.5	0.0001	0.960932489323185	0.0009162939677834453	0.31943339109420776	2983.4259033203125
Exp3_TCGA_Chr_rand1_B3_2	Exp3_TCGA_Chr_rand1_B3	TCGA	Chr	beta	2	random	1	0.1	0.5	0.0001	0.5732001999617535	0.32047423145594217	0.31943339109420776	2983.4259033203125
Exp3_TCGA_Chr_rand1_B3_1	Exp3_TCGA_Chr_rand1_B3	TCGA	Chr	beta	1	random	1	0.1	0.5	0.0001	0.9845793419921551	0.0007932118675487761	0.31943339109420776	2983.4259033203125
Exp3_TCGA_Chr_rand1_B4_MT	Exp3_TCGA_Chr_rand1_B4	TCGA	Chr	beta	MT	random	1	0.5	0.5	0.0001	0.012358610543736524	0.008930213929652485	0.23864708840847015	517.0899658203125
Exp3_TCGA_Chr_rand1_B4_Y	Exp3_TCGA_Chr_rand1_B4	TCGA	Chr	beta	Y	random	1	0.5	0.5	0.0001	0.007813082133864668	0.00454878216374485	0.23864708840847015	517.0899658203125
Exp3_TCGA_Chr_rand1_B4_21	Exp3_TCGA_Chr_rand1_B4	TCGA	Chr	beta	21	random	1	0.5	0.5	0.0001	0.3563304255375056	0.32226417622772213	0.23864708840847015	517.0899658203125
Exp3_TCGA_Chr_rand1_B4_13	Exp3_TCGA_Chr_rand1_B4	TCGA	Chr	beta	13	random	1	0.5	0.5	0.0001	0.13634044009706364	0.036786353595068856	0.23864708840847015	517.0899658203125
Exp3_TCGA_Chr_rand1_B4_18	Exp3_TCGA_Chr_rand1_B4	TCGA	Chr	beta	18	random	1	0.5	0.5	0.0001	0.8108888359059355	0.04730512744936519	0.23864708840847015	517.0899658203125
Exp3_TCGA_Chr_rand1_B4_22	Exp3_TCGA_Chr_rand1_B4	TCGA	Chr	beta	22	random	1	0.5	0.5	0.0001	0.36507857127751814	0.24946782639685616	0.23864708840847015	517.0899658203125
Exp3_TCGA_Chr_rand1_B4_20	Exp3_TCGA_Chr_rand1_B4	TCGA	Chr	beta	20	random	1	0.5	0.5	0.0001	0.9384773188205741	0.0010741018451001958	0.23864708840847015	517.0899658203125
Exp3_TCGA_Chr_rand1_B4_X	Exp3_TCGA_Chr_rand1_B4	TCGA	Chr	beta	X	random	1	0.5	0.5	0.0001	0.9293288566478353	0.0015479761374827317	0.23864708840847015	517.0899658203125
Exp3_TCGA_Chr_rand1_B4_15	Exp3_TCGA_Chr_rand1_B4	TCGA	Chr	beta	15	random	1	0.5	0.5	0.0001	0.18816697226133222	0.17147846534885064	0.23864708840847015	517.0899658203125
Exp3_TCGA_Chr_rand1_B4_14	Exp3_TCGA_Chr_rand1_B4	TCGA	Chr	beta	14	random	1	0.5	0.5	0.0001	0.40570157876068347	0.2516824572676299	0.23864708840847015	517.0899658203125
Exp3_TCGA_Chr_rand1_B4_10	Exp3_TCGA_Chr_rand1_B4	TCGA	Chr	beta	10	random	1	0.5	0.5	0.0001	0.36570511369147585	0.11945841037837651	0.23864708840847015	517.0899658203125
Exp3_TCGA_Chr_rand1_B4_9	Exp3_TCGA_Chr_rand1_B4	TCGA	Chr	beta	9	random	1	0.5	0.5	0.0001	0.3193209122587872	0.19641671805117145	0.23864708840847015	517.0899658203125
Exp3_TCGA_Chr_rand1_B4_8	Exp3_TCGA_Chr_rand1_B4	TCGA	Chr	beta	8	random	1	0.5	0.5	0.0001	0.9637429289306441	0.0007133874277114312	0.23864708840847015	517.0899658203125
Exp3_TCGA_Chr_rand1_B4_16	Exp3_TCGA_Chr_rand1_B4	TCGA	Chr	beta	16	random	1	0.5	0.5	0.0001	0.5582842234252036	0.21301574502381493	0.23864708840847015	517.0899658203125
Exp3_TCGA_Chr_rand1_B4_4	Exp3_TCGA_Chr_rand1_B4	TCGA	Chr	beta	4	random	1	0.5	0.5	0.0001	0.38585971005340874	0.34458287962112494	0.23864708840847015	517.0899658203125
Exp3_TCGA_Chr_rand1_B4_5	Exp3_TCGA_Chr_rand1_B4	TCGA	Chr	beta	5	random	1	0.5	0.5	0.0001	0.7146226371380368	0.38185534279907735	0.23864708840847015	517.0899658203125
Exp3_TCGA_Chr_rand1_B4_7	Exp3_TCGA_Chr_rand1_B4	TCGA	Chr	beta	7	random	1	0.5	0.5	0.0001	0.8694440065860984	0.028827772327641173	0.23864708840847015	517.0899658203125
Exp3_TCGA_Chr_rand1_B4_6	Exp3_TCGA_Chr_rand1_B4	TCGA	Chr	beta	6	random	1	0.5	0.5	0.0001	0.10269287341851575	0.05357961184078862	0.23864708840847015	517.0899658203125
Exp3_TCGA_Chr_rand1_B4_19	Exp3_TCGA_Chr_rand1_B4	TCGA	Chr	beta	19	random	1	0.5	0.5	0.0001	0.8836250060096754	0.0017762082805364285	0.23864708840847015	517.0899658203125
Exp3_TCGA_Chr_rand1_B4_12	Exp3_TCGA_Chr_rand1_B4	TCGA	Chr	beta	12	random	1	0.5	0.5	0.0001	0.9271800811389521	0.0028487931079152584	0.23864708840847015	517.0899658203125
Exp3_TCGA_Chr_rand1_B4_11	Exp3_TCGA_Chr_rand1_B4	TCGA	Chr	beta	11	random	1	0.5	0.5	0.0001	0.5733086665613623	0.24719167739636172	0.23864708840847015	517.0899658203125
Exp3_TCGA_Chr_rand1_B4_3	Exp3_TCGA_Chr_rand1_B4	TCGA	Chr	beta	3	random	1	0.5	0.5	0.0001	0.964797218456878	0.0006636926360026588	0.23864708840847015	517.0899658203125
Exp3_TCGA_Chr_rand1_B4_17	Exp3_TCGA_Chr_rand1_B4	TCGA	Chr	beta	17	random	1	0.5	0.5	0.0001	0.7039874028329008	0.32078144200149283	0.23864708840847015	517.0899658203125
Exp3_TCGA_Chr_rand1_B4_2	Exp3_TCGA_Chr_rand1_B4	TCGA	Chr	beta	2	random	1	0.5	0.5	0.0001	0.5886619946489142	0.31912039098951	0.23864708840847015	517.0899658203125
Exp3_TCGA_Chr_rand1_B4_1	Exp3_TCGA_Chr_rand1_B4	TCGA	Chr	beta	1	random	1	0.5	0.5	0.0001	0.9566561575876025	0.0005002263213680625	0.23864708840847015	517.0899658203125
Exp3_TCGA_Chr_rand1_B5_MT	Exp3_TCGA_Chr_rand1_B5	TCGA	Chr	beta	MT	random	1	1.0	0.5	0.0001	0.008953041729016892	0.006934260066625913	0.20282942056655884	216.2530517578125
Exp3_TCGA_Chr_rand1_B5_Y	Exp3_TCGA_Chr_rand1_B5	TCGA	Chr	beta	Y	random	1	1.0	0.5	0.0001	0.1746052887024565	0.16963860601383546	0.20282942056655884	216.2530517578125
Exp3_TCGA_Chr_rand1_B5_21	Exp3_TCGA_Chr_rand1_B5	TCGA	Chr	beta	21	random	1	1.0	0.5	0.0001	0.4528430524859687	0.18252365169920406	0.20282942056655884	216.2530517578125
Exp3_TCGA_Chr_rand1_B5_13	Exp3_TCGA_Chr_rand1_B5	TCGA	Chr	beta	13	random	1	1.0	0.5	0.0001	0.5189426617432539	0.2017944815131146	0.20282942056655884	216.2530517578125
Exp3_TCGA_Chr_rand1_B5_18	Exp3_TCGA_Chr_rand1_B5	TCGA	Chr	beta	18	random	1	1.0	0.5	0.0001	0.3552626209247041	0.24983343164189167	0.20282942056655884	216.2530517578125
Exp3_TCGA_Chr_rand1_B5_22	Exp3_TCGA_Chr_rand1_B5	TCGA	Chr	beta	22	random	1	1.0	0.5	0.0001	0.5426763820510847	0.3109293913938199	0.20282942056655884	216.2530517578125
Exp3_TCGA_Chr_rand1_B5_20	Exp3_TCGA_Chr_rand1_B5	TCGA	Chr	beta	20	random	1	1.0	0.5	0.0001	0.9087324000221648	0.0012718815499274253	0.20282942056655884	216.2530517578125
Exp3_TCGA_Chr_rand1_B5_X	Exp3_TCGA_Chr_rand1_B5	TCGA	Chr	beta	X	random	1	1.0	0.5	0.0001	0.8948577537223854	0.0011885246023475458	0.20282942056655884	216.2530517578125
Exp3_TCGA_Chr_rand1_B5_15	Exp3_TCGA_Chr_rand1_B5	TCGA	Chr	beta	15	random	1	1.0	0.5	0.0001	0.47582204248809695	0.38532518164753654	0.20282942056655884	216.2530517578125
Exp3_TCGA_Chr_rand1_B5_14	Exp3_TCGA_Chr_rand1_B5	TCGA	Chr	beta	14	random	1	1.0	0.5	0.0001	0.32734601657684737	0.24963396546919464	0.20282942056655884	216.2530517578125
Exp3_TCGA_Chr_rand1_B5_10	Exp3_TCGA_Chr_rand1_B5	TCGA	Chr	beta	10	random	1	1.0	0.5	0.0001	0.5123959500058204	0.26283125883883934	0.20282942056655884	216.2530517578125
Exp3_TCGA_Chr_rand1_B5_9	Exp3_TCGA_Chr_rand1_B5	TCGA	Chr	beta	9	random	1	1.0	0.5	0.0001	0.12984309965177165	0.0603051876806472	0.20282942056655884	216.2530517578125
Exp3_TCGA_Chr_rand1_B5_8	Exp3_TCGA_Chr_rand1_B5	TCGA	Chr	beta	8	random	1	1.0	0.5	0.0001	0.9469777023505275	0.0009664675419888933	0.20282942056655884	216.2530517578125
Exp3_TCGA_Chr_rand1_B5_16	Exp3_TCGA_Chr_rand1_B5	TCGA	Chr	beta	16	random	1	1.0	0.5	0.0001	0.7132521614935436	0.034106658795935475	0.20282942056655884	216.2530517578125
Exp3_TCGA_Chr_rand1_B5_4	Exp3_TCGA_Chr_rand1_B5	TCGA	Chr	beta	4	random	1	1.0	0.5	0.0001	0.7048368449287042	0.18145895456571715	0.20282942056655884	216.2530517578125
Exp3_TCGA_Chr_rand1_B5_5	Exp3_TCGA_Chr_rand1_B5	TCGA	Chr	beta	5	random	1	1.0	0.5	0.0001	0.8917965773649548	0.0012267146056212127	0.20282942056655884	216.2530517578125
Exp3_TCGA_Chr_rand1_B5_7	Exp3_TCGA_Chr_rand1_B5	TCGA	Chr	beta	7	random	1	1.0	0.5	0.0001	0.8452797899159485	0.0068899262743795375	0.20282942056655884	216.2530517578125
Exp3_TCGA_Chr_rand1_B5_6	Exp3_TCGA_Chr_rand1_B5	TCGA	Chr	beta	6	random	1	1.0	0.5	0.0001	0.40505273384938556	0.19376729830473682	0.20282942056655884	216.2530517578125
Exp3_TCGA_Chr_rand1_B5_19	Exp3_TCGA_Chr_rand1_B5	TCGA	Chr	beta	19	random	1	1.0	0.5	0.0001	0.8313838278974777	0.002113519467007389	0.20282942056655884	216.2530517578125
Exp3_TCGA_Chr_rand1_B5_12	Exp3_TCGA_Chr_rand1_B5	TCGA	Chr	beta	12	random	1	1.0	0.5	0.0001	0.8888051643812935	0.003974120723408112	0.20282942056655884	216.2530517578125
Exp3_TCGA_Chr_rand1_B5_11	Exp3_TCGA_Chr_rand1_B5	TCGA	Chr	beta	11	random	1	1.0	0.5	0.0001	0.6618910163040629	0.2782359774315574	0.20282942056655884	216.2530517578125
Exp3_TCGA_Chr_rand1_B5_3	Exp3_TCGA_Chr_rand1_B5	TCGA	Chr	beta	3	random	1	1.0	0.5	0.0001	0.7684284952289171	0.3047107180757848	0.20282942056655884	216.2530517578125
Exp3_TCGA_Chr_rand1_B5_17	Exp3_TCGA_Chr_rand1_B5	TCGA	Chr	beta	17	random	1	1.0	0.5	0.0001	0.8347051716438446	0.001165788204556749	0.20282942056655884	216.2530517578125
Exp3_TCGA_Chr_rand1_B5_2	Exp3_TCGA_Chr_rand1_B5	TCGA	Chr	beta	2	random	1	1.0	0.5	0.0001	0.16185142017445728	0.11091168622433308	0.20282942056655884	216.2530517578125
Exp3_TCGA_Chr_rand1_B5_1	Exp3_TCGA_Chr_rand1_B5	TCGA	Chr	beta	1	random	1	1.0	0.5	0.0001	0.9334720682819044	0.0009756218864567334	0.20282942056655884	216.2530517578125
Exp3_TCGA_Chr_rand1_D1_MT	Exp3_TCGA_Chr_rand1_D1	TCGA	Chr	drop_out	MT	random	1	0.1	0.0	0.0001	0.0030633297249807578	0.001980624214135858	0.31834331154823303	2991.8734741210938
Exp3_TCGA_Chr_rand1_D1_Y	Exp3_TCGA_Chr_rand1_D1	TCGA	Chr	drop_out	Y	random	1	0.1	0.0	0.0001	0.39518813924990687	0.3874726375412104	0.31834331154823303	2991.8734741210938
Exp3_TCGA_Chr_rand1_D1_21	Exp3_TCGA_Chr_rand1_D1	TCGA	Chr	drop_out	21	random	1	0.1	0.0	0.0001	0.2922291924684985	0.3174651180461622	0.31834331154823303	2991.8734741210938
Exp3_TCGA_Chr_rand1_D1_13	Exp3_TCGA_Chr_rand1_D1	TCGA	Chr	drop_out	13	random	1	0.1	0.0	0.0001	0.22595208780116427	0.23092864531645563	0.31834331154823303	2991.8734741210938
Exp3_TCGA_Chr_rand1_D1_18	Exp3_TCGA_Chr_rand1_D1	TCGA	Chr	drop_out	18	random	1	0.1	0.0	0.0001	0.2212936035046662	0.1762483455852083	0.31834331154823303	2991.8734741210938
Exp3_TCGA_Chr_rand1_D1_22	Exp3_TCGA_Chr_rand1_D1	TCGA	Chr	drop_out	22	random	1	0.1	0.0	0.0001	0.7989314383521924	0.07208811944306533	0.31834331154823303	2991.8734741210938
Exp3_TCGA_Chr_rand1_D1_20	Exp3_TCGA_Chr_rand1_D1	TCGA	Chr	drop_out	20	random	1	0.1	0.0	0.0001	0.9700679081051319	0.0020890637795769546	0.31834331154823303	2991.8734741210938
Exp3_TCGA_Chr_rand1_D1_X	Exp3_TCGA_Chr_rand1_D1	TCGA	Chr	drop_out	X	random	1	0.1	0.0	0.0001	0.9674528676660801	0.0006646316983655925	0.31834331154823303	2991.8734741210938
Exp3_TCGA_Chr_rand1_D1_15	Exp3_TCGA_Chr_rand1_D1	TCGA	Chr	drop_out	15	random	1	0.1	0.0	0.0001	0.39452275215330834	0.29700064372328655	0.31834331154823303	2991.8734741210938
Exp3_TCGA_Chr_rand1_D1_14	Exp3_TCGA_Chr_rand1_D1	TCGA	Chr	drop_out	14	random	1	0.1	0.0	0.0001	0.4524740739876958	0.35911317599434783	0.31834331154823303	2991.8734741210938
Exp3_TCGA_Chr_rand1_D1_10	Exp3_TCGA_Chr_rand1_D1	TCGA	Chr	drop_out	10	random	1	0.1	0.0	0.0001	0.16716860518651572	0.1284743713010545	0.31834331154823303	2991.8734741210938
Exp3_TCGA_Chr_rand1_D1_9	Exp3_TCGA_Chr_rand1_D1	TCGA	Chr	drop_out	9	random	1	0.1	0.0	0.0001	0.17327485186850528	0.10450621735709664	0.31834331154823303	2991.8734741210938
Exp3_TCGA_Chr_rand1_D1_8	Exp3_TCGA_Chr_rand1_D1	TCGA	Chr	drop_out	8	random	1	0.1	0.0	0.0001	0.9810562153398911	0.0002473682970628097	0.31834331154823303	2991.8734741210938
Exp3_TCGA_Chr_rand1_D1_16	Exp3_TCGA_Chr_rand1_D1	TCGA	Chr	drop_out	16	random	1	0.1	0.0	0.0001	0.11403447922655721	0.039648766997548504	0.31834331154823303	2991.8734741210938
Exp3_TCGA_Chr_rand1_D1_4	Exp3_TCGA_Chr_rand1_D1	TCGA	Chr	drop_out	4	random	1	0.1	0.0	0.0001	0.3583272106097204	0.2368756220468015	0.31834331154823303	2991.8734741210938
Exp3_TCGA_Chr_rand1_D1_5	Exp3_TCGA_Chr_rand1_D1	TCGA	Chr	drop_out	5	random	1	0.1	0.0	0.0001	0.7773635296179271	0.3018527958110854	0.31834331154823303	2991.8734741210938
Exp3_TCGA_Chr_rand1_D1_7	Exp3_TCGA_Chr_rand1_D1	TCGA	Chr	drop_out	7	random	1	0.1	0.0	0.0001	0.5674468029897807	0.31922717434344233	0.31834331154823303	2991.8734741210938
Exp3_TCGA_Chr_rand1_D1_6	Exp3_TCGA_Chr_rand1_D1	TCGA	Chr	drop_out	6	random	1	0.1	0.0	0.0001	0.26234080694817485	0.34213337648968145	0.31834331154823303	2991.8734741210938
Exp3_TCGA_Chr_rand1_D1_19	Exp3_TCGA_Chr_rand1_D1	TCGA	Chr	drop_out	19	random	1	0.1	0.0	0.0001	0.9348578602718314	0.0050876827829704355	0.31834331154823303	2991.8734741210938
Exp3_TCGA_Chr_rand1_D1_12	Exp3_TCGA_Chr_rand1_D1	TCGA	Chr	drop_out	12	random	1	0.1	0.0	0.0001	0.963020840653189	0.0021631403121405253	0.31834331154823303	2991.8734741210938
Exp3_TCGA_Chr_rand1_D1_11	Exp3_TCGA_Chr_rand1_D1	TCGA	Chr	drop_out	11	random	1	0.1	0.0	0.0001	0.4322699588651069	0.2523775654003353	0.31834331154823303	2991.8734741210938
Exp3_TCGA_Chr_rand1_D1_3	Exp3_TCGA_Chr_rand1_D1	TCGA	Chr	drop_out	3	random	1	0.1	0.0	0.0001	0.9873105105224362	0.0004419573115864448	0.31834331154823303	2991.8734741210938
Exp3_TCGA_Chr_rand1_D1_17	Exp3_TCGA_Chr_rand1_D1	TCGA	Chr	drop_out	17	random	1	0.1	0.0	0.0001	0.9519574100818874	0.0003508580123603235	0.31834331154823303	2991.8734741210938
Exp3_TCGA_Chr_rand1_D1_2	Exp3_TCGA_Chr_rand1_D1	TCGA	Chr	drop_out	2	random	1	0.1	0.0	0.0001	0.6493033330144141	0.28302208828267217	0.31834331154823303	2991.8734741210938
Exp3_TCGA_Chr_rand1_D1_1	Exp3_TCGA_Chr_rand1_D1	TCGA	Chr	drop_out	1	random	1	0.1	0.0	0.0001	0.981902894951474	0.00018112704492756346	0.31834331154823303	2991.8734741210938
Exp3_TCGA_Chr_rand1_D2_MT	Exp3_TCGA_Chr_rand1_D2	TCGA	Chr	drop_out	MT	random	1	0.1	0.1	0.0001	0.009064806521075516	0.004405287677360206	0.324306845664978	3008.9288330078125
Exp3_TCGA_Chr_rand1_D2_Y	Exp3_TCGA_Chr_rand1_D2	TCGA	Chr	drop_out	Y	random	1	0.1	0.1	0.0001	0.013433147591943254	0.008920848428352515	0.324306845664978	3008.9288330078125
Exp3_TCGA_Chr_rand1_D2_21	Exp3_TCGA_Chr_rand1_D2	TCGA	Chr	drop_out	21	random	1	0.1	0.1	0.0001	0.6748038434743607	0.33343902246917834	0.324306845664978	3008.9288330078125
Exp3_TCGA_Chr_rand1_D2_13	Exp3_TCGA_Chr_rand1_D2	TCGA	Chr	drop_out	13	random	1	0.1	0.1	0.0001	0.09901306118333045	0.04005728484621691	0.324306845664978	3008.9288330078125
Exp3_TCGA_Chr_rand1_D2_18	Exp3_TCGA_Chr_rand1_D2	TCGA	Chr	drop_out	18	random	1	0.1	0.1	0.0001	0.3936631440343823	0.2793175091401238	0.324306845664978	3008.9288330078125
Exp3_TCGA_Chr_rand1_D2_22	Exp3_TCGA_Chr_rand1_D2	TCGA	Chr	drop_out	22	random	1	0.1	0.1	0.0001	0.624215655546301	0.09452288775101356	0.324306845664978	3008.9288330078125
Exp3_TCGA_Chr_rand1_D2_20	Exp3_TCGA_Chr_rand1_D2	TCGA	Chr	drop_out	20	random	1	0.1	0.1	0.0001	0.9755392841670073	0.000342680716758116	0.324306845664978	3008.9288330078125
Exp3_TCGA_Chr_rand1_D2_X	Exp3_TCGA_Chr_rand1_D2	TCGA	Chr	drop_out	X	random	1	0.1	0.1	0.0001	0.9737984447298104	0.0006242623610626292	0.324306845664978	3008.9288330078125
Exp3_TCGA_Chr_rand1_D2_15	Exp3_TCGA_Chr_rand1_D2	TCGA	Chr	drop_out	15	random	1	0.1	0.1	0.0001	0.29400850690424324	0.33633521720718673	0.324306845664978	3008.9288330078125
Exp3_TCGA_Chr_rand1_D2_14	Exp3_TCGA_Chr_rand1_D2	TCGA	Chr	drop_out	14	random	1	0.1	0.1	0.0001	0.5395327996630483	0.4022023455655798	0.324306845664978	3008.9288330078125
Exp3_TCGA_Chr_rand1_D2_10	Exp3_TCGA_Chr_rand1_D2	TCGA	Chr	drop_out	10	random	1	0.1	0.1	0.0001	0.32512973125117833	0.34210696819731845	0.324306845664978	3008.9288330078125
Exp3_TCGA_Chr_rand1_D2_9	Exp3_TCGA_Chr_rand1_D2	TCGA	Chr	drop_out	9	random	1	0.1	0.1	0.0001	0.16587048141697422	0.15458548938406977	0.324306845664978	3008.9288330078125
Exp3_TCGA_Chr_rand1_D2_8	Exp3_TCGA_Chr_rand1_D2	TCGA	Chr	drop_out	8	random	1	0.1	0.1	0.0001	0.9840527814117209	0.00022107202362027896	0.324306845664978	3008.9288330078125
Exp3_TCGA_Chr_rand1_D2_16	Exp3_TCGA_Chr_rand1_D2	TCGA	Chr	drop_out	16	random	1	0.1	0.1	0.0001	0.3118682114945118	0.19614003737601426	0.324306845664978	3008.9288330078125
Exp3_TCGA_Chr_rand1_D2_4	Exp3_TCGA_Chr_rand1_D2	TCGA	Chr	drop_out	4	random	1	0.1	0.1	0.0001	0.304069054236342	0.2940645742416092	0.324306845664978	3008.9288330078125
Exp3_TCGA_Chr_rand1_D2_5	Exp3_TCGA_Chr_rand1_D2	TCGA	Chr	drop_out	5	random	1	0.1	0.1	0.0001	0.9623691603423441	0.0019680609484022025	0.324306845664978	3008.9288330078125
Exp3_TCGA_Chr_rand1_D2_7	Exp3_TCGA_Chr_rand1_D2	TCGA	Chr	drop_out	7	random	1	0.1	0.1	0.0001	0.2039745375791613	0.23907763672695492	0.324306845664978	3008.9288330078125
Exp3_TCGA_Chr_rand1_D2_6	Exp3_TCGA_Chr_rand1_D2	TCGA	Chr	drop_out	6	random	1	0.1	0.1	0.0001	0.38258454288427185	0.3282944193399225	0.324306845664978	3008.9288330078125
Exp3_TCGA_Chr_rand1_D2_19	Exp3_TCGA_Chr_rand1_D2	TCGA	Chr	drop_out	19	random	1	0.1	0.1	0.0001	0.9489574077811131	0.004370192422244268	0.324306845664978	3008.9288330078125
Exp3_TCGA_Chr_rand1_D2_12	Exp3_TCGA_Chr_rand1_D2	TCGA	Chr	drop_out	12	random	1	0.1	0.1	0.0001	0.9701260727072554	0.001042266045467033	0.324306845664978	3008.9288330078125
Exp3_TCGA_Chr_rand1_D2_11	Exp3_TCGA_Chr_rand1_D2	TCGA	Chr	drop_out	11	random	1	0.1	0.1	0.0001	0.12748920255529547	0.04837436190069813	0.324306845664978	3008.9288330078125
Exp3_TCGA_Chr_rand1_D2_3	Exp3_TCGA_Chr_rand1_D2	TCGA	Chr	drop_out	3	random	1	0.1	0.1	0.0001	0.9872801060119898	0.0013427362157269254	0.324306845664978	3008.9288330078125
Exp3_TCGA_Chr_rand1_D2_17	Exp3_TCGA_Chr_rand1_D2	TCGA	Chr	drop_out	17	random	1	0.1	0.1	0.0001	0.9552565920057569	0.0009352784056284288	0.324306845664978	3008.9288330078125
Exp3_TCGA_Chr_rand1_D2_2	Exp3_TCGA_Chr_rand1_D2	TCGA	Chr	drop_out	2	random	1	0.1	0.1	0.0001	0.10637257617122586	0.10590868027188916	0.324306845664978	3008.9288330078125
Exp3_TCGA_Chr_rand1_D2_1	Exp3_TCGA_Chr_rand1_D2	TCGA	Chr	drop_out	1	random	1	0.1	0.1	0.0001	0.9833760728896399	0.0004460953512086203	0.324306845664978	3008.9288330078125
Exp3_TCGA_Chr_rand1_D3_MT	Exp3_TCGA_Chr_rand1_D3	TCGA	Chr	drop_out	MT	random	1	0.1	0.25	0.0001	0.011549733451124113	0.006446518574098498	0.3235072195529938	3118.4967041015625
Exp3_TCGA_Chr_rand1_D3_Y	Exp3_TCGA_Chr_rand1_D3	TCGA	Chr	drop_out	Y	random	1	0.1	0.25	0.0001	0.004427271480616158	0.003919110886492822	0.3235072195529938	3118.4967041015625
Exp3_TCGA_Chr_rand1_D3_21	Exp3_TCGA_Chr_rand1_D3	TCGA	Chr	drop_out	21	random	1	0.1	0.25	0.0001	0.4533364910477401	0.4130881819648132	0.3235072195529938	3118.4967041015625
Exp3_TCGA_Chr_rand1_D3_13	Exp3_TCGA_Chr_rand1_D3	TCGA	Chr	drop_out	13	random	1	0.1	0.25	0.0001	0.2588941824655658	0.1303526292847129	0.3235072195529938	3118.4967041015625
Exp3_TCGA_Chr_rand1_D3_18	Exp3_TCGA_Chr_rand1_D3	TCGA	Chr	drop_out	18	random	1	0.1	0.25	0.0001	0.10905477236420924	0.024539578107639404	0.3235072195529938	3118.4967041015625
Exp3_TCGA_Chr_rand1_D3_22	Exp3_TCGA_Chr_rand1_D3	TCGA	Chr	drop_out	22	random	1	0.1	0.25	0.0001	0.7062275235353328	0.07369207988726256	0.3235072195529938	3118.4967041015625
Exp3_TCGA_Chr_rand1_D3_20	Exp3_TCGA_Chr_rand1_D3	TCGA	Chr	drop_out	20	random	1	0.1	0.25	0.0001	0.9763403158788782	0.00043979550421016417	0.3235072195529938	3118.4967041015625
Exp3_TCGA_Chr_rand1_D3_X	Exp3_TCGA_Chr_rand1_D3	TCGA	Chr	drop_out	X	random	1	0.1	0.25	0.0001	0.9755006481870069	0.0011307468834814355	0.3235072195529938	3118.4967041015625
Exp3_TCGA_Chr_rand1_D3_15	Exp3_TCGA_Chr_rand1_D3	TCGA	Chr	drop_out	15	random	1	0.1	0.25	0.0001	0.3716963879063434	0.32546195518986654	0.3235072195529938	3118.4967041015625
Exp3_TCGA_Chr_rand1_D3_14	Exp3_TCGA_Chr_rand1_D3	TCGA	Chr	drop_out	14	random	1	0.1	0.25	0.0001	0.539832037391109	0.38936367082595236	0.3235072195529938	3118.4967041015625
Exp3_TCGA_Chr_rand1_D3_10	Exp3_TCGA_Chr_rand1_D3	TCGA	Chr	drop_out	10	random	1	0.1	0.25	0.0001	0.1901623503932258	0.13843005778500628	0.3235072195529938	3118.4967041015625
Exp3_TCGA_Chr_rand1_D3_9	Exp3_TCGA_Chr_rand1_D3	TCGA	Chr	drop_out	9	random	1	0.1	0.25	0.0001	0.20815979129600343	0.06796306073580415	0.3235072195529938	3118.4967041015625
Exp3_TCGA_Chr_rand1_D3_8	Exp3_TCGA_Chr_rand1_D3	TCGA	Chr	drop_out	8	random	1	0.1	0.25	0.0001	0.9853033970074953	0.0002638071358048065	0.3235072195529938	3118.4967041015625
Exp3_TCGA_Chr_rand1_D3_16	Exp3_TCGA_Chr_rand1_D3	TCGA	Chr	drop_out	16	random	1	0.1	0.25	0.0001	0.2909901402454391	0.2725614258182446	0.3235072195529938	3118.4967041015625
Exp3_TCGA_Chr_rand1_D3_4	Exp3_TCGA_Chr_rand1_D3	TCGA	Chr	drop_out	4	random	1	0.1	0.25	0.0001	0.09793127006499117	0.04051095677128587	0.3235072195529938	3118.4967041015625
Exp3_TCGA_Chr_rand1_D3_5	Exp3_TCGA_Chr_rand1_D3	TCGA	Chr	drop_out	5	random	1	0.1	0.25	0.0001	0.9683385600590491	0.003032877871274883	0.3235072195529938	3118.4967041015625
Exp3_TCGA_Chr_rand1_D3_7	Exp3_TCGA_Chr_rand1_D3	TCGA	Chr	drop_out	7	random	1	0.1	0.25	0.0001	0.1704206528629022	0.08053536820006225	0.3235072195529938	3118.4967041015625
Exp3_TCGA_Chr_rand1_D3_6	Exp3_TCGA_Chr_rand1_D3	TCGA	Chr	drop_out	6	random	1	0.1	0.25	0.0001	0.31752051567689027	0.159703999366984	0.3235072195529938	3118.4967041015625
Exp3_TCGA_Chr_rand1_D3_19	Exp3_TCGA_Chr_rand1_D3	TCGA	Chr	drop_out	19	random	1	0.1	0.25	0.0001	0.9445183802572282	0.009851241262306328	0.3235072195529938	3118.4967041015625
Exp3_TCGA_Chr_rand1_D3_12	Exp3_TCGA_Chr_rand1_D3	TCGA	Chr	drop_out	12	random	1	0.1	0.25	0.0001	0.9717791531577689	0.0005833359353780613	0.3235072195529938	3118.4967041015625
Exp3_TCGA_Chr_rand1_D3_11	Exp3_TCGA_Chr_rand1_D3	TCGA	Chr	drop_out	11	random	1	0.1	0.25	0.0001	0.28528292130070276	0.286549569688154	0.3235072195529938	3118.4967041015625
Exp3_TCGA_Chr_rand1_D3_3	Exp3_TCGA_Chr_rand1_D3	TCGA	Chr	drop_out	3	random	1	0.1	0.25	0.0001	0.9868174292039757	0.001219563298566144	0.3235072195529938	3118.4967041015625
Exp3_TCGA_Chr_rand1_D3_17	Exp3_TCGA_Chr_rand1_D3	TCGA	Chr	drop_out	17	random	1	0.1	0.25	0.0001	0.9592891326418249	0.0018072960157467508	0.3235072195529938	3118.4967041015625
Exp3_TCGA_Chr_rand1_D3_2	Exp3_TCGA_Chr_rand1_D3	TCGA	Chr	drop_out	2	random	1	0.1	0.25	0.0001	0.3095575863093266	0.3247714591368874	0.3235072195529938	3118.4967041015625
Exp3_TCGA_Chr_rand1_D3_1	Exp3_TCGA_Chr_rand1_D3	TCGA	Chr	drop_out	1	random	1	0.1	0.25	0.0001	0.9845320868787132	0.0005585792358971798	0.3235072195529938	3118.4967041015625
Exp3_TCGA_Chr_rand1_D4_MT	Exp3_TCGA_Chr_rand1_D4	TCGA	Chr	drop_out	MT	random	1	0.1	0.5	0.0001	0.012745914596634713	0.0056560045086294095	0.30862557888031006	2855.430908203125
Exp3_TCGA_Chr_rand1_D4_Y	Exp3_TCGA_Chr_rand1_D4	TCGA	Chr	drop_out	Y	random	1	0.1	0.5	0.0001	0.012887922441784489	0.0060547576945135006	0.30862557888031006	2855.430908203125
Exp3_TCGA_Chr_rand1_D4_21	Exp3_TCGA_Chr_rand1_D4	TCGA	Chr	drop_out	21	random	1	0.1	0.5	0.0001	0.2876751578924034	0.34095309036430155	0.30862557888031006	2855.430908203125
Exp3_TCGA_Chr_rand1_D4_13	Exp3_TCGA_Chr_rand1_D4	TCGA	Chr	drop_out	13	random	1	0.1	0.5	0.0001	0.06254264499080757	0.05430201679168058	0.30862557888031006	2855.430908203125
Exp3_TCGA_Chr_rand1_D4_18	Exp3_TCGA_Chr_rand1_D4	TCGA	Chr	drop_out	18	random	1	0.1	0.5	0.0001	0.13548751947432677	0.049932239347870756	0.30862557888031006	2855.430908203125
Exp3_TCGA_Chr_rand1_D4_22	Exp3_TCGA_Chr_rand1_D4	TCGA	Chr	drop_out	22	random	1	0.1	0.5	0.0001	0.6911843625681822	0.21580494580523463	0.30862557888031006	2855.430908203125
Exp3_TCGA_Chr_rand1_D4_20	Exp3_TCGA_Chr_rand1_D4	TCGA	Chr	drop_out	20	random	1	0.1	0.5	0.0001	0.9751496241764921	0.00045310775181598133	0.30862557888031006	2855.430908203125
Exp3_TCGA_Chr_rand1_D4_X	Exp3_TCGA_Chr_rand1_D4	TCGA	Chr	drop_out	X	random	1	0.1	0.5	0.0001	0.9741175300649396	0.0016356970608868825	0.30862557888031006	2855.430908203125
Exp3_TCGA_Chr_rand1_D4_15	Exp3_TCGA_Chr_rand1_D4	TCGA	Chr	drop_out	15	random	1	0.1	0.5	0.0001	0.314957919762627	0.3410450012640807	0.30862557888031006	2855.430908203125
Exp3_TCGA_Chr_rand1_D4_14	Exp3_TCGA_Chr_rand1_D4	TCGA	Chr	drop_out	14	random	1	0.1	0.5	0.0001	0.32884502524196535	0.34886461086831344	0.30862557888031006	2855.430908203125
Exp3_TCGA_Chr_rand1_D4_10	Exp3_TCGA_Chr_rand1_D4	TCGA	Chr	drop_out	10	random	1	0.1	0.5	0.0001	0.2338910748213977	0.31366603543627675	0.30862557888031006	2855.430908203125
Exp3_TCGA_Chr_rand1_D4_9	Exp3_TCGA_Chr_rand1_D4	TCGA	Chr	drop_out	9	random	1	0.1	0.5	0.0001	0.1480085176504932	0.03468809680356982	0.30862557888031006	2855.430908203125
Exp3_TCGA_Chr_rand1_D4_8	Exp3_TCGA_Chr_rand1_D4	TCGA	Chr	drop_out	8	random	1	0.1	0.5	0.0001	0.9860781738788168	0.0002464959091127077	0.30862557888031006	2855.430908203125
Exp3_TCGA_Chr_rand1_D4_16	Exp3_TCGA_Chr_rand1_D4	TCGA	Chr	drop_out	16	random	1	0.1	0.5	0.0001	0.15185941026558467	0.08350910230949288	0.30862557888031006	2855.430908203125
Exp3_TCGA_Chr_rand1_D4_4	Exp3_TCGA_Chr_rand1_D4	TCGA	Chr	drop_out	4	random	1	0.1	0.5	0.0001	0.1788568926389199	0.12421865821664853	0.30862557888031006	2855.430908203125
Exp3_TCGA_Chr_rand1_D4_5	Exp3_TCGA_Chr_rand1_D4	TCGA	Chr	drop_out	5	random	1	0.1	0.5	0.0001	0.9706912808981477	0.0036448648686955793	0.30862557888031006	2855.430908203125
Exp3_TCGA_Chr_rand1_D4_7	Exp3_TCGA_Chr_rand1_D4	TCGA	Chr	drop_out	7	random	1	0.1	0.5	0.0001	0.7447943057158565	0.3603423923112354	0.30862557888031006	2855.430908203125
Exp3_TCGA_Chr_rand1_D4_6	Exp3_TCGA_Chr_rand1_D4	TCGA	Chr	drop_out	6	random	1	0.1	0.5	0.0001	0.3419456238194709	0.2965914970502805	0.30862557888031006	2855.430908203125
Exp3_TCGA_Chr_rand1_D4_19	Exp3_TCGA_Chr_rand1_D4	TCGA	Chr	drop_out	19	random	1	0.1	0.5	0.0001	0.9457362930713736	0.010880219509014424	0.30862557888031006	2855.430908203125
Exp3_TCGA_Chr_rand1_D4_12	Exp3_TCGA_Chr_rand1_D4	TCGA	Chr	drop_out	12	random	1	0.1	0.5	0.0001	0.9724448607021439	0.0007179470813041192	0.30862557888031006	2855.430908203125
Exp3_TCGA_Chr_rand1_D4_11	Exp3_TCGA_Chr_rand1_D4	TCGA	Chr	drop_out	11	random	1	0.1	0.5	0.0001	0.49001934991591534	0.4169449182817889	0.30862557888031006	2855.430908203125
Exp3_TCGA_Chr_rand1_D4_3	Exp3_TCGA_Chr_rand1_D4	TCGA	Chr	drop_out	3	random	1	0.1	0.5	0.0001	0.98847600599433	0.000871424017580118	0.30862557888031006	2855.430908203125
Exp3_TCGA_Chr_rand1_D4_17	Exp3_TCGA_Chr_rand1_D4	TCGA	Chr	drop_out	17	random	1	0.1	0.5	0.0001	0.9597251331170024	0.0013836473640328265	0.30862557888031006	2855.430908203125
Exp3_TCGA_Chr_rand1_D4_2	Exp3_TCGA_Chr_rand1_D4	TCGA	Chr	drop_out	2	random	1	0.1	0.5	0.0001	0.3543333504982048	0.3724666595626365	0.30862557888031006	2855.430908203125
Exp3_TCGA_Chr_rand1_D4_1	Exp3_TCGA_Chr_rand1_D4	TCGA	Chr	drop_out	1	random	1	0.1	0.5	0.0001	0.9846024739520892	0.0005736201541868199	0.30862557888031006	2855.430908203125
Exp3_TCGA_Chr_rand1_D5_MT	Exp3_TCGA_Chr_rand1_D5	TCGA	Chr	drop_out	MT	random	1	0.1	0.9	0.0001	0.016930290899961307	0.005256308641010168	0.2671522796154022	1803.1155395507812
Exp3_TCGA_Chr_rand1_D5_Y	Exp3_TCGA_Chr_rand1_D5	TCGA	Chr	drop_out	Y	random	1	0.1	0.9	0.0001	0.010637192777274112	0.006035938097793299	0.2671522796154022	1803.1155395507812
Exp3_TCGA_Chr_rand1_D5_21	Exp3_TCGA_Chr_rand1_D5	TCGA	Chr	drop_out	21	random	1	0.1	0.9	0.0001	0.5494828778802308	0.33928502477953937	0.2671522796154022	1803.1155395507812
Exp3_TCGA_Chr_rand1_D5_13	Exp3_TCGA_Chr_rand1_D5	TCGA	Chr	drop_out	13	random	1	0.1	0.9	0.0001	0.6137871514450074	0.3256954638476767	0.2671522796154022	1803.1155395507812
Exp3_TCGA_Chr_rand1_D5_18	Exp3_TCGA_Chr_rand1_D5	TCGA	Chr	drop_out	18	random	1	0.1	0.9	0.0001	0.7161150288490963	0.2469294745063006	0.2671522796154022	1803.1155395507812
Exp3_TCGA_Chr_rand1_D5_22	Exp3_TCGA_Chr_rand1_D5	TCGA	Chr	drop_out	22	random	1	0.1	0.9	0.0001	0.27910305015262493	0.3936463788387318	0.2671522796154022	1803.1155395507812
Exp3_TCGA_Chr_rand1_D5_20	Exp3_TCGA_Chr_rand1_D5	TCGA	Chr	drop_out	20	random	1	0.1	0.9	0.0001	0.9741135169945127	0.00046696989168672345	0.2671522796154022	1803.1155395507812
Exp3_TCGA_Chr_rand1_D5_X	Exp3_TCGA_Chr_rand1_D5	TCGA	Chr	drop_out	X	random	1	0.1	0.9	0.0001	0.9697912144129688	0.0010654053484853599	0.2671522796154022	1803.1155395507812
Exp3_TCGA_Chr_rand1_D5_15	Exp3_TCGA_Chr_rand1_D5	TCGA	Chr	drop_out	15	random	1	0.1	0.9	0.0001	0.7102062982281998	0.3959426744135713	0.2671522796154022	1803.1155395507812
Exp3_TCGA_Chr_rand1_D5_14	Exp3_TCGA_Chr_rand1_D5	TCGA	Chr	drop_out	14	random	1	0.1	0.9	0.0001	0.479566225646006	0.39339295459006224	0.2671522796154022	1803.1155395507812
Exp3_TCGA_Chr_rand1_D5_10	Exp3_TCGA_Chr_rand1_D5	TCGA	Chr	drop_out	10	random	1	0.1	0.9	0.0001	0.40384088171450705	0.08573310583072363	0.2671522796154022	1803.1155395507812
Exp3_TCGA_Chr_rand1_D5_9	Exp3_TCGA_Chr_rand1_D5	TCGA	Chr	drop_out	9	random	1	0.1	0.9	0.0001	0.8961230877382607	0.06112892106903479	0.2671522796154022	1803.1155395507812
Exp3_TCGA_Chr_rand1_D5_8	Exp3_TCGA_Chr_rand1_D5	TCGA	Chr	drop_out	8	random	1	0.1	0.9	0.0001	0.9858155053668163	0.000135156834121324	0.2671522796154022	1803.1155395507812
Exp3_TCGA_Chr_rand1_D5_16	Exp3_TCGA_Chr_rand1_D5	TCGA	Chr	drop_out	16	random	1	0.1	0.9	0.0001	0.3574692290692375	0.2932788658420321	0.2671522796154022	1803.1155395507812
Exp3_TCGA_Chr_rand1_D5_4	Exp3_TCGA_Chr_rand1_D5	TCGA	Chr	drop_out	4	random	1	0.1	0.9	0.0001	0.40373062816779887	0.350758357409996	0.2671522796154022	1803.1155395507812
Exp3_TCGA_Chr_rand1_D5_5	Exp3_TCGA_Chr_rand1_D5	TCGA	Chr	drop_out	5	random	1	0.1	0.9	0.0001	0.9707135977691941	0.0018498077410396537	0.2671522796154022	1803.1155395507812
Exp3_TCGA_Chr_rand1_D5_7	Exp3_TCGA_Chr_rand1_D5	TCGA	Chr	drop_out	7	random	1	0.1	0.9	0.0001	0.5920376584645247	0.1784637489346067	0.2671522796154022	1803.1155395507812
Exp3_TCGA_Chr_rand1_D5_6	Exp3_TCGA_Chr_rand1_D5	TCGA	Chr	drop_out	6	random	1	0.1	0.9	0.0001	0.5565115945531206	0.29829626864545883	0.2671522796154022	1803.1155395507812
Exp3_TCGA_Chr_rand1_D5_19	Exp3_TCGA_Chr_rand1_D5	TCGA	Chr	drop_out	19	random	1	0.1	0.9	0.0001	0.8106971196043958	0.06266471680219991	0.2671522796154022	1803.1155395507812
Exp3_TCGA_Chr_rand1_D5_12	Exp3_TCGA_Chr_rand1_D5	TCGA	Chr	drop_out	12	random	1	0.1	0.9	0.0001	0.7662443841542336	0.35647589601525914	0.2671522796154022	1803.1155395507812
Exp3_TCGA_Chr_rand1_D5_11	Exp3_TCGA_Chr_rand1_D5	TCGA	Chr	drop_out	11	random	1	0.1	0.9	0.0001	0.17654733342484377	0.07211648344347031	0.2671522796154022	1803.1155395507812
Exp3_TCGA_Chr_rand1_D5_3	Exp3_TCGA_Chr_rand1_D5	TCGA	Chr	drop_out	3	random	1	0.1	0.9	0.0001	0.9884176456880971	0.0004046669967747955	0.2671522796154022	1803.1155395507812
Exp3_TCGA_Chr_rand1_D5_17	Exp3_TCGA_Chr_rand1_D5	TCGA	Chr	drop_out	17	random	1	0.1	0.9	0.0001	0.8528932794534247	0.06063380082726689	0.2671522796154022	1803.1155395507812
Exp3_TCGA_Chr_rand1_D5_2	Exp3_TCGA_Chr_rand1_D5	TCGA	Chr	drop_out	2	random	1	0.1	0.9	0.0001	0.4609951889372331	0.20788431486221948	0.2671522796154022	1803.1155395507812
Exp3_TCGA_Chr_rand1_D5_1	Exp3_TCGA_Chr_rand1_D5	TCGA	Chr	drop_out	1	random	1	0.1	0.9	0.0001	0.9841841920996087	0.00022548074996031343	0.2671522796154022	1803.1155395507812
Exp3_TCGA_Chr_rand1_L1_MT	Exp3_TCGA_Chr_rand1_L1	TCGA	Chr	learn_rate	MT	random	1	0.1	0.5	1e-06	0.009635326698229047	0.00948356993847729	-0.027565013617277145	55.04347324371338
Exp3_TCGA_Chr_rand1_L1_Y	Exp3_TCGA_Chr_rand1_L1	TCGA	Chr	learn_rate	Y	random	1	0.1	0.5	1e-06	0.014131252614590778	0.006727105785995079	-0.027565013617277145	55.04347324371338
Exp3_TCGA_Chr_rand1_L1_21	Exp3_TCGA_Chr_rand1_L1	TCGA	Chr	learn_rate	21	random	1	0.1	0.5	1e-06	0.0061792355732565914	0.0032616397848085235	-0.027565013617277145	55.04347324371338
Exp3_TCGA_Chr_rand1_L1_13	Exp3_TCGA_Chr_rand1_L1	TCGA	Chr	learn_rate	13	random	1	0.1	0.5	1e-06	0.012518481148359382	0.005684712534825983	-0.027565013617277145	55.04347324371338
Exp3_TCGA_Chr_rand1_L1_18	Exp3_TCGA_Chr_rand1_L1	TCGA	Chr	learn_rate	18	random	1	0.1	0.5	1e-06	0.0052395023689502124	0.003849992430885287	-0.027565013617277145	55.04347324371338
Exp3_TCGA_Chr_rand1_L1_22	Exp3_TCGA_Chr_rand1_L1	TCGA	Chr	learn_rate	22	random	1	0.1	0.5	1e-06	0.013928897200974446	0.005413851918009376	-0.027565013617277145	55.04347324371338
Exp3_TCGA_Chr_rand1_L1_20	Exp3_TCGA_Chr_rand1_L1	TCGA	Chr	learn_rate	20	random	1	0.1	0.5	1e-06	0.8703741729435108	0.033750012835781724	-0.027565013617277145	55.04347324371338
Exp3_TCGA_Chr_rand1_L1_X	Exp3_TCGA_Chr_rand1_L1	TCGA	Chr	learn_rate	X	random	1	0.1	0.5	1e-06	0.6878091130166958	0.017257859872718415	-0.027565013617277145	55.04347324371338
Exp3_TCGA_Chr_rand1_L1_15	Exp3_TCGA_Chr_rand1_L1	TCGA	Chr	learn_rate	15	random	1	0.1	0.5	1e-06	0.007631279094769365	0.004735313739039943	-0.027565013617277145	55.04347324371338
Exp3_TCGA_Chr_rand1_L1_14	Exp3_TCGA_Chr_rand1_L1	TCGA	Chr	learn_rate	14	random	1	0.1	0.5	1e-06	0.02045649416444073	0.017080300989134864	-0.027565013617277145	55.04347324371338
Exp3_TCGA_Chr_rand1_L1_10	Exp3_TCGA_Chr_rand1_L1	TCGA	Chr	learn_rate	10	random	1	0.1	0.5	1e-06	0.004842213581473805	0.0035896019629778246	-0.027565013617277145	55.04347324371338
Exp3_TCGA_Chr_rand1_L1_9	Exp3_TCGA_Chr_rand1_L1	TCGA	Chr	learn_rate	9	random	1	0.1	0.5	1e-06	0.006527574756279461	0.006004131738334111	-0.027565013617277145	55.04347324371338
Exp3_TCGA_Chr_rand1_L1_8	Exp3_TCGA_Chr_rand1_L1	TCGA	Chr	learn_rate	8	random	1	0.1	0.5	1e-06	0.9695418389017154	0.0038935614518366755	-0.027565013617277145	55.04347324371338
Exp3_TCGA_Chr_rand1_L1_16	Exp3_TCGA_Chr_rand1_L1	TCGA	Chr	learn_rate	16	random	1	0.1	0.5	1e-06	0.012587519173463799	0.0059160069279396614	-0.027565013617277145	55.04347324371338
Exp3_TCGA_Chr_rand1_L1_4	Exp3_TCGA_Chr_rand1_L1	TCGA	Chr	learn_rate	4	random	1	0.1	0.5	1e-06	0.010378965925447558	0.0036754023414344943	-0.027565013617277145	55.04347324371338
Exp3_TCGA_Chr_rand1_L1_5	Exp3_TCGA_Chr_rand1_L1	TCGA	Chr	learn_rate	5	random	1	0.1	0.5	1e-06	0.4708561295198783	0.273295014457532	-0.027565013617277145	55.04347324371338
Exp3_TCGA_Chr_rand1_L1_7	Exp3_TCGA_Chr_rand1_L1	TCGA	Chr	learn_rate	7	random	1	0.1	0.5	1e-06	0.2296843324985775	0.15582938851526737	-0.027565013617277145	55.04347324371338
Exp3_TCGA_Chr_rand1_L1_6	Exp3_TCGA_Chr_rand1_L1	TCGA	Chr	learn_rate	6	random	1	0.1	0.5	1e-06	0.008737269196404036	0.0059638309583211965	-0.027565013617277145	55.04347324371338
Exp3_TCGA_Chr_rand1_L1_19	Exp3_TCGA_Chr_rand1_L1	TCGA	Chr	learn_rate	19	random	1	0.1	0.5	1e-06	0.3549066781715033	0.024338507718289812	-0.027565013617277145	55.04347324371338
Exp3_TCGA_Chr_rand1_L1_12	Exp3_TCGA_Chr_rand1_L1	TCGA	Chr	learn_rate	12	random	1	0.1	0.5	1e-06	0.6183157451595201	0.04767136103422018	-0.027565013617277145	55.04347324371338
Exp3_TCGA_Chr_rand1_L1_11	Exp3_TCGA_Chr_rand1_L1	TCGA	Chr	learn_rate	11	random	1	0.1	0.5	1e-06	0.06925973748087022	0.024311582890587047	-0.027565013617277145	55.04347324371338
Exp3_TCGA_Chr_rand1_L1_3	Exp3_TCGA_Chr_rand1_L1	TCGA	Chr	learn_rate	3	random	1	0.1	0.5	1e-06	0.9079100270287032	0.007025829308875896	-0.027565013617277145	55.04347324371338
Exp3_TCGA_Chr_rand1_L1_17	Exp3_TCGA_Chr_rand1_L1	TCGA	Chr	learn_rate	17	random	1	0.1	0.5	1e-06	0.14329708914718814	0.03729676203347426	-0.027565013617277145	55.04347324371338
Exp3_TCGA_Chr_rand1_L1_2	Exp3_TCGA_Chr_rand1_L1	TCGA	Chr	learn_rate	2	random	1	0.1	0.5	1e-06	0.005830139500508183	0.005157900316408376	-0.027565013617277145	55.04347324371338
Exp3_TCGA_Chr_rand1_L1_1	Exp3_TCGA_Chr_rand1_L1	TCGA	Chr	learn_rate	1	random	1	0.1	0.5	1e-06	0.9112507349593754	0.010073853043308982	-0.027565013617277145	55.04347324371338
Exp3_TCGA_Chr_rand1_L2_MT	Exp3_TCGA_Chr_rand1_L2	TCGA	Chr	learn_rate	MT	random	1	0.1	0.5	1e-05	0.00453674782483924	0.003524407465651411	0.12281470000743866	1061.8939971923828
Exp3_TCGA_Chr_rand1_L2_Y	Exp3_TCGA_Chr_rand1_L2	TCGA	Chr	learn_rate	Y	random	1	0.1	0.5	1e-05	0.18541143190951537	0.1851200824992906	0.12281470000743866	1061.8939971923828
Exp3_TCGA_Chr_rand1_L2_21	Exp3_TCGA_Chr_rand1_L2	TCGA	Chr	learn_rate	21	random	1	0.1	0.5	1e-05	0.367612647533645	0.3140300257217372	0.12281470000743866	1061.8939971923828
Exp3_TCGA_Chr_rand1_L2_13	Exp3_TCGA_Chr_rand1_L2	TCGA	Chr	learn_rate	13	random	1	0.1	0.5	1e-05	0.9492308301747823	0.002148480243713492	0.12281470000743866	1061.8939971923828
Exp3_TCGA_Chr_rand1_L2_18	Exp3_TCGA_Chr_rand1_L2	TCGA	Chr	learn_rate	18	random	1	0.1	0.5	1e-05	0.7081495743260949	0.36943874721650277	0.12281470000743866	1061.8939971923828
Exp3_TCGA_Chr_rand1_L2_22	Exp3_TCGA_Chr_rand1_L2	TCGA	Chr	learn_rate	22	random	1	0.1	0.5	1e-05	0.47649188331673165	0.46483728570085747	0.12281470000743866	1061.8939971923828
Exp3_TCGA_Chr_rand1_L2_20	Exp3_TCGA_Chr_rand1_L2	TCGA	Chr	learn_rate	20	random	1	0.1	0.5	1e-05	0.9912009959159254	0.00013024786761014847	0.12281470000743866	1061.8939971923828
Exp3_TCGA_Chr_rand1_L2_X	Exp3_TCGA_Chr_rand1_L2	TCGA	Chr	learn_rate	X	random	1	0.1	0.5	1e-05	0.9858838457197103	0.00011917443428322872	0.12281470000743866	1061.8939971923828
Exp3_TCGA_Chr_rand1_L2_15	Exp3_TCGA_Chr_rand1_L2	TCGA	Chr	learn_rate	15	random	1	0.1	0.5	1e-05	0.5968916687138632	0.08499677430229402	0.12281470000743866	1061.8939971923828
Exp3_TCGA_Chr_rand1_L2_14	Exp3_TCGA_Chr_rand1_L2	TCGA	Chr	learn_rate	14	random	1	0.1	0.5	1e-05	0.5971201286603145	0.38309695869658655	0.12281470000743866	1061.8939971923828
Exp3_TCGA_Chr_rand1_L2_10	Exp3_TCGA_Chr_rand1_L2	TCGA	Chr	learn_rate	10	random	1	0.1	0.5	1e-05	0.963243405112697	0.001827636490767464	0.12281470000743866	1061.8939971923828
Exp3_TCGA_Chr_rand1_L2_9	Exp3_TCGA_Chr_rand1_L2	TCGA	Chr	learn_rate	9	random	1	0.1	0.5	1e-05	0.3273507988684101	0.35799358594062214	0.12281470000743866	1061.8939971923828
Exp3_TCGA_Chr_rand1_L2_8	Exp3_TCGA_Chr_rand1_L2	TCGA	Chr	learn_rate	8	random	1	0.1	0.5	1e-05	0.9947079533734808	8.150240787356063e-05	0.12281470000743866	1061.8939971923828
Exp3_TCGA_Chr_rand1_L2_16	Exp3_TCGA_Chr_rand1_L2	TCGA	Chr	learn_rate	16	random	1	0.1	0.5	1e-05	0.449923616087405	0.33423149489698856	0.12281470000743866	1061.8939971923828
Exp3_TCGA_Chr_rand1_L2_4	Exp3_TCGA_Chr_rand1_L2	TCGA	Chr	learn_rate	4	random	1	0.1	0.5	1e-05	0.7091716498309953	0.08308787978244213	0.12281470000743866	1061.8939971923828
Exp3_TCGA_Chr_rand1_L2_5	Exp3_TCGA_Chr_rand1_L2	TCGA	Chr	learn_rate	5	random	1	0.1	0.5	1e-05	0.9889358218110924	0.0002835621142021449	0.12281470000743866	1061.8939971923828
Exp3_TCGA_Chr_rand1_L2_7	Exp3_TCGA_Chr_rand1_L2	TCGA	Chr	learn_rate	7	random	1	0.1	0.5	1e-05	0.9755513674139475	0.0024245419811582637	0.12281470000743866	1061.8939971923828
Exp3_TCGA_Chr_rand1_L2_6	Exp3_TCGA_Chr_rand1_L2	TCGA	Chr	learn_rate	6	random	1	0.1	0.5	1e-05	0.5778148233148123	0.08102544085834863	0.12281470000743866	1061.8939971923828
Exp3_TCGA_Chr_rand1_L2_19	Exp3_TCGA_Chr_rand1_L2	TCGA	Chr	learn_rate	19	random	1	0.1	0.5	1e-05	0.9419561356641101	0.05378180656359391	0.12281470000743866	1061.8939971923828
Exp3_TCGA_Chr_rand1_L2_12	Exp3_TCGA_Chr_rand1_L2	TCGA	Chr	learn_rate	12	random	1	0.1	0.5	1e-05	0.9890802775718998	0.0003965683924146678	0.12281470000743866	1061.8939971923828
Exp3_TCGA_Chr_rand1_L2_11	Exp3_TCGA_Chr_rand1_L2	TCGA	Chr	learn_rate	11	random	1	0.1	0.5	1e-05	0.5590204795204753	0.40790272047634596	0.12281470000743866	1061.8939971923828
Exp3_TCGA_Chr_rand1_L2_3	Exp3_TCGA_Chr_rand1_L2	TCGA	Chr	learn_rate	3	random	1	0.1	0.5	1e-05	0.9937946116548635	0.00011770557854986116	0.12281470000743866	1061.8939971923828
Exp3_TCGA_Chr_rand1_L2_17	Exp3_TCGA_Chr_rand1_L2	TCGA	Chr	learn_rate	17	random	1	0.1	0.5	1e-05	0.6401614057403893	0.37781344598181854	0.12281470000743866	1061.8939971923828
Exp3_TCGA_Chr_rand1_L2_2	Exp3_TCGA_Chr_rand1_L2	TCGA	Chr	learn_rate	2	random	1	0.1	0.5	1e-05	0.17945524391789489	0.013867126328891562	0.12281470000743866	1061.8939971923828
Exp3_TCGA_Chr_rand1_L2_1	Exp3_TCGA_Chr_rand1_L2	TCGA	Chr	learn_rate	1	random	1	0.1	0.5	1e-05	0.9923381397816976	0.00010950461485296746	0.12281470000743866	1061.8939971923828
Exp3_TCGA_Chr_rand1_L3_MT	Exp3_TCGA_Chr_rand1_L3	TCGA	Chr	learn_rate	MT	random	1	0.1	0.5	0.0001	0.008592752628686655	0.006740132138501756	0.3274969458580017	2938.4893798828125
Exp3_TCGA_Chr_rand1_L3_Y	Exp3_TCGA_Chr_rand1_L3	TCGA	Chr	learn_rate	Y	random	1	0.1	0.5	0.0001	0.0027584564894763473	0.001462249667094787	0.3274969458580017	2938.4893798828125
Exp3_TCGA_Chr_rand1_L3_21	Exp3_TCGA_Chr_rand1_L3	TCGA	Chr	learn_rate	21	random	1	0.1	0.5	0.0001	0.04619003581380665	0.04492077016579393	0.3274969458580017	2938.4893798828125
Exp3_TCGA_Chr_rand1_L3_13	Exp3_TCGA_Chr_rand1_L3	TCGA	Chr	learn_rate	13	random	1	0.1	0.5	0.0001	0.3434690412450184	0.20593796538469183	0.3274969458580017	2938.4893798828125
Exp3_TCGA_Chr_rand1_L3_18	Exp3_TCGA_Chr_rand1_L3	TCGA	Chr	learn_rate	18	random	1	0.1	0.5	0.0001	0.16261736084526404	0.07162349130661692	0.3274969458580017	2938.4893798828125
Exp3_TCGA_Chr_rand1_L3_22	Exp3_TCGA_Chr_rand1_L3	TCGA	Chr	learn_rate	22	random	1	0.1	0.5	0.0001	0.2977887097482907	0.13646031284776805	0.3274969458580017	2938.4893798828125
Exp3_TCGA_Chr_rand1_L3_20	Exp3_TCGA_Chr_rand1_L3	TCGA	Chr	learn_rate	20	random	1	0.1	0.5	0.0001	0.9759463118495115	0.0005533037183550101	0.3274969458580017	2938.4893798828125
Exp3_TCGA_Chr_rand1_L3_X	Exp3_TCGA_Chr_rand1_L3	TCGA	Chr	learn_rate	X	random	1	0.1	0.5	0.0001	0.9742810230336185	0.0013739433849867236	0.3274969458580017	2938.4893798828125
Exp3_TCGA_Chr_rand1_L3_15	Exp3_TCGA_Chr_rand1_L3	TCGA	Chr	learn_rate	15	random	1	0.1	0.5	0.0001	0.32521057008022025	0.29107978772578674	0.3274969458580017	2938.4893798828125
Exp3_TCGA_Chr_rand1_L3_14	Exp3_TCGA_Chr_rand1_L3	TCGA	Chr	learn_rate	14	random	1	0.1	0.5	0.0001	0.07152970641712106	0.01943251515651847	0.3274969458580017	2938.4893798828125
Exp3_TCGA_Chr_rand1_L3_10	Exp3_TCGA_Chr_rand1_L3	TCGA	Chr	learn_rate	10	random	1	0.1	0.5	0.0001	0.09468831673060145	0.05524223287403964	0.3274969458580017	2938.4893798828125
Exp3_TCGA_Chr_rand1_L3_9	Exp3_TCGA_Chr_rand1_L3	TCGA	Chr	learn_rate	9	random	1	0.1	0.5	0.0001	0.07318529004264505	0.03631118340979269	0.3274969458580017	2938.4893798828125
Exp3_TCGA_Chr_rand1_L3_8	Exp3_TCGA_Chr_rand1_L3	TCGA	Chr	learn_rate	8	random	1	0.1	0.5	0.0001	0.9857791590439362	0.0001400036706734807	0.3274969458580017	2938.4893798828125
Exp3_TCGA_Chr_rand1_L3_16	Exp3_TCGA_Chr_rand1_L3	TCGA	Chr	learn_rate	16	random	1	0.1	0.5	0.0001	0.18659159582871662	0.24426244396914873	0.3274969458580017	2938.4893798828125
Exp3_TCGA_Chr_rand1_L3_4	Exp3_TCGA_Chr_rand1_L3	TCGA	Chr	learn_rate	4	random	1	0.1	0.5	0.0001	0.12381583968605397	0.09006233475693519	0.3274969458580017	2938.4893798828125
Exp3_TCGA_Chr_rand1_L3_5	Exp3_TCGA_Chr_rand1_L3	TCGA	Chr	learn_rate	5	random	1	0.1	0.5	0.0001	0.968882531307066	0.004599232892351954	0.3274969458580017	2938.4893798828125
Exp3_TCGA_Chr_rand1_L3_7	Exp3_TCGA_Chr_rand1_L3	TCGA	Chr	learn_rate	7	random	1	0.1	0.5	0.0001	0.24328449560765605	0.19664364634215273	0.3274969458580017	2938.4893798828125
Exp3_TCGA_Chr_rand1_L3_6	Exp3_TCGA_Chr_rand1_L3	TCGA	Chr	learn_rate	6	random	1	0.1	0.5	0.0001	0.16062845291544758	0.12520624762030616	0.3274969458580017	2938.4893798828125
Exp3_TCGA_Chr_rand1_L3_19	Exp3_TCGA_Chr_rand1_L3	TCGA	Chr	learn_rate	19	random	1	0.1	0.5	0.0001	0.9482863069036678	0.0032236229449254033	0.3274969458580017	2938.4893798828125
Exp3_TCGA_Chr_rand1_L3_12	Exp3_TCGA_Chr_rand1_L3	TCGA	Chr	learn_rate	12	random	1	0.1	0.5	0.0001	0.9738197574925682	0.00034364759034728027	0.3274969458580017	2938.4893798828125
Exp3_TCGA_Chr_rand1_L3_11	Exp3_TCGA_Chr_rand1_L3	TCGA	Chr	learn_rate	11	random	1	0.1	0.5	0.0001	0.5248823738594066	0.2919739572101849	0.3274969458580017	2938.4893798828125
Exp3_TCGA_Chr_rand1_L3_3	Exp3_TCGA_Chr_rand1_L3	TCGA	Chr	learn_rate	3	random	1	0.1	0.5	0.0001	0.9889591119283635	0.0001355164109677912	0.3274969458580017	2938.4893798828125
Exp3_TCGA_Chr_rand1_L3_17	Exp3_TCGA_Chr_rand1_L3	TCGA	Chr	learn_rate	17	random	1	0.1	0.5	0.0001	0.9543692784939554	0.007675611960308175	0.3274969458580017	2938.4893798828125
Exp3_TCGA_Chr_rand1_L3_2	Exp3_TCGA_Chr_rand1_L3	TCGA	Chr	learn_rate	2	random	1	0.1	0.5	0.0001	0.08373605829552065	0.050095791054272226	0.3274969458580017	2938.4893798828125
Exp3_TCGA_Chr_rand1_L3_1	Exp3_TCGA_Chr_rand1_L3	TCGA	Chr	learn_rate	1	random	1	0.1	0.5	0.0001	0.9846478731471123	3.083338736036343e-05	0.3274969458580017	2938.4893798828125
Exp3_TCGA_Chr_rand1_L4_MT	Exp3_TCGA_Chr_rand1_L4	TCGA	Chr	learn_rate	MT	random	1	0.1	0.5	0.001	0.010344139431342308	0.006565751026795534	0.4225154221057892	660.1296234130859
Exp3_TCGA_Chr_rand1_L4_Y	Exp3_TCGA_Chr_rand1_L4	TCGA	Chr	learn_rate	Y	random	1	0.1	0.5	0.001	0.12807994180788793	0.0666739009624977	0.4225154221057892	660.1296234130859
Exp3_TCGA_Chr_rand1_L4_21	Exp3_TCGA_Chr_rand1_L4	TCGA	Chr	learn_rate	21	random	1	0.1	0.5	0.001	0.10165139135613364	0.028721340375053913	0.4225154221057892	660.1296234130859
Exp3_TCGA_Chr_rand1_L4_13	Exp3_TCGA_Chr_rand1_L4	TCGA	Chr	learn_rate	13	random	1	0.1	0.5	0.001	0.09466664346429012	0.054444323192052446	0.4225154221057892	660.1296234130859
Exp3_TCGA_Chr_rand1_L4_18	Exp3_TCGA_Chr_rand1_L4	TCGA	Chr	learn_rate	18	random	1	0.1	0.5	0.001	0.07005290049924291	0.022376434685344948	0.4225154221057892	660.1296234130859
Exp3_TCGA_Chr_rand1_L4_22	Exp3_TCGA_Chr_rand1_L4	TCGA	Chr	learn_rate	22	random	1	0.1	0.5	0.001	0.06190476661856127	0.0344609300784877	0.4225154221057892	660.1296234130859
Exp3_TCGA_Chr_rand1_L4_20	Exp3_TCGA_Chr_rand1_L4	TCGA	Chr	learn_rate	20	random	1	0.1	0.5	0.001	0.9666808383543248	0.000574938320811694	0.4225154221057892	660.1296234130859
Exp3_TCGA_Chr_rand1_L4_X	Exp3_TCGA_Chr_rand1_L4	TCGA	Chr	learn_rate	X	random	1	0.1	0.5	0.001	0.7333871905122198	0.3909328393839061	0.4225154221057892	660.1296234130859
Exp3_TCGA_Chr_rand1_L4_15	Exp3_TCGA_Chr_rand1_L4	TCGA	Chr	learn_rate	15	random	1	0.1	0.5	0.001	0.06612694028999658	0.04133189870831553	0.4225154221057892	660.1296234130859
Exp3_TCGA_Chr_rand1_L4_14	Exp3_TCGA_Chr_rand1_L4	TCGA	Chr	learn_rate	14	random	1	0.1	0.5	0.001	0.029664705561216614	0.025124037697093794	0.4225154221057892	660.1296234130859
Exp3_TCGA_Chr_rand1_L4_10	Exp3_TCGA_Chr_rand1_L4	TCGA	Chr	learn_rate	10	random	1	0.1	0.5	0.001	0.13606406778588734	0.06870756907634377	0.4225154221057892	660.1296234130859
Exp3_TCGA_Chr_rand1_L4_9	Exp3_TCGA_Chr_rand1_L4	TCGA	Chr	learn_rate	9	random	1	0.1	0.5	0.001	0.1433604639628484	0.06050538273687776	0.4225154221057892	660.1296234130859
Exp3_TCGA_Chr_rand1_L4_8	Exp3_TCGA_Chr_rand1_L4	TCGA	Chr	learn_rate	8	random	1	0.1	0.5	0.001	0.9806335797714989	4.00715712886965e-05	0.4225154221057892	660.1296234130859
Exp3_TCGA_Chr_rand1_L4_16	Exp3_TCGA_Chr_rand1_L4	TCGA	Chr	learn_rate	16	random	1	0.1	0.5	0.001	0.08828154559177837	0.03940068252361023	0.4225154221057892	660.1296234130859
Exp3_TCGA_Chr_rand1_L4_4	Exp3_TCGA_Chr_rand1_L4	TCGA	Chr	learn_rate	4	random	1	0.1	0.5	0.001	0.03953659905931695	0.026076077314565346	0.4225154221057892	660.1296234130859
Exp3_TCGA_Chr_rand1_L4_5	Exp3_TCGA_Chr_rand1_L4	TCGA	Chr	learn_rate	5	random	1	0.1	0.5	0.001	0.9509624158986377	0.002824826767092796	0.4225154221057892	660.1296234130859
Exp3_TCGA_Chr_rand1_L4_7	Exp3_TCGA_Chr_rand1_L4	TCGA	Chr	learn_rate	7	random	1	0.1	0.5	0.001	0.05241574176343752	0.023559279422137376	0.4225154221057892	660.1296234130859
Exp3_TCGA_Chr_rand1_L4_6	Exp3_TCGA_Chr_rand1_L4	TCGA	Chr	learn_rate	6	random	1	0.1	0.5	0.001	0.536124901073245	0.3944504115378599	0.4225154221057892	660.1296234130859
Exp3_TCGA_Chr_rand1_L4_19	Exp3_TCGA_Chr_rand1_L4	TCGA	Chr	learn_rate	19	random	1	0.1	0.5	0.001	0.18607634767377604	0.05029231545617767	0.4225154221057892	660.1296234130859
Exp3_TCGA_Chr_rand1_L4_12	Exp3_TCGA_Chr_rand1_L4	TCGA	Chr	learn_rate	12	random	1	0.1	0.5	0.001	0.7620104705413261	0.3295497298163803	0.4225154221057892	660.1296234130859
Exp3_TCGA_Chr_rand1_L4_11	Exp3_TCGA_Chr_rand1_L4	TCGA	Chr	learn_rate	11	random	1	0.1	0.5	0.001	0.03787887892481616	0.027307505338728718	0.4225154221057892	660.1296234130859
Exp3_TCGA_Chr_rand1_L4_3	Exp3_TCGA_Chr_rand1_L4	TCGA	Chr	learn_rate	3	random	1	0.1	0.5	0.001	0.9744776436877964	0.00039932422248400035	0.4225154221057892	660.1296234130859
Exp3_TCGA_Chr_rand1_L4_17	Exp3_TCGA_Chr_rand1_L4	TCGA	Chr	learn_rate	17	random	1	0.1	0.5	0.001	0.14626317705869363	0.016649520101883978	0.4225154221057892	660.1296234130859
Exp3_TCGA_Chr_rand1_L4_2	Exp3_TCGA_Chr_rand1_L4	TCGA	Chr	learn_rate	2	random	1	0.1	0.5	0.001	0.05526150255321653	0.037008783092355176	0.4225154221057892	660.1296234130859
Exp3_TCGA_Chr_rand1_L4_1	Exp3_TCGA_Chr_rand1_L4	TCGA	Chr	learn_rate	1	random	1	0.1	0.5	0.001	0.7605498710864871	0.367292012158442	0.4225154221057892	660.1296234130859
Exp3_TCGA_Chr_rand1_L5_MT	Exp3_TCGA_Chr_rand1_L5	TCGA	Chr	learn_rate	MT	random	1	0.1	0.5	0.01	0.010750669756561793	0.007574658510112725	0.2423083335161209	341.2514877319336
Exp3_TCGA_Chr_rand1_L5_Y	Exp3_TCGA_Chr_rand1_L5	TCGA	Chr	learn_rate	Y	random	1	0.1	0.5	0.01	0.01031953806973965	0.006597828543807406	0.2423083335161209	341.2514877319336
Exp3_TCGA_Chr_rand1_L5_21	Exp3_TCGA_Chr_rand1_L5	TCGA	Chr	learn_rate	21	random	1	0.1	0.5	0.01	0.11413683847214955	0.12112543367633787	0.2423083335161209	341.2514877319336
Exp3_TCGA_Chr_rand1_L5_13	Exp3_TCGA_Chr_rand1_L5	TCGA	Chr	learn_rate	13	random	1	0.1	0.5	0.01	0.13609310299994545	0.12992188864619325	0.2423083335161209	341.2514877319336
Exp3_TCGA_Chr_rand1_L5_18	Exp3_TCGA_Chr_rand1_L5	TCGA	Chr	learn_rate	18	random	1	0.1	0.5	0.01	0.010402242005743995	0.009168287547773598	0.2423083335161209	341.2514877319336
Exp3_TCGA_Chr_rand1_L5_22	Exp3_TCGA_Chr_rand1_L5	TCGA	Chr	learn_rate	22	random	1	0.1	0.5	0.01	0.010690034218777768	0.0044445071434755555	0.2423083335161209	341.2514877319336
Exp3_TCGA_Chr_rand1_L5_20	Exp3_TCGA_Chr_rand1_L5	TCGA	Chr	learn_rate	20	random	1	0.1	0.5	0.01	0.3758222826547412	0.3709086771921036	0.2423083335161209	341.2514877319336
Exp3_TCGA_Chr_rand1_L5_X	Exp3_TCGA_Chr_rand1_L5	TCGA	Chr	learn_rate	X	random	1	0.1	0.5	0.01	0.18886769334901288	0.2760036077116463	0.2423083335161209	341.2514877319336
Exp3_TCGA_Chr_rand1_L5_15	Exp3_TCGA_Chr_rand1_L5	TCGA	Chr	learn_rate	15	random	1	0.1	0.5	0.01	0.007401941784840171	0.0042938508661072945	0.2423083335161209	341.2514877319336
Exp3_TCGA_Chr_rand1_L5_14	Exp3_TCGA_Chr_rand1_L5	TCGA	Chr	learn_rate	14	random	1	0.1	0.5	0.01	0.005346696303915061	0.005071626318698812	0.2423083335161209	341.2514877319336
Exp3_TCGA_Chr_rand1_L5_10	Exp3_TCGA_Chr_rand1_L5	TCGA	Chr	learn_rate	10	random	1	0.1	0.5	0.01	0.05066330647572717	0.08207707906361816	0.2423083335161209	341.2514877319336
Exp3_TCGA_Chr_rand1_L5_9	Exp3_TCGA_Chr_rand1_L5	TCGA	Chr	learn_rate	9	random	1	0.1	0.5	0.01	0.014970350638322678	0.0063722548948891185	0.2423083335161209	341.2514877319336
Exp3_TCGA_Chr_rand1_L5_8	Exp3_TCGA_Chr_rand1_L5	TCGA	Chr	learn_rate	8	random	1	0.1	0.5	0.01	0.978531131079543	0.000986579916983312	0.2423083335161209	341.2514877319336
Exp3_TCGA_Chr_rand1_L5_16	Exp3_TCGA_Chr_rand1_L5	TCGA	Chr	learn_rate	16	random	1	0.1	0.5	0.01	0.008953847415102134	0.004002832943314545	0.2423083335161209	341.2514877319336
Exp3_TCGA_Chr_rand1_L5_4	Exp3_TCGA_Chr_rand1_L5	TCGA	Chr	learn_rate	4	random	1	0.1	0.5	0.01	0.009521447118428927	0.0021861235585786862	0.2423083335161209	341.2514877319336
Exp3_TCGA_Chr_rand1_L5_5	Exp3_TCGA_Chr_rand1_L5	TCGA	Chr	learn_rate	5	random	1	0.1	0.5	0.01	0.005341207675127427	0.0028835325273986597	0.2423083335161209	341.2514877319336
Exp3_TCGA_Chr_rand1_L5_7	Exp3_TCGA_Chr_rand1_L5	TCGA	Chr	learn_rate	7	random	1	0.1	0.5	0.01	0.00914405899078799	0.007366544475009883	0.2423083335161209	341.2514877319336
Exp3_TCGA_Chr_rand1_L5_6	Exp3_TCGA_Chr_rand1_L5	TCGA	Chr	learn_rate	6	random	1	0.1	0.5	0.01	0.08105659059813629	0.10713543946325804	0.2423083335161209	341.2514877319336
Exp3_TCGA_Chr_rand1_L5_19	Exp3_TCGA_Chr_rand1_L5	TCGA	Chr	learn_rate	19	random	1	0.1	0.5	0.01	0.008867137003916737	0.009258077918391784	0.2423083335161209	341.2514877319336
Exp3_TCGA_Chr_rand1_L5_12	Exp3_TCGA_Chr_rand1_L5	TCGA	Chr	learn_rate	12	random	1	0.1	0.5	0.01	0.02997777554194952	0.04466067849684325	0.2423083335161209	341.2514877319336
Exp3_TCGA_Chr_rand1_L5_11	Exp3_TCGA_Chr_rand1_L5	TCGA	Chr	learn_rate	11	random	1	0.1	0.5	0.01	0.0020814758582470695	0.0024242573433068274	0.2423083335161209	341.2514877319336
Exp3_TCGA_Chr_rand1_L5_3	Exp3_TCGA_Chr_rand1_L5	TCGA	Chr	learn_rate	3	random	1	0.1	0.5	0.01	0.0015714733939768918	0.0007864405701265604	0.2423083335161209	341.2514877319336
Exp3_TCGA_Chr_rand1_L5_17	Exp3_TCGA_Chr_rand1_L5	TCGA	Chr	learn_rate	17	random	1	0.1	0.5	0.01	0.009596026405159407	0.003030330908854536	0.2423083335161209	341.2514877319336
Exp3_TCGA_Chr_rand1_L5_2	Exp3_TCGA_Chr_rand1_L5	TCGA	Chr	learn_rate	2	random	1	0.1	0.5	0.01	0.013270463606136694	0.010399260582983096	0.2423083335161209	341.2514877319336
Exp3_TCGA_Chr_rand1_L5_1	Exp3_TCGA_Chr_rand1_L5	TCGA	Chr	learn_rate	1	random	1	0.1	0.5	0.01	0.007055689577019534	0.0053077988978718635	0.2423083335161209	341.2514877319336
Exp3_TCGA_Chr_rand2_B1_MT	Exp3_TCGA_Chr_rand2_B1	TCGA	Chr	beta	MT	random	2	0.001	0.5	0.0001	0.006868200848940274	0.004574977968659716	0.3873150646686554	92033.08868408203
Exp3_TCGA_Chr_rand2_B1_Y	Exp3_TCGA_Chr_rand2_B1	TCGA	Chr	beta	Y	random	2	0.001	0.5	0.0001	0.13412587447899202	0.02575414959313989	0.3873150646686554	92033.08868408203
Exp3_TCGA_Chr_rand2_B1_21	Exp3_TCGA_Chr_rand2_B1	TCGA	Chr	beta	21	random	2	0.001	0.5	0.0001	0.15677092632332096	0.163249949843444	0.3873150646686554	92033.08868408203
Exp3_TCGA_Chr_rand2_B1_13	Exp3_TCGA_Chr_rand2_B1	TCGA	Chr	beta	13	random	2	0.001	0.5	0.0001	0.2223770011575249	0.011137538886655902	0.3873150646686554	92033.08868408203
Exp3_TCGA_Chr_rand2_B1_18	Exp3_TCGA_Chr_rand2_B1	TCGA	Chr	beta	18	random	2	0.001	0.5	0.0001	0.29076203570391224	0.2790634653650851	0.3873150646686554	92033.08868408203
Exp3_TCGA_Chr_rand2_B1_22	Exp3_TCGA_Chr_rand2_B1	TCGA	Chr	beta	22	random	2	0.001	0.5	0.0001	0.15419968951866053	0.07507455799414503	0.3873150646686554	92033.08868408203
Exp3_TCGA_Chr_rand2_B1_20	Exp3_TCGA_Chr_rand2_B1	TCGA	Chr	beta	20	random	2	0.001	0.5	0.0001	0.9949442955920089	0.0003847626705903011	0.3873150646686554	92033.08868408203
Exp3_TCGA_Chr_rand2_B1_X	Exp3_TCGA_Chr_rand2_B1	TCGA	Chr	beta	X	random	2	0.001	0.5	0.0001	0.9943450583552332	0.00079819934253905	0.3873150646686554	92033.08868408203
Exp3_TCGA_Chr_rand2_B1_15	Exp3_TCGA_Chr_rand2_B1	TCGA	Chr	beta	15	random	2	0.001	0.5	0.0001	0.45709240486261804	0.2990554138194065	0.3873150646686554	92033.08868408203
Exp3_TCGA_Chr_rand2_B1_14	Exp3_TCGA_Chr_rand2_B1	TCGA	Chr	beta	14	random	2	0.001	0.5	0.0001	0.44371100181966544	0.32427203753851985	0.3873150646686554	92033.08868408203
Exp3_TCGA_Chr_rand2_B1_10	Exp3_TCGA_Chr_rand2_B1	TCGA	Chr	beta	10	random	2	0.001	0.5	0.0001	0.09712425737052656	0.011493095162570717	0.3873150646686554	92033.08868408203
Exp3_TCGA_Chr_rand2_B1_9	Exp3_TCGA_Chr_rand2_B1	TCGA	Chr	beta	9	random	2	0.001	0.5	0.0001	0.47485268226579863	0.3754149384732291	0.3873150646686554	92033.08868408203
Exp3_TCGA_Chr_rand2_B1_8	Exp3_TCGA_Chr_rand2_B1	TCGA	Chr	beta	8	random	2	0.001	0.5	0.0001	0.996393415200134	0.00011861072235788097	0.3873150646686554	92033.08868408203
Exp3_TCGA_Chr_rand2_B1_16	Exp3_TCGA_Chr_rand2_B1	TCGA	Chr	beta	16	random	2	0.001	0.5	0.0001	0.13038704194371897	0.06415973615210059	0.3873150646686554	92033.08868408203
Exp3_TCGA_Chr_rand2_B1_4	Exp3_TCGA_Chr_rand2_B1	TCGA	Chr	beta	4	random	2	0.001	0.5	0.0001	0.16435064488417164	0.10323247148641371	0.3873150646686554	92033.08868408203
Exp3_TCGA_Chr_rand2_B1_5	Exp3_TCGA_Chr_rand2_B1	TCGA	Chr	beta	5	random	2	0.001	0.5	0.0001	0.5480251222703469	0.4392309140501687	0.3873150646686554	92033.08868408203
Exp3_TCGA_Chr_rand2_B1_7	Exp3_TCGA_Chr_rand2_B1	TCGA	Chr	beta	7	random	2	0.001	0.5	0.0001	0.2097454582881234	0.29333476971950956	0.3873150646686554	92033.08868408203
Exp3_TCGA_Chr_rand2_B1_6	Exp3_TCGA_Chr_rand2_B1	TCGA	Chr	beta	6	random	2	0.001	0.5	0.0001	0.4521627760495248	0.21128533246322556	0.3873150646686554	92033.08868408203
Exp3_TCGA_Chr_rand2_B1_19	Exp3_TCGA_Chr_rand2_B1	TCGA	Chr	beta	19	random	2	0.001	0.5	0.0001	0.989934135833273	0.0007108753615719752	0.3873150646686554	92033.08868408203
Exp3_TCGA_Chr_rand2_B1_12	Exp3_TCGA_Chr_rand2_B1	TCGA	Chr	beta	12	random	2	0.001	0.5	0.0001	0.6974119159323415	0.37901635200886397	0.3873150646686554	92033.08868408203
Exp3_TCGA_Chr_rand2_B1_11	Exp3_TCGA_Chr_rand2_B1	TCGA	Chr	beta	11	random	2	0.001	0.5	0.0001	0.09988971803568296	0.10152617314489862	0.3873150646686554	92033.08868408203
Exp3_TCGA_Chr_rand2_B1_3	Exp3_TCGA_Chr_rand2_B1	TCGA	Chr	beta	3	random	2	0.001	0.5	0.0001	0.7842621664062324	0.3653880867060684	0.3873150646686554	92033.08868408203
Exp3_TCGA_Chr_rand2_B1_17	Exp3_TCGA_Chr_rand2_B1	TCGA	Chr	beta	17	random	2	0.001	0.5	0.0001	0.7974400896076144	0.3292943027776632	0.3873150646686554	92033.08868408203
Exp3_TCGA_Chr_rand2_B1_2	Exp3_TCGA_Chr_rand2_B1	TCGA	Chr	beta	2	random	2	0.001	0.5	0.0001	0.13033158520884888	0.03716157495602746	0.3873150646686554	92033.08868408203
Exp3_TCGA_Chr_rand2_B1_1	Exp3_TCGA_Chr_rand2_B1	TCGA	Chr	beta	1	random	2	0.001	0.5	0.0001	0.9931412461784053	0.0038016558380594284	0.3873150646686554	92033.08868408203
Exp3_TCGA_Chr_rand2_B2_MT	Exp3_TCGA_Chr_rand2_B2	TCGA	Chr	beta	MT	random	2	0.01	0.5	0.0001	0.011336776546457674	0.00829466105569541	0.37947696447372437	22181.991577148438
Exp3_TCGA_Chr_rand2_B2_Y	Exp3_TCGA_Chr_rand2_B2	TCGA	Chr	beta	Y	random	2	0.01	0.5	0.0001	0.06567580067744466	0.043415029208554536	0.37947696447372437	22181.991577148438
Exp3_TCGA_Chr_rand2_B2_21	Exp3_TCGA_Chr_rand2_B2	TCGA	Chr	beta	21	random	2	0.01	0.5	0.0001	0.004192539555494896	0.0020244320765688555	0.37947696447372437	22181.991577148438
Exp3_TCGA_Chr_rand2_B2_13	Exp3_TCGA_Chr_rand2_B2	TCGA	Chr	beta	13	random	2	0.01	0.5	0.0001	0.22654146439635545	0.2798051021922916	0.37947696447372437	22181.991577148438
Exp3_TCGA_Chr_rand2_B2_18	Exp3_TCGA_Chr_rand2_B2	TCGA	Chr	beta	18	random	2	0.01	0.5	0.0001	0.3423704840178838	0.3736707732023131	0.37947696447372437	22181.991577148438
Exp3_TCGA_Chr_rand2_B2_22	Exp3_TCGA_Chr_rand2_B2	TCGA	Chr	beta	22	random	2	0.01	0.5	0.0001	0.36994777872451484	0.11906450247783865	0.37947696447372437	22181.991577148438
Exp3_TCGA_Chr_rand2_B2_20	Exp3_TCGA_Chr_rand2_B2	TCGA	Chr	beta	20	random	2	0.01	0.5	0.0001	0.9901192399114024	0.00028499460894276476	0.37947696447372437	22181.991577148438
Exp3_TCGA_Chr_rand2_B2_X	Exp3_TCGA_Chr_rand2_B2	TCGA	Chr	beta	X	random	2	0.01	0.5	0.0001	0.992722412940953	0.0004514218599245826	0.37947696447372437	22181.991577148438
Exp3_TCGA_Chr_rand2_B2_15	Exp3_TCGA_Chr_rand2_B2	TCGA	Chr	beta	15	random	2	0.01	0.5	0.0001	0.16729663305709003	0.22360918841232172	0.37947696447372437	22181.991577148438
Exp3_TCGA_Chr_rand2_B2_14	Exp3_TCGA_Chr_rand2_B2	TCGA	Chr	beta	14	random	2	0.01	0.5	0.0001	0.18272910624687833	0.10463032286050618	0.37947696447372437	22181.991577148438
Exp3_TCGA_Chr_rand2_B2_10	Exp3_TCGA_Chr_rand2_B2	TCGA	Chr	beta	10	random	2	0.01	0.5	0.0001	0.19200054260462834	0.2950832444423746	0.37947696447372437	22181.991577148438
Exp3_TCGA_Chr_rand2_B2_9	Exp3_TCGA_Chr_rand2_B2	TCGA	Chr	beta	9	random	2	0.01	0.5	0.0001	0.22356661643439224	0.23485688745621885	0.37947696447372437	22181.991577148438
Exp3_TCGA_Chr_rand2_B2_8	Exp3_TCGA_Chr_rand2_B2	TCGA	Chr	beta	8	random	2	0.01	0.5	0.0001	0.9958915202390755	5.353198925932116e-05	0.37947696447372437	22181.991577148438
Exp3_TCGA_Chr_rand2_B2_16	Exp3_TCGA_Chr_rand2_B2	TCGA	Chr	beta	16	random	2	0.01	0.5	0.0001	0.07440465525824524	0.048930737638015656	0.37947696447372437	22181.991577148438
Exp3_TCGA_Chr_rand2_B2_4	Exp3_TCGA_Chr_rand2_B2	TCGA	Chr	beta	4	random	2	0.01	0.5	0.0001	0.08556111663138913	0.06589594089650899	0.37947696447372437	22181.991577148438
Exp3_TCGA_Chr_rand2_B2_5	Exp3_TCGA_Chr_rand2_B2	TCGA	Chr	beta	5	random	2	0.01	0.5	0.0001	0.1688495363053046	0.06531691951710399	0.37947696447372437	22181.991577148438
Exp3_TCGA_Chr_rand2_B2_7	Exp3_TCGA_Chr_rand2_B2	TCGA	Chr	beta	7	random	2	0.01	0.5	0.0001	0.06597041097073553	0.0322912917244449	0.37947696447372437	22181.991577148438
Exp3_TCGA_Chr_rand2_B2_6	Exp3_TCGA_Chr_rand2_B2	TCGA	Chr	beta	6	random	2	0.01	0.5	0.0001	0.1066778120951645	0.04479121079407858	0.37947696447372437	22181.991577148438
Exp3_TCGA_Chr_rand2_B2_19	Exp3_TCGA_Chr_rand2_B2	TCGA	Chr	beta	19	random	2	0.01	0.5	0.0001	0.9793873780345442	0.007408070473988926	0.37947696447372437	22181.991577148438
Exp3_TCGA_Chr_rand2_B2_12	Exp3_TCGA_Chr_rand2_B2	TCGA	Chr	beta	12	random	2	0.01	0.5	0.0001	0.5315199579562626	0.4527005277882465	0.37947696447372437	22181.991577148438
Exp3_TCGA_Chr_rand2_B2_11	Exp3_TCGA_Chr_rand2_B2	TCGA	Chr	beta	11	random	2	0.01	0.5	0.0001	0.07860348467486844	0.01999956796516227	0.37947696447372437	22181.991577148438
Exp3_TCGA_Chr_rand2_B2_3	Exp3_TCGA_Chr_rand2_B2	TCGA	Chr	beta	3	random	2	0.01	0.5	0.0001	0.9939960142084497	0.0030130700877121063	0.37947696447372437	22181.991577148438
Exp3_TCGA_Chr_rand2_B2_17	Exp3_TCGA_Chr_rand2_B2	TCGA	Chr	beta	17	random	2	0.01	0.5	0.0001	0.9880457398813546	0.0006507670610793169	0.37947696447372437	22181.991577148438
Exp3_TCGA_Chr_rand2_B2_2	Exp3_TCGA_Chr_rand2_B2	TCGA	Chr	beta	2	random	2	0.01	0.5	0.0001	0.07228679880268918	0.04808037474851328	0.37947696447372437	22181.991577148438
Exp3_TCGA_Chr_rand2_B2_1	Exp3_TCGA_Chr_rand2_B2	TCGA	Chr	beta	1	random	2	0.01	0.5	0.0001	0.9948768852915596	0.00044585071320396786	0.37947696447372437	22181.991577148438
Exp3_TCGA_Chr_rand2_B3_MT	Exp3_TCGA_Chr_rand2_B3	TCGA	Chr	beta	MT	random	2	0.1	0.5	0.0001	0.00944539355260168	0.004775669858999168	0.31467339396476746	2908.9193725585938
Exp3_TCGA_Chr_rand2_B3_Y	Exp3_TCGA_Chr_rand2_B3	TCGA	Chr	beta	Y	random	2	0.1	0.5	0.0001	0.010602024665757517	0.0086173373450703	0.31467339396476746	2908.9193725585938
Exp3_TCGA_Chr_rand2_B3_21	Exp3_TCGA_Chr_rand2_B3	TCGA	Chr	beta	21	random	2	0.1	0.5	0.0001	0.5495768050153559	0.2490546269755116	0.31467339396476746	2908.9193725585938
Exp3_TCGA_Chr_rand2_B3_13	Exp3_TCGA_Chr_rand2_B3	TCGA	Chr	beta	13	random	2	0.1	0.5	0.0001	0.14591934218149025	0.041752255552777486	0.31467339396476746	2908.9193725585938
Exp3_TCGA_Chr_rand2_B3_18	Exp3_TCGA_Chr_rand2_B3	TCGA	Chr	beta	18	random	2	0.1	0.5	0.0001	0.27214475484382483	0.28036829401607144	0.31467339396476746	2908.9193725585938
Exp3_TCGA_Chr_rand2_B3_22	Exp3_TCGA_Chr_rand2_B3	TCGA	Chr	beta	22	random	2	0.1	0.5	0.0001	0.698491826949305	0.2290659353361755	0.31467339396476746	2908.9193725585938
Exp3_TCGA_Chr_rand2_B3_20	Exp3_TCGA_Chr_rand2_B3	TCGA	Chr	beta	20	random	2	0.1	0.5	0.0001	0.9744347842478496	0.0017626728817065056	0.31467339396476746	2908.9193725585938
Exp3_TCGA_Chr_rand2_B3_X	Exp3_TCGA_Chr_rand2_B3	TCGA	Chr	beta	X	random	2	0.1	0.5	0.0001	0.9745932240158492	0.0018688475056846837	0.31467339396476746	2908.9193725585938
Exp3_TCGA_Chr_rand2_B3_15	Exp3_TCGA_Chr_rand2_B3	TCGA	Chr	beta	15	random	2	0.1	0.5	0.0001	0.342359222563468	0.26804395779913165	0.31467339396476746	2908.9193725585938
Exp3_TCGA_Chr_rand2_B3_14	Exp3_TCGA_Chr_rand2_B3	TCGA	Chr	beta	14	random	2	0.1	0.5	0.0001	0.183173057141704	0.08107484979161696	0.31467339396476746	2908.9193725585938
Exp3_TCGA_Chr_rand2_B3_10	Exp3_TCGA_Chr_rand2_B3	TCGA	Chr	beta	10	random	2	0.1	0.5	0.0001	0.1780621134172299	0.056769108110762134	0.31467339396476746	2908.9193725585938
Exp3_TCGA_Chr_rand2_B3_9	Exp3_TCGA_Chr_rand2_B3	TCGA	Chr	beta	9	random	2	0.1	0.5	0.0001	0.2893951274526627	0.2449687883076423	0.31467339396476746	2908.9193725585938
Exp3_TCGA_Chr_rand2_B3_8	Exp3_TCGA_Chr_rand2_B3	TCGA	Chr	beta	8	random	2	0.1	0.5	0.0001	0.9856551410231859	0.00011563157474055149	0.31467339396476746	2908.9193725585938
Exp3_TCGA_Chr_rand2_B3_16	Exp3_TCGA_Chr_rand2_B3	TCGA	Chr	beta	16	random	2	0.1	0.5	0.0001	0.20801129263875023	0.16514156723275022	0.31467339396476746	2908.9193725585938
Exp3_TCGA_Chr_rand2_B3_4	Exp3_TCGA_Chr_rand2_B3	TCGA	Chr	beta	4	random	2	0.1	0.5	0.0001	0.2885499165322933	0.15408476944282926	0.31467339396476746	2908.9193725585938
Exp3_TCGA_Chr_rand2_B3_5	Exp3_TCGA_Chr_rand2_B3	TCGA	Chr	beta	5	random	2	0.1	0.5	0.0001	0.9675840332801391	0.0014132240484136438	0.31467339396476746	2908.9193725585938
Exp3_TCGA_Chr_rand2_B3_7	Exp3_TCGA_Chr_rand2_B3	TCGA	Chr	beta	7	random	2	0.1	0.5	0.0001	0.4208013751727314	0.3239943757324249	0.31467339396476746	2908.9193725585938
Exp3_TCGA_Chr_rand2_B3_6	Exp3_TCGA_Chr_rand2_B3	TCGA	Chr	beta	6	random	2	0.1	0.5	0.0001	0.2729365243098235	0.332269582012692	0.31467339396476746	2908.9193725585938
Exp3_TCGA_Chr_rand2_B3_19	Exp3_TCGA_Chr_rand2_B3	TCGA	Chr	beta	19	random	2	0.1	0.5	0.0001	0.9540294304795697	0.0025654081034873163	0.31467339396476746	2908.9193725585938
Exp3_TCGA_Chr_rand2_B3_12	Exp3_TCGA_Chr_rand2_B3	TCGA	Chr	beta	12	random	2	0.1	0.5	0.0001	0.12242100668862668	0.008692966449691636	0.31467339396476746	2908.9193725585938
Exp3_TCGA_Chr_rand2_B3_11	Exp3_TCGA_Chr_rand2_B3	TCGA	Chr	beta	11	random	2	0.1	0.5	0.0001	0.36639183886678167	0.32484882115610025	0.31467339396476746	2908.9193725585938
Exp3_TCGA_Chr_rand2_B3_3	Exp3_TCGA_Chr_rand2_B3	TCGA	Chr	beta	3	random	2	0.1	0.5	0.0001	0.9885745075444199	0.00027133366471483343	0.31467339396476746	2908.9193725585938
Exp3_TCGA_Chr_rand2_B3_17	Exp3_TCGA_Chr_rand2_B3	TCGA	Chr	beta	17	random	2	0.1	0.5	0.0001	0.9596465578383655	0.0005689739655784689	0.31467339396476746	2908.9193725585938
Exp3_TCGA_Chr_rand2_B3_2	Exp3_TCGA_Chr_rand2_B3	TCGA	Chr	beta	2	random	2	0.1	0.5	0.0001	0.5335138446201997	0.3201126316191311	0.31467339396476746	2908.9193725585938
Exp3_TCGA_Chr_rand2_B3_1	Exp3_TCGA_Chr_rand2_B3	TCGA	Chr	beta	1	random	2	0.1	0.5	0.0001	0.98471925242861	0.00037004991554060764	0.31467339396476746	2908.9193725585938
Exp3_TCGA_Chr_rand2_B4_MT	Exp3_TCGA_Chr_rand2_B4	TCGA	Chr	beta	MT	random	2	0.5	0.5	0.0001	0.005895658225033721	0.0034466099478342622	0.23929518461227417	541.9149780273438
Exp3_TCGA_Chr_rand2_B4_Y	Exp3_TCGA_Chr_rand2_B4	TCGA	Chr	beta	Y	random	2	0.5	0.5	0.0001	0.011781743753211723	0.006872600285005541	0.23929518461227417	541.9149780273438
Exp3_TCGA_Chr_rand2_B4_21	Exp3_TCGA_Chr_rand2_B4	TCGA	Chr	beta	21	random	2	0.5	0.5	0.0001	0.011724320967049682	0.006220367797998083	0.23929518461227417	541.9149780273438
Exp3_TCGA_Chr_rand2_B4_13	Exp3_TCGA_Chr_rand2_B4	TCGA	Chr	beta	13	random	2	0.5	0.5	0.0001	0.2646593265803955	0.10942731761297705	0.23929518461227417	541.9149780273438
Exp3_TCGA_Chr_rand2_B4_18	Exp3_TCGA_Chr_rand2_B4	TCGA	Chr	beta	18	random	2	0.5	0.5	0.0001	0.8118894917861472	0.025478149064680156	0.23929518461227417	541.9149780273438
Exp3_TCGA_Chr_rand2_B4_22	Exp3_TCGA_Chr_rand2_B4	TCGA	Chr	beta	22	random	2	0.5	0.5	0.0001	0.5052371456221858	0.24771570726059736	0.23929518461227417	541.9149780273438
Exp3_TCGA_Chr_rand2_B4_20	Exp3_TCGA_Chr_rand2_B4	TCGA	Chr	beta	20	random	2	0.5	0.5	0.0001	0.9375850472487144	9.293639620058842e-05	0.23929518461227417	541.9149780273438
Exp3_TCGA_Chr_rand2_B4_X	Exp3_TCGA_Chr_rand2_B4	TCGA	Chr	beta	X	random	2	0.5	0.5	0.0001	0.9289251816411904	0.0008913576587088978	0.23929518461227417	541.9149780273438
Exp3_TCGA_Chr_rand2_B4_15	Exp3_TCGA_Chr_rand2_B4	TCGA	Chr	beta	15	random	2	0.5	0.5	0.0001	0.6296861306038921	0.304283363481443	0.23929518461227417	541.9149780273438
Exp3_TCGA_Chr_rand2_B4_14	Exp3_TCGA_Chr_rand2_B4	TCGA	Chr	beta	14	random	2	0.5	0.5	0.0001	0.38571846113765823	0.22162349527035638	0.23929518461227417	541.9149780273438
Exp3_TCGA_Chr_rand2_B4_10	Exp3_TCGA_Chr_rand2_B4	TCGA	Chr	beta	10	random	2	0.5	0.5	0.0001	0.3235902038299418	0.23126640633701007	0.23929518461227417	541.9149780273438
Exp3_TCGA_Chr_rand2_B4_9	Exp3_TCGA_Chr_rand2_B4	TCGA	Chr	beta	9	random	2	0.5	0.5	0.0001	0.28572124938032395	0.22350882717815998	0.23929518461227417	541.9149780273438
Exp3_TCGA_Chr_rand2_B4_8	Exp3_TCGA_Chr_rand2_B4	TCGA	Chr	beta	8	random	2	0.5	0.5	0.0001	0.9625418064667832	0.0005635333433299967	0.23929518461227417	541.9149780273438
Exp3_TCGA_Chr_rand2_B4_16	Exp3_TCGA_Chr_rand2_B4	TCGA	Chr	beta	16	random	2	0.5	0.5	0.0001	0.5109650238336108	0.2491969233328658	0.23929518461227417	541.9149780273438
Exp3_TCGA_Chr_rand2_B4_4	Exp3_TCGA_Chr_rand2_B4	TCGA	Chr	beta	4	random	2	0.5	0.5	0.0001	0.3693906669243703	0.17230079112529545	0.23929518461227417	541.9149780273438
Exp3_TCGA_Chr_rand2_B4_5	Exp3_TCGA_Chr_rand2_B4	TCGA	Chr	beta	5	random	2	0.5	0.5	0.0001	0.042970196793085655	0.006648384280648282	0.23929518461227417	541.9149780273438
Exp3_TCGA_Chr_rand2_B4_7	Exp3_TCGA_Chr_rand2_B4	TCGA	Chr	beta	7	random	2	0.5	0.5	0.0001	0.8761160651362712	0.037084387193077634	0.23929518461227417	541.9149780273438
Exp3_TCGA_Chr_rand2_B4_6	Exp3_TCGA_Chr_rand2_B4	TCGA	Chr	beta	6	random	2	0.5	0.5	0.0001	0.38562071107873963	0.24398223303181873	0.23929518461227417	541.9149780273438
Exp3_TCGA_Chr_rand2_B4_19	Exp3_TCGA_Chr_rand2_B4	TCGA	Chr	beta	19	random	2	0.5	0.5	0.0001	0.8793765120271255	0.0019176857159286982	0.23929518461227417	541.9149780273438
Exp3_TCGA_Chr_rand2_B4_12	Exp3_TCGA_Chr_rand2_B4	TCGA	Chr	beta	12	random	2	0.5	0.5	0.0001	0.9224535746501368	0.001752893210197869	0.23929518461227417	541.9149780273438
Exp3_TCGA_Chr_rand2_B4_11	Exp3_TCGA_Chr_rand2_B4	TCGA	Chr	beta	11	random	2	0.5	0.5	0.0001	0.6564409064743814	0.2655407070120772	0.23929518461227417	541.9149780273438
Exp3_TCGA_Chr_rand2_B4_3	Exp3_TCGA_Chr_rand2_B4	TCGA	Chr	beta	3	random	2	0.5	0.5	0.0001	0.9656092210650633	0.0005656711831851624	0.23929518461227417	541.9149780273438
Exp3_TCGA_Chr_rand2_B4_17	Exp3_TCGA_Chr_rand2_B4	TCGA	Chr	beta	17	random	2	0.5	0.5	0.0001	0.7000269015302452	0.3251419876540839	0.23929518461227417	541.9149780273438
Exp3_TCGA_Chr_rand2_B4_2	Exp3_TCGA_Chr_rand2_B4	TCGA	Chr	beta	2	random	2	0.5	0.5	0.0001	0.332308219769635	0.2508126302822364	0.23929518461227417	541.9149780273438
Exp3_TCGA_Chr_rand2_B4_1	Exp3_TCGA_Chr_rand2_B4	TCGA	Chr	beta	1	random	2	0.5	0.5	0.0001	0.957484386554049	0.00037833055696775384	0.23929518461227417	541.9149780273438
Exp3_TCGA_Chr_rand2_B5_MT	Exp3_TCGA_Chr_rand2_B5	TCGA	Chr	beta	MT	random	2	1.0	0.5	0.0001	0.005052614184022867	0.003545538389608801	0.1910381317138672	204.0026397705078
Exp3_TCGA_Chr_rand2_B5_Y	Exp3_TCGA_Chr_rand2_B5	TCGA	Chr	beta	Y	random	2	1.0	0.5	0.0001	0.006717685801880769	0.0017758827232408816	0.1910381317138672	204.0026397705078
Exp3_TCGA_Chr_rand2_B5_21	Exp3_TCGA_Chr_rand2_B5	TCGA	Chr	beta	21	random	2	1.0	0.5	0.0001	0.4766532040608246	0.1821759517911194	0.1910381317138672	204.0026397705078
Exp3_TCGA_Chr_rand2_B5_13	Exp3_TCGA_Chr_rand2_B5	TCGA	Chr	beta	13	random	2	1.0	0.5	0.0001	0.5372950749506216	0.28034496279150994	0.1910381317138672	204.0026397705078
Exp3_TCGA_Chr_rand2_B5_18	Exp3_TCGA_Chr_rand2_B5	TCGA	Chr	beta	18	random	2	1.0	0.5	0.0001	0.3709671920133552	0.10916574297812029	0.1910381317138672	204.0026397705078
Exp3_TCGA_Chr_rand2_B5_22	Exp3_TCGA_Chr_rand2_B5	TCGA	Chr	beta	22	random	2	1.0	0.5	0.0001	0.5210620845590875	0.29997711733912186	0.1910381317138672	204.0026397705078
Exp3_TCGA_Chr_rand2_B5_20	Exp3_TCGA_Chr_rand2_B5	TCGA	Chr	beta	20	random	2	1.0	0.5	0.0001	0.906261931585043	0.0012472182470254173	0.1910381317138672	204.0026397705078
Exp3_TCGA_Chr_rand2_B5_X	Exp3_TCGA_Chr_rand2_B5	TCGA	Chr	beta	X	random	2	1.0	0.5	0.0001	0.8940195035246237	0.0008895392986680304	0.1910381317138672	204.0026397705078
Exp3_TCGA_Chr_rand2_B5_15	Exp3_TCGA_Chr_rand2_B5	TCGA	Chr	beta	15	random	2	1.0	0.5	0.0001	0.14466411824685418	0.03497670661826727	0.1910381317138672	204.0026397705078
Exp3_TCGA_Chr_rand2_B5_14	Exp3_TCGA_Chr_rand2_B5	TCGA	Chr	beta	14	random	2	1.0	0.5	0.0001	0.6425071994359486	0.11716241839194905	0.1910381317138672	204.0026397705078
Exp3_TCGA_Chr_rand2_B5_10	Exp3_TCGA_Chr_rand2_B5	TCGA	Chr	beta	10	random	2	1.0	0.5	0.0001	0.44335944692321866	0.38835456636057414	0.1910381317138672	204.0026397705078
Exp3_TCGA_Chr_rand2_B5_9	Exp3_TCGA_Chr_rand2_B5	TCGA	Chr	beta	9	random	2	1.0	0.5	0.0001	0.5057730617008087	0.28133070843158225	0.1910381317138672	204.0026397705078
Exp3_TCGA_Chr_rand2_B5_8	Exp3_TCGA_Chr_rand2_B5	TCGA	Chr	beta	8	random	2	1.0	0.5	0.0001	0.9450165064255334	0.0004573656996657496	0.1910381317138672	204.0026397705078
Exp3_TCGA_Chr_rand2_B5_16	Exp3_TCGA_Chr_rand2_B5	TCGA	Chr	beta	16	random	2	1.0	0.5	0.0001	0.792178508672342	0.05098144819197604	0.1910381317138672	204.0026397705078
Exp3_TCGA_Chr_rand2_B5_4	Exp3_TCGA_Chr_rand2_B5	TCGA	Chr	beta	4	random	2	1.0	0.5	0.0001	0.6114505791780889	0.239470052618625	0.1910381317138672	204.0026397705078
Exp3_TCGA_Chr_rand2_B5_5	Exp3_TCGA_Chr_rand2_B5	TCGA	Chr	beta	5	random	2	1.0	0.5	0.0001	0.8945725934394206	0.0014352828428635294	0.1910381317138672	204.0026397705078
Exp3_TCGA_Chr_rand2_B5_7	Exp3_TCGA_Chr_rand2_B5	TCGA	Chr	beta	7	random	2	1.0	0.5	0.0001	0.8470634402114829	0.005226168436026002	0.1910381317138672	204.0026397705078
Exp3_TCGA_Chr_rand2_B5_6	Exp3_TCGA_Chr_rand2_B5	TCGA	Chr	beta	6	random	2	1.0	0.5	0.0001	0.31794369604524003	0.23076740513277652	0.1910381317138672	204.0026397705078
Exp3_TCGA_Chr_rand2_B5_19	Exp3_TCGA_Chr_rand2_B5	TCGA	Chr	beta	19	random	2	1.0	0.5	0.0001	0.8328615053321781	0.002226204479159631	0.1910381317138672	204.0026397705078
Exp3_TCGA_Chr_rand2_B5_12	Exp3_TCGA_Chr_rand2_B5	TCGA	Chr	beta	12	random	2	1.0	0.5	0.0001	0.8813542570674974	0.0014801445320690352	0.1910381317138672	204.0026397705078
Exp3_TCGA_Chr_rand2_B5_11	Exp3_TCGA_Chr_rand2_B5	TCGA	Chr	beta	11	random	2	1.0	0.5	0.0001	0.23351945750296121	0.0335534693771058	0.1910381317138672	204.0026397705078
Exp3_TCGA_Chr_rand2_B5_3	Exp3_TCGA_Chr_rand2_B5	TCGA	Chr	beta	3	random	2	1.0	0.5	0.0001	0.7674352286315349	0.30508905244633483	0.1910381317138672	204.0026397705078
Exp3_TCGA_Chr_rand2_B5_17	Exp3_TCGA_Chr_rand2_B5	TCGA	Chr	beta	17	random	2	1.0	0.5	0.0001	0.8360608062965909	0.002981381501866188	0.1910381317138672	204.0026397705078
Exp3_TCGA_Chr_rand2_B5_2	Exp3_TCGA_Chr_rand2_B5	TCGA	Chr	beta	2	random	2	1.0	0.5	0.0001	0.33027578571883	0.0709134108779814	0.1910381317138672	204.0026397705078
Exp3_TCGA_Chr_rand2_B5_1	Exp3_TCGA_Chr_rand2_B5	TCGA	Chr	beta	1	random	2	1.0	0.5	0.0001	0.9327035814040445	0.0010282871831838387	0.1910381317138672	204.0026397705078
Exp3_TCGA_Chr_rand2_D1_MT	Exp3_TCGA_Chr_rand2_D1	TCGA	Chr	drop_out	MT	random	2	0.1	0.0	0.0001	0.005709322091291861	0.0033848305274968584	0.3388785719871521	3307.4240112304688
Exp3_TCGA_Chr_rand2_D1_Y	Exp3_TCGA_Chr_rand2_D1	TCGA	Chr	drop_out	Y	random	2	0.1	0.0	0.0001	0.39179434184045897	0.3837480325071583	0.3388785719871521	3307.4240112304688
Exp3_TCGA_Chr_rand2_D1_21	Exp3_TCGA_Chr_rand2_D1	TCGA	Chr	drop_out	21	random	2	0.1	0.0	0.0001	0.20798091781918143	0.12298766076907304	0.3388785719871521	3307.4240112304688
Exp3_TCGA_Chr_rand2_D1_13	Exp3_TCGA_Chr_rand2_D1	TCGA	Chr	drop_out	13	random	2	0.1	0.0	0.0001	0.2881547526721161	0.20684785026336036	0.3388785719871521	3307.4240112304688
Exp3_TCGA_Chr_rand2_D1_18	Exp3_TCGA_Chr_rand2_D1	TCGA	Chr	drop_out	18	random	2	0.1	0.0	0.0001	0.296540916734257	0.37390914843633993	0.3388785719871521	3307.4240112304688
Exp3_TCGA_Chr_rand2_D1_22	Exp3_TCGA_Chr_rand2_D1	TCGA	Chr	drop_out	22	random	2	0.1	0.0	0.0001	0.7953380058822297	0.10379661686089516	0.3388785719871521	3307.4240112304688
Exp3_TCGA_Chr_rand2_D1_20	Exp3_TCGA_Chr_rand2_D1	TCGA	Chr	drop_out	20	random	2	0.1	0.0	0.0001	0.9710037444703108	0.0018760927042887144	0.3388785719871521	3307.4240112304688
Exp3_TCGA_Chr_rand2_D1_X	Exp3_TCGA_Chr_rand2_D1	TCGA	Chr	drop_out	X	random	2	0.1	0.0	0.0001	0.9676501126952846	0.00017100289406121657	0.3388785719871521	3307.4240112304688
Exp3_TCGA_Chr_rand2_D1_15	Exp3_TCGA_Chr_rand2_D1	TCGA	Chr	drop_out	15	random	2	0.1	0.0	0.0001	0.14307354414689538	0.04771259314260956	0.3388785719871521	3307.4240112304688
Exp3_TCGA_Chr_rand2_D1_14	Exp3_TCGA_Chr_rand2_D1	TCGA	Chr	drop_out	14	random	2	0.1	0.0	0.0001	0.11928723202667274	0.02112347714091546	0.3388785719871521	3307.4240112304688
Exp3_TCGA_Chr_rand2_D1_10	Exp3_TCGA_Chr_rand2_D1	TCGA	Chr	drop_out	10	random	2	0.1	0.0	0.0001	0.21530769799956917	0.03743798164294618	0.3388785719871521	3307.4240112304688
Exp3_TCGA_Chr_rand2_D1_9	Exp3_TCGA_Chr_rand2_D1	TCGA	Chr	drop_out	9	random	2	0.1	0.0	0.0001	0.37073710085680756	0.3097982685337514	0.3388785719871521	3307.4240112304688
Exp3_TCGA_Chr_rand2_D1_8	Exp3_TCGA_Chr_rand2_D1	TCGA	Chr	drop_out	8	random	2	0.1	0.0	0.0001	0.9805907238055693	0.00026566752831805546	0.3388785719871521	3307.4240112304688
Exp3_TCGA_Chr_rand2_D1_16	Exp3_TCGA_Chr_rand2_D1	TCGA	Chr	drop_out	16	random	2	0.1	0.0	0.0001	0.08163332372310181	0.02596531704766701	0.3388785719871521	3307.4240112304688
Exp3_TCGA_Chr_rand2_D1_4	Exp3_TCGA_Chr_rand2_D1	TCGA	Chr	drop_out	4	random	2	0.1	0.0	0.0001	0.42105949486706573	0.3377201932517562	0.3388785719871521	3307.4240112304688
Exp3_TCGA_Chr_rand2_D1_5	Exp3_TCGA_Chr_rand2_D1	TCGA	Chr	drop_out	5	random	2	0.1	0.0	0.0001	0.7818482074951792	0.3025978894367137	0.3388785719871521	3307.4240112304688
Exp3_TCGA_Chr_rand2_D1_7	Exp3_TCGA_Chr_rand2_D1	TCGA	Chr	drop_out	7	random	2	0.1	0.0	0.0001	0.33143850719711254	0.284863200257922	0.3388785719871521	3307.4240112304688
Exp3_TCGA_Chr_rand2_D1_6	Exp3_TCGA_Chr_rand2_D1	TCGA	Chr	drop_out	6	random	2	0.1	0.0	0.0001	0.05562746286065998	0.03376266372083537	0.3388785719871521	3307.4240112304688
Exp3_TCGA_Chr_rand2_D1_19	Exp3_TCGA_Chr_rand2_D1	TCGA	Chr	drop_out	19	random	2	0.1	0.0	0.0001	0.9407529733686701	0.0019395861380062391	0.3388785719871521	3307.4240112304688
Exp3_TCGA_Chr_rand2_D1_12	Exp3_TCGA_Chr_rand2_D1	TCGA	Chr	drop_out	12	random	2	0.1	0.0	0.0001	0.9625357657035093	0.0032700270563764426	0.3388785719871521	3307.4240112304688
Exp3_TCGA_Chr_rand2_D1_11	Exp3_TCGA_Chr_rand2_D1	TCGA	Chr	drop_out	11	random	2	0.1	0.0	0.0001	0.40969913970771255	0.1727318013244626	0.3388785719871521	3307.4240112304688
Exp3_TCGA_Chr_rand2_D1_3	Exp3_TCGA_Chr_rand2_D1	TCGA	Chr	drop_out	3	random	2	0.1	0.0	0.0001	0.9869633635201198	0.0006821460309152888	0.3388785719871521	3307.4240112304688
Exp3_TCGA_Chr_rand2_D1_17	Exp3_TCGA_Chr_rand2_D1	TCGA	Chr	drop_out	17	random	2	0.1	0.0	0.0001	0.9522376322894507	0.0002812549492811551	0.3388785719871521	3307.4240112304688
Exp3_TCGA_Chr_rand2_D1_2	Exp3_TCGA_Chr_rand2_D1	TCGA	Chr	drop_out	2	random	2	0.1	0.0	0.0001	0.12906582981425282	0.06579550098004258	0.3388785719871521	3307.4240112304688
Exp3_TCGA_Chr_rand2_D1_1	Exp3_TCGA_Chr_rand2_D1	TCGA	Chr	drop_out	1	random	2	0.1	0.0	0.0001	0.9823653804063505	0.0002169763281768341	0.3388785719871521	3307.4240112304688
Exp3_TCGA_Chr_rand2_D2_MT	Exp3_TCGA_Chr_rand2_D2	TCGA	Chr	drop_out	MT	random	2	0.1	0.1	0.0001	0.009685339981379725	0.007175377481907341	0.32357358932495117	3062.1368408203125
Exp3_TCGA_Chr_rand2_D2_Y	Exp3_TCGA_Chr_rand2_D2	TCGA	Chr	drop_out	Y	random	2	0.1	0.1	0.0001	0.008337852235994066	0.004434707338946148	0.32357358932495117	3062.1368408203125
Exp3_TCGA_Chr_rand2_D2_21	Exp3_TCGA_Chr_rand2_D2	TCGA	Chr	drop_out	21	random	2	0.1	0.1	0.0001	0.6667577095824582	0.3528361903621724	0.32357358932495117	3062.1368408203125
Exp3_TCGA_Chr_rand2_D2_13	Exp3_TCGA_Chr_rand2_D2	TCGA	Chr	drop_out	13	random	2	0.1	0.1	0.0001	0.2164344227180953	0.2227051473791329	0.32357358932495117	3062.1368408203125
Exp3_TCGA_Chr_rand2_D2_18	Exp3_TCGA_Chr_rand2_D2	TCGA	Chr	drop_out	18	random	2	0.1	0.1	0.0001	0.1424852802403765	0.049255987636680584	0.32357358932495117	3062.1368408203125
Exp3_TCGA_Chr_rand2_D2_22	Exp3_TCGA_Chr_rand2_D2	TCGA	Chr	drop_out	22	random	2	0.1	0.1	0.0001	0.7280567784633608	0.09622761596219345	0.32357358932495117	3062.1368408203125
Exp3_TCGA_Chr_rand2_D2_20	Exp3_TCGA_Chr_rand2_D2	TCGA	Chr	drop_out	20	random	2	0.1	0.1	0.0001	0.9750495607180005	0.0003377862431888473	0.32357358932495117	3062.1368408203125
Exp3_TCGA_Chr_rand2_D2_X	Exp3_TCGA_Chr_rand2_D2	TCGA	Chr	drop_out	X	random	2	0.1	0.1	0.0001	0.9743781479952347	0.0005474289235377941	0.32357358932495117	3062.1368408203125
Exp3_TCGA_Chr_rand2_D2_15	Exp3_TCGA_Chr_rand2_D2	TCGA	Chr	drop_out	15	random	2	0.1	0.1	0.0001	0.23526695585535046	0.21963675359744284	0.32357358932495117	3062.1368408203125
Exp3_TCGA_Chr_rand2_D2_14	Exp3_TCGA_Chr_rand2_D2	TCGA	Chr	drop_out	14	random	2	0.1	0.1	0.0001	0.5190149962419295	0.4206219218439928	0.32357358932495117	3062.1368408203125
Exp3_TCGA_Chr_rand2_D2_10	Exp3_TCGA_Chr_rand2_D2	TCGA	Chr	drop_out	10	random	2	0.1	0.1	0.0001	0.32382273078737367	0.3413818566981608	0.32357358932495117	3062.1368408203125
Exp3_TCGA_Chr_rand2_D2_9	Exp3_TCGA_Chr_rand2_D2	TCGA	Chr	drop_out	9	random	2	0.1	0.1	0.0001	0.21210210522236234	0.12506613674137734	0.32357358932495117	3062.1368408203125
Exp3_TCGA_Chr_rand2_D2_8	Exp3_TCGA_Chr_rand2_D2	TCGA	Chr	drop_out	8	random	2	0.1	0.1	0.0001	0.9844242950491321	0.0001471764938843272	0.32357358932495117	3062.1368408203125
Exp3_TCGA_Chr_rand2_D2_16	Exp3_TCGA_Chr_rand2_D2	TCGA	Chr	drop_out	16	random	2	0.1	0.1	0.0001	0.13309948156502557	0.03873504037581166	0.32357358932495117	3062.1368408203125
Exp3_TCGA_Chr_rand2_D2_4	Exp3_TCGA_Chr_rand2_D2	TCGA	Chr	drop_out	4	random	2	0.1	0.1	0.0001	0.23064986619688566	0.09135345089157446	0.32357358932495117	3062.1368408203125
Exp3_TCGA_Chr_rand2_D2_5	Exp3_TCGA_Chr_rand2_D2	TCGA	Chr	drop_out	5	random	2	0.1	0.1	0.0001	0.969435878156446	0.002857670479035464	0.32357358932495117	3062.1368408203125
Exp3_TCGA_Chr_rand2_D2_7	Exp3_TCGA_Chr_rand2_D2	TCGA	Chr	drop_out	7	random	2	0.1	0.1	0.0001	0.47965275860136636	0.35264839869908443	0.32357358932495117	3062.1368408203125
Exp3_TCGA_Chr_rand2_D2_6	Exp3_TCGA_Chr_rand2_D2	TCGA	Chr	drop_out	6	random	2	0.1	0.1	0.0001	0.2841982024200959	0.38142121625692843	0.32357358932495117	3062.1368408203125
Exp3_TCGA_Chr_rand2_D2_19	Exp3_TCGA_Chr_rand2_D2	TCGA	Chr	drop_out	19	random	2	0.1	0.1	0.0001	0.9428482947937362	0.0011091944508092818	0.32357358932495117	3062.1368408203125
Exp3_TCGA_Chr_rand2_D2_12	Exp3_TCGA_Chr_rand2_D2	TCGA	Chr	drop_out	12	random	2	0.1	0.1	0.0001	0.9694454590474356	0.0004130490028115688	0.32357358932495117	3062.1368408203125
Exp3_TCGA_Chr_rand2_D2_11	Exp3_TCGA_Chr_rand2_D2	TCGA	Chr	drop_out	11	random	2	0.1	0.1	0.0001	0.1525241439342278	0.03973027662775999	0.32357358932495117	3062.1368408203125
Exp3_TCGA_Chr_rand2_D2_3	Exp3_TCGA_Chr_rand2_D2	TCGA	Chr	drop_out	3	random	2	0.1	0.1	0.0001	0.9848219860626841	0.0007687169849503167	0.32357358932495117	3062.1368408203125
Exp3_TCGA_Chr_rand2_D2_17	Exp3_TCGA_Chr_rand2_D2	TCGA	Chr	drop_out	17	random	2	0.1	0.1	0.0001	0.9577829666143143	0.001412977833741646	0.32357358932495117	3062.1368408203125
Exp3_TCGA_Chr_rand2_D2_2	Exp3_TCGA_Chr_rand2_D2	TCGA	Chr	drop_out	2	random	2	0.1	0.1	0.0001	0.3401710716484348	0.3755226455227421	0.32357358932495117	3062.1368408203125
Exp3_TCGA_Chr_rand2_D2_1	Exp3_TCGA_Chr_rand2_D2	TCGA	Chr	drop_out	1	random	2	0.1	0.1	0.0001	0.9818631934454332	0.001043706474961562	0.32357358932495117	3062.1368408203125
Exp3_TCGA_Chr_rand2_D3_MT	Exp3_TCGA_Chr_rand2_D3	TCGA	Chr	drop_out	MT	random	2	0.1	0.25	0.0001	0.007690849506118654	0.0037833256551233637	0.32263633608818054	3043.8034057617188
Exp3_TCGA_Chr_rand2_D3_Y	Exp3_TCGA_Chr_rand2_D3	TCGA	Chr	drop_out	Y	random	2	0.1	0.25	0.0001	0.17892354782143	0.29372422477819554	0.32263633608818054	3043.8034057617188
Exp3_TCGA_Chr_rand2_D3_21	Exp3_TCGA_Chr_rand2_D3	TCGA	Chr	drop_out	21	random	2	0.1	0.25	0.0001	0.07324222426829861	0.04354903233538439	0.32263633608818054	3043.8034057617188
Exp3_TCGA_Chr_rand2_D3_13	Exp3_TCGA_Chr_rand2_D3	TCGA	Chr	drop_out	13	random	2	0.1	0.25	0.0001	0.1921554787299249	0.018938538664781478	0.32263633608818054	3043.8034057617188
Exp3_TCGA_Chr_rand2_D3_18	Exp3_TCGA_Chr_rand2_D3	TCGA	Chr	drop_out	18	random	2	0.1	0.25	0.0001	0.10142612171196921	0.0301652312005049	0.32263633608818054	3043.8034057617188
Exp3_TCGA_Chr_rand2_D3_22	Exp3_TCGA_Chr_rand2_D3	TCGA	Chr	drop_out	22	random	2	0.1	0.25	0.0001	0.7805772420911989	0.03848752432237911	0.32263633608818054	3043.8034057617188
Exp3_TCGA_Chr_rand2_D3_20	Exp3_TCGA_Chr_rand2_D3	TCGA	Chr	drop_out	20	random	2	0.1	0.25	0.0001	0.9764055161143047	0.0006148154122741709	0.32263633608818054	3043.8034057617188
Exp3_TCGA_Chr_rand2_D3_X	Exp3_TCGA_Chr_rand2_D3	TCGA	Chr	drop_out	X	random	2	0.1	0.25	0.0001	0.9731838420654944	0.0012082964285850012	0.32263633608818054	3043.8034057617188
Exp3_TCGA_Chr_rand2_D3_15	Exp3_TCGA_Chr_rand2_D3	TCGA	Chr	drop_out	15	random	2	0.1	0.25	0.0001	0.17635101191508012	0.1574278720069397	0.32263633608818054	3043.8034057617188
Exp3_TCGA_Chr_rand2_D3_14	Exp3_TCGA_Chr_rand2_D3	TCGA	Chr	drop_out	14	random	2	0.1	0.25	0.0001	0.5321488437052011	0.39879990906459006	0.32263633608818054	3043.8034057617188
Exp3_TCGA_Chr_rand2_D3_10	Exp3_TCGA_Chr_rand2_D3	TCGA	Chr	drop_out	10	random	2	0.1	0.25	0.0001	0.09045674243430203	0.036720526690301195	0.32263633608818054	3043.8034057617188
Exp3_TCGA_Chr_rand2_D3_9	Exp3_TCGA_Chr_rand2_D3	TCGA	Chr	drop_out	9	random	2	0.1	0.25	0.0001	0.13376574000970756	0.07903153231272159	0.32263633608818054	3043.8034057617188
Exp3_TCGA_Chr_rand2_D3_8	Exp3_TCGA_Chr_rand2_D3	TCGA	Chr	drop_out	8	random	2	0.1	0.25	0.0001	0.9852926850134198	0.00017136294103841312	0.32263633608818054	3043.8034057617188
Exp3_TCGA_Chr_rand2_D3_16	Exp3_TCGA_Chr_rand2_D3	TCGA	Chr	drop_out	16	random	2	0.1	0.25	0.0001	0.14704884803669718	0.07441876050930828	0.32263633608818054	3043.8034057617188
Exp3_TCGA_Chr_rand2_D3_4	Exp3_TCGA_Chr_rand2_D3	TCGA	Chr	drop_out	4	random	2	0.1	0.25	0.0001	0.30967520654274544	0.388840161473048	0.32263633608818054	3043.8034057617188
Exp3_TCGA_Chr_rand2_D3_5	Exp3_TCGA_Chr_rand2_D3	TCGA	Chr	drop_out	5	random	2	0.1	0.25	0.0001	0.9714273829639362	0.0016980881492982204	0.32263633608818054	3043.8034057617188
Exp3_TCGA_Chr_rand2_D3_7	Exp3_TCGA_Chr_rand2_D3	TCGA	Chr	drop_out	7	random	2	0.1	0.25	0.0001	0.21325577547718064	0.08162168242668663	0.32263633608818054	3043.8034057617188
Exp3_TCGA_Chr_rand2_D3_6	Exp3_TCGA_Chr_rand2_D3	TCGA	Chr	drop_out	6	random	2	0.1	0.25	0.0001	0.23198277284722155	0.22077586725984022	0.32263633608818054	3043.8034057617188
Exp3_TCGA_Chr_rand2_D3_19	Exp3_TCGA_Chr_rand2_D3	TCGA	Chr	drop_out	19	random	2	0.1	0.25	0.0001	0.9426499391769817	0.01765138062659385	0.32263633608818054	3043.8034057617188
Exp3_TCGA_Chr_rand2_D3_12	Exp3_TCGA_Chr_rand2_D3	TCGA	Chr	drop_out	12	random	2	0.1	0.25	0.0001	0.9701960401843439	0.0009125672438952765	0.32263633608818054	3043.8034057617188
Exp3_TCGA_Chr_rand2_D3_11	Exp3_TCGA_Chr_rand2_D3	TCGA	Chr	drop_out	11	random	2	0.1	0.25	0.0001	0.19431270646816415	0.08028871041861249	0.32263633608818054	3043.8034057617188
Exp3_TCGA_Chr_rand2_D3_3	Exp3_TCGA_Chr_rand2_D3	TCGA	Chr	drop_out	3	random	2	0.1	0.25	0.0001	0.9873799246074069	0.001492448044226228	0.32263633608818054	3043.8034057617188
Exp3_TCGA_Chr_rand2_D3_17	Exp3_TCGA_Chr_rand2_D3	TCGA	Chr	drop_out	17	random	2	0.1	0.25	0.0001	0.9586101835882234	0.0015439109455376596	0.32263633608818054	3043.8034057617188
Exp3_TCGA_Chr_rand2_D3_2	Exp3_TCGA_Chr_rand2_D3	TCGA	Chr	drop_out	2	random	2	0.1	0.25	0.0001	0.09481659897199601	0.07457046547678846	0.32263633608818054	3043.8034057617188
Exp3_TCGA_Chr_rand2_D3_1	Exp3_TCGA_Chr_rand2_D3	TCGA	Chr	drop_out	1	random	2	0.1	0.25	0.0001	0.9838104338589676	0.00020183927698026432	0.32263633608818054	3043.8034057617188
Exp3_TCGA_Chr_rand2_D4_MT	Exp3_TCGA_Chr_rand2_D4	TCGA	Chr	drop_out	MT	random	2	0.1	0.5	0.0001	0.013469659259135848	0.006388357744728837	0.32398521900177	2924.7335815429688
Exp3_TCGA_Chr_rand2_D4_Y	Exp3_TCGA_Chr_rand2_D4	TCGA	Chr	drop_out	Y	random	2	0.1	0.5	0.0001	0.008583319449781187	0.0025084417891483636	0.32398521900177	2924.7335815429688
Exp3_TCGA_Chr_rand2_D4_21	Exp3_TCGA_Chr_rand2_D4	TCGA	Chr	drop_out	21	random	2	0.1	0.5	0.0001	0.25684618839373563	0.10971176392399257	0.32398521900177	2924.7335815429688
Exp3_TCGA_Chr_rand2_D4_13	Exp3_TCGA_Chr_rand2_D4	TCGA	Chr	drop_out	13	random	2	0.1	0.5	0.0001	0.11008854381143027	0.05926387672886364	0.32398521900177	2924.7335815429688
Exp3_TCGA_Chr_rand2_D4_18	Exp3_TCGA_Chr_rand2_D4	TCGA	Chr	drop_out	18	random	2	0.1	0.5	0.0001	0.07862674230015687	0.05095706937040436	0.32398521900177	2924.7335815429688
Exp3_TCGA_Chr_rand2_D4_22	Exp3_TCGA_Chr_rand2_D4	TCGA	Chr	drop_out	22	random	2	0.1	0.5	0.0001	0.5346922963666237	0.14562715921754898	0.32398521900177	2924.7335815429688
Exp3_TCGA_Chr_rand2_D4_20	Exp3_TCGA_Chr_rand2_D4	TCGA	Chr	drop_out	20	random	2	0.1	0.5	0.0001	0.9752933534786069	0.00022356097559877034	0.32398521900177	2924.7335815429688
Exp3_TCGA_Chr_rand2_D4_X	Exp3_TCGA_Chr_rand2_D4	TCGA	Chr	drop_out	X	random	2	0.1	0.5	0.0001	0.9727709861376378	0.0014371556129445715	0.32398521900177	2924.7335815429688
Exp3_TCGA_Chr_rand2_D4_15	Exp3_TCGA_Chr_rand2_D4	TCGA	Chr	drop_out	15	random	2	0.1	0.5	0.0001	0.08984053496056013	0.03383264669220154	0.32398521900177	2924.7335815429688
Exp3_TCGA_Chr_rand2_D4_14	Exp3_TCGA_Chr_rand2_D4	TCGA	Chr	drop_out	14	random	2	0.1	0.5	0.0001	0.13742574642374972	0.051575791690843406	0.32398521900177	2924.7335815429688
Exp3_TCGA_Chr_rand2_D4_10	Exp3_TCGA_Chr_rand2_D4	TCGA	Chr	drop_out	10	random	2	0.1	0.5	0.0001	0.29898708084968917	0.2753869120665759	0.32398521900177	2924.7335815429688
Exp3_TCGA_Chr_rand2_D4_9	Exp3_TCGA_Chr_rand2_D4	TCGA	Chr	drop_out	9	random	2	0.1	0.5	0.0001	0.2208543759869464	0.22516330263037118	0.32398521900177	2924.7335815429688
Exp3_TCGA_Chr_rand2_D4_8	Exp3_TCGA_Chr_rand2_D4	TCGA	Chr	drop_out	8	random	2	0.1	0.5	0.0001	0.9859230195038704	0.0001728688738874201	0.32398521900177	2924.7335815429688
Exp3_TCGA_Chr_rand2_D4_16	Exp3_TCGA_Chr_rand2_D4	TCGA	Chr	drop_out	16	random	2	0.1	0.5	0.0001	0.25736523031737213	0.19632174848984113	0.32398521900177	2924.7335815429688
Exp3_TCGA_Chr_rand2_D4_4	Exp3_TCGA_Chr_rand2_D4	TCGA	Chr	drop_out	4	random	2	0.1	0.5	0.0001	0.3148055861017352	0.25666923728478164	0.32398521900177	2924.7335815429688
Exp3_TCGA_Chr_rand2_D4_5	Exp3_TCGA_Chr_rand2_D4	TCGA	Chr	drop_out	5	random	2	0.1	0.5	0.0001	0.9727623617383139	0.0014382833455054186	0.32398521900177	2924.7335815429688
Exp3_TCGA_Chr_rand2_D4_7	Exp3_TCGA_Chr_rand2_D4	TCGA	Chr	drop_out	7	random	2	0.1	0.5	0.0001	0.7423561139383428	0.35283044673043196	0.32398521900177	2924.7335815429688
Exp3_TCGA_Chr_rand2_D4_6	Exp3_TCGA_Chr_rand2_D4	TCGA	Chr	drop_out	6	random	2	0.1	0.5	0.0001	0.3157654157718963	0.3611679100793783	0.32398521900177	2924.7335815429688
Exp3_TCGA_Chr_rand2_D4_19	Exp3_TCGA_Chr_rand2_D4	TCGA	Chr	drop_out	19	random	2	0.1	0.5	0.0001	0.9468800010119441	0.0015747286149007027	0.32398521900177	2924.7335815429688
Exp3_TCGA_Chr_rand2_D4_12	Exp3_TCGA_Chr_rand2_D4	TCGA	Chr	drop_out	12	random	2	0.1	0.5	0.0001	0.97318973366858	0.0004444891813470384	0.32398521900177	2924.7335815429688
Exp3_TCGA_Chr_rand2_D4_11	Exp3_TCGA_Chr_rand2_D4	TCGA	Chr	drop_out	11	random	2	0.1	0.5	0.0001	0.4967736975031227	0.41304099774791186	0.32398521900177	2924.7335815429688
Exp3_TCGA_Chr_rand2_D4_3	Exp3_TCGA_Chr_rand2_D4	TCGA	Chr	drop_out	3	random	2	0.1	0.5	0.0001	0.9885060263972042	0.0006797068577207394	0.32398521900177	2924.7335815429688
Exp3_TCGA_Chr_rand2_D4_17	Exp3_TCGA_Chr_rand2_D4	TCGA	Chr	drop_out	17	random	2	0.1	0.5	0.0001	0.9591871370240664	0.0009423528069729964	0.32398521900177	2924.7335815429688
Exp3_TCGA_Chr_rand2_D4_2	Exp3_TCGA_Chr_rand2_D4	TCGA	Chr	drop_out	2	random	2	0.1	0.5	0.0001	0.04957244830720789	0.02898146166939542	0.32398521900177	2924.7335815429688
Exp3_TCGA_Chr_rand2_D4_1	Exp3_TCGA_Chr_rand2_D4	TCGA	Chr	drop_out	1	random	2	0.1	0.5	0.0001	0.9843315409543112	0.0004139046496617022	0.32398521900177	2924.7335815429688
Exp3_TCGA_Chr_rand2_D5_MT	Exp3_TCGA_Chr_rand2_D5	TCGA	Chr	drop_out	MT	random	2	0.1	0.9	0.0001	0.007038910449958662	0.008082076523250534	0.2539955675601959	1800.6523132324219
Exp3_TCGA_Chr_rand2_D5_Y	Exp3_TCGA_Chr_rand2_D5	TCGA	Chr	drop_out	Y	random	2	0.1	0.9	0.0001	0.004434432302711428	0.003441755275510125	0.2539955675601959	1800.6523132324219
Exp3_TCGA_Chr_rand2_D5_21	Exp3_TCGA_Chr_rand2_D5	TCGA	Chr	drop_out	21	random	2	0.1	0.9	0.0001	0.3765138603338584	0.295807006947338	0.2539955675601959	1800.6523132324219
Exp3_TCGA_Chr_rand2_D5_13	Exp3_TCGA_Chr_rand2_D5	TCGA	Chr	drop_out	13	random	2	0.1	0.9	0.0001	0.6152839948417719	0.3302189700866194	0.2539955675601959	1800.6523132324219
Exp3_TCGA_Chr_rand2_D5_18	Exp3_TCGA_Chr_rand2_D5	TCGA	Chr	drop_out	18	random	2	0.1	0.9	0.0001	0.7481411892184414	0.2817290551561265	0.2539955675601959	1800.6523132324219
Exp3_TCGA_Chr_rand2_D5_22	Exp3_TCGA_Chr_rand2_D5	TCGA	Chr	drop_out	22	random	2	0.1	0.9	0.0001	0.27691760086255807	0.3949059647943994	0.2539955675601959	1800.6523132324219
Exp3_TCGA_Chr_rand2_D5_20	Exp3_TCGA_Chr_rand2_D5	TCGA	Chr	drop_out	20	random	2	0.1	0.9	0.0001	0.9734071214544402	0.0009185753644067612	0.2539955675601959	1800.6523132324219
Exp3_TCGA_Chr_rand2_D5_X	Exp3_TCGA_Chr_rand2_D5	TCGA	Chr	drop_out	X	random	2	0.1	0.9	0.0001	0.970292124150167	0.00043986632045362926	0.2539955675601959	1800.6523132324219
Exp3_TCGA_Chr_rand2_D5_15	Exp3_TCGA_Chr_rand2_D5	TCGA	Chr	drop_out	15	random	2	0.1	0.9	0.0001	0.06333323660308932	0.03159880874239967	0.2539955675601959	1800.6523132324219
Exp3_TCGA_Chr_rand2_D5_14	Exp3_TCGA_Chr_rand2_D5	TCGA	Chr	drop_out	14	random	2	0.1	0.9	0.0001	0.4826711922739123	0.39905077397412797	0.2539955675601959	1800.6523132324219
Exp3_TCGA_Chr_rand2_D5_10	Exp3_TCGA_Chr_rand2_D5	TCGA	Chr	drop_out	10	random	2	0.1	0.9	0.0001	0.354773552919461	0.16668399649635932	0.2539955675601959	1800.6523132324219
Exp3_TCGA_Chr_rand2_D5_9	Exp3_TCGA_Chr_rand2_D5	TCGA	Chr	drop_out	9	random	2	0.1	0.9	0.0001	0.8271082694692924	0.11865428971716384	0.2539955675601959	1800.6523132324219
Exp3_TCGA_Chr_rand2_D5_8	Exp3_TCGA_Chr_rand2_D5	TCGA	Chr	drop_out	8	random	2	0.1	0.9	0.0001	0.9857372635754723	6.316866593494846e-05	0.2539955675601959	1800.6523132324219
Exp3_TCGA_Chr_rand2_D5_16	Exp3_TCGA_Chr_rand2_D5	TCGA	Chr	drop_out	16	random	2	0.1	0.9	0.0001	0.3183455685327664	0.3125758418491705	0.2539955675601959	1800.6523132324219
Exp3_TCGA_Chr_rand2_D5_4	Exp3_TCGA_Chr_rand2_D5	TCGA	Chr	drop_out	4	random	2	0.1	0.9	0.0001	0.47018196195081896	0.2043835629932661	0.2539955675601959	1800.6523132324219
Exp3_TCGA_Chr_rand2_D5_5	Exp3_TCGA_Chr_rand2_D5	TCGA	Chr	drop_out	5	random	2	0.1	0.9	0.0001	0.9690684960580995	0.0009118717803416472	0.2539955675601959	1800.6523132324219
Exp3_TCGA_Chr_rand2_D5_7	Exp3_TCGA_Chr_rand2_D5	TCGA	Chr	drop_out	7	random	2	0.1	0.9	0.0001	0.15207267919286	0.07920926092535777	0.2539955675601959	1800.6523132324219
Exp3_TCGA_Chr_rand2_D5_6	Exp3_TCGA_Chr_rand2_D5	TCGA	Chr	drop_out	6	random	2	0.1	0.9	0.0001	0.5083472868973788	0.17168881032548602	0.2539955675601959	1800.6523132324219
Exp3_TCGA_Chr_rand2_D5_19	Exp3_TCGA_Chr_rand2_D5	TCGA	Chr	drop_out	19	random	2	0.1	0.9	0.0001	0.8494297564240167	0.07766383397642962	0.2539955675601959	1800.6523132324219
Exp3_TCGA_Chr_rand2_D5_12	Exp3_TCGA_Chr_rand2_D5	TCGA	Chr	drop_out	12	random	2	0.1	0.9	0.0001	0.1512709096148224	0.014440297931761732	0.2539955675601959	1800.6523132324219
Exp3_TCGA_Chr_rand2_D5_11	Exp3_TCGA_Chr_rand2_D5	TCGA	Chr	drop_out	11	random	2	0.1	0.9	0.0001	0.39280251364728835	0.3374362279341422	0.2539955675601959	1800.6523132324219
Exp3_TCGA_Chr_rand2_D5_3	Exp3_TCGA_Chr_rand2_D5	TCGA	Chr	drop_out	3	random	2	0.1	0.9	0.0001	0.9880615268237034	0.0004852937094433936	0.2539955675601959	1800.6523132324219
Exp3_TCGA_Chr_rand2_D5_17	Exp3_TCGA_Chr_rand2_D5	TCGA	Chr	drop_out	17	random	2	0.1	0.9	0.0001	0.8549140919181484	0.08707695461616774	0.2539955675601959	1800.6523132324219
Exp3_TCGA_Chr_rand2_D5_2	Exp3_TCGA_Chr_rand2_D5	TCGA	Chr	drop_out	2	random	2	0.1	0.9	0.0001	0.6031929524200642	0.292531144354788	0.2539955675601959	1800.6523132324219
Exp3_TCGA_Chr_rand2_D5_1	Exp3_TCGA_Chr_rand2_D5	TCGA	Chr	drop_out	1	random	2	0.1	0.9	0.0001	0.9848058567733691	0.0004908879767650316	0.2539955675601959	1800.6523132324219
Exp3_TCGA_Chr_rand2_L1_MT	Exp3_TCGA_Chr_rand2_L1	TCGA	Chr	learn_rate	MT	random	2	0.1	0.5	1e-06	0.005758223037700268	0.0018681514324620082	-0.027470771223306656	44.6753454208374
Exp3_TCGA_Chr_rand2_L1_Y	Exp3_TCGA_Chr_rand2_L1	TCGA	Chr	learn_rate	Y	random	2	0.1	0.5	1e-06	0.009781068885027012	0.004635208420441878	-0.027470771223306656	44.6753454208374
Exp3_TCGA_Chr_rand2_L1_21	Exp3_TCGA_Chr_rand2_L1	TCGA	Chr	learn_rate	21	random	2	0.1	0.5	1e-06	0.009778321391029483	0.004780982978454343	-0.027470771223306656	44.6753454208374
Exp3_TCGA_Chr_rand2_L1_13	Exp3_TCGA_Chr_rand2_L1	TCGA	Chr	learn_rate	13	random	2	0.1	0.5	1e-06	0.008332775621622848	0.006332254900954682	-0.027470771223306656	44.6753454208374
Exp3_TCGA_Chr_rand2_L1_18	Exp3_TCGA_Chr_rand2_L1	TCGA	Chr	learn_rate	18	random	2	0.1	0.5	1e-06	0.0060659307088981925	0.0029540572311390345	-0.027470771223306656	44.6753454208374
Exp3_TCGA_Chr_rand2_L1_22	Exp3_TCGA_Chr_rand2_L1	TCGA	Chr	learn_rate	22	random	2	0.1	0.5	1e-06	0.01186717802249255	0.0062158173289060085	-0.027470771223306656	44.6753454208374
Exp3_TCGA_Chr_rand2_L1_20	Exp3_TCGA_Chr_rand2_L1	TCGA	Chr	learn_rate	20	random	2	0.1	0.5	1e-06	0.8689465861720093	0.033683862209079665	-0.027470771223306656	44.6753454208374
Exp3_TCGA_Chr_rand2_L1_X	Exp3_TCGA_Chr_rand2_L1	TCGA	Chr	learn_rate	X	random	2	0.1	0.5	1e-06	0.7176873648837545	0.013058240088870928	-0.027470771223306656	44.6753454208374
Exp3_TCGA_Chr_rand2_L1_15	Exp3_TCGA_Chr_rand2_L1	TCGA	Chr	learn_rate	15	random	2	0.1	0.5	1e-06	0.010494908424474862	0.004130084810096607	-0.027470771223306656	44.6753454208374
Exp3_TCGA_Chr_rand2_L1_14	Exp3_TCGA_Chr_rand2_L1	TCGA	Chr	learn_rate	14	random	2	0.1	0.5	1e-06	0.04138903457160878	0.05102116074695902	-0.027470771223306656	44.6753454208374
Exp3_TCGA_Chr_rand2_L1_10	Exp3_TCGA_Chr_rand2_L1	TCGA	Chr	learn_rate	10	random	2	0.1	0.5	1e-06	0.006389823828893182	0.004169812536889782	-0.027470771223306656	44.6753454208374
Exp3_TCGA_Chr_rand2_L1_9	Exp3_TCGA_Chr_rand2_L1	TCGA	Chr	learn_rate	9	random	2	0.1	0.5	1e-06	0.009760700515135445	0.005320977877798339	-0.027470771223306656	44.6753454208374
Exp3_TCGA_Chr_rand2_L1_8	Exp3_TCGA_Chr_rand2_L1	TCGA	Chr	learn_rate	8	random	2	0.1	0.5	1e-06	0.9645479157438824	0.0062883676297005265	-0.027470771223306656	44.6753454208374
Exp3_TCGA_Chr_rand2_L1_16	Exp3_TCGA_Chr_rand2_L1	TCGA	Chr	learn_rate	16	random	2	0.1	0.5	1e-06	0.01376725635781919	0.004348908762021178	-0.027470771223306656	44.6753454208374
Exp3_TCGA_Chr_rand2_L1_4	Exp3_TCGA_Chr_rand2_L1	TCGA	Chr	learn_rate	4	random	2	0.1	0.5	1e-06	0.015682215167320705	0.003731384235240879	-0.027470771223306656	44.6753454208374
Exp3_TCGA_Chr_rand2_L1_5	Exp3_TCGA_Chr_rand2_L1	TCGA	Chr	learn_rate	5	random	2	0.1	0.5	1e-06	0.4423821738879825	0.24385649836010434	-0.027470771223306656	44.6753454208374
Exp3_TCGA_Chr_rand2_L1_7	Exp3_TCGA_Chr_rand2_L1	TCGA	Chr	learn_rate	7	random	2	0.1	0.5	1e-06	0.10104265917875266	0.042443672213769976	-0.027470771223306656	44.6753454208374
Exp3_TCGA_Chr_rand2_L1_6	Exp3_TCGA_Chr_rand2_L1	TCGA	Chr	learn_rate	6	random	2	0.1	0.5	1e-06	0.10126729682812831	0.09417176499845917	-0.027470771223306656	44.6753454208374
Exp3_TCGA_Chr_rand2_L1_19	Exp3_TCGA_Chr_rand2_L1	TCGA	Chr	learn_rate	19	random	2	0.1	0.5	1e-06	0.5247801344665122	0.10290172365354587	-0.027470771223306656	44.6753454208374
Exp3_TCGA_Chr_rand2_L1_12	Exp3_TCGA_Chr_rand2_L1	TCGA	Chr	learn_rate	12	random	2	0.1	0.5	1e-06	0.6372956258460594	0.04346426477024601	-0.027470771223306656	44.6753454208374
Exp3_TCGA_Chr_rand2_L1_11	Exp3_TCGA_Chr_rand2_L1	TCGA	Chr	learn_rate	11	random	2	0.1	0.5	1e-06	0.0697457574406417	0.02855380853218241	-0.027470771223306656	44.6753454208374
Exp3_TCGA_Chr_rand2_L1_3	Exp3_TCGA_Chr_rand2_L1	TCGA	Chr	learn_rate	3	random	2	0.1	0.5	1e-06	0.8950054719747945	0.007111747482397689	-0.027470771223306656	44.6753454208374
Exp3_TCGA_Chr_rand2_L1_17	Exp3_TCGA_Chr_rand2_L1	TCGA	Chr	learn_rate	17	random	2	0.1	0.5	1e-06	0.16160823042361472	0.06405229854749311	-0.027470771223306656	44.6753454208374
Exp3_TCGA_Chr_rand2_L1_2	Exp3_TCGA_Chr_rand2_L1	TCGA	Chr	learn_rate	2	random	2	0.1	0.5	1e-06	0.1730999743538309	0.10228518070716022	-0.027470771223306656	44.6753454208374
Exp3_TCGA_Chr_rand2_L1_1	Exp3_TCGA_Chr_rand2_L1	TCGA	Chr	learn_rate	1	random	2	0.1	0.5	1e-06	0.9185435045954623	0.009933028336524858	-0.027470771223306656	44.6753454208374
Exp3_TCGA_Chr_rand2_L2_MT	Exp3_TCGA_Chr_rand2_L2	TCGA	Chr	learn_rate	MT	random	2	0.1	0.5	1e-05	0.009076575356127048	0.004248526963333976	0.11985596269369125	1117.5715637207031
Exp3_TCGA_Chr_rand2_L2_Y	Exp3_TCGA_Chr_rand2_L2	TCGA	Chr	learn_rate	Y	random	2	0.1	0.5	1e-05	0.005137758919832585	0.0025756490348584674	0.11985596269369125	1117.5715637207031
Exp3_TCGA_Chr_rand2_L2_21	Exp3_TCGA_Chr_rand2_L2	TCGA	Chr	learn_rate	21	random	2	0.1	0.5	1e-05	0.3502917189382307	0.32403143045327754	0.11985596269369125	1117.5715637207031
Exp3_TCGA_Chr_rand2_L2_13	Exp3_TCGA_Chr_rand2_L2	TCGA	Chr	learn_rate	13	random	2	0.1	0.5	1e-05	0.9502691566155556	0.003981290327409931	0.11985596269369125	1117.5715637207031
Exp3_TCGA_Chr_rand2_L2_18	Exp3_TCGA_Chr_rand2_L2	TCGA	Chr	learn_rate	18	random	2	0.1	0.5	1e-05	0.7011420684338423	0.38248018635278186	0.11985596269369125	1117.5715637207031
Exp3_TCGA_Chr_rand2_L2_22	Exp3_TCGA_Chr_rand2_L2	TCGA	Chr	learn_rate	22	random	2	0.1	0.5	1e-05	0.4845104498738312	0.45778363709338793	0.11985596269369125	1117.5715637207031
Exp3_TCGA_Chr_rand2_L2_20	Exp3_TCGA_Chr_rand2_L2	TCGA	Chr	learn_rate	20	random	2	0.1	0.5	1e-05	0.9912905940183983	0.000123067654869173	0.11985596269369125	1117.5715637207031
Exp3_TCGA_Chr_rand2_L2_X	Exp3_TCGA_Chr_rand2_L2	TCGA	Chr	learn_rate	X	random	2	0.1	0.5	1e-05	0.9856414602749443	0.00023786641946123288	0.11985596269369125	1117.5715637207031
Exp3_TCGA_Chr_rand2_L2_15	Exp3_TCGA_Chr_rand2_L2	TCGA	Chr	learn_rate	15	random	2	0.1	0.5	1e-05	0.4302394189921909	0.3973469025885892	0.11985596269369125	1117.5715637207031
Exp3_TCGA_Chr_rand2_L2_14	Exp3_TCGA_Chr_rand2_L2	TCGA	Chr	learn_rate	14	random	2	0.1	0.5	1e-05	0.501323254710554	0.1769559539320386	0.11985596269369125	1117.5715637207031
Exp3_TCGA_Chr_rand2_L2_10	Exp3_TCGA_Chr_rand2_L2	TCGA	Chr	learn_rate	10	random	2	0.1	0.5	1e-05	0.964516020659337	0.0009919575567518954	0.11985596269369125	1117.5715637207031
Exp3_TCGA_Chr_rand2_L2_9	Exp3_TCGA_Chr_rand2_L2	TCGA	Chr	learn_rate	9	random	2	0.1	0.5	1e-05	0.36635107805408984	0.3352590262040086	0.11985596269369125	1117.5715637207031
Exp3_TCGA_Chr_rand2_L2_8	Exp3_TCGA_Chr_rand2_L2	TCGA	Chr	learn_rate	8	random	2	0.1	0.5	1e-05	0.9946810337114018	0.00010397443945689842	0.11985596269369125	1117.5715637207031
Exp3_TCGA_Chr_rand2_L2_16	Exp3_TCGA_Chr_rand2_L2	TCGA	Chr	learn_rate	16	random	2	0.1	0.5	1e-05	0.5245645649688218	0.32041137558190963	0.11985596269369125	1117.5715637207031
Exp3_TCGA_Chr_rand2_L2_4	Exp3_TCGA_Chr_rand2_L2	TCGA	Chr	learn_rate	4	random	2	0.1	0.5	1e-05	0.39666209389051893	0.2582351596516731	0.11985596269369125	1117.5715637207031
Exp3_TCGA_Chr_rand2_L2_5	Exp3_TCGA_Chr_rand2_L2	TCGA	Chr	learn_rate	5	random	2	0.1	0.5	1e-05	0.9885318413435806	0.0003835866737706616	0.11985596269369125	1117.5715637207031
Exp3_TCGA_Chr_rand2_L2_7	Exp3_TCGA_Chr_rand2_L2	TCGA	Chr	learn_rate	7	random	2	0.1	0.5	1e-05	0.9734953147678769	0.0003214951354604862	0.11985596269369125	1117.5715637207031
Exp3_TCGA_Chr_rand2_L2_6	Exp3_TCGA_Chr_rand2_L2	TCGA	Chr	learn_rate	6	random	2	0.1	0.5	1e-05	0.8278788571940191	0.19962293670683573	0.11985596269369125	1117.5715637207031
Exp3_TCGA_Chr_rand2_L2_19	Exp3_TCGA_Chr_rand2_L2	TCGA	Chr	learn_rate	19	random	2	0.1	0.5	1e-05	0.8473618240944827	0.0034328470504155126	0.11985596269369125	1117.5715637207031
Exp3_TCGA_Chr_rand2_L2_12	Exp3_TCGA_Chr_rand2_L2	TCGA	Chr	learn_rate	12	random	2	0.1	0.5	1e-05	0.989248365702619	0.00018907358672452766	0.11985596269369125	1117.5715637207031
Exp3_TCGA_Chr_rand2_L2_11	Exp3_TCGA_Chr_rand2_L2	TCGA	Chr	learn_rate	11	random	2	0.1	0.5	1e-05	0.562505348805639	0.40645481707093284	0.11985596269369125	1117.5715637207031
Exp3_TCGA_Chr_rand2_L2_3	Exp3_TCGA_Chr_rand2_L2	TCGA	Chr	learn_rate	3	random	2	0.1	0.5	1e-05	0.9938036359265519	0.0001561231004844967	0.11985596269369125	1117.5715637207031
Exp3_TCGA_Chr_rand2_L2_17	Exp3_TCGA_Chr_rand2_L2	TCGA	Chr	learn_rate	17	random	2	0.1	0.5	1e-05	0.6402191840042697	0.37401360194121724	0.11985596269369125	1117.5715637207031
Exp3_TCGA_Chr_rand2_L2_2	Exp3_TCGA_Chr_rand2_L2	TCGA	Chr	learn_rate	2	random	2	0.1	0.5	1e-05	0.7628269343827891	0.329935503127437	0.11985596269369125	1117.5715637207031
Exp3_TCGA_Chr_rand2_L2_1	Exp3_TCGA_Chr_rand2_L2	TCGA	Chr	learn_rate	1	random	2	0.1	0.5	1e-05	0.9923129037604903	0.00017478188679485577	0.11985596269369125	1117.5715637207031
Exp3_TCGA_Chr_rand2_L3_MT	Exp3_TCGA_Chr_rand2_L3	TCGA	Chr	learn_rate	MT	random	2	0.1	0.5	0.0001	0.010067326653637411	0.0010162917356083393	0.32703351974487305	2981.0919189453125
Exp3_TCGA_Chr_rand2_L3_Y	Exp3_TCGA_Chr_rand2_L3	TCGA	Chr	learn_rate	Y	random	2	0.1	0.5	0.0001	0.00435806981007394	0.00495652146626275	0.32703351974487305	2981.0919189453125
Exp3_TCGA_Chr_rand2_L3_21	Exp3_TCGA_Chr_rand2_L3	TCGA	Chr	learn_rate	21	random	2	0.1	0.5	0.0001	0.16016290098521274	0.2418100685752099	0.32703351974487305	2981.0919189453125
Exp3_TCGA_Chr_rand2_L3_13	Exp3_TCGA_Chr_rand2_L3	TCGA	Chr	learn_rate	13	random	2	0.1	0.5	0.0001	0.1530736598184023	0.10051672841908264	0.32703351974487305	2981.0919189453125
Exp3_TCGA_Chr_rand2_L3_18	Exp3_TCGA_Chr_rand2_L3	TCGA	Chr	learn_rate	18	random	2	0.1	0.5	0.0001	0.15755244703672044	0.031701788195188305	0.32703351974487305	2981.0919189453125
Exp3_TCGA_Chr_rand2_L3_22	Exp3_TCGA_Chr_rand2_L3	TCGA	Chr	learn_rate	22	random	2	0.1	0.5	0.0001	0.5214726464041582	0.31687030364981866	0.32703351974487305	2981.0919189453125
Exp3_TCGA_Chr_rand2_L3_20	Exp3_TCGA_Chr_rand2_L3	TCGA	Chr	learn_rate	20	random	2	0.1	0.5	0.0001	0.9755646693505928	0.0009600721642998893	0.32703351974487305	2981.0919189453125
Exp3_TCGA_Chr_rand2_L3_X	Exp3_TCGA_Chr_rand2_L3	TCGA	Chr	learn_rate	X	random	2	0.1	0.5	0.0001	0.9736868856991527	0.002169317127190651	0.32703351974487305	2981.0919189453125
Exp3_TCGA_Chr_rand2_L3_15	Exp3_TCGA_Chr_rand2_L3	TCGA	Chr	learn_rate	15	random	2	0.1	0.5	0.0001	0.11698229745694287	0.03555145733107466	0.32703351974487305	2981.0919189453125
Exp3_TCGA_Chr_rand2_L3_14	Exp3_TCGA_Chr_rand2_L3	TCGA	Chr	learn_rate	14	random	2	0.1	0.5	0.0001	0.6442191919848115	0.3441908941550272	0.32703351974487305	2981.0919189453125
Exp3_TCGA_Chr_rand2_L3_10	Exp3_TCGA_Chr_rand2_L3	TCGA	Chr	learn_rate	10	random	2	0.1	0.5	0.0001	0.2213841612017077	0.10797796637939171	0.32703351974487305	2981.0919189453125
Exp3_TCGA_Chr_rand2_L3_9	Exp3_TCGA_Chr_rand2_L3	TCGA	Chr	learn_rate	9	random	2	0.1	0.5	0.0001	0.3073968490302714	0.3706675339506051	0.32703351974487305	2981.0919189453125
Exp3_TCGA_Chr_rand2_L3_8	Exp3_TCGA_Chr_rand2_L3	TCGA	Chr	learn_rate	8	random	2	0.1	0.5	0.0001	0.985681191243951	0.00014412648436309307	0.32703351974487305	2981.0919189453125
Exp3_TCGA_Chr_rand2_L3_16	Exp3_TCGA_Chr_rand2_L3	TCGA	Chr	learn_rate	16	random	2	0.1	0.5	0.0001	0.22550798237136419	0.2660751023655844	0.32703351974487305	2981.0919189453125
Exp3_TCGA_Chr_rand2_L3_4	Exp3_TCGA_Chr_rand2_L3	TCGA	Chr	learn_rate	4	random	2	0.1	0.5	0.0001	0.20741903094649947	0.2857777010206531	0.32703351974487305	2981.0919189453125
Exp3_TCGA_Chr_rand2_L3_5	Exp3_TCGA_Chr_rand2_L3	TCGA	Chr	learn_rate	5	random	2	0.1	0.5	0.0001	0.9671357541190272	0.0071149264016167335	0.32703351974487305	2981.0919189453125
Exp3_TCGA_Chr_rand2_L3_7	Exp3_TCGA_Chr_rand2_L3	TCGA	Chr	learn_rate	7	random	2	0.1	0.5	0.0001	0.11135438972783222	0.0402707094588312	0.32703351974487305	2981.0919189453125
Exp3_TCGA_Chr_rand2_L3_6	Exp3_TCGA_Chr_rand2_L3	TCGA	Chr	learn_rate	6	random	2	0.1	0.5	0.0001	0.2135283671032225	0.07740351831432436	0.32703351974487305	2981.0919189453125
Exp3_TCGA_Chr_rand2_L3_19	Exp3_TCGA_Chr_rand2_L3	TCGA	Chr	learn_rate	19	random	2	0.1	0.5	0.0001	0.9446210650511172	0.007305055732639073	0.32703351974487305	2981.0919189453125
Exp3_TCGA_Chr_rand2_L3_12	Exp3_TCGA_Chr_rand2_L3	TCGA	Chr	learn_rate	12	random	2	0.1	0.5	0.0001	0.9724160819307788	0.0012554408766436143	0.32703351974487305	2981.0919189453125
Exp3_TCGA_Chr_rand2_L3_11	Exp3_TCGA_Chr_rand2_L3	TCGA	Chr	learn_rate	11	random	2	0.1	0.5	0.0001	0.5628712454942019	0.3415577039075342	0.32703351974487305	2981.0919189453125
Exp3_TCGA_Chr_rand2_L3_3	Exp3_TCGA_Chr_rand2_L3	TCGA	Chr	learn_rate	3	random	2	0.1	0.5	0.0001	0.9885928145765221	0.0002458605609370835	0.32703351974487305	2981.0919189453125
Exp3_TCGA_Chr_rand2_L3_17	Exp3_TCGA_Chr_rand2_L3	TCGA	Chr	learn_rate	17	random	2	0.1	0.5	0.0001	0.9559079205490233	0.006282483978826227	0.32703351974487305	2981.0919189453125
Exp3_TCGA_Chr_rand2_L3_2	Exp3_TCGA_Chr_rand2_L3	TCGA	Chr	learn_rate	2	random	2	0.1	0.5	0.0001	0.15724890986107348	0.02282936292459043	0.32703351974487305	2981.0919189453125
Exp3_TCGA_Chr_rand2_L3_1	Exp3_TCGA_Chr_rand2_L3	TCGA	Chr	learn_rate	1	random	2	0.1	0.5	0.0001	0.9842926067060653	0.0003029122796588198	0.32703351974487305	2981.0919189453125
Exp3_TCGA_Chr_rand2_L4_MT	Exp3_TCGA_Chr_rand2_L4	TCGA	Chr	learn_rate	MT	random	2	0.1	0.5	0.001	0.012101859206329883	0.0038973407888246887	0.41143953800201416	622.6503753662109
Exp3_TCGA_Chr_rand2_L4_Y	Exp3_TCGA_Chr_rand2_L4	TCGA	Chr	learn_rate	Y	random	2	0.1	0.5	0.001	0.12941403124966233	0.0889392445754299	0.41143953800201416	622.6503753662109
Exp3_TCGA_Chr_rand2_L4_21	Exp3_TCGA_Chr_rand2_L4	TCGA	Chr	learn_rate	21	random	2	0.1	0.5	0.001	0.07180814972423669	0.00263101013407935	0.41143953800201416	622.6503753662109
Exp3_TCGA_Chr_rand2_L4_13	Exp3_TCGA_Chr_rand2_L4	TCGA	Chr	learn_rate	13	random	2	0.1	0.5	0.001	0.061294771439449565	0.045475393703211416	0.41143953800201416	622.6503753662109
Exp3_TCGA_Chr_rand2_L4_18	Exp3_TCGA_Chr_rand2_L4	TCGA	Chr	learn_rate	18	random	2	0.1	0.5	0.001	0.18868815755197607	0.20456541194360428	0.41143953800201416	622.6503753662109
Exp3_TCGA_Chr_rand2_L4_22	Exp3_TCGA_Chr_rand2_L4	TCGA	Chr	learn_rate	22	random	2	0.1	0.5	0.001	0.049106615617980506	0.03514362127394681	0.41143953800201416	622.6503753662109
Exp3_TCGA_Chr_rand2_L4_20	Exp3_TCGA_Chr_rand2_L4	TCGA	Chr	learn_rate	20	random	2	0.1	0.5	0.001	0.9673732642652142	0.0003711523283779714	0.41143953800201416	622.6503753662109
Exp3_TCGA_Chr_rand2_L4_X	Exp3_TCGA_Chr_rand2_L4	TCGA	Chr	learn_rate	X	random	2	0.1	0.5	0.001	0.7325339664339563	0.39136542982448086	0.41143953800201416	622.6503753662109
Exp3_TCGA_Chr_rand2_L4_15	Exp3_TCGA_Chr_rand2_L4	TCGA	Chr	learn_rate	15	random	2	0.1	0.5	0.001	0.3092984384287585	0.3813471330044558	0.41143953800201416	622.6503753662109
Exp3_TCGA_Chr_rand2_L4_14	Exp3_TCGA_Chr_rand2_L4	TCGA	Chr	learn_rate	14	random	2	0.1	0.5	0.001	0.0595268681339679	0.04450690581348523	0.41143953800201416	622.6503753662109
Exp3_TCGA_Chr_rand2_L4_10	Exp3_TCGA_Chr_rand2_L4	TCGA	Chr	learn_rate	10	random	2	0.1	0.5	0.001	0.10809144949387808	0.05823562963793258	0.41143953800201416	622.6503753662109
Exp3_TCGA_Chr_rand2_L4_9	Exp3_TCGA_Chr_rand2_L4	TCGA	Chr	learn_rate	9	random	2	0.1	0.5	0.001	0.0927520574839365	0.040469942281450066	0.41143953800201416	622.6503753662109
Exp3_TCGA_Chr_rand2_L4_8	Exp3_TCGA_Chr_rand2_L4	TCGA	Chr	learn_rate	8	random	2	0.1	0.5	0.001	0.9804802108348838	0.0004423793234658379	0.41143953800201416	622.6503753662109
Exp3_TCGA_Chr_rand2_L4_16	Exp3_TCGA_Chr_rand2_L4	TCGA	Chr	learn_rate	16	random	2	0.1	0.5	0.001	0.29085649968596783	0.39606856825752257	0.41143953800201416	622.6503753662109
Exp3_TCGA_Chr_rand2_L4_4	Exp3_TCGA_Chr_rand2_L4	TCGA	Chr	learn_rate	4	random	2	0.1	0.5	0.001	0.05400060952139555	0.024628684210418503	0.41143953800201416	622.6503753662109
Exp3_TCGA_Chr_rand2_L4_5	Exp3_TCGA_Chr_rand2_L4	TCGA	Chr	learn_rate	5	random	2	0.1	0.5	0.001	0.9496643898318771	0.003654712820153453	0.41143953800201416	622.6503753662109
Exp3_TCGA_Chr_rand2_L4_7	Exp3_TCGA_Chr_rand2_L4	TCGA	Chr	learn_rate	7	random	2	0.1	0.5	0.001	0.07126345099704101	0.005790255827172145	0.41143953800201416	622.6503753662109
Exp3_TCGA_Chr_rand2_L4_6	Exp3_TCGA_Chr_rand2_L4	TCGA	Chr	learn_rate	6	random	2	0.1	0.5	0.001	0.13621450553161646	0.041605075083138925	0.41143953800201416	622.6503753662109
Exp3_TCGA_Chr_rand2_L4_19	Exp3_TCGA_Chr_rand2_L4	TCGA	Chr	learn_rate	19	random	2	0.1	0.5	0.001	0.5694775724052589	0.2915240435678344	0.41143953800201416	622.6503753662109
Exp3_TCGA_Chr_rand2_L4_12	Exp3_TCGA_Chr_rand2_L4	TCGA	Chr	learn_rate	12	random	2	0.1	0.5	0.001	0.7665261128009255	0.3240464451333474	0.41143953800201416	622.6503753662109
Exp3_TCGA_Chr_rand2_L4_11	Exp3_TCGA_Chr_rand2_L4	TCGA	Chr	learn_rate	11	random	2	0.1	0.5	0.001	0.021312878947152322	0.012259408946956497	0.41143953800201416	622.6503753662109
Exp3_TCGA_Chr_rand2_L4_3	Exp3_TCGA_Chr_rand2_L4	TCGA	Chr	learn_rate	3	random	2	0.1	0.5	0.001	0.9743416013978635	0.00046350909745232016	0.41143953800201416	622.6503753662109
Exp3_TCGA_Chr_rand2_L4_17	Exp3_TCGA_Chr_rand2_L4	TCGA	Chr	learn_rate	17	random	2	0.1	0.5	0.001	0.16049289401409378	0.11060953400118466	0.41143953800201416	622.6503753662109
Exp3_TCGA_Chr_rand2_L4_2	Exp3_TCGA_Chr_rand2_L4	TCGA	Chr	learn_rate	2	random	2	0.1	0.5	0.001	0.015726922079819374	0.014694373244449664	0.41143953800201416	622.6503753662109
Exp3_TCGA_Chr_rand2_L4_1	Exp3_TCGA_Chr_rand2_L4	TCGA	Chr	learn_rate	1	random	2	0.1	0.5	0.001	0.7602425296391828	0.3675022731927284	0.41143953800201416	622.6503753662109
Exp3_TCGA_Chr_rand2_L5_MT	Exp3_TCGA_Chr_rand2_L5	TCGA	Chr	learn_rate	MT	random	2	0.1	0.5	0.01	0.003774793298285376	0.0029146353738247264	0.398044228553772	577.017822265625
Exp3_TCGA_Chr_rand2_L5_Y	Exp3_TCGA_Chr_rand2_L5	TCGA	Chr	learn_rate	Y	random	2	0.1	0.5	0.01	0.009982799552887478	0.004680507282826783	0.398044228553772	577.017822265625
Exp3_TCGA_Chr_rand2_L5_21	Exp3_TCGA_Chr_rand2_L5	TCGA	Chr	learn_rate	21	random	2	0.1	0.5	0.01	0.04477997946119334	0.051197662552111584	0.398044228553772	577.017822265625
Exp3_TCGA_Chr_rand2_L5_13	Exp3_TCGA_Chr_rand2_L5	TCGA	Chr	learn_rate	13	random	2	0.1	0.5	0.01	0.12621266686779964	0.12151173506462498	0.398044228553772	577.017822265625
Exp3_TCGA_Chr_rand2_L5_18	Exp3_TCGA_Chr_rand2_L5	TCGA	Chr	learn_rate	18	random	2	0.1	0.5	0.01	0.03171183895855982	0.04883911045565395	0.398044228553772	577.017822265625
Exp3_TCGA_Chr_rand2_L5_22	Exp3_TCGA_Chr_rand2_L5	TCGA	Chr	learn_rate	22	random	2	0.1	0.5	0.01	0.22257884788803659	0.24299409648846745	0.398044228553772	577.017822265625
Exp3_TCGA_Chr_rand2_L5_20	Exp3_TCGA_Chr_rand2_L5	TCGA	Chr	learn_rate	20	random	2	0.1	0.5	0.01	0.43074929080522606	0.4312054726122607	0.398044228553772	577.017822265625
Exp3_TCGA_Chr_rand2_L5_X	Exp3_TCGA_Chr_rand2_L5	TCGA	Chr	learn_rate	X	random	2	0.1	0.5	0.01	0.1731701064549121	0.2827686121001076	0.398044228553772	577.017822265625
Exp3_TCGA_Chr_rand2_L5_15	Exp3_TCGA_Chr_rand2_L5	TCGA	Chr	learn_rate	15	random	2	0.1	0.5	0.01	0.005065182839433136	0.0014517590638071648	0.398044228553772	577.017822265625
Exp3_TCGA_Chr_rand2_L5_14	Exp3_TCGA_Chr_rand2_L5	TCGA	Chr	learn_rate	14	random	2	0.1	0.5	0.01	0.021870917126129163	0.02944885842115454	0.398044228553772	577.017822265625
Exp3_TCGA_Chr_rand2_L5_10	Exp3_TCGA_Chr_rand2_L5	TCGA	Chr	learn_rate	10	random	2	0.1	0.5	0.01	0.05664888770729748	0.07868535347335735	0.398044228553772	577.017822265625
Exp3_TCGA_Chr_rand2_L5_9	Exp3_TCGA_Chr_rand2_L5	TCGA	Chr	learn_rate	9	random	2	0.1	0.5	0.01	0.013199025856648108	0.007751653654406318	0.398044228553772	577.017822265625
Exp3_TCGA_Chr_rand2_L5_8	Exp3_TCGA_Chr_rand2_L5	TCGA	Chr	learn_rate	8	random	2	0.1	0.5	0.01	0.9788722018496883	0.0011041684328205817	0.398044228553772	577.017822265625
Exp3_TCGA_Chr_rand2_L5_16	Exp3_TCGA_Chr_rand2_L5	TCGA	Chr	learn_rate	16	random	2	0.1	0.5	0.01	0.06625466193984003	0.0689308060944906	0.398044228553772	577.017822265625
Exp3_TCGA_Chr_rand2_L5_4	Exp3_TCGA_Chr_rand2_L5	TCGA	Chr	learn_rate	4	random	2	0.1	0.5	0.01	0.007128246822322658	0.003468104291586903	0.398044228553772	577.017822265625
Exp3_TCGA_Chr_rand2_L5_5	Exp3_TCGA_Chr_rand2_L5	TCGA	Chr	learn_rate	5	random	2	0.1	0.5	0.01	0.07847984939856802	0.07955952294936686	0.398044228553772	577.017822265625
Exp3_TCGA_Chr_rand2_L5_7	Exp3_TCGA_Chr_rand2_L5	TCGA	Chr	learn_rate	7	random	2	0.1	0.5	0.01	0.08495440097907289	0.07623783679036401	0.398044228553772	577.017822265625
Exp3_TCGA_Chr_rand2_L5_6	Exp3_TCGA_Chr_rand2_L5	TCGA	Chr	learn_rate	6	random	2	0.1	0.5	0.01	0.07149444128586926	0.11263321618867718	0.398044228553772	577.017822265625
Exp3_TCGA_Chr_rand2_L5_19	Exp3_TCGA_Chr_rand2_L5	TCGA	Chr	learn_rate	19	random	2	0.1	0.5	0.01	0.0045536301797363616	0.0027087558027286134	0.398044228553772	577.017822265625
Exp3_TCGA_Chr_rand2_L5_12	Exp3_TCGA_Chr_rand2_L5	TCGA	Chr	learn_rate	12	random	2	0.1	0.5	0.01	0.03226335813495281	0.04333845154381312	0.398044228553772	577.017822265625
Exp3_TCGA_Chr_rand2_L5_11	Exp3_TCGA_Chr_rand2_L5	TCGA	Chr	learn_rate	11	random	2	0.1	0.5	0.01	0.12493154445110331	0.21134167545753088	0.398044228553772	577.017822265625
Exp3_TCGA_Chr_rand2_L5_3	Exp3_TCGA_Chr_rand2_L5	TCGA	Chr	learn_rate	3	random	2	0.1	0.5	0.01	0.5103295672847101	0.4491410137601137	0.398044228553772	577.017822265625
Exp3_TCGA_Chr_rand2_L5_17	Exp3_TCGA_Chr_rand2_L5	TCGA	Chr	learn_rate	17	random	2	0.1	0.5	0.01	0.2913680286238466	0.17736112707856694	0.398044228553772	577.017822265625
Exp3_TCGA_Chr_rand2_L5_2	Exp3_TCGA_Chr_rand2_L5	TCGA	Chr	learn_rate	2	random	2	0.1	0.5	0.01	0.026074135677481	0.03417843696468453	0.398044228553772	577.017822265625
Exp3_TCGA_Chr_rand2_L5_1	Exp3_TCGA_Chr_rand2_L5	TCGA	Chr	learn_rate	1	random	2	0.1	0.5	0.01	0.010650848250586454	0.003859402596440883	0.398044228553772	577.017822265625
Exp3_TCGA_Chr_rand3_B1_MT	Exp3_TCGA_Chr_rand3_B1	TCGA	Chr	beta	MT	random	3	0.001	0.5	0.0001	0.012731410055813332	0.004417128034395434	0.38919931650161743	90583.48846435547
Exp3_TCGA_Chr_rand3_B1_Y	Exp3_TCGA_Chr_rand3_B1	TCGA	Chr	beta	Y	random	3	0.001	0.5	0.0001	0.08447126443607021	0.04186197696353662	0.38919931650161743	90583.48846435547
Exp3_TCGA_Chr_rand3_B1_21	Exp3_TCGA_Chr_rand3_B1	TCGA	Chr	beta	21	random	3	0.001	0.5	0.0001	0.06261017480409604	0.06769452520562563	0.38919931650161743	90583.48846435547
Exp3_TCGA_Chr_rand3_B1_13	Exp3_TCGA_Chr_rand3_B1	TCGA	Chr	beta	13	random	3	0.001	0.5	0.0001	0.6090854423606431	0.35921288005133784	0.38919931650161743	90583.48846435547
Exp3_TCGA_Chr_rand3_B1_18	Exp3_TCGA_Chr_rand3_B1	TCGA	Chr	beta	18	random	3	0.001	0.5	0.0001	0.13278537199709467	0.00412679363171041	0.38919931650161743	90583.48846435547
Exp3_TCGA_Chr_rand3_B1_22	Exp3_TCGA_Chr_rand3_B1	TCGA	Chr	beta	22	random	3	0.001	0.5	0.0001	0.22352036135934028	0.16229810749995446	0.38919931650161743	90583.48846435547
Exp3_TCGA_Chr_rand3_B1_20	Exp3_TCGA_Chr_rand3_B1	TCGA	Chr	beta	20	random	3	0.001	0.5	0.0001	0.9954135751103255	7.440199855788778e-05	0.38919931650161743	90583.48846435547
Exp3_TCGA_Chr_rand3_B1_X	Exp3_TCGA_Chr_rand3_B1	TCGA	Chr	beta	X	random	3	0.001	0.5	0.0001	0.9939445265119544	0.001005909197709367	0.38919931650161743	90583.48846435547
Exp3_TCGA_Chr_rand3_B1_15	Exp3_TCGA_Chr_rand3_B1	TCGA	Chr	beta	15	random	3	0.001	0.5	0.0001	0.15060693946437576	0.11115639302515079	0.38919931650161743	90583.48846435547
Exp3_TCGA_Chr_rand3_B1_14	Exp3_TCGA_Chr_rand3_B1	TCGA	Chr	beta	14	random	3	0.001	0.5	0.0001	0.4416638235545488	0.3224954926713265	0.38919931650161743	90583.48846435547
Exp3_TCGA_Chr_rand3_B1_10	Exp3_TCGA_Chr_rand3_B1	TCGA	Chr	beta	10	random	3	0.001	0.5	0.0001	0.2858731577186932	0.3078578017875327	0.38919931650161743	90583.48846435547
Exp3_TCGA_Chr_rand3_B1_9	Exp3_TCGA_Chr_rand3_B1	TCGA	Chr	beta	9	random	3	0.001	0.5	0.0001	0.4762805291471003	0.3540880179859753	0.38919931650161743	90583.48846435547
Exp3_TCGA_Chr_rand3_B1_8	Exp3_TCGA_Chr_rand3_B1	TCGA	Chr	beta	8	random	3	0.001	0.5	0.0001	0.9962412454753342	0.00011867520568964564	0.38919931650161743	90583.48846435547
Exp3_TCGA_Chr_rand3_B1_16	Exp3_TCGA_Chr_rand3_B1	TCGA	Chr	beta	16	random	3	0.001	0.5	0.0001	0.08260112156134693	0.03061708536236549	0.38919931650161743	90583.48846435547
Exp3_TCGA_Chr_rand3_B1_4	Exp3_TCGA_Chr_rand3_B1	TCGA	Chr	beta	4	random	3	0.001	0.5	0.0001	0.15513736508899678	0.10967354892372361	0.38919931650161743	90583.48846435547
Exp3_TCGA_Chr_rand3_B1_5	Exp3_TCGA_Chr_rand3_B1	TCGA	Chr	beta	5	random	3	0.001	0.5	0.0001	0.08708325656909174	0.005713584624859216	0.38919931650161743	90583.48846435547
Exp3_TCGA_Chr_rand3_B1_7	Exp3_TCGA_Chr_rand3_B1	TCGA	Chr	beta	7	random	3	0.001	0.5	0.0001	0.07491908158087884	0.02938525062483653	0.38919931650161743	90583.48846435547
Exp3_TCGA_Chr_rand3_B1_6	Exp3_TCGA_Chr_rand3_B1	TCGA	Chr	beta	6	random	3	0.001	0.5	0.0001	0.280824885730592	0.2835509437707949	0.38919931650161743	90583.48846435547
Exp3_TCGA_Chr_rand3_B1_19	Exp3_TCGA_Chr_rand3_B1	TCGA	Chr	beta	19	random	3	0.001	0.5	0.0001	0.9882514023026634	0.0013056108657932592	0.38919931650161743	90583.48846435547
Exp3_TCGA_Chr_rand3_B1_12	Exp3_TCGA_Chr_rand3_B1	TCGA	Chr	beta	12	random	3	0.001	0.5	0.0001	0.6886605515942579	0.38664870432354037	0.38919931650161743	90583.48846435547
Exp3_TCGA_Chr_rand3_B1_11	Exp3_TCGA_Chr_rand3_B1	TCGA	Chr	beta	11	random	3	0.001	0.5	0.0001	0.1250379364054281	0.12730904733967655	0.38919931650161743	90583.48846435547
Exp3_TCGA_Chr_rand3_B1_3	Exp3_TCGA_Chr_rand3_B1	TCGA	Chr	beta	3	random	3	0.001	0.5	0.0001	0.7841167485041729	0.36560549856426605	0.38919931650161743	90583.48846435547
Exp3_TCGA_Chr_rand3_B1_17	Exp3_TCGA_Chr_rand3_B1	TCGA	Chr	beta	17	random	3	0.001	0.5	0.0001	0.802404033283117	0.3198514558903657	0.38919931650161743	90583.48846435547
Exp3_TCGA_Chr_rand3_B1_2	Exp3_TCGA_Chr_rand3_B1	TCGA	Chr	beta	2	random	3	0.001	0.5	0.0001	0.06347048002103697	0.06615074847539597	0.38919931650161743	90583.48846435547
Exp3_TCGA_Chr_rand3_B1_1	Exp3_TCGA_Chr_rand3_B1	TCGA	Chr	beta	1	random	3	0.001	0.5	0.0001	0.9927821616448247	0.004116499195893308	0.38919931650161743	90583.48846435547
Exp3_TCGA_Chr_rand3_B2_MT	Exp3_TCGA_Chr_rand3_B2	TCGA	Chr	beta	MT	random	3	0.01	0.5	0.0001	0.0028858512317010256	0.002663511464535165	0.38226503133773804	22384.349060058594
Exp3_TCGA_Chr_rand3_B2_Y	Exp3_TCGA_Chr_rand3_B2	TCGA	Chr	beta	Y	random	3	0.01	0.5	0.0001	0.0988225556918121	0.07506298932463185	0.38226503133773804	22384.349060058594
Exp3_TCGA_Chr_rand3_B2_21	Exp3_TCGA_Chr_rand3_B2	TCGA	Chr	beta	21	random	3	0.01	0.5	0.0001	0.6390423741687953	0.37331308402873653	0.38226503133773804	22384.349060058594
Exp3_TCGA_Chr_rand3_B2_13	Exp3_TCGA_Chr_rand3_B2	TCGA	Chr	beta	13	random	3	0.01	0.5	0.0001	0.32160764019734595	0.38508461942966105	0.38226503133773804	22384.349060058594
Exp3_TCGA_Chr_rand3_B2_18	Exp3_TCGA_Chr_rand3_B2	TCGA	Chr	beta	18	random	3	0.01	0.5	0.0001	0.12500628616385864	0.05533599959593686	0.38226503133773804	22384.349060058594
Exp3_TCGA_Chr_rand3_B2_22	Exp3_TCGA_Chr_rand3_B2	TCGA	Chr	beta	22	random	3	0.01	0.5	0.0001	0.4672956847546374	0.05466314177732597	0.38226503133773804	22384.349060058594
Exp3_TCGA_Chr_rand3_B2_20	Exp3_TCGA_Chr_rand3_B2	TCGA	Chr	beta	20	random	3	0.01	0.5	0.0001	0.9928649590128098	0.0017172129509415064	0.38226503133773804	22384.349060058594
Exp3_TCGA_Chr_rand3_B2_X	Exp3_TCGA_Chr_rand3_B2	TCGA	Chr	beta	X	random	3	0.01	0.5	0.0001	0.9929481512417537	0.0006648165127527998	0.38226503133773804	22384.349060058594
Exp3_TCGA_Chr_rand3_B2_15	Exp3_TCGA_Chr_rand3_B2	TCGA	Chr	beta	15	random	3	0.01	0.5	0.0001	0.20513458713648766	0.20165323283597977	0.38226503133773804	22384.349060058594
Exp3_TCGA_Chr_rand3_B2_14	Exp3_TCGA_Chr_rand3_B2	TCGA	Chr	beta	14	random	3	0.01	0.5	0.0001	0.047426501541300584	0.03966907114850389	0.38226503133773804	22384.349060058594
Exp3_TCGA_Chr_rand3_B2_10	Exp3_TCGA_Chr_rand3_B2	TCGA	Chr	beta	10	random	3	0.01	0.5	0.0001	0.3164665091058455	0.39013976057951777	0.38226503133773804	22384.349060058594
Exp3_TCGA_Chr_rand3_B2_9	Exp3_TCGA_Chr_rand3_B2	TCGA	Chr	beta	9	random	3	0.01	0.5	0.0001	0.21152128380349983	0.25243724175834803	0.38226503133773804	22384.349060058594
Exp3_TCGA_Chr_rand3_B2_8	Exp3_TCGA_Chr_rand3_B2	TCGA	Chr	beta	8	random	3	0.01	0.5	0.0001	0.9958848679170149	7.366609927815239e-05	0.38226503133773804	22384.349060058594
Exp3_TCGA_Chr_rand3_B2_16	Exp3_TCGA_Chr_rand3_B2	TCGA	Chr	beta	16	random	3	0.01	0.5	0.0001	0.2896598949005765	0.2487037947351257	0.38226503133773804	22384.349060058594
Exp3_TCGA_Chr_rand3_B2_4	Exp3_TCGA_Chr_rand3_B2	TCGA	Chr	beta	4	random	3	0.01	0.5	0.0001	0.18406466693161683	0.05753134045368104	0.38226503133773804	22384.349060058594
Exp3_TCGA_Chr_rand3_B2_5	Exp3_TCGA_Chr_rand3_B2	TCGA	Chr	beta	5	random	3	0.01	0.5	0.0001	0.5515667628986157	0.4430683882497487	0.38226503133773804	22384.349060058594
Exp3_TCGA_Chr_rand3_B2_7	Exp3_TCGA_Chr_rand3_B2	TCGA	Chr	beta	7	random	3	0.01	0.5	0.0001	0.059805837177078276	0.04305512033310723	0.38226503133773804	22384.349060058594
Exp3_TCGA_Chr_rand3_B2_6	Exp3_TCGA_Chr_rand3_B2	TCGA	Chr	beta	6	random	3	0.01	0.5	0.0001	0.05122895929925211	0.01315484850340627	0.38226503133773804	22384.349060058594
Exp3_TCGA_Chr_rand3_B2_19	Exp3_TCGA_Chr_rand3_B2	TCGA	Chr	beta	19	random	3	0.01	0.5	0.0001	0.9689841309695275	0.011860262573967951	0.38226503133773804	22384.349060058594
Exp3_TCGA_Chr_rand3_B2_12	Exp3_TCGA_Chr_rand3_B2	TCGA	Chr	beta	12	random	3	0.01	0.5	0.0001	0.5363924695043196	0.45033344236371425	0.38226503133773804	22384.349060058594
Exp3_TCGA_Chr_rand3_B2_11	Exp3_TCGA_Chr_rand3_B2	TCGA	Chr	beta	11	random	3	0.01	0.5	0.0001	0.35080573775809654	0.3747079914748726	0.38226503133773804	22384.349060058594
Exp3_TCGA_Chr_rand3_B2_3	Exp3_TCGA_Chr_rand3_B2	TCGA	Chr	beta	3	random	3	0.01	0.5	0.0001	0.9940266443564646	0.0027208851163526026	0.38226503133773804	22384.349060058594
Exp3_TCGA_Chr_rand3_B2_17	Exp3_TCGA_Chr_rand3_B2	TCGA	Chr	beta	17	random	3	0.01	0.5	0.0001	0.9878681250601945	0.0011507212599820079	0.38226503133773804	22384.349060058594
Exp3_TCGA_Chr_rand3_B2_2	Exp3_TCGA_Chr_rand3_B2	TCGA	Chr	beta	2	random	3	0.01	0.5	0.0001	0.34861982221953103	0.37225489408668505	0.38226503133773804	22384.349060058594
Exp3_TCGA_Chr_rand3_B2_1	Exp3_TCGA_Chr_rand3_B2	TCGA	Chr	beta	1	random	3	0.01	0.5	0.0001	0.9947853190939071	0.00026086775983092097	0.38226503133773804	22384.349060058594
Exp3_TCGA_Chr_rand3_B3_MT	Exp3_TCGA_Chr_rand3_B3	TCGA	Chr	beta	MT	random	3	0.1	0.5	0.0001	0.006164456521960462	0.005281458990615292	0.31450343132019043	2870.509033203125
Exp3_TCGA_Chr_rand3_B3_Y	Exp3_TCGA_Chr_rand3_B3	TCGA	Chr	beta	Y	random	3	0.1	0.5	0.0001	0.006577959936292282	0.005240908023682245	0.31450343132019043	2870.509033203125
Exp3_TCGA_Chr_rand3_B3_21	Exp3_TCGA_Chr_rand3_B3	TCGA	Chr	beta	21	random	3	0.1	0.5	0.0001	0.23728481431200413	0.08657598622640454	0.31450343132019043	2870.509033203125
Exp3_TCGA_Chr_rand3_B3_13	Exp3_TCGA_Chr_rand3_B3	TCGA	Chr	beta	13	random	3	0.1	0.5	0.0001	0.3341140937657196	0.3753625062419455	0.31450343132019043	2870.509033203125
Exp3_TCGA_Chr_rand3_B3_18	Exp3_TCGA_Chr_rand3_B3	TCGA	Chr	beta	18	random	3	0.1	0.5	0.0001	0.18278327564999775	0.18273290684521126	0.31450343132019043	2870.509033203125
Exp3_TCGA_Chr_rand3_B3_22	Exp3_TCGA_Chr_rand3_B3	TCGA	Chr	beta	22	random	3	0.1	0.5	0.0001	0.7597471524236024	0.07908599254102085	0.31450343132019043	2870.509033203125
Exp3_TCGA_Chr_rand3_B3_20	Exp3_TCGA_Chr_rand3_B3	TCGA	Chr	beta	20	random	3	0.1	0.5	0.0001	0.9732129986578335	0.001545856672407179	0.31450343132019043	2870.509033203125
Exp3_TCGA_Chr_rand3_B3_X	Exp3_TCGA_Chr_rand3_B3	TCGA	Chr	beta	X	random	3	0.1	0.5	0.0001	0.973036500431832	0.003062240059363762	0.31450343132019043	2870.509033203125
Exp3_TCGA_Chr_rand3_B3_15	Exp3_TCGA_Chr_rand3_B3	TCGA	Chr	beta	15	random	3	0.1	0.5	0.0001	0.23223876608862426	0.3286755903543391	0.31450343132019043	2870.509033203125
Exp3_TCGA_Chr_rand3_B3_14	Exp3_TCGA_Chr_rand3_B3	TCGA	Chr	beta	14	random	3	0.1	0.5	0.0001	0.40477880995002635	0.30423511611472387	0.31450343132019043	2870.509033203125
Exp3_TCGA_Chr_rand3_B3_10	Exp3_TCGA_Chr_rand3_B3	TCGA	Chr	beta	10	random	3	0.1	0.5	0.0001	0.2930769786527027	0.38223597242254614	0.31450343132019043	2870.509033203125
Exp3_TCGA_Chr_rand3_B3_9	Exp3_TCGA_Chr_rand3_B3	TCGA	Chr	beta	9	random	3	0.1	0.5	0.0001	0.2590534875917479	0.2697586360924687	0.31450343132019043	2870.509033203125
Exp3_TCGA_Chr_rand3_B3_8	Exp3_TCGA_Chr_rand3_B3	TCGA	Chr	beta	8	random	3	0.1	0.5	0.0001	0.9856989029672767	0.0001667058201996262	0.31450343132019043	2870.509033203125
Exp3_TCGA_Chr_rand3_B3_16	Exp3_TCGA_Chr_rand3_B3	TCGA	Chr	beta	16	random	3	0.1	0.5	0.0001	0.275405703156966	0.19298244236586581	0.31450343132019043	2870.509033203125
Exp3_TCGA_Chr_rand3_B3_4	Exp3_TCGA_Chr_rand3_B3	TCGA	Chr	beta	4	random	3	0.1	0.5	0.0001	0.08167446994669383	0.03994897724403684	0.31450343132019043	2870.509033203125
Exp3_TCGA_Chr_rand3_B3_5	Exp3_TCGA_Chr_rand3_B3	TCGA	Chr	beta	5	random	3	0.1	0.5	0.0001	0.9693777450029482	0.004232695630550488	0.31450343132019043	2870.509033203125
Exp3_TCGA_Chr_rand3_B3_7	Exp3_TCGA_Chr_rand3_B3	TCGA	Chr	beta	7	random	3	0.1	0.5	0.0001	0.27608792331148035	0.202259898498132	0.31450343132019043	2870.509033203125
Exp3_TCGA_Chr_rand3_B3_6	Exp3_TCGA_Chr_rand3_B3	TCGA	Chr	beta	6	random	3	0.1	0.5	0.0001	0.11106533608485754	0.07664787755809047	0.31450343132019043	2870.509033203125
Exp3_TCGA_Chr_rand3_B3_19	Exp3_TCGA_Chr_rand3_B3	TCGA	Chr	beta	19	random	3	0.1	0.5	0.0001	0.953107286382971	0.0018664586872476209	0.31450343132019043	2870.509033203125
Exp3_TCGA_Chr_rand3_B3_12	Exp3_TCGA_Chr_rand3_B3	TCGA	Chr	beta	12	random	3	0.1	0.5	0.0001	0.7602723572330256	0.3732137514208177	0.31450343132019043	2870.509033203125
Exp3_TCGA_Chr_rand3_B3_11	Exp3_TCGA_Chr_rand3_B3	TCGA	Chr	beta	11	random	3	0.1	0.5	0.0001	0.253613983085211	0.29980660541289056	0.31450343132019043	2870.509033203125
Exp3_TCGA_Chr_rand3_B3_3	Exp3_TCGA_Chr_rand3_B3	TCGA	Chr	beta	3	random	3	0.1	0.5	0.0001	0.9887762480292669	0.00012657813461611306	0.31450343132019043	2870.509033203125
Exp3_TCGA_Chr_rand3_B3_17	Exp3_TCGA_Chr_rand3_B3	TCGA	Chr	beta	17	random	3	0.1	0.5	0.0001	0.9595942732357379	0.000447276989368309	0.31450343132019043	2870.509033203125
Exp3_TCGA_Chr_rand3_B3_2	Exp3_TCGA_Chr_rand3_B3	TCGA	Chr	beta	2	random	3	0.1	0.5	0.0001	0.5435131096182293	0.25401352891986684	0.31450343132019043	2870.509033203125
Exp3_TCGA_Chr_rand3_B3_1	Exp3_TCGA_Chr_rand3_B3	TCGA	Chr	beta	1	random	3	0.1	0.5	0.0001	0.9842564835967407	0.0007554616562121968	0.31450343132019043	2870.509033203125
Exp3_TCGA_Chr_rand3_B4_MT	Exp3_TCGA_Chr_rand3_B4	TCGA	Chr	beta	MT	random	3	0.5	0.5	0.0001	0.011952122226160544	0.008419547560179623	0.2394067347049713	526.1577758789062
Exp3_TCGA_Chr_rand3_B4_Y	Exp3_TCGA_Chr_rand3_B4	TCGA	Chr	beta	Y	random	3	0.5	0.5	0.0001	0.012243810962339273	0.00522282922380526	0.2394067347049713	526.1577758789062
Exp3_TCGA_Chr_rand3_B4_21	Exp3_TCGA_Chr_rand3_B4	TCGA	Chr	beta	21	random	3	0.5	0.5	0.0001	0.39189313550833504	0.3015295558322633	0.2394067347049713	526.1577758789062
Exp3_TCGA_Chr_rand3_B4_13	Exp3_TCGA_Chr_rand3_B4	TCGA	Chr	beta	13	random	3	0.5	0.5	0.0001	0.3646081046738453	0.2669523922970511	0.2394067347049713	526.1577758789062
Exp3_TCGA_Chr_rand3_B4_18	Exp3_TCGA_Chr_rand3_B4	TCGA	Chr	beta	18	random	3	0.5	0.5	0.0001	0.8108812403403768	0.040124806039772434	0.2394067347049713	526.1577758789062
Exp3_TCGA_Chr_rand3_B4_22	Exp3_TCGA_Chr_rand3_B4	TCGA	Chr	beta	22	random	3	0.5	0.5	0.0001	0.4950377061852562	0.24110698973721278	0.2394067347049713	526.1577758789062
Exp3_TCGA_Chr_rand3_B4_20	Exp3_TCGA_Chr_rand3_B4	TCGA	Chr	beta	20	random	3	0.5	0.5	0.0001	0.9382855813503691	0.001065390812237181	0.2394067347049713	526.1577758789062
Exp3_TCGA_Chr_rand3_B4_X	Exp3_TCGA_Chr_rand3_B4	TCGA	Chr	beta	X	random	3	0.5	0.5	0.0001	0.9281587285310906	0.0009796885428242149	0.2394067347049713	526.1577758789062
Exp3_TCGA_Chr_rand3_B4_15	Exp3_TCGA_Chr_rand3_B4	TCGA	Chr	beta	15	random	3	0.5	0.5	0.0001	0.6067678891099162	0.33914910036869583	0.2394067347049713	526.1577758789062
Exp3_TCGA_Chr_rand3_B4_14	Exp3_TCGA_Chr_rand3_B4	TCGA	Chr	beta	14	random	3	0.5	0.5	0.0001	0.628707959746382	0.18367161179182795	0.2394067347049713	526.1577758789062
Exp3_TCGA_Chr_rand3_B4_10	Exp3_TCGA_Chr_rand3_B4	TCGA	Chr	beta	10	random	3	0.5	0.5	0.0001	0.35970489455410026	0.3249114355130919	0.2394067347049713	526.1577758789062
Exp3_TCGA_Chr_rand3_B4_9	Exp3_TCGA_Chr_rand3_B4	TCGA	Chr	beta	9	random	3	0.5	0.5	0.0001	0.3805258368534982	0.16877705141341018	0.2394067347049713	526.1577758789062
Exp3_TCGA_Chr_rand3_B4_8	Exp3_TCGA_Chr_rand3_B4	TCGA	Chr	beta	8	random	3	0.5	0.5	0.0001	0.9634957330883004	0.0007487618222061159	0.2394067347049713	526.1577758789062
Exp3_TCGA_Chr_rand3_B4_16	Exp3_TCGA_Chr_rand3_B4	TCGA	Chr	beta	16	random	3	0.5	0.5	0.0001	0.2496514810994767	0.10846542437070635	0.2394067347049713	526.1577758789062
Exp3_TCGA_Chr_rand3_B4_4	Exp3_TCGA_Chr_rand3_B4	TCGA	Chr	beta	4	random	3	0.5	0.5	0.0001	0.2694027543081841	0.20973812526717547	0.2394067347049713	526.1577758789062
Exp3_TCGA_Chr_rand3_B4_5	Exp3_TCGA_Chr_rand3_B4	TCGA	Chr	beta	5	random	3	0.5	0.5	0.0001	0.7102727207274125	0.38487975481582837	0.2394067347049713	526.1577758789062
Exp3_TCGA_Chr_rand3_B4_7	Exp3_TCGA_Chr_rand3_B4	TCGA	Chr	beta	7	random	3	0.5	0.5	0.0001	0.8323234675262494	0.059810576192150904	0.2394067347049713	526.1577758789062
Exp3_TCGA_Chr_rand3_B4_6	Exp3_TCGA_Chr_rand3_B4	TCGA	Chr	beta	6	random	3	0.5	0.5	0.0001	0.181335822234214	0.03427481966966682	0.2394067347049713	526.1577758789062
Exp3_TCGA_Chr_rand3_B4_19	Exp3_TCGA_Chr_rand3_B4	TCGA	Chr	beta	19	random	3	0.5	0.5	0.0001	0.8820756460020788	0.0030503098595065703	0.2394067347049713	526.1577758789062
Exp3_TCGA_Chr_rand3_B4_12	Exp3_TCGA_Chr_rand3_B4	TCGA	Chr	beta	12	random	3	0.5	0.5	0.0001	0.9281190367492129	0.0027086146613963693	0.2394067347049713	526.1577758789062
Exp3_TCGA_Chr_rand3_B4_11	Exp3_TCGA_Chr_rand3_B4	TCGA	Chr	beta	11	random	3	0.5	0.5	0.0001	0.5646682299625312	0.18822429164027948	0.2394067347049713	526.1577758789062
Exp3_TCGA_Chr_rand3_B4_3	Exp3_TCGA_Chr_rand3_B4	TCGA	Chr	beta	3	random	3	0.5	0.5	0.0001	0.9645848150897094	0.0006118693522081048	0.2394067347049713	526.1577758789062
Exp3_TCGA_Chr_rand3_B4_17	Exp3_TCGA_Chr_rand3_B4	TCGA	Chr	beta	17	random	3	0.5	0.5	0.0001	0.6985259138990664	0.3304222891892899	0.2394067347049713	526.1577758789062
Exp3_TCGA_Chr_rand3_B4_2	Exp3_TCGA_Chr_rand3_B4	TCGA	Chr	beta	2	random	3	0.5	0.5	0.0001	0.5094310685196907	0.29908347689936937	0.2394067347049713	526.1577758789062
Exp3_TCGA_Chr_rand3_B4_1	Exp3_TCGA_Chr_rand3_B4	TCGA	Chr	beta	1	random	3	0.5	0.5	0.0001	0.9569198976761408	0.0007959822976941134	0.2394067347049713	526.1577758789062
Exp3_TCGA_Chr_rand3_B5_MT	Exp3_TCGA_Chr_rand3_B5	TCGA	Chr	beta	MT	random	3	1.0	0.5	0.0001	0.008207012530226838	0.007123617578799528	0.20169180631637573	224.90235900878906
Exp3_TCGA_Chr_rand3_B5_Y	Exp3_TCGA_Chr_rand3_B5	TCGA	Chr	beta	Y	random	3	1.0	0.5	0.0001	0.17872419321174374	0.16539071858787294	0.20169180631637573	224.90235900878906
Exp3_TCGA_Chr_rand3_B5_21	Exp3_TCGA_Chr_rand3_B5	TCGA	Chr	beta	21	random	3	1.0	0.5	0.0001	0.13713192814223524	0.07209244863821677	0.20169180631637573	224.90235900878906
Exp3_TCGA_Chr_rand3_B5_13	Exp3_TCGA_Chr_rand3_B5	TCGA	Chr	beta	13	random	3	1.0	0.5	0.0001	0.12462227692809856	0.05682910656677494	0.20169180631637573	224.90235900878906
Exp3_TCGA_Chr_rand3_B5_18	Exp3_TCGA_Chr_rand3_B5	TCGA	Chr	beta	18	random	3	1.0	0.5	0.0001	0.3538930719929507	0.2510613666820162	0.20169180631637573	224.90235900878906
Exp3_TCGA_Chr_rand3_B5_22	Exp3_TCGA_Chr_rand3_B5	TCGA	Chr	beta	22	random	3	1.0	0.5	0.0001	0.005318945920685381	0.003071739593688731	0.20169180631637573	224.90235900878906
Exp3_TCGA_Chr_rand3_B5_20	Exp3_TCGA_Chr_rand3_B5	TCGA	Chr	beta	20	random	3	1.0	0.5	0.0001	0.907994779789042	0.0014437695439060052	0.20169180631637573	224.90235900878906
Exp3_TCGA_Chr_rand3_B5_X	Exp3_TCGA_Chr_rand3_B5	TCGA	Chr	beta	X	random	3	1.0	0.5	0.0001	0.8967432281122842	0.0012323070744299633	0.20169180631637573	224.90235900878906
Exp3_TCGA_Chr_rand3_B5_15	Exp3_TCGA_Chr_rand3_B5	TCGA	Chr	beta	15	random	3	1.0	0.5	0.0001	0.49392442271179643	0.3620802820904679	0.20169180631637573	224.90235900878906
Exp3_TCGA_Chr_rand3_B5_14	Exp3_TCGA_Chr_rand3_B5	TCGA	Chr	beta	14	random	3	1.0	0.5	0.0001	0.47408247437035567	0.2836097717000637	0.20169180631637573	224.90235900878906
Exp3_TCGA_Chr_rand3_B5_10	Exp3_TCGA_Chr_rand3_B5	TCGA	Chr	beta	10	random	3	1.0	0.5	0.0001	0.4342219666922649	0.4042541743964258	0.20169180631637573	224.90235900878906
Exp3_TCGA_Chr_rand3_B5_9	Exp3_TCGA_Chr_rand3_B5	TCGA	Chr	beta	9	random	3	1.0	0.5	0.0001	0.544415446521205	0.32227823438104247	0.20169180631637573	224.90235900878906
Exp3_TCGA_Chr_rand3_B5_8	Exp3_TCGA_Chr_rand3_B5	TCGA	Chr	beta	8	random	3	1.0	0.5	0.0001	0.9461987108398783	0.0011810414827005018	0.20169180631637573	224.90235900878906
Exp3_TCGA_Chr_rand3_B5_16	Exp3_TCGA_Chr_rand3_B5	TCGA	Chr	beta	16	random	3	1.0	0.5	0.0001	0.7526078187760065	0.02757147778653351	0.20169180631637573	224.90235900878906
Exp3_TCGA_Chr_rand3_B5_4	Exp3_TCGA_Chr_rand3_B5	TCGA	Chr	beta	4	random	3	1.0	0.5	0.0001	0.6845150037380092	0.22008204672685286	0.20169180631637573	224.90235900878906
Exp3_TCGA_Chr_rand3_B5_5	Exp3_TCGA_Chr_rand3_B5	TCGA	Chr	beta	5	random	3	1.0	0.5	0.0001	0.8913200863740511	0.0018494301211942972	0.20169180631637573	224.90235900878906
Exp3_TCGA_Chr_rand3_B5_7	Exp3_TCGA_Chr_rand3_B5	TCGA	Chr	beta	7	random	3	1.0	0.5	0.0001	0.8322265033254156	0.015998106380916588	0.20169180631637573	224.90235900878906
Exp3_TCGA_Chr_rand3_B5_6	Exp3_TCGA_Chr_rand3_B5	TCGA	Chr	beta	6	random	3	1.0	0.5	0.0001	0.31505476653099457	0.2877064043374976	0.20169180631637573	224.90235900878906
Exp3_TCGA_Chr_rand3_B5_19	Exp3_TCGA_Chr_rand3_B5	TCGA	Chr	beta	19	random	3	1.0	0.5	0.0001	0.8284048675511556	0.002974254394661683	0.20169180631637573	224.90235900878906
Exp3_TCGA_Chr_rand3_B5_12	Exp3_TCGA_Chr_rand3_B5	TCGA	Chr	beta	12	random	3	1.0	0.5	0.0001	0.8866598196889336	0.00454715947780397	0.20169180631637573	224.90235900878906
Exp3_TCGA_Chr_rand3_B5_11	Exp3_TCGA_Chr_rand3_B5	TCGA	Chr	beta	11	random	3	1.0	0.5	0.0001	0.6963240067146969	0.2525712483308615	0.20169180631637573	224.90235900878906
Exp3_TCGA_Chr_rand3_B5_3	Exp3_TCGA_Chr_rand3_B5	TCGA	Chr	beta	3	random	3	1.0	0.5	0.0001	0.7682330720907093	0.30488052682695943	0.20169180631637573	224.90235900878906
Exp3_TCGA_Chr_rand3_B5_17	Exp3_TCGA_Chr_rand3_B5	TCGA	Chr	beta	17	random	3	1.0	0.5	0.0001	0.8393642932258407	0.0026692657292839593	0.20169180631637573	224.90235900878906
Exp3_TCGA_Chr_rand3_B5_2	Exp3_TCGA_Chr_rand3_B5	TCGA	Chr	beta	2	random	3	1.0	0.5	0.0001	0.26465690492855415	0.07432155928893511	0.20169180631637573	224.90235900878906
Exp3_TCGA_Chr_rand3_B5_1	Exp3_TCGA_Chr_rand3_B5	TCGA	Chr	beta	1	random	3	1.0	0.5	0.0001	0.9325720028909279	0.0010781373671009628	0.20169180631637573	224.90235900878906
Exp3_TCGA_Chr_rand3_D1_MT	Exp3_TCGA_Chr_rand3_D1	TCGA	Chr	drop_out	MT	random	3	0.1	0.0	0.0001	0.005858594053513163	0.005060951678589674	0.320627361536026	3103.5140991210938
Exp3_TCGA_Chr_rand3_D1_Y	Exp3_TCGA_Chr_rand3_D1	TCGA	Chr	drop_out	Y	random	3	0.1	0.0	0.0001	0.007595972870703531	0.0032207283470010563	0.320627361536026	3103.5140991210938
Exp3_TCGA_Chr_rand3_D1_21	Exp3_TCGA_Chr_rand3_D1	TCGA	Chr	drop_out	21	random	3	0.1	0.0	0.0001	0.002827149787640596	0.0017831306903720538	0.320627361536026	3103.5140991210938
Exp3_TCGA_Chr_rand3_D1_13	Exp3_TCGA_Chr_rand3_D1	TCGA	Chr	drop_out	13	random	3	0.1	0.0	0.0001	0.0716878864796997	0.03249293177052424	0.320627361536026	3103.5140991210938
Exp3_TCGA_Chr_rand3_D1_18	Exp3_TCGA_Chr_rand3_D1	TCGA	Chr	drop_out	18	random	3	0.1	0.0	0.0001	0.1673851614210513	0.1972222447931264	0.320627361536026	3103.5140991210938
Exp3_TCGA_Chr_rand3_D1_22	Exp3_TCGA_Chr_rand3_D1	TCGA	Chr	drop_out	22	random	3	0.1	0.0	0.0001	0.7361129261176019	0.0887174901611474	0.320627361536026	3103.5140991210938
Exp3_TCGA_Chr_rand3_D1_20	Exp3_TCGA_Chr_rand3_D1	TCGA	Chr	drop_out	20	random	3	0.1	0.0	0.0001	0.9711902168065654	0.0018732276064077021	0.320627361536026	3103.5140991210938
Exp3_TCGA_Chr_rand3_D1_X	Exp3_TCGA_Chr_rand3_D1	TCGA	Chr	drop_out	X	random	3	0.1	0.0	0.0001	0.9685415779098401	0.00038622657112611026	0.320627361536026	3103.5140991210938
Exp3_TCGA_Chr_rand3_D1_15	Exp3_TCGA_Chr_rand3_D1	TCGA	Chr	drop_out	15	random	3	0.1	0.0	0.0001	0.4358462213220151	0.2687866477634106	0.320627361536026	3103.5140991210938
Exp3_TCGA_Chr_rand3_D1_14	Exp3_TCGA_Chr_rand3_D1	TCGA	Chr	drop_out	14	random	3	0.1	0.0	0.0001	0.46302247498701943	0.413288883033638	0.320627361536026	3103.5140991210938
Exp3_TCGA_Chr_rand3_D1_10	Exp3_TCGA_Chr_rand3_D1	TCGA	Chr	drop_out	10	random	3	0.1	0.0	0.0001	0.37378796277461496	0.21136328515656505	0.320627361536026	3103.5140991210938
Exp3_TCGA_Chr_rand3_D1_9	Exp3_TCGA_Chr_rand3_D1	TCGA	Chr	drop_out	9	random	3	0.1	0.0	0.0001	0.1266989140408999	0.06945072996036301	0.320627361536026	3103.5140991210938
Exp3_TCGA_Chr_rand3_D1_8	Exp3_TCGA_Chr_rand3_D1	TCGA	Chr	drop_out	8	random	3	0.1	0.0	0.0001	0.9809447275436477	0.00045207117806238305	0.320627361536026	3103.5140991210938
Exp3_TCGA_Chr_rand3_D1_16	Exp3_TCGA_Chr_rand3_D1	TCGA	Chr	drop_out	16	random	3	0.1	0.0	0.0001	0.16103231168663298	0.15379740792777574	0.320627361536026	3103.5140991210938
Exp3_TCGA_Chr_rand3_D1_4	Exp3_TCGA_Chr_rand3_D1	TCGA	Chr	drop_out	4	random	3	0.1	0.0	0.0001	0.2216203738171592	0.08563161437518757	0.320627361536026	3103.5140991210938
Exp3_TCGA_Chr_rand3_D1_5	Exp3_TCGA_Chr_rand3_D1	TCGA	Chr	drop_out	5	random	3	0.1	0.0	0.0001	0.2610667911189847	0.02382958040514681	0.320627361536026	3103.5140991210938
Exp3_TCGA_Chr_rand3_D1_7	Exp3_TCGA_Chr_rand3_D1	TCGA	Chr	drop_out	7	random	3	0.1	0.0	0.0001	0.6155625829127682	0.2389840505985763	0.320627361536026	3103.5140991210938
Exp3_TCGA_Chr_rand3_D1_6	Exp3_TCGA_Chr_rand3_D1	TCGA	Chr	drop_out	6	random	3	0.1	0.0	0.0001	0.14906353855146298	0.06163442917325259	0.320627361536026	3103.5140991210938
Exp3_TCGA_Chr_rand3_D1_19	Exp3_TCGA_Chr_rand3_D1	TCGA	Chr	drop_out	19	random	3	0.1	0.0	0.0001	0.9416299657507856	0.002850669327835082	0.320627361536026	3103.5140991210938
Exp3_TCGA_Chr_rand3_D1_12	Exp3_TCGA_Chr_rand3_D1	TCGA	Chr	drop_out	12	random	3	0.1	0.0	0.0001	0.9625393685429062	0.0021258837918985136	0.320627361536026	3103.5140991210938
Exp3_TCGA_Chr_rand3_D1_11	Exp3_TCGA_Chr_rand3_D1	TCGA	Chr	drop_out	11	random	3	0.1	0.0	0.0001	0.5282205473197137	0.30798839854141935	0.320627361536026	3103.5140991210938
Exp3_TCGA_Chr_rand3_D1_3	Exp3_TCGA_Chr_rand3_D1	TCGA	Chr	drop_out	3	random	3	0.1	0.0	0.0001	0.9862287686247155	0.0004826950641403906	0.320627361536026	3103.5140991210938
Exp3_TCGA_Chr_rand3_D1_17	Exp3_TCGA_Chr_rand3_D1	TCGA	Chr	drop_out	17	random	3	0.1	0.0	0.0001	0.9518919001249248	0.0004866328112162444	0.320627361536026	3103.5140991210938
Exp3_TCGA_Chr_rand3_D1_2	Exp3_TCGA_Chr_rand3_D1	TCGA	Chr	drop_out	2	random	3	0.1	0.0	0.0001	0.6176449948650894	0.29453102121908536	0.320627361536026	3103.5140991210938
Exp3_TCGA_Chr_rand3_D1_1	Exp3_TCGA_Chr_rand3_D1	TCGA	Chr	drop_out	1	random	3	0.1	0.0	0.0001	0.9822551829471265	0.0005653213114057678	0.320627361536026	3103.5140991210938
Exp3_TCGA_Chr_rand3_D2_MT	Exp3_TCGA_Chr_rand3_D2	TCGA	Chr	drop_out	MT	random	3	0.1	0.1	0.0001	0.01388927329770493	0.005637739842750002	0.3187370002269745	2947.3529052734375
Exp3_TCGA_Chr_rand3_D2_Y	Exp3_TCGA_Chr_rand3_D2	TCGA	Chr	drop_out	Y	random	3	0.1	0.1	0.0001	0.010384518457618258	0.010787103567722096	0.3187370002269745	2947.3529052734375
Exp3_TCGA_Chr_rand3_D2_21	Exp3_TCGA_Chr_rand3_D2	TCGA	Chr	drop_out	21	random	3	0.1	0.1	0.0001	0.6604976562316343	0.3496655408958633	0.3187370002269745	2947.3529052734375
Exp3_TCGA_Chr_rand3_D2_13	Exp3_TCGA_Chr_rand3_D2	TCGA	Chr	drop_out	13	random	3	0.1	0.1	0.0001	0.18409500261916215	0.10061657550864737	0.3187370002269745	2947.3529052734375
Exp3_TCGA_Chr_rand3_D2_18	Exp3_TCGA_Chr_rand3_D2	TCGA	Chr	drop_out	18	random	3	0.1	0.1	0.0001	0.30812942626148765	0.31067040633977683	0.3187370002269745	2947.3529052734375
Exp3_TCGA_Chr_rand3_D2_22	Exp3_TCGA_Chr_rand3_D2	TCGA	Chr	drop_out	22	random	3	0.1	0.1	0.0001	0.7487927086511516	0.041129735786377804	0.3187370002269745	2947.3529052734375
Exp3_TCGA_Chr_rand3_D2_20	Exp3_TCGA_Chr_rand3_D2	TCGA	Chr	drop_out	20	random	3	0.1	0.1	0.0001	0.9753697498226646	0.0001784444118661113	0.3187370002269745	2947.3529052734375
Exp3_TCGA_Chr_rand3_D2_X	Exp3_TCGA_Chr_rand3_D2	TCGA	Chr	drop_out	X	random	3	0.1	0.1	0.0001	0.9731458618462394	0.0009002253998815876	0.3187370002269745	2947.3529052734375
Exp3_TCGA_Chr_rand3_D2_15	Exp3_TCGA_Chr_rand3_D2	TCGA	Chr	drop_out	15	random	3	0.1	0.1	0.0001	0.26137698315896046	0.2027005243000256	0.3187370002269745	2947.3529052734375
Exp3_TCGA_Chr_rand3_D2_14	Exp3_TCGA_Chr_rand3_D2	TCGA	Chr	drop_out	14	random	3	0.1	0.1	0.0001	0.5255631041842808	0.4171236983154367	0.3187370002269745	2947.3529052734375
Exp3_TCGA_Chr_rand3_D2_10	Exp3_TCGA_Chr_rand3_D2	TCGA	Chr	drop_out	10	random	3	0.1	0.1	0.0001	0.11106196698621536	0.07710739431929255	0.3187370002269745	2947.3529052734375
Exp3_TCGA_Chr_rand3_D2_9	Exp3_TCGA_Chr_rand3_D2	TCGA	Chr	drop_out	9	random	3	0.1	0.1	0.0001	0.3136136126476601	0.338286145785837	0.3187370002269745	2947.3529052734375
Exp3_TCGA_Chr_rand3_D2_8	Exp3_TCGA_Chr_rand3_D2	TCGA	Chr	drop_out	8	random	3	0.1	0.1	0.0001	0.9839927046919918	0.00017251354261499802	0.3187370002269745	2947.3529052734375
Exp3_TCGA_Chr_rand3_D2_16	Exp3_TCGA_Chr_rand3_D2	TCGA	Chr	drop_out	16	random	3	0.1	0.1	0.0001	0.17746712614923044	0.0723270663887647	0.3187370002269745	2947.3529052734375
Exp3_TCGA_Chr_rand3_D2_4	Exp3_TCGA_Chr_rand3_D2	TCGA	Chr	drop_out	4	random	3	0.1	0.1	0.0001	0.1533324427396233	0.11780594905220668	0.3187370002269745	2947.3529052734375
Exp3_TCGA_Chr_rand3_D2_5	Exp3_TCGA_Chr_rand3_D2	TCGA	Chr	drop_out	5	random	3	0.1	0.1	0.0001	0.9675676088009841	0.004937402265017383	0.3187370002269745	2947.3529052734375
Exp3_TCGA_Chr_rand3_D2_7	Exp3_TCGA_Chr_rand3_D2	TCGA	Chr	drop_out	7	random	3	0.1	0.1	0.0001	0.3052643265289931	0.19075937768076495	0.3187370002269745	2947.3529052734375
Exp3_TCGA_Chr_rand3_D2_6	Exp3_TCGA_Chr_rand3_D2	TCGA	Chr	drop_out	6	random	3	0.1	0.1	0.0001	0.13760571300586327	0.04964409664129566	0.3187370002269745	2947.3529052734375
Exp3_TCGA_Chr_rand3_D2_19	Exp3_TCGA_Chr_rand3_D2	TCGA	Chr	drop_out	19	random	3	0.1	0.1	0.0001	0.9508678535607034	0.004765388290678351	0.3187370002269745	2947.3529052734375
Exp3_TCGA_Chr_rand3_D2_12	Exp3_TCGA_Chr_rand3_D2	TCGA	Chr	drop_out	12	random	3	0.1	0.1	0.0001	0.9701103223717348	0.0005812669342751407	0.3187370002269745	2947.3529052734375
Exp3_TCGA_Chr_rand3_D2_11	Exp3_TCGA_Chr_rand3_D2	TCGA	Chr	drop_out	11	random	3	0.1	0.1	0.0001	0.36008738714040006	0.350740379081505	0.3187370002269745	2947.3529052734375
Exp3_TCGA_Chr_rand3_D2_3	Exp3_TCGA_Chr_rand3_D2	TCGA	Chr	drop_out	3	random	3	0.1	0.1	0.0001	0.9867214287735965	0.0019999507134915422	0.3187370002269745	2947.3529052734375
Exp3_TCGA_Chr_rand3_D2_17	Exp3_TCGA_Chr_rand3_D2	TCGA	Chr	drop_out	17	random	3	0.1	0.1	0.0001	0.9566115927462566	0.0020109842663430418	0.3187370002269745	2947.3529052734375
Exp3_TCGA_Chr_rand3_D2_2	Exp3_TCGA_Chr_rand3_D2	TCGA	Chr	drop_out	2	random	3	0.1	0.1	0.0001	0.3357556701172862	0.3812773778557505	0.3187370002269745	2947.3529052734375
Exp3_TCGA_Chr_rand3_D2_1	Exp3_TCGA_Chr_rand3_D2	TCGA	Chr	drop_out	1	random	3	0.1	0.1	0.0001	0.9830456925530114	0.0013287242111375515	0.3187370002269745	2947.3529052734375
Exp3_TCGA_Chr_rand3_D3_MT	Exp3_TCGA_Chr_rand3_D3	TCGA	Chr	drop_out	MT	random	3	0.1	0.25	0.0001	0.006883446011751183	0.003955160254690423	0.3283045291900635	3110.9039306640625
Exp3_TCGA_Chr_rand3_D3_Y	Exp3_TCGA_Chr_rand3_D3	TCGA	Chr	drop_out	Y	random	3	0.1	0.25	0.0001	0.006675983768739933	0.005191029557236328	0.3283045291900635	3110.9039306640625
Exp3_TCGA_Chr_rand3_D3_21	Exp3_TCGA_Chr_rand3_D3	TCGA	Chr	drop_out	21	random	3	0.1	0.25	0.0001	0.010570503452268006	0.009292661663932384	0.3283045291900635	3110.9039306640625
Exp3_TCGA_Chr_rand3_D3_13	Exp3_TCGA_Chr_rand3_D3	TCGA	Chr	drop_out	13	random	3	0.1	0.25	0.0001	0.14575946715243593	0.051976078253337936	0.3283045291900635	3110.9039306640625
Exp3_TCGA_Chr_rand3_D3_18	Exp3_TCGA_Chr_rand3_D3	TCGA	Chr	drop_out	18	random	3	0.1	0.25	0.0001	0.17279087650881184	0.13173947812576545	0.3283045291900635	3110.9039306640625
Exp3_TCGA_Chr_rand3_D3_22	Exp3_TCGA_Chr_rand3_D3	TCGA	Chr	drop_out	22	random	3	0.1	0.25	0.0001	0.7152255413642064	0.06932284254933924	0.3283045291900635	3110.9039306640625
Exp3_TCGA_Chr_rand3_D3_20	Exp3_TCGA_Chr_rand3_D3	TCGA	Chr	drop_out	20	random	3	0.1	0.25	0.0001	0.9760844770349267	0.00050224162065534	0.3283045291900635	3110.9039306640625
Exp3_TCGA_Chr_rand3_D3_X	Exp3_TCGA_Chr_rand3_D3	TCGA	Chr	drop_out	X	random	3	0.1	0.25	0.0001	0.9742656785003401	0.001763219413838567	0.3283045291900635	3110.9039306640625
Exp3_TCGA_Chr_rand3_D3_15	Exp3_TCGA_Chr_rand3_D3	TCGA	Chr	drop_out	15	random	3	0.1	0.25	0.0001	0.11948986628274783	0.05052938799717375	0.3283045291900635	3110.9039306640625
Exp3_TCGA_Chr_rand3_D3_14	Exp3_TCGA_Chr_rand3_D3	TCGA	Chr	drop_out	14	random	3	0.1	0.25	0.0001	0.1736417397563011	0.043664913909200014	0.3283045291900635	3110.9039306640625
Exp3_TCGA_Chr_rand3_D3_10	Exp3_TCGA_Chr_rand3_D3	TCGA	Chr	drop_out	10	random	3	0.1	0.25	0.0001	0.31492622802679515	0.23736430969505462	0.3283045291900635	3110.9039306640625
Exp3_TCGA_Chr_rand3_D3_9	Exp3_TCGA_Chr_rand3_D3	TCGA	Chr	drop_out	9	random	3	0.1	0.25	0.0001	0.27111756305565604	0.17251340519412445	0.3283045291900635	3110.9039306640625
Exp3_TCGA_Chr_rand3_D3_8	Exp3_TCGA_Chr_rand3_D3	TCGA	Chr	drop_out	8	random	3	0.1	0.25	0.0001	0.9852317382179879	0.0003752383361611104	0.3283045291900635	3110.9039306640625
Exp3_TCGA_Chr_rand3_D3_16	Exp3_TCGA_Chr_rand3_D3	TCGA	Chr	drop_out	16	random	3	0.1	0.25	0.0001	0.12187238673339892	0.06546744575484229	0.3283045291900635	3110.9039306640625
Exp3_TCGA_Chr_rand3_D3_4	Exp3_TCGA_Chr_rand3_D3	TCGA	Chr	drop_out	4	random	3	0.1	0.25	0.0001	0.2906745235105245	0.399991430852485	0.3283045291900635	3110.9039306640625
Exp3_TCGA_Chr_rand3_D3_5	Exp3_TCGA_Chr_rand3_D3	TCGA	Chr	drop_out	5	random	3	0.1	0.25	0.0001	0.9721151635961236	0.0013569213878057607	0.3283045291900635	3110.9039306640625
Exp3_TCGA_Chr_rand3_D3_7	Exp3_TCGA_Chr_rand3_D3	TCGA	Chr	drop_out	7	random	3	0.1	0.25	0.0001	0.15763955149732856	0.04770191793831464	0.3283045291900635	3110.9039306640625
Exp3_TCGA_Chr_rand3_D3_6	Exp3_TCGA_Chr_rand3_D3	TCGA	Chr	drop_out	6	random	3	0.1	0.25	0.0001	0.16016131599436154	0.06898314911356812	0.3283045291900635	3110.9039306640625
Exp3_TCGA_Chr_rand3_D3_19	Exp3_TCGA_Chr_rand3_D3	TCGA	Chr	drop_out	19	random	3	0.1	0.25	0.0001	0.9413659907239886	0.020699692613072376	0.3283045291900635	3110.9039306640625
Exp3_TCGA_Chr_rand3_D3_12	Exp3_TCGA_Chr_rand3_D3	TCGA	Chr	drop_out	12	random	3	0.1	0.25	0.0001	0.9713229506135275	0.0005235702452563432	0.3283045291900635	3110.9039306640625
Exp3_TCGA_Chr_rand3_D3_11	Exp3_TCGA_Chr_rand3_D3	TCGA	Chr	drop_out	11	random	3	0.1	0.25	0.0001	0.31039799930435363	0.28227989902176975	0.3283045291900635	3110.9039306640625
Exp3_TCGA_Chr_rand3_D3_3	Exp3_TCGA_Chr_rand3_D3	TCGA	Chr	drop_out	3	random	3	0.1	0.25	0.0001	0.9872028680302909	0.0014348240415501343	0.3283045291900635	3110.9039306640625
Exp3_TCGA_Chr_rand3_D3_17	Exp3_TCGA_Chr_rand3_D3	TCGA	Chr	drop_out	17	random	3	0.1	0.25	0.0001	0.9579163583454084	0.0018745763561350205	0.3283045291900635	3110.9039306640625
Exp3_TCGA_Chr_rand3_D3_2	Exp3_TCGA_Chr_rand3_D3	TCGA	Chr	drop_out	2	random	3	0.1	0.25	0.0001	0.3118944696571055	0.24958962428034676	0.3283045291900635	3110.9039306640625
Exp3_TCGA_Chr_rand3_D3_1	Exp3_TCGA_Chr_rand3_D3	TCGA	Chr	drop_out	1	random	3	0.1	0.25	0.0001	0.9845910100806856	0.0005057523113779259	0.3283045291900635	3110.9039306640625
Exp3_TCGA_Chr_rand3_D4_MT	Exp3_TCGA_Chr_rand3_D4	TCGA	Chr	drop_out	MT	random	3	0.1	0.5	0.0001	0.008885234034835422	0.004560919849659931	0.3130056858062744	2909.6798706054688
Exp3_TCGA_Chr_rand3_D4_Y	Exp3_TCGA_Chr_rand3_D4	TCGA	Chr	drop_out	Y	random	3	0.1	0.5	0.0001	0.19763408123738124	0.3243959839127694	0.3130056858062744	2909.6798706054688
Exp3_TCGA_Chr_rand3_D4_21	Exp3_TCGA_Chr_rand3_D4	TCGA	Chr	drop_out	21	random	3	0.1	0.5	0.0001	0.3435554471205315	0.28174123489302866	0.3130056858062744	2909.6798706054688
Exp3_TCGA_Chr_rand3_D4_13	Exp3_TCGA_Chr_rand3_D4	TCGA	Chr	drop_out	13	random	3	0.1	0.5	0.0001	0.12952858064470735	0.004448363058112142	0.3130056858062744	2909.6798706054688
Exp3_TCGA_Chr_rand3_D4_18	Exp3_TCGA_Chr_rand3_D4	TCGA	Chr	drop_out	18	random	3	0.1	0.5	0.0001	0.07994499816545125	0.07342801249262675	0.3130056858062744	2909.6798706054688
Exp3_TCGA_Chr_rand3_D4_22	Exp3_TCGA_Chr_rand3_D4	TCGA	Chr	drop_out	22	random	3	0.1	0.5	0.0001	0.734411374173143	0.07054416241706689	0.3130056858062744	2909.6798706054688
Exp3_TCGA_Chr_rand3_D4_20	Exp3_TCGA_Chr_rand3_D4	TCGA	Chr	drop_out	20	random	3	0.1	0.5	0.0001	0.9750689563635979	0.0007059718304969356	0.3130056858062744	2909.6798706054688
Exp3_TCGA_Chr_rand3_D4_X	Exp3_TCGA_Chr_rand3_D4	TCGA	Chr	drop_out	X	random	3	0.1	0.5	0.0001	0.9737064397315063	0.0016370311848356125	0.3130056858062744	2909.6798706054688
Exp3_TCGA_Chr_rand3_D4_15	Exp3_TCGA_Chr_rand3_D4	TCGA	Chr	drop_out	15	random	3	0.1	0.5	0.0001	0.0782269041362989	0.042978331519190636	0.3130056858062744	2909.6798706054688
Exp3_TCGA_Chr_rand3_D4_14	Exp3_TCGA_Chr_rand3_D4	TCGA	Chr	drop_out	14	random	3	0.1	0.5	0.0001	0.1162749713512694	0.06174482504728625	0.3130056858062744	2909.6798706054688
Exp3_TCGA_Chr_rand3_D4_10	Exp3_TCGA_Chr_rand3_D4	TCGA	Chr	drop_out	10	random	3	0.1	0.5	0.0001	0.14384638774954916	0.08127848088862934	0.3130056858062744	2909.6798706054688
Exp3_TCGA_Chr_rand3_D4_9	Exp3_TCGA_Chr_rand3_D4	TCGA	Chr	drop_out	9	random	3	0.1	0.5	0.0001	0.14350334416623114	0.029381226989761786	0.3130056858062744	2909.6798706054688
Exp3_TCGA_Chr_rand3_D4_8	Exp3_TCGA_Chr_rand3_D4	TCGA	Chr	drop_out	8	random	3	0.1	0.5	0.0001	0.9858125894917525	0.00014699871594166933	0.3130056858062744	2909.6798706054688
Exp3_TCGA_Chr_rand3_D4_16	Exp3_TCGA_Chr_rand3_D4	TCGA	Chr	drop_out	16	random	3	0.1	0.5	0.0001	0.2524530901239011	0.17888011865711775	0.3130056858062744	2909.6798706054688
Exp3_TCGA_Chr_rand3_D4_4	Exp3_TCGA_Chr_rand3_D4	TCGA	Chr	drop_out	4	random	3	0.1	0.5	0.0001	0.3434592601322473	0.25253096995666835	0.3130056858062744	2909.6798706054688
Exp3_TCGA_Chr_rand3_D4_5	Exp3_TCGA_Chr_rand3_D4	TCGA	Chr	drop_out	5	random	3	0.1	0.5	0.0001	0.9708408303834621	0.0023000167630808322	0.3130056858062744	2909.6798706054688
Exp3_TCGA_Chr_rand3_D4_7	Exp3_TCGA_Chr_rand3_D4	TCGA	Chr	drop_out	7	random	3	0.1	0.5	0.0001	0.22792162428808382	0.14433231786165684	0.3130056858062744	2909.6798706054688
Exp3_TCGA_Chr_rand3_D4_6	Exp3_TCGA_Chr_rand3_D4	TCGA	Chr	drop_out	6	random	3	0.1	0.5	0.0001	0.16928506413051658	0.11315531265020459	0.3130056858062744	2909.6798706054688
Exp3_TCGA_Chr_rand3_D4_19	Exp3_TCGA_Chr_rand3_D4	TCGA	Chr	drop_out	19	random	3	0.1	0.5	0.0001	0.9470559443920777	0.009465014495957531	0.3130056858062744	2909.6798706054688
Exp3_TCGA_Chr_rand3_D4_12	Exp3_TCGA_Chr_rand3_D4	TCGA	Chr	drop_out	12	random	3	0.1	0.5	0.0001	0.9724524578241678	0.0006949627577746486	0.3130056858062744	2909.6798706054688
Exp3_TCGA_Chr_rand3_D4_11	Exp3_TCGA_Chr_rand3_D4	TCGA	Chr	drop_out	11	random	3	0.1	0.5	0.0001	0.0590166157656081	0.06751281488711683	0.3130056858062744	2909.6798706054688
Exp3_TCGA_Chr_rand3_D4_3	Exp3_TCGA_Chr_rand3_D4	TCGA	Chr	drop_out	3	random	3	0.1	0.5	0.0001	0.988719877036502	0.0006659771558320157	0.3130056858062744	2909.6798706054688
Exp3_TCGA_Chr_rand3_D4_17	Exp3_TCGA_Chr_rand3_D4	TCGA	Chr	drop_out	17	random	3	0.1	0.5	0.0001	0.9602878474360272	0.0002872499251725991	0.3130056858062744	2909.6798706054688
Exp3_TCGA_Chr_rand3_D4_2	Exp3_TCGA_Chr_rand3_D4	TCGA	Chr	drop_out	2	random	3	0.1	0.5	0.0001	0.08864580548031395	0.013787256313197351	0.3130056858062744	2909.6798706054688
Exp3_TCGA_Chr_rand3_D4_1	Exp3_TCGA_Chr_rand3_D4	TCGA	Chr	drop_out	1	random	3	0.1	0.5	0.0001	0.9842441092953395	0.0005451830141592858	0.3130056858062744	2909.6798706054688
Exp3_TCGA_Chr_rand3_D5_MT	Exp3_TCGA_Chr_rand3_D5	TCGA	Chr	drop_out	MT	random	3	0.1	0.9	0.0001	0.009127986050296048	0.006106023032767889	0.26243728399276733	1802.6017761230469
Exp3_TCGA_Chr_rand3_D5_Y	Exp3_TCGA_Chr_rand3_D5	TCGA	Chr	drop_out	Y	random	3	0.1	0.9	0.0001	0.011040022709648758	0.007636093041257409	0.26243728399276733	1802.6017761230469
Exp3_TCGA_Chr_rand3_D5_21	Exp3_TCGA_Chr_rand3_D5	TCGA	Chr	drop_out	21	random	3	0.1	0.9	0.0001	0.5459725446741922	0.3442170410857139	0.26243728399276733	1802.6017761230469
Exp3_TCGA_Chr_rand3_D5_13	Exp3_TCGA_Chr_rand3_D5	TCGA	Chr	drop_out	13	random	3	0.1	0.9	0.0001	0.41014649478587983	0.2705499091615257	0.26243728399276733	1802.6017761230469
Exp3_TCGA_Chr_rand3_D5_18	Exp3_TCGA_Chr_rand3_D5	TCGA	Chr	drop_out	18	random	3	0.1	0.9	0.0001	0.7107084127889145	0.25639468403662974	0.26243728399276733	1802.6017761230469
Exp3_TCGA_Chr_rand3_D5_22	Exp3_TCGA_Chr_rand3_D5	TCGA	Chr	drop_out	22	random	3	0.1	0.9	0.0001	0.5010344752812141	0.4522921673703289	0.26243728399276733	1802.6017761230469
Exp3_TCGA_Chr_rand3_D5_20	Exp3_TCGA_Chr_rand3_D5	TCGA	Chr	drop_out	20	random	3	0.1	0.9	0.0001	0.9728190955738693	0.0004927969093467987	0.26243728399276733	1802.6017761230469
Exp3_TCGA_Chr_rand3_D5_X	Exp3_TCGA_Chr_rand3_D5	TCGA	Chr	drop_out	X	random	3	0.1	0.9	0.0001	0.9693997761286375	0.00035488176190501985	0.26243728399276733	1802.6017761230469
Exp3_TCGA_Chr_rand3_D5_15	Exp3_TCGA_Chr_rand3_D5	TCGA	Chr	drop_out	15	random	3	0.1	0.9	0.0001	0.723583488627179	0.3904465836317987	0.26243728399276733	1802.6017761230469
Exp3_TCGA_Chr_rand3_D5_14	Exp3_TCGA_Chr_rand3_D5	TCGA	Chr	drop_out	14	random	3	0.1	0.9	0.0001	0.5026234718567687	0.42184144587007094	0.26243728399276733	1802.6017761230469
Exp3_TCGA_Chr_rand3_D5_10	Exp3_TCGA_Chr_rand3_D5	TCGA	Chr	drop_out	10	random	3	0.1	0.9	0.0001	0.2700674706605967	0.14453943282978182	0.26243728399276733	1802.6017761230469
Exp3_TCGA_Chr_rand3_D5_9	Exp3_TCGA_Chr_rand3_D5	TCGA	Chr	drop_out	9	random	3	0.1	0.9	0.0001	0.7770796185507987	0.08401410651861584	0.26243728399276733	1802.6017761230469
Exp3_TCGA_Chr_rand3_D5_8	Exp3_TCGA_Chr_rand3_D5	TCGA	Chr	drop_out	8	random	3	0.1	0.9	0.0001	0.9856444849822192	0.0003232175324936441	0.26243728399276733	1802.6017761230469
Exp3_TCGA_Chr_rand3_D5_16	Exp3_TCGA_Chr_rand3_D5	TCGA	Chr	drop_out	16	random	3	0.1	0.9	0.0001	0.08217015935316178	0.015285309358148964	0.26243728399276733	1802.6017761230469
Exp3_TCGA_Chr_rand3_D5_4	Exp3_TCGA_Chr_rand3_D5	TCGA	Chr	drop_out	4	random	3	0.1	0.9	0.0001	0.2887637086653227	0.32205257890667843	0.26243728399276733	1802.6017761230469
Exp3_TCGA_Chr_rand3_D5_5	Exp3_TCGA_Chr_rand3_D5	TCGA	Chr	drop_out	5	random	3	0.1	0.9	0.0001	0.9711122854860108	0.0006942459512961896	0.26243728399276733	1802.6017761230469
Exp3_TCGA_Chr_rand3_D5_7	Exp3_TCGA_Chr_rand3_D5	TCGA	Chr	drop_out	7	random	3	0.1	0.9	0.0001	0.6879217677569069	0.35365896694819315	0.26243728399276733	1802.6017761230469
Exp3_TCGA_Chr_rand3_D5_6	Exp3_TCGA_Chr_rand3_D5	TCGA	Chr	drop_out	6	random	3	0.1	0.9	0.0001	0.2735249016159311	0.19911078680650077	0.26243728399276733	1802.6017761230469
Exp3_TCGA_Chr_rand3_D5_19	Exp3_TCGA_Chr_rand3_D5	TCGA	Chr	drop_out	19	random	3	0.1	0.9	0.0001	0.859208455313137	0.06829513398496762	0.26243728399276733	1802.6017761230469
Exp3_TCGA_Chr_rand3_D5_12	Exp3_TCGA_Chr_rand3_D5	TCGA	Chr	drop_out	12	random	3	0.1	0.9	0.0001	0.7610091759448046	0.36073840232758997	0.26243728399276733	1802.6017761230469
Exp3_TCGA_Chr_rand3_D5_11	Exp3_TCGA_Chr_rand3_D5	TCGA	Chr	drop_out	11	random	3	0.1	0.9	0.0001	0.11698367546823826	0.06356589439567828	0.26243728399276733	1802.6017761230469
Exp3_TCGA_Chr_rand3_D5_3	Exp3_TCGA_Chr_rand3_D5	TCGA	Chr	drop_out	3	random	3	0.1	0.9	0.0001	0.9878860967269756	0.00035298068024709755	0.26243728399276733	1802.6017761230469
Exp3_TCGA_Chr_rand3_D5_17	Exp3_TCGA_Chr_rand3_D5	TCGA	Chr	drop_out	17	random	3	0.1	0.9	0.0001	0.843709539424508	0.09246664603852851	0.26243728399276733	1802.6017761230469
Exp3_TCGA_Chr_rand3_D5_2	Exp3_TCGA_Chr_rand3_D5	TCGA	Chr	drop_out	2	random	3	0.1	0.9	0.0001	0.5863586230536368	0.28524335952885144	0.26243728399276733	1802.6017761230469
Exp3_TCGA_Chr_rand3_D5_1	Exp3_TCGA_Chr_rand3_D5	TCGA	Chr	drop_out	1	random	3	0.1	0.9	0.0001	0.9846557909535245	0.00042609161464491626	0.26243728399276733	1802.6017761230469
Exp3_TCGA_Chr_rand3_L1_MT	Exp3_TCGA_Chr_rand3_L1	TCGA	Chr	learn_rate	MT	random	3	0.1	0.5	1e-06	0.009814917535233782	0.009648124700668784	-0.028802350163459778	40.25154113769531
Exp3_TCGA_Chr_rand3_L1_Y	Exp3_TCGA_Chr_rand3_L1	TCGA	Chr	learn_rate	Y	random	3	0.1	0.5	1e-06	0.007703911861875121	0.0032642341147025977	-0.028802350163459778	40.25154113769531
Exp3_TCGA_Chr_rand3_L1_21	Exp3_TCGA_Chr_rand3_L1	TCGA	Chr	learn_rate	21	random	3	0.1	0.5	1e-06	0.011040204287641454	0.010438946705982017	-0.028802350163459778	40.25154113769531
Exp3_TCGA_Chr_rand3_L1_13	Exp3_TCGA_Chr_rand3_L1	TCGA	Chr	learn_rate	13	random	3	0.1	0.5	1e-06	0.006705964123130558	0.0032856122255095262	-0.028802350163459778	40.25154113769531
Exp3_TCGA_Chr_rand3_L1_18	Exp3_TCGA_Chr_rand3_L1	TCGA	Chr	learn_rate	18	random	3	0.1	0.5	1e-06	0.007581583196128682	0.0040484892894690275	-0.028802350163459778	40.25154113769531
Exp3_TCGA_Chr_rand3_L1_22	Exp3_TCGA_Chr_rand3_L1	TCGA	Chr	learn_rate	22	random	3	0.1	0.5	1e-06	0.016496138213539995	0.0059096996621766954	-0.028802350163459778	40.25154113769531
Exp3_TCGA_Chr_rand3_L1_20	Exp3_TCGA_Chr_rand3_L1	TCGA	Chr	learn_rate	20	random	3	0.1	0.5	1e-06	0.8519307825625245	0.033036855200416056	-0.028802350163459778	40.25154113769531
Exp3_TCGA_Chr_rand3_L1_X	Exp3_TCGA_Chr_rand3_L1	TCGA	Chr	learn_rate	X	random	3	0.1	0.5	1e-06	0.708772124157453	0.020145121508606752	-0.028802350163459778	40.25154113769531
Exp3_TCGA_Chr_rand3_L1_15	Exp3_TCGA_Chr_rand3_L1	TCGA	Chr	learn_rate	15	random	3	0.1	0.5	1e-06	0.010552304482763947	0.005676449187387188	-0.028802350163459778	40.25154113769531
Exp3_TCGA_Chr_rand3_L1_14	Exp3_TCGA_Chr_rand3_L1	TCGA	Chr	learn_rate	14	random	3	0.1	0.5	1e-06	0.004396350091706689	0.004022324015212344	-0.028802350163459778	40.25154113769531
Exp3_TCGA_Chr_rand3_L1_10	Exp3_TCGA_Chr_rand3_L1	TCGA	Chr	learn_rate	10	random	3	0.1	0.5	1e-06	0.006450802156735549	0.004402991044178603	-0.028802350163459778	40.25154113769531
Exp3_TCGA_Chr_rand3_L1_9	Exp3_TCGA_Chr_rand3_L1	TCGA	Chr	learn_rate	9	random	3	0.1	0.5	1e-06	0.006008952455272469	0.0061591536590531746	-0.028802350163459778	40.25154113769531
Exp3_TCGA_Chr_rand3_L1_8	Exp3_TCGA_Chr_rand3_L1	TCGA	Chr	learn_rate	8	random	3	0.1	0.5	1e-06	0.9604684487186144	0.0031868359976620865	-0.028802350163459778	40.25154113769531
Exp3_TCGA_Chr_rand3_L1_16	Exp3_TCGA_Chr_rand3_L1	TCGA	Chr	learn_rate	16	random	3	0.1	0.5	1e-06	0.011420929127441234	0.005607996972536831	-0.028802350163459778	40.25154113769531
Exp3_TCGA_Chr_rand3_L1_4	Exp3_TCGA_Chr_rand3_L1	TCGA	Chr	learn_rate	4	random	3	0.1	0.5	1e-06	0.0126708973179255	0.001911753309259493	-0.028802350163459778	40.25154113769531
Exp3_TCGA_Chr_rand3_L1_5	Exp3_TCGA_Chr_rand3_L1	TCGA	Chr	learn_rate	5	random	3	0.1	0.5	1e-06	0.4834956104257587	0.27464888318169994	-0.028802350163459778	40.25154113769531
Exp3_TCGA_Chr_rand3_L1_7	Exp3_TCGA_Chr_rand3_L1	TCGA	Chr	learn_rate	7	random	3	0.1	0.5	1e-06	0.061965472774951805	0.016452705217521794	-0.028802350163459778	40.25154113769531
Exp3_TCGA_Chr_rand3_L1_6	Exp3_TCGA_Chr_rand3_L1	TCGA	Chr	learn_rate	6	random	3	0.1	0.5	1e-06	0.11571851947278353	0.11254860861597218	-0.028802350163459778	40.25154113769531
Exp3_TCGA_Chr_rand3_L1_19	Exp3_TCGA_Chr_rand3_L1	TCGA	Chr	learn_rate	19	random	3	0.1	0.5	1e-06	0.5514518001161586	0.12552017660781636	-0.028802350163459778	40.25154113769531
Exp3_TCGA_Chr_rand3_L1_12	Exp3_TCGA_Chr_rand3_L1	TCGA	Chr	learn_rate	12	random	3	0.1	0.5	1e-06	0.5585710883884741	0.039994741902482873	-0.028802350163459778	40.25154113769531
Exp3_TCGA_Chr_rand3_L1_11	Exp3_TCGA_Chr_rand3_L1	TCGA	Chr	learn_rate	11	random	3	0.1	0.5	1e-06	0.11026162919693844	0.03955442367552862	-0.028802350163459778	40.25154113769531
Exp3_TCGA_Chr_rand3_L1_3	Exp3_TCGA_Chr_rand3_L1	TCGA	Chr	learn_rate	3	random	3	0.1	0.5	1e-06	0.8917910294063859	0.00602618703157864	-0.028802350163459778	40.25154113769531
Exp3_TCGA_Chr_rand3_L1_17	Exp3_TCGA_Chr_rand3_L1	TCGA	Chr	learn_rate	17	random	3	0.1	0.5	1e-06	0.21520869994158462	0.03377292308311981	-0.028802350163459778	40.25154113769531
Exp3_TCGA_Chr_rand3_L1_2	Exp3_TCGA_Chr_rand3_L1	TCGA	Chr	learn_rate	2	random	3	0.1	0.5	1e-06	0.1639854168311419	0.10189479124841463	-0.028802350163459778	40.25154113769531
Exp3_TCGA_Chr_rand3_L1_1	Exp3_TCGA_Chr_rand3_L1	TCGA	Chr	learn_rate	1	random	3	0.1	0.5	1e-06	0.9060215747797353	0.006597315941598316	-0.028802350163459778	40.25154113769531
Exp3_TCGA_Chr_rand3_L2_MT	Exp3_TCGA_Chr_rand3_L2	TCGA	Chr	learn_rate	MT	random	3	0.1	0.5	1e-05	0.00565358770676454	0.003773041926775346	0.11683795601129532	1109.1477966308594
Exp3_TCGA_Chr_rand3_L2_Y	Exp3_TCGA_Chr_rand3_L2	TCGA	Chr	learn_rate	Y	random	3	0.1	0.5	1e-05	0.16518486182101727	0.16283829077380474	0.11683795601129532	1109.1477966308594
Exp3_TCGA_Chr_rand3_L2_21	Exp3_TCGA_Chr_rand3_L2	TCGA	Chr	learn_rate	21	random	3	0.1	0.5	1e-05	0.514474057315203	0.33312929738099234	0.11683795601129532	1109.1477966308594
Exp3_TCGA_Chr_rand3_L2_13	Exp3_TCGA_Chr_rand3_L2	TCGA	Chr	learn_rate	13	random	3	0.1	0.5	1e-05	0.9481384008863336	0.0020698790875947736	0.11683795601129532	1109.1477966308594
Exp3_TCGA_Chr_rand3_L2_18	Exp3_TCGA_Chr_rand3_L2	TCGA	Chr	learn_rate	18	random	3	0.1	0.5	1e-05	0.05436117673330494	0.018420216766427605	0.11683795601129532	1109.1477966308594
Exp3_TCGA_Chr_rand3_L2_22	Exp3_TCGA_Chr_rand3_L2	TCGA	Chr	learn_rate	22	random	3	0.1	0.5	1e-05	0.20750329851836719	0.3331641840944583	0.11683795601129532	1109.1477966308594
Exp3_TCGA_Chr_rand3_L2_20	Exp3_TCGA_Chr_rand3_L2	TCGA	Chr	learn_rate	20	random	3	0.1	0.5	1e-05	0.9911186504962832	9.065794306735878e-05	0.11683795601129532	1109.1477966308594
Exp3_TCGA_Chr_rand3_L2_X	Exp3_TCGA_Chr_rand3_L2	TCGA	Chr	learn_rate	X	random	3	0.1	0.5	1e-05	0.9858737666284674	0.00016545318262654676	0.11683795601129532	1109.1477966308594
Exp3_TCGA_Chr_rand3_L2_15	Exp3_TCGA_Chr_rand3_L2	TCGA	Chr	learn_rate	15	random	3	0.1	0.5	1e-05	0.3586911060369654	0.33089354844809715	0.11683795601129532	1109.1477966308594
Exp3_TCGA_Chr_rand3_L2_14	Exp3_TCGA_Chr_rand3_L2	TCGA	Chr	learn_rate	14	random	3	0.1	0.5	1e-05	0.2526219705271931	0.32050063077472823	0.11683795601129532	1109.1477966308594
Exp3_TCGA_Chr_rand3_L2_10	Exp3_TCGA_Chr_rand3_L2	TCGA	Chr	learn_rate	10	random	3	0.1	0.5	1e-05	0.9614154945452775	0.0008775181152371831	0.11683795601129532	1109.1477966308594
Exp3_TCGA_Chr_rand3_L2_9	Exp3_TCGA_Chr_rand3_L2	TCGA	Chr	learn_rate	9	random	3	0.1	0.5	1e-05	0.5400240995125611	0.375378724311764	0.11683795601129532	1109.1477966308594
Exp3_TCGA_Chr_rand3_L2_8	Exp3_TCGA_Chr_rand3_L2	TCGA	Chr	learn_rate	8	random	3	0.1	0.5	1e-05	0.9945779054232468	8.149463239734288e-05	0.11683795601129532	1109.1477966308594
Exp3_TCGA_Chr_rand3_L2_16	Exp3_TCGA_Chr_rand3_L2	TCGA	Chr	learn_rate	16	random	3	0.1	0.5	1e-05	0.4020128100247862	0.3515554783002977	0.11683795601129532	1109.1477966308594
Exp3_TCGA_Chr_rand3_L2_4	Exp3_TCGA_Chr_rand3_L2	TCGA	Chr	learn_rate	4	random	3	0.1	0.5	1e-05	0.6958926562319061	0.30401527073137236	0.11683795601129532	1109.1477966308594
Exp3_TCGA_Chr_rand3_L2_5	Exp3_TCGA_Chr_rand3_L2	TCGA	Chr	learn_rate	5	random	3	0.1	0.5	1e-05	0.988360384693597	0.00023959530446497154	0.11683795601129532	1109.1477966308594
Exp3_TCGA_Chr_rand3_L2_7	Exp3_TCGA_Chr_rand3_L2	TCGA	Chr	learn_rate	7	random	3	0.1	0.5	1e-05	0.9760229021252693	0.0035705973810245496	0.11683795601129532	1109.1477966308594
Exp3_TCGA_Chr_rand3_L2_6	Exp3_TCGA_Chr_rand3_L2	TCGA	Chr	learn_rate	6	random	3	0.1	0.5	1e-05	0.8754996085443298	0.0986232561452429	0.11683795601129532	1109.1477966308594
Exp3_TCGA_Chr_rand3_L2_19	Exp3_TCGA_Chr_rand3_L2	TCGA	Chr	learn_rate	19	random	3	0.1	0.5	1e-05	0.9449609737367588	0.05376025009777106	0.11683795601129532	1109.1477966308594
Exp3_TCGA_Chr_rand3_L2_12	Exp3_TCGA_Chr_rand3_L2	TCGA	Chr	learn_rate	12	random	3	0.1	0.5	1e-05	0.9891552621668833	0.0002745999018871191	0.11683795601129532	1109.1477966308594
Exp3_TCGA_Chr_rand3_L2_11	Exp3_TCGA_Chr_rand3_L2	TCGA	Chr	learn_rate	11	random	3	0.1	0.5	1e-05	0.36666121161789	0.3503792802122438	0.11683795601129532	1109.1477966308594
Exp3_TCGA_Chr_rand3_L2_3	Exp3_TCGA_Chr_rand3_L2	TCGA	Chr	learn_rate	3	random	3	0.1	0.5	1e-05	0.9936057913154887	0.00011099012251266422	0.11683795601129532	1109.1477966308594
Exp3_TCGA_Chr_rand3_L2_17	Exp3_TCGA_Chr_rand3_L2	TCGA	Chr	learn_rate	17	random	3	0.1	0.5	1e-05	0.23497298316785592	0.2859030641701615	0.11683795601129532	1109.1477966308594
Exp3_TCGA_Chr_rand3_L2_2	Exp3_TCGA_Chr_rand3_L2	TCGA	Chr	learn_rate	2	random	3	0.1	0.5	1e-05	0.762466119303385	0.3396013880780602	0.11683795601129532	1109.1477966308594
Exp3_TCGA_Chr_rand3_L2_1	Exp3_TCGA_Chr_rand3_L2	TCGA	Chr	learn_rate	1	random	3	0.1	0.5	1e-05	0.9923861241172045	0.0001429939142638652	0.11683795601129532	1109.1477966308594
Exp3_TCGA_Chr_rand3_L3_MT	Exp3_TCGA_Chr_rand3_L3	TCGA	Chr	learn_rate	MT	random	3	0.1	0.5	0.0001	0.007997760800419064	0.0059013557042411815	0.31805145740509033	2916.2142944335938
Exp3_TCGA_Chr_rand3_L3_Y	Exp3_TCGA_Chr_rand3_L3	TCGA	Chr	learn_rate	Y	random	3	0.1	0.5	0.0001	0.009987310672875355	0.00489690409120147	0.31805145740509033	2916.2142944335938
Exp3_TCGA_Chr_rand3_L3_21	Exp3_TCGA_Chr_rand3_L3	TCGA	Chr	learn_rate	21	random	3	0.1	0.5	0.0001	0.007569387493670767	0.003970080690483279	0.31805145740509033	2916.2142944335938
Exp3_TCGA_Chr_rand3_L3_13	Exp3_TCGA_Chr_rand3_L3	TCGA	Chr	learn_rate	13	random	3	0.1	0.5	0.0001	0.19107424422070282	0.2758867540979962	0.31805145740509033	2916.2142944335938
Exp3_TCGA_Chr_rand3_L3_18	Exp3_TCGA_Chr_rand3_L3	TCGA	Chr	learn_rate	18	random	3	0.1	0.5	0.0001	0.1459016150249483	0.03269937956245875	0.31805145740509033	2916.2142944335938
Exp3_TCGA_Chr_rand3_L3_22	Exp3_TCGA_Chr_rand3_L3	TCGA	Chr	learn_rate	22	random	3	0.1	0.5	0.0001	0.5018033941116499	0.3245787787742116	0.31805145740509033	2916.2142944335938
Exp3_TCGA_Chr_rand3_L3_20	Exp3_TCGA_Chr_rand3_L3	TCGA	Chr	learn_rate	20	random	3	0.1	0.5	0.0001	0.9752640206156292	0.0007803176720366115	0.31805145740509033	2916.2142944335938
Exp3_TCGA_Chr_rand3_L3_X	Exp3_TCGA_Chr_rand3_L3	TCGA	Chr	learn_rate	X	random	3	0.1	0.5	0.0001	0.974839299979875	0.0005460872382818527	0.31805145740509033	2916.2142944335938
Exp3_TCGA_Chr_rand3_L3_15	Exp3_TCGA_Chr_rand3_L3	TCGA	Chr	learn_rate	15	random	3	0.1	0.5	0.0001	0.13112690657633394	0.029843683516084848	0.31805145740509033	2916.2142944335938
Exp3_TCGA_Chr_rand3_L3_14	Exp3_TCGA_Chr_rand3_L3	TCGA	Chr	learn_rate	14	random	3	0.1	0.5	0.0001	0.6452158497633281	0.3561200831375668	0.31805145740509033	2916.2142944335938
Exp3_TCGA_Chr_rand3_L3_10	Exp3_TCGA_Chr_rand3_L3	TCGA	Chr	learn_rate	10	random	3	0.1	0.5	0.0001	0.3196530883426829	0.21712185870009343	0.31805145740509033	2916.2142944335938
Exp3_TCGA_Chr_rand3_L3_9	Exp3_TCGA_Chr_rand3_L3	TCGA	Chr	learn_rate	9	random	3	0.1	0.5	0.0001	0.28567431763987994	0.38232923186799256	0.31805145740509033	2916.2142944335938
Exp3_TCGA_Chr_rand3_L3_8	Exp3_TCGA_Chr_rand3_L3	TCGA	Chr	learn_rate	8	random	3	0.1	0.5	0.0001	0.9856805938265836	8.1622839912021e-05	0.31805145740509033	2916.2142944335938
Exp3_TCGA_Chr_rand3_L3_16	Exp3_TCGA_Chr_rand3_L3	TCGA	Chr	learn_rate	16	random	3	0.1	0.5	0.0001	0.22340938694896556	0.253506255515923	0.31805145740509033	2916.2142944335938
Exp3_TCGA_Chr_rand3_L3_4	Exp3_TCGA_Chr_rand3_L3	TCGA	Chr	learn_rate	4	random	3	0.1	0.5	0.0001	0.2478102518778211	0.28323717239425256	0.31805145740509033	2916.2142944335938
Exp3_TCGA_Chr_rand3_L3_5	Exp3_TCGA_Chr_rand3_L3	TCGA	Chr	learn_rate	5	random	3	0.1	0.5	0.0001	0.9600622745033882	0.00485725838504448	0.31805145740509033	2916.2142944335938
Exp3_TCGA_Chr_rand3_L3_7	Exp3_TCGA_Chr_rand3_L3	TCGA	Chr	learn_rate	7	random	3	0.1	0.5	0.0001	0.2083160269494322	0.24679577593960875	0.31805145740509033	2916.2142944335938
Exp3_TCGA_Chr_rand3_L3_6	Exp3_TCGA_Chr_rand3_L3	TCGA	Chr	learn_rate	6	random	3	0.1	0.5	0.0001	0.037577535720575254	0.037288458767971995	0.31805145740509033	2916.2142944335938
Exp3_TCGA_Chr_rand3_L3_19	Exp3_TCGA_Chr_rand3_L3	TCGA	Chr	learn_rate	19	random	3	0.1	0.5	0.0001	0.9392586019624098	0.002141095812566587	0.31805145740509033	2916.2142944335938
Exp3_TCGA_Chr_rand3_L3_12	Exp3_TCGA_Chr_rand3_L3	TCGA	Chr	learn_rate	12	random	3	0.1	0.5	0.0001	0.972845071657521	0.0009986343944212454	0.31805145740509033	2916.2142944335938
Exp3_TCGA_Chr_rand3_L3_11	Exp3_TCGA_Chr_rand3_L3	TCGA	Chr	learn_rate	11	random	3	0.1	0.5	0.0001	0.41601532260486207	0.20069056546410122	0.31805145740509033	2916.2142944335938
Exp3_TCGA_Chr_rand3_L3_3	Exp3_TCGA_Chr_rand3_L3	TCGA	Chr	learn_rate	3	random	3	0.1	0.5	0.0001	0.9887618185804448	0.0004330263386365256	0.31805145740509033	2916.2142944335938
Exp3_TCGA_Chr_rand3_L3_17	Exp3_TCGA_Chr_rand3_L3	TCGA	Chr	learn_rate	17	random	3	0.1	0.5	0.0001	0.955197239315628	0.006762915608356636	0.31805145740509033	2916.2142944335938
Exp3_TCGA_Chr_rand3_L3_2	Exp3_TCGA_Chr_rand3_L3	TCGA	Chr	learn_rate	2	random	3	0.1	0.5	0.0001	0.5194594846775755	0.41881576371026097	0.31805145740509033	2916.2142944335938
Exp3_TCGA_Chr_rand3_L3_1	Exp3_TCGA_Chr_rand3_L3	TCGA	Chr	learn_rate	1	random	3	0.1	0.5	0.0001	0.9846236140441751	0.0004313546944467734	0.31805145740509033	2916.2142944335938
Exp3_TCGA_Chr_rand3_L4_MT	Exp3_TCGA_Chr_rand3_L4	TCGA	Chr	learn_rate	MT	random	3	0.1	0.5	0.001	0.009714358345645213	0.0032582521160398627	0.40205276012420654	648.2698059082031
Exp3_TCGA_Chr_rand3_L4_Y	Exp3_TCGA_Chr_rand3_L4	TCGA	Chr	learn_rate	Y	random	3	0.1	0.5	0.001	0.1386287388181832	0.1058192230458894	0.40205276012420654	648.2698059082031
Exp3_TCGA_Chr_rand3_L4_21	Exp3_TCGA_Chr_rand3_L4	TCGA	Chr	learn_rate	21	random	3	0.1	0.5	0.001	0.11563164375128278	0.07575068835577348	0.40205276012420654	648.2698059082031
Exp3_TCGA_Chr_rand3_L4_13	Exp3_TCGA_Chr_rand3_L4	TCGA	Chr	learn_rate	13	random	3	0.1	0.5	0.001	0.073979240717649	0.011721022353075648	0.40205276012420654	648.2698059082031
Exp3_TCGA_Chr_rand3_L4_18	Exp3_TCGA_Chr_rand3_L4	TCGA	Chr	learn_rate	18	random	3	0.1	0.5	0.001	0.09295332990457135	0.017644784144270297	0.40205276012420654	648.2698059082031
Exp3_TCGA_Chr_rand3_L4_22	Exp3_TCGA_Chr_rand3_L4	TCGA	Chr	learn_rate	22	random	3	0.1	0.5	0.001	0.07168997219669214	0.04617597440938684	0.40205276012420654	648.2698059082031
Exp3_TCGA_Chr_rand3_L4_20	Exp3_TCGA_Chr_rand3_L4	TCGA	Chr	learn_rate	20	random	3	0.1	0.5	0.001	0.967545419196016	0.000787899480898156	0.40205276012420654	648.2698059082031
Exp3_TCGA_Chr_rand3_L4_X	Exp3_TCGA_Chr_rand3_L4	TCGA	Chr	learn_rate	X	random	3	0.1	0.5	0.001	0.059583695751941924	0.00421311999672223	0.40205276012420654	648.2698059082031
Exp3_TCGA_Chr_rand3_L4_15	Exp3_TCGA_Chr_rand3_L4	TCGA	Chr	learn_rate	15	random	3	0.1	0.5	0.001	0.12975665791447752	0.01291590904601299	0.40205276012420654	648.2698059082031
Exp3_TCGA_Chr_rand3_L4_14	Exp3_TCGA_Chr_rand3_L4	TCGA	Chr	learn_rate	14	random	3	0.1	0.5	0.001	0.09517008386724193	0.051580950195068115	0.40205276012420654	648.2698059082031
Exp3_TCGA_Chr_rand3_L4_10	Exp3_TCGA_Chr_rand3_L4	TCGA	Chr	learn_rate	10	random	3	0.1	0.5	0.001	0.2847205471637244	0.38828182534577227	0.40205276012420654	648.2698059082031
Exp3_TCGA_Chr_rand3_L4_9	Exp3_TCGA_Chr_rand3_L4	TCGA	Chr	learn_rate	9	random	3	0.1	0.5	0.001	0.18071573800249613	0.11275101903647312	0.40205276012420654	648.2698059082031
Exp3_TCGA_Chr_rand3_L4_8	Exp3_TCGA_Chr_rand3_L4	TCGA	Chr	learn_rate	8	random	3	0.1	0.5	0.001	0.9806475928349294	0.00013935877651900222	0.40205276012420654	648.2698059082031
Exp3_TCGA_Chr_rand3_L4_16	Exp3_TCGA_Chr_rand3_L4	TCGA	Chr	learn_rate	16	random	3	0.1	0.5	0.001	0.09426407587560556	0.046566004351432495	0.40205276012420654	648.2698059082031
Exp3_TCGA_Chr_rand3_L4_4	Exp3_TCGA_Chr_rand3_L4	TCGA	Chr	learn_rate	4	random	3	0.1	0.5	0.001	0.23113292557813714	0.30456508107637736	0.40205276012420654	648.2698059082031
Exp3_TCGA_Chr_rand3_L4_5	Exp3_TCGA_Chr_rand3_L4	TCGA	Chr	learn_rate	5	random	3	0.1	0.5	0.001	0.9478309985057264	0.001534356160535855	0.40205276012420654	648.2698059082031
Exp3_TCGA_Chr_rand3_L4_7	Exp3_TCGA_Chr_rand3_L4	TCGA	Chr	learn_rate	7	random	3	0.1	0.5	0.001	0.5088016890871356	0.4519536119582985	0.40205276012420654	648.2698059082031
Exp3_TCGA_Chr_rand3_L4_6	Exp3_TCGA_Chr_rand3_L4	TCGA	Chr	learn_rate	6	random	3	0.1	0.5	0.001	0.15330789251917518	0.04724783852890703	0.40205276012420654	648.2698059082031
Exp3_TCGA_Chr_rand3_L4_19	Exp3_TCGA_Chr_rand3_L4	TCGA	Chr	learn_rate	19	random	3	0.1	0.5	0.001	0.6095998970704627	0.26274654882924114	0.40205276012420654	648.2698059082031
Exp3_TCGA_Chr_rand3_L4_12	Exp3_TCGA_Chr_rand3_L4	TCGA	Chr	learn_rate	12	random	3	0.1	0.5	0.001	0.7610361264735488	0.33065990988439575	0.40205276012420654	648.2698059082031
Exp3_TCGA_Chr_rand3_L4_11	Exp3_TCGA_Chr_rand3_L4	TCGA	Chr	learn_rate	11	random	3	0.1	0.5	0.001	0.015878941720739163	0.018934365747572884	0.40205276012420654	648.2698059082031
Exp3_TCGA_Chr_rand3_L4_3	Exp3_TCGA_Chr_rand3_L4	TCGA	Chr	learn_rate	3	random	3	0.1	0.5	0.001	0.9741277037033911	0.00019100789791514876	0.40205276012420654	648.2698059082031
Exp3_TCGA_Chr_rand3_L4_17	Exp3_TCGA_Chr_rand3_L4	TCGA	Chr	learn_rate	17	random	3	0.1	0.5	0.001	0.11329938582914431	0.042846617587390536	0.40205276012420654	648.2698059082031
Exp3_TCGA_Chr_rand3_L4_2	Exp3_TCGA_Chr_rand3_L4	TCGA	Chr	learn_rate	2	random	3	0.1	0.5	0.001	0.045308084101851914	0.03176358160888346	0.40205276012420654	648.2698059082031
Exp3_TCGA_Chr_rand3_L4_1	Exp3_TCGA_Chr_rand3_L4	TCGA	Chr	learn_rate	1	random	3	0.1	0.5	0.001	0.12658144065770904	0.00309850400731548	0.40205276012420654	648.2698059082031
Exp3_TCGA_Chr_rand3_L5_MT	Exp3_TCGA_Chr_rand3_L5	TCGA	Chr	learn_rate	MT	random	3	0.1	0.5	0.01	0.007645533032493008	0.004004044747281339	0.27190184593200684	361.24366760253906
Exp3_TCGA_Chr_rand3_L5_Y	Exp3_TCGA_Chr_rand3_L5	TCGA	Chr	learn_rate	Y	random	3	0.1	0.5	0.01	0.016733373265265063	0.008263898319257239	0.27190184593200684	361.24366760253906
Exp3_TCGA_Chr_rand3_L5_21	Exp3_TCGA_Chr_rand3_L5	TCGA	Chr	learn_rate	21	random	3	0.1	0.5	0.01	0.014738296989080782	0.0063009643595056996	0.27190184593200684	361.24366760253906
Exp3_TCGA_Chr_rand3_L5_13	Exp3_TCGA_Chr_rand3_L5	TCGA	Chr	learn_rate	13	random	3	0.1	0.5	0.01	0.007041088946151879	0.005593829090134889	0.27190184593200684	361.24366760253906
Exp3_TCGA_Chr_rand3_L5_18	Exp3_TCGA_Chr_rand3_L5	TCGA	Chr	learn_rate	18	random	3	0.1	0.5	0.01	0.03852503764397405	0.04561520330892359	0.27190184593200684	361.24366760253906
Exp3_TCGA_Chr_rand3_L5_22	Exp3_TCGA_Chr_rand3_L5	TCGA	Chr	learn_rate	22	random	3	0.1	0.5	0.01	0.19635004188810873	0.2590492562103062	0.27190184593200684	361.24366760253906
Exp3_TCGA_Chr_rand3_L5_20	Exp3_TCGA_Chr_rand3_L5	TCGA	Chr	learn_rate	20	random	3	0.1	0.5	0.01	0.007690857240707522	0.00215114749684007	0.27190184593200684	361.24366760253906
Exp3_TCGA_Chr_rand3_L5_X	Exp3_TCGA_Chr_rand3_L5	TCGA	Chr	learn_rate	X	random	3	0.1	0.5	0.01	0.010019289806112643	0.007212382450864262	0.27190184593200684	361.24366760253906
Exp3_TCGA_Chr_rand3_L5_15	Exp3_TCGA_Chr_rand3_L5	TCGA	Chr	learn_rate	15	random	3	0.1	0.5	0.01	0.008896155085479009	0.005571306797708411	0.27190184593200684	361.24366760253906
Exp3_TCGA_Chr_rand3_L5_14	Exp3_TCGA_Chr_rand3_L5	TCGA	Chr	learn_rate	14	random	3	0.1	0.5	0.01	0.007145769082743902	0.005392478882137396	0.27190184593200684	361.24366760253906
Exp3_TCGA_Chr_rand3_L5_10	Exp3_TCGA_Chr_rand3_L5	TCGA	Chr	learn_rate	10	random	3	0.1	0.5	0.01	0.005799811324832336	0.0014307042903351965	0.27190184593200684	361.24366760253906
Exp3_TCGA_Chr_rand3_L5_9	Exp3_TCGA_Chr_rand3_L5	TCGA	Chr	learn_rate	9	random	3	0.1	0.5	0.01	0.033943529631464305	0.04421635632771139	0.27190184593200684	361.24366760253906
Exp3_TCGA_Chr_rand3_L5_8	Exp3_TCGA_Chr_rand3_L5	TCGA	Chr	learn_rate	8	random	3	0.1	0.5	0.01	0.978876524815558	0.0009251725674331962	0.27190184593200684	361.24366760253906
Exp3_TCGA_Chr_rand3_L5_16	Exp3_TCGA_Chr_rand3_L5	TCGA	Chr	learn_rate	16	random	3	0.1	0.5	0.01	0.008620700080890518	0.006089905821653431	0.27190184593200684	361.24366760253906
Exp3_TCGA_Chr_rand3_L5_4	Exp3_TCGA_Chr_rand3_L5	TCGA	Chr	learn_rate	4	random	3	0.1	0.5	0.01	0.00886594613968199	0.004742482620702785	0.27190184593200684	361.24366760253906
Exp3_TCGA_Chr_rand3_L5_5	Exp3_TCGA_Chr_rand3_L5	TCGA	Chr	learn_rate	5	random	3	0.1	0.5	0.01	0.21689320602843729	0.22689462327410412	0.27190184593200684	361.24366760253906
Exp3_TCGA_Chr_rand3_L5_7	Exp3_TCGA_Chr_rand3_L5	TCGA	Chr	learn_rate	7	random	3	0.1	0.5	0.01	0.008671033937076383	0.004888807915290655	0.27190184593200684	361.24366760253906
Exp3_TCGA_Chr_rand3_L5_6	Exp3_TCGA_Chr_rand3_L5	TCGA	Chr	learn_rate	6	random	3	0.1	0.5	0.01	0.009814781472465327	0.002680782127214124	0.27190184593200684	361.24366760253906
Exp3_TCGA_Chr_rand3_L5_19	Exp3_TCGA_Chr_rand3_L5	TCGA	Chr	learn_rate	19	random	3	0.1	0.5	0.01	0.0096126408174169	0.001720298301397253	0.27190184593200684	361.24366760253906
Exp3_TCGA_Chr_rand3_L5_12	Exp3_TCGA_Chr_rand3_L5	TCGA	Chr	learn_rate	12	random	3	0.1	0.5	0.01	0.005980285489266005	0.0040940482379230834	0.27190184593200684	361.24366760253906
Exp3_TCGA_Chr_rand3_L5_11	Exp3_TCGA_Chr_rand3_L5	TCGA	Chr	learn_rate	11	random	3	0.1	0.5	0.01	0.005385912122474759	0.002795547606844346	0.27190184593200684	361.24366760253906
Exp3_TCGA_Chr_rand3_L5_3	Exp3_TCGA_Chr_rand3_L5	TCGA	Chr	learn_rate	3	random	3	0.1	0.5	0.01	0.10341072852697421	0.05900018927097668	0.27190184593200684	361.24366760253906
Exp3_TCGA_Chr_rand3_L5_17	Exp3_TCGA_Chr_rand3_L5	TCGA	Chr	learn_rate	17	random	3	0.1	0.5	0.01	0.17748420514633126	0.13868772768816742	0.27190184593200684	361.24366760253906
Exp3_TCGA_Chr_rand3_L5_2	Exp3_TCGA_Chr_rand3_L5	TCGA	Chr	learn_rate	2	random	3	0.1	0.5	0.01	0.011375709739516177	0.011400054717035412	0.27190184593200684	361.24366760253906
Exp3_TCGA_Chr_rand3_L5_1	Exp3_TCGA_Chr_rand3_L5	TCGA	Chr	learn_rate	1	random	3	0.1	0.5	0.01	0.0066301197491931575	0.005078998024311204	0.27190184593200684	361.24366760253906
Exp3_TCGA_Chr_rand4_B1_MT	Exp3_TCGA_Chr_rand4_B1	TCGA	Chr	beta	MT	random	4	0.001	0.5	0.0001	0.006912218633273898	0.0026148002200250984	0.38075345754623413	89101.48620605469
Exp3_TCGA_Chr_rand4_B1_Y	Exp3_TCGA_Chr_rand4_B1	TCGA	Chr	beta	Y	random	4	0.001	0.5	0.0001	0.3487915026632063	0.3209950628751548	0.38075345754623413	89101.48620605469
Exp3_TCGA_Chr_rand4_B1_21	Exp3_TCGA_Chr_rand4_B1	TCGA	Chr	beta	21	random	4	0.001	0.5	0.0001	0.15940615232014696	0.1304141942507368	0.38075345754623413	89101.48620605469
Exp3_TCGA_Chr_rand4_B1_13	Exp3_TCGA_Chr_rand4_B1	TCGA	Chr	beta	13	random	4	0.001	0.5	0.0001	0.6265921278947209	0.35668852857660116	0.38075345754623413	89101.48620605469
Exp3_TCGA_Chr_rand4_B1_18	Exp3_TCGA_Chr_rand4_B1	TCGA	Chr	beta	18	random	4	0.001	0.5	0.0001	0.3399560976620727	0.30703649241839776	0.38075345754623413	89101.48620605469
Exp3_TCGA_Chr_rand4_B1_22	Exp3_TCGA_Chr_rand4_B1	TCGA	Chr	beta	22	random	4	0.001	0.5	0.0001	0.11423006890284568	0.04655240778717036	0.38075345754623413	89101.48620605469
Exp3_TCGA_Chr_rand4_B1_20	Exp3_TCGA_Chr_rand4_B1	TCGA	Chr	beta	20	random	4	0.001	0.5	0.0001	0.9954239911793742	8.392287822883682e-05	0.38075345754623413	89101.48620605469
Exp3_TCGA_Chr_rand4_B1_X	Exp3_TCGA_Chr_rand4_B1	TCGA	Chr	beta	X	random	4	0.001	0.5	0.0001	0.9939719792992782	0.0008395942287774126	0.38075345754623413	89101.48620605469
Exp3_TCGA_Chr_rand4_B1_15	Exp3_TCGA_Chr_rand4_B1	TCGA	Chr	beta	15	random	4	0.001	0.5	0.0001	0.1350004970501724	0.03166475596923627	0.38075345754623413	89101.48620605469
Exp3_TCGA_Chr_rand4_B1_14	Exp3_TCGA_Chr_rand4_B1	TCGA	Chr	beta	14	random	4	0.001	0.5	0.0001	0.2455497321325212	0.10059846590551112	0.38075345754623413	89101.48620605469
Exp3_TCGA_Chr_rand4_B1_10	Exp3_TCGA_Chr_rand4_B1	TCGA	Chr	beta	10	random	4	0.001	0.5	0.0001	0.097786765543887	0.02659919096854905	0.38075345754623413	89101.48620605469
Exp3_TCGA_Chr_rand4_B1_9	Exp3_TCGA_Chr_rand4_B1	TCGA	Chr	beta	9	random	4	0.001	0.5	0.0001	0.3573410163442618	0.2967677608331598	0.38075345754623413	89101.48620605469
Exp3_TCGA_Chr_rand4_B1_8	Exp3_TCGA_Chr_rand4_B1	TCGA	Chr	beta	8	random	4	0.001	0.5	0.0001	0.9965232772588585	0.0001058056612103026	0.38075345754623413	89101.48620605469
Exp3_TCGA_Chr_rand4_B1_16	Exp3_TCGA_Chr_rand4_B1	TCGA	Chr	beta	16	random	4	0.001	0.5	0.0001	0.2796513988160091	0.3833101776686046	0.38075345754623413	89101.48620605469
Exp3_TCGA_Chr_rand4_B1_4	Exp3_TCGA_Chr_rand4_B1	TCGA	Chr	beta	4	random	4	0.001	0.5	0.0001	0.06486163789505742	0.027626514547426605	0.38075345754623413	89101.48620605469
Exp3_TCGA_Chr_rand4_B1_5	Exp3_TCGA_Chr_rand4_B1	TCGA	Chr	beta	5	random	4	0.001	0.5	0.0001	0.12301679687817572	0.01613229222152089	0.38075345754623413	89101.48620605469
Exp3_TCGA_Chr_rand4_B1_7	Exp3_TCGA_Chr_rand4_B1	TCGA	Chr	beta	7	random	4	0.001	0.5	0.0001	0.07441439134125971	0.020856654279286665	0.38075345754623413	89101.48620605469
Exp3_TCGA_Chr_rand4_B1_6	Exp3_TCGA_Chr_rand4_B1	TCGA	Chr	beta	6	random	4	0.001	0.5	0.0001	0.3623229319081296	0.37949036614119164	0.38075345754623413	89101.48620605469
Exp3_TCGA_Chr_rand4_B1_19	Exp3_TCGA_Chr_rand4_B1	TCGA	Chr	beta	19	random	4	0.001	0.5	0.0001	0.9896656841241495	0.0009337768022323609	0.38075345754623413	89101.48620605469
Exp3_TCGA_Chr_rand4_B1_12	Exp3_TCGA_Chr_rand4_B1	TCGA	Chr	beta	12	random	4	0.001	0.5	0.0001	0.6945708911076609	0.37405347875968054	0.38075345754623413	89101.48620605469
Exp3_TCGA_Chr_rand4_B1_11	Exp3_TCGA_Chr_rand4_B1	TCGA	Chr	beta	11	random	4	0.001	0.5	0.0001	0.06927786125025888	0.029354352923814952	0.38075345754623413	89101.48620605469
Exp3_TCGA_Chr_rand4_B1_3	Exp3_TCGA_Chr_rand4_B1	TCGA	Chr	beta	3	random	4	0.001	0.5	0.0001	0.7832707566149285	0.3663704111673815	0.38075345754623413	89101.48620605469
Exp3_TCGA_Chr_rand4_B1_17	Exp3_TCGA_Chr_rand4_B1	TCGA	Chr	beta	17	random	4	0.001	0.5	0.0001	0.22443893639854723	0.015961952844300444	0.38075345754623413	89101.48620605469
Exp3_TCGA_Chr_rand4_B1_2	Exp3_TCGA_Chr_rand4_B1	TCGA	Chr	beta	2	random	4	0.001	0.5	0.0001	0.0689303967423572	0.041745780321334816	0.38075345754623413	89101.48620605469
Exp3_TCGA_Chr_rand4_B1_1	Exp3_TCGA_Chr_rand4_B1	TCGA	Chr	beta	1	random	4	0.001	0.5	0.0001	0.9861920645461546	0.0003848561694505437	0.38075345754623413	89101.48620605469
Exp3_TCGA_Chr_rand4_B2_MT	Exp3_TCGA_Chr_rand4_B2	TCGA	Chr	beta	MT	random	4	0.01	0.5	0.0001	0.004366598165298125	0.0039006737011262707	0.3878737688064575	22815.440368652344
Exp3_TCGA_Chr_rand4_B2_Y	Exp3_TCGA_Chr_rand4_B2	TCGA	Chr	beta	Y	random	4	0.01	0.5	0.0001	0.10149886987873512	0.07366387697262802	0.3878737688064575	22815.440368652344
Exp3_TCGA_Chr_rand4_B2_21	Exp3_TCGA_Chr_rand4_B2	TCGA	Chr	beta	21	random	4	0.01	0.5	0.0001	0.6271909593636977	0.3603648406274336	0.3878737688064575	22815.440368652344
Exp3_TCGA_Chr_rand4_B2_13	Exp3_TCGA_Chr_rand4_B2	TCGA	Chr	beta	13	random	4	0.01	0.5	0.0001	0.3404705982092322	0.37199378714449305	0.3878737688064575	22815.440368652344
Exp3_TCGA_Chr_rand4_B2_18	Exp3_TCGA_Chr_rand4_B2	TCGA	Chr	beta	18	random	4	0.01	0.5	0.0001	0.1659701090795194	0.01581894549655824	0.3878737688064575	22815.440368652344
Exp3_TCGA_Chr_rand4_B2_22	Exp3_TCGA_Chr_rand4_B2	TCGA	Chr	beta	22	random	4	0.01	0.5	0.0001	0.5488899186001849	0.1821010483995742	0.3878737688064575	22815.440368652344
Exp3_TCGA_Chr_rand4_B2_20	Exp3_TCGA_Chr_rand4_B2	TCGA	Chr	beta	20	random	4	0.01	0.5	0.0001	0.9927804652432695	0.0013634117179369108	0.3878737688064575	22815.440368652344
Exp3_TCGA_Chr_rand4_B2_X	Exp3_TCGA_Chr_rand4_B2	TCGA	Chr	beta	X	random	4	0.01	0.5	0.0001	0.992928976640486	0.0007191124925722533	0.3878737688064575	22815.440368652344
Exp3_TCGA_Chr_rand4_B2_15	Exp3_TCGA_Chr_rand4_B2	TCGA	Chr	beta	15	random	4	0.01	0.5	0.0001	0.25081848981594357	0.321865994977616	0.3878737688064575	22815.440368652344
Exp3_TCGA_Chr_rand4_B2_14	Exp3_TCGA_Chr_rand4_B2	TCGA	Chr	beta	14	random	4	0.01	0.5	0.0001	0.2008386078089633	0.13055053771460914	0.3878737688064575	22815.440368652344
Exp3_TCGA_Chr_rand4_B2_10	Exp3_TCGA_Chr_rand4_B2	TCGA	Chr	beta	10	random	4	0.01	0.5	0.0001	0.3033139275689646	0.3973915176768735	0.3878737688064575	22815.440368652344
Exp3_TCGA_Chr_rand4_B2_9	Exp3_TCGA_Chr_rand4_B2	TCGA	Chr	beta	9	random	4	0.01	0.5	0.0001	0.06617347680650193	0.03983471001308548	0.3878737688064575	22815.440368652344
Exp3_TCGA_Chr_rand4_B2_8	Exp3_TCGA_Chr_rand4_B2	TCGA	Chr	beta	8	random	4	0.01	0.5	0.0001	0.9957982361924255	5.594386288012168e-05	0.3878737688064575	22815.440368652344
Exp3_TCGA_Chr_rand4_B2_16	Exp3_TCGA_Chr_rand4_B2	TCGA	Chr	beta	16	random	4	0.01	0.5	0.0001	0.13196527597268715	0.05962652007044129	0.3878737688064575	22815.440368652344
Exp3_TCGA_Chr_rand4_B2_4	Exp3_TCGA_Chr_rand4_B2	TCGA	Chr	beta	4	random	4	0.01	0.5	0.0001	0.22643535395716677	0.21235042822421302	0.3878737688064575	22815.440368652344
Exp3_TCGA_Chr_rand4_B2_5	Exp3_TCGA_Chr_rand4_B2	TCGA	Chr	beta	5	random	4	0.01	0.5	0.0001	0.5482821310457349	0.4454669371258991	0.3878737688064575	22815.440368652344
Exp3_TCGA_Chr_rand4_B2_7	Exp3_TCGA_Chr_rand4_B2	TCGA	Chr	beta	7	random	4	0.01	0.5	0.0001	0.11649231097138157	0.0515990502835838	0.3878737688064575	22815.440368652344
Exp3_TCGA_Chr_rand4_B2_6	Exp3_TCGA_Chr_rand4_B2	TCGA	Chr	beta	6	random	4	0.01	0.5	0.0001	0.32221943461195374	0.3866181448124266	0.3878737688064575	22815.440368652344
Exp3_TCGA_Chr_rand4_B2_19	Exp3_TCGA_Chr_rand4_B2	TCGA	Chr	beta	19	random	4	0.01	0.5	0.0001	0.9775197110333543	0.009978718403933698	0.3878737688064575	22815.440368652344
Exp3_TCGA_Chr_rand4_B2_12	Exp3_TCGA_Chr_rand4_B2	TCGA	Chr	beta	12	random	4	0.01	0.5	0.0001	0.28724874653558047	0.3914366833725175	0.3878737688064575	22815.440368652344
Exp3_TCGA_Chr_rand4_B2_11	Exp3_TCGA_Chr_rand4_B2	TCGA	Chr	beta	11	random	4	0.01	0.5	0.0001	0.04140979398872183	0.02161224856732343	0.3878737688064575	22815.440368652344
Exp3_TCGA_Chr_rand4_B2_3	Exp3_TCGA_Chr_rand4_B2	TCGA	Chr	beta	3	random	4	0.01	0.5	0.0001	0.9895019169256878	0.0006396675287531073	0.3878737688064575	22815.440368652344
Exp3_TCGA_Chr_rand4_B2_17	Exp3_TCGA_Chr_rand4_B2	TCGA	Chr	beta	17	random	4	0.01	0.5	0.0001	0.9879558314661248	0.0006763709384477011	0.3878737688064575	22815.440368652344
Exp3_TCGA_Chr_rand4_B2_2	Exp3_TCGA_Chr_rand4_B2	TCGA	Chr	beta	2	random	4	0.01	0.5	0.0001	0.32266164103792205	0.3891657335793189	0.3878737688064575	22815.440368652344
Exp3_TCGA_Chr_rand4_B2_1	Exp3_TCGA_Chr_rand4_B2	TCGA	Chr	beta	1	random	4	0.01	0.5	0.0001	0.9949523930978224	0.00025957901617601134	0.3878737688064575	22815.440368652344
Exp3_TCGA_Chr_rand4_B3_MT	Exp3_TCGA_Chr_rand4_B3	TCGA	Chr	beta	MT	random	4	0.1	0.5	0.0001	0.00855207882826624	0.0033953404729895145	0.32272958755493164	3039.482421875
Exp3_TCGA_Chr_rand4_B3_Y	Exp3_TCGA_Chr_rand4_B3	TCGA	Chr	beta	Y	random	4	0.1	0.5	0.0001	0.010264932441108926	0.007624652725107467	0.32272958755493164	3039.482421875
Exp3_TCGA_Chr_rand4_B3_21	Exp3_TCGA_Chr_rand4_B3	TCGA	Chr	beta	21	random	4	0.1	0.5	0.0001	0.2607522692876717	0.09280853789968019	0.32272958755493164	3039.482421875
Exp3_TCGA_Chr_rand4_B3_13	Exp3_TCGA_Chr_rand4_B3	TCGA	Chr	beta	13	random	4	0.1	0.5	0.0001	0.18694232335195338	0.05949784024746809	0.32272958755493164	3039.482421875
Exp3_TCGA_Chr_rand4_B3_18	Exp3_TCGA_Chr_rand4_B3	TCGA	Chr	beta	18	random	4	0.1	0.5	0.0001	0.0897103067390884	0.05125299168582355	0.32272958755493164	3039.482421875
Exp3_TCGA_Chr_rand4_B3_22	Exp3_TCGA_Chr_rand4_B3	TCGA	Chr	beta	22	random	4	0.1	0.5	0.0001	0.4813658559523434	0.12242981306340896	0.32272958755493164	3039.482421875
Exp3_TCGA_Chr_rand4_B3_20	Exp3_TCGA_Chr_rand4_B3	TCGA	Chr	beta	20	random	4	0.1	0.5	0.0001	0.9707399182005696	0.0009657576483905871	0.32272958755493164	3039.482421875
Exp3_TCGA_Chr_rand4_B3_X	Exp3_TCGA_Chr_rand4_B3	TCGA	Chr	beta	X	random	4	0.1	0.5	0.0001	0.9697591535547152	0.00376536391411543	0.32272958755493164	3039.482421875
Exp3_TCGA_Chr_rand4_B3_15	Exp3_TCGA_Chr_rand4_B3	TCGA	Chr	beta	15	random	4	0.1	0.5	0.0001	0.12391464618659541	0.01758274902385664	0.32272958755493164	3039.482421875
Exp3_TCGA_Chr_rand4_B3_14	Exp3_TCGA_Chr_rand4_B3	TCGA	Chr	beta	14	random	4	0.1	0.5	0.0001	0.27330386324957906	0.1947161074345861	0.32272958755493164	3039.482421875
Exp3_TCGA_Chr_rand4_B3_10	Exp3_TCGA_Chr_rand4_B3	TCGA	Chr	beta	10	random	4	0.1	0.5	0.0001	0.19818293494498163	0.22719495430516848	0.32272958755493164	3039.482421875
Exp3_TCGA_Chr_rand4_B3_9	Exp3_TCGA_Chr_rand4_B3	TCGA	Chr	beta	9	random	4	0.1	0.5	0.0001	0.23706769036398675	0.27702203948221676	0.32272958755493164	3039.482421875
Exp3_TCGA_Chr_rand4_B3_8	Exp3_TCGA_Chr_rand4_B3	TCGA	Chr	beta	8	random	4	0.1	0.5	0.0001	0.9855721738176083	0.00018079907861102927	0.32272958755493164	3039.482421875
Exp3_TCGA_Chr_rand4_B3_16	Exp3_TCGA_Chr_rand4_B3	TCGA	Chr	beta	16	random	4	0.1	0.5	0.0001	0.04031499706122463	0.023606426684929592	0.32272958755493164	3039.482421875
Exp3_TCGA_Chr_rand4_B3_4	Exp3_TCGA_Chr_rand4_B3	TCGA	Chr	beta	4	random	4	0.1	0.5	0.0001	0.14747522751136938	0.09467807472482911	0.32272958755493164	3039.482421875
Exp3_TCGA_Chr_rand4_B3_5	Exp3_TCGA_Chr_rand4_B3	TCGA	Chr	beta	5	random	4	0.1	0.5	0.0001	0.9671046453263192	0.003882495569125868	0.32272958755493164	3039.482421875
Exp3_TCGA_Chr_rand4_B3_7	Exp3_TCGA_Chr_rand4_B3	TCGA	Chr	beta	7	random	4	0.1	0.5	0.0001	0.13913760779645076	0.13702026260109934	0.32272958755493164	3039.482421875
Exp3_TCGA_Chr_rand4_B3_6	Exp3_TCGA_Chr_rand4_B3	TCGA	Chr	beta	6	random	4	0.1	0.5	0.0001	0.27381519157337975	0.3290009418369701	0.32272958755493164	3039.482421875
Exp3_TCGA_Chr_rand4_B3_19	Exp3_TCGA_Chr_rand4_B3	TCGA	Chr	beta	19	random	4	0.1	0.5	0.0001	0.9507361625329283	0.0025331568604016726	0.32272958755493164	3039.482421875
Exp3_TCGA_Chr_rand4_B3_12	Exp3_TCGA_Chr_rand4_B3	TCGA	Chr	beta	12	random	4	0.1	0.5	0.0001	0.7586754658028789	0.3724380392555191	0.32272958755493164	3039.482421875
Exp3_TCGA_Chr_rand4_B3_11	Exp3_TCGA_Chr_rand4_B3	TCGA	Chr	beta	11	random	4	0.1	0.5	0.0001	0.19172544435426436	0.24462819840292507	0.32272958755493164	3039.482421875
Exp3_TCGA_Chr_rand4_B3_3	Exp3_TCGA_Chr_rand4_B3	TCGA	Chr	beta	3	random	4	0.1	0.5	0.0001	0.9888758469712549	0.00010341423253810784	0.32272958755493164	3039.482421875
Exp3_TCGA_Chr_rand4_B3_17	Exp3_TCGA_Chr_rand4_B3	TCGA	Chr	beta	17	random	4	0.1	0.5	0.0001	0.9607752372451197	0.0008421707941039593	0.32272958755493164	3039.482421875
Exp3_TCGA_Chr_rand4_B3_2	Exp3_TCGA_Chr_rand4_B3	TCGA	Chr	beta	2	random	4	0.1	0.5	0.0001	0.17949321445102534	0.07962312687247605	0.32272958755493164	3039.482421875
Exp3_TCGA_Chr_rand4_B3_1	Exp3_TCGA_Chr_rand4_B3	TCGA	Chr	beta	1	random	4	0.1	0.5	0.0001	0.9848466376037873	0.0006659990828858872	0.32272958755493164	3039.482421875
Exp3_TCGA_Chr_rand4_B4_MT	Exp3_TCGA_Chr_rand4_B4	TCGA	Chr	beta	MT	random	4	0.5	0.5	0.0001	0.014649425785080265	0.006800187253944257	0.22305548191070557	445.92852783203125
Exp3_TCGA_Chr_rand4_B4_Y	Exp3_TCGA_Chr_rand4_B4	TCGA	Chr	beta	Y	random	4	0.5	0.5	0.0001	0.00755049118942889	0.006130000828154043	0.22305548191070557	445.92852783203125
Exp3_TCGA_Chr_rand4_B4_21	Exp3_TCGA_Chr_rand4_B4	TCGA	Chr	beta	21	random	4	0.5	0.5	0.0001	0.09222162498342662	0.06252487182527358	0.22305548191070557	445.92852783203125
Exp3_TCGA_Chr_rand4_B4_13	Exp3_TCGA_Chr_rand4_B4	TCGA	Chr	beta	13	random	4	0.5	0.5	0.0001	0.14456443966523838	0.027845543229779293	0.22305548191070557	445.92852783203125
Exp3_TCGA_Chr_rand4_B4_18	Exp3_TCGA_Chr_rand4_B4	TCGA	Chr	beta	18	random	4	0.5	0.5	0.0001	0.8333692686622445	0.03166534625585523	0.22305548191070557	445.92852783203125
Exp3_TCGA_Chr_rand4_B4_22	Exp3_TCGA_Chr_rand4_B4	TCGA	Chr	beta	22	random	4	0.5	0.5	0.0001	0.3671150250889633	0.24795665879267356	0.22305548191070557	445.92852783203125
Exp3_TCGA_Chr_rand4_B4_20	Exp3_TCGA_Chr_rand4_B4	TCGA	Chr	beta	20	random	4	0.5	0.5	0.0001	0.9370445916400364	0.0004156333060282887	0.22305548191070557	445.92852783203125
Exp3_TCGA_Chr_rand4_B4_X	Exp3_TCGA_Chr_rand4_B4	TCGA	Chr	beta	X	random	4	0.5	0.5	0.0001	0.927875751052013	0.0010680601724982013	0.22305548191070557	445.92852783203125
Exp3_TCGA_Chr_rand4_B4_15	Exp3_TCGA_Chr_rand4_B4	TCGA	Chr	beta	15	random	4	0.5	0.5	0.0001	0.6475989674586352	0.10110649090268087	0.22305548191070557	445.92852783203125
Exp3_TCGA_Chr_rand4_B4_14	Exp3_TCGA_Chr_rand4_B4	TCGA	Chr	beta	14	random	4	0.5	0.5	0.0001	0.7082471908225506	0.15077382492828467	0.22305548191070557	445.92852783203125
Exp3_TCGA_Chr_rand4_B4_10	Exp3_TCGA_Chr_rand4_B4	TCGA	Chr	beta	10	random	4	0.5	0.5	0.0001	0.3842312460923837	0.18367364455286678	0.22305548191070557	445.92852783203125
Exp3_TCGA_Chr_rand4_B4_9	Exp3_TCGA_Chr_rand4_B4	TCGA	Chr	beta	9	random	4	0.5	0.5	0.0001	0.46296066649967493	0.22273674227364265	0.22305548191070557	445.92852783203125
Exp3_TCGA_Chr_rand4_B4_8	Exp3_TCGA_Chr_rand4_B4	TCGA	Chr	beta	8	random	4	0.5	0.5	0.0001	0.9630639138831736	0.0007155116043804063	0.22305548191070557	445.92852783203125
Exp3_TCGA_Chr_rand4_B4_16	Exp3_TCGA_Chr_rand4_B4	TCGA	Chr	beta	16	random	4	0.5	0.5	0.0001	0.4492041080107331	0.18235633753392735	0.22305548191070557	445.92852783203125
Exp3_TCGA_Chr_rand4_B4_4	Exp3_TCGA_Chr_rand4_B4	TCGA	Chr	beta	4	random	4	0.5	0.5	0.0001	0.3860429151108366	0.34408651450088795	0.22305548191070557	445.92852783203125
Exp3_TCGA_Chr_rand4_B4_5	Exp3_TCGA_Chr_rand4_B4	TCGA	Chr	beta	5	random	4	0.5	0.5	0.0001	0.7059154280600222	0.38459984568918326	0.22305548191070557	445.92852783203125
Exp3_TCGA_Chr_rand4_B4_7	Exp3_TCGA_Chr_rand4_B4	TCGA	Chr	beta	7	random	4	0.5	0.5	0.0001	0.8092932602044652	0.043497610126933775	0.22305548191070557	445.92852783203125
Exp3_TCGA_Chr_rand4_B4_6	Exp3_TCGA_Chr_rand4_B4	TCGA	Chr	beta	6	random	4	0.5	0.5	0.0001	0.3382670031709696	0.2863754787564193	0.22305548191070557	445.92852783203125
Exp3_TCGA_Chr_rand4_B4_19	Exp3_TCGA_Chr_rand4_B4	TCGA	Chr	beta	19	random	4	0.5	0.5	0.0001	0.8806766749724009	0.0032166086778708954	0.22305548191070557	445.92852783203125
Exp3_TCGA_Chr_rand4_B4_12	Exp3_TCGA_Chr_rand4_B4	TCGA	Chr	beta	12	random	4	0.5	0.5	0.0001	0.9244939752605533	0.002661260908304942	0.22305548191070557	445.92852783203125
Exp3_TCGA_Chr_rand4_B4_11	Exp3_TCGA_Chr_rand4_B4	TCGA	Chr	beta	11	random	4	0.5	0.5	0.0001	0.1886363566684823	0.04249865678119682	0.22305548191070557	445.92852783203125
Exp3_TCGA_Chr_rand4_B4_3	Exp3_TCGA_Chr_rand4_B4	TCGA	Chr	beta	3	random	4	0.5	0.5	0.0001	0.9656658390069269	0.0005494273216070344	0.22305548191070557	445.92852783203125
Exp3_TCGA_Chr_rand4_B4_17	Exp3_TCGA_Chr_rand4_B4	TCGA	Chr	beta	17	random	4	0.5	0.5	0.0001	0.13401219515109106	0.00954737096327068	0.22305548191070557	445.92852783203125
Exp3_TCGA_Chr_rand4_B4_2	Exp3_TCGA_Chr_rand4_B4	TCGA	Chr	beta	2	random	4	0.5	0.5	0.0001	0.42690455266036337	0.1951791533971975	0.22305548191070557	445.92852783203125
Exp3_TCGA_Chr_rand4_B4_1	Exp3_TCGA_Chr_rand4_B4	TCGA	Chr	beta	1	random	4	0.5	0.5	0.0001	0.9564109493589492	0.0006562486638199872	0.22305548191070557	445.92852783203125
Exp3_TCGA_Chr_rand4_B5_MT	Exp3_TCGA_Chr_rand4_B5	TCGA	Chr	beta	MT	random	4	1.0	0.5	0.0001	0.0059607676906351026	0.003437518857134309	0.19199785590171814	227.45867919921875
Exp3_TCGA_Chr_rand4_B5_Y	Exp3_TCGA_Chr_rand4_B5	TCGA	Chr	beta	Y	random	4	1.0	0.5	0.0001	0.16772898798901795	0.1573552013598005	0.19199785590171814	227.45867919921875
Exp3_TCGA_Chr_rand4_B5_21	Exp3_TCGA_Chr_rand4_B5	TCGA	Chr	beta	21	random	4	1.0	0.5	0.0001	0.3255093693737628	0.18122578751830914	0.19199785590171814	227.45867919921875
Exp3_TCGA_Chr_rand4_B5_13	Exp3_TCGA_Chr_rand4_B5	TCGA	Chr	beta	13	random	4	1.0	0.5	0.0001	0.49625172351558655	0.2272737236953304	0.19199785590171814	227.45867919921875
Exp3_TCGA_Chr_rand4_B5_18	Exp3_TCGA_Chr_rand4_B5	TCGA	Chr	beta	18	random	4	1.0	0.5	0.0001	0.38336676497227595	0.2007001546699033	0.19199785590171814	227.45867919921875
Exp3_TCGA_Chr_rand4_B5_22	Exp3_TCGA_Chr_rand4_B5	TCGA	Chr	beta	22	random	4	1.0	0.5	0.0001	0.544533635681921	0.30892441848449814	0.19199785590171814	227.45867919921875
Exp3_TCGA_Chr_rand4_B5_20	Exp3_TCGA_Chr_rand4_B5	TCGA	Chr	beta	20	random	4	1.0	0.5	0.0001	0.9068357241174424	0.0016491779883019279	0.19199785590171814	227.45867919921875
Exp3_TCGA_Chr_rand4_B5_X	Exp3_TCGA_Chr_rand4_B5	TCGA	Chr	beta	X	random	4	1.0	0.5	0.0001	0.8959566487495192	0.0013947811601453858	0.19199785590171814	227.45867919921875
Exp3_TCGA_Chr_rand4_B5_15	Exp3_TCGA_Chr_rand4_B5	TCGA	Chr	beta	15	random	4	1.0	0.5	0.0001	0.47973189370380276	0.3875041737680387	0.19199785590171814	227.45867919921875
Exp3_TCGA_Chr_rand4_B5_14	Exp3_TCGA_Chr_rand4_B5	TCGA	Chr	beta	14	random	4	1.0	0.5	0.0001	0.6405003850645785	0.12044116848550467	0.19199785590171814	227.45867919921875
Exp3_TCGA_Chr_rand4_B5_10	Exp3_TCGA_Chr_rand4_B5	TCGA	Chr	beta	10	random	4	1.0	0.5	0.0001	0.10919009404821858	0.11197989496885995	0.19199785590171814	227.45867919921875
Exp3_TCGA_Chr_rand4_B5_9	Exp3_TCGA_Chr_rand4_B5	TCGA	Chr	beta	9	random	4	1.0	0.5	0.0001	0.3211659466085565	0.14655377237514602	0.19199785590171814	227.45867919921875
Exp3_TCGA_Chr_rand4_B5_8	Exp3_TCGA_Chr_rand4_B5	TCGA	Chr	beta	8	random	4	1.0	0.5	0.0001	0.9458428967131053	0.0012086483351614722	0.19199785590171814	227.45867919921875
Exp3_TCGA_Chr_rand4_B5_16	Exp3_TCGA_Chr_rand4_B5	TCGA	Chr	beta	16	random	4	1.0	0.5	0.0001	0.774665118094064	0.046472832465573155	0.19199785590171814	227.45867919921875
Exp3_TCGA_Chr_rand4_B5_4	Exp3_TCGA_Chr_rand4_B5	TCGA	Chr	beta	4	random	4	1.0	0.5	0.0001	0.5569699452875843	0.20578847509629825	0.19199785590171814	227.45867919921875
Exp3_TCGA_Chr_rand4_B5_5	Exp3_TCGA_Chr_rand4_B5	TCGA	Chr	beta	5	random	4	1.0	0.5	0.0001	0.8925254256713617	0.002814704100174019	0.19199785590171814	227.45867919921875
Exp3_TCGA_Chr_rand4_B5_7	Exp3_TCGA_Chr_rand4_B5	TCGA	Chr	beta	7	random	4	1.0	0.5	0.0001	0.8359853755373625	0.017334765183354046	0.19199785590171814	227.45867919921875
Exp3_TCGA_Chr_rand4_B5_6	Exp3_TCGA_Chr_rand4_B5	TCGA	Chr	beta	6	random	4	1.0	0.5	0.0001	0.38711334724558477	0.23747293671128875	0.19199785590171814	227.45867919921875
Exp3_TCGA_Chr_rand4_B5_19	Exp3_TCGA_Chr_rand4_B5	TCGA	Chr	beta	19	random	4	1.0	0.5	0.0001	0.8321697241587783	0.002469059441861892	0.19199785590171814	227.45867919921875
Exp3_TCGA_Chr_rand4_B5_12	Exp3_TCGA_Chr_rand4_B5	TCGA	Chr	beta	12	random	4	1.0	0.5	0.0001	0.8889963815640812	0.003938549523107581	0.19199785590171814	227.45867919921875
Exp3_TCGA_Chr_rand4_B5_11	Exp3_TCGA_Chr_rand4_B5	TCGA	Chr	beta	11	random	4	1.0	0.5	0.0001	0.688871837817167	0.26523992048593686	0.19199785590171814	227.45867919921875
Exp3_TCGA_Chr_rand4_B5_3	Exp3_TCGA_Chr_rand4_B5	TCGA	Chr	beta	3	random	4	1.0	0.5	0.0001	0.24025570714121952	0.0008077879950486803	0.19199785590171814	227.45867919921875
Exp3_TCGA_Chr_rand4_B5_17	Exp3_TCGA_Chr_rand4_B5	TCGA	Chr	beta	17	random	4	1.0	0.5	0.0001	0.8368769377413279	0.0023101273322715934	0.19199785590171814	227.45867919921875
Exp3_TCGA_Chr_rand4_B5_2	Exp3_TCGA_Chr_rand4_B5	TCGA	Chr	beta	2	random	4	1.0	0.5	0.0001	0.37703767777605574	0.26747220311667796	0.19199785590171814	227.45867919921875
Exp3_TCGA_Chr_rand4_B5_1	Exp3_TCGA_Chr_rand4_B5	TCGA	Chr	beta	1	random	4	1.0	0.5	0.0001	0.933007157640576	0.0006392431909898116	0.19199785590171814	227.45867919921875
Exp3_TCGA_Chr_rand4_D1_MT	Exp3_TCGA_Chr_rand4_D1	TCGA	Chr	drop_out	MT	random	4	0.1	0.0	0.0001	0.006300128441838931	0.008352419602736274	0.3288603127002716	3118.240966796875
Exp3_TCGA_Chr_rand4_D1_Y	Exp3_TCGA_Chr_rand4_D1	TCGA	Chr	drop_out	Y	random	4	0.1	0.0	0.0001	0.37520623745600207	0.370161911605975	0.3288603127002716	3118.240966796875
Exp3_TCGA_Chr_rand4_D1_21	Exp3_TCGA_Chr_rand4_D1	TCGA	Chr	drop_out	21	random	4	0.1	0.0	0.0001	0.29443527122893276	0.329076756967946	0.3288603127002716	3118.240966796875
Exp3_TCGA_Chr_rand4_D1_13	Exp3_TCGA_Chr_rand4_D1	TCGA	Chr	drop_out	13	random	4	0.1	0.0	0.0001	0.14590736771708535	0.06609183286362687	0.3288603127002716	3118.240966796875
Exp3_TCGA_Chr_rand4_D1_18	Exp3_TCGA_Chr_rand4_D1	TCGA	Chr	drop_out	18	random	4	0.1	0.0	0.0001	0.3252203756455238	0.35299362743422147	0.3288603127002716	3118.240966796875
Exp3_TCGA_Chr_rand4_D1_22	Exp3_TCGA_Chr_rand4_D1	TCGA	Chr	drop_out	22	random	4	0.1	0.0	0.0001	0.8558857048888091	0.042714215844723756	0.3288603127002716	3118.240966796875
Exp3_TCGA_Chr_rand4_D1_20	Exp3_TCGA_Chr_rand4_D1	TCGA	Chr	drop_out	20	random	4	0.1	0.0	0.0001	0.9710352642660012	0.0013692633607240645	0.3288603127002716	3118.240966796875
Exp3_TCGA_Chr_rand4_D1_X	Exp3_TCGA_Chr_rand4_D1	TCGA	Chr	drop_out	X	random	4	0.1	0.0	0.0001	0.9677528430244579	0.0006444249124994768	0.3288603127002716	3118.240966796875
Exp3_TCGA_Chr_rand4_D1_15	Exp3_TCGA_Chr_rand4_D1	TCGA	Chr	drop_out	15	random	4	0.1	0.0	0.0001	0.4284024183568016	0.2957323490291451	0.3288603127002716	3118.240966796875
Exp3_TCGA_Chr_rand4_D1_14	Exp3_TCGA_Chr_rand4_D1	TCGA	Chr	drop_out	14	random	4	0.1	0.0	0.0001	0.469537828817702	0.406144722114076	0.3288603127002716	3118.240966796875
Exp3_TCGA_Chr_rand4_D1_10	Exp3_TCGA_Chr_rand4_D1	TCGA	Chr	drop_out	10	random	4	0.1	0.0	0.0001	0.24850527070150122	0.1882344804741486	0.3288603127002716	3118.240966796875
Exp3_TCGA_Chr_rand4_D1_9	Exp3_TCGA_Chr_rand4_D1	TCGA	Chr	drop_out	9	random	4	0.1	0.0	0.0001	0.32984005704897856	0.21247060781799187	0.3288603127002716	3118.240966796875
Exp3_TCGA_Chr_rand4_D1_8	Exp3_TCGA_Chr_rand4_D1	TCGA	Chr	drop_out	8	random	4	0.1	0.0	0.0001	0.9812162233386253	0.00020761115176267495	0.3288603127002716	3118.240966796875
Exp3_TCGA_Chr_rand4_D1_16	Exp3_TCGA_Chr_rand4_D1	TCGA	Chr	drop_out	16	random	4	0.1	0.0	0.0001	0.3740713905953254	0.32561766878432374	0.3288603127002716	3118.240966796875
Exp3_TCGA_Chr_rand4_D1_4	Exp3_TCGA_Chr_rand4_D1	TCGA	Chr	drop_out	4	random	4	0.1	0.0	0.0001	0.4024902538328784	0.3389928528909164	0.3288603127002716	3118.240966796875
Exp3_TCGA_Chr_rand4_D1_5	Exp3_TCGA_Chr_rand4_D1	TCGA	Chr	drop_out	5	random	4	0.1	0.0	0.0001	0.7748890422255572	0.313694825180508	0.3288603127002716	3118.240966796875
Exp3_TCGA_Chr_rand4_D1_7	Exp3_TCGA_Chr_rand4_D1	TCGA	Chr	drop_out	7	random	4	0.1	0.0	0.0001	0.08913362562553476	0.09349088478339944	0.3288603127002716	3118.240966796875
Exp3_TCGA_Chr_rand4_D1_6	Exp3_TCGA_Chr_rand4_D1	TCGA	Chr	drop_out	6	random	4	0.1	0.0	0.0001	0.16430362897966677	0.14432930167790595	0.3288603127002716	3118.240966796875
Exp3_TCGA_Chr_rand4_D1_19	Exp3_TCGA_Chr_rand4_D1	TCGA	Chr	drop_out	19	random	4	0.1	0.0	0.0001	0.9376280614772452	0.006791863584230655	0.3288603127002716	3118.240966796875
Exp3_TCGA_Chr_rand4_D1_12	Exp3_TCGA_Chr_rand4_D1	TCGA	Chr	drop_out	12	random	4	0.1	0.0	0.0001	0.9644553015182166	0.0015702958978416972	0.3288603127002716	3118.240966796875
Exp3_TCGA_Chr_rand4_D1_11	Exp3_TCGA_Chr_rand4_D1	TCGA	Chr	drop_out	11	random	4	0.1	0.0	0.0001	0.46597846169786367	0.3148827096693658	0.3288603127002716	3118.240966796875
Exp3_TCGA_Chr_rand4_D1_3	Exp3_TCGA_Chr_rand4_D1	TCGA	Chr	drop_out	3	random	4	0.1	0.0	0.0001	0.9866722555703907	0.0005835948363196544	0.3288603127002716	3118.240966796875
Exp3_TCGA_Chr_rand4_D1_17	Exp3_TCGA_Chr_rand4_D1	TCGA	Chr	drop_out	17	random	4	0.1	0.0	0.0001	0.9526306182341293	0.0006579193982693773	0.3288603127002716	3118.240966796875
Exp3_TCGA_Chr_rand4_D1_2	Exp3_TCGA_Chr_rand4_D1	TCGA	Chr	drop_out	2	random	4	0.1	0.0	0.0001	0.5919040108385232	0.26752462187437304	0.3288603127002716	3118.240966796875
Exp3_TCGA_Chr_rand4_D1_1	Exp3_TCGA_Chr_rand4_D1	TCGA	Chr	drop_out	1	random	4	0.1	0.0	0.0001	0.9826923763507309	0.0004006698641488707	0.3288603127002716	3118.240966796875
Exp3_TCGA_Chr_rand4_D2_MT	Exp3_TCGA_Chr_rand4_D2	TCGA	Chr	drop_out	MT	random	4	0.1	0.1	0.0001	0.005729130023087466	0.0016089342892480836	0.333437979221344	3252.9568481445312
Exp3_TCGA_Chr_rand4_D2_Y	Exp3_TCGA_Chr_rand4_D2	TCGA	Chr	drop_out	Y	random	4	0.1	0.1	0.0001	0.007018286541590616	0.0036790970402046834	0.333437979221344	3252.9568481445312
Exp3_TCGA_Chr_rand4_D2_21	Exp3_TCGA_Chr_rand4_D2	TCGA	Chr	drop_out	21	random	4	0.1	0.1	0.0001	0.07403919693984252	0.019033086611748847	0.333437979221344	3252.9568481445312
Exp3_TCGA_Chr_rand4_D2_13	Exp3_TCGA_Chr_rand4_D2	TCGA	Chr	drop_out	13	random	4	0.1	0.1	0.0001	0.2491540688907225	0.20482068269227066	0.333437979221344	3252.9568481445312
Exp3_TCGA_Chr_rand4_D2_18	Exp3_TCGA_Chr_rand4_D2	TCGA	Chr	drop_out	18	random	4	0.1	0.1	0.0001	0.1736858434958681	0.03242470662916679	0.333437979221344	3252.9568481445312
Exp3_TCGA_Chr_rand4_D2_22	Exp3_TCGA_Chr_rand4_D2	TCGA	Chr	drop_out	22	random	4	0.1	0.1	0.0001	0.6397977089019171	0.14372283743160755	0.333437979221344	3252.9568481445312
Exp3_TCGA_Chr_rand4_D2_20	Exp3_TCGA_Chr_rand4_D2	TCGA	Chr	drop_out	20	random	4	0.1	0.1	0.0001	0.9751781984441981	0.0005658753653316594	0.333437979221344	3252.9568481445312
Exp3_TCGA_Chr_rand4_D2_X	Exp3_TCGA_Chr_rand4_D2	TCGA	Chr	drop_out	X	random	4	0.1	0.1	0.0001	0.9733682169881692	0.0008399233896686883	0.333437979221344	3252.9568481445312
Exp3_TCGA_Chr_rand4_D2_15	Exp3_TCGA_Chr_rand4_D2	TCGA	Chr	drop_out	15	random	4	0.1	0.1	0.0001	0.3243243343062344	0.3187228131368528	0.333437979221344	3252.9568481445312
Exp3_TCGA_Chr_rand4_D2_14	Exp3_TCGA_Chr_rand4_D2	TCGA	Chr	drop_out	14	random	4	0.1	0.1	0.0001	0.12615225846475686	0.03252338429642157	0.333437979221344	3252.9568481445312
Exp3_TCGA_Chr_rand4_D2_10	Exp3_TCGA_Chr_rand4_D2	TCGA	Chr	drop_out	10	random	4	0.1	0.1	0.0001	0.1778644795497766	0.08270810066462873	0.333437979221344	3252.9568481445312
Exp3_TCGA_Chr_rand4_D2_9	Exp3_TCGA_Chr_rand4_D2	TCGA	Chr	drop_out	9	random	4	0.1	0.1	0.0001	0.16511304596936352	0.06330191242649381	0.333437979221344	3252.9568481445312
Exp3_TCGA_Chr_rand4_D2_8	Exp3_TCGA_Chr_rand4_D2	TCGA	Chr	drop_out	8	random	4	0.1	0.1	0.0001	0.9841402313201418	0.000269243220562755	0.333437979221344	3252.9568481445312
Exp3_TCGA_Chr_rand4_D2_16	Exp3_TCGA_Chr_rand4_D2	TCGA	Chr	drop_out	16	random	4	0.1	0.1	0.0001	0.19395382276760625	0.07738526177284341	0.333437979221344	3252.9568481445312
Exp3_TCGA_Chr_rand4_D2_4	Exp3_TCGA_Chr_rand4_D2	TCGA	Chr	drop_out	4	random	4	0.1	0.1	0.0001	0.09380789327103002	0.022261954594031432	0.333437979221344	3252.9568481445312
Exp3_TCGA_Chr_rand4_D2_5	Exp3_TCGA_Chr_rand4_D2	TCGA	Chr	drop_out	5	random	4	0.1	0.1	0.0001	0.9680916239170879	0.0035415372558881245	0.333437979221344	3252.9568481445312
Exp3_TCGA_Chr_rand4_D2_7	Exp3_TCGA_Chr_rand4_D2	TCGA	Chr	drop_out	7	random	4	0.1	0.1	0.0001	0.47050167278962474	0.3083893144054238	0.333437979221344	3252.9568481445312
Exp3_TCGA_Chr_rand4_D2_6	Exp3_TCGA_Chr_rand4_D2	TCGA	Chr	drop_out	6	random	4	0.1	0.1	0.0001	0.3120324891773067	0.3710797295995211	0.333437979221344	3252.9568481445312
Exp3_TCGA_Chr_rand4_D2_19	Exp3_TCGA_Chr_rand4_D2	TCGA	Chr	drop_out	19	random	4	0.1	0.1	0.0001	0.9506964426792123	0.005027230939987714	0.333437979221344	3252.9568481445312
Exp3_TCGA_Chr_rand4_D2_12	Exp3_TCGA_Chr_rand4_D2	TCGA	Chr	drop_out	12	random	4	0.1	0.1	0.0001	0.9705046069337463	0.0007220608879928403	0.333437979221344	3252.9568481445312
Exp3_TCGA_Chr_rand4_D2_11	Exp3_TCGA_Chr_rand4_D2	TCGA	Chr	drop_out	11	random	4	0.1	0.1	0.0001	0.3737292663675366	0.3435678622417177	0.333437979221344	3252.9568481445312
Exp3_TCGA_Chr_rand4_D2_3	Exp3_TCGA_Chr_rand4_D2	TCGA	Chr	drop_out	3	random	4	0.1	0.1	0.0001	0.9877129469947175	0.00140723980219136	0.333437979221344	3252.9568481445312
Exp3_TCGA_Chr_rand4_D2_17	Exp3_TCGA_Chr_rand4_D2	TCGA	Chr	drop_out	17	random	4	0.1	0.1	0.0001	0.9567831619536298	0.001150990986644776	0.333437979221344	3252.9568481445312
Exp3_TCGA_Chr_rand4_D2_2	Exp3_TCGA_Chr_rand4_D2	TCGA	Chr	drop_out	2	random	4	0.1	0.1	0.0001	0.14111888857444152	0.09411140934934109	0.333437979221344	3252.9568481445312
Exp3_TCGA_Chr_rand4_D2_1	Exp3_TCGA_Chr_rand4_D2	TCGA	Chr	drop_out	1	random	4	0.1	0.1	0.0001	0.983800310013068	0.0005545728231592042	0.333437979221344	3252.9568481445312
Exp3_TCGA_Chr_rand4_D3_MT	Exp3_TCGA_Chr_rand4_D3	TCGA	Chr	drop_out	MT	random	4	0.1	0.25	0.0001	0.010031890538468195	0.007326439915725976	0.33008554577827454	3163.55712890625
Exp3_TCGA_Chr_rand4_D3_Y	Exp3_TCGA_Chr_rand4_D3	TCGA	Chr	drop_out	Y	random	4	0.1	0.25	0.0001	0.17894506628007004	0.2936686318324184	0.33008554577827454	3163.55712890625
Exp3_TCGA_Chr_rand4_D3_21	Exp3_TCGA_Chr_rand4_D3	TCGA	Chr	drop_out	21	random	4	0.1	0.25	0.0001	0.4436631472494833	0.4185302224797008	0.33008554577827454	3163.55712890625
Exp3_TCGA_Chr_rand4_D3_13	Exp3_TCGA_Chr_rand4_D3	TCGA	Chr	drop_out	13	random	4	0.1	0.25	0.0001	0.22312598887410406	0.1349273303593042	0.33008554577827454	3163.55712890625
Exp3_TCGA_Chr_rand4_D3_18	Exp3_TCGA_Chr_rand4_D3	TCGA	Chr	drop_out	18	random	4	0.1	0.25	0.0001	0.06087011710485271	0.03587773658041643	0.33008554577827454	3163.55712890625
Exp3_TCGA_Chr_rand4_D3_22	Exp3_TCGA_Chr_rand4_D3	TCGA	Chr	drop_out	22	random	4	0.1	0.25	0.0001	0.7267439424817191	0.06720047870877612	0.33008554577827454	3163.55712890625
Exp3_TCGA_Chr_rand4_D3_20	Exp3_TCGA_Chr_rand4_D3	TCGA	Chr	drop_out	20	random	4	0.1	0.25	0.0001	0.9768621432158797	0.0004240901418437003	0.33008554577827454	3163.55712890625
Exp3_TCGA_Chr_rand4_D3_X	Exp3_TCGA_Chr_rand4_D3	TCGA	Chr	drop_out	X	random	4	0.1	0.25	0.0001	0.9755397882137209	0.0005119751881647267	0.33008554577827454	3163.55712890625
Exp3_TCGA_Chr_rand4_D3_15	Exp3_TCGA_Chr_rand4_D3	TCGA	Chr	drop_out	15	random	4	0.1	0.25	0.0001	0.11507643902126602	0.05802809432178075	0.33008554577827454	3163.55712890625
Exp3_TCGA_Chr_rand4_D3_14	Exp3_TCGA_Chr_rand4_D3	TCGA	Chr	drop_out	14	random	4	0.1	0.25	0.0001	0.12843535184964375	0.0740961788603768	0.33008554577827454	3163.55712890625
Exp3_TCGA_Chr_rand4_D3_10	Exp3_TCGA_Chr_rand4_D3	TCGA	Chr	drop_out	10	random	4	0.1	0.25	0.0001	0.18428662719060368	0.060336489405894526	0.33008554577827454	3163.55712890625
Exp3_TCGA_Chr_rand4_D3_9	Exp3_TCGA_Chr_rand4_D3	TCGA	Chr	drop_out	9	random	4	0.1	0.25	0.0001	0.1874097327549284	0.20768986960340197	0.33008554577827454	3163.55712890625
Exp3_TCGA_Chr_rand4_D3_8	Exp3_TCGA_Chr_rand4_D3	TCGA	Chr	drop_out	8	random	4	0.1	0.25	0.0001	0.9851573090336334	0.00035133765622093996	0.33008554577827454	3163.55712890625
Exp3_TCGA_Chr_rand4_D3_16	Exp3_TCGA_Chr_rand4_D3	TCGA	Chr	drop_out	16	random	4	0.1	0.25	0.0001	0.14567186934721477	0.04597456124122682	0.33008554577827454	3163.55712890625
Exp3_TCGA_Chr_rand4_D3_4	Exp3_TCGA_Chr_rand4_D3	TCGA	Chr	drop_out	4	random	4	0.1	0.25	0.0001	0.11668779662897394	0.024555448811376675	0.33008554577827454	3163.55712890625
Exp3_TCGA_Chr_rand4_D3_5	Exp3_TCGA_Chr_rand4_D3	TCGA	Chr	drop_out	5	random	4	0.1	0.25	0.0001	0.9681476023886559	0.003313368102544534	0.33008554577827454	3163.55712890625
Exp3_TCGA_Chr_rand4_D3_7	Exp3_TCGA_Chr_rand4_D3	TCGA	Chr	drop_out	7	random	4	0.1	0.25	0.0001	0.161854548367805	0.04223245300614441	0.33008554577827454	3163.55712890625
Exp3_TCGA_Chr_rand4_D3_6	Exp3_TCGA_Chr_rand4_D3	TCGA	Chr	drop_out	6	random	4	0.1	0.25	0.0001	0.15632517349972058	0.11840413258994821	0.33008554577827454	3163.55712890625
Exp3_TCGA_Chr_rand4_D3_19	Exp3_TCGA_Chr_rand4_D3	TCGA	Chr	drop_out	19	random	4	0.1	0.25	0.0001	0.9091531599490423	0.01341256794489487	0.33008554577827454	3163.55712890625
Exp3_TCGA_Chr_rand4_D3_12	Exp3_TCGA_Chr_rand4_D3	TCGA	Chr	drop_out	12	random	4	0.1	0.25	0.0001	0.9705604917994991	0.00107775315483205	0.33008554577827454	3163.55712890625
Exp3_TCGA_Chr_rand4_D3_11	Exp3_TCGA_Chr_rand4_D3	TCGA	Chr	drop_out	11	random	4	0.1	0.25	0.0001	0.13563355364948215	0.038333895832905085	0.33008554577827454	3163.55712890625
Exp3_TCGA_Chr_rand4_D3_3	Exp3_TCGA_Chr_rand4_D3	TCGA	Chr	drop_out	3	random	4	0.1	0.25	0.0001	0.9860199709799886	0.0005311610798833364	0.33008554577827454	3163.55712890625
Exp3_TCGA_Chr_rand4_D3_17	Exp3_TCGA_Chr_rand4_D3	TCGA	Chr	drop_out	17	random	4	0.1	0.25	0.0001	0.9611462280143188	0.0008545407310683018	0.33008554577827454	3163.55712890625
Exp3_TCGA_Chr_rand4_D3_2	Exp3_TCGA_Chr_rand4_D3	TCGA	Chr	drop_out	2	random	4	0.1	0.25	0.0001	0.05705738673613901	0.03286820481075221	0.33008554577827454	3163.55712890625
Exp3_TCGA_Chr_rand4_D3_1	Exp3_TCGA_Chr_rand4_D3	TCGA	Chr	drop_out	1	random	4	0.1	0.25	0.0001	0.9844081520793013	0.00043752754052563375	0.33008554577827454	3163.55712890625
Exp3_TCGA_Chr_rand4_D4_MT	Exp3_TCGA_Chr_rand4_D4	TCGA	Chr	drop_out	MT	random	4	0.1	0.5	0.0001	0.012555634216635024	0.0043352065980974816	0.316881000995636	2825.0408935546875
Exp3_TCGA_Chr_rand4_D4_Y	Exp3_TCGA_Chr_rand4_D4	TCGA	Chr	drop_out	Y	random	4	0.1	0.5	0.0001	0.19889480844990745	0.3236921135017924	0.316881000995636	2825.0408935546875
Exp3_TCGA_Chr_rand4_D4_21	Exp3_TCGA_Chr_rand4_D4	TCGA	Chr	drop_out	21	random	4	0.1	0.5	0.0001	0.3899094333571359	0.2575955328552821	0.316881000995636	2825.0408935546875
Exp3_TCGA_Chr_rand4_D4_13	Exp3_TCGA_Chr_rand4_D4	TCGA	Chr	drop_out	13	random	4	0.1	0.5	0.0001	0.1765310880324857	0.14890119080901604	0.316881000995636	2825.0408935546875
Exp3_TCGA_Chr_rand4_D4_18	Exp3_TCGA_Chr_rand4_D4	TCGA	Chr	drop_out	18	random	4	0.1	0.5	0.0001	0.09701847886649584	0.058383914793820504	0.316881000995636	2825.0408935546875
Exp3_TCGA_Chr_rand4_D4_22	Exp3_TCGA_Chr_rand4_D4	TCGA	Chr	drop_out	22	random	4	0.1	0.5	0.0001	0.734509952455409	0.17274832899918097	0.316881000995636	2825.0408935546875
Exp3_TCGA_Chr_rand4_D4_20	Exp3_TCGA_Chr_rand4_D4	TCGA	Chr	drop_out	20	random	4	0.1	0.5	0.0001	0.9753591931321655	0.0002481975954123289	0.316881000995636	2825.0408935546875
Exp3_TCGA_Chr_rand4_D4_X	Exp3_TCGA_Chr_rand4_D4	TCGA	Chr	drop_out	X	random	4	0.1	0.5	0.0001	0.972412800755226	0.0009312916953660496	0.316881000995636	2825.0408935546875
Exp3_TCGA_Chr_rand4_D4_15	Exp3_TCGA_Chr_rand4_D4	TCGA	Chr	drop_out	15	random	4	0.1	0.5	0.0001	0.3440938689372255	0.3243076884265217	0.316881000995636	2825.0408935546875
Exp3_TCGA_Chr_rand4_D4_14	Exp3_TCGA_Chr_rand4_D4	TCGA	Chr	drop_out	14	random	4	0.1	0.5	0.0001	0.060013219598320934	0.019804329811951123	0.316881000995636	2825.0408935546875
Exp3_TCGA_Chr_rand4_D4_10	Exp3_TCGA_Chr_rand4_D4	TCGA	Chr	drop_out	10	random	4	0.1	0.5	0.0001	0.3272691057665297	0.365921044502065	0.316881000995636	2825.0408935546875
Exp3_TCGA_Chr_rand4_D4_9	Exp3_TCGA_Chr_rand4_D4	TCGA	Chr	drop_out	9	random	4	0.1	0.5	0.0001	0.22409989247402712	0.22026531746991282	0.316881000995636	2825.0408935546875
Exp3_TCGA_Chr_rand4_D4_8	Exp3_TCGA_Chr_rand4_D4	TCGA	Chr	drop_out	8	random	4	0.1	0.5	0.0001	0.9858800385699442	0.0002599655023871262	0.316881000995636	2825.0408935546875
Exp3_TCGA_Chr_rand4_D4_16	Exp3_TCGA_Chr_rand4_D4	TCGA	Chr	drop_out	16	random	4	0.1	0.5	0.0001	0.11852965642376871	0.1074522282536058	0.316881000995636	2825.0408935546875
Exp3_TCGA_Chr_rand4_D4_4	Exp3_TCGA_Chr_rand4_D4	TCGA	Chr	drop_out	4	random	4	0.1	0.5	0.0001	0.14874669844402397	0.07995654949208818	0.316881000995636	2825.0408935546875
Exp3_TCGA_Chr_rand4_D4_5	Exp3_TCGA_Chr_rand4_D4	TCGA	Chr	drop_out	5	random	4	0.1	0.5	0.0001	0.9710774341325605	0.0026169345445274353	0.316881000995636	2825.0408935546875
Exp3_TCGA_Chr_rand4_D4_7	Exp3_TCGA_Chr_rand4_D4	TCGA	Chr	drop_out	7	random	4	0.1	0.5	0.0001	0.7966095026643094	0.18585135366803826	0.316881000995636	2825.0408935546875
Exp3_TCGA_Chr_rand4_D4_6	Exp3_TCGA_Chr_rand4_D4	TCGA	Chr	drop_out	6	random	4	0.1	0.5	0.0001	0.2919740374441579	0.3706242986854847	0.316881000995636	2825.0408935546875
Exp3_TCGA_Chr_rand4_D4_19	Exp3_TCGA_Chr_rand4_D4	TCGA	Chr	drop_out	19	random	4	0.1	0.5	0.0001	0.9352333102746249	0.006474329824710556	0.316881000995636	2825.0408935546875
Exp3_TCGA_Chr_rand4_D4_12	Exp3_TCGA_Chr_rand4_D4	TCGA	Chr	drop_out	12	random	4	0.1	0.5	0.0001	0.972028336531386	0.0007866779981120656	0.316881000995636	2825.0408935546875
Exp3_TCGA_Chr_rand4_D4_11	Exp3_TCGA_Chr_rand4_D4	TCGA	Chr	drop_out	11	random	4	0.1	0.5	0.0001	0.49687676897158817	0.4196661774195698	0.316881000995636	2825.0408935546875
Exp3_TCGA_Chr_rand4_D4_3	Exp3_TCGA_Chr_rand4_D4	TCGA	Chr	drop_out	3	random	4	0.1	0.5	0.0001	0.988697775102525	0.0003980254647060252	0.316881000995636	2825.0408935546875
Exp3_TCGA_Chr_rand4_D4_17	Exp3_TCGA_Chr_rand4_D4	TCGA	Chr	drop_out	17	random	4	0.1	0.5	0.0001	0.9600731445144689	0.0011930469558253916	0.316881000995636	2825.0408935546875
Exp3_TCGA_Chr_rand4_D4_2	Exp3_TCGA_Chr_rand4_D4	TCGA	Chr	drop_out	2	random	4	0.1	0.5	0.0001	0.35567840558169495	0.368711767763389	0.316881000995636	2825.0408935546875
Exp3_TCGA_Chr_rand4_D4_1	Exp3_TCGA_Chr_rand4_D4	TCGA	Chr	drop_out	1	random	4	0.1	0.5	0.0001	0.9849826272716753	0.00032769513812245035	0.316881000995636	2825.0408935546875
Exp3_TCGA_Chr_rand4_D5_MT	Exp3_TCGA_Chr_rand4_D5	TCGA	Chr	drop_out	MT	random	4	0.1	0.9	0.0001	0.010170500115172919	0.00734132114493995	0.262909471988678	1726.2290954589844
Exp3_TCGA_Chr_rand4_D5_Y	Exp3_TCGA_Chr_rand4_D5	TCGA	Chr	drop_out	Y	random	4	0.1	0.9	0.0001	0.010521847047286936	0.004003741029582208	0.262909471988678	1726.2290954589844
Exp3_TCGA_Chr_rand4_D5_21	Exp3_TCGA_Chr_rand4_D5	TCGA	Chr	drop_out	21	random	4	0.1	0.9	0.0001	0.5491334842985758	0.3238421242039246	0.262909471988678	1726.2290954589844
Exp3_TCGA_Chr_rand4_D5_13	Exp3_TCGA_Chr_rand4_D5	TCGA	Chr	drop_out	13	random	4	0.1	0.9	0.0001	0.45492184136773645	0.24475626286626248	0.262909471988678	1726.2290954589844
Exp3_TCGA_Chr_rand4_D5_18	Exp3_TCGA_Chr_rand4_D5	TCGA	Chr	drop_out	18	random	4	0.1	0.9	0.0001	0.7580510250110052	0.2756535828043915	0.262909471988678	1726.2290954589844
Exp3_TCGA_Chr_rand4_D5_22	Exp3_TCGA_Chr_rand4_D5	TCGA	Chr	drop_out	22	random	4	0.1	0.9	0.0001	0.5051417871328339	0.4498227304988584	0.262909471988678	1726.2290954589844
Exp3_TCGA_Chr_rand4_D5_20	Exp3_TCGA_Chr_rand4_D5	TCGA	Chr	drop_out	20	random	4	0.1	0.9	0.0001	0.9727630370966627	0.0005223143363858417	0.262909471988678	1726.2290954589844
Exp3_TCGA_Chr_rand4_D5_X	Exp3_TCGA_Chr_rand4_D5	TCGA	Chr	drop_out	X	random	4	0.1	0.9	0.0001	0.96950619676758	0.0007864645880741939	0.262909471988678	1726.2290954589844
Exp3_TCGA_Chr_rand4_D5_15	Exp3_TCGA_Chr_rand4_D5	TCGA	Chr	drop_out	15	random	4	0.1	0.9	0.0001	0.7001268076135851	0.33904194965625245	0.262909471988678	1726.2290954589844
Exp3_TCGA_Chr_rand4_D5_14	Exp3_TCGA_Chr_rand4_D5	TCGA	Chr	drop_out	14	random	4	0.1	0.9	0.0001	0.29493248633696745	0.3954673087235343	0.262909471988678	1726.2290954589844
Exp3_TCGA_Chr_rand4_D5_10	Exp3_TCGA_Chr_rand4_D5	TCGA	Chr	drop_out	10	random	4	0.1	0.9	0.0001	0.544460492655422	0.2687943660263085	0.262909471988678	1726.2290954589844
Exp3_TCGA_Chr_rand4_D5_9	Exp3_TCGA_Chr_rand4_D5	TCGA	Chr	drop_out	9	random	4	0.1	0.9	0.0001	0.9149696369707506	0.07527789450612367	0.262909471988678	1726.2290954589844
Exp3_TCGA_Chr_rand4_D5_8	Exp3_TCGA_Chr_rand4_D5	TCGA	Chr	drop_out	8	random	4	0.1	0.9	0.0001	0.9856607657310185	0.00010927390296903469	0.262909471988678	1726.2290954589844
Exp3_TCGA_Chr_rand4_D5_16	Exp3_TCGA_Chr_rand4_D5	TCGA	Chr	drop_out	16	random	4	0.1	0.9	0.0001	0.20537630655003594	0.07136462445570756	0.262909471988678	1726.2290954589844
Exp3_TCGA_Chr_rand4_D5_4	Exp3_TCGA_Chr_rand4_D5	TCGA	Chr	drop_out	4	random	4	0.1	0.9	0.0001	0.4054176189916156	0.35598262100565287	0.262909471988678	1726.2290954589844
Exp3_TCGA_Chr_rand4_D5_5	Exp3_TCGA_Chr_rand4_D5	TCGA	Chr	drop_out	5	random	4	0.1	0.9	0.0001	0.9713615182838757	0.0010502807415130244	0.262909471988678	1726.2290954589844
Exp3_TCGA_Chr_rand4_D5_7	Exp3_TCGA_Chr_rand4_D5	TCGA	Chr	drop_out	7	random	4	0.1	0.9	0.0001	0.6681887345830285	0.34602819122586864	0.262909471988678	1726.2290954589844
Exp3_TCGA_Chr_rand4_D5_6	Exp3_TCGA_Chr_rand4_D5	TCGA	Chr	drop_out	6	random	4	0.1	0.9	0.0001	0.38752123727750354	0.1312108456665162	0.262909471988678	1726.2290954589844
Exp3_TCGA_Chr_rand4_D5_19	Exp3_TCGA_Chr_rand4_D5	TCGA	Chr	drop_out	19	random	4	0.1	0.9	0.0001	0.8360736881601301	0.08830593545901613	0.262909471988678	1726.2290954589844
Exp3_TCGA_Chr_rand4_D5_12	Exp3_TCGA_Chr_rand4_D5	TCGA	Chr	drop_out	12	random	4	0.1	0.9	0.0001	0.7652691678904491	0.35823157713999987	0.262909471988678	1726.2290954589844
Exp3_TCGA_Chr_rand4_D5_11	Exp3_TCGA_Chr_rand4_D5	TCGA	Chr	drop_out	11	random	4	0.1	0.9	0.0001	0.23975769289785828	0.1152785853180137	0.262909471988678	1726.2290954589844
Exp3_TCGA_Chr_rand4_D5_3	Exp3_TCGA_Chr_rand4_D5	TCGA	Chr	drop_out	3	random	4	0.1	0.9	0.0001	0.988607511544028	0.000312323929652823	0.262909471988678	1726.2290954589844
Exp3_TCGA_Chr_rand4_D5_17	Exp3_TCGA_Chr_rand4_D5	TCGA	Chr	drop_out	17	random	4	0.1	0.9	0.0001	0.776120527149255	0.029717337205358407	0.262909471988678	1726.2290954589844
Exp3_TCGA_Chr_rand4_D5_2	Exp3_TCGA_Chr_rand4_D5	TCGA	Chr	drop_out	2	random	4	0.1	0.9	0.0001	0.17592109286347285	0.1003617656872449	0.262909471988678	1726.2290954589844
Exp3_TCGA_Chr_rand4_D5_1	Exp3_TCGA_Chr_rand4_D5	TCGA	Chr	drop_out	1	random	4	0.1	0.9	0.0001	0.9848911310171753	0.0003853176779039188	0.262909471988678	1726.2290954589844
Exp3_TCGA_Chr_rand4_L1_MT	Exp3_TCGA_Chr_rand4_L1	TCGA	Chr	learn_rate	MT	random	4	0.1	0.5	1e-06	0.005730483479435855	0.002371515235131045	-0.028071990236639977	68.7804365158081
Exp3_TCGA_Chr_rand4_L1_Y	Exp3_TCGA_Chr_rand4_L1	TCGA	Chr	learn_rate	Y	random	4	0.1	0.5	1e-06	0.011040357438946297	0.007341475548747911	-0.028071990236639977	68.7804365158081
Exp3_TCGA_Chr_rand4_L1_21	Exp3_TCGA_Chr_rand4_L1	TCGA	Chr	learn_rate	21	random	4	0.1	0.5	1e-06	0.00893949051530132	0.005037872480488349	-0.028071990236639977	68.7804365158081
Exp3_TCGA_Chr_rand4_L1_13	Exp3_TCGA_Chr_rand4_L1	TCGA	Chr	learn_rate	13	random	4	0.1	0.5	1e-06	0.003963391673850944	0.0012369184094662465	-0.028071990236639977	68.7804365158081
Exp3_TCGA_Chr_rand4_L1_18	Exp3_TCGA_Chr_rand4_L1	TCGA	Chr	learn_rate	18	random	4	0.1	0.5	1e-06	0.009186505283458555	0.0014048264844887437	-0.028071990236639977	68.7804365158081
Exp3_TCGA_Chr_rand4_L1_22	Exp3_TCGA_Chr_rand4_L1	TCGA	Chr	learn_rate	22	random	4	0.1	0.5	1e-06	0.012756950622434081	0.005110331570835266	-0.028071990236639977	68.7804365158081
Exp3_TCGA_Chr_rand4_L1_20	Exp3_TCGA_Chr_rand4_L1	TCGA	Chr	learn_rate	20	random	4	0.1	0.5	1e-06	0.8117063876750317	0.010211628189160682	-0.028071990236639977	68.7804365158081
Exp3_TCGA_Chr_rand4_L1_X	Exp3_TCGA_Chr_rand4_L1	TCGA	Chr	learn_rate	X	random	4	0.1	0.5	1e-06	0.6845545821642114	0.01266956364139703	-0.028071990236639977	68.7804365158081
Exp3_TCGA_Chr_rand4_L1_15	Exp3_TCGA_Chr_rand4_L1	TCGA	Chr	learn_rate	15	random	4	0.1	0.5	1e-06	0.009082028999381197	0.0035873325984412388	-0.028071990236639977	68.7804365158081
Exp3_TCGA_Chr_rand4_L1_14	Exp3_TCGA_Chr_rand4_L1	TCGA	Chr	learn_rate	14	random	4	0.1	0.5	1e-06	0.0063229979464366	0.003450041956988551	-0.028071990236639977	68.7804365158081
Exp3_TCGA_Chr_rand4_L1_10	Exp3_TCGA_Chr_rand4_L1	TCGA	Chr	learn_rate	10	random	4	0.1	0.5	1e-06	0.007499840790398841	0.007282538282972458	-0.028071990236639977	68.7804365158081
Exp3_TCGA_Chr_rand4_L1_9	Exp3_TCGA_Chr_rand4_L1	TCGA	Chr	learn_rate	9	random	4	0.1	0.5	1e-06	0.0054831796585782045	0.0018880722401786961	-0.028071990236639977	68.7804365158081
Exp3_TCGA_Chr_rand4_L1_8	Exp3_TCGA_Chr_rand4_L1	TCGA	Chr	learn_rate	8	random	4	0.1	0.5	1e-06	0.9683766711068943	0.00484839695822519	-0.028071990236639977	68.7804365158081
Exp3_TCGA_Chr_rand4_L1_16	Exp3_TCGA_Chr_rand4_L1	TCGA	Chr	learn_rate	16	random	4	0.1	0.5	1e-06	0.012711823844961292	0.009685823144671998	-0.028071990236639977	68.7804365158081
Exp3_TCGA_Chr_rand4_L1_4	Exp3_TCGA_Chr_rand4_L1	TCGA	Chr	learn_rate	4	random	4	0.1	0.5	1e-06	0.013234373404134622	0.004891382303409209	-0.028071990236639977	68.7804365158081
Exp3_TCGA_Chr_rand4_L1_5	Exp3_TCGA_Chr_rand4_L1	TCGA	Chr	learn_rate	5	random	4	0.1	0.5	1e-06	0.025374697479987444	0.002628971762087719	-0.028071990236639977	68.7804365158081
Exp3_TCGA_Chr_rand4_L1_7	Exp3_TCGA_Chr_rand4_L1	TCGA	Chr	learn_rate	7	random	4	0.1	0.5	1e-06	0.2563831343593132	0.14582784761068793	-0.028071990236639977	68.7804365158081
Exp3_TCGA_Chr_rand4_L1_6	Exp3_TCGA_Chr_rand4_L1	TCGA	Chr	learn_rate	6	random	4	0.1	0.5	1e-06	0.12528611059804176	0.11140287225774907	-0.028071990236639977	68.7804365158081
Exp3_TCGA_Chr_rand4_L1_19	Exp3_TCGA_Chr_rand4_L1	TCGA	Chr	learn_rate	19	random	4	0.1	0.5	1e-06	0.5118128121935737	0.10784045939635108	-0.028071990236639977	68.7804365158081
Exp3_TCGA_Chr_rand4_L1_12	Exp3_TCGA_Chr_rand4_L1	TCGA	Chr	learn_rate	12	random	4	0.1	0.5	1e-06	0.5753136951998432	0.05567003914816452	-0.028071990236639977	68.7804365158081
Exp3_TCGA_Chr_rand4_L1_11	Exp3_TCGA_Chr_rand4_L1	TCGA	Chr	learn_rate	11	random	4	0.1	0.5	1e-06	0.13581001668958143	0.028592526155517727	-0.028071990236639977	68.7804365158081
Exp3_TCGA_Chr_rand4_L1_3	Exp3_TCGA_Chr_rand4_L1	TCGA	Chr	learn_rate	3	random	4	0.1	0.5	1e-06	0.900139306482671	0.009716328313319459	-0.028071990236639977	68.7804365158081
Exp3_TCGA_Chr_rand4_L1_17	Exp3_TCGA_Chr_rand4_L1	TCGA	Chr	learn_rate	17	random	4	0.1	0.5	1e-06	0.17248877502725382	0.04926010353141008	-0.028071990236639977	68.7804365158081
Exp3_TCGA_Chr_rand4_L1_2	Exp3_TCGA_Chr_rand4_L1	TCGA	Chr	learn_rate	2	random	4	0.1	0.5	1e-06	0.12378874088821196	0.07058370464165373	-0.028071990236639977	68.7804365158081
Exp3_TCGA_Chr_rand4_L1_1	Exp3_TCGA_Chr_rand4_L1	TCGA	Chr	learn_rate	1	random	4	0.1	0.5	1e-06	0.9248593485774481	0.008818559420125395	-0.028071990236639977	68.7804365158081
Exp3_TCGA_Chr_rand4_L2_MT	Exp3_TCGA_Chr_rand4_L2	TCGA	Chr	learn_rate	MT	random	4	0.1	0.5	1e-05	0.005339830560873818	0.005997310529900891	0.11696137487888336	1096.1888885498047
Exp3_TCGA_Chr_rand4_L2_Y	Exp3_TCGA_Chr_rand4_L2	TCGA	Chr	learn_rate	Y	random	4	0.1	0.5	1e-05	0.0052054534213929445	0.0023595213690643254	0.11696137487888336	1096.1888885498047
Exp3_TCGA_Chr_rand4_L2_21	Exp3_TCGA_Chr_rand4_L2	TCGA	Chr	learn_rate	21	random	4	0.1	0.5	1e-05	0.5142655805561931	0.3350432745801184	0.11696137487888336	1096.1888885498047
Exp3_TCGA_Chr_rand4_L2_13	Exp3_TCGA_Chr_rand4_L2	TCGA	Chr	learn_rate	13	random	4	0.1	0.5	1e-05	0.9455957537270325	0.0007837668709002433	0.11696137487888336	1096.1888885498047
Exp3_TCGA_Chr_rand4_L2_18	Exp3_TCGA_Chr_rand4_L2	TCGA	Chr	learn_rate	18	random	4	0.1	0.5	1e-05	0.6894813455230018	0.37861353110835755	0.11696137487888336	1096.1888885498047
Exp3_TCGA_Chr_rand4_L2_22	Exp3_TCGA_Chr_rand4_L2	TCGA	Chr	learn_rate	22	random	4	0.1	0.5	1e-05	0.47101321223344444	0.4667231806111774	0.11696137487888336	1096.1888885498047
Exp3_TCGA_Chr_rand4_L2_20	Exp3_TCGA_Chr_rand4_L2	TCGA	Chr	learn_rate	20	random	4	0.1	0.5	1e-05	0.991038054708202	6.783489494541702e-05	0.11696137487888336	1096.1888885498047
Exp3_TCGA_Chr_rand4_L2_X	Exp3_TCGA_Chr_rand4_L2	TCGA	Chr	learn_rate	X	random	4	0.1	0.5	1e-05	0.9857907325026558	0.00022412290114869185	0.11696137487888336	1096.1888885498047
Exp3_TCGA_Chr_rand4_L2_15	Exp3_TCGA_Chr_rand4_L2	TCGA	Chr	learn_rate	15	random	4	0.1	0.5	1e-05	0.4323352400847533	0.3927721953365065	0.11696137487888336	1096.1888885498047
Exp3_TCGA_Chr_rand4_L2_14	Exp3_TCGA_Chr_rand4_L2	TCGA	Chr	learn_rate	14	random	4	0.1	0.5	1e-05	0.5978818242397266	0.3833103213379418	0.11696137487888336	1096.1888885498047
Exp3_TCGA_Chr_rand4_L2_10	Exp3_TCGA_Chr_rand4_L2	TCGA	Chr	learn_rate	10	random	4	0.1	0.5	1e-05	0.9631586467410388	0.0019135790543991298	0.11696137487888336	1096.1888885498047
Exp3_TCGA_Chr_rand4_L2_9	Exp3_TCGA_Chr_rand4_L2	TCGA	Chr	learn_rate	9	random	4	0.1	0.5	1e-05	0.5390381996892191	0.3701445407087172	0.11696137487888336	1096.1888885498047
Exp3_TCGA_Chr_rand4_L2_8	Exp3_TCGA_Chr_rand4_L2	TCGA	Chr	learn_rate	8	random	4	0.1	0.5	1e-05	0.9946437442462995	7.59926578384779e-05	0.11696137487888336	1096.1888885498047
Exp3_TCGA_Chr_rand4_L2_16	Exp3_TCGA_Chr_rand4_L2	TCGA	Chr	learn_rate	16	random	4	0.1	0.5	1e-05	0.6465940623465436	0.09743135027114246	0.11696137487888336	1096.1888885498047
Exp3_TCGA_Chr_rand4_L2_4	Exp3_TCGA_Chr_rand4_L2	TCGA	Chr	learn_rate	4	random	4	0.1	0.5	1e-05	0.7459985265765641	0.25033319284843486	0.11696137487888336	1096.1888885498047
Exp3_TCGA_Chr_rand4_L2_5	Exp3_TCGA_Chr_rand4_L2	TCGA	Chr	learn_rate	5	random	4	0.1	0.5	1e-05	0.988848063721238	0.00023209443976808514	0.11696137487888336	1096.1888885498047
Exp3_TCGA_Chr_rand4_L2_7	Exp3_TCGA_Chr_rand4_L2	TCGA	Chr	learn_rate	7	random	4	0.1	0.5	1e-05	0.9720909236470245	0.0012622574687530318	0.11696137487888336	1096.1888885498047
Exp3_TCGA_Chr_rand4_L2_6	Exp3_TCGA_Chr_rand4_L2	TCGA	Chr	learn_rate	6	random	4	0.1	0.5	1e-05	0.8513624035724687	0.17593475955505264	0.11696137487888336	1096.1888885498047
Exp3_TCGA_Chr_rand4_L2_19	Exp3_TCGA_Chr_rand4_L2	TCGA	Chr	learn_rate	19	random	4	0.1	0.5	1e-05	0.9412734063774536	0.056945433595272876	0.11696137487888336	1096.1888885498047
Exp3_TCGA_Chr_rand4_L2_12	Exp3_TCGA_Chr_rand4_L2	TCGA	Chr	learn_rate	12	random	4	0.1	0.5	1e-05	0.9892960470556482	0.00012251191391149223	0.11696137487888336	1096.1888885498047
Exp3_TCGA_Chr_rand4_L2_11	Exp3_TCGA_Chr_rand4_L2	TCGA	Chr	learn_rate	11	random	4	0.1	0.5	1e-05	0.5645717033434634	0.40390743694733955	0.11696137487888336	1096.1888885498047
Exp3_TCGA_Chr_rand4_L2_3	Exp3_TCGA_Chr_rand4_L2	TCGA	Chr	learn_rate	3	random	4	0.1	0.5	1e-05	0.9937186726023084	0.0001544719824384619	0.11696137487888336	1096.1888885498047
Exp3_TCGA_Chr_rand4_L2_17	Exp3_TCGA_Chr_rand4_L2	TCGA	Chr	learn_rate	17	random	4	0.1	0.5	1e-05	0.5839577832656362	0.08451920342286254	0.11696137487888336	1096.1888885498047
Exp3_TCGA_Chr_rand4_L2_2	Exp3_TCGA_Chr_rand4_L2	TCGA	Chr	learn_rate	2	random	4	0.1	0.5	1e-05	0.7531126171934059	0.3429932641311368	0.11696137487888336	1096.1888885498047
Exp3_TCGA_Chr_rand4_L2_1	Exp3_TCGA_Chr_rand4_L2	TCGA	Chr	learn_rate	1	random	4	0.1	0.5	1e-05	0.9923411589237314	0.00015540305235257584	0.11696137487888336	1096.1888885498047
Exp3_TCGA_Chr_rand4_L3_MT	Exp3_TCGA_Chr_rand4_L3	TCGA	Chr	learn_rate	MT	random	4	0.1	0.5	0.0001	0.014785045594315085	0.0030516821777009048	0.31334295868873596	2791.4166259765625
Exp3_TCGA_Chr_rand4_L3_Y	Exp3_TCGA_Chr_rand4_L3	TCGA	Chr	learn_rate	Y	random	4	0.1	0.5	0.0001	0.003297326711869838	0.002051245882698723	0.31334295868873596	2791.4166259765625
Exp3_TCGA_Chr_rand4_L3_21	Exp3_TCGA_Chr_rand4_L3	TCGA	Chr	learn_rate	21	random	4	0.1	0.5	0.0001	0.19374681721636877	0.22566599469710624	0.31334295868873596	2791.4166259765625
Exp3_TCGA_Chr_rand4_L3_13	Exp3_TCGA_Chr_rand4_L3	TCGA	Chr	learn_rate	13	random	4	0.1	0.5	0.0001	0.1768555497572274	0.08564540769322589	0.31334295868873596	2791.4166259765625
Exp3_TCGA_Chr_rand4_L3_18	Exp3_TCGA_Chr_rand4_L3	TCGA	Chr	learn_rate	18	random	4	0.1	0.5	0.0001	0.09863165921875149	0.03612603597415858	0.31334295868873596	2791.4166259765625
Exp3_TCGA_Chr_rand4_L3_22	Exp3_TCGA_Chr_rand4_L3	TCGA	Chr	learn_rate	22	random	4	0.1	0.5	0.0001	0.5092311076364023	0.3488506954115366	0.31334295868873596	2791.4166259765625
Exp3_TCGA_Chr_rand4_L3_20	Exp3_TCGA_Chr_rand4_L3	TCGA	Chr	learn_rate	20	random	4	0.1	0.5	0.0001	0.9765618549206608	0.00036714220152113646	0.31334295868873596	2791.4166259765625
Exp3_TCGA_Chr_rand4_L3_X	Exp3_TCGA_Chr_rand4_L3	TCGA	Chr	learn_rate	X	random	4	0.1	0.5	0.0001	0.9740496093603792	0.0022779466575589807	0.31334295868873596	2791.4166259765625
Exp3_TCGA_Chr_rand4_L3_15	Exp3_TCGA_Chr_rand4_L3	TCGA	Chr	learn_rate	15	random	4	0.1	0.5	0.0001	0.28449002573550547	0.31182131629132787	0.31334295868873596	2791.4166259765625
Exp3_TCGA_Chr_rand4_L3_14	Exp3_TCGA_Chr_rand4_L3	TCGA	Chr	learn_rate	14	random	4	0.1	0.5	0.0001	0.6453211562734833	0.3600605306088013	0.31334295868873596	2791.4166259765625
Exp3_TCGA_Chr_rand4_L3_10	Exp3_TCGA_Chr_rand4_L3	TCGA	Chr	learn_rate	10	random	4	0.1	0.5	0.0001	0.22798008546494936	0.07896120649194907	0.31334295868873596	2791.4166259765625
Exp3_TCGA_Chr_rand4_L3_9	Exp3_TCGA_Chr_rand4_L3	TCGA	Chr	learn_rate	9	random	4	0.1	0.5	0.0001	0.13510368641731174	0.02488315778091473	0.31334295868873596	2791.4166259765625
Exp3_TCGA_Chr_rand4_L3_8	Exp3_TCGA_Chr_rand4_L3	TCGA	Chr	learn_rate	8	random	4	0.1	0.5	0.0001	0.9857385014755049	5.994812143482446e-05	0.31334295868873596	2791.4166259765625
Exp3_TCGA_Chr_rand4_L3_16	Exp3_TCGA_Chr_rand4_L3	TCGA	Chr	learn_rate	16	random	4	0.1	0.5	0.0001	0.37535829844934065	0.25918812812847153	0.31334295868873596	2791.4166259765625
Exp3_TCGA_Chr_rand4_L3_4	Exp3_TCGA_Chr_rand4_L3	TCGA	Chr	learn_rate	4	random	4	0.1	0.5	0.0001	0.30666419202966194	0.255926391934063	0.31334295868873596	2791.4166259765625
Exp3_TCGA_Chr_rand4_L3_5	Exp3_TCGA_Chr_rand4_L3	TCGA	Chr	learn_rate	5	random	4	0.1	0.5	0.0001	0.9679230338809112	0.006403251341604518	0.31334295868873596	2791.4166259765625
Exp3_TCGA_Chr_rand4_L3_7	Exp3_TCGA_Chr_rand4_L3	TCGA	Chr	learn_rate	7	random	4	0.1	0.5	0.0001	0.1667627587715932	0.13501340956567615	0.31334295868873596	2791.4166259765625
Exp3_TCGA_Chr_rand4_L3_6	Exp3_TCGA_Chr_rand4_L3	TCGA	Chr	learn_rate	6	random	4	0.1	0.5	0.0001	0.365161875425849	0.32885737832159556	0.31334295868873596	2791.4166259765625
Exp3_TCGA_Chr_rand4_L3_19	Exp3_TCGA_Chr_rand4_L3	TCGA	Chr	learn_rate	19	random	4	0.1	0.5	0.0001	0.9445440490969407	0.0071193083550316625	0.31334295868873596	2791.4166259765625
Exp3_TCGA_Chr_rand4_L3_12	Exp3_TCGA_Chr_rand4_L3	TCGA	Chr	learn_rate	12	random	4	0.1	0.5	0.0001	0.9726161658317287	0.001005742215530889	0.31334295868873596	2791.4166259765625
Exp3_TCGA_Chr_rand4_L3_11	Exp3_TCGA_Chr_rand4_L3	TCGA	Chr	learn_rate	11	random	4	0.1	0.5	0.0001	0.05902281023139984	0.02882879272172244	0.31334295868873596	2791.4166259765625
Exp3_TCGA_Chr_rand4_L3_3	Exp3_TCGA_Chr_rand4_L3	TCGA	Chr	learn_rate	3	random	4	0.1	0.5	0.0001	0.9890596663647007	0.00021773799394659681	0.31334295868873596	2791.4166259765625
Exp3_TCGA_Chr_rand4_L3_17	Exp3_TCGA_Chr_rand4_L3	TCGA	Chr	learn_rate	17	random	4	0.1	0.5	0.0001	0.9566283293969347	0.005199468147992725	0.31334295868873596	2791.4166259765625
Exp3_TCGA_Chr_rand4_L3_2	Exp3_TCGA_Chr_rand4_L3	TCGA	Chr	learn_rate	2	random	4	0.1	0.5	0.0001	0.5355146341054423	0.37104914594868865	0.31334295868873596	2791.4166259765625
Exp3_TCGA_Chr_rand4_L3_1	Exp3_TCGA_Chr_rand4_L3	TCGA	Chr	learn_rate	1	random	4	0.1	0.5	0.0001	0.9846764333650015	0.00030955726732736523	0.31334295868873596	2791.4166259765625
Exp3_TCGA_Chr_rand4_L4_MT	Exp3_TCGA_Chr_rand4_L4	TCGA	Chr	learn_rate	MT	random	4	0.1	0.5	0.001	0.010405921147185356	0.0032155967637779296	0.41766512393951416	623.1841278076172
Exp3_TCGA_Chr_rand4_L4_Y	Exp3_TCGA_Chr_rand4_L4	TCGA	Chr	learn_rate	Y	random	4	0.1	0.5	0.001	0.2813944616511498	0.3661881824407623	0.41766512393951416	623.1841278076172
Exp3_TCGA_Chr_rand4_L4_21	Exp3_TCGA_Chr_rand4_L4	TCGA	Chr	learn_rate	21	random	4	0.1	0.5	0.001	0.15019604841925788	0.06618515560518116	0.41766512393951416	623.1841278076172
Exp3_TCGA_Chr_rand4_L4_13	Exp3_TCGA_Chr_rand4_L4	TCGA	Chr	learn_rate	13	random	4	0.1	0.5	0.001	0.0688513696320022	0.05151161459775399	0.41766512393951416	623.1841278076172
Exp3_TCGA_Chr_rand4_L4_18	Exp3_TCGA_Chr_rand4_L4	TCGA	Chr	learn_rate	18	random	4	0.1	0.5	0.001	0.051060217551849765	0.012863209495789302	0.41766512393951416	623.1841278076172
Exp3_TCGA_Chr_rand4_L4_22	Exp3_TCGA_Chr_rand4_L4	TCGA	Chr	learn_rate	22	random	4	0.1	0.5	0.001	0.045996539235880436	0.010169220005931451	0.41766512393951416	623.1841278076172
Exp3_TCGA_Chr_rand4_L4_20	Exp3_TCGA_Chr_rand4_L4	TCGA	Chr	learn_rate	20	random	4	0.1	0.5	0.001	0.9669032500301038	0.00036296193732632324	0.41766512393951416	623.1841278076172
Exp3_TCGA_Chr_rand4_L4_X	Exp3_TCGA_Chr_rand4_L4	TCGA	Chr	learn_rate	X	random	4	0.1	0.5	0.001	0.7346478352665451	0.3879598029936877	0.41766512393951416	623.1841278076172
Exp3_TCGA_Chr_rand4_L4_15	Exp3_TCGA_Chr_rand4_L4	TCGA	Chr	learn_rate	15	random	4	0.1	0.5	0.001	0.10551641733461788	0.007209625042956619	0.41766512393951416	623.1841278076172
Exp3_TCGA_Chr_rand4_L4_14	Exp3_TCGA_Chr_rand4_L4	TCGA	Chr	learn_rate	14	random	4	0.1	0.5	0.001	0.12068561441802673	0.038170023726049496	0.41766512393951416	623.1841278076172
Exp3_TCGA_Chr_rand4_L4_10	Exp3_TCGA_Chr_rand4_L4	TCGA	Chr	learn_rate	10	random	4	0.1	0.5	0.001	0.09333619195963541	0.0738032990599113	0.41766512393951416	623.1841278076172
Exp3_TCGA_Chr_rand4_L4_9	Exp3_TCGA_Chr_rand4_L4	TCGA	Chr	learn_rate	9	random	4	0.1	0.5	0.001	0.09194570779201033	0.035197951431939385	0.41766512393951416	623.1841278076172
Exp3_TCGA_Chr_rand4_L4_8	Exp3_TCGA_Chr_rand4_L4	TCGA	Chr	learn_rate	8	random	4	0.1	0.5	0.001	0.9802894549625588	0.0003343020319392223	0.41766512393951416	623.1841278076172
Exp3_TCGA_Chr_rand4_L4_16	Exp3_TCGA_Chr_rand4_L4	TCGA	Chr	learn_rate	16	random	4	0.1	0.5	0.001	0.08492092786249204	0.02423028435737368	0.41766512393951416	623.1841278076172
Exp3_TCGA_Chr_rand4_L4_4	Exp3_TCGA_Chr_rand4_L4	TCGA	Chr	learn_rate	4	random	4	0.1	0.5	0.001	0.043982127579586416	0.02764016565810705	0.41766512393951416	623.1841278076172
Exp3_TCGA_Chr_rand4_L4_5	Exp3_TCGA_Chr_rand4_L4	TCGA	Chr	learn_rate	5	random	4	0.1	0.5	0.001	0.9499017553266859	0.0027027989387669545	0.41766512393951416	623.1841278076172
Exp3_TCGA_Chr_rand4_L4_7	Exp3_TCGA_Chr_rand4_L4	TCGA	Chr	learn_rate	7	random	4	0.1	0.5	0.001	0.5044667266973153	0.4558560922895645	0.41766512393951416	623.1841278076172
Exp3_TCGA_Chr_rand4_L4_6	Exp3_TCGA_Chr_rand4_L4	TCGA	Chr	learn_rate	6	random	4	0.1	0.5	0.001	0.5559864862619155	0.3724784782244733	0.41766512393951416	623.1841278076172
Exp3_TCGA_Chr_rand4_L4_19	Exp3_TCGA_Chr_rand4_L4	TCGA	Chr	learn_rate	19	random	4	0.1	0.5	0.001	0.5572735752633063	0.32983223698114134	0.41766512393951416	623.1841278076172
Exp3_TCGA_Chr_rand4_L4_12	Exp3_TCGA_Chr_rand4_L4	TCGA	Chr	learn_rate	12	random	4	0.1	0.5	0.001	0.19449566312200517	0.006453425146060597	0.41766512393951416	623.1841278076172
Exp3_TCGA_Chr_rand4_L4_11	Exp3_TCGA_Chr_rand4_L4	TCGA	Chr	learn_rate	11	random	4	0.1	0.5	0.001	0.03835488657273312	0.05314083119471984	0.41766512393951416	623.1841278076172
Exp3_TCGA_Chr_rand4_L4_3	Exp3_TCGA_Chr_rand4_L4	TCGA	Chr	learn_rate	3	random	4	0.1	0.5	0.001	0.9744754491011336	0.00020264075221838133	0.41766512393951416	623.1841278076172
Exp3_TCGA_Chr_rand4_L4_17	Exp3_TCGA_Chr_rand4_L4	TCGA	Chr	learn_rate	17	random	4	0.1	0.5	0.001	0.08477856662992789	0.03924110037493967	0.41766512393951416	623.1841278076172
Exp3_TCGA_Chr_rand4_L4_2	Exp3_TCGA_Chr_rand4_L4	TCGA	Chr	learn_rate	2	random	4	0.1	0.5	0.001	0.046669952559524164	0.0350485237130449	0.41766512393951416	623.1841278076172
Exp3_TCGA_Chr_rand4_L4_1	Exp3_TCGA_Chr_rand4_L4	TCGA	Chr	learn_rate	1	random	4	0.1	0.5	0.001	0.7622546216685503	0.3641010448661753	0.41766512393951416	623.1841278076172
Exp3_TCGA_Chr_rand4_L5_MT	Exp3_TCGA_Chr_rand4_L5	TCGA	Chr	learn_rate	MT	random	4	0.1	0.5	0.01	0.008070636489154362	0.005167776733668296	0.32488274574279785	455.966796875
Exp3_TCGA_Chr_rand4_L5_Y	Exp3_TCGA_Chr_rand4_L5	TCGA	Chr	learn_rate	Y	random	4	0.1	0.5	0.01	0.006918171292156084	0.0037904832030927725	0.32488274574279785	455.966796875
Exp3_TCGA_Chr_rand4_L5_21	Exp3_TCGA_Chr_rand4_L5	TCGA	Chr	learn_rate	21	random	4	0.1	0.5	0.01	0.09091574846726531	0.12375249224893935	0.32488274574279785	455.966796875
Exp3_TCGA_Chr_rand4_L5_13	Exp3_TCGA_Chr_rand4_L5	TCGA	Chr	learn_rate	13	random	4	0.1	0.5	0.01	0.003952469684003475	0.002288466838508882	0.32488274574279785	455.966796875
Exp3_TCGA_Chr_rand4_L5_18	Exp3_TCGA_Chr_rand4_L5	TCGA	Chr	learn_rate	18	random	4	0.1	0.5	0.01	0.005695828693848356	0.0035236223922730215	0.32488274574279785	455.966796875
Exp3_TCGA_Chr_rand4_L5_22	Exp3_TCGA_Chr_rand4_L5	TCGA	Chr	learn_rate	22	random	4	0.1	0.5	0.01	0.1725150735972764	0.26823176537606375	0.32488274574279785	455.966796875
Exp3_TCGA_Chr_rand4_L5_20	Exp3_TCGA_Chr_rand4_L5	TCGA	Chr	learn_rate	20	random	4	0.1	0.5	0.01	0.0058365393429337005	0.0009526653245555844	0.32488274574279785	455.966796875
Exp3_TCGA_Chr_rand4_L5_X	Exp3_TCGA_Chr_rand4_L5	TCGA	Chr	learn_rate	X	random	4	0.1	0.5	0.01	0.005088287499012273	0.0015464890804345024	0.32488274574279785	455.966796875
Exp3_TCGA_Chr_rand4_L5_15	Exp3_TCGA_Chr_rand4_L5	TCGA	Chr	learn_rate	15	random	4	0.1	0.5	0.01	0.0033061500401494375	0.0021815123185255168	0.32488274574279785	455.966796875
Exp3_TCGA_Chr_rand4_L5_14	Exp3_TCGA_Chr_rand4_L5	TCGA	Chr	learn_rate	14	random	4	0.1	0.5	0.01	0.003982667453925698	0.0025752202108541115	0.32488274574279785	455.966796875
Exp3_TCGA_Chr_rand4_L5_10	Exp3_TCGA_Chr_rand4_L5	TCGA	Chr	learn_rate	10	random	4	0.1	0.5	0.01	0.007650993141766372	0.004966867175804424	0.32488274574279785	455.966796875
Exp3_TCGA_Chr_rand4_L5_9	Exp3_TCGA_Chr_rand4_L5	TCGA	Chr	learn_rate	9	random	4	0.1	0.5	0.01	0.007669466505661399	0.006859068889867369	0.32488274574279785	455.966796875
Exp3_TCGA_Chr_rand4_L5_8	Exp3_TCGA_Chr_rand4_L5	TCGA	Chr	learn_rate	8	random	4	0.1	0.5	0.01	0.979473738892583	0.0006372713046954396	0.32488274574279785	455.966796875
Exp3_TCGA_Chr_rand4_L5_16	Exp3_TCGA_Chr_rand4_L5	TCGA	Chr	learn_rate	16	random	4	0.1	0.5	0.01	0.0657215183237519	0.06824787076986664	0.32488274574279785	455.966796875
Exp3_TCGA_Chr_rand4_L5_4	Exp3_TCGA_Chr_rand4_L5	TCGA	Chr	learn_rate	4	random	4	0.1	0.5	0.01	0.009666434593237835	0.0031936348006029285	0.32488274574279785	455.966796875
Exp3_TCGA_Chr_rand4_L5_5	Exp3_TCGA_Chr_rand4_L5	TCGA	Chr	learn_rate	5	random	4	0.1	0.5	0.01	0.175248192538168	0.2462719091075253	0.32488274574279785	455.966796875
Exp3_TCGA_Chr_rand4_L5_7	Exp3_TCGA_Chr_rand4_L5	TCGA	Chr	learn_rate	7	random	4	0.1	0.5	0.01	0.07577128463541209	0.06474800422716048	0.32488274574279785	455.966796875
Exp3_TCGA_Chr_rand4_L5_6	Exp3_TCGA_Chr_rand4_L5	TCGA	Chr	learn_rate	6	random	4	0.1	0.5	0.01	0.011966250907711567	0.00703224823838336	0.32488274574279785	455.966796875
Exp3_TCGA_Chr_rand4_L5_19	Exp3_TCGA_Chr_rand4_L5	TCGA	Chr	learn_rate	19	random	4	0.1	0.5	0.01	0.011011504787832558	0.007147227039884377	0.32488274574279785	455.966796875
Exp3_TCGA_Chr_rand4_L5_12	Exp3_TCGA_Chr_rand4_L5	TCGA	Chr	learn_rate	12	random	4	0.1	0.5	0.01	0.008630734046087073	0.004651357895619101	0.32488274574279785	455.966796875
Exp3_TCGA_Chr_rand4_L5_11	Exp3_TCGA_Chr_rand4_L5	TCGA	Chr	learn_rate	11	random	4	0.1	0.5	0.01	0.09292894892983129	0.15714958954866592	0.32488274574279785	455.966796875
Exp3_TCGA_Chr_rand4_L5_3	Exp3_TCGA_Chr_rand4_L5	TCGA	Chr	learn_rate	3	random	4	0.1	0.5	0.01	0.5098885886612	0.4370387185125063	0.32488274574279785	455.966796875
Exp3_TCGA_Chr_rand4_L5_17	Exp3_TCGA_Chr_rand4_L5	TCGA	Chr	learn_rate	17	random	4	0.1	0.5	0.01	0.18144176261821127	0.1207494313415956	0.32488274574279785	455.966796875
Exp3_TCGA_Chr_rand4_L5_2	Exp3_TCGA_Chr_rand4_L5	TCGA	Chr	learn_rate	2	random	4	0.1	0.5	0.01	0.00891103587437288	0.00516308914989596	0.32488274574279785	455.966796875
Exp3_TCGA_Chr_rand4_L5_1	Exp3_TCGA_Chr_rand4_L5	TCGA	Chr	learn_rate	1	random	4	0.1	0.5	0.01	0.24642310384510568	0.4181241832811913	0.32488274574279785	455.966796875
Exp3_TCGA_Chr_rand5_B1_MT	Exp3_TCGA_Chr_rand5_B1	TCGA	Chr	beta	MT	random	5	0.001	0.5	0.0001	0.008340155264679721	0.007174247086194096	0.36782485246658325	85317.82531738281
Exp3_TCGA_Chr_rand5_B1_Y	Exp3_TCGA_Chr_rand5_B1	TCGA	Chr	beta	Y	random	5	0.001	0.5	0.0001	0.2627414724843998	0.1991393491244686	0.36782485246658325	85317.82531738281
Exp3_TCGA_Chr_rand5_B1_21	Exp3_TCGA_Chr_rand5_B1	TCGA	Chr	beta	21	random	5	0.001	0.5	0.0001	0.3776808878834592	0.22265885346000877	0.36782485246658325	85317.82531738281
Exp3_TCGA_Chr_rand5_B1_13	Exp3_TCGA_Chr_rand5_B1	TCGA	Chr	beta	13	random	5	0.001	0.5	0.0001	0.6236658328245036	0.35645561809381865	0.36782485246658325	85317.82531738281
Exp3_TCGA_Chr_rand5_B1_18	Exp3_TCGA_Chr_rand5_B1	TCGA	Chr	beta	18	random	5	0.001	0.5	0.0001	0.43984733952737387	0.29832912120903754	0.36782485246658325	85317.82531738281
Exp3_TCGA_Chr_rand5_B1_22	Exp3_TCGA_Chr_rand5_B1	TCGA	Chr	beta	22	random	5	0.001	0.5	0.0001	0.39289113276436155	0.29703895593593965	0.36782485246658325	85317.82531738281
Exp3_TCGA_Chr_rand5_B1_20	Exp3_TCGA_Chr_rand5_B1	TCGA	Chr	beta	20	random	5	0.001	0.5	0.0001	0.9950280620867158	0.00041857410356501356	0.36782485246658325	85317.82531738281
Exp3_TCGA_Chr_rand5_B1_X	Exp3_TCGA_Chr_rand5_B1	TCGA	Chr	beta	X	random	5	0.001	0.5	0.0001	0.9949246827608231	0.0005383823914503365	0.36782485246658325	85317.82531738281
Exp3_TCGA_Chr_rand5_B1_15	Exp3_TCGA_Chr_rand5_B1	TCGA	Chr	beta	15	random	5	0.001	0.5	0.0001	0.4554127802427973	0.2249839428207222	0.36782485246658325	85317.82531738281
Exp3_TCGA_Chr_rand5_B1_14	Exp3_TCGA_Chr_rand5_B1	TCGA	Chr	beta	14	random	5	0.001	0.5	0.0001	0.1425469811229133	0.06897430932699712	0.36782485246658325	85317.82531738281
Exp3_TCGA_Chr_rand5_B1_10	Exp3_TCGA_Chr_rand5_B1	TCGA	Chr	beta	10	random	5	0.001	0.5	0.0001	0.09898201278875692	0.03179749999220024	0.36782485246658325	85317.82531738281
Exp3_TCGA_Chr_rand5_B1_9	Exp3_TCGA_Chr_rand5_B1	TCGA	Chr	beta	9	random	5	0.001	0.5	0.0001	0.07953921872722576	0.009922905522587443	0.36782485246658325	85317.82531738281
Exp3_TCGA_Chr_rand5_B1_8	Exp3_TCGA_Chr_rand5_B1	TCGA	Chr	beta	8	random	5	0.001	0.5	0.0001	0.9962660484059774	0.00014251799817443635	0.36782485246658325	85317.82531738281
Exp3_TCGA_Chr_rand5_B1_16	Exp3_TCGA_Chr_rand5_B1	TCGA	Chr	beta	16	random	5	0.001	0.5	0.0001	0.11993061210192163	0.06432622934877118	0.36782485246658325	85317.82531738281
Exp3_TCGA_Chr_rand5_B1_4	Exp3_TCGA_Chr_rand5_B1	TCGA	Chr	beta	4	random	5	0.001	0.5	0.0001	0.08566288149443013	0.03787762965177316	0.36782485246658325	85317.82531738281
Exp3_TCGA_Chr_rand5_B1_5	Exp3_TCGA_Chr_rand5_B1	TCGA	Chr	beta	5	random	5	0.001	0.5	0.0001	0.547418581744228	0.44053636907116966	0.36782485246658325	85317.82531738281
Exp3_TCGA_Chr_rand5_B1_7	Exp3_TCGA_Chr_rand5_B1	TCGA	Chr	beta	7	random	5	0.001	0.5	0.0001	0.2599574332524758	0.2634743154142619	0.36782485246658325	85317.82531738281
Exp3_TCGA_Chr_rand5_B1_6	Exp3_TCGA_Chr_rand5_B1	TCGA	Chr	beta	6	random	5	0.001	0.5	0.0001	0.39578352657175053	0.3727393858014252	0.36782485246658325	85317.82531738281
Exp3_TCGA_Chr_rand5_B1_19	Exp3_TCGA_Chr_rand5_B1	TCGA	Chr	beta	19	random	5	0.001	0.5	0.0001	0.9887859608701672	0.0016666248949275787	0.36782485246658325	85317.82531738281
Exp3_TCGA_Chr_rand5_B1_12	Exp3_TCGA_Chr_rand5_B1	TCGA	Chr	beta	12	random	5	0.001	0.5	0.0001	0.5924061068237121	0.2835341537741393	0.36782485246658325	85317.82531738281
Exp3_TCGA_Chr_rand5_B1_11	Exp3_TCGA_Chr_rand5_B1	TCGA	Chr	beta	11	random	5	0.001	0.5	0.0001	0.1782522993561991	0.11827814202973118	0.36782485246658325	85317.82531738281
Exp3_TCGA_Chr_rand5_B1_3	Exp3_TCGA_Chr_rand5_B1	TCGA	Chr	beta	3	random	5	0.001	0.5	0.0001	0.15058189105048267	0.0011070541265624644	0.36782485246658325	85317.82531738281
Exp3_TCGA_Chr_rand5_B1_17	Exp3_TCGA_Chr_rand5_B1	TCGA	Chr	beta	17	random	5	0.001	0.5	0.0001	0.7910001478447058	0.3384870359730254	0.36782485246658325	85317.82531738281
Exp3_TCGA_Chr_rand5_B1_2	Exp3_TCGA_Chr_rand5_B1	TCGA	Chr	beta	2	random	5	0.001	0.5	0.0001	0.0680242683538497	0.03815385221291363	0.36782485246658325	85317.82531738281
Exp3_TCGA_Chr_rand5_B1_1	Exp3_TCGA_Chr_rand5_B1	TCGA	Chr	beta	1	random	5	0.001	0.5	0.0001	0.992851685111128	0.0036410249356794992	0.36782485246658325	85317.82531738281
Exp3_TCGA_Chr_rand5_B2_MT	Exp3_TCGA_Chr_rand5_B2	TCGA	Chr	beta	MT	random	5	0.01	0.5	0.0001	0.009653955746634529	0.008586105298920428	0.38036224246025085	22788.790893554688
Exp3_TCGA_Chr_rand5_B2_Y	Exp3_TCGA_Chr_rand5_B2	TCGA	Chr	beta	Y	random	5	0.01	0.5	0.0001	0.005528984025105483	0.004465662162953493	0.38036224246025085	22788.790893554688
Exp3_TCGA_Chr_rand5_B2_21	Exp3_TCGA_Chr_rand5_B2	TCGA	Chr	beta	21	random	5	0.01	0.5	0.0001	0.6431153243717642	0.3745608436168009	0.38036224246025085	22788.790893554688
Exp3_TCGA_Chr_rand5_B2_13	Exp3_TCGA_Chr_rand5_B2	TCGA	Chr	beta	13	random	5	0.01	0.5	0.0001	0.12050783881798524	0.0283929966598686	0.38036224246025085	22788.790893554688
Exp3_TCGA_Chr_rand5_B2_18	Exp3_TCGA_Chr_rand5_B2	TCGA	Chr	beta	18	random	5	0.01	0.5	0.0001	0.0993585797902195	0.04546530745200012	0.38036224246025085	22788.790893554688
Exp3_TCGA_Chr_rand5_B2_22	Exp3_TCGA_Chr_rand5_B2	TCGA	Chr	beta	22	random	5	0.01	0.5	0.0001	0.5014483170875286	0.21454306973841805	0.38036224246025085	22788.790893554688
Exp3_TCGA_Chr_rand5_B2_20	Exp3_TCGA_Chr_rand5_B2	TCGA	Chr	beta	20	random	5	0.01	0.5	0.0001	0.9929716144584415	0.0015049320739888795	0.38036224246025085	22788.790893554688
Exp3_TCGA_Chr_rand5_B2_X	Exp3_TCGA_Chr_rand5_B2	TCGA	Chr	beta	X	random	5	0.01	0.5	0.0001	0.9930477088427354	0.0011124715981957623	0.38036224246025085	22788.790893554688
Exp3_TCGA_Chr_rand5_B2_15	Exp3_TCGA_Chr_rand5_B2	TCGA	Chr	beta	15	random	5	0.01	0.5	0.0001	0.0644207052600382	0.00986857974235536	0.38036224246025085	22788.790893554688
Exp3_TCGA_Chr_rand5_B2_14	Exp3_TCGA_Chr_rand5_B2	TCGA	Chr	beta	14	random	5	0.01	0.5	0.0001	0.05176375924310954	0.0397913862693732	0.38036224246025085	22788.790893554688
Exp3_TCGA_Chr_rand5_B2_10	Exp3_TCGA_Chr_rand5_B2	TCGA	Chr	beta	10	random	5	0.01	0.5	0.0001	0.24505728959968157	0.26436633690757017	0.38036224246025085	22788.790893554688
Exp3_TCGA_Chr_rand5_B2_9	Exp3_TCGA_Chr_rand5_B2	TCGA	Chr	beta	9	random	5	0.01	0.5	0.0001	0.06648453985266436	0.038018682526865556	0.38036224246025085	22788.790893554688
Exp3_TCGA_Chr_rand5_B2_8	Exp3_TCGA_Chr_rand5_B2	TCGA	Chr	beta	8	random	5	0.01	0.5	0.0001	0.9958748120939577	3.982349641098868e-05	0.38036224246025085	22788.790893554688
Exp3_TCGA_Chr_rand5_B2_16	Exp3_TCGA_Chr_rand5_B2	TCGA	Chr	beta	16	random	5	0.01	0.5	0.0001	0.23969048549983626	0.16560154009451922	0.38036224246025085	22788.790893554688
Exp3_TCGA_Chr_rand5_B2_4	Exp3_TCGA_Chr_rand5_B2	TCGA	Chr	beta	4	random	5	0.01	0.5	0.0001	0.208155087092258	0.21822961927314077	0.38036224246025085	22788.790893554688
Exp3_TCGA_Chr_rand5_B2_5	Exp3_TCGA_Chr_rand5_B2	TCGA	Chr	beta	5	random	5	0.01	0.5	0.0001	0.5459858807523672	0.44899124881020047	0.38036224246025085	22788.790893554688
Exp3_TCGA_Chr_rand5_B2_7	Exp3_TCGA_Chr_rand5_B2	TCGA	Chr	beta	7	random	5	0.01	0.5	0.0001	0.08410831195126287	0.029037850318307856	0.38036224246025085	22788.790893554688
Exp3_TCGA_Chr_rand5_B2_6	Exp3_TCGA_Chr_rand5_B2	TCGA	Chr	beta	6	random	5	0.01	0.5	0.0001	0.07277962373232384	0.021605016633056365	0.38036224246025085	22788.790893554688
Exp3_TCGA_Chr_rand5_B2_19	Exp3_TCGA_Chr_rand5_B2	TCGA	Chr	beta	19	random	5	0.01	0.5	0.0001	0.9759617300183396	0.007881229120122414	0.38036224246025085	22788.790893554688
Exp3_TCGA_Chr_rand5_B2_12	Exp3_TCGA_Chr_rand5_B2	TCGA	Chr	beta	12	random	5	0.01	0.5	0.0001	0.5315313712768127	0.4568648199514784	0.38036224246025085	22788.790893554688
Exp3_TCGA_Chr_rand5_B2_11	Exp3_TCGA_Chr_rand5_B2	TCGA	Chr	beta	11	random	5	0.01	0.5	0.0001	0.33500396498801893	0.3874935429889405	0.38036224246025085	22788.790893554688
Exp3_TCGA_Chr_rand5_B2_3	Exp3_TCGA_Chr_rand5_B2	TCGA	Chr	beta	3	random	5	0.01	0.5	0.0001	0.9942830017004223	0.002168594565452046	0.38036224246025085	22788.790893554688
Exp3_TCGA_Chr_rand5_B2_17	Exp3_TCGA_Chr_rand5_B2	TCGA	Chr	beta	17	random	5	0.01	0.5	0.0001	0.9865870481848616	0.0023326284119343653	0.38036224246025085	22788.790893554688
Exp3_TCGA_Chr_rand5_B2_2	Exp3_TCGA_Chr_rand5_B2	TCGA	Chr	beta	2	random	5	0.01	0.5	0.0001	0.3544002779270873	0.36807721663952564	0.38036224246025085	22788.790893554688
Exp3_TCGA_Chr_rand5_B2_1	Exp3_TCGA_Chr_rand5_B2	TCGA	Chr	beta	1	random	5	0.01	0.5	0.0001	0.9949162798496002	0.0005114879116547403	0.38036224246025085	22788.790893554688
Exp3_TCGA_Chr_rand5_B3_MT	Exp3_TCGA_Chr_rand5_B3	TCGA	Chr	beta	MT	random	5	0.1	0.5	0.0001	0.005337434256765436	0.003362185778289441	0.3138647675514221	3019.7055053710938
Exp3_TCGA_Chr_rand5_B3_Y	Exp3_TCGA_Chr_rand5_B3	TCGA	Chr	beta	Y	random	5	0.1	0.5	0.0001	0.006874328671047202	0.004329252005348313	0.3138647675514221	3019.7055053710938
Exp3_TCGA_Chr_rand5_B3_21	Exp3_TCGA_Chr_rand5_B3	TCGA	Chr	beta	21	random	5	0.1	0.5	0.0001	0.5246706085772611	0.23421612556927	0.3138647675514221	3019.7055053710938
Exp3_TCGA_Chr_rand5_B3_13	Exp3_TCGA_Chr_rand5_B3	TCGA	Chr	beta	13	random	5	0.1	0.5	0.0001	0.13727950197971678	0.07770527145313219	0.3138647675514221	3019.7055053710938
Exp3_TCGA_Chr_rand5_B3_18	Exp3_TCGA_Chr_rand5_B3	TCGA	Chr	beta	18	random	5	0.1	0.5	0.0001	0.27040484105310836	0.27658595110216166	0.3138647675514221	3019.7055053710938
Exp3_TCGA_Chr_rand5_B3_22	Exp3_TCGA_Chr_rand5_B3	TCGA	Chr	beta	22	random	5	0.1	0.5	0.0001	0.753657765309473	0.12195336385437092	0.3138647675514221	3019.7055053710938
Exp3_TCGA_Chr_rand5_B3_20	Exp3_TCGA_Chr_rand5_B3	TCGA	Chr	beta	20	random	5	0.1	0.5	0.0001	0.9729847200297755	0.0023490445559051065	0.3138647675514221	3019.7055053710938
Exp3_TCGA_Chr_rand5_B3_X	Exp3_TCGA_Chr_rand5_B3	TCGA	Chr	beta	X	random	5	0.1	0.5	0.0001	0.967822036481185	0.004617542039205983	0.3138647675514221	3019.7055053710938
Exp3_TCGA_Chr_rand5_B3_15	Exp3_TCGA_Chr_rand5_B3	TCGA	Chr	beta	15	random	5	0.1	0.5	0.0001	0.26115717733433186	0.2314353736841056	0.3138647675514221	3019.7055053710938
Exp3_TCGA_Chr_rand5_B3_14	Exp3_TCGA_Chr_rand5_B3	TCGA	Chr	beta	14	random	5	0.1	0.5	0.0001	0.48842736189592695	0.17926269577181894	0.3138647675514221	3019.7055053710938
Exp3_TCGA_Chr_rand5_B3_10	Exp3_TCGA_Chr_rand5_B3	TCGA	Chr	beta	10	random	5	0.1	0.5	0.0001	0.30174271173269074	0.3777749797332535	0.3138647675514221	3019.7055053710938
Exp3_TCGA_Chr_rand5_B3_9	Exp3_TCGA_Chr_rand5_B3	TCGA	Chr	beta	9	random	5	0.1	0.5	0.0001	0.3798322478613371	0.2667425548701017	0.3138647675514221	3019.7055053710938
Exp3_TCGA_Chr_rand5_B3_8	Exp3_TCGA_Chr_rand5_B3	TCGA	Chr	beta	8	random	5	0.1	0.5	0.0001	0.9855650060884438	0.00023060794915118985	0.3138647675514221	3019.7055053710938
Exp3_TCGA_Chr_rand5_B3_16	Exp3_TCGA_Chr_rand5_B3	TCGA	Chr	beta	16	random	5	0.1	0.5	0.0001	0.27634641741549204	0.17612529474275868	0.3138647675514221	3019.7055053710938
Exp3_TCGA_Chr_rand5_B3_4	Exp3_TCGA_Chr_rand5_B3	TCGA	Chr	beta	4	random	5	0.1	0.5	0.0001	0.18304548742490984	0.14436612113285302	0.3138647675514221	3019.7055053710938
Exp3_TCGA_Chr_rand5_B3_5	Exp3_TCGA_Chr_rand5_B3	TCGA	Chr	beta	5	random	5	0.1	0.5	0.0001	0.9699767645032465	0.004313966681726487	0.3138647675514221	3019.7055053710938
Exp3_TCGA_Chr_rand5_B3_7	Exp3_TCGA_Chr_rand5_B3	TCGA	Chr	beta	7	random	5	0.1	0.5	0.0001	0.08922738812887887	0.08517354077615484	0.3138647675514221	3019.7055053710938
Exp3_TCGA_Chr_rand5_B3_6	Exp3_TCGA_Chr_rand5_B3	TCGA	Chr	beta	6	random	5	0.1	0.5	0.0001	0.12260474725513014	0.03977026752499057	0.3138647675514221	3019.7055053710938
Exp3_TCGA_Chr_rand5_B3_19	Exp3_TCGA_Chr_rand5_B3	TCGA	Chr	beta	19	random	5	0.1	0.5	0.0001	0.9524151604045539	0.0029126168229466794	0.3138647675514221	3019.7055053710938
Exp3_TCGA_Chr_rand5_B3_12	Exp3_TCGA_Chr_rand5_B3	TCGA	Chr	beta	12	random	5	0.1	0.5	0.0001	0.7646013212749707	0.3657102642000862	0.3138647675514221	3019.7055053710938
Exp3_TCGA_Chr_rand5_B3_11	Exp3_TCGA_Chr_rand5_B3	TCGA	Chr	beta	11	random	5	0.1	0.5	0.0001	0.09354472372995644	0.11503112139397809	0.3138647675514221	3019.7055053710938
Exp3_TCGA_Chr_rand5_B3_3	Exp3_TCGA_Chr_rand5_B3	TCGA	Chr	beta	3	random	5	0.1	0.5	0.0001	0.9888330618093721	0.0003831467302106735	0.3138647675514221	3019.7055053710938
Exp3_TCGA_Chr_rand5_B3_17	Exp3_TCGA_Chr_rand5_B3	TCGA	Chr	beta	17	random	5	0.1	0.5	0.0001	0.9607792699969174	0.001163065915851863	0.3138647675514221	3019.7055053710938
Exp3_TCGA_Chr_rand5_B3_2	Exp3_TCGA_Chr_rand5_B3	TCGA	Chr	beta	2	random	5	0.1	0.5	0.0001	0.6285021856670522	0.25687168668007826	0.3138647675514221	3019.7055053710938
Exp3_TCGA_Chr_rand5_B3_1	Exp3_TCGA_Chr_rand5_B3	TCGA	Chr	beta	1	random	5	0.1	0.5	0.0001	0.98359454278309	0.00041077453890619976	0.3138647675514221	3019.7055053710938
Exp3_TCGA_Chr_rand5_B4_MT	Exp3_TCGA_Chr_rand5_B4	TCGA	Chr	beta	MT	random	5	0.5	0.5	0.0001	0.013926619036059882	0.008198091617310877	0.22946256399154663	492.4000549316406
Exp3_TCGA_Chr_rand5_B4_Y	Exp3_TCGA_Chr_rand5_B4	TCGA	Chr	beta	Y	random	5	0.5	0.5	0.0001	0.006677965580538989	0.00785123843871461	0.22946256399154663	492.4000549316406
Exp3_TCGA_Chr_rand5_B4_21	Exp3_TCGA_Chr_rand5_B4	TCGA	Chr	beta	21	random	5	0.5	0.5	0.0001	0.3891727304026405	0.3400031981726873	0.22946256399154663	492.4000549316406
Exp3_TCGA_Chr_rand5_B4_13	Exp3_TCGA_Chr_rand5_B4	TCGA	Chr	beta	13	random	5	0.5	0.5	0.0001	0.3706229672107684	0.28988408926728987	0.22946256399154663	492.4000549316406
Exp3_TCGA_Chr_rand5_B4_18	Exp3_TCGA_Chr_rand5_B4	TCGA	Chr	beta	18	random	5	0.5	0.5	0.0001	0.842655906694539	0.019147219748147478	0.22946256399154663	492.4000549316406
Exp3_TCGA_Chr_rand5_B4_22	Exp3_TCGA_Chr_rand5_B4	TCGA	Chr	beta	22	random	5	0.5	0.5	0.0001	0.46652179732523863	0.30710694425498847	0.22946256399154663	492.4000549316406
Exp3_TCGA_Chr_rand5_B4_20	Exp3_TCGA_Chr_rand5_B4	TCGA	Chr	beta	20	random	5	0.5	0.5	0.0001	0.9382859736279898	0.0013618139472948128	0.22946256399154663	492.4000549316406
Exp3_TCGA_Chr_rand5_B4_X	Exp3_TCGA_Chr_rand5_B4	TCGA	Chr	beta	X	random	5	0.5	0.5	0.0001	0.9297842519544144	0.0009600889451021857	0.22946256399154663	492.4000549316406
Exp3_TCGA_Chr_rand5_B4_15	Exp3_TCGA_Chr_rand5_B4	TCGA	Chr	beta	15	random	5	0.5	0.5	0.0001	0.6602437150653102	0.3195144343853745	0.22946256399154663	492.4000549316406
Exp3_TCGA_Chr_rand5_B4_14	Exp3_TCGA_Chr_rand5_B4	TCGA	Chr	beta	14	random	5	0.5	0.5	0.0001	0.7107695128514244	0.15583728453494441	0.22946256399154663	492.4000549316406
Exp3_TCGA_Chr_rand5_B4_10	Exp3_TCGA_Chr_rand5_B4	TCGA	Chr	beta	10	random	5	0.5	0.5	0.0001	0.3716033975371964	0.3128930203955307	0.22946256399154663	492.4000549316406
Exp3_TCGA_Chr_rand5_B4_9	Exp3_TCGA_Chr_rand5_B4	TCGA	Chr	beta	9	random	5	0.5	0.5	0.0001	0.3772275547276761	0.299838679123997	0.22946256399154663	492.4000549316406
Exp3_TCGA_Chr_rand5_B4_8	Exp3_TCGA_Chr_rand5_B4	TCGA	Chr	beta	8	random	5	0.5	0.5	0.0001	0.9638647671998803	0.0005206888513068644	0.22946256399154663	492.4000549316406
Exp3_TCGA_Chr_rand5_B4_16	Exp3_TCGA_Chr_rand5_B4	TCGA	Chr	beta	16	random	5	0.5	0.5	0.0001	0.5697235984419361	0.22730418802062397	0.22946256399154663	492.4000549316406
Exp3_TCGA_Chr_rand5_B4_4	Exp3_TCGA_Chr_rand5_B4	TCGA	Chr	beta	4	random	5	0.5	0.5	0.0001	0.13961456626720128	0.037075088920366345	0.22946256399154663	492.4000549316406
Exp3_TCGA_Chr_rand5_B4_5	Exp3_TCGA_Chr_rand5_B4	TCGA	Chr	beta	5	random	5	0.5	0.5	0.0001	0.7054893943721444	0.3870434800178353	0.22946256399154663	492.4000549316406
Exp3_TCGA_Chr_rand5_B4_7	Exp3_TCGA_Chr_rand5_B4	TCGA	Chr	beta	7	random	5	0.5	0.5	0.0001	0.8764068435406681	0.030335095264277866	0.22946256399154663	492.4000549316406
Exp3_TCGA_Chr_rand5_B4_6	Exp3_TCGA_Chr_rand5_B4	TCGA	Chr	beta	6	random	5	0.5	0.5	0.0001	0.4684461536471426	0.31439742237632823	0.22946256399154663	492.4000549316406
Exp3_TCGA_Chr_rand5_B4_19	Exp3_TCGA_Chr_rand5_B4	TCGA	Chr	beta	19	random	5	0.5	0.5	0.0001	0.881051591487907	0.0023251767053934524	0.22946256399154663	492.4000549316406
Exp3_TCGA_Chr_rand5_B4_12	Exp3_TCGA_Chr_rand5_B4	TCGA	Chr	beta	12	random	5	0.5	0.5	0.0001	0.9272993406807323	0.0036593493762778996	0.22946256399154663	492.4000549316406
Exp3_TCGA_Chr_rand5_B4_11	Exp3_TCGA_Chr_rand5_B4	TCGA	Chr	beta	11	random	5	0.5	0.5	0.0001	0.611470730013631	0.286204462983646	0.22946256399154663	492.4000549316406
Exp3_TCGA_Chr_rand5_B4_3	Exp3_TCGA_Chr_rand5_B4	TCGA	Chr	beta	3	random	5	0.5	0.5	0.0001	0.9654628479888412	0.0006944672420645448	0.22946256399154663	492.4000549316406
Exp3_TCGA_Chr_rand5_B4_17	Exp3_TCGA_Chr_rand5_B4	TCGA	Chr	beta	17	random	5	0.5	0.5	0.0001	0.6957248397826752	0.3297636524254411	0.22946256399154663	492.4000549316406
Exp3_TCGA_Chr_rand5_B4_2	Exp3_TCGA_Chr_rand5_B4	TCGA	Chr	beta	2	random	5	0.5	0.5	0.0001	0.56335351009618	0.3111123802348169	0.22946256399154663	492.4000549316406
Exp3_TCGA_Chr_rand5_B4_1	Exp3_TCGA_Chr_rand5_B4	TCGA	Chr	beta	1	random	5	0.5	0.5	0.0001	0.9571561325160746	0.00035703828041327426	0.22946256399154663	492.4000549316406
Exp3_TCGA_Chr_rand5_B5_MT	Exp3_TCGA_Chr_rand5_B5	TCGA	Chr	beta	MT	random	5	1.0	0.5	0.0001	0.0051539667387749365	0.0029831947885842845	0.19890283048152924	213.29653930664062
Exp3_TCGA_Chr_rand5_B5_Y	Exp3_TCGA_Chr_rand5_B5	TCGA	Chr	beta	Y	random	5	1.0	0.5	0.0001	0.013085077516354252	0.006213650450388946	0.19890283048152924	213.29653930664062
Exp3_TCGA_Chr_rand5_B5_21	Exp3_TCGA_Chr_rand5_B5	TCGA	Chr	beta	21	random	5	1.0	0.5	0.0001	0.45780191387438496	0.18614014415438543	0.19890283048152924	213.29653930664062
Exp3_TCGA_Chr_rand5_B5_13	Exp3_TCGA_Chr_rand5_B5	TCGA	Chr	beta	13	random	5	1.0	0.5	0.0001	0.4567620088670281	0.2557590923672123	0.19890283048152924	213.29653930664062
Exp3_TCGA_Chr_rand5_B5_18	Exp3_TCGA_Chr_rand5_B5	TCGA	Chr	beta	18	random	5	1.0	0.5	0.0001	0.3332367219941188	0.1834669495747564	0.19890283048152924	213.29653930664062
Exp3_TCGA_Chr_rand5_B5_22	Exp3_TCGA_Chr_rand5_B5	TCGA	Chr	beta	22	random	5	1.0	0.5	0.0001	0.5398453123477552	0.30944224689601446	0.19890283048152924	213.29653930664062
Exp3_TCGA_Chr_rand5_B5_20	Exp3_TCGA_Chr_rand5_B5	TCGA	Chr	beta	20	random	5	1.0	0.5	0.0001	0.9089467460898429	0.0015741677526004837	0.19890283048152924	213.29653930664062
Exp3_TCGA_Chr_rand5_B5_X	Exp3_TCGA_Chr_rand5_B5	TCGA	Chr	beta	X	random	5	1.0	0.5	0.0001	0.89499113367327	0.0015357838784710199	0.19890283048152924	213.29653930664062
Exp3_TCGA_Chr_rand5_B5_15	Exp3_TCGA_Chr_rand5_B5	TCGA	Chr	beta	15	random	5	1.0	0.5	0.0001	0.07925820945651463	0.04553812540838165	0.19890283048152924	213.29653930664062
Exp3_TCGA_Chr_rand5_B5_14	Exp3_TCGA_Chr_rand5_B5	TCGA	Chr	beta	14	random	5	1.0	0.5	0.0001	0.5671749792878673	0.270928706502742	0.19890283048152924	213.29653930664062
Exp3_TCGA_Chr_rand5_B5_10	Exp3_TCGA_Chr_rand5_B5	TCGA	Chr	beta	10	random	5	1.0	0.5	0.0001	0.10961668284505267	0.0642379458496873	0.19890283048152924	213.29653930664062
Exp3_TCGA_Chr_rand5_B5_9	Exp3_TCGA_Chr_rand5_B5	TCGA	Chr	beta	9	random	5	1.0	0.5	0.0001	0.4193273382112869	0.30248085890559756	0.19890283048152924	213.29653930664062
Exp3_TCGA_Chr_rand5_B5_8	Exp3_TCGA_Chr_rand5_B5	TCGA	Chr	beta	8	random	5	1.0	0.5	0.0001	0.945865481161782	0.0006739789050322497	0.19890283048152924	213.29653930664062
Exp3_TCGA_Chr_rand5_B5_16	Exp3_TCGA_Chr_rand5_B5	TCGA	Chr	beta	16	random	5	1.0	0.5	0.0001	0.7539539629711538	0.07157089488171145	0.19890283048152924	213.29653930664062
Exp3_TCGA_Chr_rand5_B5_4	Exp3_TCGA_Chr_rand5_B5	TCGA	Chr	beta	4	random	5	1.0	0.5	0.0001	0.30529337349689034	0.06745377769608014	0.19890283048152924	213.29653930664062
Exp3_TCGA_Chr_rand5_B5_5	Exp3_TCGA_Chr_rand5_B5	TCGA	Chr	beta	5	random	5	1.0	0.5	0.0001	0.8922752078951355	0.0007177834082993202	0.19890283048152924	213.29653930664062
Exp3_TCGA_Chr_rand5_B5_7	Exp3_TCGA_Chr_rand5_B5	TCGA	Chr	beta	7	random	5	1.0	0.5	0.0001	0.8444611920117518	0.010284510979468964	0.19890283048152924	213.29653930664062
Exp3_TCGA_Chr_rand5_B5_6	Exp3_TCGA_Chr_rand5_B5	TCGA	Chr	beta	6	random	5	1.0	0.5	0.0001	0.4503959920694715	0.25848528069806215	0.19890283048152924	213.29653930664062
Exp3_TCGA_Chr_rand5_B5_19	Exp3_TCGA_Chr_rand5_B5	TCGA	Chr	beta	19	random	5	1.0	0.5	0.0001	0.8300266834377882	0.004379046789994015	0.19890283048152924	213.29653930664062
Exp3_TCGA_Chr_rand5_B5_12	Exp3_TCGA_Chr_rand5_B5	TCGA	Chr	beta	12	random	5	1.0	0.5	0.0001	0.8887237998173668	0.00410015172093848	0.19890283048152924	213.29653930664062
Exp3_TCGA_Chr_rand5_B5_11	Exp3_TCGA_Chr_rand5_B5	TCGA	Chr	beta	11	random	5	1.0	0.5	0.0001	0.7018820432278314	0.2535283668782848	0.19890283048152924	213.29653930664062
Exp3_TCGA_Chr_rand5_B5_3	Exp3_TCGA_Chr_rand5_B5	TCGA	Chr	beta	3	random	5	1.0	0.5	0.0001	0.7684003230756145	0.3043832171129181	0.19890283048152924	213.29653930664062
Exp3_TCGA_Chr_rand5_B5_17	Exp3_TCGA_Chr_rand5_B5	TCGA	Chr	beta	17	random	5	1.0	0.5	0.0001	0.8381196089327503	0.0026394664954213533	0.19890283048152924	213.29653930664062
Exp3_TCGA_Chr_rand5_B5_2	Exp3_TCGA_Chr_rand5_B5	TCGA	Chr	beta	2	random	5	1.0	0.5	0.0001	0.3352080273831869	0.29117878048569934	0.19890283048152924	213.29653930664062
Exp3_TCGA_Chr_rand5_B5_1	Exp3_TCGA_Chr_rand5_B5	TCGA	Chr	beta	1	random	5	1.0	0.5	0.0001	0.934044082076658	0.0006219221337585518	0.19890283048152924	213.29653930664062
Exp3_TCGA_Chr_rand5_D1_MT	Exp3_TCGA_Chr_rand5_D1	TCGA	Chr	drop_out	MT	random	5	0.1	0.0	0.0001	0.00953591645216818	0.007016358418691185	0.32135602831840515	3215.7830810546875
Exp3_TCGA_Chr_rand5_D1_Y	Exp3_TCGA_Chr_rand5_D1	TCGA	Chr	drop_out	Y	random	5	0.1	0.0	0.0001	0.00937969769799974	0.0014958520568187355	0.32135602831840515	3215.7830810546875
Exp3_TCGA_Chr_rand5_D1_21	Exp3_TCGA_Chr_rand5_D1	TCGA	Chr	drop_out	21	random	5	0.1	0.0	0.0001	0.11205818931121733	0.1104014228455603	0.32135602831840515	3215.7830810546875
Exp3_TCGA_Chr_rand5_D1_13	Exp3_TCGA_Chr_rand5_D1	TCGA	Chr	drop_out	13	random	5	0.1	0.0	0.0001	0.18431173636643167	0.09145314744021271	0.32135602831840515	3215.7830810546875
Exp3_TCGA_Chr_rand5_D1_18	Exp3_TCGA_Chr_rand5_D1	TCGA	Chr	drop_out	18	random	5	0.1	0.0	0.0001	0.03262209488368782	0.02219191557511617	0.32135602831840515	3215.7830810546875
Exp3_TCGA_Chr_rand5_D1_22	Exp3_TCGA_Chr_rand5_D1	TCGA	Chr	drop_out	22	random	5	0.1	0.0	0.0001	0.8337970783923976	0.03587394252570069	0.32135602831840515	3215.7830810546875
Exp3_TCGA_Chr_rand5_D1_20	Exp3_TCGA_Chr_rand5_D1	TCGA	Chr	drop_out	20	random	5	0.1	0.0	0.0001	0.967845107390622	0.0008824603261187761	0.32135602831840515	3215.7830810546875
Exp3_TCGA_Chr_rand5_D1_X	Exp3_TCGA_Chr_rand5_D1	TCGA	Chr	drop_out	X	random	5	0.1	0.0	0.0001	0.9676299358129227	0.0008110083147591131	0.32135602831840515	3215.7830810546875
Exp3_TCGA_Chr_rand5_D1_15	Exp3_TCGA_Chr_rand5_D1	TCGA	Chr	drop_out	15	random	5	0.1	0.0	0.0001	0.3977873003544157	0.29815785927133026	0.32135602831840515	3215.7830810546875
Exp3_TCGA_Chr_rand5_D1_14	Exp3_TCGA_Chr_rand5_D1	TCGA	Chr	drop_out	14	random	5	0.1	0.0	0.0001	0.06516539369357226	0.05826107311177126	0.32135602831840515	3215.7830810546875
Exp3_TCGA_Chr_rand5_D1_10	Exp3_TCGA_Chr_rand5_D1	TCGA	Chr	drop_out	10	random	5	0.1	0.0	0.0001	0.3924524959402529	0.15233326550071713	0.32135602831840515	3215.7830810546875
Exp3_TCGA_Chr_rand5_D1_9	Exp3_TCGA_Chr_rand5_D1	TCGA	Chr	drop_out	9	random	5	0.1	0.0	0.0001	0.4458781303377759	0.2810610034059807	0.32135602831840515	3215.7830810546875
Exp3_TCGA_Chr_rand5_D1_8	Exp3_TCGA_Chr_rand5_D1	TCGA	Chr	drop_out	8	random	5	0.1	0.0	0.0001	0.9808936819599934	0.0004281291318785124	0.32135602831840515	3215.7830810546875
Exp3_TCGA_Chr_rand5_D1_16	Exp3_TCGA_Chr_rand5_D1	TCGA	Chr	drop_out	16	random	5	0.1	0.0	0.0001	0.3200805275257905	0.3280203226484507	0.32135602831840515	3215.7830810546875
Exp3_TCGA_Chr_rand5_D1_4	Exp3_TCGA_Chr_rand5_D1	TCGA	Chr	drop_out	4	random	5	0.1	0.0	0.0001	0.2663357881986366	0.2807013077658371	0.32135602831840515	3215.7830810546875
Exp3_TCGA_Chr_rand5_D1_5	Exp3_TCGA_Chr_rand5_D1	TCGA	Chr	drop_out	5	random	5	0.1	0.0	0.0001	0.7716632893674336	0.2733031436630419	0.32135602831840515	3215.7830810546875
Exp3_TCGA_Chr_rand5_D1_7	Exp3_TCGA_Chr_rand5_D1	TCGA	Chr	drop_out	7	random	5	0.1	0.0	0.0001	0.3905493682346647	0.328945026614435	0.32135602831840515	3215.7830810546875
Exp3_TCGA_Chr_rand5_D1_6	Exp3_TCGA_Chr_rand5_D1	TCGA	Chr	drop_out	6	random	5	0.1	0.0	0.0001	0.3940064588287996	0.29119271784510053	0.32135602831840515	3215.7830810546875
Exp3_TCGA_Chr_rand5_D1_19	Exp3_TCGA_Chr_rand5_D1	TCGA	Chr	drop_out	19	random	5	0.1	0.0	0.0001	0.9417626331766691	0.0034557143240372197	0.32135602831840515	3215.7830810546875
Exp3_TCGA_Chr_rand5_D1_12	Exp3_TCGA_Chr_rand5_D1	TCGA	Chr	drop_out	12	random	5	0.1	0.0	0.0001	0.9662534897117229	0.0011638079802492696	0.32135602831840515	3215.7830810546875
Exp3_TCGA_Chr_rand5_D1_11	Exp3_TCGA_Chr_rand5_D1	TCGA	Chr	drop_out	11	random	5	0.1	0.0	0.0001	0.07941744949482406	0.053835320773289785	0.32135602831840515	3215.7830810546875
Exp3_TCGA_Chr_rand5_D1_3	Exp3_TCGA_Chr_rand5_D1	TCGA	Chr	drop_out	3	random	5	0.1	0.0	0.0001	0.9872292516404109	0.0004520691346453029	0.32135602831840515	3215.7830810546875
Exp3_TCGA_Chr_rand5_D1_17	Exp3_TCGA_Chr_rand5_D1	TCGA	Chr	drop_out	17	random	5	0.1	0.0	0.0001	0.9521730648676907	0.0008956910036499015	0.32135602831840515	3215.7830810546875
Exp3_TCGA_Chr_rand5_D1_2	Exp3_TCGA_Chr_rand5_D1	TCGA	Chr	drop_out	2	random	5	0.1	0.0	0.0001	0.508671423119716	0.29530689400193094	0.32135602831840515	3215.7830810546875
Exp3_TCGA_Chr_rand5_D1_1	Exp3_TCGA_Chr_rand5_D1	TCGA	Chr	drop_out	1	random	5	0.1	0.0	0.0001	0.9821474310524887	0.00048744187265301124	0.32135602831840515	3215.7830810546875
Exp3_TCGA_Chr_rand5_D2_MT	Exp3_TCGA_Chr_rand5_D2	TCGA	Chr	drop_out	MT	random	5	0.1	0.1	0.0001	0.007161910308205185	0.0014743448017839752	0.3256209194660187	3217.691650390625
Exp3_TCGA_Chr_rand5_D2_Y	Exp3_TCGA_Chr_rand5_D2	TCGA	Chr	drop_out	Y	random	5	0.1	0.1	0.0001	0.010006547834678152	0.005353315557424703	0.3256209194660187	3217.691650390625
Exp3_TCGA_Chr_rand5_D2_21	Exp3_TCGA_Chr_rand5_D2	TCGA	Chr	drop_out	21	random	5	0.1	0.1	0.0001	0.6716862120476019	0.3368660742471004	0.3256209194660187	3217.691650390625
Exp3_TCGA_Chr_rand5_D2_13	Exp3_TCGA_Chr_rand5_D2	TCGA	Chr	drop_out	13	random	5	0.1	0.1	0.0001	0.1903224478544019	0.09814370743392166	0.3256209194660187	3217.691650390625
Exp3_TCGA_Chr_rand5_D2_18	Exp3_TCGA_Chr_rand5_D2	TCGA	Chr	drop_out	18	random	5	0.1	0.1	0.0001	0.192820789607668	0.1404239728156616	0.3256209194660187	3217.691650390625
Exp3_TCGA_Chr_rand5_D2_22	Exp3_TCGA_Chr_rand5_D2	TCGA	Chr	drop_out	22	random	5	0.1	0.1	0.0001	0.660045177872429	0.08208867932460492	0.3256209194660187	3217.691650390625
Exp3_TCGA_Chr_rand5_D2_20	Exp3_TCGA_Chr_rand5_D2	TCGA	Chr	drop_out	20	random	5	0.1	0.1	0.0001	0.9751267352716064	0.00031692078870199173	0.3256209194660187	3217.691650390625
Exp3_TCGA_Chr_rand5_D2_X	Exp3_TCGA_Chr_rand5_D2	TCGA	Chr	drop_out	X	random	5	0.1	0.1	0.0001	0.9739636124367022	0.0007504082257446465	0.3256209194660187	3217.691650390625
Exp3_TCGA_Chr_rand5_D2_15	Exp3_TCGA_Chr_rand5_D2	TCGA	Chr	drop_out	15	random	5	0.1	0.1	0.0001	0.12836604220153355	0.020939141903673512	0.3256209194660187	3217.691650390625
Exp3_TCGA_Chr_rand5_D2_14	Exp3_TCGA_Chr_rand5_D2	TCGA	Chr	drop_out	14	random	5	0.1	0.1	0.0001	0.09514423952267287	0.004429101262227544	0.3256209194660187	3217.691650390625
Exp3_TCGA_Chr_rand5_D2_10	Exp3_TCGA_Chr_rand5_D2	TCGA	Chr	drop_out	10	random	5	0.1	0.1	0.0001	0.05159184737899107	0.02501742324707351	0.3256209194660187	3217.691650390625
Exp3_TCGA_Chr_rand5_D2_9	Exp3_TCGA_Chr_rand5_D2	TCGA	Chr	drop_out	9	random	5	0.1	0.1	0.0001	0.30676911733486334	0.33073985812493817	0.3256209194660187	3217.691650390625
Exp3_TCGA_Chr_rand5_D2_8	Exp3_TCGA_Chr_rand5_D2	TCGA	Chr	drop_out	8	random	5	0.1	0.1	0.0001	0.9841723855186288	0.00019643764867497166	0.3256209194660187	3217.691650390625
Exp3_TCGA_Chr_rand5_D2_16	Exp3_TCGA_Chr_rand5_D2	TCGA	Chr	drop_out	16	random	5	0.1	0.1	0.0001	0.2652614439636808	0.22119507400742117	0.3256209194660187	3217.691650390625
Exp3_TCGA_Chr_rand5_D2_4	Exp3_TCGA_Chr_rand5_D2	TCGA	Chr	drop_out	4	random	5	0.1	0.1	0.0001	0.30250658492658017	0.2814433806503262	0.3256209194660187	3217.691650390625
Exp3_TCGA_Chr_rand5_D2_5	Exp3_TCGA_Chr_rand5_D2	TCGA	Chr	drop_out	5	random	5	0.1	0.1	0.0001	0.9697889793188506	0.004119825413047599	0.3256209194660187	3217.691650390625
Exp3_TCGA_Chr_rand5_D2_7	Exp3_TCGA_Chr_rand5_D2	TCGA	Chr	drop_out	7	random	5	0.1	0.1	0.0001	0.47922653499267553	0.39359326006988427	0.3256209194660187	3217.691650390625
Exp3_TCGA_Chr_rand5_D2_6	Exp3_TCGA_Chr_rand5_D2	TCGA	Chr	drop_out	6	random	5	0.1	0.1	0.0001	0.3721046158644197	0.34309111293112204	0.3256209194660187	3217.691650390625
Exp3_TCGA_Chr_rand5_D2_19	Exp3_TCGA_Chr_rand5_D2	TCGA	Chr	drop_out	19	random	5	0.1	0.1	0.0001	0.9515705756064445	0.004483396006900275	0.3256209194660187	3217.691650390625
Exp3_TCGA_Chr_rand5_D2_12	Exp3_TCGA_Chr_rand5_D2	TCGA	Chr	drop_out	12	random	5	0.1	0.1	0.0001	0.9701638440068114	0.00045690758417557266	0.3256209194660187	3217.691650390625
Exp3_TCGA_Chr_rand5_D2_11	Exp3_TCGA_Chr_rand5_D2	TCGA	Chr	drop_out	11	random	5	0.1	0.1	0.0001	0.11624660220937688	0.04851914118770809	0.3256209194660187	3217.691650390625
Exp3_TCGA_Chr_rand5_D2_3	Exp3_TCGA_Chr_rand5_D2	TCGA	Chr	drop_out	3	random	5	0.1	0.1	0.0001	0.9877999840574918	0.0016050693058011973	0.3256209194660187	3217.691650390625
Exp3_TCGA_Chr_rand5_D2_17	Exp3_TCGA_Chr_rand5_D2	TCGA	Chr	drop_out	17	random	5	0.1	0.1	0.0001	0.958055415177713	0.001312569188438407	0.3256209194660187	3217.691650390625
Exp3_TCGA_Chr_rand5_D2_2	Exp3_TCGA_Chr_rand5_D2	TCGA	Chr	drop_out	2	random	5	0.1	0.1	0.0001	0.13293410248480717	0.08815766741865007	0.3256209194660187	3217.691650390625
Exp3_TCGA_Chr_rand5_D2_1	Exp3_TCGA_Chr_rand5_D2	TCGA	Chr	drop_out	1	random	5	0.1	0.1	0.0001	0.9831487578962601	0.0014178235202274992	0.3256209194660187	3217.691650390625
Exp3_TCGA_Chr_rand5_D3_MT	Exp3_TCGA_Chr_rand5_D3	TCGA	Chr	drop_out	MT	random	5	0.1	0.25	0.0001	0.009044786512456937	0.0022294961988648296	0.3342825174331665	3287.9873657226562
Exp3_TCGA_Chr_rand5_D3_Y	Exp3_TCGA_Chr_rand5_D3	TCGA	Chr	drop_out	Y	random	5	0.1	0.25	0.0001	0.008033614788919969	0.0038269996269066145	0.3342825174331665	3287.9873657226562
Exp3_TCGA_Chr_rand5_D3_21	Exp3_TCGA_Chr_rand5_D3	TCGA	Chr	drop_out	21	random	5	0.1	0.25	0.0001	0.46585620098871094	0.3941368322328768	0.3342825174331665	3287.9873657226562
Exp3_TCGA_Chr_rand5_D3_13	Exp3_TCGA_Chr_rand5_D3	TCGA	Chr	drop_out	13	random	5	0.1	0.25	0.0001	0.21123353431571618	0.04608051935340861	0.3342825174331665	3287.9873657226562
Exp3_TCGA_Chr_rand5_D3_18	Exp3_TCGA_Chr_rand5_D3	TCGA	Chr	drop_out	18	random	5	0.1	0.25	0.0001	0.17402978896766857	0.14333159952828564	0.3342825174331665	3287.9873657226562
Exp3_TCGA_Chr_rand5_D3_22	Exp3_TCGA_Chr_rand5_D3	TCGA	Chr	drop_out	22	random	5	0.1	0.25	0.0001	0.7767416811902565	0.060944579230821	0.3342825174331665	3287.9873657226562
Exp3_TCGA_Chr_rand5_D3_20	Exp3_TCGA_Chr_rand5_D3	TCGA	Chr	drop_out	20	random	5	0.1	0.25	0.0001	0.9759244417665303	0.00021594138910024382	0.3342825174331665	3287.9873657226562
Exp3_TCGA_Chr_rand5_D3_X	Exp3_TCGA_Chr_rand5_D3	TCGA	Chr	drop_out	X	random	5	0.1	0.25	0.0001	0.9746599696669284	0.0012846291939252819	0.3342825174331665	3287.9873657226562
Exp3_TCGA_Chr_rand5_D3_15	Exp3_TCGA_Chr_rand5_D3	TCGA	Chr	drop_out	15	random	5	0.1	0.25	0.0001	0.3263961785971495	0.3177644997821938	0.3342825174331665	3287.9873657226562
Exp3_TCGA_Chr_rand5_D3_14	Exp3_TCGA_Chr_rand5_D3	TCGA	Chr	drop_out	14	random	5	0.1	0.25	0.0001	0.5016415963238232	0.42348363530030336	0.3342825174331665	3287.9873657226562
Exp3_TCGA_Chr_rand5_D3_10	Exp3_TCGA_Chr_rand5_D3	TCGA	Chr	drop_out	10	random	5	0.1	0.25	0.0001	0.2641847871498342	0.24135508555919644	0.3342825174331665	3287.9873657226562
Exp3_TCGA_Chr_rand5_D3_9	Exp3_TCGA_Chr_rand5_D3	TCGA	Chr	drop_out	9	random	5	0.1	0.25	0.0001	0.07165762033368411	0.04673029564959851	0.3342825174331665	3287.9873657226562
Exp3_TCGA_Chr_rand5_D3_8	Exp3_TCGA_Chr_rand5_D3	TCGA	Chr	drop_out	8	random	5	0.1	0.25	0.0001	0.9847972060086492	0.00022786258270946554	0.3342825174331665	3287.9873657226562
Exp3_TCGA_Chr_rand5_D3_16	Exp3_TCGA_Chr_rand5_D3	TCGA	Chr	drop_out	16	random	5	0.1	0.25	0.0001	0.22132933334197152	0.3116646590673946	0.3342825174331665	3287.9873657226562
Exp3_TCGA_Chr_rand5_D3_4	Exp3_TCGA_Chr_rand5_D3	TCGA	Chr	drop_out	4	random	5	0.1	0.25	0.0001	0.09859086629634661	0.03652600936678484	0.3342825174331665	3287.9873657226562
Exp3_TCGA_Chr_rand5_D3_5	Exp3_TCGA_Chr_rand5_D3	TCGA	Chr	drop_out	5	random	5	0.1	0.25	0.0001	0.9677326743362371	0.002421766085930498	0.3342825174331665	3287.9873657226562
Exp3_TCGA_Chr_rand5_D3_7	Exp3_TCGA_Chr_rand5_D3	TCGA	Chr	drop_out	7	random	5	0.1	0.25	0.0001	0.19674745495725537	0.10107760564613046	0.3342825174331665	3287.9873657226562
Exp3_TCGA_Chr_rand5_D3_6	Exp3_TCGA_Chr_rand5_D3	TCGA	Chr	drop_out	6	random	5	0.1	0.25	0.0001	0.1965361851062386	0.1088489457946489	0.3342825174331665	3287.9873657226562
Exp3_TCGA_Chr_rand5_D3_19	Exp3_TCGA_Chr_rand5_D3	TCGA	Chr	drop_out	19	random	5	0.1	0.25	0.0001	0.9354588844438152	0.02597857129757132	0.3342825174331665	3287.9873657226562
Exp3_TCGA_Chr_rand5_D3_12	Exp3_TCGA_Chr_rand5_D3	TCGA	Chr	drop_out	12	random	5	0.1	0.25	0.0001	0.9708898841375974	0.001181853077962193	0.3342825174331665	3287.9873657226562
Exp3_TCGA_Chr_rand5_D3_11	Exp3_TCGA_Chr_rand5_D3	TCGA	Chr	drop_out	11	random	5	0.1	0.25	0.0001	0.12385777482931339	0.07779460002161609	0.3342825174331665	3287.9873657226562
Exp3_TCGA_Chr_rand5_D3_3	Exp3_TCGA_Chr_rand5_D3	TCGA	Chr	drop_out	3	random	5	0.1	0.25	0.0001	0.9856384932154001	0.0005414465998378738	0.3342825174331665	3287.9873657226562
Exp3_TCGA_Chr_rand5_D3_17	Exp3_TCGA_Chr_rand5_D3	TCGA	Chr	drop_out	17	random	5	0.1	0.25	0.0001	0.9601538710292761	0.001601168779382273	0.3342825174331665	3287.9873657226562
Exp3_TCGA_Chr_rand5_D3_2	Exp3_TCGA_Chr_rand5_D3	TCGA	Chr	drop_out	2	random	5	0.1	0.25	0.0001	0.4168787268454378	0.34269305881924583	0.3342825174331665	3287.9873657226562
Exp3_TCGA_Chr_rand5_D3_1	Exp3_TCGA_Chr_rand5_D3	TCGA	Chr	drop_out	1	random	5	0.1	0.25	0.0001	0.9846681206538348	0.000443637495342208	0.3342825174331665	3287.9873657226562
Exp3_TCGA_Chr_rand5_D4_MT	Exp3_TCGA_Chr_rand5_D4	TCGA	Chr	drop_out	MT	random	5	0.1	0.5	0.0001	0.01121640610083084	0.005219905107843881	0.33074474334716797	3069.1708374023438
Exp3_TCGA_Chr_rand5_D4_Y	Exp3_TCGA_Chr_rand5_D4	TCGA	Chr	drop_out	Y	random	5	0.1	0.5	0.0001	0.0071585723137314785	0.002325815403188088	0.33074474334716797	3069.1708374023438
Exp3_TCGA_Chr_rand5_D4_21	Exp3_TCGA_Chr_rand5_D4	TCGA	Chr	drop_out	21	random	5	0.1	0.5	0.0001	0.3798342813021457	0.28874922036303097	0.33074474334716797	3069.1708374023438
Exp3_TCGA_Chr_rand5_D4_13	Exp3_TCGA_Chr_rand5_D4	TCGA	Chr	drop_out	13	random	5	0.1	0.5	0.0001	0.19681550077342314	0.12900068636413586	0.33074474334716797	3069.1708374023438
Exp3_TCGA_Chr_rand5_D4_18	Exp3_TCGA_Chr_rand5_D4	TCGA	Chr	drop_out	18	random	5	0.1	0.5	0.0001	0.0546449854380333	0.058430001607266864	0.33074474334716797	3069.1708374023438
Exp3_TCGA_Chr_rand5_D4_22	Exp3_TCGA_Chr_rand5_D4	TCGA	Chr	drop_out	22	random	5	0.1	0.5	0.0001	0.7736716093409804	0.03999797585688968	0.33074474334716797	3069.1708374023438
Exp3_TCGA_Chr_rand5_D4_20	Exp3_TCGA_Chr_rand5_D4	TCGA	Chr	drop_out	20	random	5	0.1	0.5	0.0001	0.9745445761700736	0.0004613888994028887	0.33074474334716797	3069.1708374023438
Exp3_TCGA_Chr_rand5_D4_X	Exp3_TCGA_Chr_rand5_D4	TCGA	Chr	drop_out	X	random	5	0.1	0.5	0.0001	0.9714985196997175	0.0003964321592038932	0.33074474334716797	3069.1708374023438
Exp3_TCGA_Chr_rand5_D4_15	Exp3_TCGA_Chr_rand5_D4	TCGA	Chr	drop_out	15	random	5	0.1	0.5	0.0001	0.1209398587877632	0.07483809349595269	0.33074474334716797	3069.1708374023438
Exp3_TCGA_Chr_rand5_D4_14	Exp3_TCGA_Chr_rand5_D4	TCGA	Chr	drop_out	14	random	5	0.1	0.5	0.0001	0.3023631845154776	0.36376639273733147	0.33074474334716797	3069.1708374023438
Exp3_TCGA_Chr_rand5_D4_10	Exp3_TCGA_Chr_rand5_D4	TCGA	Chr	drop_out	10	random	5	0.1	0.5	0.0001	0.3532549523958707	0.3510157257839884	0.33074474334716797	3069.1708374023438
Exp3_TCGA_Chr_rand5_D4_9	Exp3_TCGA_Chr_rand5_D4	TCGA	Chr	drop_out	9	random	5	0.1	0.5	0.0001	0.06173237714236671	0.05119355286504607	0.33074474334716797	3069.1708374023438
Exp3_TCGA_Chr_rand5_D4_8	Exp3_TCGA_Chr_rand5_D4	TCGA	Chr	drop_out	8	random	5	0.1	0.5	0.0001	0.9860960393085045	0.00014504985178831462	0.33074474334716797	3069.1708374023438
Exp3_TCGA_Chr_rand5_D4_16	Exp3_TCGA_Chr_rand5_D4	TCGA	Chr	drop_out	16	random	5	0.1	0.5	0.0001	0.08555842102199536	0.08002365347505615	0.33074474334716797	3069.1708374023438
Exp3_TCGA_Chr_rand5_D4_4	Exp3_TCGA_Chr_rand5_D4	TCGA	Chr	drop_out	4	random	5	0.1	0.5	0.0001	0.08168128712767603	0.02852768681572215	0.33074474334716797	3069.1708374023438
Exp3_TCGA_Chr_rand5_D4_5	Exp3_TCGA_Chr_rand5_D4	TCGA	Chr	drop_out	5	random	5	0.1	0.5	0.0001	0.9694484626664279	0.0026901597066151376	0.33074474334716797	3069.1708374023438
Exp3_TCGA_Chr_rand5_D4_7	Exp3_TCGA_Chr_rand5_D4	TCGA	Chr	drop_out	7	random	5	0.1	0.5	0.0001	0.762000158396602	0.3372689530021746	0.33074474334716797	3069.1708374023438
Exp3_TCGA_Chr_rand5_D4_6	Exp3_TCGA_Chr_rand5_D4	TCGA	Chr	drop_out	6	random	5	0.1	0.5	0.0001	0.3251945307650753	0.30560154393706135	0.33074474334716797	3069.1708374023438
Exp3_TCGA_Chr_rand5_D4_19	Exp3_TCGA_Chr_rand5_D4	TCGA	Chr	drop_out	19	random	5	0.1	0.5	0.0001	0.9475213745302711	0.007035664254618362	0.33074474334716797	3069.1708374023438
Exp3_TCGA_Chr_rand5_D4_12	Exp3_TCGA_Chr_rand5_D4	TCGA	Chr	drop_out	12	random	5	0.1	0.5	0.0001	0.9728090956279252	0.0006949614590910428	0.33074474334716797	3069.1708374023438
Exp3_TCGA_Chr_rand5_D4_11	Exp3_TCGA_Chr_rand5_D4	TCGA	Chr	drop_out	11	random	5	0.1	0.5	0.0001	0.14709480105104722	0.0328535994900134	0.33074474334716797	3069.1708374023438
Exp3_TCGA_Chr_rand5_D4_3	Exp3_TCGA_Chr_rand5_D4	TCGA	Chr	drop_out	3	random	5	0.1	0.5	0.0001	0.9874825766664165	0.00037966106622364885	0.33074474334716797	3069.1708374023438
Exp3_TCGA_Chr_rand5_D4_17	Exp3_TCGA_Chr_rand5_D4	TCGA	Chr	drop_out	17	random	5	0.1	0.5	0.0001	0.9595181921525958	0.0004052811997440559	0.33074474334716797	3069.1708374023438
Exp3_TCGA_Chr_rand5_D4_2	Exp3_TCGA_Chr_rand5_D4	TCGA	Chr	drop_out	2	random	5	0.1	0.5	0.0001	0.2152539738162541	0.135431502666449	0.33074474334716797	3069.1708374023438
Exp3_TCGA_Chr_rand5_D4_1	Exp3_TCGA_Chr_rand5_D4	TCGA	Chr	drop_out	1	random	5	0.1	0.5	0.0001	0.984277321057996	0.0005868930631395677	0.33074474334716797	3069.1708374023438
Exp3_TCGA_Chr_rand5_D5_MT	Exp3_TCGA_Chr_rand5_D5	TCGA	Chr	drop_out	MT	random	5	0.1	0.9	0.0001	0.004036333138199889	0.003213814714086515	0.2600042223930359	1745.523681640625
Exp3_TCGA_Chr_rand5_D5_Y	Exp3_TCGA_Chr_rand5_D5	TCGA	Chr	drop_out	Y	random	5	0.1	0.9	0.0001	0.012510359134406231	0.007179680043002002	0.2600042223930359	1745.523681640625
Exp3_TCGA_Chr_rand5_D5_21	Exp3_TCGA_Chr_rand5_D5	TCGA	Chr	drop_out	21	random	5	0.1	0.9	0.0001	0.38669038149681956	0.2899414294816687	0.2600042223930359	1745.523681640625
Exp3_TCGA_Chr_rand5_D5_13	Exp3_TCGA_Chr_rand5_D5	TCGA	Chr	drop_out	13	random	5	0.1	0.9	0.0001	0.586533857836327	0.3130009454200712	0.2600042223930359	1745.523681640625
Exp3_TCGA_Chr_rand5_D5_18	Exp3_TCGA_Chr_rand5_D5	TCGA	Chr	drop_out	18	random	5	0.1	0.9	0.0001	0.27879816826002696	0.012517229013364115	0.2600042223930359	1745.523681640625
Exp3_TCGA_Chr_rand5_D5_22	Exp3_TCGA_Chr_rand5_D5	TCGA	Chr	drop_out	22	random	5	0.1	0.9	0.0001	0.49919969855092833	0.4521300836975982	0.2600042223930359	1745.523681640625
Exp3_TCGA_Chr_rand5_D5_20	Exp3_TCGA_Chr_rand5_D5	TCGA	Chr	drop_out	20	random	5	0.1	0.9	0.0001	0.9732470843759917	0.0008890839877006652	0.2600042223930359	1745.523681640625
Exp3_TCGA_Chr_rand5_D5_X	Exp3_TCGA_Chr_rand5_D5	TCGA	Chr	drop_out	X	random	5	0.1	0.9	0.0001	0.9701197354749262	0.00043101981038667675	0.2600042223930359	1745.523681640625
Exp3_TCGA_Chr_rand5_D5_15	Exp3_TCGA_Chr_rand5_D5	TCGA	Chr	drop_out	15	random	5	0.1	0.9	0.0001	0.7345957127357908	0.39015699109290336	0.2600042223930359	1745.523681640625
Exp3_TCGA_Chr_rand5_D5_14	Exp3_TCGA_Chr_rand5_D5	TCGA	Chr	drop_out	14	random	5	0.1	0.9	0.0001	0.32213633370184114	0.37977159511066744	0.2600042223930359	1745.523681640625
Exp3_TCGA_Chr_rand5_D5_10	Exp3_TCGA_Chr_rand5_D5	TCGA	Chr	drop_out	10	random	5	0.1	0.9	0.0001	0.5033126380529716	0.2753872072852965	0.2600042223930359	1745.523681640625
Exp3_TCGA_Chr_rand5_D5_9	Exp3_TCGA_Chr_rand5_D5	TCGA	Chr	drop_out	9	random	5	0.1	0.9	0.0001	0.9189427611753548	0.06571369858584211	0.2600042223930359	1745.523681640625
Exp3_TCGA_Chr_rand5_D5_8	Exp3_TCGA_Chr_rand5_D5	TCGA	Chr	drop_out	8	random	5	0.1	0.9	0.0001	0.9855653278191423	0.00029894524912681884	0.2600042223930359	1745.523681640625
Exp3_TCGA_Chr_rand5_D5_16	Exp3_TCGA_Chr_rand5_D5	TCGA	Chr	drop_out	16	random	5	0.1	0.9	0.0001	0.14670928861824153	0.05419259976102723	0.2600042223930359	1745.523681640625
Exp3_TCGA_Chr_rand5_D5_4	Exp3_TCGA_Chr_rand5_D5	TCGA	Chr	drop_out	4	random	5	0.1	0.9	0.0001	0.3480815050562614	0.06430749166043376	0.2600042223930359	1745.523681640625
Exp3_TCGA_Chr_rand5_D5_5	Exp3_TCGA_Chr_rand5_D5	TCGA	Chr	drop_out	5	random	5	0.1	0.9	0.0001	0.971012495548207	0.0010567130634604308	0.2600042223930359	1745.523681640625
Exp3_TCGA_Chr_rand5_D5_7	Exp3_TCGA_Chr_rand5_D5	TCGA	Chr	drop_out	7	random	5	0.1	0.9	0.0001	0.6797286012808716	0.3437999662289905	0.2600042223930359	1745.523681640625
Exp3_TCGA_Chr_rand5_D5_6	Exp3_TCGA_Chr_rand5_D5	TCGA	Chr	drop_out	6	random	5	0.1	0.9	0.0001	0.5249605485245202	0.3291056451675403	0.2600042223930359	1745.523681640625
Exp3_TCGA_Chr_rand5_D5_19	Exp3_TCGA_Chr_rand5_D5	TCGA	Chr	drop_out	19	random	5	0.1	0.9	0.0001	0.8027534612857883	0.06730960210631108	0.2600042223930359	1745.523681640625
Exp3_TCGA_Chr_rand5_D5_12	Exp3_TCGA_Chr_rand5_D5	TCGA	Chr	drop_out	12	random	5	0.1	0.9	0.0001	0.7649730543383269	0.34062265792555063	0.2600042223930359	1745.523681640625
Exp3_TCGA_Chr_rand5_D5_11	Exp3_TCGA_Chr_rand5_D5	TCGA	Chr	drop_out	11	random	5	0.1	0.9	0.0001	0.4014952782795873	0.32334825962763486	0.2600042223930359	1745.523681640625
Exp3_TCGA_Chr_rand5_D5_3	Exp3_TCGA_Chr_rand5_D5	TCGA	Chr	drop_out	3	random	5	0.1	0.9	0.0001	0.9881554277896492	0.0002729621002343621	0.2600042223930359	1745.523681640625
Exp3_TCGA_Chr_rand5_D5_17	Exp3_TCGA_Chr_rand5_D5	TCGA	Chr	drop_out	17	random	5	0.1	0.9	0.0001	0.7755368790790084	0.06800299648811543	0.2600042223930359	1745.523681640625
Exp3_TCGA_Chr_rand5_D5_2	Exp3_TCGA_Chr_rand5_D5	TCGA	Chr	drop_out	2	random	5	0.1	0.9	0.0001	0.5808654971122552	0.3349299017440159	0.2600042223930359	1745.523681640625
Exp3_TCGA_Chr_rand5_D5_1	Exp3_TCGA_Chr_rand5_D5	TCGA	Chr	drop_out	1	random	5	0.1	0.9	0.0001	0.9850149955767658	0.0003943704510121959	0.2600042223930359	1745.523681640625
Exp3_TCGA_Chr_rand5_L1_MT	Exp3_TCGA_Chr_rand5_L1	TCGA	Chr	learn_rate	MT	random	5	0.1	0.5	1e-06	0.004867980222923802	0.0022636472841744103	-0.02765851840376854	51.296019554138184
Exp3_TCGA_Chr_rand5_L1_Y	Exp3_TCGA_Chr_rand5_L1	TCGA	Chr	learn_rate	Y	random	5	0.1	0.5	1e-06	0.010507719973441345	0.005862930636471624	-0.02765851840376854	51.296019554138184
Exp3_TCGA_Chr_rand5_L1_21	Exp3_TCGA_Chr_rand5_L1	TCGA	Chr	learn_rate	21	random	5	0.1	0.5	1e-06	0.011238448065473588	0.0100129465052245	-0.02765851840376854	51.296019554138184
Exp3_TCGA_Chr_rand5_L1_13	Exp3_TCGA_Chr_rand5_L1	TCGA	Chr	learn_rate	13	random	5	0.1	0.5	1e-06	0.007392561355425313	0.005254089271759864	-0.02765851840376854	51.296019554138184
Exp3_TCGA_Chr_rand5_L1_18	Exp3_TCGA_Chr_rand5_L1	TCGA	Chr	learn_rate	18	random	5	0.1	0.5	1e-06	0.0069604897077800935	0.0020101973012182973	-0.02765851840376854	51.296019554138184
Exp3_TCGA_Chr_rand5_L1_22	Exp3_TCGA_Chr_rand5_L1	TCGA	Chr	learn_rate	22	random	5	0.1	0.5	1e-06	0.01182596464935589	0.007827954012081726	-0.02765851840376854	51.296019554138184
Exp3_TCGA_Chr_rand5_L1_20	Exp3_TCGA_Chr_rand5_L1	TCGA	Chr	learn_rate	20	random	5	0.1	0.5	1e-06	0.8735148843229654	0.03112039741817587	-0.02765851840376854	51.296019554138184
Exp3_TCGA_Chr_rand5_L1_X	Exp3_TCGA_Chr_rand5_L1	TCGA	Chr	learn_rate	X	random	5	0.1	0.5	1e-06	0.7001206907363478	0.018797995525143166	-0.02765851840376854	51.296019554138184
Exp3_TCGA_Chr_rand5_L1_15	Exp3_TCGA_Chr_rand5_L1	TCGA	Chr	learn_rate	15	random	5	0.1	0.5	1e-06	0.010478220718723338	0.005287956609128752	-0.02765851840376854	51.296019554138184
Exp3_TCGA_Chr_rand5_L1_14	Exp3_TCGA_Chr_rand5_L1	TCGA	Chr	learn_rate	14	random	5	0.1	0.5	1e-06	0.04710404329297564	0.05058595873793649	-0.02765851840376854	51.296019554138184
Exp3_TCGA_Chr_rand5_L1_10	Exp3_TCGA_Chr_rand5_L1	TCGA	Chr	learn_rate	10	random	5	0.1	0.5	1e-06	0.011678460945443354	0.005263070283130863	-0.02765851840376854	51.296019554138184
Exp3_TCGA_Chr_rand5_L1_9	Exp3_TCGA_Chr_rand5_L1	TCGA	Chr	learn_rate	9	random	5	0.1	0.5	1e-06	0.01028014224310668	0.004371998223780958	-0.02765851840376854	51.296019554138184
Exp3_TCGA_Chr_rand5_L1_8	Exp3_TCGA_Chr_rand5_L1	TCGA	Chr	learn_rate	8	random	5	0.1	0.5	1e-06	0.9625773164933481	0.005073476734344098	-0.02765851840376854	51.296019554138184
Exp3_TCGA_Chr_rand5_L1_16	Exp3_TCGA_Chr_rand5_L1	TCGA	Chr	learn_rate	16	random	5	0.1	0.5	1e-06	0.015760367885850828	0.007372834535015996	-0.02765851840376854	51.296019554138184
Exp3_TCGA_Chr_rand5_L1_4	Exp3_TCGA_Chr_rand5_L1	TCGA	Chr	learn_rate	4	random	5	0.1	0.5	1e-06	0.015522166066561267	0.004277764147248217	-0.02765851840376854	51.296019554138184
Exp3_TCGA_Chr_rand5_L1_5	Exp3_TCGA_Chr_rand5_L1	TCGA	Chr	learn_rate	5	random	5	0.1	0.5	1e-06	0.3900017898955813	0.2113800136277649	-0.02765851840376854	51.296019554138184
Exp3_TCGA_Chr_rand5_L1_7	Exp3_TCGA_Chr_rand5_L1	TCGA	Chr	learn_rate	7	random	5	0.1	0.5	1e-06	0.26137640573465026	0.17009071865129957	-0.02765851840376854	51.296019554138184
Exp3_TCGA_Chr_rand5_L1_6	Exp3_TCGA_Chr_rand5_L1	TCGA	Chr	learn_rate	6	random	5	0.1	0.5	1e-06	0.007361230821871118	0.0051952772024789	-0.02765851840376854	51.296019554138184
Exp3_TCGA_Chr_rand5_L1_19	Exp3_TCGA_Chr_rand5_L1	TCGA	Chr	learn_rate	19	random	5	0.1	0.5	1e-06	0.570323737738798	0.107340533175188	-0.02765851840376854	51.296019554138184
Exp3_TCGA_Chr_rand5_L1_12	Exp3_TCGA_Chr_rand5_L1	TCGA	Chr	learn_rate	12	random	5	0.1	0.5	1e-06	0.5482013573212259	0.040930984758678346	-0.02765851840376854	51.296019554138184
Exp3_TCGA_Chr_rand5_L1_11	Exp3_TCGA_Chr_rand5_L1	TCGA	Chr	learn_rate	11	random	5	0.1	0.5	1e-06	0.10248267479789708	0.04189731245946477	-0.02765851840376854	51.296019554138184
Exp3_TCGA_Chr_rand5_L1_3	Exp3_TCGA_Chr_rand5_L1	TCGA	Chr	learn_rate	3	random	5	0.1	0.5	1e-06	0.9045827950364094	0.008149634354936049	-0.02765851840376854	51.296019554138184
Exp3_TCGA_Chr_rand5_L1_17	Exp3_TCGA_Chr_rand5_L1	TCGA	Chr	learn_rate	17	random	5	0.1	0.5	1e-06	0.15593012969198297	0.053122152337507465	-0.02765851840376854	51.296019554138184
Exp3_TCGA_Chr_rand5_L1_2	Exp3_TCGA_Chr_rand5_L1	TCGA	Chr	learn_rate	2	random	5	0.1	0.5	1e-06	0.18353796418866752	0.11126068570188559	-0.02765851840376854	51.296019554138184
Exp3_TCGA_Chr_rand5_L1_1	Exp3_TCGA_Chr_rand5_L1	TCGA	Chr	learn_rate	1	random	5	0.1	0.5	1e-06	0.9218120666085743	0.009212195793745468	-0.02765851840376854	51.296019554138184
Exp3_TCGA_Chr_rand5_L2_MT	Exp3_TCGA_Chr_rand5_L2	TCGA	Chr	learn_rate	MT	random	5	0.1	0.5	1e-05	0.005321955605732015	0.0022356494624523964	0.11994566768407822	1100.1079559326172
Exp3_TCGA_Chr_rand5_L2_Y	Exp3_TCGA_Chr_rand5_L2	TCGA	Chr	learn_rate	Y	random	5	0.1	0.5	1e-05	0.19207588022263203	0.18809780534383877	0.11994566768407822	1100.1079559326172
Exp3_TCGA_Chr_rand5_L2_21	Exp3_TCGA_Chr_rand5_L2	TCGA	Chr	learn_rate	21	random	5	0.1	0.5	1e-05	0.5080684831596497	0.3445533316263979	0.11994566768407822	1100.1079559326172
Exp3_TCGA_Chr_rand5_L2_13	Exp3_TCGA_Chr_rand5_L2	TCGA	Chr	learn_rate	13	random	5	0.1	0.5	1e-05	0.9510126182052776	0.0036495899627018743	0.11994566768407822	1100.1079559326172
Exp3_TCGA_Chr_rand5_L2_18	Exp3_TCGA_Chr_rand5_L2	TCGA	Chr	learn_rate	18	random	5	0.1	0.5	1e-05	0.7111105754557568	0.36664261694417616	0.11994566768407822	1100.1079559326172
Exp3_TCGA_Chr_rand5_L2_22	Exp3_TCGA_Chr_rand5_L2	TCGA	Chr	learn_rate	22	random	5	0.1	0.5	1e-05	0.20604193594917758	0.33401729039168526	0.11994566768407822	1100.1079559326172
Exp3_TCGA_Chr_rand5_L2_20	Exp3_TCGA_Chr_rand5_L2	TCGA	Chr	learn_rate	20	random	5	0.1	0.5	1e-05	0.9911565600927639	0.00018885623920026143	0.11994566768407822	1100.1079559326172
Exp3_TCGA_Chr_rand5_L2_X	Exp3_TCGA_Chr_rand5_L2	TCGA	Chr	learn_rate	X	random	5	0.1	0.5	1e-05	0.9855505909777025	0.00015051286475370001	0.11994566768407822	1100.1079559326172
Exp3_TCGA_Chr_rand5_L2_15	Exp3_TCGA_Chr_rand5_L2	TCGA	Chr	learn_rate	15	random	5	0.1	0.5	1e-05	0.3434881907329128	0.30246148985213817	0.11994566768407822	1100.1079559326172
Exp3_TCGA_Chr_rand5_L2_14	Exp3_TCGA_Chr_rand5_L2	TCGA	Chr	learn_rate	14	random	5	0.1	0.5	1e-05	0.5980632111756734	0.38172423246246	0.11994566768407822	1100.1079559326172
Exp3_TCGA_Chr_rand5_L2_10	Exp3_TCGA_Chr_rand5_L2	TCGA	Chr	learn_rate	10	random	5	0.1	0.5	1e-05	0.9620384751032887	0.0017160953484105124	0.11994566768407822	1100.1079559326172
Exp3_TCGA_Chr_rand5_L2_9	Exp3_TCGA_Chr_rand5_L2	TCGA	Chr	learn_rate	9	random	5	0.1	0.5	1e-05	0.5041420169639204	0.3975171960701592	0.11994566768407822	1100.1079559326172
Exp3_TCGA_Chr_rand5_L2_8	Exp3_TCGA_Chr_rand5_L2	TCGA	Chr	learn_rate	8	random	5	0.1	0.5	1e-05	0.9945597663402984	0.00010796485429932765	0.11994566768407822	1100.1079559326172
Exp3_TCGA_Chr_rand5_L2_16	Exp3_TCGA_Chr_rand5_L2	TCGA	Chr	learn_rate	16	random	5	0.1	0.5	1e-05	0.43257385280848215	0.32934327457324597	0.11994566768407822	1100.1079559326172
Exp3_TCGA_Chr_rand5_L2_4	Exp3_TCGA_Chr_rand5_L2	TCGA	Chr	learn_rate	4	random	5	0.1	0.5	1e-05	0.6841301881482403	0.3148795761280384	0.11994566768407822	1100.1079559326172
Exp3_TCGA_Chr_rand5_L2_5	Exp3_TCGA_Chr_rand5_L2	TCGA	Chr	learn_rate	5	random	5	0.1	0.5	1e-05	0.9887564870182931	0.0002958894829692807	0.11994566768407822	1100.1079559326172
Exp3_TCGA_Chr_rand5_L2_7	Exp3_TCGA_Chr_rand5_L2	TCGA	Chr	learn_rate	7	random	5	0.1	0.5	1e-05	0.9754525134406846	0.004035371759300264	0.11994566768407822	1100.1079559326172
Exp3_TCGA_Chr_rand5_L2_6	Exp3_TCGA_Chr_rand5_L2	TCGA	Chr	learn_rate	6	random	5	0.1	0.5	1e-05	0.8594166645984896	0.16453998126170882	0.11994566768407822	1100.1079559326172
Exp3_TCGA_Chr_rand5_L2_19	Exp3_TCGA_Chr_rand5_L2	TCGA	Chr	learn_rate	19	random	5	0.1	0.5	1e-05	0.9433376874116445	0.056237372954943826	0.11994566768407822	1100.1079559326172
Exp3_TCGA_Chr_rand5_L2_12	Exp3_TCGA_Chr_rand5_L2	TCGA	Chr	learn_rate	12	random	5	0.1	0.5	1e-05	0.9888247472751985	0.00029386271061152577	0.11994566768407822	1100.1079559326172
Exp3_TCGA_Chr_rand5_L2_11	Exp3_TCGA_Chr_rand5_L2	TCGA	Chr	learn_rate	11	random	5	0.1	0.5	1e-05	0.3540731101774111	0.3576399786636747	0.11994566768407822	1100.1079559326172
Exp3_TCGA_Chr_rand5_L2_3	Exp3_TCGA_Chr_rand5_L2	TCGA	Chr	learn_rate	3	random	5	0.1	0.5	1e-05	0.9935936255161931	9.565679153446726e-05	0.11994566768407822	1100.1079559326172
Exp3_TCGA_Chr_rand5_L2_17	Exp3_TCGA_Chr_rand5_L2	TCGA	Chr	learn_rate	17	random	5	0.1	0.5	1e-05	0.6411425281529568	0.3757478300755551	0.11994566768407822	1100.1079559326172
Exp3_TCGA_Chr_rand5_L2_2	Exp3_TCGA_Chr_rand5_L2	TCGA	Chr	learn_rate	2	random	5	0.1	0.5	1e-05	0.7671260063088153	0.3314947816128311	0.11994566768407822	1100.1079559326172
Exp3_TCGA_Chr_rand5_L2_1	Exp3_TCGA_Chr_rand5_L2	TCGA	Chr	learn_rate	1	random	5	0.1	0.5	1e-05	0.9921209829920885	5.070866418599756e-05	0.11994566768407822	1100.1079559326172
Exp3_TCGA_Chr_rand5_L3_MT	Exp3_TCGA_Chr_rand5_L3	TCGA	Chr	learn_rate	MT	random	5	0.1	0.5	0.0001	0.006120021223856003	0.004613147492021811	0.3242095112800598	2767.6181030273438
Exp3_TCGA_Chr_rand5_L3_Y	Exp3_TCGA_Chr_rand5_L3	TCGA	Chr	learn_rate	Y	random	5	0.1	0.5	0.0001	0.006271038505751451	0.006053861653703956	0.3242095112800598	2767.6181030273438
Exp3_TCGA_Chr_rand5_L3_21	Exp3_TCGA_Chr_rand5_L3	TCGA	Chr	learn_rate	21	random	5	0.1	0.5	0.0001	0.046413736276134474	0.0217418074692254	0.3242095112800598	2767.6181030273438
Exp3_TCGA_Chr_rand5_L3_13	Exp3_TCGA_Chr_rand5_L3	TCGA	Chr	learn_rate	13	random	5	0.1	0.5	0.0001	0.1769880035404016	0.13064147641157922	0.3242095112800598	2767.6181030273438
Exp3_TCGA_Chr_rand5_L3_18	Exp3_TCGA_Chr_rand5_L3	TCGA	Chr	learn_rate	18	random	5	0.1	0.5	0.0001	0.15735827089204943	0.03164224395558382	0.3242095112800598	2767.6181030273438
Exp3_TCGA_Chr_rand5_L3_22	Exp3_TCGA_Chr_rand5_L3	TCGA	Chr	learn_rate	22	random	5	0.1	0.5	0.0001	0.05103520797175603	0.021269527499332835	0.3242095112800598	2767.6181030273438
Exp3_TCGA_Chr_rand5_L3_20	Exp3_TCGA_Chr_rand5_L3	TCGA	Chr	learn_rate	20	random	5	0.1	0.5	0.0001	0.9750843547981201	0.0007267211484527288	0.3242095112800598	2767.6181030273438
Exp3_TCGA_Chr_rand5_L3_X	Exp3_TCGA_Chr_rand5_L3	TCGA	Chr	learn_rate	X	random	5	0.1	0.5	0.0001	0.971520752494812	0.0016311430230988935	0.3242095112800598	2767.6181030273438
Exp3_TCGA_Chr_rand5_L3_15	Exp3_TCGA_Chr_rand5_L3	TCGA	Chr	learn_rate	15	random	5	0.1	0.5	0.0001	0.14702429741689693	0.046800380560074295	0.3242095112800598	2767.6181030273438
Exp3_TCGA_Chr_rand5_L3_14	Exp3_TCGA_Chr_rand5_L3	TCGA	Chr	learn_rate	14	random	5	0.1	0.5	0.0001	0.5227204206021205	0.2438276052327355	0.3242095112800598	2767.6181030273438
Exp3_TCGA_Chr_rand5_L3_10	Exp3_TCGA_Chr_rand5_L3	TCGA	Chr	learn_rate	10	random	5	0.1	0.5	0.0001	0.34436123615442504	0.182774262741573	0.3242095112800598	2767.6181030273438
Exp3_TCGA_Chr_rand5_L3_9	Exp3_TCGA_Chr_rand5_L3	TCGA	Chr	learn_rate	9	random	5	0.1	0.5	0.0001	0.09699169194405524	0.04114139965104829	0.3242095112800598	2767.6181030273438
Exp3_TCGA_Chr_rand5_L3_8	Exp3_TCGA_Chr_rand5_L3	TCGA	Chr	learn_rate	8	random	5	0.1	0.5	0.0001	0.9857051793287162	0.0001802091262446316	0.3242095112800598	2767.6181030273438
Exp3_TCGA_Chr_rand5_L3_16	Exp3_TCGA_Chr_rand5_L3	TCGA	Chr	learn_rate	16	random	5	0.1	0.5	0.0001	0.2395747786035182	0.26079683398968684	0.3242095112800598	2767.6181030273438
Exp3_TCGA_Chr_rand5_L3_4	Exp3_TCGA_Chr_rand5_L3	TCGA	Chr	learn_rate	4	random	5	0.1	0.5	0.0001	0.2594819568456631	0.25676650645944044	0.3242095112800598	2767.6181030273438
Exp3_TCGA_Chr_rand5_L3_5	Exp3_TCGA_Chr_rand5_L3	TCGA	Chr	learn_rate	5	random	5	0.1	0.5	0.0001	0.9701159467836177	0.0015989173345739996	0.3242095112800598	2767.6181030273438
Exp3_TCGA_Chr_rand5_L3_7	Exp3_TCGA_Chr_rand5_L3	TCGA	Chr	learn_rate	7	random	5	0.1	0.5	0.0001	0.37200399854358757	0.20125661088915428	0.3242095112800598	2767.6181030273438
Exp3_TCGA_Chr_rand5_L3_6	Exp3_TCGA_Chr_rand5_L3	TCGA	Chr	learn_rate	6	random	5	0.1	0.5	0.0001	0.2856915179456375	0.36128274109058095	0.3242095112800598	2767.6181030273438
Exp3_TCGA_Chr_rand5_L3_19	Exp3_TCGA_Chr_rand5_L3	TCGA	Chr	learn_rate	19	random	5	0.1	0.5	0.0001	0.9410564573886651	0.005805416348943553	0.3242095112800598	2767.6181030273438
Exp3_TCGA_Chr_rand5_L3_12	Exp3_TCGA_Chr_rand5_L3	TCGA	Chr	learn_rate	12	random	5	0.1	0.5	0.0001	0.9716546687784928	0.0009702526468946892	0.3242095112800598	2767.6181030273438
Exp3_TCGA_Chr_rand5_L3_11	Exp3_TCGA_Chr_rand5_L3	TCGA	Chr	learn_rate	11	random	5	0.1	0.5	0.0001	0.578581437258284	0.33242419598269823	0.3242095112800598	2767.6181030273438
Exp3_TCGA_Chr_rand5_L3_3	Exp3_TCGA_Chr_rand5_L3	TCGA	Chr	learn_rate	3	random	5	0.1	0.5	0.0001	0.9886120505898227	0.0003481444688575976	0.3242095112800598	2767.6181030273438
Exp3_TCGA_Chr_rand5_L3_17	Exp3_TCGA_Chr_rand5_L3	TCGA	Chr	learn_rate	17	random	5	0.1	0.5	0.0001	0.9444048617171028	0.0024528852883076062	0.3242095112800598	2767.6181030273438
Exp3_TCGA_Chr_rand5_L3_2	Exp3_TCGA_Chr_rand5_L3	TCGA	Chr	learn_rate	2	random	5	0.1	0.5	0.0001	0.517674956908963	0.4317303248663201	0.3242095112800598	2767.6181030273438
Exp3_TCGA_Chr_rand5_L3_1	Exp3_TCGA_Chr_rand5_L3	TCGA	Chr	learn_rate	1	random	5	0.1	0.5	0.0001	0.9844437480879822	0.0002819476680142365	0.3242095112800598	2767.6181030273438
Exp3_TCGA_Chr_rand5_L4_MT	Exp3_TCGA_Chr_rand5_L4	TCGA	Chr	learn_rate	MT	random	5	0.1	0.5	0.001	0.006830980678715461	0.004243429025351025	0.4085387885570526	623.3144760131836
Exp3_TCGA_Chr_rand5_L4_Y	Exp3_TCGA_Chr_rand5_L4	TCGA	Chr	learn_rate	Y	random	5	0.1	0.5	0.001	0.25224833882700565	0.38304360081016614	0.4085387885570526	623.3144760131836
Exp3_TCGA_Chr_rand5_L4_21	Exp3_TCGA_Chr_rand5_L4	TCGA	Chr	learn_rate	21	random	5	0.1	0.5	0.001	0.09693766293222733	0.06867838525932618	0.4085387885570526	623.3144760131836
Exp3_TCGA_Chr_rand5_L4_13	Exp3_TCGA_Chr_rand5_L4	TCGA	Chr	learn_rate	13	random	5	0.1	0.5	0.001	0.09455784565551997	0.06274055829743473	0.4085387885570526	623.3144760131836
Exp3_TCGA_Chr_rand5_L4_18	Exp3_TCGA_Chr_rand5_L4	TCGA	Chr	learn_rate	18	random	5	0.1	0.5	0.001	0.1934066121106942	0.201649672984841	0.4085387885570526	623.3144760131836
Exp3_TCGA_Chr_rand5_L4_22	Exp3_TCGA_Chr_rand5_L4	TCGA	Chr	learn_rate	22	random	5	0.1	0.5	0.001	0.022377474495638115	0.017295914338607606	0.4085387885570526	623.3144760131836
Exp3_TCGA_Chr_rand5_L4_20	Exp3_TCGA_Chr_rand5_L4	TCGA	Chr	learn_rate	20	random	5	0.1	0.5	0.001	0.9673586098941006	0.0009294021526201811	0.4085387885570526	623.3144760131836
Exp3_TCGA_Chr_rand5_L4_X	Exp3_TCGA_Chr_rand5_L4	TCGA	Chr	learn_rate	X	random	5	0.1	0.5	0.001	0.7348153781601141	0.38688531498488776	0.4085387885570526	623.3144760131836
Exp3_TCGA_Chr_rand5_L4_15	Exp3_TCGA_Chr_rand5_L4	TCGA	Chr	learn_rate	15	random	5	0.1	0.5	0.001	0.30975660869496785	0.3810288463160711	0.4085387885570526	623.3144760131836
Exp3_TCGA_Chr_rand5_L4_14	Exp3_TCGA_Chr_rand5_L4	TCGA	Chr	learn_rate	14	random	5	0.1	0.5	0.001	0.09989147318651291	0.06493972648407631	0.4085387885570526	623.3144760131836
Exp3_TCGA_Chr_rand5_L4_10	Exp3_TCGA_Chr_rand5_L4	TCGA	Chr	learn_rate	10	random	5	0.1	0.5	0.001	0.27304519654850967	0.39555734075494264	0.4085387885570526	623.3144760131836
Exp3_TCGA_Chr_rand5_L4_9	Exp3_TCGA_Chr_rand5_L4	TCGA	Chr	learn_rate	9	random	5	0.1	0.5	0.001	0.20189374265415128	0.07968730397397217	0.4085387885570526	623.3144760131836
Exp3_TCGA_Chr_rand5_L4_8	Exp3_TCGA_Chr_rand5_L4	TCGA	Chr	learn_rate	8	random	5	0.1	0.5	0.001	0.9806643361247159	0.0001454929042504708	0.4085387885570526	623.3144760131836
Exp3_TCGA_Chr_rand5_L4_16	Exp3_TCGA_Chr_rand5_L4	TCGA	Chr	learn_rate	16	random	5	0.1	0.5	0.001	0.296256398712644	0.393077421507821	0.4085387885570526	623.3144760131836
Exp3_TCGA_Chr_rand5_L4_4	Exp3_TCGA_Chr_rand5_L4	TCGA	Chr	learn_rate	4	random	5	0.1	0.5	0.001	0.22852961951822692	0.3059239906992488	0.4085387885570526	623.3144760131836
Exp3_TCGA_Chr_rand5_L4_5	Exp3_TCGA_Chr_rand5_L4	TCGA	Chr	learn_rate	5	random	5	0.1	0.5	0.001	0.9460174286052421	0.0006373468794985848	0.4085387885570526	623.3144760131836
Exp3_TCGA_Chr_rand5_L4_7	Exp3_TCGA_Chr_rand5_L4	TCGA	Chr	learn_rate	7	random	5	0.1	0.5	0.001	0.5161531574643186	0.4453513141788063	0.4085387885570526	623.3144760131836
Exp3_TCGA_Chr_rand5_L4_6	Exp3_TCGA_Chr_rand5_L4	TCGA	Chr	learn_rate	6	random	5	0.1	0.5	0.001	0.5617153912458076	0.38250101503804523	0.4085387885570526	623.3144760131836
Exp3_TCGA_Chr_rand5_L4_19	Exp3_TCGA_Chr_rand5_L4	TCGA	Chr	learn_rate	19	random	5	0.1	0.5	0.001	0.40916876715891104	0.16367969502107946	0.4085387885570526	623.3144760131836
Exp3_TCGA_Chr_rand5_L4_12	Exp3_TCGA_Chr_rand5_L4	TCGA	Chr	learn_rate	12	random	5	0.1	0.5	0.001	0.7633445379892744	0.32919306020945904	0.4085387885570526	623.3144760131836
Exp3_TCGA_Chr_rand5_L4_11	Exp3_TCGA_Chr_rand5_L4	TCGA	Chr	learn_rate	11	random	5	0.1	0.5	0.001	0.06267232048791806	0.044674470633446484	0.4085387885570526	623.3144760131836
Exp3_TCGA_Chr_rand5_L4_3	Exp3_TCGA_Chr_rand5_L4	TCGA	Chr	learn_rate	3	random	5	0.1	0.5	0.001	0.9742386722715068	0.00037562680833289725	0.4085387885570526	623.3144760131836
Exp3_TCGA_Chr_rand5_L4_17	Exp3_TCGA_Chr_rand5_L4	TCGA	Chr	learn_rate	17	random	5	0.1	0.5	0.001	0.15126775879969023	0.11875738759399798	0.4085387885570526	623.3144760131836
Exp3_TCGA_Chr_rand5_L4_2	Exp3_TCGA_Chr_rand5_L4	TCGA	Chr	learn_rate	2	random	5	0.1	0.5	0.001	0.05291778399201648	0.04110131846998407	0.4085387885570526	623.3144760131836
Exp3_TCGA_Chr_rand5_L4_1	Exp3_TCGA_Chr_rand5_L4	TCGA	Chr	learn_rate	1	random	5	0.1	0.5	0.001	0.761386267162511	0.3664824661647554	0.4085387885570526	623.3144760131836
Exp3_TCGA_Chr_rand5_L5_MT	Exp3_TCGA_Chr_rand5_L5	TCGA	Chr	learn_rate	MT	random	5	0.1	0.5	0.01	0.00954970788177676	0.007761074796351989	0.36321723461151123	478.4426498413086
Exp3_TCGA_Chr_rand5_L5_Y	Exp3_TCGA_Chr_rand5_L5	TCGA	Chr	learn_rate	Y	random	5	0.1	0.5	0.01	0.012979205309134665	0.010309176056181327	0.36321723461151123	478.4426498413086
Exp3_TCGA_Chr_rand5_L5_21	Exp3_TCGA_Chr_rand5_L5	TCGA	Chr	learn_rate	21	random	5	0.1	0.5	0.01	0.010841321213203652	0.006715470410966562	0.36321723461151123	478.4426498413086
Exp3_TCGA_Chr_rand5_L5_13	Exp3_TCGA_Chr_rand5_L5	TCGA	Chr	learn_rate	13	random	5	0.1	0.5	0.01	0.13271735783121236	0.12401576076013776	0.36321723461151123	478.4426498413086
Exp3_TCGA_Chr_rand5_L5_18	Exp3_TCGA_Chr_rand5_L5	TCGA	Chr	learn_rate	18	random	5	0.1	0.5	0.01	0.008249489433943404	0.0033229033438137256	0.36321723461151123	478.4426498413086
Exp3_TCGA_Chr_rand5_L5_22	Exp3_TCGA_Chr_rand5_L5	TCGA	Chr	learn_rate	22	random	5	0.1	0.5	0.01	0.199356512273336	0.2566011549148936	0.36321723461151123	478.4426498413086
Exp3_TCGA_Chr_rand5_L5_20	Exp3_TCGA_Chr_rand5_L5	TCGA	Chr	learn_rate	20	random	5	0.1	0.5	0.01	0.4330080961002296	0.43183722755813453	0.36321723461151123	478.4426498413086
Exp3_TCGA_Chr_rand5_L5_X	Exp3_TCGA_Chr_rand5_L5	TCGA	Chr	learn_rate	X	random	5	0.1	0.5	0.01	0.03205160089297584	0.03333954498638923	0.36321723461151123	478.4426498413086
Exp3_TCGA_Chr_rand5_L5_15	Exp3_TCGA_Chr_rand5_L5	TCGA	Chr	learn_rate	15	random	5	0.1	0.5	0.01	0.00843801097267681	0.005980818479461656	0.36321723461151123	478.4426498413086
Exp3_TCGA_Chr_rand5_L5_14	Exp3_TCGA_Chr_rand5_L5	TCGA	Chr	learn_rate	14	random	5	0.1	0.5	0.01	0.025562731394745776	0.02796049358953018	0.36321723461151123	478.4426498413086
Exp3_TCGA_Chr_rand5_L5_10	Exp3_TCGA_Chr_rand5_L5	TCGA	Chr	learn_rate	10	random	5	0.1	0.5	0.01	0.00665871153197022	0.005035890229022645	0.36321723461151123	478.4426498413086
Exp3_TCGA_Chr_rand5_L5_9	Exp3_TCGA_Chr_rand5_L5	TCGA	Chr	learn_rate	9	random	5	0.1	0.5	0.01	0.03326553914498016	0.04532460171926559	0.36321723461151123	478.4426498413086
Exp3_TCGA_Chr_rand5_L5_8	Exp3_TCGA_Chr_rand5_L5	TCGA	Chr	learn_rate	8	random	5	0.1	0.5	0.01	0.9789224496284993	0.0009622371648358257	0.36321723461151123	478.4426498413086
Exp3_TCGA_Chr_rand5_L5_16	Exp3_TCGA_Chr_rand5_L5	TCGA	Chr	learn_rate	16	random	5	0.1	0.5	0.01	0.030811557959788488	0.02891874435343272	0.36321723461151123	478.4426498413086
Exp3_TCGA_Chr_rand5_L5_4	Exp3_TCGA_Chr_rand5_L5	TCGA	Chr	learn_rate	4	random	5	0.1	0.5	0.01	0.00859444289669721	0.001332207405043709	0.36321723461151123	478.4426498413086
Exp3_TCGA_Chr_rand5_L5_5	Exp3_TCGA_Chr_rand5_L5	TCGA	Chr	learn_rate	5	random	5	0.1	0.5	0.01	0.11742769375768541	0.07372283921997583	0.36321723461151123	478.4426498413086
Exp3_TCGA_Chr_rand5_L5_7	Exp3_TCGA_Chr_rand5_L5	TCGA	Chr	learn_rate	7	random	5	0.1	0.5	0.01	0.08405838089925825	0.07772743269563165	0.36321723461151123	478.4426498413086
Exp3_TCGA_Chr_rand5_L5_6	Exp3_TCGA_Chr_rand5_L5	TCGA	Chr	learn_rate	6	random	5	0.1	0.5	0.01	0.013074528631197645	0.00707087860168278	0.36321723461151123	478.4426498413086
Exp3_TCGA_Chr_rand5_L5_19	Exp3_TCGA_Chr_rand5_L5	TCGA	Chr	learn_rate	19	random	5	0.1	0.5	0.01	0.005323962397584526	0.003635843580140688	0.36321723461151123	478.4426498413086
Exp3_TCGA_Chr_rand5_L5_12	Exp3_TCGA_Chr_rand5_L5	TCGA	Chr	learn_rate	12	random	5	0.1	0.5	0.01	0.004531582521171699	0.004151621271430676	0.36321723461151123	478.4426498413086
Exp3_TCGA_Chr_rand5_L5_11	Exp3_TCGA_Chr_rand5_L5	TCGA	Chr	learn_rate	11	random	5	0.1	0.5	0.01	0.21789972371321362	0.21480109325209729	0.36321723461151123	478.4426498413086
Exp3_TCGA_Chr_rand5_L5_3	Exp3_TCGA_Chr_rand5_L5	TCGA	Chr	learn_rate	3	random	5	0.1	0.5	0.01	0.5135949889097706	0.44825680703954457	0.36321723461151123	478.4426498413086
Exp3_TCGA_Chr_rand5_L5_17	Exp3_TCGA_Chr_rand5_L5	TCGA	Chr	learn_rate	17	random	5	0.1	0.5	0.01	0.17431509757723496	0.1886406888455641	0.36321723461151123	478.4426498413086
Exp3_TCGA_Chr_rand5_L5_2	Exp3_TCGA_Chr_rand5_L5	TCGA	Chr	learn_rate	2	random	5	0.1	0.5	0.01	0.028518391827506977	0.03282791483304641	0.36321723461151123	478.4426498413086
Exp3_TCGA_Chr_rand5_L5_1	Exp3_TCGA_Chr_rand5_L5	TCGA	Chr	learn_rate	1	random	5	0.1	0.5	0.01	0.24852960004063554	0.41691501189865304	0.36321723461151123	478.4426498413086
Exp3_TCGA_Rea_rand1_B1_R-HSA-109582	Exp3_TCGA_Rea_rand1_B1	TCGA	Rea	beta	Hemostasis	random	1	0.001	0.5	0.0001	0.5410210247210184	0.3414751091471466	0.30668485164642334	118061.72943115234
Exp3_TCGA_Rea_rand1_B1_R-HSA-112316	Exp3_TCGA_Rea_rand1_B1	TCGA	Rea	beta	Neuronal System	random	1	0.001	0.5	0.0001	0.6414034880832414	0.34534208608629235	0.30668485164642334	118061.72943115234
Exp3_TCGA_Rea_rand1_B1_R-HSA-1266738	Exp3_TCGA_Rea_rand1_B1	TCGA	Rea	beta	Developmental Biology	random	1	0.001	0.5	0.0001	0.7380376040517995	0.31615953707677213	0.30668485164642334	118061.72943115234
Exp3_TCGA_Rea_rand1_B1_R-HSA-1430728	Exp3_TCGA_Rea_rand1_B1	TCGA	Rea	beta	Metabolism	random	1	0.001	0.5	0.0001	0.9946115851415804	0.003424372414029775	0.30668485164642334	118061.72943115234
Exp3_TCGA_Rea_rand1_B1_R-HSA-1474165	Exp3_TCGA_Rea_rand1_B1	TCGA	Rea	beta	Reproduction	random	1	0.001	0.5	0.0001	0.5613141060892151	0.25651613177806165	0.30668485164642334	118061.72943115234
Exp3_TCGA_Rea_rand1_B1_R-HSA-1474244	Exp3_TCGA_Rea_rand1_B1	TCGA	Rea	beta	Extracellular matrix organization	random	1	0.001	0.5	0.0001	0.9234471430933671	0.0514934223951077	0.30668485164642334	118061.72943115234
Exp3_TCGA_Rea_rand1_B1_R-HSA-1500931	Exp3_TCGA_Rea_rand1_B1	TCGA	Rea	beta	Cell-Cell communication	random	1	0.001	0.5	0.0001	0.23931211768024546	0.22136100348697382	0.30668485164642334	118061.72943115234
Exp3_TCGA_Rea_rand1_B1_R-HSA-162582	Exp3_TCGA_Rea_rand1_B1	TCGA	Rea	beta	Signal Transduction	random	1	0.001	0.5	0.0001	0.7398818200214519	0.21164366832521028	0.30668485164642334	118061.72943115234
Exp3_TCGA_Rea_rand1_B1_R-HSA-1640170	Exp3_TCGA_Rea_rand1_B1	TCGA	Rea	beta	Cell Cycle	random	1	0.001	0.5	0.0001	0.48420511780165076	0.4052466151729486	0.30668485164642334	118061.72943115234
Exp3_TCGA_Rea_rand1_B1_R-HSA-1643685	Exp3_TCGA_Rea_rand1_B1	TCGA	Rea	beta	Disease	random	1	0.001	0.5	0.0001	0.9348817791270787	0.05378386474800245	0.30668485164642334	118061.72943115234
Exp3_TCGA_Rea_rand1_B1_R-HSA-168256	Exp3_TCGA_Rea_rand1_B1	TCGA	Rea	beta	Immune System	random	1	0.001	0.5	0.0001	0.9292210864148591	0.02612065547131893	0.30668485164642334	118061.72943115234
Exp3_TCGA_Rea_rand1_B1_R-HSA-1852241	Exp3_TCGA_Rea_rand1_B1	TCGA	Rea	beta	Organelle biogenesis and maintenance	random	1	0.001	0.5	0.0001	0.03930553188499171	0.023845291421727106	0.30668485164642334	118061.72943115234
Exp3_TCGA_Rea_rand1_B1_R-HSA-382551	Exp3_TCGA_Rea_rand1_B1	TCGA	Rea	beta	Transport of small molecules	random	1	0.001	0.5	0.0001	0.5230844744862883	0.2595000019373916	0.30668485164642334	118061.72943115234
Exp3_TCGA_Rea_rand1_B1_R-HSA-392499	Exp3_TCGA_Rea_rand1_B1	TCGA	Rea	beta	Metabolism of proteins	random	1	0.001	0.5	0.0001	0.9568231870270597	0.024287019463905685	0.30668485164642334	118061.72943115234
Exp3_TCGA_Rea_rand1_B1_R-HSA-397014	Exp3_TCGA_Rea_rand1_B1	TCGA	Rea	beta	Muscle contraction	random	1	0.001	0.5	0.0001	0.13863353376381796	0.03535343700322779	0.30668485164642334	118061.72943115234
Exp3_TCGA_Rea_rand1_B1_R-HSA-400253	Exp3_TCGA_Rea_rand1_B1	TCGA	Rea	beta	Circadian Clock	random	1	0.001	0.5	0.0001	0.2589293712052808	0.27640607576952453	0.30668485164642334	118061.72943115234
Exp3_TCGA_Rea_rand1_B1_R-HSA-4839726	Exp3_TCGA_Rea_rand1_B1	TCGA	Rea	beta	Chromatin organization	random	1	0.001	0.5	0.0001	0.8419212536092282	0.12814010993084582	0.30668485164642334	118061.72943115234
Exp3_TCGA_Rea_rand1_B1_R-HSA-5357801	Exp3_TCGA_Rea_rand1_B1	TCGA	Rea	beta	Programmed Cell Death	random	1	0.001	0.5	0.0001	0.1583940892441105	0.10203081093847108	0.30668485164642334	118061.72943115234
Exp3_TCGA_Rea_rand1_B1_R-HSA-5653656	Exp3_TCGA_Rea_rand1_B1	TCGA	Rea	beta	Vesicle-mediated transport	random	1	0.001	0.5	0.0001	0.15482073305043367	0.07852033326156589	0.30668485164642334	118061.72943115234
Exp3_TCGA_Rea_rand1_B1_R-HSA-69306	Exp3_TCGA_Rea_rand1_B1	TCGA	Rea	beta	DNA Replication	random	1	0.001	0.5	0.0001	0.07591665740127065	0.04379155493914408	0.30668485164642334	118061.72943115234
Exp3_TCGA_Rea_rand1_B1_R-HSA-73894	Exp3_TCGA_Rea_rand1_B1	TCGA	Rea	beta	DNA Repair	random	1	0.001	0.5	0.0001	0.7847586669345441	0.19915051994182034	0.30668485164642334	118061.72943115234
Exp3_TCGA_Rea_rand1_B1_R-HSA-74160	Exp3_TCGA_Rea_rand1_B1	TCGA	Rea	beta	Gene expression (Transcription)	random	1	0.001	0.5	0.0001	0.9165920101175775	0.027804335077078815	0.30668485164642334	118061.72943115234
Exp3_TCGA_Rea_rand1_B1_R-HSA-8953854	Exp3_TCGA_Rea_rand1_B1	TCGA	Rea	beta	Metabolism of RNA	random	1	0.001	0.5	0.0001	0.7074220796415047	0.38838075729692234	0.30668485164642334	118061.72943115234
Exp3_TCGA_Rea_rand1_B1_R-HSA-8953897	Exp3_TCGA_Rea_rand1_B1	TCGA	Rea	beta	Cellular responses to stimuli	random	1	0.001	0.5	0.0001	0.3007873251309363	0.22446099382503532	0.30668485164642334	118061.72943115234
Exp3_TCGA_Rea_rand1_B1_R-HSA-8963743	Exp3_TCGA_Rea_rand1_B1	TCGA	Rea	beta	Digestion and absorption	random	1	0.001	0.5	0.0001	0.37282763350606574	0.27831134527920903	0.30668485164642334	118061.72943115234
Exp3_TCGA_Rea_rand1_B1_R-HSA-9609507	Exp3_TCGA_Rea_rand1_B1	TCGA	Rea	beta	Protein localization	random	1	0.001	0.5	0.0001	0.08519570583983731	0.015737123755570837	0.30668485164642334	118061.72943115234
Exp3_TCGA_Rea_rand1_B1_R-HSA-9612973	Exp3_TCGA_Rea_rand1_B1	TCGA	Rea	beta	Autophagy	random	1	0.001	0.5	0.0001	0.13122839027187008	0.07170989605293678	0.30668485164642334	118061.72943115234
Exp3_TCGA_Rea_rand1_B1_R-HSA-9709957	Exp3_TCGA_Rea_rand1_B1	TCGA	Rea	beta	Sensory Perception	random	1	0.001	0.5	0.0001	0.9917630229660668	0.0011734966478277832	0.30668485164642334	118061.72943115234
Exp3_TCGA_Rea_rand1_B1_R-HSA-9748784	Exp3_TCGA_Rea_rand1_B1	TCGA	Rea	beta	Drug ADME	random	1	0.001	0.5	0.0001	0.13352949155460675	0.08205867568275839	0.30668485164642334	118061.72943115234
Exp3_TCGA_Rea_rand1_B2_R-HSA-109582	Exp3_TCGA_Rea_rand1_B2	TCGA	Rea	beta	Hemostasis	random	1	0.01	0.5	0.0001	0.5108126309012379	0.4597067864965184	0.2909390330314636	27061.892700195312
Exp3_TCGA_Rea_rand1_B2_R-HSA-112316	Exp3_TCGA_Rea_rand1_B2	TCGA	Rea	beta	Neuronal System	random	1	0.01	0.5	0.0001	0.9559115294897649	0.03692037709017014	0.2909390330314636	27061.892700195312
Exp3_TCGA_Rea_rand1_B2_R-HSA-1266738	Exp3_TCGA_Rea_rand1_B2	TCGA	Rea	beta	Developmental Biology	random	1	0.01	0.5	0.0001	0.8107104334038143	0.0481442632171426	0.2909390330314636	27061.892700195312
Exp3_TCGA_Rea_rand1_B2_R-HSA-1430728	Exp3_TCGA_Rea_rand1_B2	TCGA	Rea	beta	Metabolism	random	1	0.01	0.5	0.0001	0.3520017210171876	0.3603928090922429	0.2909390330314636	27061.892700195312
Exp3_TCGA_Rea_rand1_B2_R-HSA-1474165	Exp3_TCGA_Rea_rand1_B2	TCGA	Rea	beta	Reproduction	random	1	0.01	0.5	0.0001	0.2175537767039444	0.25463597323642234	0.2909390330314636	27061.892700195312
Exp3_TCGA_Rea_rand1_B2_R-HSA-1474244	Exp3_TCGA_Rea_rand1_B2	TCGA	Rea	beta	Extracellular matrix organization	random	1	0.01	0.5	0.0001	0.33229080198919086	0.28917903386957433	0.2909390330314636	27061.892700195312
Exp3_TCGA_Rea_rand1_B2_R-HSA-1500931	Exp3_TCGA_Rea_rand1_B2	TCGA	Rea	beta	Cell-Cell communication	random	1	0.01	0.5	0.0001	0.9574388602982632	0.004276474731337582	0.2909390330314636	27061.892700195312
Exp3_TCGA_Rea_rand1_B2_R-HSA-162582	Exp3_TCGA_Rea_rand1_B2	TCGA	Rea	beta	Signal Transduction	random	1	0.01	0.5	0.0001	0.8031753959475747	0.2983140590938593	0.2909390330314636	27061.892700195312
Exp3_TCGA_Rea_rand1_B2_R-HSA-1640170	Exp3_TCGA_Rea_rand1_B2	TCGA	Rea	beta	Cell Cycle	random	1	0.01	0.5	0.0001	0.16043044534812648	0.1568195404624623	0.2909390330314636	27061.892700195312
Exp3_TCGA_Rea_rand1_B2_R-HSA-1643685	Exp3_TCGA_Rea_rand1_B2	TCGA	Rea	beta	Disease	random	1	0.01	0.5	0.0001	0.3933160961192924	0.32988880783321106	0.2909390330314636	27061.892700195312
Exp3_TCGA_Rea_rand1_B2_R-HSA-168256	Exp3_TCGA_Rea_rand1_B2	TCGA	Rea	beta	Immune System	random	1	0.01	0.5	0.0001	0.9023915032895075	0.1115923182926186	0.2909390330314636	27061.892700195312
Exp3_TCGA_Rea_rand1_B2_R-HSA-1852241	Exp3_TCGA_Rea_rand1_B2	TCGA	Rea	beta	Organelle biogenesis and maintenance	random	1	0.01	0.5	0.0001	0.6072902139353554	0.1752392775139212	0.2909390330314636	27061.892700195312
Exp3_TCGA_Rea_rand1_B2_R-HSA-382551	Exp3_TCGA_Rea_rand1_B2	TCGA	Rea	beta	Transport of small molecules	random	1	0.01	0.5	0.0001	0.09400337588587193	0.06255699687103586	0.2909390330314636	27061.892700195312
Exp3_TCGA_Rea_rand1_B2_R-HSA-392499	Exp3_TCGA_Rea_rand1_B2	TCGA	Rea	beta	Metabolism of proteins	random	1	0.01	0.5	0.0001	0.9481134979328034	0.020479007565951342	0.2909390330314636	27061.892700195312
Exp3_TCGA_Rea_rand1_B2_R-HSA-397014	Exp3_TCGA_Rea_rand1_B2	TCGA	Rea	beta	Muscle contraction	random	1	0.01	0.5	0.0001	0.1680948843119361	0.0875095929948216	0.2909390330314636	27061.892700195312
Exp3_TCGA_Rea_rand1_B2_R-HSA-400253	Exp3_TCGA_Rea_rand1_B2	TCGA	Rea	beta	Circadian Clock	random	1	0.01	0.5	0.0001	0.04143305855170489	0.03937835391684962	0.2909390330314636	27061.892700195312
Exp3_TCGA_Rea_rand1_B2_R-HSA-4839726	Exp3_TCGA_Rea_rand1_B2	TCGA	Rea	beta	Chromatin organization	random	1	0.01	0.5	0.0001	0.7304406810484683	0.11496171687282551	0.2909390330314636	27061.892700195312
Exp3_TCGA_Rea_rand1_B2_R-HSA-5357801	Exp3_TCGA_Rea_rand1_B2	TCGA	Rea	beta	Programmed Cell Death	random	1	0.01	0.5	0.0001	0.5381504399683479	0.23622211759456122	0.2909390330314636	27061.892700195312
Exp3_TCGA_Rea_rand1_B2_R-HSA-5653656	Exp3_TCGA_Rea_rand1_B2	TCGA	Rea	beta	Vesicle-mediated transport	random	1	0.01	0.5	0.0001	0.07409400706128808	0.06586601868064693	0.2909390330314636	27061.892700195312
Exp3_TCGA_Rea_rand1_B2_R-HSA-69306	Exp3_TCGA_Rea_rand1_B2	TCGA	Rea	beta	DNA Replication	random	1	0.01	0.5	0.0001	0.07327718430563278	0.07659651274729139	0.2909390330314636	27061.892700195312
Exp3_TCGA_Rea_rand1_B2_R-HSA-73894	Exp3_TCGA_Rea_rand1_B2	TCGA	Rea	beta	DNA Repair	random	1	0.01	0.5	0.0001	0.19188444415708494	0.0575070748665008	0.2909390330314636	27061.892700195312
Exp3_TCGA_Rea_rand1_B2_R-HSA-74160	Exp3_TCGA_Rea_rand1_B2	TCGA	Rea	beta	Gene expression (Transcription)	random	1	0.01	0.5	0.0001	0.5089074689279102	0.3322615328950722	0.2909390330314636	27061.892700195312
Exp3_TCGA_Rea_rand1_B2_R-HSA-8953854	Exp3_TCGA_Rea_rand1_B2	TCGA	Rea	beta	Metabolism of RNA	random	1	0.01	0.5	0.0001	0.42937390323989	0.4069307531693928	0.2909390330314636	27061.892700195312
Exp3_TCGA_Rea_rand1_B2_R-HSA-8953897	Exp3_TCGA_Rea_rand1_B2	TCGA	Rea	beta	Cellular responses to stimuli	random	1	0.01	0.5	0.0001	0.9817127658029944	0.008111130867230438	0.2909390330314636	27061.892700195312
Exp3_TCGA_Rea_rand1_B2_R-HSA-8963743	Exp3_TCGA_Rea_rand1_B2	TCGA	Rea	beta	Digestion and absorption	random	1	0.01	0.5	0.0001	0.2991919361736578	0.2763520753730373	0.2909390330314636	27061.892700195312
Exp3_TCGA_Rea_rand1_B2_R-HSA-9609507	Exp3_TCGA_Rea_rand1_B2	TCGA	Rea	beta	Protein localization	random	1	0.01	0.5	0.0001	0.16654842083824684	0.17410945945895714	0.2909390330314636	27061.892700195312
Exp3_TCGA_Rea_rand1_B2_R-HSA-9612973	Exp3_TCGA_Rea_rand1_B2	TCGA	Rea	beta	Autophagy	random	1	0.01	0.5	0.0001	0.15051269124419278	0.05168426969413366	0.2909390330314636	27061.892700195312
Exp3_TCGA_Rea_rand1_B2_R-HSA-9709957	Exp3_TCGA_Rea_rand1_B2	TCGA	Rea	beta	Sensory Perception	random	1	0.01	0.5	0.0001	0.9823421349728849	0.008741725864948896	0.2909390330314636	27061.892700195312
Exp3_TCGA_Rea_rand1_B2_R-HSA-9748784	Exp3_TCGA_Rea_rand1_B2	TCGA	Rea	beta	Drug ADME	random	1	0.01	0.5	0.0001	0.23836404947332918	0.2733678660026836	0.2909390330314636	27061.892700195312
Exp3_TCGA_Rea_rand1_B3_R-HSA-109582	Exp3_TCGA_Rea_rand1_B3	TCGA	Rea	beta	Hemostasis	random	1	0.1	0.5	0.0001	0.3343978637412734	0.36940508806855876	0.2257245033979416	2899.8403930664062
Exp3_TCGA_Rea_rand1_B3_R-HSA-112316	Exp3_TCGA_Rea_rand1_B3	TCGA	Rea	beta	Neuronal System	random	1	0.1	0.5	0.0001	0.9456431788095174	0.00917532593617567	0.2257245033979416	2899.8403930664062
Exp3_TCGA_Rea_rand1_B3_R-HSA-1266738	Exp3_TCGA_Rea_rand1_B3	TCGA	Rea	beta	Developmental Biology	random	1	0.1	0.5	0.0001	0.2905606129831274	0.18901557306181713	0.2257245033979416	2899.8403930664062
Exp3_TCGA_Rea_rand1_B3_R-HSA-1430728	Exp3_TCGA_Rea_rand1_B3	TCGA	Rea	beta	Metabolism	random	1	0.1	0.5	0.0001	0.7084161607142284	0.2831594250072117	0.2257245033979416	2899.8403930664062
Exp3_TCGA_Rea_rand1_B3_R-HSA-1474165	Exp3_TCGA_Rea_rand1_B3	TCGA	Rea	beta	Reproduction	random	1	0.1	0.5	0.0001	0.06510353057337975	0.030029731223574337	0.2257245033979416	2899.8403930664062
Exp3_TCGA_Rea_rand1_B3_R-HSA-1474244	Exp3_TCGA_Rea_rand1_B3	TCGA	Rea	beta	Extracellular matrix organization	random	1	0.1	0.5	0.0001	0.3078969843593245	0.371365683040693	0.2257245033979416	2899.8403930664062
Exp3_TCGA_Rea_rand1_B3_R-HSA-1500931	Exp3_TCGA_Rea_rand1_B3	TCGA	Rea	beta	Cell-Cell communication	random	1	0.1	0.5	0.0001	0.850588955603914	0.019901103094638505	0.2257245033979416	2899.8403930664062
Exp3_TCGA_Rea_rand1_B3_R-HSA-162582	Exp3_TCGA_Rea_rand1_B3	TCGA	Rea	beta	Signal Transduction	random	1	0.1	0.5	0.0001	0.17747501377503433	0.1861152053714168	0.2257245033979416	2899.8403930664062
Exp3_TCGA_Rea_rand1_B3_R-HSA-1640170	Exp3_TCGA_Rea_rand1_B3	TCGA	Rea	beta	Cell Cycle	random	1	0.1	0.5	0.0001	0.6597029538103614	0.16857549024086724	0.2257245033979416	2899.8403930664062
Exp3_TCGA_Rea_rand1_B3_R-HSA-1643685	Exp3_TCGA_Rea_rand1_B3	TCGA	Rea	beta	Disease	random	1	0.1	0.5	0.0001	0.09517052844614488	0.08685109367430113	0.2257245033979416	2899.8403930664062
Exp3_TCGA_Rea_rand1_B3_R-HSA-168256	Exp3_TCGA_Rea_rand1_B3	TCGA	Rea	beta	Immune System	random	1	0.1	0.5	0.0001	0.6519161011113973	0.3831818273346961	0.2257245033979416	2899.8403930664062
Exp3_TCGA_Rea_rand1_B3_R-HSA-1852241	Exp3_TCGA_Rea_rand1_B3	TCGA	Rea	beta	Organelle biogenesis and maintenance	random	1	0.1	0.5	0.0001	0.006485284839713834	0.001965540060382263	0.2257245033979416	2899.8403930664062
Exp3_TCGA_Rea_rand1_B3_R-HSA-382551	Exp3_TCGA_Rea_rand1_B3	TCGA	Rea	beta	Transport of small molecules	random	1	0.1	0.5	0.0001	0.29495696992158205	0.1335801181336895	0.2257245033979416	2899.8403930664062
Exp3_TCGA_Rea_rand1_B3_R-HSA-392499	Exp3_TCGA_Rea_rand1_B3	TCGA	Rea	beta	Metabolism of proteins	random	1	0.1	0.5	0.0001	0.9424679286056787	0.01356351238488486	0.2257245033979416	2899.8403930664062
Exp3_TCGA_Rea_rand1_B3_R-HSA-397014	Exp3_TCGA_Rea_rand1_B3	TCGA	Rea	beta	Muscle contraction	random	1	0.1	0.5	0.0001	0.7661620984930273	0.22635725281762717	0.2257245033979416	2899.8403930664062
Exp3_TCGA_Rea_rand1_B3_R-HSA-400253	Exp3_TCGA_Rea_rand1_B3	TCGA	Rea	beta	Circadian Clock	random	1	0.1	0.5	0.0001	0.02001252939351342	0.015737721428040058	0.2257245033979416	2899.8403930664062
Exp3_TCGA_Rea_rand1_B3_R-HSA-4839726	Exp3_TCGA_Rea_rand1_B3	TCGA	Rea	beta	Chromatin organization	random	1	0.1	0.5	0.0001	0.8815114371783983	0.015966371992009527	0.2257245033979416	2899.8403930664062
Exp3_TCGA_Rea_rand1_B3_R-HSA-5357801	Exp3_TCGA_Rea_rand1_B3	TCGA	Rea	beta	Programmed Cell Death	random	1	0.1	0.5	0.0001	0.7374660552998353	0.15356552090419484	0.2257245033979416	2899.8403930664062
Exp3_TCGA_Rea_rand1_B3_R-HSA-5653656	Exp3_TCGA_Rea_rand1_B3	TCGA	Rea	beta	Vesicle-mediated transport	random	1	0.1	0.5	0.0001	0.6208767829583836	0.2644893537486962	0.2257245033979416	2899.8403930664062
Exp3_TCGA_Rea_rand1_B3_R-HSA-69306	Exp3_TCGA_Rea_rand1_B3	TCGA	Rea	beta	DNA Replication	random	1	0.1	0.5	0.0001	0.015416034160939004	0.004245212331164908	0.2257245033979416	2899.8403930664062
Exp3_TCGA_Rea_rand1_B3_R-HSA-73894	Exp3_TCGA_Rea_rand1_B3	TCGA	Rea	beta	DNA Repair	random	1	0.1	0.5	0.0001	0.21441689404923758	0.20906809062084955	0.2257245033979416	2899.8403930664062
Exp3_TCGA_Rea_rand1_B3_R-HSA-74160	Exp3_TCGA_Rea_rand1_B3	TCGA	Rea	beta	Gene expression (Transcription)	random	1	0.1	0.5	0.0001	0.43291608886984356	0.04436673878297631	0.2257245033979416	2899.8403930664062
Exp3_TCGA_Rea_rand1_B3_R-HSA-8953854	Exp3_TCGA_Rea_rand1_B3	TCGA	Rea	beta	Metabolism of RNA	random	1	0.1	0.5	0.0001	0.04929468972952344	0.025610594559952224	0.2257245033979416	2899.8403930664062
Exp3_TCGA_Rea_rand1_B3_R-HSA-8953897	Exp3_TCGA_Rea_rand1_B3	TCGA	Rea	beta	Cellular responses to stimuli	random	1	0.1	0.5	0.0001	0.0866785794733525	0.009775239597231767	0.2257245033979416	2899.8403930664062
Exp3_TCGA_Rea_rand1_B3_R-HSA-8963743	Exp3_TCGA_Rea_rand1_B3	TCGA	Rea	beta	Digestion and absorption	random	1	0.1	0.5	0.0001	0.008526676577023736	0.004613323465925461	0.2257245033979416	2899.8403930664062
Exp3_TCGA_Rea_rand1_B3_R-HSA-9609507	Exp3_TCGA_Rea_rand1_B3	TCGA	Rea	beta	Protein localization	random	1	0.1	0.5	0.0001	0.6278342765290658	0.32019077124168777	0.2257245033979416	2899.8403930664062
Exp3_TCGA_Rea_rand1_B3_R-HSA-9612973	Exp3_TCGA_Rea_rand1_B3	TCGA	Rea	beta	Autophagy	random	1	0.1	0.5	0.0001	0.43880789070599757	0.33234773840668297	0.2257245033979416	2899.8403930664062
Exp3_TCGA_Rea_rand1_B3_R-HSA-9709957	Exp3_TCGA_Rea_rand1_B3	TCGA	Rea	beta	Sensory Perception	random	1	0.1	0.5	0.0001	0.9621921891743911	0.0039029421105713103	0.2257245033979416	2899.8403930664062
Exp3_TCGA_Rea_rand1_B3_R-HSA-9748784	Exp3_TCGA_Rea_rand1_B3	TCGA	Rea	beta	Drug ADME	random	1	0.1	0.5	0.0001	0.06879713320855509	0.030914086615893472	0.2257245033979416	2899.8403930664062
Exp3_TCGA_Rea_rand1_B4_R-HSA-109582	Exp3_TCGA_Rea_rand1_B4	TCGA	Rea	beta	Hemostasis	random	1	0.5	0.5	0.0001	0.29909710763016667	0.3520696234309596	0.13146278262138367	400.5920715332031
Exp3_TCGA_Rea_rand1_B4_R-HSA-112316	Exp3_TCGA_Rea_rand1_B4	TCGA	Rea	beta	Neuronal System	random	1	0.5	0.5	0.0001	0.8961981579898173	0.004887854184998142	0.13146278262138367	400.5920715332031
Exp3_TCGA_Rea_rand1_B4_R-HSA-1266738	Exp3_TCGA_Rea_rand1_B4	TCGA	Rea	beta	Developmental Biology	random	1	0.5	0.5	0.0001	0.6334717754876504	0.25674105324717544	0.13146278262138367	400.5920715332031
Exp3_TCGA_Rea_rand1_B4_R-HSA-1430728	Exp3_TCGA_Rea_rand1_B4	TCGA	Rea	beta	Metabolism	random	1	0.5	0.5	0.0001	0.7856690294690272	0.309749584593944	0.13146278262138367	400.5920715332031
Exp3_TCGA_Rea_rand1_B4_R-HSA-1474165	Exp3_TCGA_Rea_rand1_B4	TCGA	Rea	beta	Reproduction	random	1	0.5	0.5	0.0001	0.6965314493365429	0.0025819079809362385	0.13146278262138367	400.5920715332031
Exp3_TCGA_Rea_rand1_B4_R-HSA-1474244	Exp3_TCGA_Rea_rand1_B4	TCGA	Rea	beta	Extracellular matrix organization	random	1	0.5	0.5	0.0001	0.7701580567417782	0.07157586685871535	0.13146278262138367	400.5920715332031
Exp3_TCGA_Rea_rand1_B4_R-HSA-1500931	Exp3_TCGA_Rea_rand1_B4	TCGA	Rea	beta	Cell-Cell communication	random	1	0.5	0.5	0.0001	0.7565273269865809	0.013285314594838263	0.13146278262138367	400.5920715332031
Exp3_TCGA_Rea_rand1_B4_R-HSA-162582	Exp3_TCGA_Rea_rand1_B4	TCGA	Rea	beta	Signal Transduction	random	1	0.5	0.5	0.0001	0.941511258804393	0.030450084132223304	0.13146278262138367	400.5920715332031
Exp3_TCGA_Rea_rand1_B4_R-HSA-1640170	Exp3_TCGA_Rea_rand1_B4	TCGA	Rea	beta	Cell Cycle	random	1	0.5	0.5	0.0001	0.21710876173870725	0.028749199483766197	0.13146278262138367	400.5920715332031
Exp3_TCGA_Rea_rand1_B4_R-HSA-1643685	Exp3_TCGA_Rea_rand1_B4	TCGA	Rea	beta	Disease	random	1	0.5	0.5	0.0001	0.9473418766919819	0.01605838533822557	0.13146278262138367	400.5920715332031
Exp3_TCGA_Rea_rand1_B4_R-HSA-168256	Exp3_TCGA_Rea_rand1_B4	TCGA	Rea	beta	Immune System	random	1	0.5	0.5	0.0001	0.9363295378886474	0.0026009713289652943	0.13146278262138367	400.5920715332031
Exp3_TCGA_Rea_rand1_B4_R-HSA-1852241	Exp3_TCGA_Rea_rand1_B4	TCGA	Rea	beta	Organelle biogenesis and maintenance	random	1	0.5	0.5	0.0001	0.5193257474535917	0.22494139138024108	0.13146278262138367	400.5920715332031
Exp3_TCGA_Rea_rand1_B4_R-HSA-382551	Exp3_TCGA_Rea_rand1_B4	TCGA	Rea	beta	Transport of small molecules	random	1	0.5	0.5	0.0001	0.2026284751058641	0.1420173103388909	0.13146278262138367	400.5920715332031
Exp3_TCGA_Rea_rand1_B4_R-HSA-392499	Exp3_TCGA_Rea_rand1_B4	TCGA	Rea	beta	Metabolism of proteins	random	1	0.5	0.5	0.0001	0.5568601332702777	0.3614391773218674	0.13146278262138367	400.5920715332031
Exp3_TCGA_Rea_rand1_B4_R-HSA-397014	Exp3_TCGA_Rea_rand1_B4	TCGA	Rea	beta	Muscle contraction	random	1	0.5	0.5	0.0001	0.7905952518077198	0.040681691410092584	0.13146278262138367	400.5920715332031
Exp3_TCGA_Rea_rand1_B4_R-HSA-400253	Exp3_TCGA_Rea_rand1_B4	TCGA	Rea	beta	Circadian Clock	random	1	0.5	0.5	0.0001	0.007767157927998843	0.005840563442448719	0.13146278262138367	400.5920715332031
Exp3_TCGA_Rea_rand1_B4_R-HSA-4839726	Exp3_TCGA_Rea_rand1_B4	TCGA	Rea	beta	Chromatin organization	random	1	0.5	0.5	0.0001	0.7239120658061123	0.00933693540727129	0.13146278262138367	400.5920715332031
Exp3_TCGA_Rea_rand1_B4_R-HSA-5357801	Exp3_TCGA_Rea_rand1_B4	TCGA	Rea	beta	Programmed Cell Death	random	1	0.5	0.5	0.0001	0.47134898182398455	0.2745625080506005	0.13146278262138367	400.5920715332031
Exp3_TCGA_Rea_rand1_B4_R-HSA-5653656	Exp3_TCGA_Rea_rand1_B4	TCGA	Rea	beta	Vesicle-mediated transport	random	1	0.5	0.5	0.0001	0.21880017551447795	0.15936729106822517	0.13146278262138367	400.5920715332031
Exp3_TCGA_Rea_rand1_B4_R-HSA-69306	Exp3_TCGA_Rea_rand1_B4	TCGA	Rea	beta	DNA Replication	random	1	0.5	0.5	0.0001	0.11255831263172336	0.01644449625348459	0.13146278262138367	400.5920715332031
Exp3_TCGA_Rea_rand1_B4_R-HSA-73894	Exp3_TCGA_Rea_rand1_B4	TCGA	Rea	beta	DNA Repair	random	1	0.5	0.5	0.0001	0.5984170725677014	0.1467015328449795	0.13146278262138367	400.5920715332031
Exp3_TCGA_Rea_rand1_B4_R-HSA-74160	Exp3_TCGA_Rea_rand1_B4	TCGA	Rea	beta	Gene expression (Transcription)	random	1	0.5	0.5	0.0001	0.0995550896449928	0.025378547967706847	0.13146278262138367	400.5920715332031
Exp3_TCGA_Rea_rand1_B4_R-HSA-8953854	Exp3_TCGA_Rea_rand1_B4	TCGA	Rea	beta	Metabolism of RNA	random	1	0.5	0.5	0.0001	0.4594094979310187	0.30122325335910793	0.13146278262138367	400.5920715332031
Exp3_TCGA_Rea_rand1_B4_R-HSA-8953897	Exp3_TCGA_Rea_rand1_B4	TCGA	Rea	beta	Cellular responses to stimuli	random	1	0.5	0.5	0.0001	0.43685887999702966	0.2684022288207744	0.13146278262138367	400.5920715332031
Exp3_TCGA_Rea_rand1_B4_R-HSA-8963743	Exp3_TCGA_Rea_rand1_B4	TCGA	Rea	beta	Digestion and absorption	random	1	0.5	0.5	0.0001	0.009751176019759854	0.009348963763301967	0.13146278262138367	400.5920715332031
Exp3_TCGA_Rea_rand1_B4_R-HSA-9609507	Exp3_TCGA_Rea_rand1_B4	TCGA	Rea	beta	Protein localization	random	1	0.5	0.5	0.0001	0.49576409209693206	0.2646061070007686	0.13146278262138367	400.5920715332031
Exp3_TCGA_Rea_rand1_B4_R-HSA-9612973	Exp3_TCGA_Rea_rand1_B4	TCGA	Rea	beta	Autophagy	random	1	0.5	0.5	0.0001	0.4131048834274327	0.21595010000903384	0.13146278262138367	400.5920715332031
Exp3_TCGA_Rea_rand1_B4_R-HSA-9709957	Exp3_TCGA_Rea_rand1_B4	TCGA	Rea	beta	Sensory Perception	random	1	0.5	0.5	0.0001	0.9047383204248589	0.00260230880637799	0.13146278262138367	400.5920715332031
Exp3_TCGA_Rea_rand1_B4_R-HSA-9748784	Exp3_TCGA_Rea_rand1_B4	TCGA	Rea	beta	Drug ADME	random	1	0.5	0.5	0.0001	0.11651705200134183	0.028434248736593334	0.13146278262138367	400.5920715332031
Exp3_TCGA_Rea_rand1_B5_R-HSA-109582	Exp3_TCGA_Rea_rand1_B5	TCGA	Rea	beta	Hemostasis	random	1	1.0	0.5	0.0001	0.6305827540856148	0.3146502995666948	0.10111203044652939	157.41014099121094
Exp3_TCGA_Rea_rand1_B5_R-HSA-112316	Exp3_TCGA_Rea_rand1_B5	TCGA	Rea	beta	Neuronal System	random	1	1.0	0.5	0.0001	0.1733887697783459	0.009196348451514829	0.10111203044652939	157.41014099121094
Exp3_TCGA_Rea_rand1_B5_R-HSA-1266738	Exp3_TCGA_Rea_rand1_B5	TCGA	Rea	beta	Developmental Biology	random	1	1.0	0.5	0.0001	0.5497301066217237	0.23065353880298758	0.10111203044652939	157.41014099121094
Exp3_TCGA_Rea_rand1_B5_R-HSA-1430728	Exp3_TCGA_Rea_rand1_B5	TCGA	Rea	beta	Metabolism	random	1	1.0	0.5	0.0001	0.9389400472398576	0.011617270533650479	0.10111203044652939	157.41014099121094
Exp3_TCGA_Rea_rand1_B5_R-HSA-1474165	Exp3_TCGA_Rea_rand1_B5	TCGA	Rea	beta	Reproduction	random	1	1.0	0.5	0.0001	0.42055892831269703	0.2382393393733826	0.10111203044652939	157.41014099121094
Exp3_TCGA_Rea_rand1_B5_R-HSA-1474244	Exp3_TCGA_Rea_rand1_B5	TCGA	Rea	beta	Extracellular matrix organization	random	1	1.0	0.5	0.0001	0.7063107004042003	0.05675741695999809	0.10111203044652939	157.41014099121094
Exp3_TCGA_Rea_rand1_B5_R-HSA-1500931	Exp3_TCGA_Rea_rand1_B5	TCGA	Rea	beta	Cell-Cell communication	random	1	1.0	0.5	0.0001	0.5058033628480773	0.2872131223117544	0.10111203044652939	157.41014099121094
Exp3_TCGA_Rea_rand1_B5_R-HSA-162582	Exp3_TCGA_Rea_rand1_B5	TCGA	Rea	beta	Signal Transduction	random	1	1.0	0.5	0.0001	0.5603345610522599	0.3469558515028635	0.10111203044652939	157.41014099121094
[truncated: 2,051 more rows]
