# Supplementary material for: AUTOENCODIX: a generalized and versatile framework to train and evaluate autoencoders for biological representation learning and beyond
Source: Nat Comput Sci. 2025 Dec 9;6(1):96–108. doi: 10.1038/s43588-025-00916-4 (PMC12855006; doi:10.1038/s43588-025-00916-4)
Supplement: Supplementary file 7 — Statistical source data. [file 43588_2025_916_MOESM7_ESM.zip]

Archive with 20 entries (20 files):
- Source_Data_Fig5_FigS5-6/Exp4_MSE_xmodale_plotdata_test.csv
- Source_Data_Fig5_FigS5-6/Exp5_MSE_xmodale_plotdata_test.csv
- Source_Data_Fig5_FigS5-6/Exp6_TCGA_RNA_RNA/ml_task_performance.txt
- Source_Data_Fig5_FigS5-6/Exp6_TCGA_RNA_RNA/losses_RNA_to_RNA_x-modalix.csv
- Source_Data_Fig5_FigS5-6/Exp6_TCGA_RNA_RNA/Exp6_TCGA_RNA_RNA_config.txt
- Source_Data_Fig5_FigS5-6/Exp6_TCGA_RNA_RNA/predicted_latent_space.csv
- Source_Data_Fig5_FigS5-6/Exp4_Celegans_TF/Exp4_Celegans_TF_config.txt
- Source_Data_Fig5_FigS5-6/Exp4_Celegans_TF/losses_RNA_to_IMG_x-modalix.csv
- Source_Data_Fig5_FigS5-6/Exp4_Celegans_TF/predicted_latent_space.csv
- Source_Data_Fig5_FigS5-6/Exp5_TCGA_MNIST/Exp5_TCGA_MNIST_config.txt
- Source_Data_Fig5_FigS5-6/Exp5_TCGA_MNIST/losses_RNA_to_IMG_x-modalix.csv
- Source_Data_Fig5_FigS5-6/Exp5_TCGA_MNIST/predicted_latent_space.csv
- Source_Data_Fig5_FigS5-6/Exp6_TCGA_METH_RNA/ml_task_performance.txt
- Source_Data_Fig5_FigS5-6/Exp6_TCGA_METH_RNA/losses_METH_to_RNA_x-modalix.csv
- Source_Data_Fig5_FigS5-6/Exp6_TCGA_METH_RNA/Exp6_TCGA_METH_RNA_config.txt
- Source_Data_Fig5_FigS5-6/Exp6_TCGA_METH_RNA/predicted_latent_space.csv
- Source_Data_Fig5_FigS5-6/Exp6_TCGA_VARIX/losses_METH_RNA_varix.csv
- Source_Data_Fig5_FigS5-6/Exp6_TCGA_VARIX/ml_task_performance.txt
- Source_Data_Fig5_FigS5-6/Exp6_TCGA_VARIX/Exp6_TCGA_VARIX_config.txt
- Source_Data_Fig5_FigS5-6/Exp6_TCGA_VARIX/predicted_latent_space.csv
