# Supplementary material for: AUTOENCODIX: a generalized and versatile framework to train and evaluate autoencoders for biological representation learning and beyond
Source: Nat Comput Sci. 2025 Dec 9;6(1):96–108. doi: 10.1038/s43588-025-00916-4 (PMC12855006; doi:10.1038/s43588-025-00916-4)
Supplement: Supplementary file 7 — Statistical source data. [file 43588_2025_916_MOESM7_ESM.zip › Source_Data_Fig5_FigS5-6/Exp4_MSE_xmodale_plotdata_test.csv]

	img_paths	extra_class_labels	early	sample_ids	mse	mse_predict_img	mse_xmodale	mse_pure
17	ALY-2_SYS721_t17.tif	17	'1'	T_17	0.0033950727771152375	0.002474999255606236	0.0033950727771152375	0.0052434170341686456
19	ALY-2_SYS721_t19.tif	19	'1'	T_19	0.009019721666390841	0.007389781551951173	0.009019721666390841	0.006889110441767935
20	ALY-2_SYS721_t20.tif	20	'1'	T_20	0.003939930919948202	0.0030378003738123858	0.003939930919948202	0.0035211582592726606
25	ALY-2_SYS721_t25.tif	25	'1'	T_25	0.0015363454703730735	0.0011194545946579225	0.0015363454703730735	0.0013464859874289562
31	ALY-2_SYS721_t31.tif	31	'1'	T_31	0.0032821960902433174	0.0023426336480960657	0.0032821960902433174	0.00346338867738995
34	ALY-2_SYS721_t34.tif	34	'1'	T_34	0.0018129295819393006	0.0023893404079267334	0.0018129295819393006	0.004860060211506935
39	ALY-2_SYS721_t39.tif	39	'1'	T_39	0.0008649294945268749	0.0013337335210253098	0.0008649294945268749	0.0013986212659369466
78	ALY-2_SYS721_t78.tif	78	'0'	T_78	0.0015725782032569456	0.0012867140069726538	0.0015725782032569456	0.006937386594570833
93	ALY-2_SYS721_t93.tif	93	'0'	T_93	0.004833331339732786	0.0017767205446730307	0.004833331339732786	0.007628105111265078
97	ALY-2_SYS721_t97.tif	97	'0'	T_97	0.003763280238521329	0.0014700260458864417	0.003763280238521329	0.012572114381151179
102	ALY-2_SYS721_t102.tif	102	'0'	T_102	0.0022146712667159845	0.001611647912176127	0.0022146712667159845	0.017072997311559743
116	ALY-2_SYS721_t116.tif	116	'0'	T_116	0.0015440881816189077	0.0012516584189329175	0.0015440881816189077	0.007015297596971349
121	ALY-2_SYS721_t121.tif	121	'0'	T_121	0.0010237765211978775	0.0012922358818175251	0.0010237765211978775	0.0059728540619212
142	ALY-2_SYS721_t142.tif	142	'0'	T_142	0.005865939540735156	0.0034085048753470237	0.005865939540735156	0.006470882388895807
168	ALY-2_SYS721_t168.tif	168	'0'	T_168	0.003302734066145948	0.0026465841064749647	0.003302734066145948	0.0037301562933233536
178	ALY-2_SYS721_t178.tif	178	'0'	T_178	0.0019807224771061015	0.0019462360259876418	0.0019807224771061015	0.002501222467583131
197	ALY-2_SYS721_t197.tif	197	'0'	T_197	0.0022130853113966607	0.0027573066801589124	0.0022130853113966607	0.0034812486917612205
212	ALY-2_SYS721_t212.tif	212	'0'	T_212	0.0029399114790893853	0.0030908347127730816	0.0029399114790893853	0.0040665487951534445
221	ALY-2_SYS721_t221.tif	221	'0'	T_221	0.031124491171954795	0.0013504749086878185	0.031124491171954795	0.002398302713409254
227	ALY-2_SYS721_t227.tif	227	'0'	T_227	0.0030391819597462687	0.003289022618612957	0.0030391819597462687	0.004175162183912876
229	ALY-2_SYS721_t229.tif	229	'0'	T_229	0.002628920855279571	0.003324985872299546	0.002628920855279571	0.004061008131761882
237	ALY-2_SYS721_t237.tif	237	'0'	T_237	0.0032701928796400864	0.0027455544907845917	0.0032701928796400864	0.006163547986017015
243	ALY-2_SYS721_t243.tif	243	'0'	T_243	0.0032060219598996067	0.0028483482540819552	0.0032060219598996067	0.009202877049922184
247	ALY-2_SYS721_t247.tif	247	'0'	T_247	0.0031322053436257293	0.0033843587953123655	0.0031322053436257293	0.008705222985121002
248	ALY-2_SYS721_t248.tif	248	'0'	T_248	0.0028073157098323516	0.002602709802465195	0.0028073157098323516	0.0064458132116510325
259	ALY-2_SYS721_t259.tif	259	'0'	T_259	0.002545355615536227	0.0028957456572256245	0.002545355615536227	0.007950664184598746
