# Supplementary material for: AUTOENCODIX: a generalized and versatile framework to train and evaluate autoencoders for biological representation learning and beyond
Source: Nat Comput Sci. 2025 Dec 9;6(1):96–108. doi: 10.1038/s43588-025-00916-4 (PMC12855006; doi:10.1038/s43588-025-00916-4)
Supplement: Supplementary file 7 — Statistical source data. [file 43588_2025_916_MOESM7_ESM.zip › Source_Data_Fig5_FigS5-6/Exp5_MSE_xmodale_plotdata_test.csv]

sample_ids	img_paths	extra_class_labels	CANCER_TYPE_ACRONYM	sample_ids	mse	mse_predict_img	mse_xmodale	mse_pure
TCGA-A1-A0SH-01	12_label_0.png	Breast Cancer	BRCA	TCGA-A1-A0SH-01	0.048704994022731644	0.025582085315743942	0.048704994022731644	0.037605852466599386
TCGA-A2-A04P-01	22_label_0.png	Breast Cancer	BRCA	TCGA-A2-A04P-01	0.15829894902201075	0.03148360155949635	0.15829894902201075	0.08610220528162246
TCGA-A2-A0CK-01	31_label_0.png	Breast Cancer	BRCA	TCGA-A2-A0CK-01	0.14247748011582084	0.031972209456699346	0.14247748011582084	0.08260371611880046
TCGA-A2-A0CM-01	33_label_0.png	Breast Cancer	BRCA	TCGA-A2-A0CM-01	0.08585304104791425	0.04904019037149174	0.08585304104791425	0.05999425926927143
TCGA-A2-A0CZ-01	44_label_0.png	Breast Cancer	BRCA	TCGA-A2-A0CZ-01	0.0928264181745002	0.03264315782992118	0.0928264181745002	0.07663603692089582
TCGA-A2-A0EN-01	51_label_0.png	Breast Cancer	BRCA	TCGA-A2-A0EN-01	0.10121641165657441	0.05712613913518839	0.10121641165657441	0.08198440053104575
TCGA-A2-A0EO-01	52_label_0.png	Breast Cancer	BRCA	TCGA-A2-A0EO-01	0.1562181049656382	0.03354465905541138	0.1562181049656382	0.1170840054005671
TCGA-A2-A0ES-01	56_label_0.png	Breast Cancer	BRCA	TCGA-A2-A0ES-01	0.09790879709727028	0.034108989030661285	0.09790879709727028	0.12795648383434255
TCGA-A2-A0EU-01	58_label_0.png	Breast Cancer	BRCA	TCGA-A2-A0EU-01	0.1267585972042003	0.033715202686466744	0.1267585972042003	0.06417313578311226
TCGA-A2-A0EV-01	59_label_0.png	Breast Cancer	BRCA	TCGA-A2-A0EV-01	0.11327513756728182	0.04042048130526721	0.11327513756728182	0.061469045108852365
TCGA-A2-A0ST-01	63_label_0.png	Breast Cancer	BRCA	TCGA-A2-A0ST-01	0.05689695669934641	0.048532603145424846	0.05689695669934641	0.06886856542555747
TCGA-A2-A0SX-01	67_label_0.png	Breast Cancer	BRCA	TCGA-A2-A0SX-01	0.0485522545415225	0.028802838001009228	0.0485522545415225	0.06390505604815455
TCGA-A2-A0T0-01	69_label_0.png	Breast Cancer	BRCA	TCGA-A2-A0T0-01	0.07359443708549596	0.04586861123125721	0.07359443708549596	0.07470269097222224
TCGA-A2-A0T1-01	70_label_0.png	Breast Cancer	BRCA	TCGA-A2-A0T1-01	0.06987705299644367	0.051061663482795075	0.06987705299644367	0.10975664407920031
TCGA-A2-A0YF-01	80_label_0.png	Breast Cancer	BRCA	TCGA-A2-A0YF-01	0.06561449097102076	0.04155680807862361	0.06561449097102076	0.05337707026744521
TCGA-A2-A0YT-01	88_label_0.png	Breast Cancer	BRCA	TCGA-A2-A0YT-01	0.05299117226547481	0.0349676318903787	0.05299117226547481	0.06311111186202423
TCGA-A2-A1G6-01	96_label_0.png	Breast Cancer	BRCA	TCGA-A2-A1G6-01	0.10841329056132257	0.04349030045535371	0.10841329056132257	0.05756246846164936
TCGA-A2-A25E-01	102_label_0.png	Breast Cancer	BRCA	TCGA-A2-A25E-01	0.12793123813557286	0.03865551260332565	0.12793123813557286	0.09956302488826413
TCGA-A2-A3XV-01	109_label_0.png	Breast Cancer	BRCA	TCGA-A2-A3XV-01	0.08885368608227603	0.08773662398476548	0.08885368608227603	0.11481242941416764
TCGA-A7-A13G-01	134_label_0.png	Breast Cancer	BRCA	TCGA-A7-A13G-01	0.09615403330449826	0.03310033250432526	0.09615403330449826	0.07208593149269513
TCGA-A8-A06Q-01	166_label_0.png	Breast Cancer	BRCA	TCGA-A8-A06Q-01	0.08456748155757401	0.030354160659361785	0.08456748155757401	0.06790843665897732
TCGA-A8-A076-01	174_label_0.png	Breast Cancer	BRCA	TCGA-A8-A076-01	0.07600101598543829	0.04016453632617262	0.07600101598543829	0.08796828443387159
TCGA-A8-A079-01	175_label_0.png	Breast Cancer	BRCA	TCGA-A8-A079-01	0.07977481617647059	0.04353126652008843	0.07977481617647059	0.07167558375985197
TCGA-A8-A07B-01	176_label_0.png	Breast Cancer	BRCA	TCGA-A8-A07B-01	0.07082077806612841	0.03868128394127259	0.07082077806612841	0.07001721843762015
TCGA-A8-A07L-01	183_label_0.png	Breast Cancer	BRCA	TCGA-A8-A07L-01	0.09703503835664168	0.03990717587586505	0.09703503835664168	0.06275331302864283
TCGA-A8-A08A-01	196_label_0.png	Breast Cancer	BRCA	TCGA-A8-A08A-01	0.07003275482987313	0.03869159773284314	0.07003275482987313	0.05971873047625913
TCGA-A8-A08L-01	203_label_0.png	Breast Cancer	BRCA	TCGA-A8-A08L-01	0.11538455762206844	0.039523023746876204	0.11538455762206844	0.07129689827830642
TCGA-A8-A090-01	210_label_0.png	Breast Cancer	BRCA	TCGA-A8-A090-01	0.06573136684207997	0.0307118956651288	0.06573136684207997	0.0856959575343618
TCGA-A8-A091-01	211_label_0.png	Breast Cancer	BRCA	TCGA-A8-A091-01	0.0798642912281334	0.03440299404075356	0.0798642912281334	0.06678931705954441
TCGA-A8-A097-01	217_label_0.png	Breast Cancer	BRCA	TCGA-A8-A097-01	0.11284584805123031	0.04113649948337178	0.11284584805123031	0.10604494064782775
TCGA-A8-A09A-01	219_label_0.png	Breast Cancer	BRCA	TCGA-A8-A09A-01	0.08022715497044405	0.0319705724661188	0.08022715497044405	0.0774537137158785
TCGA-A8-A09Q-01	227_label_0.png	Breast Cancer	BRCA	TCGA-A8-A09Q-01	0.06304933424043638	0.0446518504000865	0.06304933424043638	0.05221417243367935
TCGA-AC-A2QH-01	256_label_0.png	Breast Cancer	BRCA	TCGA-AC-A2QH-01	0.1194971322628316	0.040731975081699345	0.1194971322628316	0.06964374804762591
TCGA-AC-A2QI-01	257_label_0.png	Breast Cancer	BRCA	TCGA-AC-A2QI-01	0.1347282482999327	0.04614256310673779	0.1347282482999327	0.12405960147539408
TCGA-AC-A2QJ-01	258_label_0.png	Breast Cancer	BRCA	TCGA-AC-A2QJ-01	0.14323392745578623	0.040978548665176855	0.14323392745578623	0.11468843488682237
TCGA-AC-A62Y-01	278_label_0.png	Breast Cancer	BRCA	TCGA-AC-A62Y-01	0.0914442161668589	0.03301732281454249	0.0914442161668589	0.11488031571390811
TCGA-AN-A03X-01	289_label_0.png	Breast Cancer	BRCA	TCGA-AN-A03X-01	0.12353520505935217	0.06111003355079777	0.12353520505935217	0.11131158989331028
TCGA-AN-A04D-01	296_label_0.png	Breast Cancer	BRCA	TCGA-AN-A04D-01	0.13735532157103036	0.0431590163638985	0.13735532157103036	0.1646238450956363
TCGA-AN-A0FN-01	309_label_0.png	Breast Cancer	BRCA	TCGA-AN-A0FN-01	0.08319923527008843	0.03139615397323145	0.08319923527008843	0.0432970492118416
TCGA-AN-A0FW-01	313_label_0.png	Breast Cancer	BRCA	TCGA-AN-A0FW-01	0.0592848153354479	0.03452957170919839	0.0592848153354479	0.054849776077710494
TCGA-AN-A0XL-01	318_label_0.png	Breast Cancer	BRCA	TCGA-AN-A0XL-01	0.12911402390306614	0.03945491592776816	0.12911402390306614	0.11183898245266244
TCGA-AN-A0XP-01	321_label_0.png	Breast Cancer	BRCA	TCGA-AN-A0XP-01	0.061287395472895044	0.03333715548106497	0.061287395472895044	0.04201074631752211
TCGA-AN-A0XT-01	324_label_0.png	Breast Cancer	BRCA	TCGA-AN-A0XT-01	0.06744102703887928	0.052627414936562866	0.06744102703887928	0.06378136939518454
TCGA-AO-A0JF-01	350_label_0.png	Breast Cancer	BRCA	TCGA-AO-A0JF-01	0.108299910190792	0.05985000510620915	0.108299910190792	0.0874459079740965
TCGA-AO-A126-01	358_label_0.png	Breast Cancer	BRCA	TCGA-AO-A126-01	0.12496956549163785	0.06900167603806229	0.12496956549163785	0.15493068696534987
TCGA-AO-A12G-01	366_label_0.png	Breast Cancer	BRCA	TCGA-AO-A12G-01	0.06130964878292003	0.03836670766652249	0.06130964878292003	0.06964524611928104
TCGA-AO-A12H-01	367_label_0.png	Breast Cancer	BRCA	TCGA-AO-A12H-01	0.08494223600898693	0.035945790080738185	0.08494223600898693	0.1123523104094579
TCGA-AO-A1KO-01	368_label_0.png	Breast Cancer	BRCA	TCGA-AO-A1KO-01	0.08604771902633601	0.04516071417844099	0.08604771902633601	0.04317176686851211
TCGA-AR-A0TT-01	387_label_0.png	Breast Cancer	BRCA	TCGA-AR-A0TT-01	0.07534903943194926	0.03974759933078624	0.07534903943194926	0.05065813404099385
TCGA-AR-A1AK-01	402_label_0.png	Breast Cancer	BRCA	TCGA-AR-A1AK-01	0.12671092548539026	0.04601731455449827	0.12671092548539026	0.06835146413038254
TCGA-AR-A1AX-01	415_label_0.png	Breast Cancer	BRCA	TCGA-AR-A1AX-01	0.1500538892793637	0.037134928573144946	0.1500538892793637	0.09404634034986545
TCGA-AR-A1AY-01	416_label_0.png	Breast Cancer	BRCA	TCGA-AR-A1AY-01	0.07682165888720685	0.04105316690095155	0.07682165888720685	0.08438709721020762
TCGA-AR-A24M-01	420_label_0.png	Breast Cancer	BRCA	TCGA-AR-A24M-01	0.06864881821294694	0.041828311977364474	0.06864881821294694	0.07702582089821222
TCGA-AR-A24O-01	422_label_0.png	Breast Cancer	BRCA	TCGA-AR-A24O-01	0.08081212003796617	0.03170245143094002	0.08081212003796617	0.09679413416714726
TCGA-AR-A24W-01	430_label_0.png	Breast Cancer	BRCA	TCGA-AR-A24W-01	0.07521175374255094	0.031215908544790467	0.07521175374255094	0.07853099994593427
TCGA-AR-A254-01	436_label_0.png	Breast Cancer	BRCA	TCGA-AR-A254-01	0.0777689282667724	0.038699287083093045	0.0777689282667724	0.03177720483107459
TCGA-B6-A0I1-01	450_label_0.png	Breast Cancer	BRCA	TCGA-B6-A0I1-01	0.18519450151384081	0.04325522710616109	0.18519450151384081	0.10556445763047867
TCGA-B6-A0IH-01	461_label_0.png	Breast Cancer	BRCA	TCGA-B6-A0IH-01	0.10807876252523067	0.04570096237024221	0.10807876252523067	0.054661912635765086
TCGA-B6-A0IK-01	463_label_0.png	Breast Cancer	BRCA	TCGA-B6-A0IK-01	0.1307326771854575	0.05417472020977508	0.1307326771854575	0.08497705209534795
TCGA-B6-A0IN-01	465_label_0.png	Breast Cancer	BRCA	TCGA-B6-A0IN-01	0.1333794093617839	0.050782428933583236	0.1333794093617839	0.11037793456843521
TCGA-B6-A0RH-01	471_label_0.png	Breast Cancer	BRCA	TCGA-B6-A0RH-01	0.10341697754469437	0.030501658767060746	0.10341697754469437	0.04568790774581891
TCGA-B6-A0WW-01	486_label_0.png	Breast Cancer	BRCA	TCGA-B6-A0WW-01	0.11663848489763552	0.032138991013071896	0.11663848489763552	0.09703255283424643
TCGA-B6-A1KC-01	495_label_0.png	Breast Cancer	BRCA	TCGA-B6-A1KC-01	0.09400859945693965	0.053264842548539026	0.09400859945693965	0.07881412047049212
TCGA-B6-A1KN-01	498_label_0.png	Breast Cancer	BRCA	TCGA-B6-A1KN-01	0.15171652354262782	0.039076797385620914	0.15171652354262782	0.0903548740268166
TCGA-B6-A409-01	505_label_0.png	Breast Cancer	BRCA	TCGA-B6-A409-01	0.16385476739715493	0.03833769613850442	0.16385476739715493	0.11164654219530949
TCGA-BH-A0BA-01	521_label_0.png	Breast Cancer	BRCA	TCGA-BH-A0BA-01	0.07927046538590926	0.028762581549163786	0.07927046538590926	0.05337927419742407
TCGA-BH-A0BR-01	532_label_0.png	Breast Cancer	BRCA	TCGA-BH-A0BR-01	0.06654778585760285	0.04661276236904076	0.06654778585760285	0.06382194498510188
TCGA-BH-A0C0-01	538_label_0.png	Breast Cancer	BRCA	TCGA-BH-A0C0-01	0.07317935109092658	0.04475555900975586	0.07317935109092658	0.05458497783304499
TCGA-BH-A0DX-01	555_label_0.png	Breast Cancer	BRCA	TCGA-BH-A0DX-01	0.07763120329320453	0.033675892385140335	0.07763120329320453	0.05020382410010573
TCGA-BH-A0E7-01	561_label_0.png	Breast Cancer	BRCA	TCGA-BH-A0E7-01	0.11347892787629757	0.030495249723663978	0.11347892787629757	0.063164824676807
TCGA-BH-A0EB-01	564_label_0.png	Breast Cancer	BRCA	TCGA-BH-A0EB-01	0.09460976172025184	0.038855533328527495	0.09460976172025184	0.09423356551566706
TCGA-BH-A0EE-01	565_label_0.png	Breast Cancer	BRCA	TCGA-BH-A0EE-01	0.07796407932045367	0.027485176975201846	0.07796407932045367	0.06494575779147443
TCGA-BH-A0HI-01	578_label_0.png	Breast Cancer	BRCA	TCGA-BH-A0HI-01	0.08239591968834102	0.030846594458861974	0.08239591968834102	0.09625184724625144
TCGA-BH-A0WA-01	594_label_0.png	Breast Cancer	BRCA	TCGA-BH-A0WA-01	0.15898720969699154	0.04166765411740676	0.15898720969699154	0.10497040651432142
TCGA-BH-A18G-01	596_label_0.png	Breast Cancer	BRCA	TCGA-BH-A18G-01	0.16036293507905613	0.034063829116205306	0.16036293507905613	0.06113453960015379
TCGA-BH-A18I-01	598_label_0.png	Breast Cancer	BRCA	TCGA-BH-A18I-01	0.15660797905252788	0.052021251591935797	0.15660797905252788	0.10308964325619954
TCGA-BH-A18J-01	599_label_0.png	Breast Cancer	BRCA	TCGA-BH-A18J-01	0.12710922481737794	0.048921741337466365	0.12710922481737794	0.05170536872837371
TCGA-BH-A18L-01	601_label_0.png	Breast Cancer	BRCA	TCGA-BH-A18L-01	0.14736254160058632	0.03076579996275471	0.14736254160058632	0.0508766985654556
TCGA-BH-A18M-01	602_label_0.png	Breast Cancer	BRCA	TCGA-BH-A18M-01	0.11445467563557286	0.02888682387783545	0.11445467563557286	0.0725642931805075
TCGA-BH-A202-01	637_label_0.png	Breast Cancer	BRCA	TCGA-BH-A202-01	0.11626719966479239	0.051215916053921576	0.11626719966479239	0.13329885140330644
TCGA-BH-A28O-01	642_label_0.png	Breast Cancer	BRCA	TCGA-BH-A28O-01	0.09224212517421185	0.046036211282920035	0.09224212517421185	0.07382522647539408
TCGA-C8-A12K-01	654_label_0.png	Breast Cancer	BRCA	TCGA-C8-A12K-01	0.1298137848123318	0.053167670637495196	0.1298137848123318	0.13301895980512302
TCGA-C8-A12L-01	655_label_0.png	Breast Cancer	BRCA	TCGA-C8-A12L-01	0.08909265667051133	0.03430735023788928	0.08909265667051133	0.07220128676470587
TCGA-C8-A132-01	670_label_0.png	Breast Cancer	BRCA	TCGA-C8-A132-01	0.12376203338259323	0.041622220119665515	0.12376203338259323	0.060653801272347166
TCGA-C8-A1HE-01	676_label_0.png	Breast Cancer	BRCA	TCGA-C8-A1HE-01	0.09582624846813725	0.04522368575187428	0.09582624846813725	0.10351098060241253
TCGA-C8-A1HJ-01	680_label_0.png	Breast Cancer	BRCA	TCGA-C8-A1HJ-01	0.14017398656766628	0.048175532697760474	0.14017398656766628	0.06180646791498462
TCGA-C8-A1HO-01	685_label_0.png	Breast Cancer	BRCA	TCGA-C8-A1HO-01	0.14915036058847558	0.07488574857026145	0.14915036058847558	0.08255940098159362
TCGA-C8-A275-01	693_label_0.png	Breast Cancer	BRCA	TCGA-C8-A275-01	0.09828269550773741	0.03000968302455786	0.09828269550773741	0.03631906523332372
TCGA-C8-A8HQ-01	700_label_0.png	Breast Cancer	BRCA	TCGA-C8-A8HQ-01	0.12426115030877546	0.03648698066849289	0.12426115030877546	0.09035795277056902
TCGA-D8-A1JA-01	712_label_0.png	Breast Cancer	BRCA	TCGA-D8-A1JA-01	0.1250856979587178	0.05206659923466936	0.1250856979587178	0.08458616427575932
TCGA-D8-A1XB-01	736_label_0.png	Breast Cancer	BRCA	TCGA-D8-A1XB-01	0.10451091902753748	0.04159611837995002	0.10451091902753748	0.12198055210135525
TCGA-D8-A1XK-01	742_label_0.png	Breast Cancer	BRCA	TCGA-D8-A1XK-01	0.05155894442642253	0.04389764078118993	0.05155894442642253	0.044050669363946554
TCGA-D8-A1XQ-01	746_label_0.png	Breast Cancer	BRCA	TCGA-D8-A1XQ-01	0.09572203674668396	0.03531756866349481	0.09572203674668396	0.06386559931877162
TCGA-D8-A1Y0-01	755_label_0.png	Breast Cancer	BRCA	TCGA-D8-A1Y0-01	0.07809204993271818	0.03644321745242214	0.07809204993271818	0.09782781487288543
TCGA-E2-A108-01	781_label_0.png	Breast Cancer	BRCA	TCGA-E2-A108-01	0.12595064097943098	0.03893645547986351	0.12595064097943098	0.07205534304714534
TCGA-E2-A14P-01	790_label_0.png	Breast Cancer	BRCA	TCGA-E2-A14P-01	0.09429632683342945	0.047315538194444444	0.09429632683342945	0.06139381863345828
TCGA-E2-A15A-01	809_label_0.png	Breast Cancer	BRCA	TCGA-E2-A15A-01	0.14544856170102843	0.03538049518214148	0.14544856170102843	0.0702725288951365
TCGA-E2-A1B4-01	829_label_0.png	Breast Cancer	BRCA	TCGA-E2-A1B4-01	0.1000005218846117	0.04011361315359477	0.1000005218846117	0.14277900552071318
TCGA-E2-A1IJ-01	839_label_0.png	Breast Cancer	BRCA	TCGA-E2-A1IJ-01	0.10185857753027681	0.030151016135620917	0.10185857753027681	0.038008905078575544
TCGA-E2-A1IN-01	842_label_0.png	Breast Cancer	BRCA	TCGA-E2-A1IN-01	0.10214408595852557	0.0320159013360246	0.10214408595852557	0.06445917735966936
TCGA-E2-A1IU-01	844_label_0.png	Breast Cancer	BRCA	TCGA-E2-A1IU-01	0.08638086913687043	0.023928612192425994	0.08638086913687043	0.04932586400062476
TCGA-E9-A1NC-01	874_label_0.png	Breast Cancer	BRCA	TCGA-E9-A1NC-01	0.13519346149918302	0.04270882142685506	0.13519346149918302	0.14828221116878124
TCGA-E9-A1RA-01	889_label_0.png	Breast Cancer	BRCA	TCGA-E9-A1RA-01	0.08220943417195309	0.04072063253916763	0.08220943417195309	0.05152210462922914
TCGA-E9-A1RE-01	893_label_0.png	Breast Cancer	BRCA	TCGA-E9-A1RE-01	0.1249338558186755	0.04097918318675509	0.1249338558186755	0.11529197754469435
TCGA-E9-A1RI-01	897_label_0.png	Breast Cancer	BRCA	TCGA-E9-A1RI-01	0.13039645959486737	0.03660697282896001	0.13039645959486737	0.1057891345876586
TCGA-E9-A22E-01	905_label_0.png	Breast Cancer	BRCA	TCGA-E9-A22E-01	0.059847684784698194	0.04704709051206267	0.059847684784698194	0.058307107692954635
TCGA-E9-A248-01	912_label_0.png	Breast Cancer	BRCA	TCGA-E9-A248-01	0.09562203389321414	0.06836752240724722	0.09562203389321414	0.07206486837995002
TCGA-E9-A5UP-01	925_label_0.png	Breast Cancer	BRCA	TCGA-E9-A5UP-01	0.12882371338547674	0.04827864057694156	0.12882371338547674	0.08986143400374855
TCGA-E9-A6HE-01	926_label_0.png	Breast Cancer	BRCA	TCGA-E9-A6HE-01	0.09013397040801616	0.08125618001489812	0.09013397040801616	0.08990756259611687
TCGA-EW-A1IW-01	927_label_0.png	Breast Cancer	BRCA	TCGA-EW-A1IW-01	0.1175407332816705	0.055953547013168015	0.1175407332816705	0.07190892625432527
TCGA-EW-A1OZ-01	940_label_0.png	Breast Cancer	BRCA	TCGA-EW-A1OZ-01	0.0926236566164456	0.03806493446030373	0.0926236566164456	0.07105887384059016
TCGA-EW-A424-01	964_label_0.png	Breast Cancer	BRCA	TCGA-EW-A424-01	0.1054248516195694	0.03915100637375048	0.1054248516195694	0.10967376955377739
TCGA-EW-A6S9-01	965_label_0.png	Breast Cancer	BRCA	TCGA-EW-A6S9-01	0.12714214484813532	0.052376373420078816	0.12714214484813532	0.1064664694768839
TCGA-EW-A6SD-01	969_label_0.png	Breast Cancer	BRCA	TCGA-EW-A6SD-01	0.12606144196342753	0.03754252796400423	0.12606144196342753	0.11690117307646097
TCGA-GM-A2DH-01	978_label_0.png	Breast Cancer	BRCA	TCGA-GM-A2DH-01	0.1149127476511438	0.04292644355536332	0.1149127476511438	0.10362525831410996
TCGA-LD-A74U-01	997_label_0.png	Breast Cancer	BRCA	TCGA-LD-A74U-01	0.13516020355752595	0.031615585802335644	0.13516020355752595	0.09361629616613802
TCGA-LL-A7T0-01	1017_label_0.png	Breast Cancer	BRCA	TCGA-LL-A7T0-01	0.1169275826905517	0.04846938752523068	0.1169275826905517	0.09162959784097463
TCGA-OL-A5RV-01	1023_label_0.png	Breast Cancer	BRCA	TCGA-OL-A5RV-01	0.12743865039888502	0.049108512200836216	0.12743865039888502	0.08556176560697809
TCGA-PL-A8LZ-01	1044_label_0.png	Breast Cancer	BRCA	TCGA-PL-A8LZ-01	0.1341122930483468	0.03888596783688966	0.1341122930483468	0.03995151354046521
TCGA-18-3419-01	1075_label_1.png	Non-Small Cell Lung Cancer	LUSC	TCGA-18-3419-01	0.026008134641724336	0.018195206621251445	0.026008134641724336	0.03321602193267013
TCGA-18-4086-01	1078_label_1.png	Non-Small Cell Lung Cancer	LUSC	TCGA-18-4086-01	0.02172826031454248	0.018541997068435217	0.02172826031454248	0.045144100225874666
TCGA-21-5784-01	1091_label_1.png	Non-Small Cell Lung Cancer	LUSC	TCGA-21-5784-01	0.09594301921136102	0.015475504463427527	0.09594301921136102	0.01741072394031142
TCGA-22-4595-01	1104_label_1.png	Non-Small Cell Lung Cancer	LUSC	TCGA-22-4595-01	0.02839588814999039	0.01474120155108612	0.02839588814999039	0.040075729587178005
TCGA-22-4604-01	1108_label_1.png	Non-Small Cell Lung Cancer	LUSC	TCGA-22-4604-01	0.0641766312836409	0.016801755935217225	0.0641766312836409	0.03662272323144944
TCGA-22-4607-01	1110_label_1.png	Non-Small Cell Lung Cancer	LUSC	TCGA-22-4607-01	0.04290020289672242	0.015753342314254133	0.04290020289672242	0.04148202839653018
TCGA-22-5474-01	1116_label_1.png	Non-Small Cell Lung Cancer	LUSC	TCGA-22-5474-01	0.043198454320453675	0.012027063659409844	0.043198454320453675	0.01328320237408689
TCGA-22-5483-01	1123_label_1.png	Non-Small Cell Lung Cancer	LUSC	TCGA-22-5483-01	0.019704587027825834	0.01623678768382353	0.019704587027825834	0.014836169532151097
TCGA-34-5241-01	1157_label_1.png	Non-Small Cell Lung Cancer	LUSC	TCGA-34-5241-01	0.035961867130430605	0.01132184736639754	0.035961867130430605	0.04856758067810457
TCGA-37-4132-01	1171_label_1.png	Non-Small Cell Lung Cancer	LUSC	TCGA-37-4132-01	0.08150944047962322	0.015225912209246446	0.08150944047962322	0.022719717176086125
TCGA-37-5819-01	1175_label_1.png	Non-Small Cell Lung Cancer	LUSC	TCGA-37-5819-01	0.058607412864042675	0.014050395280661286	0.058607412864042675	0.02241250735894848
TCGA-39-5030-01	1187_label_1.png	Non-Small Cell Lung Cancer	LUSC	TCGA-39-5030-01	0.05624459342560554	0.012950202446174548	0.05624459342560554	0.023319050965974628
TCGA-43-2581-01	1196_label_1.png	Non-Small Cell Lung Cancer	LUSC	TCGA-43-2581-01	0.02153562481978085	0.015880126483804307	0.02153562481978085	0.03484268745794887
TCGA-43-8118-01	1211_label_1.png	Non-Small Cell Lung Cancer	LUSC	TCGA-43-8118-01	0.024674512957756634	0.011347874014802	0.024674512957756634	0.02340763243103614
TCGA-52-7622-01	1226_label_1.png	Non-Small Cell Lung Cancer	LUSC	TCGA-52-7622-01	0.069501517595396	0.02811055994088812	0.069501517595396	0.049818432964484814
TCGA-56-8624-01	1258_label_1.png	Non-Small Cell Lung Cancer	LUSC	TCGA-56-8624-01	0.017515393718762016	0.017884242238562092	0.017515393718762016	0.03715709177359669
TCGA-56-8628-01	1261_label_1.png	Non-Small Cell Lung Cancer	LUSC	TCGA-56-8628-01	0.04632075854238754	0.01308256214556901	0.04632075854238754	0.026376052029267592
TCGA-60-2704-01	1288_label_1.png	Non-Small Cell Lung Cancer	LUSC	TCGA-60-2704-01	0.06368921733828335	0.02168720789480008	0.06368921733828335	0.06383331756415801
TCGA-60-2713-01	1295_label_1.png	Non-Small Cell Lung Cancer	LUSC	TCGA-60-2713-01	0.02598693636461938	0.01102065236327374	0.02598693636461938	0.034588664816416766
TCGA-63-A5M9-01	1313_label_1.png	Non-Small Cell Lung Cancer	LUSC	TCGA-63-A5M9-01	0.04461617827277971	0.017835699460544023	0.04461617827277971	0.025372505466647446
TCGA-63-A5MG-01	1315_label_1.png	Non-Small Cell Lung Cancer	LUSC	TCGA-63-A5MG-01	0.028103351175028837	0.012148174680411381	0.028103351175028837	0.025518971068819687
TCGA-66-2778-01	1352_label_1.png	Non-Small Cell Lung Cancer	LUSC	TCGA-66-2778-01	0.04078531619449251	0.012322037347414456	0.04078531619449251	0.0243695108251634
TCGA-66-2790-01	1362_label_1.png	Non-Small Cell Lung Cancer	LUSC	TCGA-66-2790-01	0.014410405553152634	0.01387436622933487	0.014410405553152634	0.02139187752306805
TCGA-68-8251-01	1373_label_1.png	Non-Small Cell Lung Cancer	LUSC	TCGA-68-8251-01	0.05919063581314879	0.01727468852124183	0.05919063581314879	0.03847537230272011
TCGA-6A-AB49-01	1376_label_1.png	Non-Small Cell Lung Cancer	LUSC	TCGA-6A-AB49-01	0.03202095122669166	0.012750838769944251	0.03202095122669166	0.017720824772923877
TCGA-70-6723-01	1378_label_1.png	Non-Small Cell Lung Cancer	LUSC	TCGA-70-6723-01	0.04609653213307382	0.01498105821679162	0.04609653213307382	0.04303502183655325
TCGA-77-7140-01	1385_label_1.png	Non-Small Cell Lung Cancer	LUSC	TCGA-77-7140-01	0.019443633458285273	0.01415570333525567	0.019443633458285273	0.03560290813629373
TCGA-77-7465-01	1392_label_1.png	Non-Small Cell Lung Cancer	LUSC	TCGA-77-7465-01	0.04894083330329681	0.013379537017012689	0.04894083330329681	0.05179999128940792
TCGA-77-A5G3-01	1414_label_1.png	Non-Small Cell Lung Cancer	LUSC	TCGA-77-A5G3-01	0.026142165122789312	0.013074384701797385	0.026142165122789312	0.026300600279940405
TCGA-85-6175-01	1422_label_1.png	Non-Small Cell Lung Cancer	LUSC	TCGA-85-6175-01	0.013937991097174165	0.015891029742166475	0.013937991097174165	0.02286358461889658
TCGA-85-7843-01	1431_label_1.png	Non-Small Cell Lung Cancer	LUSC	TCGA-85-7843-01	0.06774773374423299	0.014979079560745866	0.06774773374423299	0.04768215650230681
TCGA-85-8052-01	1436_label_1.png	Non-Small Cell Lung Cancer	LUSC	TCGA-85-8052-01	0.03183763831819492	0.01358576028450596	0.03183763831819492	0.026215844717176084
TCGA-85-A4QQ-01	1462_label_1.png	Non-Small Cell Lung Cancer	LUSC	TCGA-85-A4QQ-01	0.059632405505094195	0.015859956957660515	0.059632405505094195	0.04817299085688197
TCGA-85-A511-01	1467_label_1.png	Non-Small Cell Lung Cancer	LUSC	TCGA-85-A511-01	0.021871192870530565	0.013429506529940408	0.021871192870530565	0.02974560941104383
TCGA-85-A512-01	1468_label_1.png	Non-Small Cell Lung Cancer	LUSC	TCGA-85-A512-01	0.05680165456194733	0.012827585844386775	0.05680165456194733	0.020151049926710882
TCGA-92-8064-01	1483_label_1.png	Non-Small Cell Lung Cancer	LUSC	TCGA-92-8064-01	0.017372224625144175	0.01409910701412918	0.017372224625144175	0.03310882157703768
TCGA-96-8170-01	1497_label_1.png	Non-Small Cell Lung Cancer	LUSC	TCGA-96-8170-01	0.026938294466070743	0.020001524353613992	0.026938294466070743	0.04484120815912149
TCGA-98-7454-01	1499_label_1.png	Non-Small Cell Lung Cancer	LUSC	TCGA-98-7454-01	0.052041041906958865	0.03313484822544214	0.052041041906958865	0.01833846582444252
TCGA-98-8021-01	1501_label_1.png	Non-Small Cell Lung Cancer	LUSC	TCGA-98-8021-01	0.07309265066320647	0.010908124279123415	0.07309265066320647	0.04456673815359477
TCGA-98-8023-01	1503_label_1.png	Non-Small Cell Lung Cancer	LUSC	TCGA-98-8023-01	0.045032146590253744	0.019257031550365244	0.045032146590253744	0.059616444846933875
TCGA-98-A53A-01	1506_label_1.png	Non-Small Cell Lung Cancer	LUSC	TCGA-98-A53A-01	0.023131930928008457	0.017470211276912725	0.023131930928008457	0.03140605851715686
TCGA-98-A53D-01	1509_label_1.png	Non-Small Cell Lung Cancer	LUSC	TCGA-98-A53D-01	0.04583412179209919	0.01676665074730873	0.04583412179209919	0.055874742436803154
TCGA-98-A53H-01	1510_label_1.png	Non-Small Cell Lung Cancer	LUSC	TCGA-98-A53H-01	0.05508373432093426	0.02040974324778931	0.05508373432093426	0.028567490568531334
TCGA-L3-A4E7-01	1514_label_1.png	Non-Small Cell Lung Cancer	LUSC	TCGA-L3-A4E7-01	0.05484368241782007	0.016836125228277585	0.05484368241782007	0.03535536962946943
TCGA-05-4398-01	1558_label_1.png	Non-Small Cell Lung Cancer	LUAD	TCGA-05-4398-01	0.03906397929882738	0.01845727154219531	0.03906397929882738	0.04994979019487697
TCGA-05-5425-01	1577_label_1.png	Non-Small Cell Lung Cancer	LUAD	TCGA-05-5425-01	0.027588318645472894	0.01318427332636486	0.027588318645472894	0.02381596771674356
TCGA-05-5428-01	1578_label_1.png	Non-Small Cell Lung Cancer	LUAD	TCGA-05-5428-01	0.06342985945910226	0.016875428020472896	0.06342985945910226	0.029703272929882736
TCGA-44-6775-01	1613_label_1.png	Non-Small Cell Lung Cancer	LUAD	TCGA-44-6775-01	0.016028792261389847	0.01280455533929258	0.016028792261389847	0.028237535593281425
TCGA-44-6776-01	1614_label_1.png	Non-Small Cell Lung Cancer	LUAD	TCGA-44-6776-01	0.066609041594579	0.0172670554894752	0.066609041594579	0.04035680011894463
TCGA-44-6778-01	1616_label_1.png	Non-Small Cell Lung Cancer	LUAD	TCGA-44-6778-01	0.06646281628460209	0.014748158761053442	0.06646281628460209	0.016114944522539407
TCGA-44-7672-01	1626_label_1.png	Non-Small Cell Lung Cancer	LUAD	TCGA-44-7672-01	0.02087462604527105	0.014769646139705883	0.02087462604527105	0.047821702440167244
TCGA-44-A47B-01	1632_label_1.png	Non-Small Cell Lung Cancer	LUAD	TCGA-44-A47B-01	0.014998212826797386	0.012044056823096887	0.014998212826797386	0.04116100553272779
TCGA-49-4507-01	1644_label_1.png	Non-Small Cell Lung Cancer	LUAD	TCGA-49-4507-01	0.04521799758506344	0.013399747843377547	0.04521799758506344	0.040598098537821994
TCGA-49-AARE-01	1660_label_1.png	Non-Small Cell Lung Cancer	LUAD	TCGA-49-AARE-01	0.05493675809784698	0.01328923971549404	0.05493675809784698	0.06295554143838908
TCGA-50-5045-01	1667_label_1.png	Non-Small Cell Lung Cancer	LUAD	TCGA-50-5045-01	0.03900428921568627	0.018358376285563242	0.03900428921568627	0.035348243464052284
TCGA-50-5055-01	1670_label_1.png	Non-Small Cell Lung Cancer	LUAD	TCGA-50-5055-01	0.04346665420150903	0.01513671875	0.04346665420150903	0.03866757226787774
TCGA-50-5941-01	1681_label_1.png	Non-Small Cell Lung Cancer	LUAD	TCGA-50-5941-01	0.07416106110029796	0.036585226385284504	0.07416106110029796	0.05617352700884275
TCGA-55-6984-01	1721_label_1.png	Non-Small Cell Lung Cancer	LUAD	TCGA-55-6984-01	0.021083999393262207	0.018604266538110342	0.021083999393262207	0.03438152168036332
TCGA-55-7574-01	1731_label_1.png	Non-Small Cell Lung Cancer	LUAD	TCGA-55-7574-01	0.01576393394367551	0.0178934784698193	0.01576393394367551	0.017144915717512497
TCGA-55-7914-01	1745_label_1.png	Non-Small Cell Lung Cancer	LUAD	TCGA-55-7914-01	0.022952248684400232	0.01886834766075548	0.022952248684400232	0.02703344642084775
TCGA-55-8097-01	1756_label_1.png	Non-Small Cell Lung Cancer	LUAD	TCGA-55-8097-01	0.056816410004565554	0.01699529628027682	0.056816410004565554	0.05209836285923683
TCGA-55-8505-01	1766_label_1.png	Non-Small Cell Lung Cancer	LUAD	TCGA-55-8505-01	0.015317103097366398	0.01475368923611111	0.015317103097366398	0.036881450343617846
TCGA-55-8506-01	1767_label_1.png	Non-Small Cell Lung Cancer	LUAD	TCGA-55-8506-01	0.05910232092224144	0.015461800299163782	0.05910232092224144	0.03232371563821607
TCGA-55-8621-01	1780_label_1.png	Non-Small Cell Lung Cancer	LUAD	TCGA-55-8621-01	0.0348057838331411	0.013208820675941944	0.0348057838331411	0.03247029012278931
TCGA-55-A48Z-01	1783_label_1.png	Non-Small Cell Lung Cancer	LUAD	TCGA-55-A48Z-01	0.024706584456699345	0.011169659806324492	0.024706584456699345	0.043845001772154946
TCGA-62-8398-01	1795_label_1.png	Non-Small Cell Lung Cancer	LUAD	TCGA-62-8398-01	0.022309207996924263	0.019088567948625526	0.022309207996924263	0.039940809274077275
TCGA-62-A46S-01	1801_label_1.png	Non-Small Cell Lung Cancer	LUAD	TCGA-62-A46S-01	0.021392376880286428	0.014921060259275278	0.021392376880286428	0.029699086589292583
TCGA-62-A470-01	1805_label_1.png	Non-Small Cell Lung Cancer	LUAD	TCGA-62-A470-01	0.06539932432838332	0.011422856443435218	0.06539932432838332	0.026210584570838143
TCGA-62-A472-01	1807_label_1.png	Non-Small Cell Lung Cancer	LUAD	TCGA-62-A472-01	0.02150796868992695	0.014370900014417532	0.02150796868992695	0.03307836078671665
TCGA-64-1676-01	1808_label_1.png	Non-Small Cell Lung Cancer	LUAD	TCGA-64-1676-01	0.037319116295415226	0.014052843257401	0.037319116295415226	0.04379904964436755
TCGA-64-1679-01	1811_label_1.png	Non-Small Cell Lung Cancer	LUAD	TCGA-64-1679-01	0.03401028901143791	0.015196502697279894	0.03401028901143791	0.06133413981401384
TCGA-69-8254-01	1839_label_1.png	Non-Small Cell Lung Cancer	LUAD	TCGA-69-8254-01	0.05203283818122837	0.01873512065671857	0.05203283818122837	0.03968185313341023
TCGA-73-4659-01	1846_label_1.png	Non-Small Cell Lung Cancer	LUAD	TCGA-73-4659-01	0.05639070609861592	0.017272112889273356	0.05639070609861592	0.05354862387663399
TCGA-78-7149-01	1878_label_1.png	Non-Small Cell Lung Cancer	LUAD	TCGA-78-7149-01	0.025782913272539405	0.016743098357602845	0.025782913272539405	0.04180819501513841
TCGA-78-7155-01	1883_label_1.png	Non-Small Cell Lung Cancer	LUAD	TCGA-78-7155-01	0.046317540879709726	0.015906907799884663	0.046317540879709726	0.03546911794742407
TCGA-78-8662-01	1905_label_1.png	Non-Small Cell Lung Cancer	LUAD	TCGA-78-8662-01	0.021443059760668973	0.014133168432814303	0.021443059760668973	0.05532689875889081
TCGA-83-5908-01	1909_label_1.png	Non-Small Cell Lung Cancer	LUAD	TCGA-83-5908-01	0.07895039242719146	0.016636840397923874	0.07895039242719146	0.04702301248317954
TCGA-86-7701-01	1912_label_1.png	Non-Small Cell Lung Cancer	LUAD	TCGA-86-7701-01	0.01521168616037101	0.010262451641195694	0.01521168616037101	0.024578114487216456
TCGA-86-7955-01	1918_label_1.png	Non-Small Cell Lung Cancer	LUAD	TCGA-86-7955-01	0.041778886876441754	0.022367095888600537	0.041778886876441754	0.050323290621395615
TCGA-86-8056-01	1921_label_1.png	Non-Small Cell Lung Cancer	LUAD	TCGA-86-8056-01	0.03034837111928105	0.012855651221885814	0.03034837111928105	0.030511559556420608
TCGA-86-8279-01	1927_label_1.png	Non-Small Cell Lung Cancer	LUAD	TCGA-86-8279-01	0.08713546172145328	0.013761308751441754	0.08713546172145328	0.06595551816008266
TCGA-86-8674-01	1938_label_1.png	Non-Small Cell Lung Cancer	LUAD	TCGA-86-8674-01	0.06329449610726644	0.02717018018910996	0.06329449610726644	0.06818504676686851
TCGA-91-6835-01	1948_label_1.png	Non-Small Cell Lung Cancer	LUAD	TCGA-91-6835-01	0.08009752108564014	0.018796004691705115	0.08009752108564014	0.05776769301470588
TCGA-93-A4JN-01	1963_label_1.png	Non-Small Cell Lung Cancer	LUAD	TCGA-93-A4JN-01	0.0353534285190792	0.022939839845251827	0.0353534285190792	0.05723493142661477
TCGA-93-A4JQ-01	1966_label_1.png	Non-Small Cell Lung Cancer	LUAD	TCGA-93-A4JQ-01	0.08972310829969243	0.016799758506343715	0.08972310829969243	0.06038774524822184
TCGA-95-7944-01	1971_label_1.png	Non-Small Cell Lung Cancer	LUAD	TCGA-95-7944-01	0.02148907196150519	0.011632436292531717	0.02148907196150519	0.031047448697616303
TCGA-95-7948-01	1973_label_1.png	Non-Small Cell Lung Cancer	LUAD	TCGA-95-7948-01	0.01912085345780469	0.01045027378292003	0.01912085345780469	0.01467062322784506
TCGA-95-A4VP-01	1978_label_1.png	Non-Small Cell Lung Cancer	LUAD	TCGA-95-A4VP-01	0.05092217010885236	0.01371174848615917	0.05092217010885236	0.059456459054209924
TCGA-J2-A4AG-01	2014_label_1.png	Non-Small Cell Lung Cancer	LUAD	TCGA-J2-A4AG-01	0.049733121726018834	0.018164584384611687	0.049733121726018834	0.053629121762062665
TCGA-L9-A444-01	2018_label_1.png	Non-Small Cell Lung Cancer	LUAD	TCGA-L9-A444-01	0.0346426291870915	0.01515844642084775	0.0346426291870915	0.02465360753676471
TCGA-MN-A4N4-01	2025_label_1.png	Non-Small Cell Lung Cancer	LUAD	TCGA-MN-A4N4-01	0.0689082023740869	0.013579125967176087	0.0689082023740869	0.03878826277753749
TCGA-MP-A4TD-01	2037_label_1.png	Non-Small Cell Lung Cancer	LUAD	TCGA-MP-A4TD-01	0.06459678969627067	0.011324813473183391	0.06459678969627067	0.04400809259059016
TCGA-MP-A4TJ-01	2042_label_1.png	Non-Small Cell Lung Cancer	LUAD	TCGA-MP-A4TJ-01	0.023452612126345636	0.01694703884924068	0.023452612126345636	0.0292947912161188
TCGA-MP-A5C7-01	2044_label_1.png	Non-Small Cell Lung Cancer	LUAD	TCGA-MP-A5C7-01	0.0234232251417724	0.012874487877258745	0.0234232251417724	0.031720353199490584
TCGA-09-1668-01	2067_label_4.png	Ovarian Epithelial Tumor	OV	TCGA-09-1668-01	0.07251106470468088	0.03538195195357555	0.07251106470468088	0.13337293649077278
TCGA-09-1674-01	2071_label_4.png	Ovarian Epithelial Tumor	OV	TCGA-09-1674-01	0.05333070138288159	0.040478297860198006	0.05333070138288159	0.0836532298274702
TCGA-13-1506-01	2084_label_4.png	Ovarian Epithelial Tumor	OV	TCGA-13-1506-01	0.03808327551302383	0.03112717314254133	0.03808327551302383	0.08917377405925604
TCGA-20-1682-01	2090_label_4.png	Ovarian Epithelial Tumor	OV	TCGA-20-1682-01	0.07430617130430603	0.044336481912004996	0.07430617130430603	0.1013556572291907
TCGA-23-1109-01	2099_label_4.png	Ovarian Epithelial Tumor	OV	TCGA-23-1109-01	0.1274851431841119	0.054311318813677435	0.1274851431841119	0.1250351915429162
TCGA-24-1417-01	2113_label_4.png	Ovarian Epithelial Tumor	OV	TCGA-24-1417-01	0.06651120137086698	0.04574385077253941	0.06651120137086698	0.10394791441392734
TCGA-24-1418-01	2114_label_4.png	Ovarian Epithelial Tumor	OV	TCGA-24-1418-01	0.060809229022491355	0.040317666282199155	0.060809229022491355	0.09068385281502307
TCGA-24-1425-01	2118_label_4.png	Ovarian Epithelial Tumor	OV	TCGA-24-1425-01	0.06928619326100538	0.056638195796088045	0.06928619326100538	0.11342521130694924
TCGA-24-1545-01	2130_label_4.png	Ovarian Epithelial Tumor	OV	TCGA-24-1545-01	0.10271398770905421	0.058412573439302194	0.10271398770905421	0.12278055240172049
TCGA-24-1616-01	2149_label_4.png	Ovarian Epithelial Tumor	OV	TCGA-24-1616-01	0.11372808084630912	0.04448545931853134	0.11372808084630912	0.14177589824226258
TCGA-24-1847-01	2154_label_4.png	Ovarian Epithelial Tumor	OV	TCGA-24-1847-01	0.07887275927527874	0.04172314659626106	0.07887275927527874	0.11849661938917724
TCGA-25-1317-01	2186_label_4.png	Ovarian Epithelial Tumor	OV	TCGA-25-1317-01	0.10537551662821992	0.042355193915801614	0.10537551662821992	0.1442876237504806
TCGA-25-1326-01	2194_label_4.png	Ovarian Epithelial Tumor	OV	TCGA-25-1326-01	0.09281818816681084	0.032958364871683965	0.09281818816681084	0.1635691125408497
TCGA-25-1634-01	2206_label_4.png	Ovarian Epithelial Tumor	OV	TCGA-25-1634-01	0.08799122107482699	0.03796914798394849	0.08799122107482699	0.11958364871683967
TCGA-25-1870-01	2208_label_4.png	Ovarian Epithelial Tumor	OV	TCGA-25-1870-01	0.09676220909626106	0.037211243872549024	0.09676220909626106	0.10494610696607073
TCGA-29-1697-01	2229_label_4.png	Ovarian Epithelial Tumor	OV	TCGA-29-1697-01	0.08621074601715686	0.03613591377114571	0.08621074601715686	0.1439701076509035
TCGA-29-1703-01	2234_label_4.png	Ovarian Epithelial Tumor	OV	TCGA-29-1703-01	0.053651859411043834	0.03283226027849866	0.053651859411043834	0.09223891877523069
TCGA-29-1770-01	2241_label_4.png	Ovarian Epithelial Tumor	OV	TCGA-29-1770-01	0.036849296244232985	0.03762874029820262	0.036849296244232985	0.10555365199082083
TCGA-29-1781-01	2244_label_4.png	Ovarian Epithelial Tumor	OV	TCGA-29-1781-01	0.04653368370939062	0.04235848666979047	0.04653368370939062	0.09811322568242983
TCGA-29-2428-01	2250_label_4.png	Ovarian Epithelial Tumor	OV	TCGA-29-2428-01	0.107235783712995	0.04007171971116878	0.107235783712995	0.04113001159409842
TCGA-30-1857-01	2254_label_4.png	Ovarian Epithelial Tumor	OV	TCGA-30-1857-01	0.11818248615316224	0.060284100466166855	0.11818248615316224	0.14406015339653017
TCGA-36-1576-01	2272_label_4.png	Ovarian Epithelial Tumor	OV	TCGA-36-1576-01	0.10063192717344291	0.050984214304594384	0.10063192717344291	0.12228494599432911
TCGA-59-2350-01	2285_label_4.png	Ovarian Epithelial Tumor	OV	TCGA-59-2350-01	0.08942016742358708	0.036068631956459055	0.08942016742358708	0.09949781183919645
TCGA-59-2352-01	2287_label_4.png	Ovarian Epithelial Tumor	OV	TCGA-59-2352-01	0.08882039810409459	0.046111621732026147	0.08882039810409459	0.11415099511005383
TCGA-61-2088-01	2320_label_4.png	Ovarian Epithelial Tumor	OV	TCGA-61-2088-01	0.08883188707468281	0.0395568223459727	0.08883188707468281	0.12253020923442906
TCGA-61-2104-01	2328_label_4.png	Ovarian Epithelial Tumor	OV	TCGA-61-2104-01	0.05440875729887543	0.021759254253171857	0.05440875729887543	0.13666670796688773
TCGA-61-2109-01	2329_label_4.png	Ovarian Epithelial Tumor	OV	TCGA-61-2109-01	0.06335569928032488	0.04173243914600154	0.06335569928032488	0.10411641180675701
TCGA-13-0920-01	2339_label_4.png	Ovarian Epithelial Tumor	OV	TCGA-13-0920-01	0.10526235402249136	0.05719675500408496	0.10526235402249136	0.10677890189470396
TCGA-13-0800-01	2354_label_4.png	Ovarian Epithelial Tumor	OV	TCGA-13-0800-01	0.057794887332996925	0.035650587364234904	0.057794887332996925	0.11960509104070552
TCGA-10-0928-01	2355_label_4.png	Ovarian Epithelial Tumor	OV	TCGA-10-0928-01	0.07523892928801423	0.030489880694925028	0.07523892928801423	0.10241925055867936
TCGA-AG-3896-01	2408_label_2.png	Colorectal Cancer	READ	TCGA-AG-3896-01	0.1465366723435698	0.05886698099889466	0.1465366723435698	0.09039156364138792
TCGA-AG-3898-01	2409_label_2.png	Colorectal Cancer	READ	TCGA-AG-3898-01	0.08377386777321222	0.04847022479334871	0.08377386777321222	0.08754007247813342
TCGA-AG-4015-01	2418_label_2.png	Colorectal Cancer	READ	TCGA-AG-4015-01	0.0916784597570646	0.045758362168396766	0.0916784597570646	0.07117282490508459
TCGA-AH-6643-01	2442_label_2.png	Colorectal Cancer	READ	TCGA-AH-6643-01	0.10084528411548443	0.05138908412629758	0.10084528411548443	0.09520828452398115
TCGA-DC-6156-01	2461_label_2.png	Colorectal Cancer	READ	TCGA-DC-6156-01	0.09727376865268167	0.08714035767493272	0.09727376865268167	0.0989643856930027
TCGA-DC-6681-01	2465_label_2.png	Colorectal Cancer	READ	TCGA-DC-6681-01	0.09819976090926566	0.06052456537149174	0.09819976090926566	0.08663012348015187
TCGA-DY-A1DD-01	2471_label_2.png	Colorectal Cancer	READ	TCGA-DY-A1DD-01	0.08308449574682815	0.06482968539744328	0.08308449574682815	0.07789651591335064
TCGA-EI-6514-01	2486_label_2.png	Colorectal Cancer	READ	TCGA-EI-6514-01	0.1474044350430123	0.05508487570886198	0.1474044350430123	0.12667757367959437
TCGA-F5-6464-01	2495_label_2.png	Colorectal Cancer	READ	TCGA-F5-6464-01	0.07536484990748751	0.04733556880166282	0.07536484990748751	0.1159000632268839
TCGA-A6-2684-01	2526_label_2.png	Colorectal Cancer	COAD	TCGA-A6-2684-01	0.07527915570333527	0.05727142955834294	0.07527915570333527	0.09882301503628413
TCGA-A6-3808-01	2530_label_2.png	Colorectal Cancer	COAD	TCGA-A6-3808-01	0.08063333138095925	0.03771820408616878	0.08063333138095925	0.10164223570862167
TCGA-A6-6651-01	2553_label_2.png	Colorectal Cancer	COAD	TCGA-A6-6651-01	0.08588686217440408	0.04178256635068243	0.08588686217440408	0.06020007704368512
TCGA-A6-6652-01	2554_label_2.png	Colorectal Cancer	COAD	TCGA-A6-6652-01	0.16197884752859476	0.05900799872645136	0.16197884752859476	0.10389667585784314
TCGA-AA-3492-01	2567_label_2.png	Colorectal Cancer	COAD	TCGA-AA-3492-01	0.10672829410563245	0.045684247044406	0.10672829410563245	0.09980882127667243
TCGA-AA-3514-01	2575_label_2.png	Colorectal Cancer	COAD	TCGA-AA-3514-01	0.13484138837826798	0.04620607909217608	0.13484138837826798	0.08837653711913687
TCGA-AA-3521-01	2580_label_2.png	Colorectal Cancer	COAD	TCGA-AA-3521-01	0.15434983690167242	0.05422825280541138	0.15434983690167242	0.13318547854190696
TCGA-AA-3525-01	2583_label_2.png	Colorectal Cancer	COAD	TCGA-AA-3525-01	0.08353083099048443	0.050039595648308344	0.08353083099048443	0.08299714577926759
TCGA-AA-3549-01	2596_label_2.png	Colorectal Cancer	COAD	TCGA-AA-3549-01	0.09605606167099193	0.05023350018622645	0.09605606167099193	0.12112255502691273
TCGA-AA-3555-01	2599_label_2.png	Colorectal Cancer	COAD	TCGA-AA-3555-01	0.10267837940936178	0.04838166961024606	0.10267837940936178	0.08047923650158592
TCGA-AA-3818-01	2627_label_2.png	Colorectal Cancer	COAD	TCGA-AA-3818-01	0.14014732164311805	0.07013637332996925	0.14014732164311805	0.10557493662293349
TCGA-AA-3821-01	2629_label_2.png	Colorectal Cancer	COAD	TCGA-AA-3821-01	0.08718828470420031	0.041476302684063826	0.08718828470420031	0.06991445222390427
TCGA-AA-3848-01	2638_label_2.png	Colorectal Cancer	COAD	TCGA-AA-3848-01	0.13396056354527103	0.049771564722702805	0.13396056354527103	0.07900785980752596
TCGA-AA-3852-01	2641_label_2.png	Colorectal Cancer	COAD	TCGA-AA-3852-01	0.11517540954801038	0.045433130436610916	0.11517540954801038	0.12278753213908113
TCGA-AA-3856-01	2644_label_2.png	Colorectal Cancer	COAD	TCGA-AA-3856-01	0.16380417462634567	0.044448548184592464	0.16380417462634567	0.11804050350225875
TCGA-AA-3858-01	2645_label_2.png	Colorectal Cancer	COAD	TCGA-AA-3858-01	0.14582897803729336	0.033634952602364473	0.14582897803729336	0.13660264756944446
TCGA-AA-3947-01	2657_label_2.png	Colorectal Cancer	COAD	TCGA-AA-3947-01	0.1176240921460496	0.05491674250889081	0.1176240921460496	0.07862649732074203
TCGA-AA-3949-01	2658_label_2.png	Colorectal Cancer	COAD	TCGA-AA-3949-01	0.07612989520256633	0.04220337430315264	0.07612989520256633	0.06175923923490965
TCGA-AA-3977-01	2669_label_2.png	Colorectal Cancer	COAD	TCGA-AA-3977-01	0.09196651002619184	0.04008282571607074	0.09196651002619184	0.11009095059592465
TCGA-AA-3979-01	2670_label_2.png	Colorectal Cancer	COAD	TCGA-AA-3979-01	0.1017060220227797	0.0763715803416955	0.1017060220227797	0.09608177293589004
TCGA-AA-A004-01	2677_label_2.png	Colorectal Cancer	COAD	TCGA-AA-A004-01	0.10709225793564975	0.03870067627234717	0.10709225793564975	0.12872833240220108
TCGA-AA-A00O-01	2686_label_2.png	Colorectal Cancer	COAD	TCGA-AA-A00O-01	0.09605536332179931	0.037352764711889655	0.09605536332179931	0.09914751087322184
TCGA-AA-A02F-01	2712_label_2.png	Colorectal Cancer	COAD	TCGA-AA-A02F-01	0.2014190042591792	0.07534798064446366	0.2014190042591792	0.13302667543733182
TCGA-AD-6548-01	2722_label_2.png	Colorectal Cancer	COAD	TCGA-AD-6548-01	0.10352731296256247	0.02737216455209535	0.10352731296256247	0.12646542946222605
TCGA-AU-3779-01	2736_label_2.png	Colorectal Cancer	COAD	TCGA-AU-3779-01	0.13828144148284313	0.060676407511534025	0.13828144148284313	0.08222488420919838
TCGA-AZ-4682-01	2756_label_2.png	Colorectal Cancer	COAD	TCGA-AZ-4682-01	0.14053533346549402	0.0644079200307574	0.14053533346549402	0.1284166171064014
TCGA-AZ-5407-01	2759_label_2.png	Colorectal Cancer	COAD	TCGA-AZ-5407-01	0.12384894406598423	0.04972659629108997	0.12384894406598423	0.11417877889513649
TCGA-CA-6718-01	2775_label_2.png	Colorectal Cancer	COAD	TCGA-CA-6718-01	0.1139703554522299	0.061024451983612074	0.1139703554522299	0.13066799353013264
TCGA-CK-5914-01	2784_label_2.png	Colorectal Cancer	COAD	TCGA-CK-5914-01	0.0690601984513168	0.0546725643382353	0.0690601984513168	0.08517711412077086
TCGA-CK-6746-01	2787_label_2.png	Colorectal Cancer	COAD	TCGA-CK-6746-01	0.08641618082588426	0.04299428855488273	0.08641618082588426	0.05436899269511726
TCGA-CM-6172-01	2820_label_2.png	Colorectal Cancer	COAD	TCGA-CM-6172-01	0.09000061950331603	0.04117988724288735	0.09000061950331603	0.10335541768790849
TCGA-CM-6676-01	2823_label_2.png	Colorectal Cancer	COAD	TCGA-CM-6676-01	0.16662913227484621	0.04601374396265859	0.16662913227484621	0.09703514723904268
TCGA-CM-6679-01	2826_label_2.png	Colorectal Cancer	COAD	TCGA-CM-6679-01	0.11540091250961168	0.04464995809904844	0.11540091250961168	0.07566517760596886
TCGA-D5-5538-01	2829_label_2.png	Colorectal Cancer	COAD	TCGA-D5-5538-01	0.13244682784265666	0.06040260206410995	0.13244682784265666	0.1099835324754902
TCGA-D5-6532-01	2836_label_2.png	Colorectal Cancer	COAD	TCGA-D5-6532-01	0.09662336526215878	0.05330182501922337	0.09662336526215878	0.1245007253820646
TCGA-D5-6932-01	2857_label_2.png	Colorectal Cancer	COAD	TCGA-D5-6932-01	0.11993132524149366	0.05801729277801808	0.11993132524149366	0.11616502291786812
TCGA-D5-7000-01	2858_label_2.png	Colorectal Cancer	COAD	TCGA-D5-7000-01	0.1354167868127643	0.06055464695069204	0.1354167868127643	0.0901734872104479
TCGA-DM-A1D9-01	2867_label_2.png	Colorectal Cancer	COAD	TCGA-DM-A1D9-01	0.14920496698985966	0.046474076226691655	0.14920496698985966	0.1588684002246732
TCGA-DM-A1DA-01	2868_label_2.png	Colorectal Cancer	COAD	TCGA-DM-A1DA-01	0.1317779257076605	0.07432484651336024	0.1317779257076605	0.13203687433919647
TCGA-DM-A28A-01	2876_label_2.png	Colorectal Cancer	COAD	TCGA-DM-A28A-01	0.10479503826653211	0.06402118100610342	0.10479503826653211	0.10206839016243753
TCGA-DM-A28H-01	2881_label_2.png	Colorectal Cancer	COAD	TCGA-DM-A28H-01	0.16954508557405804	0.04442771034578047	0.16954508557405804	0.08655166807838331
TCGA-G4-6323-01	2918_label_2.png	Colorectal Cancer	COAD	TCGA-G4-6323-01	0.1400575987901288	0.046404286362216454	0.1400575987901288	0.1077384336853614
TCGA-NH-A8F8-01	2932_label_2.png	Colorectal Cancer	COAD	TCGA-NH-A8F8-01	0.13099485098880237	0.047445517499279125	0.13099485098880237	0.12560108717200114
TCGA-A5-A0GQ-01	2965_label_3.png	Endometrial Cancer	UCEC	TCGA-A5-A0GQ-01	0.09995206546160132	0.05497291456410995	0.09995206546160132	0.11080731043949443
TCGA-A5-A0R7-01	2972_label_3.png	Endometrial Cancer	UCEC	TCGA-A5-A0R7-01	0.12434975805579586	0.07035078155036524	0.12434975805579586	0.15595972702806613
TCGA-A5-A2K5-01	2987_label_3.png	Endometrial Cancer	UCEC	TCGA-A5-A2K5-01	0.10285888765739139	0.05936998390042291	0.10285888765739139	0.14740215226715686
TCGA-AJ-A3NC-01	3014_label_3.png	Endometrial Cancer	UCEC	TCGA-AJ-A3NC-01	0.08370794511125529	0.0432793764717897	0.08370794511125529	0.14176095131680122
TCGA-AJ-A6NU-01	3026_label_3.png	Endometrial Cancer	UCEC	TCGA-AJ-A6NU-01	0.1468038810193195	0.0462158597354383	0.1468038810193195	0.10454581771434063
TCGA-AP-A051-01	3030_label_3.png	Endometrial Cancer	UCEC	TCGA-AP-A051-01	0.14082502447976739	0.05540734032583622	0.14082502447976739	0.16201088148188197
TCGA-AP-A059-01	3034_label_3.png	Endometrial Cancer	UCEC	TCGA-AP-A059-01	0.10757698736663782	0.039160794526143794	0.10757698736663782	0.07883174815575741
TCGA-AP-A05P-01	3041_label_3.png	Endometrial Cancer	UCEC	TCGA-AP-A05P-01	0.09508572048611111	0.06984489514249326	0.09508572048611111	0.0988352173743272
TCGA-AP-A0LG-01	3047_label_3.png	Endometrial Cancer	UCEC	TCGA-AP-A0LG-01	0.1299743262807574	0.061953898440503655	0.1299743262807574	0.11661033316512881
TCGA-AP-A0LH-01	3048_label_3.png	Endometrial Cancer	UCEC	TCGA-AP-A0LH-01	0.10247016997669166	0.03094932688148789	0.10247016997669166	0.10602807889393503
TCGA-AP-A0LN-01	3053_label_3.png	Endometrial Cancer	UCEC	TCGA-AP-A0LN-01	0.13970882593233372	0.07520619323096886	0.13970882593233372	0.16390086595299885
TCGA-AX-A05U-01	3076_label_3.png	Endometrial Cancer	UCEC	TCGA-AX-A05U-01	0.0943196802311611	0.04272576953575548	0.0943196802311611	0.0962276077710496
TCGA-AX-A2H4-01	3109_label_3.png	Endometrial Cancer	UCEC	TCGA-AX-A2H4-01	0.07016490051903115	0.04811301918132449	0.07016490051903115	0.07299553882521145
TCGA-AX-A3G6-01	3129_label_3.png	Endometrial Cancer	UCEC	TCGA-AX-A3G6-01	0.11128848054233949	0.05426557694156094	0.11128848054233949	0.1106309322135717
TCGA-AX-A3G8-01	3131_label_3.png	Endometrial Cancer	UCEC	TCGA-AX-A3G8-01	0.12201611534626106	0.03698348441705114	0.12201611534626106	0.04872418736183198
TCGA-AX-A3GB-01	3133_label_3.png	Endometrial Cancer	UCEC	TCGA-AX-A3GB-01	0.12070809979935601	0.04179848195405613	0.12070809979935601	0.08100986925100923
TCGA-B5-A0K0-01	3144_label_3.png	Endometrial Cancer	UCEC	TCGA-B5-A0K0-01	0.09758884803921569	0.03625013891892541	0.09758884803921569	0.07905441642036717
TCGA-B5-A0K1-01	3145_label_3.png	Endometrial Cancer	UCEC	TCGA-B5-A0K1-01	0.13025846804714533	0.07644133641508075	0.13025846804714533	0.12424628222919071
TCGA-B5-A11W-01	3169_label_3.png	Endometrial Cancer	UCEC	TCGA-B5-A11W-01	0.09973276879685698	0.03849087490388313	0.09973276879685698	0.12592015766171663
TCGA-B5-A1MS-01	3175_label_3.png	Endometrial Cancer	UCEC	TCGA-B5-A1MS-01	0.09955910136726259	0.06039900894487697	0.09955910136726259	0.12209596744641485
TCGA-B5-A1MW-01	3178_label_3.png	Endometrial Cancer	UCEC	TCGA-B5-A1MW-01	0.08452318894776048	0.04394755022106882	0.08452318894776048	0.14940560721837753
TCGA-B5-A1MZ-01	3181_label_3.png	Endometrial Cancer	UCEC	TCGA-B5-A1MZ-01	0.08646047719026337	0.026434657042964244	0.08646047719026337	0.07902514582732603
TCGA-B5-A5OC-01	3190_label_3.png	Endometrial Cancer	UCEC	TCGA-B5-A5OC-01	0.1043622570045175	0.05556280562163591	0.1043622570045175	0.14851657865965012
TCGA-BG-A0M9-01	3201_label_3.png	Endometrial Cancer	UCEC	TCGA-BG-A0M9-01	0.21148766399942331	0.06415354446006344	0.21148766399942331	0.17135333690767973
TCGA-BG-A0VX-01	3215_label_3.png	Endometrial Cancer	UCEC	TCGA-BG-A0VX-01	0.09780278693891772	0.06536601006824298	0.09780278693891772	0.13365011729262782
TCGA-BG-A0YV-01	3220_label_3.png	Endometrial Cancer	UCEC	TCGA-BG-A0YV-01	0.18001791678681278	0.06867947799524221	0.18001791678681278	0.1586640917856113
TCGA-BG-A2AE-01	3228_label_3.png	Endometrial Cancer	UCEC	TCGA-BG-A2AE-01	0.14024981377354864	0.04575109708405421	0.14024981377354864	0.16734954704921184
TCGA-BK-A0C9-01	3232_label_3.png	Endometrial Cancer	UCEC	TCGA-BK-A0C9-01	0.10561687136558054	0.0532326471489331	0.10561687136558054	0.11998138110942906
TCGA-BS-A0TE-01	3248_label_3.png	Endometrial Cancer	UCEC	TCGA-BS-A0TE-01	0.11667258010741062	0.029703550767733566	0.11667258010741062	0.10623572138720684
TCGA-BS-A0TI-01	3250_label_3.png	Endometrial Cancer	UCEC	TCGA-BS-A0TI-01	0.0522922786608516	0.037787652285178774	0.0522922786608516	0.10095959937283737
TCGA-BS-A0U5-01	3252_label_3.png	Endometrial Cancer	UCEC	TCGA-BS-A0U5-01	0.10604345759443484	0.03709890727124183	0.10604345759443484	0.13418195525759324
TCGA-D1-A0ZR-01	3273_label_3.png	Endometrial Cancer	UCEC	TCGA-D1-A0ZR-01	0.07296565999255095	0.033240850874663594	0.07296565999255095	0.07546983506944445
TCGA-D1-A161-01	3286_label_3.png	Endometrial Cancer	UCEC	TCGA-D1-A161-01	0.06599157325307574	0.03770216833669743	0.06599157325307574	0.0700729474541042
TCGA-D1-A163-01	3287_label_3.png	Endometrial Cancer	UCEC	TCGA-D1-A163-01	0.08984721546400423	0.045259782145088426	0.08984721546400423	0.13142552969410803
TCGA-D1-A16F-01	3295_label_3.png	Endometrial Cancer	UCEC	TCGA-D1-A16F-01	0.11573542928200692	0.0333355597907055	0.11573542928200692	0.13024596534385813
TCGA-D1-A179-01	3311_label_3.png	Endometrial Cancer	UCEC	TCGA-D1-A179-01	0.10130895794285852	0.03744254763792772	0.10130895794285852	0.05964869281045751
TCGA-D1-A17H-01	3317_label_3.png	Endometrial Cancer	UCEC	TCGA-D1-A17H-01	0.08478680074971165	0.05916753772587467	0.08478680074971165	0.09581624255094195
TCGA-D1-A17M-01	3320_label_3.png	Endometrial Cancer	UCEC	TCGA-D1-A17M-01	0.09348162740892926	0.058663956621251456	0.09348162740892926	0.12098350844627065
TCGA-D1-A17S-01	3324_label_3.png	Endometrial Cancer	UCEC	TCGA-D1-A17S-01	0.08172777597558631	0.057568032727797	0.08172777597558631	0.09298284463908113
TCGA-DF-A2KS-01	3347_label_3.png	Endometrial Cancer	UCEC	TCGA-DF-A2KS-01	0.11480124831795464	0.047787340656237985	0.11480124831795464	0.12316545168925414
TCGA-DF-A2KZ-01	3351_label_3.png	Endometrial Cancer	UCEC	TCGA-DF-A2KZ-01	0.09287674812572089	0.053549288434736636	0.09287674812572089	0.07269120875985198
TCGA-DI-A1BY-01	3355_label_3.png	Endometrial Cancer	UCEC	TCGA-DI-A1BY-01	0.07588294616253365	0.037778971729623224	0.07588294616253365	0.10965395671136101
TCGA-DI-A2QY-01	3361_label_3.png	Endometrial Cancer	UCEC	TCGA-DI-A2QY-01	0.12598030955642062	0.047009792657871974	0.12598030955642062	0.12188516736351404
TCGA-EY-A1GT-01	3407_label_3.png	Endometrial Cancer	UCEC	TCGA-EY-A1GT-01	0.1588395463884083	0.04059595843545752	0.1588395463884083	0.18360785214821224
TCGA-EY-A1GU-01	3408_label_3.png	Endometrial Cancer	UCEC	TCGA-EY-A1GU-01	0.19289165375096118	0.07613206534145521	0.19289165375096118	0.121271926662822
TCGA-EY-A1GW-01	3410_label_3.png	Endometrial Cancer	UCEC	TCGA-EY-A1GW-01	0.13426620770857361	0.05024780883554402	0.13426620770857361	0.16039831435024993
TCGA-EY-A1H0-01	3412_label_3.png	Endometrial Cancer	UCEC	TCGA-EY-A1H0-01	0.06250967176086121	0.030637348766099574	0.06250967176086121	0.09733368025519032
TCGA-EY-A2OP-01	3420_label_3.png	Endometrial Cancer	UCEC	TCGA-EY-A2OP-01	0.09760924659385814	0.05382338673827375	0.09760924659385814	0.13415262834606884
TCGA-FI-A2CX-01	3431_label_3.png	Endometrial Cancer	UCEC	TCGA-FI-A2CX-01	0.12172921772875817	0.03137880412581699	0.12172921772875817	0.08986583435457517
TCGA-H5-A2HR-01	3447_label_3.png	Endometrial Cancer	UCEC	TCGA-H5-A2HR-01	0.19376231122044407	0.05284018616637832	0.19376231122044407	0.13735451809400231
TCGA-KP-A3W1-01	3452_label_3.png	Endometrial Cancer	UCEC	TCGA-KP-A3W1-01	0.06700327097750866	0.03409204843089196	0.06700327097750866	0.07868507980704537
TCGA-PG-A7D5-01	3457_label_3.png	Endometrial Cancer	UCEC	TCGA-PG-A7D5-01	0.14675926551686852	0.0380501715085544	0.14675926551686852	0.08864603983443867
TCGA-N5-A4RD-01	3474_label_3.png	Endometrial Cancer	UCS	TCGA-N5-A4RD-01	0.09907003165849673	0.06417245245218187	0.09907003165849673	0.09820548662173204
TCGA-N5-A4RU-01	3482_label_3.png	Endometrial Cancer	UCS	TCGA-N5-A4RU-01	0.06768714631992503	0.06880209084246444	0.06768714631992503	0.057298300983996533
TCGA-N9-A4Q3-01	3510_label_3.png	Endometrial Cancer	UCS	TCGA-N9-A4Q3-01	0.06727709144319494	0.03839973657968089	0.06727709144319494	0.042569012669406
TCGA-NA-A4R1-01	3517_label_3.png	Endometrial Cancer	UCS	TCGA-NA-A4R1-01	0.11386896340950596	0.043297657451460976	0.11386896340950596	0.09687124918901382
TCGA-NA-A4QY-01	3522_label_3.png	Endometrial Cancer	UCS	TCGA-NA-A4QY-01	0.07775787482578816	0.0467531943843714	0.07775787482578816	0.10206333651720492
TCGA-N8-A4PQ-01	3526_label_3.png	Endometrial Cancer	UCS	TCGA-N8-A4PQ-01	0.13977762083693773	0.04688119878772587	0.13977762083693773	0.14059516997669164
