# Supplementary material for: AUTOENCODIX: a generalized and versatile framework to train and evaluate autoencoders for biological representation learning and beyond
Source: Nat Comput Sci. 2025 Dec 9;6(1):96–108. doi: 10.1038/s43588-025-00916-4 (PMC12855006; doi:10.1038/s43588-025-00916-4)
Supplement: Supplementary file 7 — Statistical source data. [file 43588_2025_916_MOESM7_ESM.zip › Source_Data_Fig5_FigS5-6/Exp6_TCGA_RNA_RNA/ml_task_performance.txt]

score_split	CLINIC_PARAM	metric	value	ML_ALG	ML_TYPE	ML_TASK	ML_SUBTASK
train	CANCER_TYPE	roc_auc_ovo	0.9993860197074216	Linear	classification	PCA	PCA
valid	CANCER_TYPE	roc_auc_ovo	0.9997090255022236	Linear	classification	PCA	PCA
test	CANCER_TYPE	roc_auc_ovo	0.9995457886814456	Linear	classification	PCA	PCA
train	CANCER_TYPE	roc_auc_ovo	0.9999870753433788	RF	classification	PCA	PCA
valid	CANCER_TYPE	roc_auc_ovo	0.9984788980633358	RF	classification	PCA	PCA
test	CANCER_TYPE	roc_auc_ovo	0.9989548843599332	RF	classification	PCA	PCA
train	CANCER_TYPE_ACRONYM	roc_auc_ovo	0.9862602860201515	Linear	classification	PCA	PCA
valid	CANCER_TYPE_ACRONYM	roc_auc_ovo	0.9780375683911241	Linear	classification	PCA	PCA
test	CANCER_TYPE_ACRONYM	roc_auc_ovo	0.9839567405443964	Linear	classification	PCA	PCA
train	CANCER_TYPE_ACRONYM	roc_auc_ovo	0.9998082718116571	RF	classification	PCA	PCA
valid	CANCER_TYPE_ACRONYM	roc_auc_ovo	0.9801675762459775	RF	classification	PCA	PCA
test	CANCER_TYPE_ACRONYM	roc_auc_ovo	0.9835923192227679	RF	classification	PCA	PCA
train	TMB_NONSYNONYMOUS	r2	0.07061140724128634	Linear	regression	PCA	PCA
valid	TMB_NONSYNONYMOUS	r2	0.11310388223184553	Linear	regression	PCA	PCA
test	TMB_NONSYNONYMOUS	r2	0.09693960196954687	Linear	regression	PCA	PCA
train	TMB_NONSYNONYMOUS	r2	0.6854854264610524	RF	regression	PCA	PCA
valid	TMB_NONSYNONYMOUS	r2	-0.04453715556031734	RF	regression	PCA	PCA
test	TMB_NONSYNONYMOUS	r2	0.13579146285680643	RF	regression	PCA	PCA
train	AGE	r2	0.07092691704858112	Linear	regression	PCA	PCA
valid	AGE	r2	0.06345987562735711	Linear	regression	PCA	PCA
test	AGE	r2	0.06935109670761153	Linear	regression	PCA	PCA
train	AGE	r2	0.5911100398126251	RF	regression	PCA	PCA
valid	AGE	r2	0.0968105399473137	RF	regression	PCA	PCA
test	AGE	r2	0.09879007458832845	RF	regression	PCA	PCA
train	SEX	roc_auc_ovo	0.8942555065065121	Linear	classification	PCA	PCA
valid	SEX	roc_auc_ovo	0.8986333604851118	Linear	classification	PCA	PCA
test	SEX	roc_auc_ovo	0.8873752450543575	Linear	classification	PCA	PCA
train	SEX	roc_auc_ovo	0.9871797823296824	RF	classification	PCA	PCA
valid	SEX	roc_auc_ovo	0.9085437596162548	RF	classification	PCA	PCA
test	SEX	roc_auc_ovo	0.8881883799679202	RF	classification	PCA	PCA
train	AJCC_PATHOLOGIC_TUMOR_STAGE_SHORT	roc_auc_ovo	0.8050834229845536	Linear	classification	PCA	PCA
valid	AJCC_PATHOLOGIC_TUMOR_STAGE_SHORT	roc_auc_ovo	0.7986022283789316	Linear	classification	PCA	PCA
test	AJCC_PATHOLOGIC_TUMOR_STAGE_SHORT	roc_auc_ovo	0.8037762814116501	Linear	classification	PCA	PCA
train	AJCC_PATHOLOGIC_TUMOR_STAGE_SHORT	roc_auc_ovo	0.9923175330927879	RF	classification	PCA	PCA
valid	AJCC_PATHOLOGIC_TUMOR_STAGE_SHORT	roc_auc_ovo	0.8039390778294384	RF	classification	PCA	PCA
test	AJCC_PATHOLOGIC_TUMOR_STAGE_SHORT	roc_auc_ovo	0.7821180874270653	RF	classification	PCA	PCA
train	OS_STATUS	roc_auc_ovo	0.833919515936094	Linear	classification	PCA	PCA
valid	OS_STATUS	roc_auc_ovo	0.6157233491944236	Linear	classification	PCA	PCA
test	OS_STATUS	roc_auc_ovo	0.5708898944193062	Linear	classification	PCA	PCA
train	OS_STATUS	roc_auc_ovo	0.9958678254551859	RF	classification	PCA	PCA
valid	OS_STATUS	roc_auc_ovo	0.6840721262208865	RF	classification	PCA	PCA
test	OS_STATUS	roc_auc_ovo	0.6738716788490543	RF	classification	PCA	PCA
train	OS_MONTHS	r2	0.03445035969713439	Linear	regression	PCA	PCA
valid	OS_MONTHS	r2	0.025791969493099587	Linear	regression	PCA	PCA
test	OS_MONTHS	r2	0.022219081433640153	Linear	regression	PCA	PCA
train	OS_MONTHS	r2	0.5135262073428566	RF	regression	PCA	PCA
valid	OS_MONTHS	r2	0.024993804418911525	RF	regression	PCA	PCA
test	OS_MONTHS	r2	0.00843884020882657	RF	regression	PCA	PCA
train	DFS_STATUS	roc_auc_ovo	0.6932827863559657	Linear	classification	PCA	PCA
valid	DFS_STATUS	roc_auc_ovo	0.6608774547554871	Linear	classification	PCA	PCA
test	DFS_STATUS	roc_auc_ovo	0.678429429705696	Linear	classification	PCA	PCA
train	DFS_STATUS	roc_auc_ovo	0.9830056078676822	RF	classification	PCA	PCA
valid	DFS_STATUS	roc_auc_ovo	0.6584607239122064	RF	classification	PCA	PCA
test	DFS_STATUS	roc_auc_ovo	0.6638781098541575	RF	classification	PCA	PCA
train	PFS_STATUS	roc_auc_ovo	0.8235148627184025	Linear	classification	PCA	PCA
valid	PFS_STATUS	roc_auc_ovo	0.641065957103693	Linear	classification	PCA	PCA
test	PFS_STATUS	roc_auc_ovo	0.6168926553672316	Linear	classification	PCA	PCA
train	PFS_STATUS	roc_auc_ovo	0.9961951440889494	RF	classification	PCA	PCA
valid	PFS_STATUS	roc_auc_ovo	0.6937187550395097	RF	classification	PCA	PCA
test	PFS_STATUS	roc_auc_ovo	0.6809830508474576	RF	classification	PCA	PCA
train	MSI_SCORE_MANTIS	r2	0.20309318148592503	Linear	regression	PCA	PCA
valid	MSI_SCORE_MANTIS	r2	0.23948708419134057	Linear	regression	PCA	PCA
test	MSI_SCORE_MANTIS	r2	0.1968131281678056	Linear	regression	PCA	PCA
train	MSI_SCORE_MANTIS	r2	0.8181633630469893	RF	regression	PCA	PCA
valid	MSI_SCORE_MANTIS	r2	0.3932685282729331	RF	regression	PCA	PCA
test	MSI_SCORE_MANTIS	r2	0.22095989260809856	RF	regression	PCA	PCA
train	ANEUPLOIDY_SCORE	r2	0.3568591229616217	Linear	regression	PCA	PCA
valid	ANEUPLOIDY_SCORE	r2	0.41639348471478477	Linear	regression	PCA	PCA
test	ANEUPLOIDY_SCORE	r2	0.3600732553186723	Linear	regression	PCA	PCA
train	ANEUPLOIDY_SCORE	r2	0.7646481550348545	RF	regression	PCA	PCA
valid	ANEUPLOIDY_SCORE	r2	0.4121877741044312	RF	regression	PCA	PCA
test	ANEUPLOIDY_SCORE	r2	0.34865849018513007	RF	regression	PCA	PCA
train	CANCER_TYPE	roc_auc_ovo	0.9980670123527254	Linear	classification	UMAP	UMAP
valid	CANCER_TYPE	roc_auc_ovo	0.996227431480313	Linear	classification	UMAP	UMAP
test	CANCER_TYPE	roc_auc_ovo	0.9955409068302149	Linear	classification	UMAP	UMAP
train	CANCER_TYPE	roc_auc_ovo	0.9999543683701402	RF	classification	UMAP	UMAP
valid	CANCER_TYPE	roc_auc_ovo	0.9967185592908026	RF	classification	UMAP	UMAP
test	CANCER_TYPE	roc_auc_ovo	0.9950476997548975	RF	classification	UMAP	UMAP
train	CANCER_TYPE_ACRONYM	roc_auc_ovo	0.9820152457569923	Linear	classification	UMAP	UMAP
valid	CANCER_TYPE_ACRONYM	roc_auc_ovo	0.9766489009740482	Linear	classification	UMAP	UMAP
test	CANCER_TYPE_ACRONYM	roc_auc_ovo	0.9802336244483489	Linear	classification	UMAP	UMAP
train	CANCER_TYPE_ACRONYM	roc_auc_ovo	0.9993550665746133	RF	classification	UMAP	UMAP
valid	CANCER_TYPE_ACRONYM	roc_auc_ovo	0.9648824645151677	RF	classification	UMAP	UMAP
test	CANCER_TYPE_ACRONYM	roc_auc_ovo	0.978416842567394	RF	classification	UMAP	UMAP
train	TMB_NONSYNONYMOUS	r2	0.06478280754844423	Linear	regression	UMAP	UMAP
valid	TMB_NONSYNONYMOUS	r2	0.1246369010093471	Linear	regression	UMAP	UMAP
test	TMB_NONSYNONYMOUS	r2	0.06462289281985778	Linear	regression	UMAP	UMAP
train	TMB_NONSYNONYMOUS	r2	0.7898365334830535	RF	regression	UMAP	UMAP
valid	TMB_NONSYNONYMOUS	r2	-0.07909867596775144	RF	regression	UMAP	UMAP
test	TMB_NONSYNONYMOUS	r2	0.1391600456431572	RF	regression	UMAP	UMAP
train	AGE	r2	0.08101392107208794	Linear	regression	UMAP	UMAP
valid	AGE	r2	0.031352137939942626	Linear	regression	UMAP	UMAP
test	AGE	r2	0.053671227819405254	Linear	regression	UMAP	UMAP
train	AGE	r2	0.5385841072989634	RF	regression	UMAP	UMAP
valid	AGE	r2	0.090101942841044	RF	regression	UMAP	UMAP
test	AGE	r2	0.09962293187126225	RF	regression	UMAP	UMAP
train	SEX	roc_auc_ovo	0.8899964891884271	Linear	classification	UMAP	UMAP
valid	SEX	roc_auc_ovo	0.9127975382387545	Linear	classification	UMAP	UMAP
test	SEX	roc_auc_ovo	0.8926661914097308	Linear	classification	UMAP	UMAP
train	SEX	roc_auc_ovo	0.9775231320276184	RF	classification	UMAP	UMAP
valid	SEX	roc_auc_ovo	0.9135668386279301	RF	classification	UMAP	UMAP
test	SEX	roc_auc_ovo	0.9180515950810907	RF	classification	UMAP	UMAP
train	AJCC_PATHOLOGIC_TUMOR_STAGE_SHORT	roc_auc_ovo	0.769045640670339	Linear	classification	UMAP	UMAP
valid	AJCC_PATHOLOGIC_TUMOR_STAGE_SHORT	roc_auc_ovo	0.7758927787295906	Linear	classification	UMAP	UMAP
test	AJCC_PATHOLOGIC_TUMOR_STAGE_SHORT	roc_auc_ovo	0.7474955671523406	Linear	classification	UMAP	UMAP
train	AJCC_PATHOLOGIC_TUMOR_STAGE_SHORT	roc_auc_ovo	0.9713336935461332	RF	classification	UMAP	UMAP
valid	AJCC_PATHOLOGIC_TUMOR_STAGE_SHORT	roc_auc_ovo	0.7987359753921232	RF	classification	UMAP	UMAP
test	AJCC_PATHOLOGIC_TUMOR_STAGE_SHORT	roc_auc_ovo	0.7670037269772623	RF	classification	UMAP	UMAP
train	OS_STATUS	roc_auc_ovo	0.5739333127848352	Linear	classification	UMAP	UMAP
valid	OS_STATUS	roc_auc_ovo	0.6648718590867351	Linear	classification	UMAP	UMAP
test	OS_STATUS	roc_auc_ovo	0.6529991878408168	Linear	classification	UMAP	UMAP
train	OS_STATUS	roc_auc_ovo	0.9819316933674829	RF	classification	UMAP	UMAP
valid	OS_STATUS	roc_auc_ovo	0.69045830202855	RF	classification	UMAP	UMAP
test	OS_STATUS	roc_auc_ovo	0.6662721893491126	RF	classification	UMAP	UMAP
train	OS_MONTHS	r2	0.02736337800556532	Linear	regression	UMAP	UMAP
valid	OS_MONTHS	r2	0.020555631989187084	Linear	regression	UMAP	UMAP
test	OS_MONTHS	r2	0.02582421904987564	Linear	regression	UMAP	UMAP
train	OS_MONTHS	r2	0.4341407854565754	RF	regression	UMAP	UMAP
valid	OS_MONTHS	r2	0.024734351521178977	RF	regression	UMAP	UMAP
test	OS_MONTHS	r2	-0.0056270341318942485	RF	regression	UMAP	UMAP
train	DFS_STATUS	roc_auc_ovo	0.6981630796628234	Linear	classification	UMAP	UMAP
valid	DFS_STATUS	roc_auc_ovo	0.6597150558336543	Linear	classification	UMAP	UMAP
test	DFS_STATUS	roc_auc_ovo	0.6915011214161978	Linear	classification	UMAP	UMAP
train	DFS_STATUS	roc_auc_ovo	0.9600284342535877	RF	classification	UMAP	UMAP
valid	DFS_STATUS	roc_auc_ovo	0.6600319278654858	RF	classification	UMAP	UMAP
test	DFS_STATUS	roc_auc_ovo	0.6838452557919821	RF	classification	UMAP	UMAP
train	PFS_STATUS	roc_auc_ovo	0.7381241963542848	Linear	classification	UMAP	UMAP
valid	PFS_STATUS	roc_auc_ovo	0.578535720045154	Linear	classification	UMAP	UMAP
test	PFS_STATUS	roc_auc_ovo	0.5706779661016949	Linear	classification	UMAP	UMAP
train	PFS_STATUS	roc_auc_ovo	0.9864533696392104	RF	classification	UMAP	UMAP
valid	PFS_STATUS	roc_auc_ovo	0.6640864376713433	RF	classification	UMAP	UMAP
test	PFS_STATUS	roc_auc_ovo	0.6638870056497175	RF	classification	UMAP	UMAP
train	MSI_SCORE_MANTIS	r2	0.19776217995734335	Linear	regression	UMAP	UMAP
valid	MSI_SCORE_MANTIS	r2	0.22312507776545254	Linear	regression	UMAP	UMAP
test	MSI_SCORE_MANTIS	r2	0.1581315757411228	Linear	regression	UMAP	UMAP
train	MSI_SCORE_MANTIS	r2	0.8504411438743725	RF	regression	UMAP	UMAP
valid	MSI_SCORE_MANTIS	r2	0.47418107393088915	RF	regression	UMAP	UMAP
test	MSI_SCORE_MANTIS	r2	0.3886329368078245	RF	regression	UMAP	UMAP
train	ANEUPLOIDY_SCORE	r2	0.21273864854918367	Linear	regression	UMAP	UMAP
valid	ANEUPLOIDY_SCORE	r2	0.27278340651911115	Linear	regression	UMAP	UMAP
test	ANEUPLOIDY_SCORE	r2	0.17610481566953295	Linear	regression	UMAP	UMAP
train	ANEUPLOIDY_SCORE	r2	0.6587996886953479	RF	regression	UMAP	UMAP
valid	ANEUPLOIDY_SCORE	r2	0.29887125979941576	RF	regression	UMAP	UMAP
test	ANEUPLOIDY_SCORE	r2	0.27859445424448837	RF	regression	UMAP	UMAP
train	CANCER_TYPE	roc_auc_ovo	0.9042605817818699	Linear	classification	RandomFeature	RandomFeature1
valid	CANCER_TYPE	roc_auc_ovo	0.8784327204077724	Linear	classification	RandomFeature	RandomFeature1
test	CANCER_TYPE	roc_auc_ovo	0.9080572307664376	Linear	classification	RandomFeature	RandomFeature1
train	CANCER_TYPE	roc_auc_ovo	0.9984167589676798	RF	classification	RandomFeature	RandomFeature1
valid	CANCER_TYPE	roc_auc_ovo	0.9424341213303536	RF	classification	RandomFeature	RandomFeature1
test	CANCER_TYPE	roc_auc_ovo	0.9619671418845946	RF	classification	RandomFeature	RandomFeature1
train	CANCER_TYPE_ACRONYM	roc_auc_ovo	0.8827888869507096	Linear	classification	RandomFeature	RandomFeature1
valid	CANCER_TYPE_ACRONYM	roc_auc_ovo	0.8606206348126602	Linear	classification	RandomFeature	RandomFeature1
test	CANCER_TYPE_ACRONYM	roc_auc_ovo	0.8779546429754819	Linear	classification	RandomFeature	RandomFeature1
train	CANCER_TYPE_ACRONYM	roc_auc_ovo	0.998495882400862	RF	classification	RandomFeature	RandomFeature1
valid	CANCER_TYPE_ACRONYM	roc_auc_ovo	0.9268286442666083	RF	classification	RandomFeature	RandomFeature1
test	CANCER_TYPE_ACRONYM	roc_auc_ovo	0.9421167960401929	RF	classification	RandomFeature	RandomFeature1
train	TMB_NONSYNONYMOUS	r2	0.03407416639266225	Linear	regression	RandomFeature	RandomFeature1
valid	TMB_NONSYNONYMOUS	r2	0.03136927121586064	Linear	regression	RandomFeature	RandomFeature1
test	TMB_NONSYNONYMOUS	r2	0.028924264747876793	Linear	regression	RandomFeature	RandomFeature1
train	TMB_NONSYNONYMOUS	r2	0.6576528484430169	RF	regression	RandomFeature	RandomFeature1
valid	TMB_NONSYNONYMOUS	r2	-0.055352051580622064	RF	regression	RandomFeature	RandomFeature1
test	TMB_NONSYNONYMOUS	r2	0.006558583938458873	RF	regression	RandomFeature	RandomFeature1
train	AGE	r2	0.03670476569487913	Linear	regression	RandomFeature	RandomFeature1
valid	AGE	r2	-0.008239268106248199	Linear	regression	RandomFeature	RandomFeature1
test	AGE	r2	0.057919819452700305	Linear	regression	RandomFeature	RandomFeature1
train	AGE	r2	0.5530532098363552	RF	regression	RandomFeature	RandomFeature1
valid	AGE	r2	-0.037841494832322464	RF	regression	RandomFeature	RandomFeature1
test	AGE	r2	0.041251785187608414	RF	regression	RandomFeature	RandomFeature1
train	SEX	roc_auc_ovo	0.7537319159630653	Linear	classification	RandomFeature	RandomFeature1
valid	SEX	roc_auc_ovo	0.7703864603131505	Linear	classification	RandomFeature	RandomFeature1
test	SEX	roc_auc_ovo	0.792695152379255	Linear	classification	RandomFeature	RandomFeature1
train	SEX	roc_auc_ovo	0.9866167095446113	RF	classification	RandomFeature	RandomFeature1
valid	SEX	roc_auc_ovo	0.8575436691103268	RF	classification	RandomFeature	RandomFeature1
test	SEX	roc_auc_ovo	0.8571444484049189	RF	classification	RandomFeature	RandomFeature1
train	AJCC_PATHOLOGIC_TUMOR_STAGE_SHORT	roc_auc_ovo	0.6939383963474448	Linear	classification	RandomFeature	RandomFeature1
valid	AJCC_PATHOLOGIC_TUMOR_STAGE_SHORT	roc_auc_ovo	0.683729952933569	Linear	classification	RandomFeature	RandomFeature1
test	AJCC_PATHOLOGIC_TUMOR_STAGE_SHORT	roc_auc_ovo	0.6989534365597152	Linear	classification	RandomFeature	RandomFeature1
train	AJCC_PATHOLOGIC_TUMOR_STAGE_SHORT	roc_auc_ovo	0.9932006962262057	RF	classification	RandomFeature	RandomFeature1
valid	AJCC_PATHOLOGIC_TUMOR_STAGE_SHORT	roc_auc_ovo	0.725938032775076	RF	classification	RandomFeature	RandomFeature1
test	AJCC_PATHOLOGIC_TUMOR_STAGE_SHORT	roc_auc_ovo	0.7385264423599477	RF	classification	RandomFeature	RandomFeature1
train	OS_STATUS	roc_auc_ovo	0.5507060182637008	Linear	classification	RandomFeature	RandomFeature1
valid	OS_STATUS	roc_auc_ovo	0.5	Linear	classification	RandomFeature	RandomFeature1
test	OS_STATUS	roc_auc_ovo	0.5	Linear	classification	RandomFeature	RandomFeature1
train	OS_STATUS	roc_auc_ovo	0.9972557664222862	RF	classification	RandomFeature	RandomFeature1
valid	OS_STATUS	roc_auc_ovo	0.5613573754069622	RF	classification	RandomFeature	RandomFeature1
test	OS_STATUS	roc_auc_ovo	0.6020071934099083	RF	classification	RandomFeature	RandomFeature1
train	OS_MONTHS	r2	0.015578396754337698	Linear	regression	RandomFeature	RandomFeature1
valid	OS_MONTHS	r2	0.004075703244678319	Linear	regression	RandomFeature	RandomFeature1
test	OS_MONTHS	r2	-0.015112920527802665	Linear	regression	RandomFeature	RandomFeature1
train	OS_MONTHS	r2	0.5259018276158701	RF	regression	RandomFeature	RandomFeature1
valid	OS_MONTHS	r2	0.016734322016746406	RF	regression	RandomFeature	RandomFeature1
test	OS_MONTHS	r2	-0.011900346950992624	RF	regression	RandomFeature	RandomFeature1
train	DFS_STATUS	roc_auc_ovo	0.6401201040141378	Linear	classification	RandomFeature	RandomFeature1
valid	DFS_STATUS	roc_auc_ovo	0.567901906045437	Linear	classification	RandomFeature	RandomFeature1
test	DFS_STATUS	roc_auc_ovo	0.6215550308334296	Linear	classification	RandomFeature	RandomFeature1
train	DFS_STATUS	roc_auc_ovo	0.9895861854316693	RF	classification	RandomFeature	RandomFeature1
valid	DFS_STATUS	roc_auc_ovo	0.5779100885637274	RF	classification	RandomFeature	RandomFeature1
test	DFS_STATUS	roc_auc_ovo	0.6802798655786363	RF	classification	RandomFeature	RandomFeature1
train	PFS_STATUS	roc_auc_ovo	0.554753044399062	Linear	classification	RandomFeature	RandomFeature1
valid	PFS_STATUS	roc_auc_ovo	0.5743428479277536	Linear	classification	RandomFeature	RandomFeature1
test	PFS_STATUS	roc_auc_ovo	0.49324293785310735	Linear	classification	RandomFeature	RandomFeature1
train	PFS_STATUS	roc_auc_ovo	0.9980599046970728	RF	classification	RandomFeature	RandomFeature1
valid	PFS_STATUS	roc_auc_ovo	0.5922431865828093	RF	classification	RandomFeature	RandomFeature1
test	PFS_STATUS	roc_auc_ovo	0.6449265536723163	RF	classification	RandomFeature	RandomFeature1
train	MSI_SCORE_MANTIS	r2	0.07390198586033092	Linear	regression	RandomFeature	RandomFeature1
valid	MSI_SCORE_MANTIS	r2	0.08100466908706483	Linear	regression	RandomFeature	RandomFeature1
test	MSI_SCORE_MANTIS	r2	0.03117005088180902	Linear	regression	RandomFeature	RandomFeature1
train	MSI_SCORE_MANTIS	r2	0.7596761666093863	RF	regression	RandomFeature	RandomFeature1
valid	MSI_SCORE_MANTIS	r2	0.3057459829495909	RF	regression	RandomFeature	RandomFeature1
test	MSI_SCORE_MANTIS	r2	0.18010892623293873	RF	regression	RandomFeature	RandomFeature1
train	ANEUPLOIDY_SCORE	r2	0.05007206260926378	Linear	regression	RandomFeature	RandomFeature1
valid	ANEUPLOIDY_SCORE	r2	0.07678527246147648	Linear	regression	RandomFeature	RandomFeature1
test	ANEUPLOIDY_SCORE	r2	0.043761385253018426	Linear	regression	RandomFeature	RandomFeature1
train	ANEUPLOIDY_SCORE	r2	0.6749347518894453	RF	regression	RandomFeature	RandomFeature1
valid	ANEUPLOIDY_SCORE	r2	0.20143742153921607	RF	regression	RandomFeature	RandomFeature1
test	ANEUPLOIDY_SCORE	r2	0.19403885695379952	RF	regression	RandomFeature	RandomFeature1
train	CANCER_TYPE	roc_auc_ovo	0.9175327764919183	Linear	classification	RandomFeature	RandomFeature2
valid	CANCER_TYPE	roc_auc_ovo	0.8764043993983588	Linear	classification	RandomFeature	RandomFeature2
test	CANCER_TYPE	roc_auc_ovo	0.9240040145380218	Linear	classification	RandomFeature	RandomFeature2
train	CANCER_TYPE	roc_auc_ovo	0.9993720470213073	RF	classification	RandomFeature	RandomFeature2
valid	CANCER_TYPE	roc_auc_ovo	0.9767132352200678	RF	classification	RandomFeature	RandomFeature2
test	CANCER_TYPE	roc_auc_ovo	0.9750595653257419	RF	classification	RandomFeature	RandomFeature2
train	CANCER_TYPE_ACRONYM	roc_auc_ovo	0.8944367767954511	Linear	classification	RandomFeature	RandomFeature2
valid	CANCER_TYPE_ACRONYM	roc_auc_ovo	0.879249650227738	Linear	classification	RandomFeature	RandomFeature2
test	CANCER_TYPE_ACRONYM	roc_auc_ovo	0.8919097841282803	Linear	classification	RandomFeature	RandomFeature2
train	CANCER_TYPE_ACRONYM	roc_auc_ovo	0.9990412211852568	RF	classification	RandomFeature	RandomFeature2
valid	CANCER_TYPE_ACRONYM	roc_auc_ovo	0.9498272571896406	RF	classification	RandomFeature	RandomFeature2
test	CANCER_TYPE_ACRONYM	roc_auc_ovo	0.9523589363280731	RF	classification	RandomFeature	RandomFeature2
train	TMB_NONSYNONYMOUS	r2	0.01688825626334134	Linear	regression	RandomFeature	RandomFeature2
valid	TMB_NONSYNONYMOUS	r2	0.012326812875151694	Linear	regression	RandomFeature	RandomFeature2
test	TMB_NONSYNONYMOUS	r2	0.020057837320480165	Linear	regression	RandomFeature	RandomFeature2
train	TMB_NONSYNONYMOUS	r2	0.5974163774957963	RF	regression	RandomFeature	RandomFeature2
valid	TMB_NONSYNONYMOUS	r2	-0.15141625400411995	RF	regression	RandomFeature	RandomFeature2
test	TMB_NONSYNONYMOUS	r2	0.03732517737860963	RF	regression	RandomFeature	RandomFeature2
train	AGE	r2	0.04494312522089072	Linear	regression	RandomFeature	RandomFeature2
valid	AGE	r2	0.03470173512119257	Linear	regression	RandomFeature	RandomFeature2
test	AGE	r2	0.04501743155177296	Linear	regression	RandomFeature	RandomFeature2
train	AGE	r2	0.5845846694883439	RF	regression	RandomFeature	RandomFeature2
valid	AGE	r2	0.028290131777839345	RF	regression	RandomFeature	RandomFeature2
test	AGE	r2	0.07523304628033145	RF	regression	RandomFeature	RandomFeature2
train	SEX	roc_auc_ovo	0.740320648817037	Linear	classification	RandomFeature	RandomFeature2
valid	SEX	roc_auc_ovo	0.7758056265984654	Linear	classification	RandomFeature	RandomFeature2
test	SEX	roc_auc_ovo	0.7632877381533952	Linear	classification	RandomFeature	RandomFeature2
train	SEX	roc_auc_ovo	0.985904342455085	RF	classification	RandomFeature	RandomFeature2
valid	SEX	roc_auc_ovo	0.8710485933503836	RF	classification	RandomFeature	RandomFeature2
test	SEX	roc_auc_ovo	0.838544211040547	RF	classification	RandomFeature	RandomFeature2
train	AJCC_PATHOLOGIC_TUMOR_STAGE_SHORT	roc_auc_ovo	0.7116565862188257	Linear	classification	RandomFeature	RandomFeature2
valid	AJCC_PATHOLOGIC_TUMOR_STAGE_SHORT	roc_auc_ovo	0.6895562932714119	Linear	classification	RandomFeature	RandomFeature2
test	AJCC_PATHOLOGIC_TUMOR_STAGE_SHORT	roc_auc_ovo	0.695970067926552	Linear	classification	RandomFeature	RandomFeature2
train	AJCC_PATHOLOGIC_TUMOR_STAGE_SHORT	roc_auc_ovo	0.9944088581162316	RF	classification	RandomFeature	RandomFeature2
valid	AJCC_PATHOLOGIC_TUMOR_STAGE_SHORT	roc_auc_ovo	0.7314288472383831	RF	classification	RandomFeature	RandomFeature2
test	AJCC_PATHOLOGIC_TUMOR_STAGE_SHORT	roc_auc_ovo	0.742399549818165	RF	classification	RandomFeature	RandomFeature2
train	OS_STATUS	roc_auc_ovo	0.6094791487129122	Linear	classification	RandomFeature	RandomFeature2
valid	OS_STATUS	roc_auc_ovo	0.5456716708910119	Linear	classification	RandomFeature	RandomFeature2
test	OS_STATUS	roc_auc_ovo	0.5997758438818566	Linear	classification	RandomFeature	RandomFeature2
train	OS_STATUS	roc_auc_ovo	0.9920336820562184	RF	classification	RandomFeature	RandomFeature2
valid	OS_STATUS	roc_auc_ovo	0.6251218561123026	RF	classification	RandomFeature	RandomFeature2
test	OS_STATUS	roc_auc_ovo	0.6428665611814346	RF	classification	RandomFeature	RandomFeature2
train	OS_MONTHS	r2	0.023389577609751133	Linear	regression	RandomFeature	RandomFeature2
valid	OS_MONTHS	r2	0.01566548768275744	Linear	regression	RandomFeature	RandomFeature2
test	OS_MONTHS	r2	0.022082396238573332	Linear	regression	RandomFeature	RandomFeature2
train	OS_MONTHS	r2	0.5068336612187877	RF	regression	RandomFeature	RandomFeature2
valid	OS_MONTHS	r2	-0.034833632164495976	RF	regression	RandomFeature	RandomFeature2
test	OS_MONTHS	r2	-0.024799112369631393	RF	regression	RandomFeature	RandomFeature2
train	DFS_STATUS	roc_auc_ovo	0.6291654891652046	Linear	classification	RandomFeature	RandomFeature2
valid	DFS_STATUS	roc_auc_ovo	0.5886732731893604	Linear	classification	RandomFeature	RandomFeature2
test	DFS_STATUS	roc_auc_ovo	0.5799281082338178	Linear	classification	RandomFeature	RandomFeature2
train	DFS_STATUS	roc_auc_ovo	0.9899491658307942	RF	classification	RandomFeature	RandomFeature2
valid	DFS_STATUS	roc_auc_ovo	0.6476479648184371	RF	classification	RandomFeature	RandomFeature2
test	DFS_STATUS	roc_auc_ovo	0.639843817605573	RF	classification	RandomFeature	RandomFeature2
train	PFS_STATUS	roc_auc_ovo	0.5946958500906468	Linear	classification	RandomFeature	RandomFeature2
valid	PFS_STATUS	roc_auc_ovo	0.5925358851674641	Linear	classification	RandomFeature	RandomFeature2
test	PFS_STATUS	roc_auc_ovo	0.5987913683992115	Linear	classification	RandomFeature	RandomFeature2
train	PFS_STATUS	roc_auc_ovo	0.9952846546935239	RF	classification	RandomFeature	RandomFeature2
valid	PFS_STATUS	roc_auc_ovo	0.6678947368421053	RF	classification	RandomFeature	RandomFeature2
test	PFS_STATUS	roc_auc_ovo	0.6250648407511152	RF	classification	RandomFeature	RandomFeature2
train	MSI_SCORE_MANTIS	r2	0.048591345669315666	Linear	regression	RandomFeature	RandomFeature2
valid	MSI_SCORE_MANTIS	r2	0.03400030038354174	Linear	regression	RandomFeature	RandomFeature2
test	MSI_SCORE_MANTIS	r2	0.03373919391616942	Linear	regression	RandomFeature	RandomFeature2
train	MSI_SCORE_MANTIS	r2	0.6906186755301431	RF	regression	RandomFeature	RandomFeature2
valid	MSI_SCORE_MANTIS	r2	0.07488948797197137	RF	regression	RandomFeature	RandomFeature2
test	MSI_SCORE_MANTIS	r2	0.07588600675686752	RF	regression	RandomFeature	RandomFeature2
train	ANEUPLOIDY_SCORE	r2	0.04356131154017706	Linear	regression	RandomFeature	RandomFeature2
valid	ANEUPLOIDY_SCORE	r2	0.06377212246048303	Linear	regression	RandomFeature	RandomFeature2
test	ANEUPLOIDY_SCORE	r2	0.051301858098111164	Linear	regression	RandomFeature	RandomFeature2
train	ANEUPLOIDY_SCORE	r2	0.6432821194452467	RF	regression	RandomFeature	RandomFeature2
valid	ANEUPLOIDY_SCORE	r2	0.2148960377300666	RF	regression	RandomFeature	RandomFeature2
test	ANEUPLOIDY_SCORE	r2	0.13515179835989344	RF	regression	RandomFeature	RandomFeature2
train	CANCER_TYPE	roc_auc_ovo	0.9170440406464424	Linear	classification	RandomFeature	RandomFeature3
valid	CANCER_TYPE	roc_auc_ovo	0.9132873316325532	Linear	classification	RandomFeature	RandomFeature3
test	CANCER_TYPE	roc_auc_ovo	0.9141165949246831	Linear	classification	RandomFeature	RandomFeature3
train	CANCER_TYPE	roc_auc_ovo	0.9994681411567724	RF	classification	RandomFeature	RandomFeature3
valid	CANCER_TYPE	roc_auc_ovo	0.9770612845806017	RF	classification	RandomFeature	RandomFeature3
test	CANCER_TYPE	roc_auc_ovo	0.9785581225079387	RF	classification	RandomFeature	RandomFeature3
train	CANCER_TYPE_ACRONYM	roc_auc_ovo	0.9011942880904572	Linear	classification	RandomFeature	RandomFeature3
valid	CANCER_TYPE_ACRONYM	roc_auc_ovo	0.9091635551279336	Linear	classification	RandomFeature	RandomFeature3
test	CANCER_TYPE_ACRONYM	roc_auc_ovo	0.9013454391975465	Linear	classification	RandomFeature	RandomFeature3
train	CANCER_TYPE_ACRONYM	roc_auc_ovo	0.9992570456256819	RF	classification	RandomFeature	RandomFeature3
valid	CANCER_TYPE_ACRONYM	roc_auc_ovo	0.9458877279465707	RF	classification	RandomFeature	RandomFeature3
test	CANCER_TYPE_ACRONYM	roc_auc_ovo	0.955129482343614	RF	classification	RandomFeature	RandomFeature3
train	TMB_NONSYNONYMOUS	r2	0.009766338996659907	Linear	regression	RandomFeature	RandomFeature3
valid	TMB_NONSYNONYMOUS	r2	0.012337752978475836	Linear	regression	RandomFeature	RandomFeature3
test	TMB_NONSYNONYMOUS	r2	0.00384276356296831	Linear	regression	RandomFeature	RandomFeature3
train	TMB_NONSYNONYMOUS	r2	0.6041001127870154	RF	regression	RandomFeature	RandomFeature3
valid	TMB_NONSYNONYMOUS	r2	0.013698289361068983	RF	regression	RandomFeature	RandomFeature3
test	TMB_NONSYNONYMOUS	r2	0.009173150400904828	RF	regression	RandomFeature	RandomFeature3
train	AGE	r2	0.03008369504885633	Linear	regression	RandomFeature	RandomFeature3
valid	AGE	r2	0.01805148081801977	Linear	regression	RandomFeature	RandomFeature3
test	AGE	r2	0.05049289246359612	Linear	regression	RandomFeature	RandomFeature3
train	AGE	r2	0.5955218601474181	RF	regression	RandomFeature	RandomFeature3
valid	AGE	r2	0.03947985839435342	RF	regression	RandomFeature	RandomFeature3
test	AGE	r2	0.061829983365641716	RF	regression	RandomFeature	RandomFeature3
train	SEX	roc_auc_ovo	0.8268818648118806	Linear	classification	RandomFeature	RandomFeature3
valid	SEX	roc_auc_ovo	0.8181074168797954	Linear	classification	RandomFeature	RandomFeature3
test	SEX	roc_auc_ovo	0.8460185637518319	Linear	classification	RandomFeature	RandomFeature3
train	SEX	roc_auc_ovo	0.9875822434675188	RF	classification	RandomFeature	RandomFeature3
valid	SEX	roc_auc_ovo	0.852071611253197	RF	classification	RandomFeature	RandomFeature3
test	SEX	roc_auc_ovo	0.8796653639472398	RF	classification	RandomFeature	RandomFeature3
train	AJCC_PATHOLOGIC_TUMOR_STAGE_SHORT	roc_auc_ovo	0.7084634335012522	Linear	classification	RandomFeature	RandomFeature3
valid	AJCC_PATHOLOGIC_TUMOR_STAGE_SHORT	roc_auc_ovo	0.6934252017373094	Linear	classification	RandomFeature	RandomFeature3
test	AJCC_PATHOLOGIC_TUMOR_STAGE_SHORT	roc_auc_ovo	0.6853445501692963	Linear	classification	RandomFeature	RandomFeature3
train	AJCC_PATHOLOGIC_TUMOR_STAGE_SHORT	roc_auc_ovo	0.9947057652628513	RF	classification	RandomFeature	RandomFeature3
valid	AJCC_PATHOLOGIC_TUMOR_STAGE_SHORT	roc_auc_ovo	0.7605116803733363	RF	classification	RandomFeature	RandomFeature3
test	AJCC_PATHOLOGIC_TUMOR_STAGE_SHORT	roc_auc_ovo	0.7557984099788104	RF	classification	RandomFeature	RandomFeature3
train	OS_STATUS	roc_auc_ovo	0.635034454948407	Linear	classification	RandomFeature	RandomFeature3
valid	OS_STATUS	roc_auc_ovo	0.6293624488204329	Linear	classification	RandomFeature	RandomFeature3
test	OS_STATUS	roc_auc_ovo	0.6111023206751055	Linear	classification	RandomFeature	RandomFeature3
train	OS_STATUS	roc_auc_ovo	0.9929247302736341	RF	classification	RandomFeature	RandomFeature3
valid	OS_STATUS	roc_auc_ovo	0.62170988496783	RF	classification	RandomFeature	RandomFeature3
test	OS_STATUS	roc_auc_ovo	0.648918776371308	RF	classification	RandomFeature	RandomFeature3
train	OS_MONTHS	r2	0.02336167467895789	Linear	regression	RandomFeature	RandomFeature3
valid	OS_MONTHS	r2	-0.016540480122649193	Linear	regression	RandomFeature	RandomFeature3
test	OS_MONTHS	r2	-0.01898097655166686	Linear	regression	RandomFeature	RandomFeature3
train	OS_MONTHS	r2	0.4399579129582183	RF	regression	RandomFeature	RandomFeature3
valid	OS_MONTHS	r2	0.001672628725471692	RF	regression	RandomFeature	RandomFeature3
test	OS_MONTHS	r2	-0.03594098374908916	RF	regression	RandomFeature	RandomFeature3
train	DFS_STATUS	roc_auc_ovo	0.6448685412337127	Linear	classification	RandomFeature	RandomFeature3
valid	DFS_STATUS	roc_auc_ovo	0.6350989814112543	Linear	classification	RandomFeature	RandomFeature3
test	DFS_STATUS	roc_auc_ovo	0.6184501692843545	Linear	classification	RandomFeature	RandomFeature3
train	DFS_STATUS	roc_auc_ovo	0.9906745551730928	RF	classification	RandomFeature	RandomFeature3
valid	DFS_STATUS	roc_auc_ovo	0.6240964266230223	RF	classification	RandomFeature	RandomFeature3
test	DFS_STATUS	roc_auc_ovo	0.6410720756533402	RF	classification	RandomFeature	RandomFeature3
train	PFS_STATUS	roc_auc_ovo	0.5947662761576819	Linear	classification	RandomFeature	RandomFeature3
valid	PFS_STATUS	roc_auc_ovo	0.6395693779904306	Linear	classification	RandomFeature	RandomFeature3
test	PFS_STATUS	roc_auc_ovo	0.5847079572569769	Linear	classification	RandomFeature	RandomFeature3
train	PFS_STATUS	roc_auc_ovo	0.9969748803023626	RF	classification	RandomFeature	RandomFeature3
valid	PFS_STATUS	roc_auc_ovo	0.6626315789473685	RF	classification	RandomFeature	RandomFeature3
test	PFS_STATUS	roc_auc_ovo	0.6221210706504824	RF	classification	RandomFeature	RandomFeature3
train	MSI_SCORE_MANTIS	r2	0.03140492554258245	Linear	regression	RandomFeature	RandomFeature3
valid	MSI_SCORE_MANTIS	r2	0.0398835150619713	Linear	regression	RandomFeature	RandomFeature3
test	MSI_SCORE_MANTIS	r2	0.03252778297274683	Linear	regression	RandomFeature	RandomFeature3
train	MSI_SCORE_MANTIS	r2	0.714328090590694	RF	regression	RandomFeature	RandomFeature3
valid	MSI_SCORE_MANTIS	r2	0.18698840372938785	RF	regression	RandomFeature	RandomFeature3
test	MSI_SCORE_MANTIS	r2	0.09175967853089939	RF	regression	RandomFeature	RandomFeature3
train	ANEUPLOIDY_SCORE	r2	0.08734670116402588	Linear	regression	RandomFeature	RandomFeature3
valid	ANEUPLOIDY_SCORE	r2	0.0643792398433386	Linear	regression	RandomFeature	RandomFeature3
test	ANEUPLOIDY_SCORE	r2	0.0719740713647975	Linear	regression	RandomFeature	RandomFeature3
train	ANEUPLOIDY_SCORE	r2	0.7096263125201014	RF	regression	RandomFeature	RandomFeature3
valid	ANEUPLOIDY_SCORE	r2	0.2580393642637029	RF	regression	RandomFeature	RandomFeature3
test	ANEUPLOIDY_SCORE	r2	0.1739218321558157	RF	regression	RandomFeature	RandomFeature3
train	CANCER_TYPE	roc_auc_ovo	0.8993040639868154	Linear	classification	RandomFeature	RandomFeature4
valid	CANCER_TYPE	roc_auc_ovo	0.901204706217059	Linear	classification	RandomFeature	RandomFeature4
test	CANCER_TYPE	roc_auc_ovo	0.8629290542382455	Linear	classification	RandomFeature	RandomFeature4
train	CANCER_TYPE	roc_auc_ovo	0.9989488496456683	RF	classification	RandomFeature	RandomFeature4
valid	CANCER_TYPE	roc_auc_ovo	0.9248138779591113	RF	classification	RandomFeature	RandomFeature4
test	CANCER_TYPE	roc_auc_ovo	0.9300682828473272	RF	classification	RandomFeature	RandomFeature4
train	CANCER_TYPE_ACRONYM	roc_auc_ovo	0.8976052788329273	Linear	classification	RandomFeature	RandomFeature4
valid	CANCER_TYPE_ACRONYM	roc_auc_ovo	0.8849291990080346	Linear	classification	RandomFeature	RandomFeature4
test	CANCER_TYPE_ACRONYM	roc_auc_ovo	0.8647973571942184	Linear	classification	RandomFeature	RandomFeature4
train	CANCER_TYPE_ACRONYM	roc_auc_ovo	0.9984631448450146	RF	classification	RandomFeature	RandomFeature4
valid	CANCER_TYPE_ACRONYM	roc_auc_ovo	0.9192419467787113	RF	classification	RandomFeature	RandomFeature4
test	CANCER_TYPE_ACRONYM	roc_auc_ovo	0.9227448085096309	RF	classification	RandomFeature	RandomFeature4
train	TMB_NONSYNONYMOUS	r2	0.010596403019563994	Linear	regression	RandomFeature	RandomFeature4
valid	TMB_NONSYNONYMOUS	r2	0.004134533891773096	Linear	regression	RandomFeature	RandomFeature4
test	TMB_NONSYNONYMOUS	r2	0.009385266409649207	Linear	regression	RandomFeature	RandomFeature4
train	TMB_NONSYNONYMOUS	r2	0.637658354405495	RF	regression	RandomFeature	RandomFeature4
valid	TMB_NONSYNONYMOUS	r2	-0.10299146217838628	RF	regression	RandomFeature	RandomFeature4
test	TMB_NONSYNONYMOUS	r2	0.0346611814898975	RF	regression	RandomFeature	RandomFeature4
train	AGE	r2	0.03227725621686939	Linear	regression	RandomFeature	RandomFeature4
valid	AGE	r2	0.015222431529836378	Linear	regression	RandomFeature	RandomFeature4
test	AGE	r2	0.020638630925833956	Linear	regression	RandomFeature	RandomFeature4
train	AGE	r2	0.5802011538636138	RF	regression	RandomFeature	RandomFeature4
valid	AGE	r2	-0.01019635981677891	RF	regression	RandomFeature	RandomFeature4
test	AGE	r2	0.018850259581732254	RF	regression	RandomFeature	RandomFeature4
train	SEX	roc_auc_ovo	0.7846110051830171	Linear	classification	RandomFeature	RandomFeature4
valid	SEX	roc_auc_ovo	0.7779539641943733	Linear	classification	RandomFeature	RandomFeature4
test	SEX	roc_auc_ovo	0.79480947728383	Linear	classification	RandomFeature	RandomFeature4
train	SEX	roc_auc_ovo	0.9927190697424605	RF	classification	RandomFeature	RandomFeature4
valid	SEX	roc_auc_ovo	0.8093606138107416	RF	classification	RandomFeature	RandomFeature4
test	SEX	roc_auc_ovo	0.8136907669760625	RF	classification	RandomFeature	RandomFeature4
train	AJCC_PATHOLOGIC_TUMOR_STAGE_SHORT	roc_auc_ovo	0.6937197680146309	Linear	classification	RandomFeature	RandomFeature4
valid	AJCC_PATHOLOGIC_TUMOR_STAGE_SHORT	roc_auc_ovo	0.6841190871823712	Linear	classification	RandomFeature	RandomFeature4
test	AJCC_PATHOLOGIC_TUMOR_STAGE_SHORT	roc_auc_ovo	0.6880500419567128	Linear	classification	RandomFeature	RandomFeature4
train	AJCC_PATHOLOGIC_TUMOR_STAGE_SHORT	roc_auc_ovo	0.9972406613972072	RF	classification	RandomFeature	RandomFeature4
valid	AJCC_PATHOLOGIC_TUMOR_STAGE_SHORT	roc_auc_ovo	0.7087450566395304	RF	classification	RandomFeature	RandomFeature4
test	AJCC_PATHOLOGIC_TUMOR_STAGE_SHORT	roc_auc_ovo	0.6926872771901451	RF	classification	RandomFeature	RandomFeature4
train	OS_STATUS	roc_auc_ovo	0.6573529363941164	Linear	classification	RandomFeature	RandomFeature4
valid	OS_STATUS	roc_auc_ovo	0.6166406706960421	Linear	classification	RandomFeature	RandomFeature4
test	OS_STATUS	roc_auc_ovo	0.6254746835443038	Linear	classification	RandomFeature	RandomFeature4
train	OS_STATUS	roc_auc_ovo	0.9910504938163205	RF	classification	RandomFeature	RandomFeature4
valid	OS_STATUS	roc_auc_ovo	0.6227334763111717	RF	classification	RandomFeature	RandomFeature4
test	OS_STATUS	roc_auc_ovo	0.6402030590717299	RF	classification	RandomFeature	RandomFeature4
train	OS_MONTHS	r2	0.009095695986445773	Linear	regression	RandomFeature	RandomFeature4
valid	OS_MONTHS	r2	0.015963974144639348	Linear	regression	RandomFeature	RandomFeature4
test	OS_MONTHS	r2	0.010221798384033032	Linear	regression	RandomFeature	RandomFeature4
train	OS_MONTHS	r2	0.42310183546056035	RF	regression	RandomFeature	RandomFeature4
valid	OS_MONTHS	r2	-0.009969662808372082	RF	regression	RandomFeature	RandomFeature4
test	OS_MONTHS	r2	-0.01619638872271767	RF	regression	RandomFeature	RandomFeature4
train	DFS_STATUS	roc_auc_ovo	0.6303828633892984	Linear	classification	RandomFeature	RandomFeature4
valid	DFS_STATUS	roc_auc_ovo	0.6255973231274866	Linear	classification	RandomFeature	RandomFeature4
test	DFS_STATUS	roc_auc_ovo	0.6084925444574247	Linear	classification	RandomFeature	RandomFeature4
train	DFS_STATUS	roc_auc_ovo	0.9916505809468706	RF	classification	RandomFeature	RandomFeature4
valid	DFS_STATUS	roc_auc_ovo	0.6259755099596823	RF	classification	RandomFeature	RandomFeature4
test	DFS_STATUS	roc_auc_ovo	0.6468126676618207	RF	classification	RandomFeature	RandomFeature4
train	PFS_STATUS	roc_auc_ovo	0.6201004531810708	Linear	classification	RandomFeature	RandomFeature4
valid	PFS_STATUS	roc_auc_ovo	0.617177033492823	Linear	classification	RandomFeature	RandomFeature4
test	PFS_STATUS	roc_auc_ovo	0.5879110903620707	Linear	classification	RandomFeature	RandomFeature4
train	PFS_STATUS	roc_auc_ovo	0.9943136286177391	RF	classification	RandomFeature	RandomFeature4
valid	PFS_STATUS	roc_auc_ovo	0.6120095693779904	RF	classification	RandomFeature	RandomFeature4
test	PFS_STATUS	roc_auc_ovo	0.6143790849673201	RF	classification	RandomFeature	RandomFeature4
train	MSI_SCORE_MANTIS	r2	0.03912377638159881	Linear	regression	RandomFeature	RandomFeature4
valid	MSI_SCORE_MANTIS	r2	0.032094305306974324	Linear	regression	RandomFeature	RandomFeature4
test	MSI_SCORE_MANTIS	r2	0.026355270287148014	Linear	regression	RandomFeature	RandomFeature4
train	MSI_SCORE_MANTIS	r2	0.7145470290687936	RF	regression	RandomFeature	RandomFeature4
valid	MSI_SCORE_MANTIS	r2	0.2244123709665269	RF	regression	RandomFeature	RandomFeature4
test	MSI_SCORE_MANTIS	r2	0.0794059950128847	RF	regression	RandomFeature	RandomFeature4
train	ANEUPLOIDY_SCORE	r2	0.12649662175702192	Linear	regression	RandomFeature	RandomFeature4
valid	ANEUPLOIDY_SCORE	r2	0.09395088767854132	Linear	regression	RandomFeature	RandomFeature4
test	ANEUPLOIDY_SCORE	r2	0.12535086462660117	Linear	regression	RandomFeature	RandomFeature4
train	ANEUPLOIDY_SCORE	r2	0.7095785563119108	RF	regression	RandomFeature	RandomFeature4
valid	ANEUPLOIDY_SCORE	r2	0.23924640870883263	RF	regression	RandomFeature	RandomFeature4
test	ANEUPLOIDY_SCORE	r2	0.22973544796412315	RF	regression	RandomFeature	RandomFeature4
train	CANCER_TYPE	roc_auc_ovo	0.9094872728659741	Linear	classification	RandomFeature	RandomFeature5
valid	CANCER_TYPE	roc_auc_ovo	0.9210543869727715	Linear	classification	RandomFeature	RandomFeature5
test	CANCER_TYPE	roc_auc_ovo	0.904647506666808	Linear	classification	RandomFeature	RandomFeature5
train	CANCER_TYPE	roc_auc_ovo	0.9985247056898808	RF	classification	RandomFeature	RandomFeature5
valid	CANCER_TYPE	roc_auc_ovo	0.9492494364055784	RF	classification	RandomFeature	RandomFeature5
test	CANCER_TYPE	roc_auc_ovo	0.9340033513327632	RF	classification	RandomFeature	RandomFeature5
train	CANCER_TYPE_ACRONYM	roc_auc_ovo	0.9089701819126512	Linear	classification	RandomFeature	RandomFeature5
valid	CANCER_TYPE_ACRONYM	roc_auc_ovo	0.9117409531214447	Linear	classification	RandomFeature	RandomFeature5
test	CANCER_TYPE_ACRONYM	roc_auc_ovo	0.9067914073240125	Linear	classification	RandomFeature	RandomFeature5
train	CANCER_TYPE_ACRONYM	roc_auc_ovo	0.9982257530105968	RF	classification	RandomFeature	RandomFeature5
valid	CANCER_TYPE_ACRONYM	roc_auc_ovo	0.935275963020012	RF	classification	RandomFeature	RandomFeature5
test	CANCER_TYPE_ACRONYM	roc_auc_ovo	0.9292065109687311	RF	classification	RandomFeature	RandomFeature5
train	TMB_NONSYNONYMOUS	r2	0.04181103071895276	Linear	regression	RandomFeature	RandomFeature5
valid	TMB_NONSYNONYMOUS	r2	0.07304516461213872	Linear	regression	RandomFeature	RandomFeature5
test	TMB_NONSYNONYMOUS	r2	0.03441945979526373	Linear	regression	RandomFeature	RandomFeature5
train	TMB_NONSYNONYMOUS	r2	0.7217249623328923	RF	regression	RandomFeature	RandomFeature5
valid	TMB_NONSYNONYMOUS	r2	0.07919717326796938	RF	regression	RandomFeature	RandomFeature5
test	TMB_NONSYNONYMOUS	r2	0.021598127359225172	RF	regression	RandomFeature	RandomFeature5
train	AGE	r2	0.033144512794824776	Linear	regression	RandomFeature	RandomFeature5
valid	AGE	r2	0.014894234231223269	Linear	regression	RandomFeature	RandomFeature5
test	AGE	r2	0.014305437431816226	Linear	regression	RandomFeature	RandomFeature5
train	AGE	r2	0.5677999316174467	RF	regression	RandomFeature	RandomFeature5
valid	AGE	r2	0.052884491608228834	RF	regression	RandomFeature	RandomFeature5
test	AGE	r2	0.02631048934569924	RF	regression	RandomFeature	RandomFeature5
train	SEX	roc_auc_ovo	0.764882240782018	Linear	classification	RandomFeature	RandomFeature5
valid	SEX	roc_auc_ovo	0.778925831202046	Linear	classification	RandomFeature	RandomFeature5
test	SEX	roc_auc_ovo	0.776734245236932	Linear	classification	RandomFeature	RandomFeature5
train	SEX	roc_auc_ovo	0.9902817090528239	RF	classification	RandomFeature	RandomFeature5
valid	SEX	roc_auc_ovo	0.8310997442455244	RF	classification	RandomFeature	RandomFeature5
test	SEX	roc_auc_ovo	0.8182828529555447	RF	classification	RandomFeature	RandomFeature5
train	AJCC_PATHOLOGIC_TUMOR_STAGE_SHORT	roc_auc_ovo	0.7174159807712092	Linear	classification	RandomFeature	RandomFeature5
valid	AJCC_PATHOLOGIC_TUMOR_STAGE_SHORT	roc_auc_ovo	0.7005057484515493	Linear	classification	RandomFeature	RandomFeature5
test	AJCC_PATHOLOGIC_TUMOR_STAGE_SHORT	roc_auc_ovo	0.6821804243571581	Linear	classification	RandomFeature	RandomFeature5
train	AJCC_PATHOLOGIC_TUMOR_STAGE_SHORT	roc_auc_ovo	0.9965755532506295	RF	classification	RandomFeature	RandomFeature5
valid	AJCC_PATHOLOGIC_TUMOR_STAGE_SHORT	roc_auc_ovo	0.7003570263249086	RF	classification	RandomFeature	RandomFeature5
test	AJCC_PATHOLOGIC_TUMOR_STAGE_SHORT	roc_auc_ovo	0.7044094578475925	RF	classification	RandomFeature	RandomFeature5
train	OS_STATUS	roc_auc_ovo	0.6076450202653849	Linear	classification	RandomFeature	RandomFeature5
valid	OS_STATUS	roc_auc_ovo	0.5730649249366349	Linear	classification	RandomFeature	RandomFeature5
test	OS_STATUS	roc_auc_ovo	0.6088475738396624	Linear	classification	RandomFeature	RandomFeature5
train	OS_STATUS	roc_auc_ovo	0.9941821705804496	RF	classification	RandomFeature	RandomFeature5
valid	OS_STATUS	roc_auc_ovo	0.6027490738935465	RF	classification	RandomFeature	RandomFeature5
test	OS_STATUS	roc_auc_ovo	0.5765163502109705	RF	classification	RandomFeature	RandomFeature5
train	OS_MONTHS	r2	0.01357437481840651	Linear	regression	RandomFeature	RandomFeature5
valid	OS_MONTHS	r2	0.02921966795004971	Linear	regression	RandomFeature	RandomFeature5
test	OS_MONTHS	r2	0.0029896375584952395	Linear	regression	RandomFeature	RandomFeature5
train	OS_MONTHS	r2	0.5014120573846572	RF	regression	RandomFeature	RandomFeature5
valid	OS_MONTHS	r2	0.03124901522130441	RF	regression	RandomFeature	RandomFeature5
test	OS_MONTHS	r2	-0.029915493116212	RF	regression	RandomFeature	RandomFeature5
train	DFS_STATUS	roc_auc_ovo	0.6314525101183217	Linear	classification	RandomFeature	RandomFeature5
valid	DFS_STATUS	roc_auc_ovo	0.6377159344936331	Linear	classification	RandomFeature	RandomFeature5
test	DFS_STATUS	roc_auc_ovo	0.6224003629067151	Linear	classification	RandomFeature	RandomFeature5
train	DFS_STATUS	roc_auc_ovo	0.9914318832206082	RF	classification	RandomFeature	RandomFeature5
valid	DFS_STATUS	roc_auc_ovo	0.6238105514749911	RF	classification	RandomFeature	RandomFeature5
test	DFS_STATUS	roc_auc_ovo	0.6009828498182762	RF	classification	RandomFeature	RandomFeature5
train	PFS_STATUS	roc_auc_ovo	0.6017139143768413	Linear	classification	RandomFeature	RandomFeature5
valid	PFS_STATUS	roc_auc_ovo	0.5954545454545455	Linear	classification	RandomFeature	RandomFeature5
test	PFS_STATUS	roc_auc_ovo	0.5704170557111734	Linear	classification	RandomFeature	RandomFeature5
train	PFS_STATUS	roc_auc_ovo	0.998294835528457	RF	classification	RandomFeature	RandomFeature5
valid	PFS_STATUS	roc_auc_ovo	0.5821052631578947	RF	classification	RandomFeature	RandomFeature5
test	PFS_STATUS	roc_auc_ovo	0.6092566656292147	RF	classification	RandomFeature	RandomFeature5
train	MSI_SCORE_MANTIS	r2	0.07217006135690496	Linear	regression	RandomFeature	RandomFeature5
valid	MSI_SCORE_MANTIS	r2	0.10553893081342902	Linear	regression	RandomFeature	RandomFeature5
test	MSI_SCORE_MANTIS	r2	0.072081276430352	Linear	regression	RandomFeature	RandomFeature5
train	MSI_SCORE_MANTIS	r2	0.7471705997909306	RF	regression	RandomFeature	RandomFeature5
valid	MSI_SCORE_MANTIS	r2	0.17557437842643453	RF	regression	RandomFeature	RandomFeature5
test	MSI_SCORE_MANTIS	r2	0.11713488431178964	RF	regression	RandomFeature	RandomFeature5
train	ANEUPLOIDY_SCORE	r2	0.07669044271111858	Linear	regression	RandomFeature	RandomFeature5
valid	ANEUPLOIDY_SCORE	r2	0.11255041744383287	Linear	regression	RandomFeature	RandomFeature5
test	ANEUPLOIDY_SCORE	r2	0.08898406700172035	Linear	regression	RandomFeature	RandomFeature5
train	ANEUPLOIDY_SCORE	r2	0.673062556039783	RF	regression	RandomFeature	RandomFeature5
valid	ANEUPLOIDY_SCORE	r2	0.24038661391204053	RF	regression	RandomFeature	RandomFeature5
test	ANEUPLOIDY_SCORE	r2	0.1818246084774583	RF	regression	RandomFeature	RandomFeature5
train	CANCER_TYPE	roc_auc_ovo	0.9309061260398007	Linear	classification	Latent_FROM	Latent_FROM
valid	CANCER_TYPE	roc_auc_ovo	0.9419701444391407	Linear	classification	Latent_FROM	Latent_FROM
test	CANCER_TYPE	roc_auc_ovo	0.9238874598742699	Linear	classification	Latent_FROM	Latent_FROM
train	CANCER_TYPE	roc_auc_ovo	0.9881522034441611	RF	classification	Latent_FROM	Latent_FROM
valid	CANCER_TYPE	roc_auc_ovo	0.9317132250042339	RF	classification	Latent_FROM	Latent_FROM
test	CANCER_TYPE	roc_auc_ovo	0.9235232136876093	RF	classification	Latent_FROM	Latent_FROM
train	CANCER_TYPE_ACRONYM	roc_auc_ovo	0.910374988899987	Linear	classification	Latent_FROM	Latent_FROM
valid	CANCER_TYPE_ACRONYM	roc_auc_ovo	0.9051900237270507	Linear	classification	Latent_FROM	Latent_FROM
test	CANCER_TYPE_ACRONYM	roc_auc_ovo	0.8906833397644977	Linear	classification	Latent_FROM	Latent_FROM
train	CANCER_TYPE_ACRONYM	roc_auc_ovo	0.9884429351211452	RF	classification	Latent_FROM	Latent_FROM
valid	CANCER_TYPE_ACRONYM	roc_auc_ovo	0.8880176246996394	RF	classification	Latent_FROM	Latent_FROM
test	CANCER_TYPE_ACRONYM	roc_auc_ovo	0.8870991077254108	RF	classification	Latent_FROM	Latent_FROM
train	TMB_NONSYNONYMOUS	r2	0.013326103128775024	Linear	regression	Latent_FROM	Latent_FROM
valid	TMB_NONSYNONYMOUS	r2	-0.0003805220107653273	Linear	regression	Latent_FROM	Latent_FROM
test	TMB_NONSYNONYMOUS	r2	0.010347027604855175	Linear	regression	Latent_FROM	Latent_FROM
train	TMB_NONSYNONYMOUS	r2	0.4828079663553254	RF	regression	Latent_FROM	Latent_FROM
valid	TMB_NONSYNONYMOUS	r2	-0.0653660290209408	RF	regression	Latent_FROM	Latent_FROM
test	TMB_NONSYNONYMOUS	r2	0.0013174135898178507	RF	regression	Latent_FROM	Latent_FROM
train	AGE	r2	0.0351238952255043	Linear	regression	Latent_FROM	Latent_FROM
valid	AGE	r2	0.014920536196111	Linear	regression	Latent_FROM	Latent_FROM
test	AGE	r2	0.015241871373088967	Linear	regression	Latent_FROM	Latent_FROM
train	AGE	r2	0.5549787033867251	RF	regression	Latent_FROM	Latent_FROM
valid	AGE	r2	-0.030480374796239662	RF	regression	Latent_FROM	Latent_FROM
test	AGE	r2	-0.019407995020533697	RF	regression	Latent_FROM	Latent_FROM
train	SEX	roc_auc_ovo	0.8060075165900236	Linear	classification	Latent_FROM	Latent_FROM
valid	SEX	roc_auc_ovo	0.8450538510272423	Linear	classification	Latent_FROM	Latent_FROM
test	SEX	roc_auc_ovo	0.8022634111566566	Linear	classification	Latent_FROM	Latent_FROM
train	SEX	roc_auc_ovo	0.9787480791256353	RF	classification	Latent_FROM	Latent_FROM
valid	SEX	roc_auc_ovo	0.8211602859987329	RF	classification	Latent_FROM	Latent_FROM
test	SEX	roc_auc_ovo	0.801695330600606	RF	classification	Latent_FROM	Latent_FROM
train	AJCC_PATHOLOGIC_TUMOR_STAGE_SHORT	roc_auc_ovo	0.7383005599415883	Linear	classification	Latent_FROM	Latent_FROM
valid	AJCC_PATHOLOGIC_TUMOR_STAGE_SHORT	roc_auc_ovo	0.7196579670152065	Linear	classification	Latent_FROM	Latent_FROM
test	AJCC_PATHOLOGIC_TUMOR_STAGE_SHORT	roc_auc_ovo	0.7182348175782478	Linear	classification	Latent_FROM	Latent_FROM
train	AJCC_PATHOLOGIC_TUMOR_STAGE_SHORT	roc_auc_ovo	0.9859579908109353	RF	classification	Latent_FROM	Latent_FROM
valid	AJCC_PATHOLOGIC_TUMOR_STAGE_SHORT	roc_auc_ovo	0.7251728888200406	RF	classification	Latent_FROM	Latent_FROM
test	AJCC_PATHOLOGIC_TUMOR_STAGE_SHORT	roc_auc_ovo	0.6963195233626811	RF	classification	Latent_FROM	Latent_FROM
train	OS_STATUS	roc_auc_ovo	0.8773701102524774	Linear	classification	Latent_FROM	Latent_FROM
valid	OS_STATUS	roc_auc_ovo	0.6083980298856332	Linear	classification	Latent_FROM	Latent_FROM
test	OS_STATUS	roc_auc_ovo	0.6192829794639749	Linear	classification	Latent_FROM	Latent_FROM
train	OS_STATUS	roc_auc_ovo	0.9921730709485823	RF	classification	Latent_FROM	Latent_FROM
valid	OS_STATUS	roc_auc_ovo	0.6131146172468487	RF	classification	Latent_FROM	Latent_FROM
test	OS_STATUS	roc_auc_ovo	0.6063116370808679	RF	classification	Latent_FROM	Latent_FROM
train	OS_MONTHS	r2	0.018798357392550202	Linear	regression	Latent_FROM	Latent_FROM
valid	OS_MONTHS	r2	0.0267981357040028	Linear	regression	Latent_FROM	Latent_FROM
test	OS_MONTHS	r2	0.0037273184022731387	Linear	regression	Latent_FROM	Latent_FROM
train	OS_MONTHS	r2	0.4917486823559486	RF	regression	Latent_FROM	Latent_FROM
valid	OS_MONTHS	r2	0.01899530513447878	RF	regression	Latent_FROM	Latent_FROM
test	OS_MONTHS	r2	-0.03258581109529923	RF	regression	Latent_FROM	Latent_FROM
train	DFS_STATUS	roc_auc_ovo	0.652895603962557	Linear	classification	Latent_FROM	Latent_FROM
valid	DFS_STATUS	roc_auc_ovo	0.6196678860223335	Linear	classification	Latent_FROM	Latent_FROM
test	DFS_STATUS	roc_auc_ovo	0.626843223317637	Linear	classification	Latent_FROM	Latent_FROM
train	DFS_STATUS	roc_auc_ovo	0.9826808391534904	RF	classification	Latent_FROM	Latent_FROM
valid	DFS_STATUS	roc_auc_ovo	0.5946783147221152	RF	classification	Latent_FROM	Latent_FROM
test	DFS_STATUS	roc_auc_ovo	0.6036056129515764	RF	classification	Latent_FROM	Latent_FROM
train	PFS_STATUS	roc_auc_ovo	0.87230164132819	Linear	classification	Latent_FROM	Latent_FROM
valid	PFS_STATUS	roc_auc_ovo	0.6625544267053701	Linear	classification	Latent_FROM	Latent_FROM
test	PFS_STATUS	roc_auc_ovo	0.6118305084745763	Linear	classification	Latent_FROM	Latent_FROM
train	PFS_STATUS	roc_auc_ovo	0.9966854247031239	RF	classification	Latent_FROM	Latent_FROM
valid	PFS_STATUS	roc_auc_ovo	0.6363086598935656	RF	classification	Latent_FROM	Latent_FROM
test	PFS_STATUS	roc_auc_ovo	0.5892655367231638	RF	classification	Latent_FROM	Latent_FROM
train	MSI_SCORE_MANTIS	r2	0.06553869414461211	Linear	regression	Latent_FROM	Latent_FROM
valid	MSI_SCORE_MANTIS	r2	0.056235350953760754	Linear	regression	Latent_FROM	Latent_FROM
test	MSI_SCORE_MANTIS	r2	0.03576213623193247	Linear	regression	Latent_FROM	Latent_FROM
train	MSI_SCORE_MANTIS	r2	0.6269361986692747	RF	regression	Latent_FROM	Latent_FROM
valid	MSI_SCORE_MANTIS	r2	0.012247436415716573	RF	regression	Latent_FROM	Latent_FROM
test	MSI_SCORE_MANTIS	r2	0.026897587340369844	RF	regression	Latent_FROM	Latent_FROM
train	ANEUPLOIDY_SCORE	r2	0.05918192655346299	Linear	regression	Latent_FROM	Latent_FROM
valid	ANEUPLOIDY_SCORE	r2	0.08156764873502498	Linear	regression	Latent_FROM	Latent_FROM
test	ANEUPLOIDY_SCORE	r2	0.016946963963951456	Linear	regression	Latent_FROM	Latent_FROM
train	ANEUPLOIDY_SCORE	r2	0.6225795657963702	RF	regression	Latent_FROM	Latent_FROM
valid	ANEUPLOIDY_SCORE	r2	0.05700480888424919	RF	regression	Latent_FROM	Latent_FROM
test	ANEUPLOIDY_SCORE	r2	0.025861072918593964	RF	regression	Latent_FROM	Latent_FROM
train	CANCER_TYPE	roc_auc_ovo	0.8925105615648519	Linear	classification	Latent_TO	Latent_TO
valid	CANCER_TYPE	roc_auc_ovo	0.8899785894707852	Linear	classification	Latent_TO	Latent_TO
test	CANCER_TYPE	roc_auc_ovo	0.8928088660733666	Linear	classification	Latent_TO	Latent_TO
train	CANCER_TYPE	roc_auc_ovo	0.9832774949604479	RF	classification	Latent_TO	Latent_TO
valid	CANCER_TYPE	roc_auc_ovo	0.8983290132169206	RF	classification	Latent_TO	Latent_TO
test	CANCER_TYPE	roc_auc_ovo	0.890701745937857	RF	classification	Latent_TO	Latent_TO
train	CANCER_TYPE_ACRONYM	roc_auc_ovo	0.8667387195299507	Linear	classification	Latent_TO	Latent_TO
valid	CANCER_TYPE_ACRONYM	roc_auc_ovo	0.8575637721629338	Linear	classification	Latent_TO	Latent_TO
test	CANCER_TYPE_ACRONYM	roc_auc_ovo	0.8601439823801703	Linear	classification	Latent_TO	Latent_TO
train	CANCER_TYPE_ACRONYM	roc_auc_ovo	0.981913617399617	RF	classification	Latent_TO	Latent_TO
valid	CANCER_TYPE_ACRONYM	roc_auc_ovo	0.84935990095579	RF	classification	Latent_TO	Latent_TO
test	CANCER_TYPE_ACRONYM	roc_auc_ovo	0.8667037394147987	RF	classification	Latent_TO	Latent_TO
train	TMB_NONSYNONYMOUS	r2	0.0142663094586718	Linear	regression	Latent_TO	Latent_TO
valid	TMB_NONSYNONYMOUS	r2	0.03980989211783048	Linear	regression	Latent_TO	Latent_TO
test	TMB_NONSYNONYMOUS	r2	0.008941932601472358	Linear	regression	Latent_TO	Latent_TO
train	TMB_NONSYNONYMOUS	r2	0.4434793650828448	RF	regression	Latent_TO	Latent_TO
valid	TMB_NONSYNONYMOUS	r2	-0.010903483198333008	RF	regression	Latent_TO	Latent_TO
test	TMB_NONSYNONYMOUS	r2	-0.04214229961374394	RF	regression	Latent_TO	Latent_TO
train	AGE	r2	0.036700886181824766	Linear	regression	Latent_TO	Latent_TO
valid	AGE	r2	-0.004634886047330644	Linear	regression	Latent_TO	Latent_TO
test	AGE	r2	0.027048363692415478	Linear	regression	Latent_TO	Latent_TO
train	AGE	r2	0.5185057314705454	RF	regression	Latent_TO	Latent_TO
valid	AGE	r2	-0.027233224547177137	RF	regression	Latent_TO	Latent_TO
test	AGE	r2	0.00853977110759263	RF	regression	Latent_TO	Latent_TO
train	SEX	roc_auc_ovo	0.7748332364502817	Linear	classification	Latent_TO	Latent_TO
valid	SEX	roc_auc_ovo	0.8294415784233867	Linear	classification	Latent_TO	Latent_TO
test	SEX	roc_auc_ovo	0.8092474603457495	Linear	classification	Latent_TO	Latent_TO
train	SEX	roc_auc_ovo	0.9799922109863463	RF	classification	Latent_TO	Latent_TO
valid	SEX	roc_auc_ovo	0.8176758077654086	RF	classification	Latent_TO	Latent_TO
test	SEX	roc_auc_ovo	0.8051595081090716	RF	classification	Latent_TO	Latent_TO
train	AJCC_PATHOLOGIC_TUMOR_STAGE_SHORT	roc_auc_ovo	0.7271206146886908	Linear	classification	Latent_TO	Latent_TO
valid	AJCC_PATHOLOGIC_TUMOR_STAGE_SHORT	roc_auc_ovo	0.7011881324656002	Linear	classification	Latent_TO	Latent_TO
test	AJCC_PATHOLOGIC_TUMOR_STAGE_SHORT	roc_auc_ovo	0.7268110047462898	Linear	classification	Latent_TO	Latent_TO
train	AJCC_PATHOLOGIC_TUMOR_STAGE_SHORT	roc_auc_ovo	0.980848569918183	RF	classification	Latent_TO	Latent_TO
valid	AJCC_PATHOLOGIC_TUMOR_STAGE_SHORT	roc_auc_ovo	0.7051438690736087	RF	classification	Latent_TO	Latent_TO
test	AJCC_PATHOLOGIC_TUMOR_STAGE_SHORT	roc_auc_ovo	0.7251414399252741	RF	classification	Latent_TO	Latent_TO
train	OS_STATUS	roc_auc_ovo	0.8748153081418532	Linear	classification	Latent_TO	Latent_TO
valid	OS_STATUS	roc_auc_ovo	0.6182486017196761	Linear	classification	Latent_TO	Latent_TO
test	OS_STATUS	roc_auc_ovo	0.5839192481726418	Linear	classification	Latent_TO	Latent_TO
train	OS_STATUS	roc_auc_ovo	0.9917536920024755	RF	classification	Latent_TO	Latent_TO
valid	OS_STATUS	roc_auc_ovo	0.6049753735704149	RF	classification	Latent_TO	Latent_TO
test	OS_STATUS	roc_auc_ovo	0.577967281587191	RF	classification	Latent_TO	Latent_TO
train	OS_MONTHS	r2	0.021089706973785205	Linear	regression	Latent_TO	Latent_TO
valid	OS_MONTHS	r2	0.02991748395528837	Linear	regression	Latent_TO	Latent_TO
test	OS_MONTHS	r2	0.010009641191859653	Linear	regression	Latent_TO	Latent_TO
train	OS_MONTHS	r2	0.4878423265221652	RF	regression	Latent_TO	Latent_TO
valid	OS_MONTHS	r2	-0.008181124650789462	RF	regression	Latent_TO	Latent_TO
test	OS_MONTHS	r2	-0.00010419720196863658	RF	regression	Latent_TO	Latent_TO
train	DFS_STATUS	roc_auc_ovo	0.6474041264918965	Linear	classification	Latent_TO	Latent_TO
valid	DFS_STATUS	roc_auc_ovo	0.6524982351431139	Linear	classification	Latent_TO	Latent_TO
test	DFS_STATUS	roc_auc_ovo	0.6538346021565665	Linear	classification	Latent_TO	Latent_TO
train	DFS_STATUS	roc_auc_ovo	0.9853150647232655	RF	classification	Latent_TO	Latent_TO
valid	DFS_STATUS	roc_auc_ovo	0.6443263059940957	RF	classification	Latent_TO	Latent_TO
test	DFS_STATUS	roc_auc_ovo	0.6264187927157129	RF	classification	Latent_TO	Latent_TO
train	PFS_STATUS	roc_auc_ovo	0.8694242493003556	Linear	classification	Latent_TO	Latent_TO
valid	PFS_STATUS	roc_auc_ovo	0.6547734236413482	Linear	classification	Latent_TO	Latent_TO
test	PFS_STATUS	roc_auc_ovo	0.6090395480225989	Linear	classification	Latent_TO	Latent_TO
train	PFS_STATUS	roc_auc_ovo	0.9977779290522654	RF	classification	Latent_TO	Latent_TO
valid	PFS_STATUS	roc_auc_ovo	0.6227624576681181	RF	classification	Latent_TO	Latent_TO
test	PFS_STATUS	roc_auc_ovo	0.5764067796610169	RF	classification	Latent_TO	Latent_TO
train	MSI_SCORE_MANTIS	r2	0.04754263897794864	Linear	regression	Latent_TO	Latent_TO
valid	MSI_SCORE_MANTIS	r2	0.02939525349526917	Linear	regression	Latent_TO	Latent_TO
test	MSI_SCORE_MANTIS	r2	0.03922542883686764	Linear	regression	Latent_TO	Latent_TO
train	MSI_SCORE_MANTIS	r2	0.5742023800921736	RF	regression	Latent_TO	Latent_TO
valid	MSI_SCORE_MANTIS	r2	-0.02740706244255331	RF	regression	Latent_TO	Latent_TO
test	MSI_SCORE_MANTIS	r2	0.047942873111242235	RF	regression	Latent_TO	Latent_TO
train	ANEUPLOIDY_SCORE	r2	0.036573477110045105	Linear	regression	Latent_TO	Latent_TO
valid	ANEUPLOIDY_SCORE	r2	0.024203320457975686	Linear	regression	Latent_TO	Latent_TO
test	ANEUPLOIDY_SCORE	r2	0.011089152308898176	Linear	regression	Latent_TO	Latent_TO
train	ANEUPLOIDY_SCORE	r2	0.5433579859311783	RF	regression	Latent_TO	Latent_TO
valid	ANEUPLOIDY_SCORE	r2	0.010644411097656792	RF	regression	Latent_TO	Latent_TO
test	ANEUPLOIDY_SCORE	r2	-0.0029906627976270528	RF	regression	Latent_TO	Latent_TO
train	CANCER_TYPE	roc_auc_ovo	0.8441323427382577	Linear	classification	Latent_BOTH	Latent_BOTH
valid	CANCER_TYPE	roc_auc_ovo	0.8478520690127743	Linear	classification	Latent_BOTH	Latent_BOTH
test	CANCER_TYPE	roc_auc_ovo	0.8455467778861385	Linear	classification	Latent_BOTH	Latent_BOTH
train	CANCER_TYPE	roc_auc_ovo	0.9511413139884196	RF	classification	Latent_BOTH	Latent_BOTH
valid	CANCER_TYPE	roc_auc_ovo	0.8865441444198536	RF	classification	Latent_BOTH	Latent_BOTH
test	CANCER_TYPE	roc_auc_ovo	0.8747380534360356	RF	classification	Latent_BOTH	Latent_BOTH
train	CANCER_TYPE_ACRONYM	roc_auc_ovo	0.8372282881174838	Linear	classification	Latent_BOTH	Latent_BOTH
valid	CANCER_TYPE_ACRONYM	roc_auc_ovo	0.8304908058236224	Linear	classification	Latent_BOTH	Latent_BOTH
test	CANCER_TYPE_ACRONYM	roc_auc_ovo	0.8307175226431892	Linear	classification	Latent_BOTH	Latent_BOTH
train	CANCER_TYPE_ACRONYM	roc_auc_ovo	0.9563260668187026	RF	classification	Latent_BOTH	Latent_BOTH
valid	CANCER_TYPE_ACRONYM	roc_auc_ovo	0.8520613342330464	RF	classification	Latent_BOTH	Latent_BOTH
test	CANCER_TYPE_ACRONYM	roc_auc_ovo	0.8515079804042273	RF	classification	Latent_BOTH	Latent_BOTH
train	TMB_NONSYNONYMOUS	r2	0.002645186883824757	Linear	regression	Latent_BOTH	Latent_BOTH
valid	TMB_NONSYNONYMOUS	r2	0.006120092507939434	Linear	regression	Latent_BOTH	Latent_BOTH
test	TMB_NONSYNONYMOUS	r2	0.0005994671654584449	Linear	regression	Latent_BOTH	Latent_BOTH
train	TMB_NONSYNONYMOUS	r2	0.34403085451235826	RF	regression	Latent_BOTH	Latent_BOTH
valid	TMB_NONSYNONYMOUS	r2	-0.058401664132955666	RF	regression	Latent_BOTH	Latent_BOTH
test	TMB_NONSYNONYMOUS	r2	-0.016892589840068917	RF	regression	Latent_BOTH	Latent_BOTH
train	AGE	r2	0.02606426737541878	Linear	regression	Latent_BOTH	Latent_BOTH
valid	AGE	r2	0.006540346701188748	Linear	regression	Latent_BOTH	Latent_BOTH
test	AGE	r2	0.01910656576967007	Linear	regression	Latent_BOTH	Latent_BOTH
train	AGE	r2	0.3873114714109813	RF	regression	Latent_BOTH	Latent_BOTH
valid	AGE	r2	-0.010929335608595991	RF	regression	Latent_BOTH	Latent_BOTH
test	AGE	r2	-0.0010290258432608113	RF	regression	Latent_BOTH	Latent_BOTH
train	SEX	roc_auc_ovo	0.7717250650843074	Linear	classification	Latent_BOTH	Latent_BOTH
valid	SEX	roc_auc_ovo	0.8178681328627025	Linear	classification	Latent_BOTH	Latent_BOTH
test	SEX	roc_auc_ovo	0.7842574852967386	Linear	classification	Latent_BOTH	Latent_BOTH
train	SEX	roc_auc_ovo	0.9324427766490744	RF	classification	Latent_BOTH	Latent_BOTH
valid	SEX	roc_auc_ovo	0.8155828581772107	RF	classification	Latent_BOTH	Latent_BOTH
test	SEX	roc_auc_ovo	0.8029373106398145	RF	classification	Latent_BOTH	Latent_BOTH
train	AJCC_PATHOLOGIC_TUMOR_STAGE_SHORT	roc_auc_ovo	0.6603269118666047	Linear	classification	Latent_BOTH	Latent_BOTH
valid	AJCC_PATHOLOGIC_TUMOR_STAGE_SHORT	roc_auc_ovo	0.6720783144772666	Linear	classification	Latent_BOTH	Latent_BOTH
test	AJCC_PATHOLOGIC_TUMOR_STAGE_SHORT	roc_auc_ovo	0.6585475337386395	Linear	classification	Latent_BOTH	Latent_BOTH
train	AJCC_PATHOLOGIC_TUMOR_STAGE_SHORT	roc_auc_ovo	0.9477326816629592	RF	classification	Latent_BOTH	Latent_BOTH
valid	AJCC_PATHOLOGIC_TUMOR_STAGE_SHORT	roc_auc_ovo	0.6845124420718665	RF	classification	Latent_BOTH	Latent_BOTH
test	AJCC_PATHOLOGIC_TUMOR_STAGE_SHORT	roc_auc_ovo	0.6779427296382249	RF	classification	Latent_BOTH	Latent_BOTH
train	OS_STATUS	roc_auc_ovo	0.8569729164984871	Linear	classification	Latent_BOTH	Latent_BOTH
valid	OS_STATUS	roc_auc_ovo	0.5731071040988396	Linear	classification	Latent_BOTH	Latent_BOTH
test	OS_STATUS	roc_auc_ovo	0.5582492168465019	Linear	classification	Latent_BOTH	Latent_BOTH
train	OS_STATUS	roc_auc_ovo	0.9824651287094319	RF	classification	Latent_BOTH	Latent_BOTH
valid	OS_STATUS	roc_auc_ovo	0.581298522414225	RF	classification	Latent_BOTH	Latent_BOTH
test	OS_STATUS	roc_auc_ovo	0.5647957999767954	RF	classification	Latent_BOTH	Latent_BOTH
train	OS_MONTHS	r2	0.015961920914987604	Linear	regression	Latent_BOTH	Latent_BOTH
valid	OS_MONTHS	r2	0.02522950259780854	Linear	regression	Latent_BOTH	Latent_BOTH
test	OS_MONTHS	r2	0.01274191426753124	Linear	regression	Latent_BOTH	Latent_BOTH
train	OS_MONTHS	r2	0.38224817739785777	RF	regression	Latent_BOTH	Latent_BOTH
valid	OS_MONTHS	r2	0.020746110684249697	RF	regression	Latent_BOTH	Latent_BOTH
test	OS_MONTHS	r2	-0.010374154169256578	RF	regression	Latent_BOTH	Latent_BOTH
train	DFS_STATUS	roc_auc_ovo	0.6148311275702807	Linear	classification	Latent_BOTH	Latent_BOTH
valid	DFS_STATUS	roc_auc_ovo	0.5895438246053138	Linear	classification	Latent_BOTH	Latent_BOTH
test	DFS_STATUS	roc_auc_ovo	0.6224968313631676	Linear	classification	Latent_BOTH	Latent_BOTH
train	DFS_STATUS	roc_auc_ovo	0.9579311692739488	RF	classification	Latent_BOTH	Latent_BOTH
valid	DFS_STATUS	roc_auc_ovo	0.6007511070465922	RF	classification	Latent_BOTH	Latent_BOTH
test	DFS_STATUS	roc_auc_ovo	0.5930845754428816	RF	classification	Latent_BOTH	Latent_BOTH
train	PFS_STATUS	roc_auc_ovo	0.8326814537478254	Linear	classification	Latent_BOTH	Latent_BOTH
valid	PFS_STATUS	roc_auc_ovo	0.5698476052249637	Linear	classification	Latent_BOTH	Latent_BOTH
test	PFS_STATUS	roc_auc_ovo	0.5455508474576272	Linear	classification	Latent_BOTH	Latent_BOTH
train	PFS_STATUS	roc_auc_ovo	0.9937589062854549	RF	classification	Latent_BOTH	Latent_BOTH
valid	PFS_STATUS	roc_auc_ovo	0.5643343815513626	RF	classification	Latent_BOTH	Latent_BOTH
test	PFS_STATUS	roc_auc_ovo	0.5471638418079097	RF	classification	Latent_BOTH	Latent_BOTH
train	MSI_SCORE_MANTIS	r2	0.03773029441300502	Linear	regression	Latent_BOTH	Latent_BOTH
valid	MSI_SCORE_MANTIS	r2	0.022502335807943696	Linear	regression	Latent_BOTH	Latent_BOTH
test	MSI_SCORE_MANTIS	r2	0.034491037326717655	Linear	regression	Latent_BOTH	Latent_BOTH
train	MSI_SCORE_MANTIS	r2	0.5064153811071165	RF	regression	Latent_BOTH	Latent_BOTH
valid	MSI_SCORE_MANTIS	r2	-0.028935699834949258	RF	regression	Latent_BOTH	Latent_BOTH
test	MSI_SCORE_MANTIS	r2	0.019084335327573143	RF	regression	Latent_BOTH	Latent_BOTH
train	ANEUPLOIDY_SCORE	r2	0.03695340981735873	Linear	regression	Latent_BOTH	Latent_BOTH
valid	ANEUPLOIDY_SCORE	r2	0.032627335806582725	Linear	regression	Latent_BOTH	Latent_BOTH
test	ANEUPLOIDY_SCORE	r2	0.006961422319365251	Linear	regression	Latent_BOTH	Latent_BOTH
train	ANEUPLOIDY_SCORE	r2	0.4399472885308685	RF	regression	Latent_BOTH	Latent_BOTH
valid	ANEUPLOIDY_SCORE	r2	0.027710700072176797	RF	regression	Latent_BOTH	Latent_BOTH
test	ANEUPLOIDY_SCORE	r2	0.004155888742842784	RF	regression	Latent_BOTH	Latent_BOTH
