# Supplementary material for: AUTOENCODIX: a generalized and versatile framework to train and evaluate autoencoders for biological representation learning and beyond
Source: Nat Comput Sci. 2025 Dec 9;6(1):96–108. doi: 10.1038/s43588-025-00916-4 (PMC12855006; doi:10.1038/s43588-025-00916-4)
Supplement: Supplementary file 7 — Statistical source data. [file 43588_2025_916_MOESM7_ESM.zip › Source_Data_Fig5_FigS5-6/Exp6_TCGA_RNA_RNA/losses_RNA_to_RNA_x-modalix.csv]

train_vae_loss	train_recon_loss	train_clf_loss	train_adversarial_loss	train_paired_loss	train_class_loss	train_total_loss	valid_vae_loss	valid_recon_loss	valid_clf_loss	valid_adversarial_loss	valid_paired_loss	valid_class_loss	valid_total_loss
0.26541071027451385	719.0987530168946	0.0	0.0	0.0	0.0	719.3641706053902	0.025867419175698722	63.896181778169016	0.7011387784716109	7.004085916868398	0.0	36.12799502090669	107.05413732394366
7.76562313408211	469.6956330450523	0.0	0.0	0.0	0.0	477.4612517598552	0.16738457478268046	65.46692341549296	0.7027133995378522	7.04963232765735	0.0	88.84775253080986	161.53169014084506
16.856427635383145	384.59783537811745	0.0	0.0	0.0	0.0	401.45426262067576	9.91145741637324	64.07477992957746	0.7069927376760563	7.678470235475352	0.0	252.40014304577466	334.0648327464789
17.217336027064057	358.5320859312148	0.0	0.0	0.0	0.0	375.7494217618665	504.1619718309859	62.48564590669014	0.725753311372139	10.49068741059639	0.0	176.2039090008803	753.3421654929577
17.524509518931012	324.22582713193884	0.0	0.0	0.0	0.0	341.7503456858407	19158.52253521127	62.52421875	1.1231709225077025	47.48287577024648	0.0	208.0276876100352	19476.557746478873
16.710148904175885	311.54072807723253	0.0	0.0	0.0	0.0	328.25087992759455	24832.394366197183	61.464018485915496	1.899838213853433	63.51594135123239	0.0	306.90135343309856	25264.27605633803
13.196691511527051	298.25071022727275	0.0	0.0	0.0	0.0	311.44740547063554	36412.501408450706	59.87913732394366	8.02364794234155	50.111111493177816	0.0	436.8574493838028	36959.34647887324
11.322361670668242	297.6940114641995	0.0	0.0	0.0	0.0	309.01637293845533	76994.73239436619	70.61755611795775	2.7486446756712146	172.8883417693662	0.0	478.3254841549296	77716.56901408451
9.755102401573813	315.9641743765084	0.0	0.0	0.0	0.0	325.7192779565567	70570.62535211268	86.61793573943662	7.078312059859155	59.30190223371479	0.0	333.2542363556338	71049.80281690141
7.114084674961032	300.6380166432019	0.0	0.0	0.0	0.0	307.75209925583266	45338.535211267605	97.97457086267606	4.917324700154049	23.735568194322184	0.0	216.48755226672534	45676.7323943662
5.241033135166306	328.67394282984714	0.0	0.0	0.0	0.0	333.91497385358	42552.45070422535	89.53600902288733	2.9245419784330986	13.882549447073064	0.0	177.35344685299296	42833.21971830986
5.355476164568459	330.3507328539823	0.0	0.0	0.0	0.0	335.70620474658085	37927.042253521126	119.68505721830986	4.241033849581866	43.12353171764965	0.0	182.67411696742957	38272.523943661974
4.711003101744771	354.5016027252615	0.0	0.0	0.0	0.0	359.2125967920354	37480.76338028169	80.83566241197182	1.4009097676881601	19.279623542033452	0.0	130.77918683978874	37711.65915492958
4.959670590855667	340.6049125100563	0.0	0.0	0.0	0.0	345.56457411504425	29128.225352112677	70.73796214788733	3.513317011443662	19.958509848151408	0.0	142.29968089788733	29361.219718309858
4.261187208916809	341.18772626709574	0.0	0.0	0.0	0.0	345.44891391794044	49882.54647887324	77.87603433098592	2.476505419234155	49.988989601672536	0.0	164.64415988116198	50175.05352112676
5.778715690680309	323.0146256536605	0.0	0.0	0.0	0.0	328.79333643403055	60691.61126760564	126.6830215669014	3.6055715641505284	44.947327519806336	0.0	288.1333076584507	61151.37464788732
6.247117598787585	321.5842593523733	0.0	0.0	0.0	0.0	327.83137444690266	77945.71830985915	99.59819542253521	6.644962450484155	28.5380068496919	0.0	425.84971941021126	78499.70140845071
7.386879022526147	312.52457826327435	0.0	0.0	0.0	0.0	319.9114510006034	92839.43098591549	71.20924295774648	7.476510920994718	20.232100365867076	0.0	320.61402398767603	93251.48732394366
7.857653641643202	279.9903459372486	0.0	0.0	0.0	0.0	287.84800507843926	65566.38873239436	62.97066461267605	9.654006657130282	21.401652591329224	0.0	313.96297315140845	65964.72112676056
6.413087999830299	272.78586647727275	0.0	0.0	0.0	0.0	279.1989579143202	49860.94084507042	57.59970290492958	7.760288292253521	16.963255116637324	0.0	217.41532790492957	50152.91830985915
4.533010248013878	260.42540413817375	0.0	0.0	0.0	0.0	264.95841085076427	49262.32676056338	53.52254621478873	5.74743583571743	17.64483728543134	0.0	241.0802706866197	49574.574647887326
3.8244970172811494	263.75353542337086	0.0	0.0	0.0	0.0	267.5780307220434	11562.519718309859	99.83394586267606	2.751536366637324	13.865995165327904	0.0	143.45494058098592	11819.674647887325
2.6738428682064876	270.52098627312955	0.0	0.0	0.0	0.0	273.1948316824216	692.9443661971831	44.62693386883803	1.1762697031800176	11.471359897667254	0.0	82.36352195202464	831.40625
1.2643544672001588	279.50032997284796	0.0	0.0	0.0	0.0	280.76468222043445	165.71665933098592	38.629219850352115	0.8497421049735916	9.580120247854314	0.0	47.74541290713028	261.67143485915494
0.3846803988934714	296.2935501307321	0.0	0.0	0.0	0.0	296.6782261916734	1807.9146126760563	39.43573943661972	1.5371456522337148	9.971895459672096	0.0	80.62326006822182	1937.9454225352113
0.9824091854924074	268.9912855742156	0.0	0.0	0.0	0.0	269.97369959271924	51905.69577464789	462.2338468309859	10.012915382922536	9.367467745928698	0.0	225.7257647447183	52603.02535211268
7.199867500188556	233.99456958970234	0.0	0.0	0.0	0.0	241.19443885760256	93186.63661971831	276.6930237676056	10.574166483274649	11.042546661806778	0.0	279.65402178697184	93754.02816901408
5.64180411279729	228.5345748692679	0.0	0.0	0.0	0.0	234.17637834372485	20215.96338028169	236.78551936619718	4.951633335167253	10.07802871919014	0.0	164.64076254401408	20627.467605633803
2.757062572869004	215.0766542638777	0.0	0.0	0.0	0.0	217.83371568282382	17286.759154929576	73.49500440140845	3.159878067231514	9.172273877640846	0.0	115.63765404929578	17485.063380281692
1.5249722604298919	212.3958762821802	0.0	0.0	0.0	0.0	213.92085051287208	61.37123129401409	33.09890514964789	0.894617129043794	9.256328743948064	0.0	40.74253136003521	144.46899207746478
1.4810581130551794	211.87737894710378	0.0	0.0	0.0	0.0	213.35843850563154	28.663259242957746	32.29411861795775	0.7407268685354313	9.01467422700264	0.0	46.66758362676056	116.63963468309859
2.321005344774487	197.09902328037006	0.0	0.0	0.0	0.0	199.42003029465005	51.94717209507042	32.11305017605634	0.9674453950264085	9.153196522887324	0.0	65.28569954885563	158.49911971830986
1.8221920808284204	198.01526045856798	0.0	0.0	0.0	0.0	199.83745223250202	56.36189480633803	31.473608054577465	0.7807884538677377	9.3661103584397	0.0	49.48973233934859	146.69135123239437
2.151808098066457	210.61736034292036	0.0	0.0	0.0	0.0	212.76916670856798	40.420683868838026	31.20091329225352	0.8577941034881162	9.848998163787412	0.0	58.688627860915496	140.15922095070422
2.4472229298524866	235.1407098501609	0.0	0.0	0.0	0.0	237.5879299074819	114.92033450704226	29.90392275528169	0.922240351287412	9.847130144146126	0.0	74.59005006602112	229.26144366197184
4.640997852132096	201.72494091914723	0.0	0.0	0.0	0.0	206.3659398883749	5907.46514084507	41.41667583626761	1.6221114037742077	9.44930127640845	0.0	99.56719025088029	6057.897887323944
8.680909479805662	218.57275115647627	0.0	0.0	0.0	0.0	227.25366112731297	62969.678873239434	48.04416813380282	9.175011003521126	9.540088922205106	0.0	317.62827354753523	63344.89014084507
12.965957310155622	195.05794008950122	0.0	0.0	0.0	0.0	208.02389631938857	112975.52676056339	205.27057658450704	10.200389249559858	9.11405321577905	0.0	426.1571027728873	113616.0676056338
16.9444869786429	165.39588570997586	0.0	0.0	0.0	0.0	182.3403717065567	92171.78591549296	66.79248459507042	12.288864436619718	9.460887640294894	0.0	394.87632042253523	92642.91830985916
13.278848269056718	153.59131134352373	0.0	0.0	0.0	0.0	166.8701603982301	25268.264788732395	30.027189700704227	3.110203702684859	10.49090146346831	0.0	140.62849361795776	25449.411267605632
6.071687681485066	156.78992042940467	0.0	0.0	0.0	0.0	162.86160938757038	179.31302816901407	27.35177706866197	1.0243182115151848	9.70418838715889	0.0	71.17485282790493	287.54383802816903
3.2750240948923346	161.61838797264681	0.0	0.0	0.0	0.0	164.8934156275141	55.12693661971831	27.19457801496479	0.895377919371699	9.215354382152288	0.0	69.42916483274648	160.9660321302817
2.6921710455887564	212.25787849456958	0.0	0.0	0.0	0.0	214.9500483960177	94.62363556338028	26.886724251760562	1.0836348412742078	8.788311165823064	0.0	70.03712312940141	200.3358054577465
3.7941549041054468	173.19142196299276	0.0	0.0	0.0	0.0	176.98557861524537	383.3368838028169	27.454065801056338	0.8251201790823064	10.130692602882922	0.0	92.19058098591549	513.1121919014084
6.392320922949769	202.75368312550282	0.0	0.0	0.0	0.0	209.14600512872084	23815.129577464788	51.35813160211268	4.989154654489437	9.309466294839348	0.0	147.28378080985917	24023.081690140843
8.324355551243212	170.82936789772728	0.0	0.0	0.0	0.0	179.15372335076427	56710.0338028169	99.36407350352113	8.307053944762323	9.053246726452464	0.0	270.59952684859155	57089.04788732394
9.437468770426891	158.12292588495575	0.0	0.0	0.0	0.0	167.56039445897022	58764.92394366197	298.9976892605634	4.520362703565141	8.879021443111796	0.0	174.38863061179578	59247.18873239437
8.143266157670455	155.7330236826227	0.0	0.0	0.0	0.0	163.87629003670554	51982.969014084505	107.07508802816902	6.078078235035211	8.611460511113556	0.0	146.09548305457747	52244.754929577466
7.928742068866905	141.30020458316574	0.0	0.0	0.0	0.0	149.2289461610016	41448.08169014085	80.23981073943662	2.6701985103983277	8.52931406800176	0.0	148.36905809859155	41685.21971830986
7.6794381298945975	143.2417569639984	0.0	0.0	0.0	0.0	150.92119305611425	27774.174647887325	45.99210497359155	4.808871932768486	8.829605317451584	0.0	139.00865151848592	27968.005633802815
6.855730610707069	154.6698165979485	0.0	0.0	0.0	0.0	161.5255461836283	1535.1105633802817	27.019102112676055	2.562908505721831	8.671911105303698	0.0	82.57831068441901	1653.3797535211268
4.983211980744513	146.25686972043442	0.0	0.0	0.0	0.0	151.24008195897022	113.85576584507042	24.81157570422535	1.0392799914722712	8.458113549460828	0.0	55.647467814700704	202.77293133802817
2.956191016893088	154.057170152856	0.0	0.0	0.0	0.0	157.01336232904265	21.100785376320424	24.720059419014085	0.9611198317836708	8.530718736245598	0.0	49.422562720070424	103.77411971830986
1.1024262949236918	168.01464136665325	0.0	0.0	0.0	0.0	169.11706493865648	13.97155039612676	24.548951914612676	0.9193396339953785	8.099566392495598	0.0	48.007908780809856	94.62798195422535
0.9756250465865683	140.24244519308127	0.0	0.0	0.0	0.0	141.21806805611425	17.885053091989437	24.364574163732396	0.8640485736685739	8.092321261553698	0.0	45.685347436179576	96.02728873239437
1.0300017344980401	146.64935513877714	0.0	0.0	0.0	0.0	147.67935752715206	15.151325924295774	24.444410211267606	0.9931472993232835	8.051141443386884	0.0	43.944225902288736	91.59109815140845
1.0490088276774867	125.0725987404465	0.0	0.0	0.0	0.0	126.12160599356396	10.211057163292253	24.841155919894366	0.8775591783120599	8.152357504401408	0.0	46.400634765625	89.60520466549296
1.0934015839500766	122.92117891442075	0.0	0.0	0.0	0.0	124.01458008598149	6.432326969630282	24.553268045774647	0.8267667528609155	8.025614134022888	0.0	40.54680622799296	79.55801606514085
1.1395026335098624	104.89648123240144	0.0	0.0	0.0	0.0	106.03598432471843	5.680293381382042	24.305446742957745	0.8096187967649648	7.922997703014965	0.0	44.421276683538736	82.33001210387324
1.18127589310165	103.21206255028157	0.0	0.0	0.0	0.0	104.39334020514883	5.658685216769366	24.37328895246479	0.8186744367572624	7.827847333021567	0.0	48.34584066901409	86.20566131161972
1.2249454788306213	77.6980748441271	0.0	0.0	0.0	0.0	78.92302047717216	5.893008637764084	24.242193001760562	0.8378646635673416	7.903724348041373	0.0	48.471342704665496	86.51026628521127
1.2741264794875995	80.7277252614642	0.0	0.0	0.0	0.0	82.00185256184633	6.468937059859155	24.196198283450705	0.8590603680677817	7.822556186729754	0.0	53.04579184088909	91.53348371478873
1.3260920488920696	69.12165391819187	0.0	0.0	0.0	0.0	70.4477456569288	6.846569652288732	24.27918408890845	0.8766661738006162	7.831583372304137	0.0	47.00089403609155	85.95823063380281
0.10281434187655092	66.64915872636766	0.0	0.0	0.0	0.0	66.75197433754022	7.018441901408451	24.164249559859154	0.8663207148162412	7.819884394256162	0.0	40.25118287852113	79.25375770246478
0.04497888159195646	51.448294040376105	0.0	0.0	0.0	0.0	51.49327248215004	7.149896841989436	24.126914612676057	0.8691025425011003	7.752912494498239	0.0	39.06492077464789	78.09464128521127
0.005519922088445048	44.38026778082261	0.0	0.0	0.0	0.0	44.38578854082864	7.173041373239436	24.05720730633803	0.8707228969520246	7.710246341329225	0.0	38.53955078125	77.48005061619719
0.005725114746431334	40.846271149688256	0.0	0.0	0.0	0.0	40.85199617860016	6.959568249339789	23.97808923855634	0.8591731541593309	7.682467608384683	0.0	37.55828427596831	76.1784110915493
0.005889279460676812	38.178044706607	0.0	0.0	0.0	0.0	38.18393393629324	6.648645191461267	23.76738006161972	0.8475048656194982	7.718879807163292	0.0	36.296782157790496	74.43169014084508
0.006078045116924799	36.45623538691673	0.0	0.0	0.0	0.0	36.46231317251609	6.39256230743838	23.780831866197182	0.8380219795334507	7.709169199768926	0.0	35.52582388864437	73.40838468309859
0.006327425388204217	35.32591614604284	0.0	0.0	0.0	0.0	35.332242982577434	6.167202629841549	23.539508142605634	0.8269245846170775	7.721714073503521	0.0	34.73390735035211	72.1623349471831
0.006525585561247478	34.16132293971239	0.0	0.0	0.0	0.0	34.167847759955755	5.947435491857394	23.47727772887324	0.814827588578345	7.694460586762764	0.0	33.630240426936616	70.74941681338028
0.0068143380810345554	33.28892736826227	0.0	0.0	0.0	0.0	33.295741307572406	5.787103873239436	23.390228873239437	0.8029590875330106	7.767458633637764	0.0	33.15857449383803	70.10336707746478
0.007167755550467383	32.463046969277954	0.0	0.0	0.0	0.0	32.470214450925184	5.659416950924296	23.072760783450704	0.7951478770081426	7.726500605193662	0.0	32.76141959176937	69.22009242957746
0.0074507150550283735	31.86084023657482	0.0	0.0	0.0	0.0	31.868290944916534	5.522325456646127	23.030479753521128	0.7881691516285211	7.670568331866197	0.0	32.511883802816904	68.73525528169014
0.007997219445527032	31.192035948184834	0.0	0.0	0.0	0.0	31.200033468674576	5.391547920334507	22.94905919894366	0.7798905493507923	7.64171933456206	0.0	32.44046407350352	68.42279379401408
0.008350451339758508	30.784254324215606	0.0	0.0	0.0	0.0	30.7926046013928	5.357061165823064	22.748038622359154	0.7760778292803697	7.676681303642165	0.0	32.373823998679576	68.15560079225352
0.008763023374163136	30.39624514468524	0.0	0.0	0.0	0.0	30.405008280747186	5.401573847381162	22.807072513204226	0.7741494622029049	7.687916070642606	0.0	32.102759132922536	67.99931778169014
0.009304060249297924	29.93536499710881	0.0	0.0	0.0	0.0	29.944669445771318	5.352528058978873	22.76822870818662	0.7719748913402289	7.655129875935299	0.0	32.1097051056338	67.88559639084507
0.009935144445921085	29.5868747800181	0.0	0.0	0.0	0.0	29.5968101053399	5.266895562830106	22.688858934859155	0.7682086783395686	7.683570539447623	0.0	31.710748376980632	67.35007702464789
0.010402867224364154	29.23742528471943	0.0	0.0	0.0	0.0	29.247828464400644	5.248303394586268	22.600691846390845	0.7658362160266285	7.657107071137764	0.0	32.24905782350352	67.75516065140845
0.011168949084232051	28.816542560212188	0.0	0.0	0.0	0.0	28.827711748290426	5.293696701694542	22.52416785871479	0.7639206577354754	7.621627592704665	0.0	32.02219960387324	67.46169124119719
0.011785252479804876	28.63543303436746	0.0	0.0	0.0	0.0	28.647218564586684	5.269739285321303	22.395381272007043	0.7641124456701144	7.693218392385563	0.0	32.224272392165496	67.58261443661972
0.012502151252949132	28.31863435237329	0.0	0.0	0.0	0.0	28.331136787887168	5.229609443772007	22.462711817781692	0.7614457251320422	7.60987187775088	0.0	31.94287109375	67.24506492077465
0.013281422858265073	28.02372779754123	0.0	0.0	0.0	0.0	28.037008811846338	5.266538636113556	22.247811674735914	0.759626963440801	7.624081893705986	0.0	31.979258362676056	67.11769366197183
0.014035223763696819	27.808525398481496	0.0	0.0	0.0	0.0	27.822560636439057	5.3324899592869714	22.19033065580986	0.7622151119608275	7.630334988446303	0.0	31.954534826144368	67.1076914612676
0.014820326746037575	27.529353441773935	0.0	0.0	0.0	0.0	27.54417393654465	5.419204582966549	22.107459011883805	0.7591508032570422	7.641415878080986	0.0	32.31984485035211	67.48792363556338
0.016079455158543605	27.342040033562952	0.0	0.0	0.0	0.0	27.35811953187852	5.538821797975352	21.983728543133804	0.7608393279599471	7.687889421489877	0.0	32.968777508802816	68.17921985035211
0.016941351365007323	27.048476153962188	0.0	0.0	0.0	0.0	27.06541750993061	5.618661284110916	21.79908945862676	0.7582626127860915	7.639019173635563	0.0	32.809401821082744	67.86617517605634
0.01795208118466341	26.908163056868464	0.0	0.0	0.0	0.0	26.926115151096138	5.644153003961268	21.80412081866197	0.7577077946192782	7.643232318716989	0.0	33.279953647667256	68.37145686619718
0.018934647689782508	26.689651894358406	0.0	0.0	0.0	0.0	26.708586836283185	5.739382289832746	21.69283670774648	0.7568208936234595	7.652758960992518	0.0	33.246870873679576	68.33184419014084
0.0200333169459913	26.47122911743262	0.0	0.0	0.0	0.0	26.491262790376105	5.802788704885564	21.567598756602113	0.7565709073778609	7.614226865096831	0.0	33.19948008362676	68.18409441021127
0.021057578506531106	26.34707565491754	0.0	0.0	0.0	0.0	26.368133814988937	5.84488886443662	21.538014414612675	0.758254532075264	7.654514366472271	0.0	33.51523987676056	68.5526573503521
0.02260900483626276	26.097839306365646	0.0	0.0	0.0	0.0	26.120448338822406	5.903412466989437	21.45185821963028	0.7569301551496479	7.740424357669454	0.0	33.609227140184856	68.70491857394366
0.023679643509758163	26.015967150417335	0.0	0.0	0.0	0.0	26.039646630505832	5.967201942121479	21.4107421875	0.7545198682328345	7.605777364381602	0.0	33.95536009022887	68.93907900528168
0.025575340513442662	25.818897152177193	0.0	0.0	0.0	0.0	25.844472404842115	6.027261223591549	21.31054412411972	0.7550013582471391	7.651578661421655	0.0	33.68003823723591	68.66942121478873
0.02609014971449983	25.70553144484111	0.0	0.0	0.0	0.0	25.731621690843724	6.10540341659331	21.29525060519366	0.7546225964183538	7.642442300286092	0.0	34.241238446302816	69.28433098591549
0.02794248100642897	25.55759793908387	0.0	0.0	0.0	0.0	25.585540354108005	6.182265074823944	21.21002558318662	0.7543540417308539	7.678478831976232	0.0	34.500110035211264	69.57087918133803
0.029867605729536575	25.343551230641594	0.0	0.0	0.0	0.0	25.373418487278762	6.270408780809859	21.211546819982395	0.752362060546875	7.687970228598151	0.0	34.3602655974912	69.53019366197184
0.03152369800730281	25.253231376960983	0.0	0.0	0.0	0.0	25.284754783034995	6.320908753301056	21.066087147887323	0.7547252386388644	7.657681317396567	0.0	34.775782625440144	69.82045554577465
0.03322630626773604	25.074103652328038	0.0	0.0	0.0	0.0	25.10732995399236	6.359109540052817	21.14503603653169	0.7536450023382483	7.66120674240757	0.0	35.00671902508803	70.17207306338028
0.03503088249089923	24.94565307911806	0.0	0.0	0.0	0.0	24.980684018000805	6.425145796654929	21.017440580985916	0.7539017798195422	7.626666001870599	0.0	35.09575814260563	70.1650088028169
0.03664442999940291	24.818389229686243	0.0	0.0	0.0	0.0	24.855033500100564	6.517817451584507	20.95961982834507	0.751784805512764	7.744205098756602	0.0	34.885680292693664	70.10732284330986
0.03833015254688953	24.755004588193884	0.0	0.0	0.0	0.0	24.793334469906476	6.650024757922536	20.98382482394366	0.7527890487455986	7.694574060574384	0.0	35.263871313820424	70.5922920334507
0.04154892842422449	24.601641850613436	0.0	0.0	0.0	0.0	24.64319132454244	6.689390542473592	20.852951694542252	0.7525022694762324	7.672652123679577	0.0	35.76822114326585	70.98321412852113
0.042794687174446434	24.5570896237681	0.0	0.0	0.0	0.0	24.59988474519811	6.793296792473591	20.85799405809859	0.7539101184253961	7.693686042033451	0.0	35.628528003961264	70.97350352112676
0.04555345368020878	24.43097321563254	0.0	0.0	0.0	0.0	24.47652675294147	6.921735392825704	20.745406029929576	0.7516586948448504	7.698261099801937	0.0	36.02906992737676	71.39447623239437
0.04807353997940223	24.35179937336585	0.0	0.0	0.0	0.0	24.399872489063757	6.941644201144366	20.74762048855634	0.7546724561234595	7.694609306227993	0.0	36.24760673415493	71.63148107394366
0.05116636946809359	24.2648491709825	0.0	0.0	0.0	0.0	24.316015389305107	7.001341741857394	20.759496038732394	0.753588437362456	7.67554140762544	0.0	36.557782240316904	71.99416263204225
0.0528448209202491	24.17377077257643	0.0	0.0	0.0	0.0	24.226615531350564	7.126702794894366	20.695535321302817	0.7519672232614436	7.693930182658451	0.0	36.53114340338909	72.04731514084507
0.05731426815975125	24.059905784895413	0.0	0.0	0.0	0.0	24.117220497284794	7.196170086927817	20.6906855193662	0.7518331178477112	7.709709060024208	0.0	36.79324727662852	72.38981073943663
0.05885817404246004	23.961031385131736	0.0	0.0	0.0	0.0	24.019889899059734	7.217835332306338	20.65218419894366	0.7512807067011443	7.758328290052817	0.0	36.651236520686616	72.27958846830985
0.062473396092581346	23.882240154238737	0.0	0.0	0.0	0.0	23.94471304932623	7.284706481073943	20.610666538292254	0.7515998947788293	7.73827265349912	0.0	36.91421723701585	72.54786531690141
0.06556310983597992	23.885858856471238	0.0	0.0	0.0	0.0	23.951422497234514	7.405341521786972	20.52837257922535	0.7509644414337588	7.70630312637544	0.0	37.166407625440144	72.80642605633803
0.06930858246856222	23.74576416997687	0.0	0.0	0.0	0.0	23.81507260973954	7.553052101672535	20.572089568661973	0.753876162246919	7.74035214706206	0.0	37.42109443772007	73.28658670774648
0.07275309835051877	23.72998832524638	0.0	0.0	0.0	0.0	23.802741445846742	7.548359787632042	20.480446742957746	0.7504890549350792	7.730957890900088	0.0	37.17220854423415	72.93197623239436
0.07856304877627213	23.555914684734514	0.0	0.0	0.0	0.0	23.634477684407685	7.565774922975352	20.477206205985915	0.750800420196963	7.697080800231074	0.0	37.88663622359155	73.62669454225352
0.07960431842389648	23.550064737530167	0.0	0.0	0.0	0.0	23.62966911579847	7.640717154489437	20.45816736355634	0.7500379965338908	7.720158966494278	0.0	37.9366094025088	73.7556503080986
0.08523604683787805	23.48158555096038	0.0	0.0	0.0	0.0	23.56682185865849	7.715147722271126	20.483728543133804	0.752312802596831	7.769726390569982	0.0	38.09106101452465	74.0596610915493
0.0910030466265383	23.398164093925985	0.0	0.0	0.0	0.0	23.489167462791634	7.802746753961268	20.321694817341548	0.754076288787412	7.742400693221831	0.0	38.14219644036091	74.00903389084507
0.09509219033815931	23.338096858029967	0.0	0.0	0.0	0.0	23.433189140436443	7.930288567341549	20.39272667253521	0.7523606851067342	7.759340098206426	0.0	38.56105234925176	74.64340889084507
0.09858589602015427	23.27321633962691	0.0	0.0	0.0	0.0	23.37180201314863	8.076915988116196	20.301537742077464	0.7527610241527288	7.756035603268046	0.0	38.645617847711264	74.78010563380282
0.10633956283115133	23.190928182195293	0.0	0.0	0.0	0.0	23.297267824818988	8.202600957306338	20.305980413732396	0.7541404186839789	7.788371341329225	0.0	39.14233054577465	75.43928257042253
0.11149830561152219	23.097597326277153	0.0	0.0	0.0	0.0	23.20909593724859	8.278365702024647	20.25743562940141	0.7525320133692782	7.786249724911972	0.0	38.770552514304576	75.09260563380282
0.11381938317468449	23.104432085302694	0.0	0.0	0.0	0.0	23.218251898129527	8.311502805897888	20.277760508362675	0.7532036579830546	7.716292260398327	0.0	39.162865867077464	75.46841989436619
0.11981282805782696	23.023826789395617	0.0	0.0	0.0	0.0	23.143639537660903	8.457544976892606	20.222044179137324	0.7533227195202464	7.747556874449824	0.0	39.20329693001761	75.63044124119719
0.12781237558501435	22.9583326786253	0.0	0.0	0.0	0.0	23.086145697154063	8.63006161971831	20.22103047975352	0.7536410479478433	7.809633066956426	0.0	39.06759600572183	75.72832306338029
0.1334752507106201	22.92407717593524	0.0	0.0	0.0	0.0	23.057552371404867	8.685407955545775	20.208877090669013	0.7539831027178697	7.782542913732394	0.0	39.506375165052816	76.183203125
0.14315285533067207	22.921500245122687	0.0	0.0	0.0	0.0	23.064653465657685	8.672842622139084	20.16957939040493	0.7549914722711267	7.806918291978433	0.0	39.87200154049296	76.52134132922535
0.14901763780982094	22.8047805994821	0.0	0.0	0.0	0.0	22.95379830173974	8.657704527948944	20.20626375440141	0.7545609595070423	7.797464719960387	0.0	40.019276793573944	76.6807108274648
0.15786037920754664	22.712250713369873	0.0	0.0	0.0	0.0	22.870110902302898	8.734007069762324	20.13578620158451	0.7551836900308099	7.774440711652729	0.0	40.274998624559856	76.91923415492958
0.16375610891696626	22.709643535046258	0.0	0.0	0.0	0.0	22.873399631687448	8.849114904269365	20.126539117517606	0.7542042047205105	7.811765858824824	0.0	40.13023354973591	76.91764964788733
0.171531066526258	22.677008041909694	0.0	0.0	0.0	0.0	22.84853932019308	8.91085634903169	20.070338633362677	0.7554719307053257	7.882308745048415	0.0	40.243521676936616	77.10702574823944
0.18186209226747913	22.608612919851165	0.0	0.0	0.0	0.0	22.790475098049075	8.963268871038732	20.031310519366198	0.7557492538237236	7.81532051193882	0.0	40.3340703400088	77.14397007042254
0.19042592190583674	22.589314614968824	0.0	0.0	0.0	0.0	22.779740374220637	8.943029957086267	19.98896621919014	0.7554641078895247	7.804791517660651	0.0	40.34223013864437	77.07901628521127
0.1980673405592804	22.511962301387772	0.0	0.0	0.0	0.0	22.710029289018504	8.996037356954226	20.043175066021128	0.7555100991692342	7.783942424075704	0.0	40.5780390349912	77.40119388204225
0.20662664043644408	22.47187767120877	0.0	0.0	0.0	0.0	22.678504704470033	9.156892330545775	20.03974746919014	0.7563325264084507	7.770149338413292	0.0	40.806702519806336	77.77349251760563
0.21919991638232697	22.455427739088897	0.0	0.0	0.0	0.0	22.674627916331456	9.330366279709507	19.965988116197185	0.7585041744608275	7.767223949163732	0.0	40.923381106954224	77.98696082746478
0.22963757564823953	22.41550495273532	0.0	0.0	0.0	0.0	22.645142092593524	9.408604065801056	19.94048195422535	0.7563713825924295	7.816705408230634	0.0	40.586047535211264	77.75183758802817
0.23830923263046497	22.330800922666935	0.0	0.0	0.0	0.0	22.569110063229083	9.386121808978872	20.00776023327465	0.7576162418849032	7.815443441901408	0.0	41.11106679137324	78.3203895246479
0.2450094737070564	22.334978221792035	0.0	0.0	0.0	0.0	22.579987775291634	9.364559721610915	19.973562665052818	0.7568614691076144	7.790513589348592	0.0	41.392863528829224	78.52150088028169
0.25352414807099444	22.286465535121682	0.0	0.0	0.0	0.0	22.53998917374799	9.512539200044014	19.904796159771127	0.7569210428587148	7.832913250990317	0.0	40.97448902398768	78.22473591549296
0.2754102969303883	22.233577958442275	0.0	0.0	0.0	0.0	22.508988224683225	9.732801496478872	19.881230743838028	0.7568901814205545	7.821065553477113	0.0	41.661036531690144	79.0961377640845
0.28128137688241656	22.249029722697102	0.0	0.0	0.0	0.0	22.53031114868262	9.821731266505282	19.887131382042252	0.7581987407845511	7.870020047040053	0.0	41.32688710387324	78.90577134683099
0.30076256013165914	22.196151180988537	0.0	0.0	0.0	0.0	22.496913575397226	9.81186385893486	19.89154929577465	0.7578471438985476	7.851439570037412	0.0	41.667054082306336	79.22190801056338
0.3085679831470296	22.133070978730892	0.0	0.0	0.0	0.0	22.44163880229284	9.846106816681338	19.867371808978874	0.7592623858384683	7.837104904819542	0.0	42.09024950484155	79.6408340669014
0.32846573870314383	22.13587299816472	0.0	0.0	0.0	0.0	22.4643389701076	9.865133967869719	19.811401023327466	0.7588907591054137	7.813688036421655	0.0	41.73913402288732	79.2293573943662
0.3390886915948059	22.113829240622486	0.0	0.0	0.0	0.0	22.452917981320393	9.837634793133804	19.839879511443662	0.7578824755171655	7.829582106899208	0.0	42.02181104203345	79.52890625
0.3620114499105145	22.007062990245373	0.0	0.0	0.0	0.0	22.369075023255228	9.770904626980634	19.80928009463028	0.7586676799075704	7.815247441681338	0.0	42.103962643045776	79.49939480633803
0.36772202409666005	22.04878530709473	0.0	0.0	0.0	0.0	22.41650704884855	9.65732559419014	19.815065195862676	0.7580236300616198	7.7874755859375	0.0	42.18530617297535	79.44516945422535
0.3883453332313298	21.997718866276145	0.0	0.0	0.0	0.0	22.38606430385157	9.516846390845071	19.803793463908452	0.7587159922425176	7.830037721445863	0.0	41.6795293243838	78.83020466549296
0.40299334107918405	21.902821032155067	0.0	0.0	0.0	0.0	22.30581451440567	9.611889992297534	19.812259297975352	0.7584819954885563	7.816786215338908	0.0	42.05139332086268	79.29233054577465
0.43602932525659316	21.91246920253419	0.0	0.0	0.0	0.0	22.348498466411908	9.734793133802818	19.834430017605634	0.7595809721610915	7.797461281360035	0.0	41.92173401738556	79.28841879401408
0.4399292041290602	21.928285901045857	0.0	0.0	0.0	0.0	22.36821512972647	9.853361575704225	19.798817121478873	0.7602289763974471	7.857834507042254	0.0	42.33140542473591	79.84141725352113
0.46480942693144106	21.822325334372486	0.0	0.0	0.0	0.0	22.287134515788416	9.929973591549295	19.76078620158451	0.7587164220675616	7.805087237290933	0.0	42.26403980523768	79.75988666373239
0.48358404108908326	21.87067499874296	0.0	0.0	0.0	0.0	22.35425924238234	9.961681613116196	19.731025803257044	0.7596229230853874	7.827713227607835	0.0	42.63559776628521	80.15601892605633
0.49179619737718727	21.771763673446298	0.0	0.0	0.0	0.0	22.26355952710177	9.871847491197183	19.768107669454224	0.7590141188930458	7.800908478213028	0.0	42.183531855193664	79.62439480633803
0.5187868224164698	21.770130307848955	0.0	0.0	0.0	0.0	22.288917154816975	9.758881904709508	19.695081426056337	0.7612869477607834	7.822119484485035	0.0	42.08175272337148	79.35783450704226
0.5336233739016618	21.771942801563757	0.0	0.0	0.0	0.0	22.305566249120073	9.726025390625	19.75618672975352	0.7617243377255721	7.810841734980194	0.0	42.083661146566904	79.37671654929578
0.5539372659746141	21.719402089199516	0.0	0.0	0.0	0.0	22.273339686620073	9.815834754621479	19.66374889964789	0.7608733701034331	7.79798222931338	0.0	42.192761058538736	79.47032350352113
0.5845280384115893	21.65686594931617	0.0	0.0	0.0	0.0	22.241393993865646	9.754240481954225	19.686593584947182	0.7599485585387324	7.814405844245158	0.0	42.05734209947183	79.31258252640845
0.6102416206537862	21.715780637193284	0.0	0.0	0.0	0.0	22.326022208743968	9.64471280809859	19.715470950704226	0.7584305024482835	7.789529289997799	0.0	42.05461872799296	79.20433538732394
0.6148071043546988	21.66039273054103	0.0	0.0	0.0	0.0	22.275199712137972	9.50740536971831	19.70193386883803	0.7580243177816901	7.774991747359155	0.0	41.42573310959507	78.41006272007043
0.6374440642009315	21.627361269986928	0.0	0.0	0.0	0.0	22.264805567427594	9.550138919454225	19.694421214788733	0.7573536187830106	7.746989505391725	0.0	41.987105248679576	78.97865316901408
0.6768084377985468	21.611990034819993	0.0	0.0	0.0	0.0	22.28879891454646	9.627959259463028	19.621042858714787	0.7577569666043134	7.77434013259243	0.0	42.070952079665496	79.09428917253521
0.6996559885750829	21.603568656350564	0.0	0.0	0.0	0.0	22.303225013198915	9.58507303587148	19.70230936399648	0.7584531112455986	7.801318531305018	0.0	41.85843282350352	78.94713358274647
0.7083344463369872	21.59901542387369	0.0	0.0	0.0	0.0	22.30734967379827	9.475071522887324	19.5994140625	0.7588155397227113	7.762480399977993	0.0	41.69864794234155	78.53561289612676
0.7381807113978907	21.635948027705147	0.0	0.0	0.0	0.0	22.37412871455149	9.360160376320422	19.63979698503521	0.758306025115537	7.784992916483275	0.0	41.497204417913736	78.28215228873239
0.7672973411848539	21.559307119871278	0.0	0.0	0.0	0.0	22.326604375125704	9.309403884242958	19.656637874119717	0.758814336212588	7.779422383912852	0.0	41.519503741197184	78.26497029049295
0.7979893703568106	21.543431497636767	0.0	0.0	0.0	0.0	22.34142133447305	9.26568758252641	19.654120818661973	0.7579650019256162	7.744235186509683	0.0	41.658698283450704	78.32274427816901
0.8194536990152668	21.51031557974658	0.0	0.0	0.0	0.0	22.32976897186746	9.145562142385563	19.611534441021128	0.758894111740757	7.742668044399208	0.0	41.47293133802817	77.97270026408451
0.831156956986468	21.50502658638375	0.0	0.0	0.0	0.0	22.336183408336684	8.995451419454225	19.608976122359156	0.7567719795334507	7.740558463083187	0.0	41.19290547975352	77.53789612676056
0.8590485257480955	21.49002146394811	0.0	0.0	0.0	0.0	22.34907002652353	8.854618727992957	19.586355633802818	0.7575846927266725	7.7132568359375	0.0	41.127152563820424	77.28138204225353
0.8987549515568434	21.496497966738737	0.0	0.0	0.0	0.0	22.39525286919248	8.727071412852112	19.695660486355635	0.7565807933538733	7.720374738666373	0.0	40.60560629401409	76.74871258802817
0.9030217042586924	21.469666067477878	0.0	0.0	0.0	0.0	22.372688225940266	8.63512323943662	19.635815085827463	0.7568960270411532	7.693053339568662	0.0	40.632454885563384	76.59644586267606
0.9388685280146948	21.43229192854988	0.0	0.0	0.0	0.0	22.371160923044048	8.512847298635563	19.60546875	0.7575721418353873	7.673770528444102	0.0	40.479973591549296	76.27206205985915
0.9377074974348539	21.465053518453338	0.0	0.0	0.0	0.0	22.402760929957765	8.27550478653169	19.608617132482394	0.7558139854753522	7.687919509242958	0.0	40.122654874559856	75.69469630281691
0.9634261311587076	21.47638337188254	0.0	0.0	0.0	0.0	22.43980941711082	8.104207471390845	19.568242462588028	0.7564662879621479	7.651648293078785	0.0	40.37899565360915	75.70309198943661
0.9912083473113498	21.457115707336083	0.0	0.0	0.0	0.0	22.448323895062348	7.946904571963028	19.633502970950705	0.7551275548800617	7.678420375770246	0.0	39.701948998679576	74.96077794894366
1.0041973945697469	21.436002551790025	0.0	0.0	0.0	0.0	22.44020027780571	7.785306860695423	19.604743893045775	0.751471377090669	7.647411077794894	0.0	39.94362070862676	74.98108494718309
1.055099352271156	21.40969114541432	0.0	0.0	0.0	0.0	22.46479032582462	7.56494140625	19.616719850352112	0.7527372118452905	7.618048869388204	0.0	39.48742847711268	74.28713688380282
1.0491426180949253	21.48151444966814	0.0	0.0	0.0	0.0	22.530657620172967	7.338832801496479	19.630123514524648	0.7517231686014525	7.620095696247799	0.0	38.9827519806338	73.57180347711268
1.0865487354183427	21.47440392761967	0.0	0.0	0.0	0.0	22.560952270213193	7.227695862676057	19.653650418133804	0.7506237621038733	7.622198400363116	0.0	38.483058016065144	72.9865977112676
1.111153317955551	21.425864528861624	0.0	0.0	0.0	0.0	22.537018239641995	7.054965338908451	19.554530699823943	0.7495205731459067	7.598876953125	0.0	38.5577753631162	72.76614766725352
1.1275607390645428	21.409368636237932	0.0	0.0	0.0	0.0	22.536929854057725	6.862620351012324	19.585291043133804	0.7485950738611356	7.562909193441901	0.0	38.242651711047536	72.25347711267605
1.1109467780311935	21.394533606948915	0.0	0.0	0.0	0.0	22.50547990622486	6.665948228433098	19.58704748019366	0.7472950250330106	7.552259848151408	0.0	38.28557575924296	72.09082856514084
1.146454520313757	21.38926582612631	0.0	0.0	0.0	0.0	22.535720346440065	6.483925231073943	19.579225352112676	0.747542862153389	7.55061103928257	0.0	37.76149180237676	71.37525308098591
1.1557436119809998	21.389945413063153	0.0	0.0	0.0	0.0	22.54568906187148	6.332431503080986	19.622382537411973	0.7444176042583627	7.551922865316901	0.0	37.49884463028169	71.00557878521127
1.1661432071357414	21.437075356370677	0.0	0.0	0.0	0.0	22.603218649436847	6.217136608714789	19.608010563380283	0.743841982559419	7.527199328785211	0.0	37.55325360365317	70.90560079225352
1.2069936861266843	21.403977115597346	0.0	0.0	0.0	0.0	22.61097104723954	6.074290960607394	19.581936344630282	0.745179082306338	7.532315966109155	0.0	37.095273299955984	70.28381932218309
1.1957205467807221	21.425406102297867	0.0	0.0	0.0	0.0	22.621126747284794	5.921001595510563	19.60911366637324	0.7413789131272007	7.469105035486356	0.0	37.20786339128521	70.20708626760563
1.1872940493128707	21.41253991100161	0.0	0.0	0.0	0.0	22.59983407079646	5.815358164612676	19.606857944542252	0.7419924453950264	7.532441475022007	0.0	36.582581426056336	69.53723591549296
1.2113880946189286	21.403031586258045	0.0	0.0	0.0	0.0	22.614419656325424	5.62688710387324	19.60159688600352	0.7390428140129841	7.481839032240317	0.0	36.775713853433096	69.48603653169015
1.2423420274631687	21.377846408638376	0.0	0.0	0.0	0.0	22.620189074441875	5.373857696963028	19.622778664172536	0.7382686991087148	7.486452774262764	0.0	36.610379071302816	69.0934639084507
1.23752069204734	21.36932289571601	0.0	0.0	0.0	0.0	22.606843244041634	5.199044756822183	19.446467869718308	0.73896699287522	7.485428931007923	0.0	36.52000577684859	68.6509463028169
1.2569571730597597	21.370989651422967	0.0	0.0	0.0	0.0	22.627946578967215	5.110777261223592	19.54189590669014	0.7353471782845511	7.474001602387764	0.0	36.29543078785211	68.42210607394367
1.2907097617753167	21.305062254877313	0.0	0.0	0.0	0.0	22.595771869343324	5.001842402068662	19.55125440140845	0.7363061179577465	7.440868109044894	0.0	36.016298965669016	68.01026628521127
1.3082897772447581	21.34162246078037	0.0	0.0	0.0	0.0	22.649912164370473	4.775529888314261	19.447554467429576	0.7344093000385123	7.437904895191461	0.0	35.83800753741197	67.49899867957747
1.3093271293854962	21.29394924074819	0.0	0.0	0.0	0.0	22.603276787510055	4.490452382262324	19.574143100792252	0.7330097896952025	7.410324741417254	0.0	35.53325126540493	67.00817561619718
1.264299068926614	21.321941937349155	0.0	0.0	0.0	0.0	22.586241153585075	4.353303119498239	19.41582306338028	0.731523368727993	7.407632317341549	0.0	34.87649922975352	66.05325704225352
1.3069738632042562	21.30522252740346	0.0	0.0	0.0	0.0	22.61219626784996	4.266516972931338	19.5048154159331	0.7310827120928697	7.386738521952025	0.0	34.64070752640845	65.79877860915492
1.3276229698813355	21.327558546611023	0.0	0.0	0.0	0.0	22.65518151649236	4.188235860475352	19.50862813600352	0.7303484849526849	7.387684137048856	0.0	34.40814810739437	65.49269366197183
1.35639689684106	21.27825353228077	0.0	0.0	0.0	0.0	22.634650527328038	4.111786146566901	19.513696632922535	0.72962861396897	7.377890143595951	0.0	34.51314920774648	65.51652178697184
1.343010605484463	21.29413033298974	0.0	0.0	0.0	0.0	22.63714064385559	3.999228378080986	19.426834837147887	0.727127548002861	7.381621884628081	0.0	34.02642220510563	64.83410541373239
1.3488754800319287	21.312652416029767	0.0	0.0	0.0	0.0	22.6615279942679	3.8814594107614435	19.3850888534331	0.7271537673305458	7.377391546544894	0.0	33.73385233274648	64.3777948943662
1.3874596912632617	21.256795083718824	0.0	0.0	0.0	0.0	22.644255094152253	3.7112015845070423	19.426672535211267	0.7248298752475792	7.361948792363556	0.0	33.08676964128521	63.58659220950704
1.3611562395901422	21.339357825698915	0.0	0.0	0.0	0.0	22.700513893428198	3.609763905699824	19.538836927816902	0.7238509057273328	7.348081776793574	0.0	32.81818400638204	63.314865757042256
1.3804540288899085	21.2845913679103	0.0	0.0	0.0	0.0	22.665045347697102	3.548699521346831	19.41407900528169	0.7217623858384683	7.345779633857835	0.0	32.39457939040493	62.703136003521124
1.3916319327688178	21.303519631813153	0.0	0.0	0.0	0.0	22.695152227473855	3.439515019806338	19.465602992957745	0.7221071914887764	7.337507221060739	0.0	32.15564480633803	62.398272447183096
1.4143905823785072	21.319504852172162	0.0	0.0	0.0	0.0	22.733895360896017	3.341154544454225	19.51305017605634	0.721998359787632	7.326448682328345	0.0	32.12207375110035	62.30272887323944
1.4028542258522727	21.347158540954343	0.0	0.0	0.0	0.0	22.750012570394208	3.362300217319542	19.43804054797535	0.7203566000495158	7.31663749587368	0.0	31.5625790878081	61.67955545774648
1.4892929457697481	21.22242330488234	0.0	0.0	0.0	0.0	22.71171686444087	3.2741197183098594	19.52234815140845	0.7187768210827464	7.332513513699384	0.0	31.781394421214788	61.910376320422536
1.4076176932619544	21.29839798182321	0.0	0.0	0.0	0.0	22.70601579784292	3.17594423965669	19.479467429577465	0.7182504573338468	7.315649757922535	0.0	31.434484347491196	61.40554577464789
1.4965102425143302	21.274967945494772	0.0	0.0	0.0	0.0	22.771478482627714	3.031225242077465	19.5106747909331	0.7177044935629402	7.309906435684419	0.0	31.090466136663732	60.94227552816901
1.4203797859811822	21.32241607690567	0.0	0.0	0.0	0.0	22.742795592819792	2.860203014964789	19.59464816241197	0.7162538340393926	7.283239230303697	0.0	30.433249889964788	60.17133582746479
1.4082025603143227	21.380381700020113	0.0	0.0	0.0	0.0	22.788584039370473	2.8495019187389965	19.475430512764085	0.7173348870075924	7.278592821577905	0.0	30.21822733274648	59.8217539612676
1.487547109516417	21.27461165338395	0.0	0.0	0.0	0.0	22.762158320972446	2.744381842814701	19.424614876760565	0.7155306963853433	7.267810230523768	0.0	29.953833351672536	59.39064150528169
1.5468819971920882	21.338101964752614	0.0	0.0	0.0	0.0	22.884984428424175	2.740333750550176	19.45338908450704	0.7150887072925837	7.268561564700704	0.0	30.336281360035212	59.798569542253524
1.524213206259742	21.305981072128922	0.0	0.0	0.0	0.0	22.8301940083216	2.708273272447183	19.418190195862675	0.712448163099692	7.276838275748239	0.0	29.667631767165492	59.07093419894366
1.55350404157815	21.290466063078238	0.0	0.0	0.0	0.0	22.843969589073815	2.4994150940801054	19.458695532570424	0.7131677761883802	7.251160527618838	0.0	29.769448723591548	58.97871919014084
1.494790971039383	21.337046837288817	0.0	0.0	0.0	0.0	22.83183758736424	2.418466659330986	19.426887103873238	0.7140792201942121	7.223727374009683	0.0	29.031879263864436	58.10095730633803
1.5618819638019785	21.235617504902454	0.0	0.0	0.0	0.0	22.797499591462188	2.4718612455985913	19.53134352992958	0.712938593474912	7.253816846390845	0.0	29.00660898987676	58.26362786091549
1.5620236508038767	21.338121998818384	0.0	0.0	0.0	0.0	22.900145895137772	2.381653863611356	19.458567616637325	0.711749482490647	7.242163429797535	0.0	28.921572403169016	58.00396126760563
1.5665060766071248	21.355950353228078	0.0	0.0	0.0	0.0	22.9224563807321	2.298077822403169	19.511680237676057	0.7114147777288733	7.224492462588028	0.0	28.64967539612676	57.6839238556338
1.533229296953565	21.293558380053298	0.0	0.0	0.0	0.0	22.82678782431617	2.235531745158451	19.402514304577466	0.7102907852387764	7.222434460277289	0.0	28.14013671875	57.0006161971831
1.5752261492482904	21.32405219227675	0.0	0.0	0.0	0.0	22.899278537937448	2.203992558868838	19.446943772007042	0.710036758637764	7.197075642330546	0.0	27.857217278279048	56.70523217429577
1.6164687042359085	21.273014820494772	0.0	0.0	0.0	0.0	22.889483451076025	2.153799825319102	19.418421269806338	0.7105142082966549	7.205094888176717	0.0	28.146463743397888	56.92377860915493
1.5407237807110443	21.34018786454143	0.0	0.0	0.0	0.0	22.880911620700925	1.9857899840448943	19.486548195422536	0.709182782240317	7.191614715146347	0.0	27.983670086927816	56.64762323943662
1.5872054648610343	21.351069112027353	0.0	0.0	0.0	0.0	22.938274257718223	2.1006720744388203	19.530866252200703	0.7094411930567782	7.214794749944982	0.0	27.555162026848592	56.40149647887324
1.7047523504673043	21.255161325296662	0.0	0.0	0.0	0.0	22.959913405696902	1.9997108137103874	19.391312720070424	0.708916161765515	7.189163852745379	0.0	27.47447011168574	56.05465448943662
1.5620053844497939	21.439936299527353	0.0	0.0	0.0	0.0	23.00194173308025	1.887616912411972	19.468221830985915	0.7078345930072624	7.172766457141285	0.0	27.653280768595952	56.18188820422535
1.6413613501231898	21.27799151812651	0.0	0.0	0.0	0.0	22.919352671837288	1.924642041703345	19.4294550506162	0.7077597174845951	7.186176138864437	0.0	26.947740151848592	55.488011663732394
1.6793911627771771	21.24462458517699	0.0	0.0	0.0	0.0	22.924015895263476	1.8546068648217429	19.4253603653169	0.7072202870543574	7.171229832608935	0.0	26.84088220730634	55.29207746478873
1.6255584741348426	21.322582241804103	0.0	0.0	0.0	0.0	22.948140445871882	1.812944267165493	19.392099471830985	0.7066402811399648	7.164310079225352	0.0	26.827456192231516	55.19680897887324
1.616024173850123	21.360338599280972	0.0	0.0	0.0	0.0	22.976362552167135	1.757809061399648	19.477466164172537	0.7067473505584287	7.163543271346831	0.0	26.78457168794014	55.18339018485916
1.6842538675567553	21.248075944036604	0.0	0.0	0.0	0.0	22.9323296397325	1.6775131010673416	19.49663154709507	0.7070964974416813	7.148713447678257	0.0	26.757221060739436	55.080078125
1.6866700348121355	21.314881696877514	0.0	0.0	0.0	0.0	23.001551658034995	1.5771694129621479	19.469883362676057	0.7074481802926936	7.13659238143706	0.0	26.38527109925176	54.5689150528169
1.7445501939768957	21.250989525719028	0.0	0.0	0.0	0.0	22.99553947418041	1.655214637433979	19.400951804577463	0.7071830212230413	7.142206326336928	0.0	26.141309281470072	54.339678697183096
1.6987429409380028	21.32730713872687	0.0	0.0	0.0	0.0	23.026050177871078	1.5698501801826585	19.439504016285213	0.7052591673085388	7.141317018320863	0.0	26.108749174735916	54.25941901408451
1.6810642527843422	21.378808829444893	0.0	0.0	0.0	0.0	23.05987357326026	1.5406535403829225	19.464198668573943	0.705645751953125	7.14147519393706	0.0	26.00013066681338	54.146456866197184
1.7553943195174226	21.27162854170857	0.0	0.0	0.0	0.0	23.027022812122887	1.516132881272007	19.387676056338027	0.7066268276160872	7.135600345235475	0.0	26.117340517715668	54.156750660211266
1.7678400654996103	21.236000901925784	0.0	0.0	0.0	0.0	23.003840648255228	1.4588874064700703	19.45210167253521	0.7053557060134243	7.115205146897007	0.0	25.579383527728872	53.605578785211264
1.7088873963728128	21.357237640159894	0.0	0.0	0.0	0.0	23.066125380254423	1.3996275136168574	19.42092732174296	0.7048427528058979	7.123538165025308	0.0	25.577805210167252	53.521897007042256
1.7633511580868488	21.293827465054303	0.0	0.0	0.0	0.0	23.05717918782683	1.3536915094080106	19.461710497359157	0.7048335115674516	7.116848797865317	0.0	25.213372029049296	53.14562059859155
1.7436024549979887	21.32823420529968	0.0	0.0	0.0	0.0	23.071836660297667	1.318781377228213	19.41196082746479	0.7052573620433539	7.113181530589789	0.0	25.37241933043574	53.21634022887324
1.7722193747878745	21.297804423521722	0.0	0.0	0.0	0.0	23.070023380933225	1.3469227105798856	19.41734705105634	0.7048778265294894	7.125069201832086	0.0	25.197461625220072	53.08680127640845
1.8564886705393957	21.20671306189662	0.0	0.0	0.0	0.0	23.06320158512671	1.3125703193772007	19.441516285211268	0.7042165406992738	7.106124663017165	0.0	25.0423154159331	52.90252530809859
1.7629935647438153	21.337588935539017	0.0	0.0	0.0	0.0	23.10058279490145	1.3153799137599032	19.41925066021127	0.7053247156277509	7.112820047727773	0.0	25.097154214348592	52.94460827464789
1.8972418394572104	21.1653639286253	0.0	0.0	0.0	0.0	23.06260566987631	1.195265047315141	19.385552376760565	0.7039715834066902	7.090613136828785	0.0	24.92754181338028	52.59897667253521
1.6769265553113057	21.418138057496982	0.0	0.0	0.0	0.0	23.095064784669148	1.1616976026078345	19.343378631161972	0.7036164189728213	7.101338131327025	0.0	24.431709397007044	52.038127200704224
1.8970229132752792	21.120772812122887	0.0	0.0	0.0	0.0	23.01779574994972	1.107084032515405	19.431274757922534	0.7037378015652509	7.087994212835607	0.0	24.636438504071304	52.262791593309856
1.7252308238636365	21.380651570670757	0.0	0.0	0.0	0.0	23.105882394534394	1.1470146071742957	19.471377090669016	0.7031922246368838	7.103733546297315	0.0	24.664457939040492	52.38658670774648
1.8538341813766468	21.20633005769811	0.0	0.0	0.0	0.0	23.06016426362631	1.0988129951584507	19.460901738556338	0.7026658608879841	7.087039571412852	0.0	24.14536854918574	51.79212147887324
1.8544700420008295	21.173608928751005	0.0	0.0	0.0	0.0	23.028078725236323	1.0145469128246039	19.321179027288732	0.7039539175973811	7.082938610667914	0.0	24.14916132537412	51.56782570422535
1.7878417723234488	21.263058282632745	0.0	0.0	0.0	0.0	23.050899883095333	0.9987400108659771	19.54213523327465	0.7031439982669454	7.08417607696963	0.0	23.818644778829224	51.44369498239437
1.8652512419156653	21.210868755656676	0.0	0.0	0.0	0.0	23.076119629299075	1.0377109581316022	19.489090008802815	0.7034457354478433	7.09265566543794	0.0	23.943930182658452	51.56339128521127
1.8060873803455602	21.324526331833265	0.0	0.0	0.0	0.0	23.130613859488133	0.9942424075704225	19.452666978433097	0.7029709507042253	7.076171445174956	0.0	24.310144558758804	51.83322513204225
1.8606786873680108	21.35917308804304	0.0	0.0	0.0	0.0	23.219851873617255	1.0354399345290493	19.53484815140845	0.7037460112235916	7.093043367627641	0.0	23.89940546599912	51.56273657570423
2.066472293672692	21.052890719277958	0.0	0.0	0.0	0.0	23.119362963847546	0.9825553786586708	19.335621148767604	0.7031302868480414	7.074485671352333	0.0	24.168391697843308	51.56105303697183
1.8618012088398155	21.27756844579646	0.0	0.0	0.0	0.0	23.13936953187852	0.9087033553862236	19.345754016285213	0.7034174529599472	7.065081529214349	0.0	23.51194569762324	50.831481073943664
1.8112596065309483	21.318163355415326	0.0	0.0	0.0	0.0	23.129422421812148	1.045669168821523	19.352574823943662	0.7028783663897448	7.105127898740097	0.0	23.6181640625	51.12153389084507
2.0252579975204896	21.16194674552494	0.0	0.0	0.0	0.0	23.187204595736123	0.9391903299680898	19.322975352112675	0.7040469317369058	7.083618593887544	0.0	23.855540960607396	51.20132592429577
1.9004091368695948	21.216116895238336	0.0	0.0	0.0	0.0	23.116526375829647	0.8617894992022447	19.290960607394368	0.7034776714486135	7.068393761003521	0.0	23.572324081205984	50.793463908450704
1.8437015352379575	21.359183301488336	0.0	0.0	0.0	0.0	23.2028849840356	0.9647864113391286	19.411037907130282	0.7046307201116857	7.097383311097051	0.0	23.486372826804576	50.959578565140845
2.085645999432761	21.024172868061143	0.0	0.0	0.0	0.0	23.109818499220637	0.8918274785431338	19.30276601012324	0.7037870165327905	7.077434271154269	0.0	23.524558483714788	50.7965889084507
1.8573733120317528	21.28586490597345	0.0	0.0	0.0	0.0	23.143238463520717	0.8226524675396126	19.168806393045774	0.7026720073861136	7.064622905892386	0.0	23.147584727112676	50.20366417253521
1.8965066923600287	21.1559624522325	0.0	0.0	0.0	0.0	23.052469611072002	0.8253988776408451	19.323265569982393	0.7026821942396567	7.069505288567342	0.0	23.152484732614436	50.37065360915493
1.9081873874556894	21.223297340104587	0.0	0.0	0.0	0.0	23.131484752111827	0.8018892529984595	19.371839238556337	0.7031349719410211	7.066418285101232	0.0	23.226333833076584	50.466483274647885
1.9092116045165426	21.121685344177394	0.0	0.0	0.0	0.0	23.030896850487732	0.767342237015845	19.255197788292254	0.7033896432795995	7.051148320587588	0.0	23.175167459837148	50.24885563380282
1.9370035921865572	21.180127070972446	0.0	0.0	0.0	0.0	23.117130933226065	0.741258905974912	19.22781690140845	0.7031329947458187	7.059140487455986	0.0	22.657279860805456	49.68549735915493
1.994348208365283	21.076891137243564	0.0	0.0	0.0	0.0	23.07123878092317	0.7241406078069983	19.278430347711268	0.702947353309309	7.048497589541153	0.0	22.90703400088028	49.958098591549295
1.9214333175941523	21.22126839991452	0.0	0.0	0.0	0.0	23.142701471993163	0.7483584981569102	19.2352236465669	0.7024458764304577	7.051812830105634	0.0	22.879590531470072	49.914986795774645
1.9436436574111902	21.095803688153662	0.0	0.0	0.0	0.0	23.039447468322606	0.7128980609732615	19.194558758802817	0.7022072375660211	7.049073555100132	0.0	22.785225022007044	49.74175836267606
1.9219553081239316	21.058697455752213	0.0	0.0	0.0	0.0	22.980653377664925	0.6707118934308979	19.340422810299295	0.7020435172067562	7.047414860255282	0.0	22.60248748349472	49.661036531690144
1.9004086212870197	21.202150008799276	0.0	0.0	0.0	0.0	23.10255870374095	0.6931575291593309	19.312286806778168	0.701647519393706	7.050899881712148	0.0	22.432900872029048	49.48924405809859
1.97235583721968	21.115120062977674	0.0	0.0	0.0	0.0	23.08747580199115	0.6907037439480633	19.223756602112676	0.7023403113996479	7.043018609705106	0.0	22.552528058978872	49.51000220070423
2.003815090090444	21.138134883472446	0.0	0.0	0.0	0.0	23.14194999811444	0.6992585517990757	19.222291758362676	0.7023544096610915	7.060619085607394	0.0	22.617043078785212	49.59921324823944
2.1561457541136617	20.89768995436947	0.0	0.0	0.0	0.0	23.05383585579244	0.6675097828180018	19.16963028169014	0.7023624044069102	7.04571963028169	0.0	22.437764772227112	49.320620598591546
1.8995846957807472	21.21726905043242	0.0	0.0	0.0	0.0	23.116853991728682	0.6546795912191902	19.21612841109155	0.7033884397694762	7.048571519448724	0.0	22.316813724141724	49.23619058098591
1.8702376128585705	21.119005886087088	0.0	0.0	0.0	0.0	22.989244063631336	0.6475790964045994	19.20131492077465	0.7033638107944542	7.047336632097271	0.0	22.252255721830984	49.14848701584507
2.0309992059046285	20.987012818659494	0.0	0.0	0.0	0.0	23.01801180360016	0.6424632757482395	19.15644806338028	0.7029680708764304	7.041486713248239	0.0	22.32379236355634	49.16418904049296
2.0995833994588446	20.914595563279363	0.0	0.0	0.0	0.0	23.01417861901649	0.6411389847876321	19.172978102992957	0.7030808569679797	7.039913553587148	0.0	22.666736011773768	49.52076914612676
1.88450596779465	21.230527673722847	0.0	0.0	0.0	0.0	23.115034034342315	0.5821401246836487	19.26403499119718	0.7026167318854534	7.03252529090559	0.0	21.978144256161972	48.85684419014085
1.9532672271360243	21.119526378972246	0.0	0.0	0.0	0.0	23.0727931887319	0.5993536290988116	19.21333214128521	0.7025717292033451	7.033804020411532	0.0	21.921266367737676	48.76775968309859
1.9816177871470861	21.08531801526046	0.0	0.0	0.0	0.0	23.066935777855992	0.6411296146016725	19.062765459947183	0.7030008235447843	7.037518138616857	0.0	22.060907928036972	48.802321742957744
2.033773776704231	20.935649402277754	0.0	0.0	0.0	0.0	22.96942330173974	0.6149711501430458	19.044921875	0.7021007699026188	7.036688146456866	0.0	22.271721638424296	48.968304357394366
1.959401604060866	20.94730451465708	0.0	0.0	0.0	0.0	22.90670646243966	0.5770559391505282	19.174823943661973	0.7022879157267826	7.037952261911312	0.0	21.98093124174736	48.7707636443662
1.9447366924700196	21.069796721012672	0.0	0.0	0.0	0.0	23.014533732652858	0.6016115000550176	19.27822128080986	0.7021522199603873	7.044328716439261	0.0	22.167688504071304	49.09185189260563
2.0313222797666937	20.940327553047062	0.0	0.0	0.0	0.0	22.971649832813757	0.5977805554027289	19.220437665052817	0.7019512337698064	7.032610396264305	0.0	22.401649152728872	49.25247579225352
1.9892851138249195	21.033143415627514	0.0	0.0	0.0	0.0	23.022428333040025	0.5771050251705546	19.09640322403169	0.7023585359815141	7.046008472711268	0.0	22.237927074163732	48.95743838028169
1.9942810353212364	21.00827839023532	0.0	0.0	0.0	0.0	23.002559646520513	0.5622088365151848	19.134160431338028	0.702955391037632	7.036686856981734	0.0	22.124731789172536	48.857784991197185
2.0757742380769812	20.898280370072406	0.0	0.0	0.0	0.0	22.97405509918041	0.5529597752530809	19.045579335387323	0.7029090988803918	7.02882148850132	0.0	21.836738693882044	48.46409551056338
2.0240863483947606	20.93336473313053	0.0	0.0	0.0	0.0	22.957451179731496	0.5606826997139085	19.106086322623238	0.703352119553257	7.035029451612016	0.0	22.224710813710388	48.92650748239436
1.9480152329608307	20.90997790753218	0.0	0.0	0.0	0.0	22.857993042286807	0.5213418450154049	19.085110860475353	0.7017634002255722	7.030392928862236	0.0	21.896756024427816	48.533604753521125
1.9990668200909467	20.963622457637772	0.0	0.0	0.0	0.0	22.96268910586786	0.5263156944597271	19.140941351232396	0.7022039708956866	7.019706618617958	0.0	21.655689508142604	48.34264964788732
2.051469970113888	20.78157604459976	0.0	0.0	0.0	0.0	22.83304552368262	0.5456733811069542	18.93889882262324	0.7032857545664613	7.021040365729533	0.0	22.213956591109156	48.71956976232394
1.9286772282202207	21.01403995185539	0.0	0.0	0.0	0.0	22.942717499245777	0.5203517000440141	18.994459727112677	0.7035459706481074	7.033263300506162	0.0	22.022247744278168	48.570323503521124
1.9044403542651347	20.965515480440466	0.0	0.0	0.0	0.0	22.869956129324216	0.48007619078730196	19.127346500880282	0.7029469664667694	7.026004415162852	0.0	21.53124140349912	48.16466769366197
2.102209973507894	20.87740251659292	0.0	0.0	0.0	0.0	22.97961239189461	0.5493880580848371	18.993626210387323	0.702926678724692	7.033110282790493	0.0	21.867132482394368	48.4432548415493
2.126162859670404	20.82587843486022	0.0	0.0	0.0	0.0	22.952041196324416	0.5724176111355633	18.807879896566902	0.7027737039915273	7.02629755584287	0.0	22.203757702464788	48.610354313380284
1.9131542890185036	20.943387658386968	0.0	0.0	0.0	0.0	22.85654194740547	0.5001684914172535	19.12679082306338	0.7023082894338688	7.017863958654269	0.0	21.597608109595072	48.24242957746479
2.042773540616515	20.779485038088293	0.0	0.0	0.0	0.0	22.822258554153258	0.4959382822815801	19.132558043573944	0.7022876578317562	7.019463337643046	0.0	21.59451680787852	48.2424735915493
2.013822867039798	20.75732814699819	0.0	0.0	0.0	0.0	22.7711512595535	0.5242198675451144	18.987713193221833	0.7032410957443882	7.028174171985035	0.0	21.825566681338028	48.36567451584507
1.8981527756608885	20.911595560136767	0.0	0.0	0.0	0.0	22.809748262143	0.5097679460552377	19.080384848151407	0.7024939308703785	7.018187616912412	0.0	21.6945370956206	48.30287742077465
2.0272323596122663	20.78434231697506	0.0	0.0	0.0	0.0	22.81157489755129	0.5101726693166814	19.014530149647886	0.7025377300423635	7.019205442616637	0.0	21.730513451804576	48.274422315140846
2.0020426645071776	20.77279051752313	0.0	0.0	0.0	0.0	22.77483320658186	0.49874993982449384	18.972504951584508	0.7028113996478873	7.019729829170335	0.0	21.590225434639084	48.08121148767606
2.004465190614315	20.77860746744268	0.0	0.0	0.0	0.0	22.7830727071601	0.49328140473701587	18.924694652288732	0.7029845331756162	7.023066560987016	0.0	21.898857009242956	48.33989876760563
1.9151115386791029	20.78712901624095	0.0	0.0	0.0	0.0	22.70224114415728	0.4889930402728873	18.929969465228872	0.701783516037632	7.022301902233715	0.0	21.735791703345072	48.17705765845071
1.9497089462709924	20.742363485518904	0.0	0.0	0.0	0.0	22.692072480893	0.4760414660816461	19.108027068661972	0.703046299034441	7.021324480083627	0.0	21.492541675836268	48.09793133802817
2.0219417212955046	20.69012014154264	0.0	0.0	0.0	0.0	22.71206176463194	0.4776307871643926	19.01072705765845	0.7029487717319542	7.009325913979974	0.0	21.536741444762324	48.03442451584507
2.0989980413754523	20.646293854962792	0.0	0.0	0.0	0.0	22.74529199454445	0.5073283880529269	18.859864656690142	0.7029692314040493	7.017360203702685	0.0	21.794990647007044	48.17954445422535
1.9347368702232501	20.78973265914119	0.0	0.0	0.0	0.0	22.72446952936444	0.4774407185299296	18.98365977112676	0.7035161407900529	7.01587128975022	0.0	21.759518045774648	48.236487676056335
1.9991035001084196	20.685324143327634	0.0	0.0	0.0	0.0	22.684427717090706	0.44260064783230635	18.98007674955986	0.7021596989161532	7.012294715558979	0.0	21.461987992407572	47.89696302816901
1.9859114851763626	20.707528566220837	0.0	0.0	0.0	0.0	22.693439511263072	0.4551746637048856	18.91456866197183	0.7026363748899648	7.015276841714349	0.0	21.591532102772888	47.976551496478876
2.0003656462518227	20.659187936821198	0.0	0.0	0.0	0.0	22.659553656727674	0.4939484072403169	18.794716934419014	0.7021252269476232	7.015702798332967	0.0	21.7772646621919	48.08163512323944
1.8755365004965305	20.834962508799276	0.0	0.0	0.0	0.0	22.71049910750201	0.47484285596390846	18.86814755721831	0.7016655720455546	7.010851792886224	0.0	21.418022048305456	47.77186399647887
2.175857163396269	20.57168817251609	0.0	0.0	0.0	0.0	22.747545630530972	0.47407480159275966	18.912282680457746	0.7020650944239657	7.014279647612236	0.0	21.389655314700704	47.7902948943662
1.925474380161718	20.769479004299075	0.0	0.0	0.0	0.0	22.694953458115446	0.4708368005886884	18.886031029929576	0.7036287549515845	7.015051183566241	0.0	21.503264951034332	47.87518705985916
1.9587556527491452	20.606892347144008	0.0	0.0	0.0	0.0	22.565647705274536	0.4677179470868178	18.86014249559859	0.7021938270246478	7.014078489491637	0.0	21.374131753411092	47.71607064260564
2.046248886341638	20.54081057044449	0.0	0.0	0.0	0.0	22.587059407683025	0.4877036940883583	18.810000825264083	0.7029819542253521	7.012136539942782	0.0	21.615196550396128	47.925038512323944
1.8959545034222898	20.68409420881939	0.0	0.0	0.0	0.0	22.580048663138577	0.4703162824603873	18.839918023767606	0.702009775940801	7.015963272309639	0.0	21.388931489326584	47.7151298415493
1.862761125388111	20.682366565265486	0.0	0.0	0.0	0.0	22.54512732238033	0.4540676063215229	18.866642825704226	0.7023059253961268	7.008432307713468	0.0	21.225554990096832	47.554698503521124
2.0559867926403483	20.523974491527554	0.0	0.0	0.0	0.0	22.579961063203942	0.481341552734375	18.78539832746479	0.7037928191708847	7.009931107641945	0.0	21.648788237235916	47.92546214788732
2.0394499234777252	20.48863832776046	0.0	0.0	0.0	0.0	22.528088545856797	0.48396271181778167	18.743854533450705	0.7042076003383583	7.006302524620379	0.0	21.522125673965668	47.75624449823944
1.9827963352586988	20.589783254977878	0.0	0.0	0.0	0.0	22.57257949203037	0.45890348192671654	18.853717814700705	0.7027995794591769	7.017003878741197	0.0	21.524463922205104	47.85408780809859
2.0397297620581507	20.53367569325724	0.0	0.0	0.0	0.0	22.57340520979988	0.4614045908753301	18.812634793133803	0.7026659038704886	7.014345840669014	0.0	21.374123156910212	47.662511003521125
1.9917694361863938	20.528608253092315	0.0	0.0	0.0	0.0	22.520377787484914	0.4698678459919674	18.830421985035212	0.7029797621176277	7.009690405617298	0.0	21.323757977552816	47.633736795774645
1.9214930760697406	20.72348982426589	0.0	0.0	0.0	0.0	22.644983391366655	0.42289806956976234	18.822320642605632	0.7029736586020027	7.007937149262764	0.0	21.37668319487236	47.629841549295776
1.9337396107656	20.48240694765688	0.0	0.0	0.0	0.0	22.41614682848954	0.466522646621919	18.752371258802818	0.7033161002145687	7.004722057933539	0.0	21.581027178697184	47.80464348591549
1.9833584184715658	20.44227085742659	0.0	0.0	0.0	0.0	22.425629619619873	0.4825532725159551	18.74988721390845	0.7027752083791814	7.012883575869278	0.0	21.708948269696304	47.95426936619718
1.8284686726135106	20.63525744167337	0.0	0.0	0.0	0.0	22.463726163389985	0.4545437235227773	18.753372579225353	0.7019731978295555	7.006492077464789	0.0	21.383930045114436	47.59833846830986
2.077165648137382	20.32468464023532	0.0	0.0	0.0	0.0	22.401849969202534	0.4589811513121699	18.76772392165493	0.7029155032735476	7.018554257674956	0.0	21.456374477332748	47.701634022887326
1.9092114817587866	20.564401272123895	0.0	0.0	0.0	0.0	22.47361277843423	0.48800839706205984	18.72472491197183	0.7026316038319762	7.020138162962148	0.0	21.5701113418794	47.80298195422535
2.130620635716261	20.36644663239139	0.0	0.0	0.0	0.0	22.49706716990145	0.49012537136883805	18.74013809419014	0.7024302307988556	7.018772608797315	0.0	21.778299680897888	48.02733824823944
1.9178686778773633	20.446333844529363	0.0	0.0	0.0	0.0	22.364202031375704	0.45576034330985915	18.772447183098592	0.7022599770989216	7.023743965256382	0.0	21.490320340008804	47.74227552816902
1.7949529818153536	20.591690812298875	0.0	0.0	0.0	0.0	22.386644113284394	0.4248147454060299	18.838528829225353	0.7023969623404489	7.012593873789613	0.0	21.244714871258804	47.52065360915493
1.9428789256948285	20.411526422968624	0.0	0.0	0.0	0.0	22.354404980390186	0.4451482208681778	18.694778829225353	0.703112578056228	7.013311681613116	0.0	21.399976273657572	47.55321852992958
2.0690434057676113	20.29067818848049	0.0	0.0	0.0	0.0	22.359721864315166	0.49504557864766724	18.610947128080987	0.704056258940361	7.010042002503301	0.0	21.72372049680898	47.83975572183098
1.97743250876785	20.333136659040626	0.0	0.0	0.0	0.0	22.31056926601468	0.47585612552266726	18.5560546875	0.7037295059419014	7.013307383362676	0.0	21.49223907900528	47.53745598591549
1.9815218151334977	20.319522529289017	0.0	0.0	0.0	0.0	22.30104483545354	0.45166123081261006	18.681973481514085	0.7022411937444982	7.009301413952465	0.0	21.209066901408452	47.35200264084507
1.841324895979988	20.427580387670957	0.0	0.0	0.0	0.0	22.268905087238537	0.43590160960882485	18.61163622359155	0.7028233487841109	7.005320374394806	0.0	21.314394668794016	47.36725352112676
1.8407103706537862	20.375244337037408	0.0	0.0	0.0	0.0	22.215954265763273	0.4608673525528169	18.581813930457745	0.7029023936097051	7.012950628576144	0.0	21.601115481954224	47.656745158450704
2.0304379328929505	20.21780839890889	0.0	0.0	0.0	0.0	22.248246037183225	0.47446185904489435	18.690858824823945	0.7020453654544454	7.007406745158451	0.0	21.516721913512324	47.68944762323944
1.9062554749959146	20.318419477197306	0.0	0.0	0.0	0.0	22.224674976744772	0.4686725025445643	18.646868122799297	0.7024414922150088	7.012888733769806	0.0	21.886443661971832	48.01487676056338
1.7907044586402605	20.34704422893202	0.0	0.0	0.0	0.0	22.137748343850564	0.4510773994553257	18.64633582746479	0.7025345063545334	7.01646659743618	0.0	21.405785788952464	47.51966329225352
1.8428355529245022	20.283915316396822	0.0	0.0	0.0	0.0	22.126750820218223	0.43956806021676936	18.610138369278168	0.702292987662302	7.007139393981074	0.0	21.206345249229752	47.26319322183099
1.9219590154081607	20.274322927141995	0.0	0.0	0.0	0.0	22.196281991653258	0.4669717708104093	18.54228653169014	0.7032665843694983	7.012439566598812	0.0	21.221055581536092	47.24275418133803
1.8575438471062953	20.345329155772326	0.0	0.0	0.0	0.0	22.20287319929103	0.47649003149757924	18.55952629841549	0.702277041153169	7.017511072293134	0.0	21.479805100132044	47.53332966549296
1.9887894425580124	20.11602552418544	0.0	0.0	0.0	0.0	22.104815482326025	0.4674193476287412	18.597063435299297	0.702252412178147	7.006298226369938	0.0	21.556264098261444	47.62704665492958
1.7870634881508323	20.3030757397677	0.0	0.0	0.0	0.0	22.090139547088697	0.4640937912632042	18.52249394806338	0.7020041452327245	7.006189910458847	0.0	21.376932493397888	47.36971280809859
1.9604611262523255	20.133985867734314	0.0	0.0	0.0	0.0	22.094446871228882	0.46930731115206864	18.577449658890846	0.7030575174680898	7.012530259683099	0.0	21.354052046654928	47.41333626760564
1.8500410403729637	20.2432343781426	0.0	0.0	0.0	0.0	22.093275467618664	0.47583781497579225	18.45858962367958	0.7025217835332306	7.011516732229313	0.0	21.618074658890844	47.56401848591549
1.8043656291639432	20.28029190026649	0.0	0.0	0.0	0.0	22.08465767673974	0.44952543016890406	18.548068882042255	0.7022335858412192	7.00463007537412	0.0	21.416962959397008	47.419184639084506
1.9860826340396847	20.080559728228078	0.0	0.0	0.0	0.0	22.06664273054103	0.4590620873679577	18.523310959507043	0.7024948335029709	7.011256258252641	0.0	21.190018774757924	47.18364876760563
1.8860145378573134	20.178609588696702	0.0	0.0	0.0	0.0	22.06462361097144	0.4648503693056778	18.523398987676057	0.7026170757454886	7.009766484650088	0.0	21.582691461267604	47.58071082746479
1.7843173725990547	20.223188920454547	0.0	0.0	0.0	0.0	22.00750648946601	0.45266861176826584	18.507851012323943	0.7029649331536092	7.006738367215009	0.0	21.279276243397888	47.24653389084507
1.8785964339755756	20.169343244041634	0.0	0.0	0.0	0.0	22.04793994808427	0.46034313792913734	18.532106899207747	0.702496122978103	7.012301592759683	0.0	21.591774524097712	47.596528389084504
1.9511439598863007	20.064744601015686	0.0	0.0	0.0	0.0	22.01588858545354	0.4766447255309199	18.466736355633802	0.7021393681915713	7.00891543106294	0.0	21.38276092099472	47.335057218309856
1.7216821672066698	20.22083432848954	0.0	0.0	0.0	0.0	21.942517158588092	0.4539586886553697	18.52576474471831	0.7031923965669014	7.009407150913292	0.0	21.445921132262324	47.435051716549296
1.9230215819919676	20.07082042249095	0.0	0.0	0.0	0.0	21.993841685312752	0.4634467326419454	18.43222518705986	0.7026103274922976	7.01593017578125	0.0	21.309896979533452	47.22150088028169
1.8279269671881284	20.110241964375504	0.0	0.0	0.0	0.0	21.938168587841915	0.4800053986025528	18.44435381822183	0.702621502943442	7.012993181255502	0.0	21.501346212037852	47.43869938380282
1.9479950761373064	19.96503780546058	0.0	0.0	0.0	0.0	21.913032906149436	0.47399992607009245	18.389774977992957	0.7024561492490097	7.00213623046875	0.0	21.43633087588028	47.30224471830986
1.7478181527491452	20.19773505065869	0.0	0.0	0.0	0.0	21.945553301614037	0.4545504287934639	18.49259463028169	0.7025035589513644	7.003257644008583	0.0	21.234455807108276	47.184859154929576
1.8224704094884479	19.99745331669851	0.0	0.0	0.0	0.0	21.819923996254023	0.45835205937775086	18.430017605633804	0.7028162996533891	7.009309150803257	0.0	20.954988721390844	46.85266835387324
1.7993326839284367	20.162328964073815	0.0	0.0	0.0	0.0	21.96166147614139	0.4675519916373239	18.410797205105634	0.7025950257207306	7.011144503741197	0.0	21.447616362235916	47.337109375
1.840606812210881	20.078420797088697	0.0	0.0	0.0	0.0	21.919027412887168	0.47460774166483277	18.467371808978875	0.7029632138534331	7.007544289172535	0.0	21.600039200044016	47.54955985915493
1.9431663752561217	19.814317993262268	0.0	0.0	0.0	0.0	21.757484884100965	0.477984404228103	18.39607724471831	0.7035156679825044	7.00720859581316	0.0	21.372352277728872	47.25362566021127
1.8282796993240271	20.024083696827233	0.0	0.0	0.0	0.0	21.852363076981096	0.473583984375	18.399711157570422	0.7027095311124559	7.009212869993398	0.0	21.311765858824824	47.19427266725352
1.7825005332596917	20.09024678826428	0.0	0.0	0.0	0.0	21.872747542487932	0.4392430265184859	18.455314700704225	0.7019380381409551	7.007942736988336	0.0	21.165656291263204	47.06815580985916
1.8407494321717242	19.96102588558427	0.0	0.0	0.0	0.0	21.801775489616855	0.46265705807108276	18.45488556338028	0.7024737290933099	7.004470180457746	0.0	21.277154626980632	47.19916373239437
1.8603155208228581	19.907282736449115	0.0	0.0	0.0	0.0	21.767598551890586	0.4836291675836268	18.35203565140845	0.7028652137433978	7.013775892660651	0.0	21.397301042583628	47.24674295774648
1.7085894387476117	20.134011401347546	0.0	0.0	0.0	0.0	21.842600987404467	0.4642159045582086	18.408223756602112	0.7026132932851012	7.004530355963908	0.0	21.37778182768486	47.25475352112676
1.968712657090645	19.843843885131736	0.0	0.0	0.0	0.0	21.81255695959875	0.4625629693689481	18.447595730633804	0.7033419756822183	7.013818445340009	0.0	21.794937348701584	47.718915052816904
1.790638734137734	19.99577163364843	0.0	0.0	0.0	0.0	21.786410539647022	0.48300759758747797	18.327642220510562	0.7032797370158451	7.007080078125	0.0	21.598670637103872	47.41640074823944
1.7797615131062072	19.98441349683226	0.0	0.0	0.0	0.0	21.76417508359312	0.47496759119168136	18.37045829665493	0.7030362841109155	7.014047542088468	0.0	21.457961391395248	47.317435079225355
1.8164908055422868	19.893924335654667	0.0	0.0	0.0	0.0	21.71041504299075	0.46503252915933097	18.27610860475352	0.7021043374504842	7.003735179632482	0.0	21.395576584507044	47.14044894366197
1.7902467440714878	19.954649160297667	0.0	0.0	0.0	0.0	21.744895634302093	0.46186364402233715	18.437523382482393	0.7024653045224472	7.020391759738116	0.0	21.652149469080104	47.57193001760563
1.7852830342103279	19.87022992822305	0.0	0.0	0.0	0.0	21.6555134534644	0.45663013726892604	18.410439590669014	0.7022976297727773	7.010118081536092	0.0	21.44770232724472	47.32488996478873
1.802667152852851	19.8324492156074	0.0	0.0	0.0	0.0	21.635116417563356	0.4688891773492518	18.355900638204226	0.7024927273602553	7.017939178036972	0.0	21.49005212918134	47.33277948943662
1.836740949512583	19.857637535825624	0.0	0.0	0.0	0.0	21.69437875540527	0.47841384242957746	18.347826804577466	0.7020951821770467	7.006321007097271	0.0	21.631901270906692	47.46446412852113
1.8385897304200398	19.803828784945697	0.0	0.0	0.0	0.0	21.64241824529867	0.4766667755556778	18.385799955985917	0.702330898231184	7.015904386278609	0.0	21.565677266725352	47.444047095070424
1.654189265551149	20.172904593850564	0.0	0.0	0.0	0.0	21.82709383485016	0.44576622331646126	18.426551496478872	0.7018835793078785	7.002079923387984	0.0	21.066156951474472	46.94055347711268
1.9552039025967292	19.713875436821198	0.0	0.0	0.0	0.0	21.669079658588092	0.4850555849746919	18.259850902288733	0.7027626574878961	7.00996162522007	0.0	21.287267550616196	47.04213798415493
1.820964662854171	19.812801689460983	0.0	0.0	0.0	0.0	21.6337662786605	0.510810185821963	18.208018816021127	0.7025738783285651	7.007962079115317	0.0	21.697979134573064	47.42476892605634
1.7548266876539873	19.852858429077838	0.0	0.0	0.0	0.0	21.607685067628722	0.4785275741362236	18.267259022887323	0.7024964238556338	7.009439387791593	0.0	21.371815856073944	47.12704115316902
1.7602362045815945	19.791807559835075	0.0	0.0	0.0	0.0	21.552043788968223	0.45059934804137325	18.393898547535212	0.7025994959011884	7.013350365867077	0.0	21.408244388204224	47.26609264964789
1.6886115469284242	19.946659496304303	0.0	0.0	0.0	0.0	21.635271190542035	0.4689654712945643	18.25281690140845	0.703180791290713	7.01110624931228	0.0	21.50707148162412	47.23995928697183
1.8885667452578188	19.70156666394308	0.0	0.0	0.0	0.0	21.59013365471641	0.49237193792638645	18.24362345950704	0.7042002503301056	7.009484089596171	0.0	21.626296352332748	47.37177596830986
1.9087194932245575	19.619314253569993	0.0	0.0	0.0	0.0	21.52803394320696	0.5080501932493398	18.17671104753521	0.7036699321908011	7.006406112455986	0.0	22.00484842649648	47.69601672535211
1.7884507489990824	19.664252627212388	0.0	0.0	0.0	0.0	21.45270349896923	0.48517662370708625	18.20593915052817	0.7025994959011884	7.005821550396127	0.0	21.42217071963028	47.11910761443662
1.6775793565058075	19.930001759855188	0.0	0.0	0.0	0.0	21.60758096905169	0.44958031882702465	18.37784578565141	0.7025192905479754	7.007465201364437	0.0	21.073400363116196	46.90829115316902
1.7921344391875753	19.67497124522325	0.0	0.0	0.0	0.0	21.467105635307725	0.4758768430897887	18.276620268485914	0.7034557073888644	7.008268114546655	0.0	21.3824462890625	47.14321082746479
1.8782320398528636	19.623090478554907	0.0	0.0	0.0	0.0	21.501322248340706	0.5032887633417694	18.22628603653169	0.702469774702905	7.016869343502421	0.0	21.546806227992956	47.29324933978873
1.6639808660923043	19.851174781903662	0.0	0.0	0.0	0.0	21.51515557434131	0.4825009198255942	18.234542803697185	0.7031333815883583	7.003628583021567	0.0	21.59428986025528	47.31495928697183
1.7407726677597672	19.686869123340706	0.0	0.0	0.0	0.0	21.42764166834272	0.45592513823173414	18.199394806338027	0.7024267492159991	7.016034623266945	0.0	21.225078743948064	46.89643485915493
1.7940340663575398	19.72937983960177	0.0	0.0	0.0	0.0	21.523413537686043	0.48719383562114876	18.2301083846831	0.702789736465669	7.010661810216769	0.0	21.697820958956868	47.42578125
1.7612368521533086	19.701757576805107	0.0	0.0	0.0	0.0	21.462994330752213	0.4911764655314701	18.094993397887325	0.7023538508885343	7.00910283478213	0.0	21.610375632702464	47.20565030809859
1.7352946274527983	19.666837414521318	0.0	0.0	0.0	0.0	21.402132410247386	0.4774248579858055	18.258420444542253	0.7029267646897007	7.005146295251981	0.0	21.606531277508804	47.34752420774648
1.8184923953043293	19.63475816132844	0.0	0.0	0.0	0.0	21.453250703942075	0.49503276986135564	18.115032185299295	0.7025810993893046	7.007960359815141	0.0	21.46282873019366	47.080853873239434
1.7532849975487732	19.67733840758246	0.0	0.0	0.0	0.0	21.430623601543644	0.49729227415272886	18.20658973371479	0.7027397478130502	7.011233907350352	0.0	21.687544701804576	47.40266285211268
1.7851635663622536	19.66352354434835	0.0	0.0	0.0	0.0	21.448687258019913	0.48112646828235034	18.190250880281692	0.7022301472408671	7.011925925671215	0.0	21.276239959286972	46.9595400528169
1.6540060127730918	19.674171061066975	0.0	0.0	0.0	0.0	21.328176852876105	0.4852894957636444	18.118301606514084	0.7034631863446302	7.011072722958847	0.0	21.533146388094192	47.14781029929578
1.8123241126872989	19.522686418946098	0.0	0.0	0.0	0.0	21.33501082625201	0.5178145287742077	18.084853653169013	0.7032155211542693	7.010765827877421	0.0	21.799613845180456	47.41305017605634
1.7419004923666281	19.702960013576025	0.0	0.0	0.0	0.0	21.444860751458165	0.4975470744388204	18.125797755281692	0.7030234753246039	7.002955906827685	0.0	21.780309542803696	47.406613116197185
1.7904538609572984	19.532848404188456	0.0	0.0	0.0	0.0	21.323301896872486	0.48452922122579223	18.148467759683097	0.702857734787632	7.009310440278389	0.0	21.478381519586268	47.12068661971831
1.7978023857429732	19.55519502966613	0.0	0.0	0.0	0.0	21.352997489063757	0.4978817362180898	18.083783560739437	0.7040509720923196	7.009465177294234	0.0	21.408234072403168	46.99936179577465
1.661607934118564	19.68240034819992	0.0	0.0	0.0	0.0	21.344008085906076	0.4894543285101232	18.069357944542254	0.7039415386361135	7.006678191708847	0.0	21.732191488776408	47.29767825704225
1.8059113948266543	19.505815771445093	0.0	0.0	0.0	0.0	21.311727313581056	0.5118817396566901	18.115630501760563	0.7030288911201584	7.012338557713468	0.0	21.960940938600352	47.60079225352113
1.709709946992219	19.566276617809734	0.0	0.0	0.0	0.0	21.2759865402504	0.509077217209507	18.117518981073943	0.7032661545444542	7.013936217402069	0.0	21.722953688930456	47.36348481514084
1.7462673049153383	19.581924008824416	0.0	0.0	0.0	0.0	21.32819178021923	0.49712361080545775	18.150877530809858	0.7034553635288292	7.004500698035871	0.0	22.101724114216548	47.75422535211268
1.7198765970293015	19.558206817553298	0.0	0.0	0.0	0.0	21.27808383195897	0.48825219382702467	18.16311482174296	0.702399756203235	7.005640164227553	0.0	21.491848797865316	47.14885563380282
1.7308488816670229	19.665288899084874	0.0	0.0	0.0	0.0	21.396138296334474	0.4797540369168134	18.083750550176056	0.7027654943331866	7.009263589348592	0.0	21.264227208956868	46.83699383802817
1.7750180797622939	19.49528335239843	0.0	0.0	0.0	0.0	21.270301579470033	0.5071188053614657	18.05442616637324	0.702644971390845	7.010785170004401	0.0	21.616197183098592	47.188528829225355
1.778228759765625	19.497660728202938	0.0	0.0	0.0	0.0	21.275889512520113	0.506773397956096	18.114271566901408	0.7025993239711708	7.002426792198504	0.0	21.679799254511444	47.30327354753521
1.747630136970158	19.47408613234111	0.0	0.0	0.0	0.0	21.221716220208165	0.47819656586982834	18.163304632482394	0.7026466906910211	7.005996919014085	0.0	21.409661091549296	47.05715779049296
1.7144071006621455	19.503787616904667	0.0	0.0	0.0	0.0	21.218194545705952	0.4795165155974912	18.16328125	0.7029112480056118	7.003475995130942	0.0	21.313273685079224	46.95955105633803
1.7058090001272752	19.48249611889079	0.0	0.0	0.0	0.0	21.188304898054103	0.5031633833764304	18.092032075264086	0.702156690140845	7.016344097298636	0.0	21.790592677156692	47.402134683098595
1.651979257671083	19.524738142975664	0.0	0.0	0.0	0.0	21.176716958718824	0.4952992613886444	18.082829005281692	0.7027120670802157	7.003385302046655	0.0	21.69525060519366	47.27676606514085
1.742202083621405	19.508628397149035	0.0	0.0	0.0	0.0	21.250830431667335	0.5030061103928257	18.139411861795775	0.7035459706481074	7.008100482779489	0.0	21.543193978323064	47.193716989436616
1.7133442394597245	19.49391985745173	0.0	0.0	0.0	0.0	21.20726419511766	0.5086029052734375	18.070029159330986	0.7028584225077025	7.010647625990317	0.0	21.924483178367076	47.51376540492958
1.7850353336104057	19.382474277830852	0.0	0.0	0.0	0.0	21.167509537786604	0.4950620839293574	18.085980138644366	0.702354667556118	7.00605752434529	0.0	21.559398382482396	47.146495378521124
1.7318688022064184	19.479606499522326	0.0	0.0	0.0	0.0	21.21147567000201	0.4993649764799736	18.109592319542255	0.7030844674983495	7.000998913402289	0.0	21.384342677156692	46.994300176056335
1.6591000422679505	19.486321054153258	0.0	0.0	0.0	0.0	21.145420998215005	0.5031353158010563	18.02786641725352	0.7022952657350352	7.011459995323504	0.0	21.670207278829224	47.212670554577464
1.7641025092078138	19.356688078238133	0.0	0.0	0.0	0.0	21.12079048923974	0.505591250137544	18.050301221390846	0.7033877090669014	7.008084149427817	0.0	22.045939700704224	47.60991417253521
1.678443792071538	19.4812983960177	0.0	0.0	0.0	0.0	21.15974221264079	0.5050112872056558	18.0831728653169	0.7025241905534771	7.005197874257262	0.0	21.58079335387324	47.17417473591549
1.6778451761505053	19.477513921711584	0.0	0.0	0.0	0.0	21.15535946613536	0.4847927039777729	18.07205105633803	0.7030723894146127	7.007028928944762	0.0	21.513781910211268	47.07765184859155
1.6596959084152505	19.463297984337288	0.0	0.0	0.0	0.0	21.122994236474256	0.4905084314480634	18.079338138204225	0.7039615684831646	7.003996513259243	0.0	21.528144943882044	47.10198613556338
1.7203576355717016	19.40416488586082	0.0	0.0	0.0	0.0	21.124522325020113	0.508160615303147	18.046704445422534	0.7027462381712148	7.010416380116637	0.0	21.657917721170776	47.22319542253521
1.7523693965503695	19.380617394911503	0.0	0.0	0.0	0.0	21.13298691421963	0.5014155857999559	18.04339513644366	0.703094052596831	7.006335621148768	0.0	21.464618521676936	47.01576254401409
1.6726837771991905	19.41152838709272	0.0	0.0	0.0	0.0	21.084212213395013	0.49472776601012325	18.11668133802817	0.7022362507564921	7.002897450621699	0.0	21.696615729533452	47.31092649647887
1.6777721843888274	19.421512815516895	0.0	0.0	0.0	0.0	21.099284901699516	0.4902414241307218	17.96912549515845	0.7031684123294454	7.006792954995599	0.0	21.556661256602112	47.0228213028169
1.731436228426061	19.359690045504827	0.0	0.0	0.0	0.0	21.09112671585881	0.5131801121671434	17.981010673415494	0.7022474691901408	7.012697891450264	0.0	22.066437197403168	47.57332746478873
1.71241827770672	19.318520040350965	0.0	0.0	0.0	0.0	21.030938489918544	0.5144613776408451	18.008038072183098	0.7022212068799516	7.006127585827465	0.0	21.527914557658452	47.05654159330986
1.5990284361958216	19.493079212339097	0.0	0.0	0.0	0.0	21.092107992256636	0.47680517921985033	18.10030672315141	0.7026850310849472	7.007831842126981	0.0	21.32863047425176	46.91357284330986
1.6818733000505959	19.381392045454547	0.0	0.0	0.0	0.0	21.063265222747386	0.496086786834287	17.973000110035212	0.702841659330986	7.006862586652729	0.0	21.487449108714788	46.96339678697183
1.713086374517611	19.361573640511867	0.0	0.0	0.0	0.0	21.07466028509654	0.5326495963083187	17.995741637323945	0.7027885329555458	7.009732958296655	0.0	21.97789667693662	47.51602112676056
1.7985373609792965	19.262569608557925	0.0	0.0	0.0	0.0	21.061107043191875	0.5243548755914392	17.959919674295776	0.7030604402783891	7.010137423663072	0.0	21.965301083846832	47.45971610915493
1.6271174976351945	19.42996208454847	0.0	0.0	0.0	0.0	21.057079803147627	0.4797879071302817	18.024331536091548	0.7028525339045995	7.012386698118398	0.0	21.70096212037852	47.21746808978873
1.6713175570303072	19.366604940793444	0.0	0.0	0.0	0.0	21.037922129550484	0.48912263252365756	18.082837257922534	0.7030424735915493	7.002664055622799	0.0	21.656260315801056	47.23088688380282
1.718873911678839	19.235852806969028	0.0	0.0	0.0	0.0	20.954726546787008	0.5171129253548635	17.88620158450704	0.7028342233577245	7.020798804054798	0.0	21.572998046875	46.997111575704224
1.6074652084878445	19.42226664634453	0.0	0.0	0.0	0.0	21.02973173207462	0.49851009744993396	18.01815030809859	0.7025394493425396	7.009369326309419	0.0	21.347085442341548	46.87311289612676
1.7100012511470484	19.256952999296058	0.0	0.0	0.0	0.0	20.966954397752414	0.4920703726755062	18.032137158890844	0.7027867706728653	7.008266395246479	0.0	21.435778980523768	46.968254841549296
1.68114799812544	19.222549401649236	0.0	0.0	0.0	0.0	20.90369742432623	0.502923583984375	17.934403884242958	0.7024061605963908	7.002175774372799	0.0	21.598600145796656	47.03810519366197
1.6896537848278486	19.29743752514079	0.0	0.0	0.0	0.0	20.98709099079847	0.5057978240536972	17.959168683978874	0.7027801513671875	7.006131884077905	0.0	21.77533904599472	47.24643485915493
1.6099093399600262	19.39635945670756	0.0	0.0	0.0	0.0	21.006268698461383	0.501508428009463	17.963941461267606	0.7030994683923856	7.010345888809419	0.0	21.56838516450264	47.044184639084506
1.708267199638287	19.246948143981296	0.0	0.0	0.0	0.0	20.955215220861827	0.5151093818772007	17.929614601672537	0.7033473914777729	7.005365935849472	0.0	21.843206701144368	47.29329335387324
1.7051772641636918	19.22824496869972	0.0	0.0	0.0	0.0	20.933422478378922	0.5172728632537412	17.99342539612676	0.7023524324658891	7.003377995020907	0.0	21.860915492957748	47.374988996478876
1.6157497120594078	19.339927814511263	0.0	0.0	0.0	0.0	20.95567836132341	0.493774843887544	17.980133142605634	0.7037894665355414	7.008118965256382	0.0	21.6178408340669	47.099867957746476
1.6948913917940467	19.245689926086083	0.0	0.0	0.0	0.0	20.940581317880127	0.49200310505611794	18.015402178697183	0.7028849856954226	7.00531005859375	0.0	21.774035816461268	47.286751760563384
1.6827052784656578	19.25466243777655	0.0	0.0	0.0	0.0	20.93736801086082	0.5164778588523328	17.90979863556338	0.7034932740977112	7.008499790245379	0.0	21.835861850792252	47.27063710387324
1.578429267373856	19.33819349293544	0.0	0.0	0.0	0.0	20.916622539345333	0.5083657707966549	17.92872331646127	0.7023835517990757	7.00932548415493	0.0	21.971550739986796	47.41796324823944
1.6060404574209322	19.289301337489945	0.0	0.0	0.0	0.0	20.89534164760157	0.49907720861300614	17.933194872359156	0.7020700803944763	7.014952753631162	0.0	21.460617710167252	46.907845510563384
1.7327410451654264	19.107253353152654	0.0	0.0	0.0	0.0	20.83999459473049	0.516326044646787	17.907716219190142	0.7029915823063381	7.009417466714349	0.0	21.708386058538732	47.14184639084507
1.6786704519920932	19.258624076076025	0.0	0.0	0.0	0.0	20.937294159794853	0.5180398860447843	17.914241307218308	0.703340127434529	7.010612380336708	0.0	21.775218694982396	47.21811179577465
1.6454092380219856	19.218665542663917	0.0	0.0	0.0	0.0	20.86407514895917	0.5224608945174956	17.937940140845072	0.7024282106211488	7.003153196522887	0.0	21.816089898767604	47.27964348591549
1.5917497605732729	19.252161714978882	0.0	0.0	0.0	0.0	20.843911451000604	0.5086369474169234	17.931309143926057	0.702453183456206	7.000774974554357	0.0	21.951333489216548	47.39205545774648
1.6366813334359915	19.238361779087892	0.0	0.0	0.0	0.0	20.875043603554907	0.5058292442644147	17.908029819542254	0.7034011196082747	7.010244879924076	0.0	21.943321550396128	47.36742407570423
1.6868230400791306	19.195753249446902	0.0	0.0	0.0	0.0	20.88257601945897	0.5269221346143266	17.86492077464789	0.703539179412412	7.007262753768706	0.0	22.060357751980632	47.45946302816901
1.7212607152789998	19.15618400543041	0.0	0.0	0.0	0.0	20.87744494167337	0.5272605788539833	17.88755226672535	0.7032956405424736	7.003901521924516	0.0	21.863066337477992	47.28177816901408
1.6768267041526297	19.222347882517095	0.0	0.0	0.0	0.0	20.89917483218524	0.507798573668574	17.888424295774648	0.7023881939095511	7.008647220235475	0.0	21.74973866637324	47.154610475352115
1.561661319011464	19.242426337489945	0.0	0.0	0.0	0.0	20.80408765650141	0.49549960284165934	17.959954060299296	0.7026329792721171	7.007305306448063	0.0	21.082210057218308	46.54497139084507
1.5756985456446726	19.30938450636062	0.0	0.0	0.0	0.0	20.885082634628922	0.5051394180512764	17.895015404929577	0.7024244281607614	7.005859804825044	0.0	21.707185987015844	47.11320422535211
1.7419731158550382	19.177183634603782	0.0	0.0	0.0	0.0	20.919157045077434	0.5338079748019366	17.833549735915494	0.7025744800836268	7.00206659881162	0.0	21.8955078125	47.264931778169014
1.8088814941799074	19.031693892045453	0.0	0.0	0.0	0.0	20.840575582637772	0.5524255886883803	17.7859677596831	0.7032549790933098	7.005388286751761	0.0	21.917724609375	47.261509683098595
1.6697999519968072	19.18559754940165	0.0	0.0	0.0	0.0	20.855397648707765	0.5357631629621479	17.8516904159331	0.7030217560244278	7.011630206040933	0.0	22.147306200484156	47.54639084507042
1.6389627372269082	19.138319511137368	0.0	0.0	0.0	0.0	20.77728207650342	0.5091024049570863	17.894231404049297	0.7017911669234155	7.007577385700924	0.0	21.69204239106514	47.10294894366197
1.5390454612234765	19.214185768428198	0.0	0.0	0.0	0.0	20.753231376960983	0.49774569659165935	17.87128631161972	0.7021778375330106	7.003121819294674	0.0	21.69450958681778	47.066659330985914
1.5931739960576101	19.16512744808427	0.0	0.0	0.0	0.0	20.75830156689964	0.5201511866609815	17.894250660211267	0.7039695202464789	7.002715634628081	0.0	21.686430595290492	47.10354863556338
1.626552738303248	19.148303153911908	0.0	0.0	0.0	0.0	20.774855990421358	0.5412036304742518	17.821253301056338	0.7032443194322183	7.002378651793574	0.0	21.942145549075704	47.30698173415493
1.6068867984934383	19.2143947512319	0.0	0.0	0.0	0.0	20.82128159882844	0.5371906978983275	17.79910596390845	0.7031129648987676	7.00463222449934	0.0	22.115392550616196	47.45632152288732
1.5885325989604284	19.14368549816472	0.0	0.0	0.0	0.0	20.732218391743764	0.5169490330655809	17.854210222271128	0.7023427184198944	6.998520972023548	0.0	21.547081316021128	46.916758362676056
1.6913397643993866	19.10326775253922	0.0	0.0	0.0	0.0	20.794607615144812	0.5247297260123239	17.879549955985915	0.7020505233549736	7.00629521759463	0.0	21.792948118397888	47.20352112676056
1.7045775679744066	19.045635637696098	0.0	0.0	0.0	0.0	20.75021369670153	0.5285964321082747	17.877610585387323	0.7027704373211928	7.009037071550396	0.0	21.967470840669016	47.38271346830986
1.5504898967420682	19.231919844881336	0.0	0.0	0.0	0.0	20.782409618865646	0.501720976493728	17.89405534771127	0.7026409310354313	7.013299646511884	0.0	21.720015404929576	47.12909330985916
1.6444337557902378	19.112426856018704	0.0	0.0	0.0	0.0	20.756861078288416	0.5100403691681338	17.873487015845072	0.7023307692836708	6.997913629236356	0.0	21.870357889524648	47.25179907570423
1.6877149979337414	19.033510314008446	0.0	0.0	0.0	0.0	20.72122558200925	0.5380608357174296	17.79996423855634	0.7028972786916814	7.006944683236136	0.0	21.747536242847712	47.09250660211268
1.6522718876096767	19.069113991477273	0.0	0.0	0.0	0.0	20.72138624736022	0.5322730695697623	17.838157460387325	0.702995751609265	7.009186650665713	0.0	21.701474471830984	47.08109044894366
1.6275430496719128	19.128237269333265	0.0	0.0	0.0	0.0	20.755780417211383	0.5055636123872139	17.90063270246479	0.7028233487841109	7.008223842567121	0.0	21.982088330765844	47.396511883802816
1.528074477817968	19.21144110141794	0.0	0.0	0.0	0.0	20.739515898406076	0.5063078114684199	17.861527563820424	0.7032703668298855	7.012856067066461	0.0	21.758933483714788	47.13962367957746
1.5963771632862782	19.086059275693884	0.0	0.0	0.0	0.0	20.682436880908085	0.5162417989381602	17.791816131161973	0.7040340799680898	7.003385731871699	0.0	21.85454376650528	47.165988116197184
1.639110046534028	19.018670177996782	0.0	0.0	0.0	0.0	20.657780052669953	0.532152890487456	17.78186344630282	0.7040333922480194	7.008673869388204	0.0	21.8970947265625	47.21978433098592
1.6370198993268554	19.09352530420354	0.0	0.0	0.0	0.0	20.7305453508397	0.5312004841549296	17.75400528169014	0.7029625691158671	7.001754116004621	0.0	21.766677211707748	47.05363666373239
1.6173893383023055	19.07839212087691	0.0	0.0	0.0	0.0	20.69578153283387	0.5286387268926056	17.818011388644365	0.7021864340338908	7.001972467126981	0.0	21.534943056778168	46.88356624119718
1.6553172129157658	19.07353327069087	0.0	0.0	0.0	0.0	20.728850311745777	0.5253878741197183	17.873385233274647	0.703170303559639	7.00300361740757	0.0	21.839462065360916	47.2412411971831
1.5997920385408286	19.069362256762872	0.0	0.0	0.0	0.0	20.669153902478882	0.5367936255226673	17.770941076144368	0.7025033010563381	7.00329374931228	0.0	21.862837670554576	47.17386663732395
1.6079960621276022	19.01963927682522	0.0	0.0	0.0	0.0	20.62763506888576	0.5438580150335608	17.757106899207745	0.7036780558841329	7.00774286834287	0.0	21.915812747579224	47.22452134683098
1.5748128484356145	19.121890791557725	0.0	0.0	0.0	0.0	20.69670349268403	0.5211426640900088	17.86069404709507	0.7025415984677597	7.004978233659771	0.0	21.698200924295776	47.085013204225355
1.6813244501238185	18.990912390637572	0.0	0.0	0.0	0.0	20.672237184483105	0.5313146456866197	17.756889579665494	0.7028129040355414	7.002874240069322	0.0	21.98013692506602	47.271214788732394
1.6101048685136765	19.028819592844933	0.0	0.0	0.0	0.0	20.638924854183426	0.5445616386306118	17.763564590669013	0.7039765693772007	7.003716267330546	0.0	22.183831013424296	47.49567561619718
1.6009382031564259	19.02806536919248	0.0	0.0	0.0	0.0	20.62900327773029	0.5342222401793574	17.80252530809859	0.7031771377778389	7.009398554412412	0.0	22.06183806943222	47.407983054577464
1.4809175278041407	19.232544436343524	0.0	0.0	0.0	0.0	20.713461792286807	0.5188093158560739	17.84905782350352	0.7034591459892165	7.007264043243838	0.0	21.945345166703344	47.320477552816904
1.777947006164207	18.90367699743564	0.0	0.0	0.0	0.0	20.681623733532785	0.5346765652508803	17.856767165492958	0.7026262310189261	7.012168346996039	0.0	21.704187527508804	47.10780149647887
1.7306878234912384	18.93205584083367	0.0	0.0	0.0	0.0	20.662743787082665	0.5581040933098591	17.78761416153169	0.7033779090558979	7.00416328537632	0.0	21.916548608054576	47.26642825704225
1.6193455322462038	18.94607968687148	0.0	0.0	0.0	0.0	20.56542536642699	0.5433953943386883	17.766652453785213	0.7029237559143926	7.010228976397447	0.0	21.746205504511444	47.06648327464789
1.5555798506794298	19.082936711207765	0.0	0.0	0.0	0.0	20.638516316371682	0.5261375749614877	17.84631657130282	0.7031785991829885	7.010143441213688	0.0	21.778796558648768	47.16139414612676
1.5385950139138551	19.01329554882341	0.0	0.0	0.0	0.0	20.551890587288817	0.5256976920114437	17.745007152288732	0.7024273509710608	7.011554127008143	0.0	22.07896229918574	47.3612235915493
1.602326102345007	18.96305757554807	0.0	0.0	0.0	0.0	20.565383726996178	0.5301873865261884	17.74480358714789	0.7025435756629621	7.004897426551496	0.0	21.632353446852992	46.91224141725352
1.629300228741892	18.94982802129425	0.0	0.0	0.0	0.0	20.579128667412512	0.5328548807493398	17.73611630721831	0.7031550017880722	7.00560663787412	0.0	21.936939508142604	47.21151518485915
1.5755267093379173	18.97717137846943	0.0	0.0	0.0	0.0	20.552698235116655	0.5295766051386444	17.80366692341549	0.702894355881382	7.002019747881822	0.0	21.679316131161972	47.01457966549296
1.5741195126301035	19.025616892095737	0.0	0.0	0.0	0.0	20.599736257416534	0.5240751884352993	17.774163732394367	0.7031301149180238	7.010348897584727	0.0	21.967106349031692	47.275693221830984
1.5824375536205877	19.006952999296058	0.0	0.0	0.0	0.0	20.58939043015889	0.5420950446330326	17.717421324823945	0.7032447062747579	7.010347608109595	0.0	21.866456797425176	47.13632262323944
