# Supplementary material for: AUTOENCODIX: a generalized and versatile framework to train and evaluate autoencoders for biological representation learning and beyond
Source: Nat Comput Sci. 2025 Dec 9;6(1):96–108. doi: 10.1038/s43588-025-00916-4 (PMC12855006; doi:10.1038/s43588-025-00916-4)
Supplement: Supplementary file 7 — Statistical source data. [file 43588_2025_916_MOESM7_ESM.zip › Source_Data_Fig5_FigS5-6/Exp6_TCGA_RNA_RNA/predicted_latent_space.csv]

0	1	2	3	4	5	6	7	8	9	10	11
1.2049497	0.78351516	0.048023958	0.13149437	-0.1604045	0.08836576	1.0168601	-0.7202558	0.17872357	1.2375988	0.2895896	-1.0259931
0.27204138	0.6714951	1.7235931	0.6004894	1.158948	0.967179	2.9736195	0.73071146	1.2947569	-0.34015158	0.88664764	-1.197839
2.0766757	-0.89854336	0.43618456	-0.6994374	-2.3413424	0.22642526	7.681425	2.1505954	0.508267	0.22756606	0.22980069	0.07614142
-0.494799	-1.7485807	-0.8392463	1.2515365	1.5607084	-0.9175004	0.42709598	0.35558638	1.6481667	1.137942	-0.3432466	0.22776192
0.88077927	2.0200937	0.7324322	0.6501757	5.1011105	-0.5110806	2.6315713	-1.1611127	-0.25963795	-0.33628982	0.7660797	-0.99347055
0.4432834	0.09551239	-0.37682924	-0.48235777	3.5834746	2.2297347	5.3249063	0.13330142	0.27804986	0.75242245	-0.8557999	-0.10340756
-0.7130345	5.7033167	-1.6434155	-0.96628404	-1.4130497	2.150115	1.1790943	-0.47816625	-0.27301064	-0.015738148	-0.23581487	-0.08077927
-1.6572942	0.36461797	-0.41811857	3.2022734	-1.4516534	-1.6597607	1.2459087	-0.18429826	-0.4533181	-0.5662046	-0.16096804	-1.1101102
-0.44746894	-1.1297494	-2.757815	1.3216867	-0.19476625	-1.2377695	-2.0574791	-0.49289247	0.93098015	-2.4325974	-2.0462236	-0.25194484
-0.278284	0.029742682	-0.9013243	0.37175107	0.18001972	-0.8257924	7.5799184	0.311546	0.47074014	0.6089441	-0.54323345	0.15532663
0.23900281	1.8436694	-0.26470256	2.0839715	4.3603044	-1.1978787	1.0433965	-0.76976436	-1.7376672	-1.5391514	0.102082714	-1.3041909
0.28779483	2.6947722	-1.0426209	-0.7150925	-2.3419304	2.3191078	0.34046197	-0.039071873	-0.4118989	-1.0851065	-0.88091165	-0.47517416
-0.69266725	1.3475384	1.9029504	1.9066406	0.73827165	0.7489299	3.2485633	1.6168652	0.47650585	-0.27844477	0.62430066	0.5299324
-1.3776102	3.0128822	-1.2110981	1.1219703	0.3947084	0.29552984	3.055902	0.24952297	0.30749264	-0.30935383	-0.35005495	0.22974513
-0.35312942	-0.34651732	-1.1353747	-0.5880628	0.26217636	1.6277812	2.0524545	0.019890223	1.7834518	-0.45712933	-1.3481694	-0.59959865
2.126366	2.043628	1.265449	-1.6610638	-1.0019875	-0.75632566	-0.80236936	0.5136783	-1.4198321	0.22620487	-1.5876637	0.5088237
0.17180808	1.5075053	-0.36071387	-0.5688079	2.8296337	1.5811344	0.8733636	-0.12470368	-1.1665709	0.6331302	0.774774	1.2925125
-0.83383167	6.3701344	1.0511663	-0.39404324	-0.7656728	0.8796809	-0.23420079	-1.0997069	-1.7058864	-0.9204386	0.15150535	-1.2426409
0.60069597	3.3060012	-0.24553604	-0.74772465	0.16723198	0.060689542	-1.2980293	-0.22699693	0.80187863	1.9624296	2.0588477	0.8892073
0.3822817	1.019317	-0.5995542	-0.0155590875	-0.8235527	1.1704425	4.468822	0.22455516	0.25242203	-1.4448823	-0.14825194	0.076164864
-1.3853362	7.990898	-0.56359255	0.1345075	2.6097798	-0.021694055	-0.34747386	0.71620464	-0.8173311	0.644154	0.4940479	-0.15207319
-0.469047	1.6176857	-2.0654829	0.4703946	1.9195175	0.48644432	0.718204	-1.192189	0.8139253	-0.63145477	0.3963402	-1.0489807
0.5768614	2.229088	1.338399	1.905481	-0.09133466	0.14408775	-0.26808578	-0.32750705	1.1337371	0.31137317	-0.22338694	-0.021248931
0.34617278	0.21050082	-1.1502897	0.7656834	4.757831	-1.8256565	-0.19960363	0.84215045	0.4033988	3.0576491	-1.1043465	0.4148544
-0.7526012	1.8387356	1.0414256	1.0177573	0.14117868	0.22345006	0.24611902	0.5358368	-0.86252266	-1.8538358	-1.4614694	0.8652732
1.3268145	-1.438881	-0.9540661	2.1649275	1.9474934	0.31833705	-0.38671985	-1.6512339	0.16516605	-0.5398748	1.0701401	0.9799407
0.6600093	0.03847895	0.82664907	-0.5971055	2.2777143	-0.31538612	1.3761986	-0.85498834	-1.3689785	1.3579472	1.0716695	0.0026149878
-0.6809122	5.419689	0.07533995	1.4780265	-1.7049065	-1.2858663	0.3680947	0.06188103	-0.5829397	0.055810485	0.28748566	-1.6639769
0.25891355	0.7545583	0.17699514	-0.1632489	6.0102334	-1.1563915	-2.6065993	-1.1845771	1.624893	-0.92723763	-2.8738453	-0.029467963
-0.2944751	-0.82856333	-0.010754686	1.4037129	3.9746459	0.051141508	-1.1215092	0.26345718	-1.2822223	-0.03219151	-0.116350815	-0.016125506
-0.60013884	1.6807158	0.03635181	0.55755633	1.0519968	-1.5048205	2.1135974	-0.5596381	0.016654985	-0.42262435	0.16342235	1.563598
0.09253271	5.304008	-0.789446	0.9734699	-1.1860533	0.23852408	1.2156234	-1.0360681	1.4534377	1.2340869	-1.1804845	2.0930207
-0.23395093	0.4327647	0.61847216	0.65584874	3.391729	-0.58213145	0.76807135	-0.11023406	0.31978488	-0.18339649	1.3324522	0.15553463
-2.0200176	3.4366846	0.3997102	0.68038774	7.9485693	-0.3867334	1.6285264	0.39340997	0.27190942	0.14935867	-1.1554725	-1.2955556
-1.9067504	5.3857274	-1.5475812	-0.7146577	-0.24398726	-0.13073774	-1.8377402	-0.8141547	-1.0569766	-0.4679507	-0.5248018	-1.3152698
1.4860276	-0.21345851	-2.1933925	-1.3377376	0.9741874	0.041663643	2.5151858	0.6542652	-0.7645195	-0.8825045	0.8034297	-0.15945809
-1.1781908	2.583262	0.73950946	2.4987824	3.7800817	0.6762974	2.5492742	0.45228928	-0.84685105	-0.71887577	0.13659354	0.08621401
1.0765045	0.9511217	0.27374864	-0.33096504	1.3530979	0.09900956	4.1854014	-1.0887678	-2.585107	-1.0967778	1.2339529	0.4731065
0.09944354	1.0367078	-0.20374891	0.50717187	0.5033796	-0.7678212	0.79292625	-0.81104976	-0.14928836	-1.9909633	-0.7369381	-0.59823203
1.2620473	1.4709306	1.1615001	-0.46979356	-0.36439264	0.51200926	-0.12107992	-1.3542	1.2992134	1.7241188	1.479059	0.51911896
-1.1255645	-0.42424092	-1.5561333	-0.030112803	0.8086623	2.0426662	0.4168995	0.22772545	-1.0614152	1.3925439	-1.6132473	0.57437706
-0.6051389	1.7146724	-0.30945343	0.48974457	3.63614	-0.47934216	-0.055669546	-2.4922848	0.394293	0.33027196	-0.4191905	-0.1511861
-0.06922891	1.828085	0.9694558	-1.2367506	-1.3545053	1.0016754	1.5005172	-1.6901864	-0.18704908	1.1654185	-2.2651703	0.79573923
0.021423064	0.8001876	-1.3532729	1.6683437	4.8745356	0.34631595	0.2657071	-1.8834516	0.47915265	0.20300896	-0.29744017	-0.9778883
-0.094878815	-1.4298704	-1.4916766	0.69374186	0.76012146	-0.6805552	-0.010888773	0.37198028	0.45917806	-0.15218377	1.2348605	1.0575312
-0.075874984	-0.6215475	-0.64400655	-1.2492071	1.617732	0.40896836	7.9982004	0.44169527	0.29778147	0.41768757	0.566999	0.73776597
0.23402254	2.7054129	0.62306803	0.60525864	1.8256099	0.32191846	5.928615	2.6980839	-0.62172633	0.40282986	0.016127082	-0.77212477
-0.49949488	1.5291449	0.89244986	-1.8201874	5.7618876	0.87669724	0.7148908	2.1930459	-1.2847317	0.3299585	-0.18536778	-0.5769274
-1.6263134	1.4472781	-1.5489105	-0.4704163	1.0909834	0.15066475	2.3023057	0.12525204	0.07981489	-0.5535006	1.5696812	0.82795197
0.8772331	-0.6320308	-0.8555646	1.1595727	-1.5281035	1.0699368	1.0143219	0.951969	0.32385758	-0.2774474	0.88632447	-0.8596402
1.2501283	0.38318193	0.21744707	-1.0966418	0.7720074	0.5181762	0.82522523	1.4984505	0.42229438	-1.5299758	0.76388043	0.33367217
0.7366036	0.05399063	0.66540337	0.7753209	0.7441952	0.9533087	6.096425	-1.3907348	0.5584586	-1.6212784	-0.17985494	-0.025248326
1.0671026	9.411591	-1.3425856	2.4246361	13.197696	-0.07599832	2.2301145	-0.77978003	-0.79075676	-0.69195914	-1.6091574	1.702276
-0.8062804	5.067891	-1.5652415	-0.630915	1.3037022	-0.8940104	0.2531527	0.45083138	-1.6283542	0.06236469	0.32345548	2.2940874
1.1126946	3.7584841	0.5944735	-0.19949116	0.8361339	0.87120694	1.3021736	-0.5075267	-1.3478298	0.21754558	0.32934222	-0.021365141
0.41174042	2.6776483	-1.6463084	-0.104776114	3.7839847	2.2056613	4.2468553	0.32948527	1.763595	-0.6054069	0.21382488	2.7161648
1.1485258	0.10326856	0.24269536	-0.039818604	-0.48845908	2.06999	0.39108506	0.32690468	-1.0899203	-0.78572714	-1.2470998	-0.49629053
0.9030746	0.7430503	1.3126141	1.0697777	0.73146796	2.2456992	-0.31797293	-2.2578423	-0.43479344	-1.7284027	-1.1998225	0.76166964
1.3109095	1.4069996	-2.6718352	-0.010431134	3.6563206	-1.0602334	4.4979134	1.5271693	-0.6828948	-0.810083	-1.4516681	-0.011863045
-1.7602203	5.6425385	-1.7875518	0.33683035	-0.0036902933	-0.36591557	0.03440046	-0.6573107	0.4517836	0.6713875	-0.607309	1.2232053
0.06100647	2.6420376	1.373575	-0.52928805	6.295775	0.6648144	0.78265274	0.17307912	-1.6304797	1.2331799	-1.0941783	0.9459434
0.7419464	-0.4788466	0.45564878	-1.2479976	-0.31841445	-0.49498782	0.7717452	-0.6317238	0.5732353	-1.8751891	0.91653836	-0.15092771
0.6500356	1.8115287	1.1155573	-0.5288028	0.7690201	0.0782108	-1.1469151	-1.0909653	1.6548246	-1.0518398	-0.5023793	0.76312953
-1.33452	-0.29409933	0.897928	-0.47084168	0.7150627	0.9367222	4.979228	-1.5891603	1.7611028	1.6153114	-1.8334734	0.045472782
1.0243586	-0.22522788	-0.5512797	-1.5766494	3.2648406	0.92775226	1.6253442	0.42617157	0.79876006	0.02393364	1.0158027	0.71666163
2.8171594	-0.94209975	1.0579343	1.2966396	-0.036201682	-2.2895494	3.771889	1.3737644	-1.1413616	1.7906493	0.073728725	0.96258587
0.9659566	0.5573699	0.45978302	0.8965872	-0.07187295	1.614911	-0.46596122	-1.0308189	1.5588236	-1.0449783	0.15680438	0.75357115
-0.5643899	0.036204614	-1.4088166	0.70517385	1.4172847	1.2275019	0.28082463	0.35222563	-0.1105705	0.23805377	-0.87805074	-1.2686938
0.29157776	0.44295883	-0.6178508	-0.63910216	-0.03646174	-1.480733	-1.2791258	-0.112460054	-2.3907342	-1.0009663	-0.20764513	0.4061313
1.9329221	-0.03800308	-0.20127262	-0.13777474	-0.76849836	-2.0364883	6.9381356	-1.176088	-0.32814744	0.56902343	-1.2474008	0.60415125
-0.9218206	-1.9806442	1.7965826	-0.84528166	0.14118896	-0.5878158	7.6176486	-0.25538957	1.9985598	-0.65833664	-1.1155653	0.9853686
2.0834029	0.94996417	1.1579989	-1.1553638	5.5103283	0.6824789	1.4498112	0.16430086	-0.87033635	-0.44027677	-0.44406968	1.4996591
-0.26191315	-0.26760274	0.6104069	-0.64452684	3.2773554	-0.92325777	0.6887128	-1.785711	-1.2645875	-0.0039251475	0.6324988	-0.6480282
1.7923912	4.1640487	1.3445544	0.38720882	0.7605684	0.28574163	-0.20162606	0.828937	0.28144637	-0.26667553	0.2126088	1.1258541
-0.46997297	4.0885096	0.21073633	2.549765	9.829114	0.2947248	3.4610794	-0.36056185	0.79058903	-1.7017261	-1.6878257	1.1312516
-0.39277142	1.8251086	1.2574747	-0.1764409	1.5315022	0.48641694	-0.12264789	-0.9170752	-1.6897724	-1.532211	-1.0843767	1.6681296
1.3273046	-2.8372166	1.2011751	1.0934728	1.5854352	-0.89628774	-1.3444527	-0.1800187	-0.3294353	-0.51555926	-1.0263813	1.4759401
0.41420308	3.9879975	0.5723921	0.58189744	-1.6560634	-0.48530868	-0.81413275	0.006714078	1.2808709	0.17225792	-1.4387853	-1.556146
0.6558505	1.1551343	2.3427393	0.16248536	5.0488305	-0.69626933	0.9648341	-2.9681957	0.51904947	-0.060974415	0.314711	0.5232557
0.48680854	-1.0560336	-1.6005063	-0.64645046	0.90290403	0.43535805	0.05962492	-0.5024283	1.0123825	-0.32597834	0.5008969	0.4968845
-0.40427092	3.07638	2.2587833	0.36161053	3.9184716	-0.43154752	1.4159942	-0.8464619	1.1705083	0.13290416	1.2258254	0.5436417
0.27911657	8.147649	0.43662807	-0.8740302	1.7369916	0.21394971	-0.6132964	-1.529281	1.0346533	0.41287154	0.75802016	-2.0116694
0.9415611	2.3273194	0.6809582	-0.03240523	3.7748654	1.6803889	2.834406	0.17138836	-1.4611564	-0.21216103	0.6702889	-0.29043943
1.4085598	-0.7400515	-0.33133093	-0.6270321	-0.2137712	0.23314808	6.650653	0.40785533	0.3692972	0.46424383	0.1270596	-0.10420139
1.1571786	4.953643	-1.2901989	0.30376527	-0.3031395	1.3210196	1.129835	-0.4941366	0.62387687	-0.82900536	-1.8448133	-0.8737105
1.6641282	5.009428	-0.000446424	0.26974183	-0.8966722	0.7941438	0.2905327	1.7205546	0.08395954	-0.93865466	1.6355778	0.09265305
-0.02623856	1.4936888	0.2546754	-0.686186	4.4687285	1.419826	2.5363142	-0.86091286	1.435829	0.75892705	-1.1085057	-1.4743451
-3.2500196	1.1300967	0.18839994	-0.09677155	3.5920148	-0.36121893	3.3942451	0.36968136	0.3997843	0.336542	-1.36648	-0.043754987
0.0035853174	2.919488	0.29105356	1.0019524	1.9162028	0.60008717	2.3963842	0.56006664	0.385875	-0.67187285	-0.623623	-1.1275119
1.387083	0.5560344	0.7437708	-1.1294234	2.6018186	-0.6257704	1.1260061	-1.001747	-0.70051306	0.85263	0.67951727	-0.973082
-1.7622573	-0.09495498	1.1679567	-1.0122136	0.5074408	0.93931246	2.9387453	-0.13264596	-0.24351753	-0.5875054	-1.0521451	-0.60293406
0.45266208	0.40192115	-0.8830204	0.21134712	1.289277	-0.3640464	0.045995712	-1.14422	-0.70833546	0.28767127	-1.5169675	0.87503654
0.13749646	0.60884833	0.081374146	0.6439783	3.4528003	1.1890336	0.43591118	2.5632524	1.1170952	1.6025575	-0.16791327	0.00813621
0.03143153	2.0153549	-0.0608144	0.65829957	-0.7197817	0.8138379	7.651707	0.60757256	0.05096051	-1.0214796	-1.1175134	-0.43222037
1.2110275	4.3864517	1.0572689	-0.89692587	2.2143824	-0.25457007	1.442858	1.3607143	0.82662076	-1.943758	1.9413118	-0.72921646
0.966023	5.65431	-0.7945453	-0.75998616	8.766531	-0.9330914	3.9864585	0.76226354	0.44023475	-0.1749377	-0.23784563	0.7784149
-1.3651494	1.2911098	0.90478915	-0.87708724	0.2956004	-2.0502338	2.843782	-0.003938769	-0.8950938	0.25967267	-0.2878918	0.99022096
1.5752572	1.032672	-0.275104	-0.020139225	0.59542483	-0.75846183	0.32001516	-0.41757926	0.3680674	0.27650648	0.37688097	-1.8594486
-0.13502891	0.5980922	1.508485	-0.92051333	2.1051276	0.19921929	1.3493035	0.57062536	0.42635697	-0.7775872	2.9456422	0.12180502
2.612985	4.961264	-0.5291804	-1.3586789	-1.3703754	-1.0480812	-0.17932	1.1686478	-0.53380483	-0.4646882	-0.5780394	0.10967025
0.2939631	5.789438	-1.2655544	-1.7630079	-1.8845772	0.04943084	1.1050388	-0.3839632	0.49724016	-0.6986232	0.68619984	-1.0039325
-0.96096975	2.5299969	-2.4650743	-0.962602	1.6451114	-0.9551902	1.2322856	-0.29027373	0.292336	1.0345405	-0.42444688	1.1449193
2.2620509	0.7811981	-0.044746812	1.3891258	-0.8969016	0.6804114	4.5585027	2.2895665	1.8358492	-0.07716052	1.5685415	-0.13944812
-0.017847301	0.74329644	-0.1283357	-1.5680199	-0.38559005	0.56316847	3.9673104	0.36760953	-0.017255105	1.0169445	0.02771394	2.235987
0.79853016	2.1117864	0.1301415	-1.2779428	3.5995975	-2.2145884	-1.0047319	0.6006034	-1.2066362	-1.538579	0.24068584	0.23150109
0.5032902	0.13694164	-0.39997095	1.1059617	6.0474157	1.7343104	-0.14315167	-0.27742097	0.26018515	-0.5312858	0.13162331	0.0040037963
-0.9738399	1.060181	0.3079314	0.21714076	-0.76481414	1.2476274	-0.12427311	1.0634363	-0.014765886	-1.03595	2.2846797	0.78697395
-0.81639934	0.21235703	-0.1609661	1.5018469	-1.5989604	0.28988302	-0.9112795	0.17568284	0.400669	2.5728114	-0.4653843	-0.10509119
0.07166447	3.4929192	0.47120392	0.5731616	1.2376863	1.0270737	0.33346856	-0.058039848	0.13541049	-0.19995886	0.2917162	0.46840066
0.8921466	-0.7141696	-0.37731174	0.6867831	1.2412091	0.5388543	-0.15994707	-1.5668175	-0.2148144	0.1894064	1.3889623	0.3867032
-0.7634198	-0.6546593	-0.87166095	0.68192244	0.5907192	1.2202195	3.9385405	0.030688906	-0.22435096	-0.9694236	-0.101840794	-0.42508695
0.34451613	0.6839813	-0.941212	2.6161232	2.4260097	-1.0403192	-0.15906665	-3.2469392	0.47089118	1.2904755	-0.03296278	0.11230983
-0.8520895	0.22861876	0.49042323	-0.94149435	3.0511491	1.3697066	0.1316142	-0.61831194	0.27888197	-0.3649027	1.606603	-0.94205916
-0.23144883	9.729367	1.637317	0.38516966	0.4426114	-1.0625288	-0.6398262	0.17547882	-1.2126267	-0.7566606	0.35365775	0.23446245
0.24266016	6.0004187	-1.3659749	0.94364023	5.7606435	0.9918905	3.7584333	2.0532017	1.6339983	0.92620504	-0.58045954	-0.7066536
0.3918473	2.9809957	0.15769869	2.000528	3.6591327	1.4492745	2.8145483	-0.7949383	-1.0864446	-0.053843476	-0.37290064	-1.1887763
0.269331	5.0660405	-1.5701034	-0.3952182	-0.17027822	-0.8390348	1.7456881	1.440526	-0.59572524	-1.0331054	-0.71124345	0.33784863
-0.07874812	2.7696557	-1.1712153	-0.76470536	-0.9169892	-1.3894379	2.2755527	0.35401368	0.3300764	-1.3141067	-0.2642467	1.695052
-0.3170944	-0.9425387	0.06537587	2.228373	-0.070045106	0.38009125	-1.139502	1.0939515	-1.482689	0.67618537	-0.3170923	-2.6310863
0.7803158	-0.36876374	0.6651601	1.3980374	1.7355878	-0.52580273	4.415838	0.9558568	1.9097275	-0.067218825	-0.5201127	-1.2444243
0.85659945	2.6809692	0.07077369	-0.3666191	5.8174396	-1.3806053	0.4804719	-0.88482165	-0.073057875	-0.085647956	1.5452219	-0.19480197
-1.324045	0.52729523	3.1798165	-0.70083296	-1.1250792	0.02065413	0.4206486	-0.23351923	0.1732707	-0.29420614	0.8462684	-0.79434675
1.2452257	0.46893623	-0.22089677	0.4846028	-0.4946017	2.460124	-0.05096531	-0.808119	-1.0457186	-0.0033014636	-1.6300418	0.16778335
0.94679075	0.14645295	-0.17946005	-1.649533	3.9224956	1.2440665	-0.23976427	-0.7441527	-0.24817272	0.53269684	-0.6045494	-0.5106849
0.68936974	6.1469936	0.467724	-1.871233	1.7262452	0.010458845	-1.3016623	-0.47669992	0.3867836	-1.43721	1.2556952	-0.0813294
-1.5235764	-1.6070522	0.548958	-0.25739962	2.120559	0.20493358	2.0785387	0.45165047	-1.1464053	1.2791274	-0.83349884	-0.21002683
-1.1871172	1.2998551	1.3251913	-0.5224957	-2.176218	-0.06818489	-2.7184405	0.8384715	0.70255375	-2.1530123	-0.5419156	-0.017876176
-0.5542425	0.3413515	-0.42174593	0.39267418	-0.083238564	-0.8177361	3.5515974	0.70782685	-0.04920509	-0.53182846	0.76096123	-0.27163243
0.71432525	0.6808808	0.25841716	0.0990762	-1.6449219	-0.24791886	-0.7266021	0.7655458	0.6507435	0.60532755	0.49604583	-0.007817845
-0.30359387	0.6085057	0.19477849	-0.433641	4.410994	-0.9302053	0.7514951	0.41294524	0.86695695	1.0250181	0.8586751	1.0936912
-0.35277477	2.1333168	0.76792717	-0.04733907	7.1456494	-1.3606887	6.5179505	1.299625	-0.8883411	-0.7859065	0.9701715	-0.5931096
-0.32115617	1.1281105	-1.5492443	-1.8369839	1.3846089	-1.8080621	1.235821	-1.3808181	-0.20853291	0.65246147	-1.9650114	-2.0441802
0.48359963	3.5963008	0.6486491	-1.758601	3.6274235	0.54508895	3.033223	-0.77443314	-0.5573531	-1.6514583	-0.036925264	-2.3264005
1.1554781	4.9403477	0.14454095	-0.15624958	6.3865643	0.39381504	2.4010658	-1.5444605	-0.8098328	0.51486635	-0.29340458	-3.048931
-1.4249048	0.8626725	0.869114	1.3565809	-2.3970757	1.4027306	1.5427384	-0.8136693	-0.93583083	1.5625851	-1.4841768	1.9642463
1.2522311	0.71400845	-0.062279955	-0.15302946	0.39799604	-1.2436855	1.2439829	-0.5031028	-1.2813212	0.11514749	-0.51632226	0.6103847
-0.10491407	1.5725309	-0.662414	0.351139	3.7530403	1.5021579	-0.2022673	-0.5521654	0.20121907	-0.11442735	0.6636869	-0.05957388
-0.5587483	5.7480965	-1.0082126	-2.1476457	6.8934593	-0.39241615	3.849946	-1.679065	2.1922688	0.7420027	-0.18527393	1.1807914
-0.09344527	-0.031507615	-1.1817651	-0.6612179	-0.97454417	-0.66379535	-0.1924557	-1.219313	-0.50515944	0.037171174	-1.7722462	-0.9876992
-0.4447404	5.745683	-0.016506348	-0.3593013	-1.4594034	0.23600475	1.8514438	-0.7905201	1.0376992	2.2490706	-2.4656932	0.33840597
-0.3713224	-2.8415012	1.4027663	0.29479176	-2.0730083	-0.5968442	-0.8902289	-0.059376616	1.5628599	0.71379876	-0.4224887	-1.4248704
1.3683999	1.2045718	-0.86184716	0.2833207	0.7297092	-0.9468935	6.4143505	-0.964922	-1.6123098	0.7574371	0.85336006	-1.3276243
-1.1064445	1.1843299	0.7307372	-1.8738416	3.3518476	0.86023027	7.197932	-0.031222405	0.22263066	0.6587095	-1.8770432	-0.77768177
-1.5902649	2.2249932	0.80997366	1.3582613	-1.1372637	0.610202	5.2949333	-0.593708	-1.0082814	-0.08216594	0.33072567	-0.67401373
-1.456351	-0.08618086	0.885548	-1.5320238	0.45336735	-2.1296654	-0.71778595	-0.73133516	-1.0100182	0.23772204	0.16579899	-0.35826376
0.2935323	1.7440237	-0.55771464	1.4372472	1.8251044	-0.3190174	0.4028056	-0.46441904	-0.43497968	1.2443227	0.93450373	-0.43820655
-0.2682001	0.1158609	0.28919715	1.7313102	-0.24040902	-1.9467012	-0.5016323	0.98792696	0.6524065	-0.06070232	0.86464894	-1.1024487
-0.35719034	1.2985175	0.53578454	-1.9775546	1.2076207	-2.1000397	6.1136513	0.6853104	-0.7287367	0.4309623	-3.0358768	1.3198829
1.3041172	0.8397732	0.42700693	-0.46958315	-0.29580322	0.2556407	0.24688767	1.3906101	-2.3178318	1.8685026	-0.5881613	0.70865864
-0.40277666	5.298853	-0.2097133	1.0301266	0.080738194	0.7536813	0.3713003	0.4825691	0.048970014	1.3916205	0.35518518	-1.543377
-1.6220886	0.2539608	0.15531556	1.0969895	-1.0406734	-0.34102485	1.2924781	-1.0304068	1.2326518	-0.06376617	0.96621084	0.7046238
-1.8703544	4.6945343	-1.6233764	-0.27572936	0.37364766	-1.6001612	-1.2952205	-1.1874307	-0.67295945	-0.82788134	-2.3944547	1.1808877
-1.1984721	2.6725624	0.32230234	-0.5862499	1.8290818	0.10237891	5.6132226	-0.023656998	0.09515901	-0.834944	0.67397094	-0.6983193
0.7625905	-1.0888851	0.6122393	1.8571457	-0.8365305	-0.34865528	0.95860565	-1.101417	-1.7481353	-0.89535326	-0.2919691	0.24409273
-1.0076584	4.4318266	-1.7895502	-0.48706725	0.54167074	0.40210366	-0.9800064	-0.03357878	1.1975578	0.17494893	0.15740041	0.95372987
-2.5172775	5.7684765	1.7551672	-0.7786364	-0.49476802	-0.38642523	0.3117233	-1.2997392	-0.27902332	0.732888	0.04027727	2.2214286
2.0074275	-3.8034856	-0.6560923	0.53138995	-1.637469	0.7373769	3.117127	-0.6760664	-1.2017723	1.6557049	-2.0083575	0.26080313
0.866718	1.6635125	2.013548	0.22832575	7.7777843	0.44267827	-2.6254232	1.3789409	-0.36787814	-0.051011313	-0.43575346	1.2362616
0.2551802	0.26178277	-0.6437578	0.4633792	1.7919738	1.0413442	0.1830082	-0.4172471	-1.3023795	-0.5770475	-0.6132161	-1.1530437
-1.3782575	2.2122233	1.7836953	1.6440817	1.8810833	1.3401873	1.3555998	0.636353	-0.08834559	0.14098294	0.35040745	-0.5354134
-1.6671972	0.16611893	-0.59070975	-0.6019681	-0.6090362	-0.030763758	1.3389981	0.5479577	-2.64059	0.33650208	0.097770125	0.9325891
0.41197994	0.14407945	0.7467853	-0.37253156	1.0196314	-0.30382937	2.387707	0.12225498	-0.3103978	-1.4633129	-0.98212475	1.4729229
-0.5618027	-0.69820595	-2.196553	-1.3487029	2.8795154	0.38666248	0.66055334	-0.027245382	0.8861502	1.6560513	-0.76164967	2.3498554
1.6146479	1.2330359	0.16340236	-1.157571	0.94863176	1.2502166	0.6244757	0.10339007	0.39230514	-1.3352561	0.5594418	-0.35724038
0.24994466	1.3809795	-2.5666533	-1.2659336	2.6879592	-0.3119222	2.7349322	1.953628	-0.3267317	-0.16620986	-0.30692774	-0.6408096
-0.182429	1.6097779	1.203823	-0.6865968	2.4912162	1.3190126	5.1886797	-0.06514669	-0.34298176	-0.62387925	0.25032675	0.52109724
1.5845934	7.0314803	-0.34703046	-2.4532213	0.77551067	1.0297947	-0.9043287	-0.49468684	-3.835528	-0.011176337	0.4840729	-0.6447735
2.1783173	3.034886	-0.32270378	-0.0019345109	5.7644815	-1.7099429	3.2312913	0.5601737	1.8781915	-0.49901	-0.2794946	1.146085
-0.3637334	0.15128827	0.3855274	0.22226748	-0.72001106	-0.7779239	1.0793837	-0.25284663	-0.9345051	-0.2866318	2.2055938	0.20244424
0.022030957	-0.8045515	-1.4615215	-0.6187694	1.9639921	-2.2408094	4.61949	0.2485944	0.35466483	0.6944165	-0.08934672	-0.6694869
0.5999433	1.195564	0.66106397	-0.89390135	3.1538954	-2.092107	0.6545128	-0.45991465	0.41052952	0.29231262	2.0044496	0.13787162
0.33860588	0.5551741	0.17480487	0.06276227	-0.515867	-1.4691294	-0.9464232	1.5598515	-1.4886289	-0.84393525	-0.18494435	1.5098413
0.75846964	-0.0014263783	0.43968144	-1.7791344	4.0024514	-1.6702677	-0.6917683	-0.12624452	-1.9906237	0.3888318	-0.6247871	0.052564934
-2.1304946	4.5226355	0.40906763	0.5273692	-1.051246	0.18555787	0.3646116	1.1496038	-0.80075675	0.03555128	-0.8107002	0.3974869
0.029670622	0.98965156	-0.27111423	1.0619427	1.4146767	-0.013674102	1.7591798	-0.28564915	-0.7698364	-2.4323463	0.40896997	0.43149245
-0.10137524	4.653219	-1.606826	0.9483524	-0.28507784	0.19569163	0.4711059	0.7784935	-0.3544017	-2.1510456	-0.10682938	-0.09953018
0.9528773	2.3527927	1.6136824	-2.6351912	5.7087936	-0.14300188	1.6033049	-0.52242947	0.6994577	1.0829847	-0.03665481	-2.4054875
-1.5977031	0.6487739	1.1487818	-0.62975895	0.021674424	0.070830144	-0.5586714	-0.48829833	-0.021894865	0.27029425	-1.4431896	-0.8399316
0.2550436	1.4715437	0.9719859	-1.2347467	2.2594686	0.19295853	0.45111084	0.0036155584	0.66764444	0.4620264	-1.6303195	-0.73796797
-0.14542365	2.0267193	-0.96700484	0.35727078	1.8676164	1.1445922	-2.1626737	2.1212552	-0.3126952	0.9122397	0.8762021	-1.0933042
-0.561673	0.5614126	-1.4785373	0.17592545	-2.3076048	-0.34290814	-0.011080675	-0.014441968	-0.15012531	-0.74765295	1.3944838	-1.7894322
2.0751038	-0.2789786	0.6302581	-1.8459457	4.598678	1.3196656	0.527508	0.51038915	-1.4784439	0.5994875	0.5214142	0.7011711
-0.33141348	2.1975856	0.39745402	0.55741465	3.951579	-0.2277654	0.46855092	-1.1567152	0.9228935	-0.557293	1.8879075	-0.90219355
0.92181224	1.901917	0.44412208	0.22320081	-0.42032158	1.2377583	0.672787	1.491287	1.23507	-0.749915	-0.47701126	0.08026841
1.3994614	4.729595	-2.4700737	0.9429729	9.133698	1.2771535	3.6949058	0.8730087	-0.8517714	-0.38330278	1.5246845	-0.92834336
0.6319885	1.003164	0.24041612	0.17759831	5.061813	-0.8952196	-0.019973712	0.8826031	-1.088136	-1.0889232	1.4761437	-0.31666768
-1.5549513	7.2344136	-0.7665132	1.2495068	-0.055387	-1.5190071	1.1126097	-0.45918366	0.6426978	1.383844	0.62683135	-0.22793087
0.17477763	-0.31327736	0.16868795	-1.4652572	0.6333753	0.80129284	-0.015731275	1.0225993	0.13090803	1.073465	-2.1435523	-0.58745515
0.36703375	-0.41569197	1.0449095	-1.4386892	4.5714235	0.7892901	0.81212056	-0.55548847	0.6962141	0.15779577	3.7205722	0.15989035
0.4324532	1.1944802	0.053958632	-2.3381772	2.5206778	1.2765582	1.6095521	-0.47707054	-2.749347	-1.298664	-0.89615047	0.16462004
0.0021118936	1.9651592	0.43424782	1.7328147	0.17799063	0.12537035	3.3842049	0.24645762	0.9115702	-0.26772556	0.9049443	-0.8450267
1.5048889	-0.73194665	-2.5202436	-0.25163805	4.3150687	0.08942069	1.2794671	-0.27924895	1.881268	0.2516562	1.0726517	0.50979805
1.3566853	0.06382573	0.9879165	0.98629016	1.0138803	-0.68888706	7.0878716	-0.72850513	0.2882611	0.4782694	1.5786897	-0.06919584
0.65280086	-0.7003731	1.5868585	-0.056420226	5.552474	1.1060416	2.3260262	0.23982845	-0.78611517	1.3416693	0.23585214	-0.6378926
0.37500304	0.088820085	-0.13648087	-1.6371831	-0.08719194	1.1583778	4.1850286	2.0901296	1.4014372	-0.8049382	-1.0841663	-0.31876183
-2.3144946	0.44543478	0.7427885	2.4467056	0.5420542	1.1437838	5.503163	-0.98094577	3.6270354	0.35764793	-0.39297798	2.1915457
-2.429333	2.1608331	-0.56241554	0.696825	6.949457	-0.29568353	2.8812945	-0.71786076	1.5284687	1.2972103	-0.4653744	1.1750231
-0.5239357	2.1022744	-0.510436	-0.009781624	5.7388606	-0.2752013	0.8231663	-0.6512177	0.17683567	1.0219619	1.2016972	-0.61658853
1.0416473	2.2494373	-1.9183395	-1.0458785	1.4665034	1.395025	0.7975228	-0.4332175	-0.7920032	-0.11529546	-1.6214473	-2.0018308
-0.8337123	-0.021983862	-0.14958733	0.048807643	-0.48972046	0.22646123	0.8206873	1.4145316	-0.87688786	-0.70107055	1.4268799	-1.2718875
0.6001048	4.5848904	0.44103608	-1.178469	5.987282	-0.5673709	1.1521238	-2.391062	-0.43321547	-0.034934197	-1.2536237	-0.07865215
1.1071053	1.3252685	-1.2045271	0.6071873	0.21493997	1.1200941	0.75935864	-0.56878424	-0.5159284	-0.119437136	1.3218014	1.7301112
0.2660648	1.5006071	0.6982094	0.0720028	0.13542342	-1.1509387	2.0360036	-0.50311786	0.83903885	-0.089500226	-0.6496007	-1.4229487
-0.14133815	2.2774622	-0.056015506	0.06439078	-0.15849197	0.22614726	7.141647	0.34856367	1.046877	0.5809398	1.2323014	-1.8976483
-1.0516572	0.6412476	-0.72850674	-1.1222478	1.3752769	-1.1582707	0.75541484	0.6650418	0.19354418	0.32236087	-1.2965994	1.1298487
-0.29898	1.9693934	0.4173072	-0.595615	-1.5953051	-2.0823503	-0.014891046	0.45603937	-0.554068	-1.972265	-1.1386548	-0.3575398
2.8313272	5.866002	-0.5148433	0.66026324	5.8102436	1.7840348	2.37852	0.19593982	-0.60883874	0.055854496	-0.9000053	0.21134622
-0.53182536	-0.44714797	-0.8607136	0.54006463	2.9575224	1.1436294	1.5109255	-1.0746053	0.6019731	-0.008194024	1.7566686	-0.43884534
-0.8982844	2.9200861	0.6907427	-0.2731182	4.580385	-0.6047569	2.707459	0.14122196	-0.6491573	-1.0402949	0.723351	-0.95198005
-0.51948667	1.8219786	-0.284419	0.21149759	5.8025894	0.14968248	-0.6784984	-0.90519714	-1.1441401	0.32919955	-1.3393627	0.23906131
0.94620013	-0.7867803	-0.052572105	0.9456207	7.252138	-0.24932641	0.075685255	0.50757134	2.7803893	0.5083574	0.20301257	2.2778895
0.2162269	0.26346156	0.7474688	0.20499289	1.5263108	0.544823	8.727097	0.5631187	1.389751	0.20042078	0.63352084	0.38677886
0.018021813	0.23317719	-0.70985794	0.72206223	3.6603692	0.50374913	-0.5510055	1.7739565	0.20399077	-0.8984076	-1.1076126	0.7887743
-1.2901306	8.247804	0.7289341	0.13058972	2.544268	-0.63715404	-0.5240485	2.514233	-0.25995767	-1.2709217	0.18669114	0.4798679
-0.25492084	11.913281	0.20441854	-0.5473758	7.0832176	2.3730729	1.231179	-0.1500371	1.1911061	-0.83954847	0.017218202	-0.6921619
-1.9908962	1.8713326	-1.0121192	-0.69145936	1.934401	0.92170304	2.0668292	0.54678243	-1.0616114	0.055344332	-0.90901124	0.345077
1.460274	4.9728765	0.07442537	-0.62023175	-0.22914273	-0.51671803	-0.35030416	1.3970163	-0.4430334	-1.0012867	0.7688825	-0.8213503
-0.93907166	-2.3312519	-0.09328507	0.5739238	3.6070287	-0.3635076	-1.2648464	-0.69212437	0.8571456	1.1600776	-0.43785372	-0.9687107
-0.6618459	2.9723592	-1.2693022	2.4596477	1.6712812	0.6734347	-0.49752975	0.49426618	-0.08366338	-1.9375097	1.4172407	-2.0866628
1.4095125	1.1880817	-0.40619454	0.04388306	-1.3960874	0.48313373	1.5969645	1.4060322	-0.5940428	0.31472984	1.8931223	-0.34068412
0.20346199	0.6614494	-0.6503326	-0.7530326	3.3959901	1.3581492	1.5161558	0.78073174	1.4120808	-1.6257342	-0.1696505	-0.5637221
0.43559757	2.0791512	-1.2864586	-0.15852001	2.5307968	0.4130081	1.0003904	-0.21356393	1.9190093	2.1518538	-0.5586009	-0.781246
-1.8547369	-0.3765097	0.81784457	0.5307595	1.7412558	0.70043373	0.63105863	1.1656514	-0.9444941	1.7759805	-0.085521065	-0.5749016
-0.003829468	1.7413516	0.26179364	0.3052733	5.24107	-1.2245923	-0.7156295	-1.5817775	-1.2433785	1.5172058	0.25496933	1.0394344
0.115977556	0.26122308	0.38842297	-2.2843466	-2.256628	-1.9368719	4.385223	-1.2401509	1.0824841	-0.40506804	-1.6182305	-0.8570337
1.1604112	0.52196217	0.5535969	-0.14056438	1.3684434	-1.6915083	0.29046986	-0.73186123	1.2068495	-0.44715032	0.11257446	0.90383846
-0.20088485	-1.7073163	1.5631334	-2.721355	0.17377508	-2.136901	7.110855	-1.2111104	-0.50497454	-0.11313338	0.28510976	-0.9395574
-0.017229374	-2.2198274	0.90324223	-0.68773204	6.744932	-1.5430343	0.78945345	-0.673747	0.7775816	0.9030546	-1.350794	0.34827095
1.8044578	-0.48757014	0.16643888	-0.22083192	-0.22518677	-0.049902108	6.1083956	0.9392574	0.2574106	-0.41766754	2.2102618	-0.12207617
0.049142595	-0.11676144	0.15899454	0.68108773	1.0656669	1.2710086	5.609249	0.3931883	0.7100614	0.7313136	0.47462264	-0.9048136
-1.1381689	3.5160568	-0.99534667	0.9758293	2.9189894	1.0709769	3.1391416	-0.40583727	-2.7049854	1.0788609	1.0404706	0.26934373
0.89340883	0.9313675	-1.2736042	-2.932979	5.894261	0.35131887	0.34292743	-1.594315	1.285649	0.26137635	-0.25206584	2.8529124
2.4743476	0.64412904	-0.96956396	-1.3437785	4.447789	1.5716279	0.12141545	-1.7402972	2.309999	-0.0839069	-1.8026882	-0.6999931
1.3897784	3.1445956	1.8324565	-1.1357307	4.23338	-0.45424908	6.1513023	1.165661	1.1264269	-0.22719665	-0.6116306	0.29433203
1.0614783	-0.17503932	2.4942698	-0.39597884	0.73916924	-0.18038654	4.326937	0.39827275	-0.29105455	0.21192738	0.07831604	-1.1192522
-0.45956278	0.5566023	-0.47372335	-1.0507878	3.7619846	-0.15536931	0.18163632	-1.7496313	1.0168694	-0.7790763	-0.043534324	2.5096483
0.7725485	1.1801314	1.8662992	-1.1534817	4.3881826	1.1588128	1.9798763	-1.381009	0.4129082	-0.014134171	-1.5542104	-0.43835843
0.020168759	0.8228787	0.8207838	1.9456987	0.56085736	1.4042403	6.5922995	-0.12712851	2.2193944	-1.3420947	1.0440446	-0.21137622
-0.22734958	0.8097135	0.52839786	0.40803316	6.9554625	0.027636645	1.6765954	0.8861843	1.576821	1.6990316	2.077597	-1.4841112
-0.73443586	0.99320817	0.09716601	-1.6836811	0.53801864	0.033734657	-0.6558622	2.153839	1.3598777	0.35108823	-1.4337713	-2.2807221
-1.669106	2.2523937	1.9851427	0.007008085	7.578653	-1.070726	2.0880024	0.010124577	-1.1613245	-0.78179073	-0.1361038	-0.26789784
1.7543356	-1.4145707	0.08600332	0.493439	-1.073854	0.66332144	2.8824174	0.2156257	-0.25188506	0.2602696	1.18325	1.1684527
-0.86720586	-1.3575739	0.036009815	1.007081	5.901711	0.2498017	-0.3444567	-0.21306504	0.1661572	0.11563919	-0.65527225	0.9765679
1.0414362	1.5075908	1.0597069	-0.47481203	1.5250129	0.37138164	2.725833	-0.025013313	0.79033667	-0.021569928	-0.36191687	-0.016846996
0.4309266	0.28558987	-0.1700156	0.73432076	3.7820675	1.7021059	0.4841111	-1.0087985	-0.35411292	0.78594327	-0.3603741	0.27540788
-0.62924874	5.370628	-1.7736746	0.21092734	-0.3212006	1.450985	0.878457	-0.39848453	-0.021763708	0.026150392	0.17411229	1.0406103
0.16480668	5.7364364	-1.0491012	-0.37830096	6.8196573	-0.6568921	1.773114	-0.7010826	-0.33945358	0.544408	0.63536936	-0.48017827
1.5406978	3.3574815	-1.5618393	2.7103825	4.3596754	-0.80735224	3.9805813	-1.0567248	0.88343775	0.08495037	0.7974456	-0.10497767
-0.7294973	0.9119902	-1.7165371	1.189828	2.8537762	-2.72042	1.1005836	0.19753699	-0.64484626	-2.3052094	-0.78800875	-0.3111962
0.9580345	5.00012	0.49382752	-0.24815118	14.062795	-1.1042906	3.151819	1.5558724	-0.08819606	-0.15282078	0.05262111	0.24485333
0.6211316	-0.19099441	0.30538854	-1.2932286	0.19384676	-0.39565977	2.4340975	-1.2150104	0.010613263	-0.10425205	1.1895589	0.643313
-0.90705764	0.5363494	1.0090711	-2.1370213	-1.9308887	-1.1849167	5.8591175	-0.9004388	-0.8177205	-0.48948127	-1.4241078	-1.599913
0.44039032	2.8943443	0.8256727	-1.5207596	3.5827813	-0.30607155	5.991419	1.3265977	-0.9274382	-0.40104258	0.5603076	-0.06974068
0.3841192	-0.09362393	0.60109013	0.42280054	1.9462223	-0.3955328	-0.14146747	0.1221484	1.2424744	-0.9213845	-0.26319847	-2.672107
-0.25792313	2.748039	-0.16568871	-0.31438494	2.1270757	-2.8598938	5.7607965	0.022498777	0.05279683	0.4627888	0.5152552	-0.74902755
0.623087	-0.34752652	-1.0615219	0.620585	-0.10405291	-0.9988806	-0.12966284	-0.98544663	-1.0968854	0.6693496	-2.2288089	-0.1868303
0.16744366	2.1298187	-1.0340221	-0.28883266	3.5778337	-0.48472568	4.1056843	0.8711229	-0.025110979	-0.55477357	-1.1134048	-0.9971774
1.055521	1.5823703	-1.1870803	-0.41249812	3.4410112	0.31955928	1.4418719	1.565333	-0.9627121	-0.19688311	-1.0974149	-0.013600528
-1.0165384	0.25003567	-1.145813	1.0388092	-0.84349585	0.03494321	0.09656119	0.7588691	0.2724244	-0.6812374	0.3764592	-1.5488882
0.34921047	0.99723446	2.787383	0.31317106	3.7474203	-0.4706561	2.355678	-0.9524109	0.109391004	0.41273013	-0.8260136	-0.3098022
-1.2652882	2.9582968	0.14603268	-0.44937396	-1.0185239	-1.0550729	1.752346	1.5277823	-0.5864301	0.60403335	2.5739455	-0.13990119
-0.74736595	3.7743444	-0.2773662	-0.89003336	0.91786397	1.3127973	0.9523644	-2.015152	1.2680327	0.12975733	-0.22240312	0.16611443
1.3215111	-0.11453861	0.7958774	1.7089251	1.7569292	-0.62754	0.78052753	-0.0007693387	0.84433365	-0.49361604	0.1013859	1.0778047
-0.7849331	0.34026504	-0.48392212	0.4281654	2.2727041	-0.7161971	3.6103804	0.17407168	-0.6346862	-0.1929858	-1.2355353	0.4506507
0.06541271	2.1886144	-1.6275734	-1.0947987	7.509672	2.5487764	-0.05374654	-0.90255	0.21080917	-0.6831818	1.2483817	0.4189974
0.12383241	-1.8743018	0.54824656	1.2429166	-0.5387894	-0.5976463	1.064421	0.24554634	-0.7459572	-0.3456459	0.44389197	-0.99624914
-0.21849404	1.196223	-0.22727114	0.43385863	1.2399477	1.0735626	2.046736	1.0271552	-1.4617345	1.0740021	-1.0553198	1.8651487
-2.016696	1.6064001	1.1362492	-0.15247807	0.63673687	-0.96684486	0.82665265	-0.90996164	-0.26071197	1.4963756	1.7445388	-1.2567209
1.6898232	1.8976123	-0.42001453	-0.57088196	0.03414893	0.2314618	0.8011502	-0.20668125	0.94231373	1.0210273	-2.1743867	2.6712613
0.80798733	4.86782	1.3509169	-1.1114492	8.596469	-1.6313151	2.2936893	1.2444205	-0.37128732	-0.39025074	0.22029884	1.3354399
-0.5429676	6.319167	-0.5369614	1.2524858	0.6707552	-1.5327448	-1.4264648	1.6665953	-0.12602708	-2.0137956	0.3753689	-1.6616975
-3.2224193	5.308094	-0.9615193	1.0515087	-0.9750223	0.9744943	0.13830854	0.22860438	-1.2554531	-0.7993757	-0.61068	-1.0357424
-0.7010575	1.1970439	1.1739705	0.7430669	5.1495934	-2.5164337	-0.092781425	-1.5726961	-0.5684312	-0.5739291	-0.9575762	-2.1170318
0.7613851	0.91493505	1.3574787	0.80344164	5.943797	0.19293012	0.43618312	-0.49050733	-1.2830735	-0.7409929	0.8649128	-0.31904593
2.0683162	0.43959385	-0.64380276	0.7341758	0.26872057	0.07947998	5.6765003	0.27117503	0.94767755	1.0676985	2.156813	-0.18243924
0.1701828	0.036394663	-0.6356257	1.3784888	-1.6145258	0.6838491	1.9873469	0.42299575	-0.56463677	-0.40983182	0.2100507	-0.3903334
-1.5820976	-2.3035734	-0.9543868	-0.49087638	8.92493	-1.187023	0.19892786	-0.70768225	-0.17043097	-1.5627139	0.7919522	-0.47518665
1.1347861	2.280003	-1.608913	-1.0114224	-1.7944766	1.056978	0.793956	-0.52531374	0.32291585	0.28452137	1.0272634	0.48965618
0.3527909	0.58191895	0.20745395	-0.5779045	-0.3948451	-0.83115435	2.5334167	1.0658603	-0.24402952	1.9779495	-1.6312459	-0.7819259
-2.1725564	0.13831915	-0.031614263	-1.304524	4.361907	0.3608275	-0.81318885	0.03699496	0.9534119	0.11206442	0.48753718	-0.19378984
-1.4205927	-1.3648553	-0.46991163	-0.26500028	1.0875125	0.41331297	5.515923	-0.44388273	-0.34377337	0.5975486	0.80060315	-2.817029
1.4520125	7.191938	-0.057359323	1.9496919	1.7255793	0.49024078	0.78678674	-0.36832434	1.1686468	-0.92771196	-1.51819	-0.0132933855
0.6707452	-0.36736548	0.71285987	-0.6562207	1.2607355	-0.6514395	0.5073433	0.5126513	0.9474861	-0.65772015	-0.5555985	-2.152085
0.712617	9.595149	-2.6153116	-0.5685328	6.1916127	-1.1785738	3.718636	0.15273304	0.15266162	-1.5910336	0.55037665	-0.11119495
-0.32489946	3.0706348	-0.28386047	0.5276531	6.163152	-0.658889	5.1740303	0.09999737	0.8758515	1.3143189	-1.1897739	0.71572536
-0.95588905	-0.15052527	-1.4996537	0.1927755	0.23732612	0.27562147	4.4612923	-0.20048703	-1.4222122	0.9732829	-0.8639896	1.885115
0.40182677	4.1791306	-0.73907685	-0.92038774	5.9617686	1.508261	0.79028636	-0.210022	-2.5550697	0.3601515	0.28076237	-1.9606676
0.7330712	3.929066	0.4725754	0.04192494	3.2456527	2.2798216	3.5285301	-0.30207458	-1.2007475	-0.4589154	1.2064372	-0.19093224
-1.074338	1.2948985	0.8720199	-0.8817233	3.3170202	-0.3138513	1.3041804	-2.611538	1.1859337	-0.1882705	0.51426095	0.5289925
-0.43216985	5.6611977	0.15195078	0.109349236	0.535204	-0.5942738	-0.277807	-0.12870556	0.22702107	-0.0026249299	0.64242524	0.95269907
-1.9267048	5.80325	-0.19621044	0.15647198	-1.6230123	0.74389	-0.5634192	-0.5915103	0.06218768	-0.010380223	1.1078291	0.26828647
-1.0541979	1.1727792	-0.50080174	-1.1672205	4.331907	0.96122813	0.73020947	0.7126831	-0.73671246	-0.7731218	2.2738733	-0.03732192
-0.3584142	1.7358477	-1.0120605	0.49271956	2.400889	-0.3198408	-0.033515334	-1.1050128	-1.7156608	0.6977691	-0.87864256	0.41760722
-1.7117809	7.0278835	-0.78515774	-0.23310207	0.82243085	-0.97955126	2.8618102	-0.014415504	-0.95416117	-0.73974603	-0.51801836	-1.4985905
0.3405545	2.3609436	0.13211626	0.7920734	2.048369	1.8341055	-0.36679018	-0.04721864	0.18441433	-1.0591171	1.4087263	0.14212875
1.0198188	1.7929609	0.42735216	-1.0270221	2.7460244	1.0849992	1.3692706	0.039709188	0.9952653	-2.313194	1.5032153	-1.8094654
-0.10680285	0.2332356	-0.105925284	0.97096723	0.7358948	1.2480159	3.5003202	1.8724996	-2.031685	0.83085686	-0.86437017	1.6853415
0.4284016	5.7233653	0.33783883	-1.233852	0.12464604	0.17479481	-0.33232468	-0.8339681	0.30469027	1.0293801	0.69283694	2.8358395
-1.786841	2.857585	0.6653755	-0.344533	0.9838556	-0.35384053	3.7170339	-0.67517084	1.1480728	0.90373856	1.6102165	0.7243398
-0.5561923	-0.83388823	1.5711789	0.61026496	1.9524955	2.4376884	1.1324345	-1.1025571	-3.170046	-1.0192116	-0.36586782	0.80778563
-1.3622881	1.2073705	-0.29251024	-0.1945404	-0.07825842	1.7213142	0.7613353	0.12766163	-0.63748884	-1.0011003	0.23825037	-0.008491836
3.0606644	4.1767406	1.3231006	0.64783293	-0.6118189	-0.09087623	1.0931245	2.0169318	-1.8886989	-1.3594519	1.0787153	-1.9877698
0.80769646	2.4360895	-0.989347	-0.891437	1.084276	0.1683786	-1.0201488	1.3191799	1.6756586	0.45557404	1.3224323	-0.7118759
-0.14248957	0.65809786	-1.912149	-1.1491644	2.8893201	-0.3309425	0.56783646	-2.0388541	0.14558686	0.97913235	1.4494748	-1.7480428
-1.0411106	3.2289104	0.47151068	0.8597176	3.9194927	0.41091558	1.8914478	0.7387211	0.98692536	-1.1254852	-0.35427353	2.1147015
1.1333042	2.9618375	0.3399939	0.66160625	0.12356627	-0.5823503	4.8040767	1.6050836	0.26689327	-0.80121535	0.008151092	-0.03740432
2.6165195	-0.25498915	0.2574733	-0.32889894	4.804188	0.06701571	1.4242728	0.14313197	0.2776621	1.1476941	-0.26432517	1.4998254
-1.157723	2.7206533	-0.27775428	0.23971567	0.7345124	-0.8394724	0.86294615	0.67662376	-1.1232032	-1.5499744	0.04038938	-0.66943896
-0.3866623	-1.7668061	-1.3078682	0.5556416	-2.105993	-0.30200064	-0.04615326	-0.19764677	-0.44940716	0.63720405	-0.5577843	-0.74391526
-0.8340104	2.712154	-2.4166276	1.4360504	3.681798	-1.3726804	3.910101	1.0727313	-0.580496	0.55028033	0.49608922	-0.30612198
-0.18821901	-0.09244287	1.6564221	-0.090751536	1.1980301	1.5610468	-0.37283722	-0.37257355	1.306268	1.0768353	-0.41334224	-0.5977496
-1.0712823	0.22141331	-0.5926599	1.7282367	-0.054315407	0.76503605	0.20838791	-1.0018358	1.9236455	-0.76777285	-1.5990876	-0.87891626
-0.5594366	1.5693572	-0.57302487	0.99049556	1.1812465	0.1842818	4.1628113	-0.9113657	0.16439976	-0.34798038	-0.010906903	1.1101799
1.5453247	1.5608325	1.1683086	1.606843	0.9967375	-0.9684245	-0.1239897	0.22719938	-1.2562795	-1.3304583	-0.6976825	0.81148136
2.2625732	5.6816883	2.0240824	1.5558364	0.077181645	1.0683005	0.46988	-1.6984502	-2.1423001	0.55522954	2.398686	1.1379036
-0.33111337	-1.873212	0.7709829	-2.712189	0.3581309	-0.538933	-1.5646333	-1.7030307	-0.94073534	-0.88851446	0.5572707	-0.0970377
-1.8371859	-2.8760676	0.42018676	-0.1413765	0.85860187	-0.8632	1.2220318	-0.0755232	0.5646251	0.06449933	-1.5273358	0.67261744
0.8677348	0.13461721	-0.14832935	-0.65727764	1.9876232	-0.12319592	3.6552162	1.0263044	0.8192537	1.7917224	0.77719826	-0.09492287
-1.5900272	0.24500614	0.36979625	0.23680261	1.1443398	1.1848944	-0.17633748	-1.6419882	-0.046350807	-1.7583684	0.10980426	1.299662
0.19822408	3.9285395	-0.80216837	0.41490337	-0.47018576	1.4036376	-0.22471948	-0.27592018	-0.25407663	-0.8785737	0.21579424	0.51314825
0.7080026	-0.6055843	1.5995231	-0.6505754	-0.6364952	-0.06614031	8.339433	1.8664793	-0.109427	-0.36529136	1.0169678	-1.0966761
-0.043355472	8.612017	0.9165102	2.6263902	1.3375722	1.6450043	0.51168656	-1.6050674	-0.5265174	-0.5073318	-2.8776305	-0.48384318
0.33714107	0.7613827	-1.2955856	0.93071836	-0.7529601	0.7707146	1.3380103	-0.22514598	0.62371707	-0.60111487	0.55192596	0.1409418
-1.0492303	-0.5201959	0.047165893	-0.46881858	-0.64408684	-1.154017	1.2325292	-0.42347267	1.3486252	0.2127043	-0.15272069	-1.3415087
0.92319036	-0.61360574	0.7152966	-0.90592694	1.234237	1.0185163	0.094861984	1.5032184	-0.11108115	-1.2791035	-0.70589197	0.43000337
2.0135527	6.6193423	-1.2162787	-2.3091564	0.77879906	-0.753271	2.3021107	-0.6101385	-1.9073792	0.19991761	1.0491303	-0.46738473
-0.2298263	-1.613358	-0.070877284	1.1756204	5.2324705	-0.25469017	1.2425563	0.9087242	0.47296342	-0.48265797	0.25858867	-0.31219766
1.6097468	1.0015993	1.0444837	-0.71263254	0.09460888	0.247412	1.6608423	0.92265093	-1.1341621	0.86197317	1.183521	1.1283098
0.4440636	1.9141886	1.9494423	-0.72109723	4.15888	-0.61609167	-0.4909714	0.105942935	0.7232519	0.59826225	-0.012713521	-1.1787448
-0.3288236	7.516926	-1.4308761	1.2649081	-0.7641007	-0.7698479	3.9291964	-1.615969	-0.6867996	0.34862256	1.5536582	0.034358352
-0.11567255	5.028643	1.6186497	-1.3443404	0.091668256	0.4802324	0.054069836	-1.0309893	-0.29470408	-0.3775861	-1.1813889	-0.5003014
-0.7874704	4.016937	-0.17764027	-1.5312662	5.434918	-0.7533218	1.5686277	0.391312	0.23459616	0.6203903	1.8611896	-0.07430297
0.2768777	4.1037283	1.369717	1.6737578	2.534002	-0.13983797	-0.22076146	0.393206	-1.0964727	1.0977106	1.0386076	1.3969344
1.4590777	1.3651543	-1.6098351	0.2571648	3.310092	-0.497648	-1.413708	0.51892227	0.11512488	0.59232247	1.4634056	-0.043041587
0.955279	1.224732	-0.739745	-0.7120612	1.557403	0.3421561	5.0282087	0.045692287	-0.1613249	-0.257099	-1.0337117	-0.094043806
1.3035799	0.37281704	-1.052324	-2.0595388	3.5911617	-0.8258676	0.80799294	0.2564399	-0.10311416	-0.5493357	-0.14817263	0.72707903
-0.6109302	-1.4524273	1.091964	1.8848755	-1.1643074	-0.12873705	1.0352666	-0.13530655	1.0208998	1.7461505	-0.16300501	-0.08676426
1.0826865	1.9621292	0.0070873788	-0.35049266	-0.6436372	-1.4011787	3.1592205	0.36161438	-1.3792255	1.1299952	0.12319142	-2.3384323
-0.15981404	0.80913806	1.2052482	-1.2844211	4.169102	-0.9339599	5.1459885	0.117913686	-0.083951026	-1.533033	0.09215185	-0.92461467
-0.4906616	4.8840814	0.7290248	0.492307	-1.090638	0.5302358	0.1328095	0.21351156	-0.7888772	1.0800927	-0.3691132	0.70439315
1.3050455	-1.5055935	-0.5699275	0.2324806	-1.37761	-0.84112644	6.419697	1.6333398	2.085792	-0.5826762	0.4511372	0.0752005
-0.85273176	1.7712479	1.0226867	-0.3084494	2.3450155	1.5250825	3.3526883	-0.29423988	0.13750735	1.0404654	0.27359635	2.9432878
1.1373495	1.2007991	0.2846322	0.2627217	4.519143	1.5342325	-0.2973081	-0.006244932	2.7838435	-1.2775397	-0.28425977	-0.7909185
-2.063515	1.1363615	1.372287	-1.257571	2.0809116	1.1146036	3.1624575	0.44088477	-0.2685305	0.66375095	-0.1264967	-4.1127653
0.63494724	3.2369962	0.30395636	-0.34652522	0.8293131	0.53470117	0.0718981	0.34197092	0.22654524	-1.4668843	-0.9477771	1.3250207
1.0300182	0.17502783	-1.5785564	0.60489273	0.42280295	0.7148689	0.9024101	0.060151313	1.3221772	0.04417693	0.8990616	-1.7517117
0.12835425	4.4322424	0.70735437	-1.3003833	-0.07982745	-0.148008	-1.5045255	-0.1944403	0.9322208	-0.31411076	-0.5257559	1.2974457
0.30490494	0.5283043	-0.30969083	1.4432478	-1.0065465	0.26995867	6.3461213	1.8621458	-0.06544108	1.580527	-0.64209074	-1.976611
0.16538917	0.0114366645	0.5437744	1.0535338	1.8086993	-0.8425793	5.6681495	-1.2713195	-0.11857483	-0.13462082	-0.24728656	0.33617565
0.63964427	3.2753892	0.42454398	1.5284115	0.17558253	1.1626089	-0.7243212	0.23730686	-0.39046443	2.9653344	-0.08917522	-0.21905775
1.8908354	4.7819557	0.7763133	0.27959973	0.70221573	-0.7933989	2.4380853	0.17533882	-0.211795	-0.059337653	-0.68235713	-0.2501366
-0.85881907	4.148641	0.88435835	-0.92487967	7.219022	0.26478016	1.1968566	1.1354618	-2.0508811	-0.011025927	0.85970956	0.20813745
1.0056789	1.7398123	0.5713257	0.55628425	3.538258	0.47776222	1.1338601	1.4904398	-0.60774326	0.43485218	-0.12687969	-0.6613493
0.41157827	-2.1100173	-0.4261803	-1.1798841	5.3097196	0.81659675	0.55069953	1.6267796	-0.3441372	0.18439697	-0.7575557	-1.2784816
-0.14132723	-2.0482771	1.2518299	0.60743487	-0.6615347	-1.9679713	6.556984	-1.9353122	-1.974572	-0.5902279	1.090754	1.2267076
0.7321752	0.4239115	0.011190206	1.7093122	5.2874575	-0.5159546	1.4268823	1.2124571	-0.46261004	-0.5662371	-0.086795285	-1.2445865
-2.242517	1.8758048	1.7494134	-0.6177974	2.3344693	0.012376356	-0.4523162	0.9200055	0.3461843	-0.080773816	-1.141813	-0.9398321
-0.31229866	2.1775389	-0.5303208	0.6987542	4.250079	1.3410472	0.034066796	-0.661169	-0.63320786	1.5704834	-0.98215497	-1.9831818
0.3419008	2.5300303	0.22846602	0.98948044	5.9160995	1.3734584	3.2129385	-0.36923394	0.16617991	-0.22090408	-1.0857165	-1.7679982
-0.7088778	-0.1977176	0.49196568	0.6063424	-0.5288897	-1.7887983	5.6395106	-0.0910601	0.3825374	-0.030894719	0.008593674	-0.32081452
0.6664093	1.4526366	0.47844344	0.59560907	5.711466	-0.6300079	-0.3109789	0.2587561	0.6504524	0.3489944	1.1240785	-1.4008093
0.5146943	0.4811092	1.1311907	-0.47893962	4.8949704	0.48732656	1.1477959	0.53360796	-0.77176625	0.16659467	-0.25033674	1.4974456
-0.4558279	6.0922675	1.9771625	-0.0011141193	-0.4761528	0.2668157	-1.1400052	-0.17374161	-0.8087964	0.8352305	-0.13841493	0.46643528
0.10180793	-0.14812556	0.9176562	0.6829611	-0.9802132	-0.013658112	4.4530044	0.7970939	1.759959	0.57209265	2.4499636	0.031424
-0.6692419	4.7940865	-2.360502	1.0710145	1.2126184	0.9620421	-1.0580862	1.0678304	-0.4093313	0.3522624	-0.6394746	-0.19169758
1.165096	7.9387674	0.8871883	-1.3497887	-0.98345596	6.2906213	1.1944425	90.086945	1.0980738	72.64441	81.30506	88.224785
1.9639007	-0.8226666	-0.39463255	-0.26182553	0.19692244	-1.3159322	1.8722854	0.96574366	0.27142432	0.6091462	-1.7446415	-0.45973647
-1.5350965	-0.40267572	-0.805571	-0.733457	-0.8898567	0.4592063	-0.3900892	-1.2321823	0.11241403	0.557437	-0.7017435	-0.18584897
0.34454614	-0.7755139	0.846193	-0.68781537	0.14586405	0.7099908	-0.63287294	0.4185069	0.6654668	0.6322091	-0.61550146	0.2664863
1.2514842	0.65578204	-0.3756559	-0.21272613	3.6001282	0.6523566	-2.532614	-1.142046	-1.7389978	0.21665666	0.10491424	0.7805148
0.22456187	3.4585931	0.2509417	-0.8915003	0.48900175	-1.5046268	1.6102831	-0.4253774	-0.70131856	-2.0223515	-1.495386	0.0378376
-0.10549211	3.7296517	-1.4032421	0.33249095	-0.29015344	-1.0098913	2.829496	-0.4590385	-0.18825042	0.23553024	1.6520042	1.0939531
0.7224831	0.03826824	-0.13970229	-0.12663524	3.5046775	0.4679639	0.00055621396	-0.5792084	-1.4999125	-0.01551572	-0.37629715	0.34494537
-0.89890045	0.22261298	1.0631694	0.44821665	-0.13298456	-2.3846803	1.9227816	0.5163493	1.0934209	-0.5425562	0.8533102	0.39419
0.23532392	6.790497	1.0573272	-1.6250659	1.3190087	3.2232015	-0.30278197	1.408172	1.3320649	-0.24621738	0.3165456	-2.5902188
-0.07250975	-0.7755369	0.75954354	2.0654294	0.20449731	-0.17935857	7.662543	-0.28143406	-1.7979825	-1.0130806	-0.24714944	-0.66714615
-1.0119998	0.44131333	-1.050959	0.4318871	0.90418535	-1.5017854	6.5706787	0.75541115	1.4384229	0.41269553	-0.5578624	-1.3495587
-0.27982676	1.9236258	-1.7493982	0.08157964	2.6827245	-0.08605416	4.6428957	2.0407615	0.8188498	-0.42323557	-0.054793265	-0.038646575
-1.066706	0.117669344	-0.83229494	-1.7648649	1.9818909	-0.11478463	1.6098814	0.8254323	-0.9511627	0.78232634	0.4278213	-0.90238416
-1.286679	2.7367651	0.9539235	-0.4556386	0.80552316	0.8565107	-0.19325617	0.8281779	1.15135	1.2974337	-0.3055832	1.9537581
1.0037867	7.2138605	-0.42165977	0.27525175	2.3116288	-1.5503403	-0.9811817	0.58524597	0.06288828	0.7962199	0.49100584	-1.596495
-0.5156049	2.4105308	0.30504605	-0.89588094	1.561077	-0.59562004	0.6365671	-0.22838648	0.5805601	-0.5987495	0.62096316	-0.3797965
1.0405501	2.171401	-1.5903839	0.82806385	3.0153842	1.0921093	2.265717	0.3368181	0.5655214	-0.8637279	-2.19139	1.1202259
-0.6060028	2.424841	0.5672344	-0.3459945	0.6535923	0.28863183	6.009528	-0.81315756	-0.9353482	2.5494223	-1.2045332	1.3330947
0.2895055	2.3591268	0.54204667	0.86295164	7.2372847	-1.1441238	-0.017899428	1.0253595	-0.29277167	0.8515014	0.12512125	0.05804667
-0.552258	0.45834422	1.1368184	1.8689123	4.440626	-1.5028256	0.35069492	-0.36338526	0.503275	-0.42733794	-0.32005328	-0.66401887
1.2294028	-0.1361925	-1.8149616	2.2445033	6.6635	0.46943673	-1.1470885	-0.058147296	-2.1423178	0.09967157	1.3312088	-2.1131608
-1.1651613	0.4181449	0.28482652	-0.1715773	0.32603878	-0.32141054	5.764541	0.44371775	1.5399975	-0.38125363	0.5664028	1.2391899
0.50735736	6.7798834	-1.6791273	0.45384887	-0.07536048	0.85390264	0.30752748	-0.49719158	-1.250962	-1.0724866	0.8733623	0.96243954
1.1439339	-0.3354156	-1.1207955	0.81771564	-0.22597373	0.87813383	7.490206	0.8243394	-1.1062506	-0.87823033	-1.3963054	-0.17282067
0.3380197	0.7174804	0.26167086	0.022086235	5.629136	-0.58423334	-0.47525957	-0.15766181	0.8507867	0.5797167	-0.17070144	0.48480666
-1.0113623	-1.0876905	-0.9113798	-0.040971193	4.8990884	-0.26964566	1.0344217	0.24365193	-0.49946427	-0.9326244	1.0166732	0.31941602
-0.6279573	0.43193203	0.29885828	0.769871	0.73751074	-0.59288317	1.8412268	-0.15991798	-1.1450558	-0.5429615	0.7151588	-1.3384789
-1.1195629	1.5943367	-1.507578	1.2186488	-0.29590124	1.3375388	-0.41251558	-0.14787914	-0.49498212	-0.8192255	0.70740557	-0.06788072
0.09537932	3.2513976	-1.6552591	1.1646637	0.016647704	1.6518208	-1.2862364	-0.7019934	-0.2401749	-0.011629686	-0.3747601	-1.0076871
1.5583194	-0.010776515	-0.95377815	-1.3703773	1.4550182	-1.1344495	0.4268379	0.2734238	0.7701333	0.21349071	-0.961355	-2.5181966
-1.646706	1.0881888	0.105302855	-0.612438	1.1406032	-0.51574177	5.935294	-0.16787817	-0.8883385	-0.66584736	-1.5064048	-0.4302767
-0.5223352	-0.74069005	0.105527885	1.4030906	1.6268401	0.6069225	-1.3191974	-0.8055053	-1.7709867	0.8491147	1.2626728	0.37207454
-0.28086793	3.2226222	-0.5348565	-2.6860888	3.0873623	-0.23689692	1.5475483	1.9924158	2.1450667	0.21814473	-0.61148393	-0.881107
0.97901285	6.8943796	-0.07294798	-0.17862944	-0.29644984	0.26766652	-0.40543056	-1.3802384	-0.8010843	-0.1651631	-1.8773698	1.0360097
-1.434472	-0.22776091	-1.2199582	1.1534798	3.2618723	-0.5953768	1.0591167	-1.2366145	1.7542301	-0.89283085	0.025540318	1.7316666
1.0301992	-0.99665105	1.4410378	-0.0952021	3.4763913	-0.5935001	1.8187456	0.33462936	-1.2784122	0.15639848	2.6981573	0.55194634
2.2393038	3.873581	-0.12955916	-1.7609019	1.1374522	-0.6109805	4.7639766	0.08070604	0.17458029	0.9329422	0.11403505	-0.08009744
-0.42179668	0.49575347	-1.2608021	-1.747019	1.5253836	-0.35698435	-0.47645736	0.5832669	2.7997503	-0.25668576	1.231939	-0.36608875
-1.5715989	1.0438824	0.031921387	1.3877715	0.49938357	0.701691	0.8146252	-1.2959058	0.6461265	-1.3533274	-0.79609895	-1.6416512
0.63166434	-1.3778843	-0.5501162	-1.0850658	0.8950885	-0.49676186	-0.030556932	1.7723078	-0.63459617	0.60578996	-0.42826748	0.11632821
0.77182394	-0.41687644	-0.7644488	0.53623384	-0.26953238	0.53013986	-1.7104337	-0.78119266	-0.90011066	-0.8291298	-0.25718194	-0.1589383
1.3212929	1.0541182	-0.79030126	-0.46326888	1.2761695	-3.0231962	-1.0362817	0.8755591	-0.6953994	1.0998894	0.30163586	-0.4467249
-0.4891472	2.5732405	0.7917942	1.5324847	-0.02606955	0.61392725	1.708607	-0.6524699	-0.30612406	-0.48605874	0.14663766	-1.0798335
1.273686	0.41262263	-2.7079513	0.93441904	-0.3993174	0.49835503	-1.3622428	-1.5684981	1.1922998	-1.101345	1.3896292	0.5036474
-0.27519834	-0.6339531	0.56787556	0.588582	5.2402616	1.3827385	-0.300818	-0.20755956	0.0012007985	-0.78928006	0.8056502	0.9685858
-0.16174974	0.88923556	-0.21664631	0.5365002	5.0534644	1.2616094	1.261857	1.1186402	-0.2606944	-0.06681127	0.7087344	0.9698848
0.93615687	5.6689515	0.14944537	2.1528344	-1.1597438	-1.942476	0.26512703	0.57205766	-0.122623496	0.85881054	0.08203769	1.2461123
-1.643266	3.7518525	0.735517	-0.28804824	3.7279198	0.3510925	6.840172	-1.3016585	-1.9025905	-1.0961344	-0.5221326	1.1609036
-0.3009747	2.0366635	-1.6277843	-1.1300113	-1.3864503	0.26911137	0.59984696	0.12489658	1.8012525	-2.0749452	1.7966259	0.015502215
-0.029454697	0.8126159	-0.17483482	-0.3240194	-0.5242785	0.78686756	4.6882176	1.2052691	0.27262497	0.58469814	-0.44514355	-0.74958986
-0.16778901	2.7079015	1.8757789	-0.15778781	3.2787507	-1.6291839	-0.997683	-0.70634466	1.7487506	1.1504892	-0.21377897	0.26208556
-1.1107053	1.8513275	1.7839081	-1.4542873	4.903355	0.77089024	-1.6351888	-0.5321048	0.9092204	0.7319584	1.3711036	-1.8920999
2.497483	-0.68321115	0.33630714	-1.5452104	4.4254704	-1.2193177	-0.7381209	-1.6992731	1.2377659	-0.34909317	-0.49524927	0.3233984
1.5849692	1.8822256	-1.0350976	-0.46223024	1.5811993	1.441759	0.3223266	0.23116906	1.4278997	0.19427241	0.11801095	0.51226336
-1.9172184	0.99831176	-0.36361742	-0.20540275	-3.9635234	-2.157513	2.1908174	0.3994266	-0.8893128	-0.028752564	-0.11061349	0.94963795
0.7432446	3.2319446	-1.0715873	0.91638875	0.22485101	1.671388	-0.08852381	1.801626	-0.684551	1.1550444	0.4083801	-2.3569129
-1.0354867	0.52915305	-1.9741808	-0.103871055	-0.7638673	0.87751514	0.1417427	-0.40020156	-0.012669368	0.13671419	1.6452711	-1.0160289
0.17520207	3.2371886	-0.02810525	0.05987288	3.6459713	-1.6676227	1.0308667	-1.3551867	-0.4651835	0.23695065	0.6848099	0.26560864
-0.4060478	2.7127836	0.49328816	0.4157662	5.5556493	-0.8240081	3.140586	-0.38822377	-0.08903841	0.19261535	0.3126348	0.12911366
-1.1196877	-0.08605298	0.5747057	1.0262055	3.31203	-0.5924539	2.0922692	-1.3100005	-0.6014835	0.39035672	-0.15036127	1.3249015
-0.32465407	-0.24174406	0.9023577	-1.6158358	-1.3333905	-1.0141629	-1.8535254	-0.66915	-0.4740493	1.2407643	0.04679503	-0.029319094
-0.56545883	4.4305162	1.4986981	-1.0465088	0.60422295	-0.42639685	0.55692536	2.4194381	1.0542785	-0.13883863	1.2630645	-0.8451472
-0.18951742	0.6301496	0.70789266	0.25511694	0.9426077	-1.5147071	0.841674	0.60637295	-0.012630739	0.42668325	0.11403906	0.50972986
1.1039605	4.8513494	-0.58324635	-0.764054	-0.4820795	1.7644359	-2.3714488	-0.8959413	-0.6765082	-0.22044975	1.1590834	-0.18227705
-0.48923093	1.2247143	0.7357788	-0.55244166	5.852347	0.11556842	-0.18661806	-0.8804001	-0.54033554	-0.6008668	-0.18017876	0.30498356
0.07989108	0.8905505	-0.7447744	1.0717622	0.88273406	-0.5878487	7.589043	1.6442598	-0.4185422	0.39306405	0.46086204	0.35980427
-0.48970678	1.5463964	0.35259894	0.26887643	-2.8526602	-0.103947096	3.3958025	1.2827678	0.20439298	0.41824582	1.141096	2.3448358
-1.1064754	-0.2880972	-0.7174946	-0.67584395	-0.51160705	-2.1422982	0.48284107	0.08160103	0.73979616	-1.6662503	-0.4259332	-0.332262
-0.5770507	0.5677601	-0.5515623	0.39351216	0.43937773	0.33464947	7.946335	0.1965721	1.0029495	-2.7950594	0.69888264	-0.1016112
-0.07801657	1.1737497	1.6094822	-1.2702059	0.042106364	-1.3796133	-0.753077	0.1609138	-0.70945626	-0.6119363	-0.881595	-0.72854155
0.18356942	2.1552498	1.2698597	0.91018564	3.40396	-0.21745883	1.9772708	0.7520153	0.10782843	0.3102393	-1.7031187	-0.2943506
-2.4116333	-0.24538791	-0.1226961	-1.5147947	1.4267997	-1.7312651	2.0877042	0.96371555	-0.5252318	-1.4405	-0.6194478	0.6151075
0.16012739	0.16024168	1.2129759	0.15077662	-0.49073362	0.70374614	0.8441255	-1.1865122	-0.5693305	0.75152534	-0.22903049	0.26801518
1.8805791	10.450496	-0.9065175	-2.0822613	7.490267	-0.8284042	-0.21407942	-0.8713488	0.8618262	-0.9369081	-1.5773749	-1.0971563
-0.1432873	1.6176878	1.6976922	-0.48981196	-1.1391424	2.5364776	0.31360713	-0.6165614	0.027457628	0.86764205	0.6021928	0.22795542
2.1385698	-0.9411585	-1.111208	0.7361006	0.11690433	1.3169043	-0.12305678	0.2556352	-2.00088	-1.5895953	0.8989697	-1.1945411
0.049249455	2.4372265	-1.1566149	-0.725659	4.1513414	1.0851644	1.3601755	-2.077366	0.24583815	-0.09776057	-0.39602217	0.65621805
0.13118936	1.4364082	-2.3611495	-0.73466516	1.4083433	-0.5335309	0.3389486	1.7149138	0.412455	0.1026403	-1.1547949	-0.65058136
-1.0088967	-1.0489326	-0.7261435	0.4165305	-0.99138486	-1.4660887	-1.9444188	0.59882563	-0.06786896	1.4587654	-0.9253898	-1.4717916
-1.531604	2.335902	-1.1410387	0.6385911	-0.3722885	-0.9055241	4.923351	0.44272393	-1.5770687	0.5966549	-1.4494727	1.4111198
0.06695903	4.7766647	0.9678232	0.95693064	-0.6096338	-1.4185382	-0.1940889	-0.41408595	0.5340394	-0.043642353	0.6714278	-0.9726334
0.5039187	0.083409324	0.4815496	0.4071814	2.2116973	-0.009540525	0.49377412	1.2371906	-1.0838063	-1.5584922	0.5769227	-1.7482921
0.24517332	0.3453508	-2.409951	-0.98155767	5.5350585	-1.5062985	-1.448854	0.124005325	-1.0811535	-0.39121988	-0.9813448	1.2191163
-0.57103014	0.32192078	-0.8517259	0.30979636	4.486003	-0.39501745	3.8110795	-0.89322424	1.7522358	0.5148904	0.043795113	0.6242266
-1.366577	4.605057	-0.067963466	0.19716334	3.7673035	0.26906717	5.7734866	0.054779567	-0.92808867	0.33159846	-1.0117997	-1.3646319
-0.7822169	0.6811624	0.52231634	-0.45346352	0.48642433	-0.21943219	0.532874	-0.86274046	1.071853	-1.136994	-0.9170541	-0.36161172
-2.024327	1.035006	0.5475419	1.2359304	0.271145	-0.7899561	-0.6298576	0.85463864	0.38578838	0.9190309	1.1292497	-0.8446197
0.10156574	3.7193418	-0.45668322	-0.053330187	0.42217267	0.59695584	-1.5548805	0.29735845	0.022389272	-0.82070404	-0.54085153	-1.423499
0.7101276	1.7455244	-2.4697223	0.56143105	0.7127382	0.7076709	3.0135627	0.9015561	-0.574905	0.5116375	0.00015466144	0.28585434
-1.1106782	-0.7672528	1.2116961	-0.04894431	2.2180948	0.47904092	5.262641	1.6117834	-1.2278954	0.5829125	-1.4494617	1.0257783
-1.8293785	0.8395554	-0.956544	0.47964627	1.8764354	-0.19306621	0.018049866	0.4461752	0.33914155	2.124239	-0.40394157	-0.5663416
-0.7136351	-0.1286154	-1.9420067	-2.1349828	1.4408758	-0.19042096	-1.1245903	-0.45338172	-1.744865	0.08618153	1.4715832	-0.22985645
0.004747577	0.7309321	0.57445854	0.73580486	1.1667	0.77947754	-1.9865756	-1.6390446	-1.1203871	-0.8489011	-0.38022044	-0.3777645
0.29119498	0.136342	-0.962543	0.6596915	0.27702433	0.1050735	3.0635788	-0.61923563	-0.689695	2.7819717	0.7766966	0.31493303
0.025691092	1.4534625	-1.1501154	-0.5656742	0.42067862	2.2178655	6.112818	0.931471	-0.92329663	-0.3326654	-0.15992276	-0.40871963
0.19681112	3.116356	-1.5490036	0.9862228	3.6007953	-0.43714613	-0.09132291	-3.0814164	-0.8974044	0.8587617	0.9448941	-0.46627483
-0.59692323	-0.04874308	0.7038122	-2.002597	-0.7291579	1.2746313	1.1187308	2.161898	-1.0346354	-0.49119794	1.0851318	-1.9775788
1.198096	-0.32315624	2.867097	1.2783177	6.637602	-1.552401	1.7523068	-0.21988007	-0.27334812	-0.5451277	0.5721643	-0.5439356
0.9090443	-0.98541355	1.847549	-0.016588852	5.84916	0.25307244	-0.0030556184	0.5706403	-1.1118242	0.19370198	-1.2380207	-1.6822175
0.21025743	-1.7183416	-0.7409896	0.06709038	-0.8508947	0.35718215	7.867389	-0.79949826	1.3582239	-1.9134659	0.5771897	-0.9399516
0.9709221	0.7109641	-1.3600409	1.6039144	1.9390366	0.2104026	5.4470572	0.75683004	1.3584213	-0.5277472	-0.1908706	0.17052826
-0.08341928	0.87846804	0.84706956	-1.5258216	1.1407797	-0.21446034	-0.6074144	0.3652405	0.39148322	0.1809828	-0.1715881	-0.5316889
0.8221514	0.20972174	1.3998518	0.08424388	1.9164196	-0.026551288	-0.0013575554	1.8177593	0.5664575	-0.23128846	-0.17667407	-0.11688842
-0.56958354	4.0283895	0.7524203	-0.60786855	3.4732747	-0.58011425	0.583531	-0.13248608	-0.93672985	1.1524843	-2.952723	0.31930748
-0.46793872	0.22464767	2.6568804	-1.0813674	1.5190564	0.7292658	0.2294901	-0.7267438	-0.6477952	1.5894682	-0.34627688	1.3712707
1.8983148	7.89192	1.3535864	-0.9740257	0.5046206	-1.9630327	0.28957835	-0.7521102	-0.2604042	0.6452409	-0.90033096	-0.96693933
0.010235311	5.2120953	1.0220177	2.5949497	0.7440916	-0.65156263	-0.31030297	-0.39342147	0.6185243	0.053040497	0.44938144	0.91097534
1.7500912	5.565859	-0.6333152	-0.523628	-1.9266568	0.26399216	-0.85392857	-1.4086266	-0.772565	-2.3143234	0.5227211	0.66459227
1.3253177	2.6067073	0.27873844	0.8159801	-0.29796863	1.021728	2.1085813	0.1336698	-0.29169792	-0.2585362	-0.015315859	-0.4673363
-1.2879937	1.4837042	-1.7248726	1.1452154	0.49444863	0.106322736	0.05336734	-3.0162158	-1.3490738	0.81601036	-0.91606617	1.0106645
-0.51912814	0.77478313	0.46884167	0.10687223	1.1322304	1.3518007	2.1861105	-0.40748048	2.0842316	1.0890408	1.1306763	0.70279264
0.78737	-0.074470825	0.24813677	0.43900108	6.4882345	0.36738372	-0.7373364	1.3768016	0.77780837	1.0285097	2.500128	0.039171383
0.1767705	1.2140155	0.66881394	1.0156939	2.3441155	0.47682148	4.0873404	0.9233369	0.21075353	-2.2362778	0.37862653	0.62139374
1.4135976	-1.9269577	0.22575639	0.3728635	-0.011146307	0.45250216	2.3070555	-0.503038	2.167549	-1.0829035	1.5915892	-0.19328134
0.16203567	2.5807261	1.7137461	-1.8649358	3.1309242	1.8372155	1.9012953	-0.7514232	1.2552866	0.12877169	-0.64995587	-1.8375225
0.93275267	0.8151614	-0.850932	-0.11334841	-0.6162865	-0.04838043	-0.72167367	0.5690571	-0.48691434	-0.3870931	0.22339065	0.7954549
-0.031094154	-1.148697	-0.57084405	-1.231589	2.233276	0.7306676	6.6912236	0.36797276	0.08017475	0.961714	-1.1072823	-0.13330463
-0.7847101	-1.1380348	-0.086985916	-0.7304145	3.2932405	-0.43503958	-2.5666041	0.102087855	-1.9910123	0.41006505	1.7454967	-1.6350186
-4.203038	7.4225736	-0.5393702	-0.18558635	6.3696475	1.5254313	2.5701818	-1.1364157	1.6347569	-0.2718073	-0.6699364	1.1445633
1.3575693	2.7161963	0.30807227	-0.7509969	1.3297024	-0.06192283	-0.23656791	0.14995728	-0.66644084	1.3417886	-1.1990066	-0.8305895
2.0870347	7.8706503	1.1410855	-0.29820997	3.584099	-0.86130494	1.2376692	-1.534867	0.18790318	-0.7912126	-0.087134875	-0.48939386
2.077585	8.06296	-0.7827395	-0.12617193	-0.50091934	1.1207001	-2.117498	-0.19755143	-0.437929	1.328461	0.36820358	-0.63737714
0.009704236	7.512486	-0.8502069	-3.0511572	1.6724371	0.27727413	-0.90643734	-1.8756961	-0.80531263	-0.28331408	0.6095063	-0.98427224
-0.11998244	1.0965568	1.1976606	-1.4610739	1.917116	0.8801605	-0.46074352	1.127939	0.90104264	-0.7630232	0.5178322	-2.16734
1.1710467	-0.8985728	0.55426514	0.04863557	2.4456458	-0.7941483	5.211555	1.0246353	1.5631665	1.3656347	0.04242759	-1.0924462
-1.5067743	0.06237203	-0.038334887	-0.5526	-0.70244163	-0.34019127	1.2271307	-3.2496703	1.3399801	-1.9582295	0.66585034	0.07384108
-2.5642686	2.0733616	0.007546162	-1.1503761	3.0211463	0.25565156	0.043861747	0.22152929	-1.0119413	-0.62582463	-0.42864352	0.20718794
0.27041075	0.9275662	1.6513485	1.2584935	5.540094	0.27997702	-0.76676375	0.73219943	-0.3207991	-0.65780294	1.2164683	-1.875565
-0.017602416	1.9795022	-1.1330049	-0.01830944	6.094255	1.537105	1.0023098	-0.09449179	-0.3317955	0.58405	-0.20106056	0.8541353
1.0118889	1.6065686	-0.43403515	0.04918383	1.3113787	-0.2078925	0.120889425	-1.4067076	0.45862052	-0.44489372	-1.7429829	0.06670594
-1.20327	4.2854376	0.43472964	1.0945905	-0.8375712	0.049301837	0.4091043	-3.0921402	-0.82210463	-1.2226005	1.7474723	0.90059954
0.3241449	0.4866838	-0.398135	0.98371464	2.0901062	0.8225874	5.949453	-3.6490574	0.55119693	0.9321768	-0.098853335	0.030964607
1.4555485	-0.15990305	-0.9784989	-2.1092117	-1.3583704	3.083194	1.2182728	-1.3091108	-0.3968013	-0.5752237	0.32258314	-0.40744948
0.30427387	0.9949252	0.28552026	-0.7868224	-0.6013437	-1.3450229	0.3839476	-0.16929352	0.64625865	0.0990081	-0.1220868	-0.4917301
0.05946204	1.3337007	-0.27894288	0.6078191	5.004526	-0.43459666	0.4527226	-0.40718976	-2.1795826	-0.063468955	0.70313174	-1.0512451
1.6792369	0.13934757	0.76080513	0.3441813	0.05720599	0.87818205	7.8297415	-0.3603933	0.41706017	-1.1295552	0.5519982	-2.436456
-1.245692	3.6135116	-2.5512605	0.061081406	-0.7648176	0.30648005	-0.6743055	-1.1997745	0.13336623	1.2218857	0.88017344	2.0448282
-1.7599704	2.9945126	0.8529515	0.0707526	0.91604674	1.1013615	4.7498827	-1.2718753	-1.4710593	-0.40501088	0.48107767	0.35099527
0.5248792	-0.41135147	-0.5289718	0.15328509	3.3845391	0.73879695	1.795232	0.42545044	0.8566182	1.8684676	0.06144013	0.36737654
0.6811131	-0.25004476	2.6357713	-1.711268	3.266547	0.52674514	-0.7326245	0.39868668	0.29951945	-0.51972264	1.0016819	0.7679805
-0.5460393	5.299663	0.4115435	-0.7344339	9.0241995	0.45367923	4.37413	0.08544433	0.49247813	1.4435215	-1.2249372	2.0217216
-1.0642927	4.3954244	0.17340448	1.3560058	12.032886	-0.31674764	2.93322	-0.95004445	0.59108555	0.43408477	0.005103448	-0.19905311
0.2748278	-0.995462	-0.06387634	0.24060877	4.875968	-1.565822	1.9998271	0.08155565	0.28244403	-1.8042253	-0.8960401	0.50231546
-0.9052443	2.9557703	0.8463551	-0.42659554	9.349477	-1.1805764	-0.11225271	-0.8126529	-0.25007156	-0.29423094	1.5999019	-0.042869717
-0.40361655	4.337616	0.14649737	0.18917537	1.0668967	0.18829149	-1.9382854	0.5439564	-1.6573769	0.4621504	0.8017925	-1.3668202
1.5924541	-0.083900504	-0.29072958	-1.8505611	0.85635936	-0.10473416	0.034565844	-1.5044832	0.05515606	-0.31126496	0.523644	0.64062667
1.3301884	4.7426467	-0.20851262	1.186215	4.3359737	-2.672658	1.5774312	0.40853202	0.30231497	-1.2589837	1.400027	0.7820864
0.34383547	0.38974297	-0.76330906	-2.619573	-1.0767355	0.40271503	5.3199444	-1.0819528	0.48028788	0.37087297	1.2188988	-0.27799857
-0.15619804	4.2768865	-1.6753767	0.31909245	5.3065434	0.0077539454	2.4523048	1.387601	-1.0680531	0.19123502	0.6116165	0.37890735
-1.224861	2.1544948	0.079726085	0.14902557	6.492223	1.3064119	0.25804567	0.7795407	-0.84349346	-1.7017719	-1.7393373	-0.37029088
1.97498	1.4167583	2.4273534	-1.0645131	2.4952977	-0.06476077	3.7100627	-0.8096346	1.0581807	-1.4610722	1.8951151	-1.4607021
-1.2156006	0.20627733	-2.536198	0.16150132	0.16287595	-0.34283736	-0.8037655	0.8655273	0.15582523	-0.12927437	0.115885064	-0.6209404
0.08096364	2.1323159	-0.37352872	-0.23473054	-0.36604863	0.5798831	1.5187045	1.5614644	0.5405989	0.63382006	-0.9632841	0.7818671
1.0512954	2.2703798	0.87982315	0.49678707	-1.1143879	-0.6963126	-0.14488691	-1.4804118	0.61129194	1.6575968	-0.7280157	0.5342007
1.2731053	5.7674403	-0.8924718	0.4685412	-0.8109698	-1.0336859	0.017633786	-0.30388552	-0.20808761	1.926372	-1.0471983	0.8746254
-0.8705454	0.80990094	1.0921222	-0.09258892	-0.4288565	-0.5548895	-1.732104	-0.0010670205	1.042537	1.56871	-0.9418857	0.77372986
0.6422597	-0.037231468	0.73821324	0.3839834	0.7967646	0.60269994	5.058735	1.4253546	-1.2414434	-0.56565857	0.61135286	0.58381134
-1.1681194	0.64876115	-0.17887582	-0.6458231	3.1909475	1.053276	0.30895492	-0.45350954	0.23810494	-0.4261724	-0.8435311	-1.17306
-0.7283969	2.030949	0.7116657	-0.6870633	2.0355468	0.52855766	5.072705	0.5254766	2.0696163	-0.021602528	-2.3260775	-0.17157027
0.8500698	-0.50968015	0.5031093	1.2945024	0.80766773	-0.5733041	-2.0107498	-0.4624807	-1.7904456	2.3876264	2.0213935	1.8914704
0.17578612	2.3725395	-2.4862335	0.4925957	6.264411	-1.2161951	-0.5925438	-0.91858184	1.2555283	0.7881529	0.77460504	-0.9150535
-0.06454443	-0.2488623	-1.1509835	0.2766489	6.586485	1.3769214	1.1370912	-0.8428013	0.0016086813	-0.587669	-0.62931734	-1.0392481
1.8622179	1.3769053	0.61916655	1.3726238	2.315531	-1.1623487	6.642204	-0.39957792	0.49893898	-1.2062463	-0.86409515	-0.7139571
0.26891375	-0.5819777	-0.7490983	1.4349911	1.2042911	1.4481848	-1.5996277	1.7388564	0.2525159	0.043580525	0.4572195	-0.38070887
-0.3724886	1.8874673	1.3328441	0.4170647	3.2710755	0.091447	0.4886644	-1.9287134	-0.8149327	0.61327577	1.9895214	-0.79170406
0.82601553	0.3719212	-1.8737794	-2.0350897	0.51302093	-1.084222	-1.112801	0.79970765	1.209272	-1.4850042	-1.4987142	3.208374
-2.1913996	1.417731	0.85521334	0.28349376	1.9096706	-1.200209	0.5976285	-2.0427485	-1.0466654	0.5497498	-1.9834952	-0.93886995
-0.819165	0.20021714	0.38049355	-0.27712002	-0.2197519	1.5359535	1.6480373	-0.6821196	0.09940681	-0.78094095	1.0105655	-0.15576272
-1.0816576	2.0561132	-2.352338	0.4406385	1.1211559	1.0417044	0.96709967	0.8346178	0.53438556	-1.2715962	1.9388111	-1.4108855
1.0040278	-0.10890019	-1.1620746	-0.23003662	1.8703523	-0.8224622	1.1168078	-0.5919107	-0.42012534	0.38565475	-0.06531058	0.4905814
-0.7288623	2.4412246	-1.3972372	0.18486549	4.8583264	1.3841017	2.0253792	0.6714254	-0.44150227	0.46371794	-0.37177306	0.0871948
-0.0074159172	5.2805195	-1.0823381	0.78510326	10.389129	0.33792642	2.0902271	0.29440507	-0.17670754	0.68095076	0.36128756	-0.6811488
-1.3118519	0.5170245	0.80176705	-1.7022052	1.7821718	0.2946816	3.8504448	0.06950543	-0.41021946	0.5626144	-0.6538874	-0.32554746
0.84893364	6.4565434	-0.7786546	0.549843	0.034068346	-0.4813814	-0.83887935	-0.58675015	-1.5094352	0.28498024	-1.3705297	-0.6204861
-0.88414097	-1.025791	0.019224023	1.9455117	-0.5178081	-0.43989265	5.228894	-1.2500727	1.784267	0.057016123	-0.5511399	1.4904006
1.0363915	7.0981402	-0.7958826	1.6969647	1.8299576	-0.4502031	0.21406356	-0.39921564	-0.08889677	1.8330747	-0.64057183	1.1177596
1.163884	1.9746053	-0.0817932	-0.6701416	4.179985	-1.8862687	0.58017063	-1.2291073	0.4482818	0.0790389	0.34605134	0.01009808
-0.056721408	1.582301	-0.39090684	-0.8402023	2.043799	-0.7528275	-0.35718086	0.01554088	-1.9125203	1.5744454	-2.1642988	-0.064100355
0.8080706	0.31550872	-0.15580857	-0.65646964	0.034442246	-0.26312974	0.12903917	0.7671053	0.019466989	1.3166913	-0.09501744	-0.8594269
0.8121479	1.1896813	-2.0155187	1.0226864	1.1519188	0.38247952	5.6732817	0.31856182	-0.8160593	-1.7038239	1.4627904	-0.31011656
1.1541547	1.2338623	-2.4840944	-0.28286445	2.1912081	1.1001662	1.1412456	-0.39615524	1.7531615	0.27090672	-1.192976	-0.9316473
-0.5096394	0.26033407	0.78381586	0.08029452	1.8559546	0.6703257	0.7174893	-1.1935987	0.5077924	-0.15215234	-0.14047366	-0.776773
0.12531763	-0.045372456	0.20931967	1.5022049	1.7594082	0.43988588	1.4533486	-0.78295386	-0.8879196	-2.673441	-1.0540435	-0.30604798
0.13736756	-1.8843733	1.0052377	-0.8286193	-0.26271975	-0.89957225	-0.81255907	0.6409859	2.1628466	0.43177196	-1.133851	-1.1935605
-0.019839061	-0.67435426	0.11863828	1.9099039	3.8334816	-0.07055911	1.9242296	-1.7555387	-1.1968607	1.3522819	2.1034758	-0.23036075
-0.88298017	0.5589091	-0.9646464	0.6600286	1.5248585	0.96677184	1.0966351	-1.718477	0.28549302	0.9843647	-0.5187621	0.94353974
-0.8822818	1.4654019	-0.8158897	0.13982286	5.272135	-1.1863351	4.683266	0.16402565	-0.14665256	-0.59161955	1.9486442	1.2461264
0.38632086	0.61244595	1.2704018	2.9409251	2.084262	0.13758753	5.766351	0.01067924	0.286838	1.4775535	-1.0066022	0.093340546
0.33947682	1.2053148	-0.5329418	0.048125237	5.3917375	2.053737	-0.3627442	-0.635817	-1.4037272	1.4924837	0.8487255	-0.109770186
-1.0844461	0.29506016	-1.5765128	-1.0960418	2.8399918	-0.56822896	6.4069443	0.2187203	-0.27322072	-0.38920784	-0.44458923	-0.92696565
-1.5821756	-0.43419158	-2.5744293	0.7553948	-1.1048043	2.6335702	1.6980563	-1.9829068	1.6745341	0.4034165	1.830169	-0.17837201
-0.92728674	2.7330027	-0.01900623	2.6642795	0.64919806	0.89042634	-0.050103478	0.12870981	3.0213945	2.7441516	-1.4528306	2.3489437
-1.8746656	7.504551	-0.05244879	-0.1087235	-0.112996824	-1.1146606	1.1039071	-0.5221457	-1.5674634	1.3069901	0.71930915	-1.2714833
1.0064508	-1.5953311	0.94306374	-0.5376038	0.18893671	0.5835724	7.4077888	-0.7651046	-1.4719596	-1.5353383	0.5107026	1.530714
-0.229552	-0.43594915	-0.35808918	0.70909417	1.3004144	0.74326986	-1.5712429	1.4934326	-0.47425076	-0.062678665	0.29104722	-0.12546812
-1.3557006	-0.64399403	0.2285585	-0.15484847	5.854328	1.220909	2.1815085	-1.0811015	1.7925553	-0.55792934	-0.49226376	-1.279522
2.47797	6.1688766	-0.71027815	-0.87148803	-0.37200913	-0.21531028	-0.17401922	-1.1054552	-0.86911565	-0.65698713	-0.321155	-0.15685746
0.34370267	-0.49128965	0.4219163	0.18681438	0.7438027	1.3594031	7.198677	3.0389245	-0.5508558	0.3248185	0.73318577	0.6778832
2.2465954	-1.5968862	-0.4719395	-1.0263346	-0.549281	-1.0394801	5.3636684	0.55655223	-0.6172168	1.6222047	1.3206428	-0.048528835
-0.6846611	-0.09344513	-1.7220813	-0.5416945	-0.17000651	1.0249207	0.8860281	-0.62200254	1.1374594	-0.7898985	-1.4226495	1.1949728
1.2513663	6.253189	-0.35222474	-0.78860533	-0.4043579	0.5681464	-1.3088415	0.3419851	0.89108175	-0.44173148	-2.1915357	2.49389
-0.17973083	-0.9369404	-0.20652652	0.82804596	-0.8628258	-0.7048169	4.369177	2.0826623	0.07532871	-1.0565075	-0.06147399	0.77257395
0.88107735	0.23487958	0.86004996	-1.2418278	0.4225068	-0.7710944	4.503725	-0.22188567	1.0540998	-1.2655413	0.6337236	-0.1485761
-0.20259899	-0.37476644	1.1502188	-1.0540695	4.7017994	-0.310975	0.9962245	0.2016855	1.2794458	-1.3745112	0.44687697	-0.84252775
-2.872151	0.042871714	-1.8755038	-0.23247802	3.5365324	0.43599215	-0.2861642	-0.514294	0.03847546	0.7932695	0.64763975	0.72424585
-0.6442826	0.17768826	1.2276605	1.5329809	0.36647844	2.552681	6.1795244	0.67786366	-1.1742041	0.37698597	0.5156715	0.73434764
-1.3077742	2.113483	0.044432633	-0.69601434	-0.24056983	-0.47448516	-1.8884	1.0298598	-0.53859293	0.5304524	0.23855793	2.5561562
0.2497294	1.3570756	-0.6597025	-0.014182484	1.8580481	-0.73203367	-0.85252035	-0.96861947	-1.4387242	0.5893252	-0.031119253	-0.6214327
0.81529254	-1.5520352	-0.5684484	-1.5555725	1.1273072	-0.61002547	6.3894296	0.5921809	0.81225777	0.4931502	-1.1664811	0.3893498
0.048123255	-0.59615797	-0.36123395	-1.0989636	0.35638857	1.6653823	-0.38541198	-1.0422968	1.5889673	0.06724181	-1.1181129	-0.51034087
-0.9520914	-0.31852296	1.5605799	-0.1796151	-0.044190586	-0.8125449	-1.4333147	-0.042116385	0.87137717	1.2225288	-0.6149232	-0.14596154
0.37028897	-1.3884163	1.0500634	-0.50224173	3.662226	-1.576211	-1.7378421	2.4069765	1.6751286	1.1921656	1.2207117	-1.4580226
0.8340078	2.2121506	0.4861291	1.4522219	5.974788	-0.82792926	2.1883607	-1.3330926	1.476494	0.26555946	-0.5510344	0.8487131
-0.32109922	2.2353525	-1.3248392	-0.6498105	0.73033375	2.3144927	0.046880625	0.33738565	-1.4371649	0.18267848	-1.1675313	-0.79839873
1.6154807	2.522102	-1.1937479	0.56645405	5.0987387	-1.1019465	2.91897	0.58551323	-0.100078166	-0.05884603	-0.7172813	-0.97072625
0.3361194	-1.081446	0.3108807	-0.18069442	1.8012077	1.0878135	-0.78557557	1.228359	0.64672756	0.2250198	-0.9567626	-1.1244793
0.6876857	1.1456497	0.97219354	0.50610965	1.2801232	1.4689337	-0.36254883	1.5130534	-0.49898666	-0.286301	0.50741255	0.05690712
-1.0619029	5.5414224	-0.4651087	0.5425297	-1.2631526	-0.93720037	1.233723	1.2807516	-1.1593162	-0.51015794	-0.80930865	-2.2174673
0.06358447	2.130034	0.20743535	1.7666967	2.1915488	-0.58858013	1.9942535	-1.2674308	-1.2208445	-0.8749713	0.5906352	2.3949478
-1.2162286	0.4546322	2.2836115	-0.66668516	-0.51838493	1.4669582	1.1730574	-0.38772026	-1.1809328	2.3556938	-1.4124144	-0.22695926
0.29108796	7.675128	-0.8317211	0.50395954	1.1969162	0.29422536	-0.3283485	2.2919648	-1.0911548	1.0297828	-0.49214202	0.52149683
-2.0808895	-0.7379295	0.034948897	0.641875	0.10093612	0.793662	-0.41275206	-1.7990814	-1.8718992	-0.72835964	-0.48481336	-1.3219522
1.0996071	4.6721716	-0.329762	1.1195344	3.3244576	-0.3019889	-0.17535985	-0.30756998	-0.29140845	0.4290359	0.17115766	-1.4612142
-0.058031276	-0.07538144	-0.16605532	-0.4131682	2.31432	-1.0120105	3.3918872	0.08312286	2.1999996	-0.22368786	-0.9350459	-0.6087387
0.42735204	-0.5279204	-0.8057494	-1.5864347	0.25747532	-1.429983	5.0393915	-1.4408823	0.35943028	-1.4571257	0.50513935	-0.41765517
0.4921334	2.4097548	0.98922074	1.271886	0.37092382	-1.0341958	3.2380743	0.30898994	-0.25749114	-0.23133169	0.93769884	-0.35147703
0.5371357	4.834238	1.5392776	0.7409347	0.5508419	-0.43069515	2.023773	1.2031906	0.8273359	1.0322113	-0.357944	0.85502267
-0.55411667	1.06602	-0.5552298	1.1683693	4.0267057	1.4304061	5.8351417	0.8820948	1.1630015	1.2046815	-0.32424554	-0.90465856
1.504758	0.9314219	0.56000197	0.9141794	-0.33756322	-1.0081289	2.1134887	0.5488377	-0.37621343	1.2033548	0.02988699	-2.5584853
2.207753	3.7054992	0.42261237	-0.44740012	0.6954461	-0.44322735	2.2338903	-0.7038938	-0.16321148	-0.32668912	1.081014	0.6078795
0.07109605	4.934604	-2.2843895	-1.2032382	0.25314188	1.7574016	-0.6149394	-0.15785746	0.59140426	0.3429954	0.30919027	0.23938547
0.19278942	-1.0307918	0.24169025	-0.43533486	5.7953887	0.21446304	-0.37311038	2.6690345	1.1660745	-1.2839099	-0.2552166	0.2880853
0.3768679	0.77592397	1.2809819	0.5871534	-1.5937792	-0.19582145	8.382599	0.75118315	-1.3493327	0.5550698	-0.63074964	0.22719432
0.3547016	1.5134909	2.1965256	-0.057214074	1.4264975	0.56426805	0.4770851	1.1017802	0.13406564	1.0818344	2.3540218	-2.1878011
-0.27603227	0.8582478	-1.3340427	-0.63305384	4.97653	-1.0169979	-0.44953626	-0.81622016	0.32309836	0.6706866	0.15183643	0.44295543
-0.07124713	4.5967126	-0.22900389	-1.6134552	6.7061305	0.8071796	1.036439	-2.2352223	1.2187151	0.7584816	-1.8294849	-0.23198597
1.5750438	-0.06787225	-0.69563824	0.10253854	1.5271623	0.90819556	0.6183298	0.21442543	-0.079223834	-0.31586862	-0.917739	0.74616706
-0.0544185	2.1070223	0.1476892	-0.23372883	4.030488	-0.42734334	2.4924612	0.030932399	-0.91662854	-2.0602493	-1.5593956	-0.5958096
-1.1300431	0.89278	0.48571497	0.104124025	2.128027	-0.7635632	4.8604527	-1.3881143	-0.7405601	0.37097993	-0.3723939	-1.0981965
-0.905775	1.4723678	-0.7998612	-0.89517576	2.2649913	0.16102575	1.5308838	0.51719046	0.04324945	0.7647275	1.0370361	-0.923197
-2.1956005	-0.32007527	-0.34640455	-1.7235895	-0.99376667	0.36592516	1.076017	-1.5348614	-1.1552558	-0.04372486	-1.426575	1.5814594
0.34109673	0.9270622	-0.25606665	-0.71457154	1.6867403	1.4155095	3.4271865	0.45778787	-0.7002453	0.6623489	0.63544977	0.4307491
-0.26497415	1.711566	-0.32880968	0.1032477	0.05052638	-0.7124296	2.1847663	1.2182606	-0.32335836	-0.86562735	-2.2731895	-0.35935107
-1.8879464	0.15519677	-0.31808946	1.0897704	0.12861887	0.50814617	0.56886864	-2.2788475	-1.5318955	-0.7433037	-0.43481794	-1.9205674
0.049580522	6.6501236	-0.12180647	0.048556555	-0.77313685	3.5664992	-0.6258081	1.5755712	-0.9615912	-1.7655411	0.7877105	0.1707344
-0.6326236	0.399056	1.2720978	-0.08878875	2.0330625	0.16581061	5.3975544	0.8833304	-0.06944135	1.5988427	-0.56445134	0.51243925
0.9737732	2.1089547	1.5631262	-0.6179646	8.105491	0.01700456	-0.72975886	2.7494373	-0.20044348	-0.48747206	1.442977	-1.6663395
-0.48656777	-0.601685	-0.30114275	-1.6744213	-1.135044	-1.8979508	6.8864655	0.11695517	0.18368176	1.3727611	0.39980212	0.9797006
2.2455823	0.06467284	1.5833716	-0.3229118	-0.09078146	0.62124264	2.5186312	0.7589706	0.19823441	-0.42686942	0.2893	-0.08049466
-0.7522674	0.69733405	0.39056528	-0.8493189	5.008178	-1.5935426	-0.38366216	0.49328837	-0.12717213	0.7021237	0.48000622	-0.358098
-0.74665284	-1.7851528	1.3815433	-0.733535	4.3941975	0.0064208857	0.62198234	-1.7392607	-1.3026932	1.171627	-2.594769	0.16316792
-0.981712	5.0461617	0.114873014	0.41146037	0.16338849	0.55460864	0.7133044	-1.6279156	-1.2086828	0.60946083	-1.9615722	-1.7746947
-0.8841344	0.92975324	0.83041155	0.7059479	0.5354174	-0.44881463	5.227898	0.04785406	1.2055074	-0.35987392	1.1143304	1.357947
-0.16790587	2.4273033	-0.61404854	0.059345074	2.837043	0.03934549	0.43434295	-0.82565325	-0.9020167	-0.022402415	0.77244145	-0.09415681
-0.20883344	0.5961898	-0.9289482	-1.340054	1.1136715	0.8214878	6.4717436	2.0362856	-0.2627103	1.4489719	1.4081167	-0.13919035
-0.75603014	1.5424701	-0.82686096	-1.0550115	1.930676	0.36166352	1.6732175	1.6751745	1.2646463	2.3121428	0.5906739	-0.111290626
-0.6290126	-0.062661886	-1.9689587	1.6322136	-0.16341925	1.2085757	0.95947325	0.21174388	-1.6024888	-1.090878	1.8866634	0.9790023
-0.15897317	4.9696217	-0.33836502	0.83805615	2.3897498	-1.3314263	0.5917599	0.8155954	0.051220123	0.2608297	0.23097295	0.38483915
0.13320115	0.31243977	0.5682862	-0.9187118	1.5426191	0.18458405	4.737756	-2.4319453	-0.19620907	0.15349706	0.57515335	-0.61721665
0.22646962	0.7949401	-0.38643587	-2.1371799	1.5439289	0.34516543	1.5083463	0.79853255	0.6175216	-1.6871403	-0.73362887	-1.0381936
0.34387636	1.4840465	0.05485334	0.6906758	2.6651077	0.13170703	2.1361113	-0.42624304	1.903006	1.3658051	-1.2155881	1.4469659
-0.69973254	2.5059118	0.9929832	1.6218559	0.59710336	0.39010265	6.23354	-0.6212728	-0.40057403	0.16655879	-1.1214887	1.8815433
0.15427044	5.5904818	-2.8325286	-1.4626281	0.65475255	0.6267236	0.087529756	-0.121385366	0.6006483	0.5617541	-0.22815137	1.8022097
-0.725066	1.9689019	1.5113064	-0.035497244	2.8317554	-0.4780536	0.42895904	0.36354682	0.38064075	-0.5935113	-0.82190603	-0.51485765
-0.26232007	5.5640335	0.77060163	-1.8390447	8.251027	-1.1980875	4.1712346	-2.6567426	-1.6925915	2.0419602	0.784339	0.7168741
-0.5991497	0.54368937	1.3281071	-0.65684325	3.7524173	-0.3543214	3.7279797	-0.47084156	-1.2182076	0.86002123	-0.9007545	0.9971685
-0.2983776	1.8257911	1.2762514	-0.3688229	-0.26703435	1.7585615	0.907441	-1.4284217	-0.38352418	-0.16631241	-0.13870068	0.14515328
1.1399506	1.4450077	0.4173461	-1.0570667	4.6120043	-0.25815186	-0.5064491	-1.1337651	1.4656616	1.4040712	0.95493156	1.7803067
1.8688923	3.2783537	0.81407166	0.19010118	1.4764566	-1.1393915	-1.9404103	-0.8536629	-1.612455	1.5966176	-1.1995898	0.09048999
-1.3301336	1.4790074	-1.3686925	-0.66568065	0.027475316	2.8056943	0.05850324	-1.0659158	0.005038129	0.2784454	0.6558396	0.98621887
-0.101720676	-0.29565686	-0.4455081	-0.8675435	4.7444115	-0.48008013	1.4016912	-0.09204524	-2.02532	1.8184123	-0.5211661	-1.386824
0.7845888	7.9306707	-0.71049	-1.3243744	3.7042007	-0.9067815	-0.8655258	-1.3396783	-1.6489552	-0.6381987	-0.21021652	0.55609435
0.72751266	0.007201263	0.35281414	0.9741209	0.024038956	0.8842844	7.262713	-1.2897593	1.5813217	0.6855236	1.3541917	0.25470787
-0.3934617	3.4003177	-0.7872868	0.06378544	2.1783433	-0.08224129	-0.13566591	-1.5231804	1.1194348	1.005908	-0.7073167	-1.1647106
-0.5725563	0.7546816	0.20758787	-0.3964634	0.44630888	1.1631874	4.473887	-0.41743788	-0.947256	0.75921553	0.2753293	-0.3655348
-1.2212332	6.4424944	-1.0575625	2.4506536	-0.30764726	-0.030474093	2.103163	2.7539191	0.5226094	-0.1541475	-1.4761097	-2.2508125
-1.5777241	6.7417607	-1.0825143	0.088864096	-0.30005983	0.3283183	0.32579654	0.012578671	0.921754	0.7521668	0.9488823	0.020166894
0.34581295	7.7083936	-1.0124933	0.49793643	1.750896	-0.71490765	1.1210726	-1.4161861	1.297971	2.7838535	-0.547333	-0.46799135
0.2720035	-1.7097902	0.037208594	-0.115434475	0.8564208	-0.35505202	0.47591826	0.2188934	0.19699468	-0.06327167	0.06362943	1.0550541
0.99015653	-0.4700398	0.4029441	-0.8449534	1.7807013	-0.532762	3.217831	0.058150858	-1.6714755	-0.8784192	-1.4092914	0.13261472
-0.66287935	0.4798953	0.87238586	-0.010400457	0.5064172	-0.5698674	6.1674933	1.5485227	-1.8499023	0.44108236	-1.7312542	-1.7339172
1.817391	-0.5809344	-1.0423193	2.5728881	0.09676856	0.07469909	4.6211915	0.029352263	0.7540586	0.11451453	1.7671006	0.7777474
-0.47560552	-1.3544565	-0.34401387	0.16629887	4.2522235	-1.0132585	1.3431847	-0.09919695	1.9036021	-0.61051244	0.79324883	-2.601454
-0.10696056	-0.7943445	-0.1354741	0.4371688	1.0778664	0.42075408	4.7609663	-0.18645957	0.14525038	-0.40945166	-0.03163245	-1.2458713
0.3016117	5.6292276	-0.105292834	1.4387302	2.5974443	1.5092245	0.49917722	-1.5112485	0.15300332	-0.09436963	0.18570842	-1.3243221
-1.090827	1.2024257	-0.008655762	-0.5523628	2.7921453	0.08898159	0.95576745	0.12994175	0.6994241	0.3284762	-0.050694104	-0.8236956
1.2860972	1.257956	-0.3558052	-0.5028177	1.4010514	0.10314732	2.8044512	-0.5034138	-0.73958004	1.3149306	-1.1396179	1.3231535
0.15812656	1.9551412	-1.8825778	0.7348956	-0.2210416	-0.97974074	0.6090346	-0.4871963	0.7421908	0.58280694	-0.63843554	-0.1604352
0.4508781	-0.92332983	-0.30625778	-0.46513182	-0.03889906	-0.3709526	-0.17206044	-1.5982964	-1.1139535	-0.55486786	-0.66786695	1.9719154
0.081704445	3.0948362	-1.0469196	0.2628605	-2.7124448	0.14845218	-0.08596088	-0.6751028	-1.7572355	-0.041156463	0.9089462	0.685137
1.523756	-2.1164792	-0.47430426	0.59519684	-1.7402068	0.26922658	1.2231543	1.1528167	-0.64676166	-0.68827134	-0.6294865	0.11926564
0.90385836	0.2081658	2.4928503	-0.7089697	0.09123518	0.48587927	1.211897	0.156612	0.79305154	-0.48931834	1.4245543	0.23666279
-1.1038067	5.291271	0.5923112	0.48651817	-1.2968984	0.5671066	0.8274856	0.9699902	-0.020534417	0.35688308	-0.6367837	1.7788398
1.404717	5.0355573	0.18208586	0.44443962	-0.21845207	-0.5701134	-1.0614759	-1.0434995	-0.1045685	-0.46140012	1.1997681	-0.541027
1.3285761	2.770903	-0.10525396	-1.3205547	5.577423	-1.6182582	4.6378255	-0.4082877	0.06360898	-0.9961238	1.12926	0.3272267
-0.5372381	-0.9856422	-0.09741308	-1.2478579	2.1886497	1.9237891	2.0414476	-1.2663741	-1.1007141	-0.4485922	-1.6145651	-1.0122678
-0.97158206	6.740242	0.24803938	-1.4709941	-1.6444163	1.0106314	1.6918122	-0.97360635	0.441886	-1.444615	-0.633527	-1.7549305
0.38092598	-1.144407	0.21985994	0.47580492	-2.4910474	-0.014729199	3.7255144	1.7503556	1.4760599	0.34638608	-0.97915864	-0.32961872
-0.2941231	3.770915	-0.43371066	0.14232688	1.7200348	2.0431921	-2.3580987	-1.3095114	0.58560896	-0.8708622	-0.77972656	0.20580624
-0.617151	7.011246	-0.26324633	2.034151	-1.558649	1.4464782	-0.15646271	-0.06973626	-0.004380943	-0.0796673	0.414639	0.29825777
0.13343823	-0.742064	-1.3176237	0.82988673	2.1959462	0.39928055	3.161075	0.15377074	-0.016338369	1.1179442	-0.46125188	-0.3002997
0.73123235	3.4884062	-0.42042834	-3.3000531	11.684865	-1.0204129	-0.25512108	0.021745509	1.3841739	-0.9209433	0.6436228	1.1141607
-0.29310575	5.034466	1.5344188	-0.061090946	0.85551524	1.4995494	1.3732405	2.2436526	1.2523218	1.5960515	-0.4556071	0.12570813
-0.9131207	-1.4647858	1.0353552	0.7412373	0.75828534	-0.02682454	-0.25527248	-1.6874347	2.234771	-0.81434435	-0.85431224	-0.5474306
0.84222513	1.2806411	-2.090974	-0.42840117	-0.8419248	-0.2038193	4.9933863	-1.1331687	0.5613421	-0.5241838	0.65946037	-0.8580186
1.1654152	0.9341148	0.3081954	0.9781872	2.9015565	0.1400947	0.1227405	0.34524637	1.0095913	0.20034604	-0.37762475	-0.08395459
-0.097888835	0.640532	-0.1167578	-0.2662062	1.0063099	-0.5532129	5.4395337	-0.5932455	-0.5908417	1.3358538	-0.41547012	-0.5413026
-0.29072005	-0.12533875	3.0426173	-1.3514043	-1.8462821	0.91362983	-2.2971249	-0.92380947	-1.4368958	-1.5177491	-0.85540396	1.1569568
1.2523143	0.55681777	-0.49690443	-1.0532894	-0.24217862	-1.3401376	0.72382736	-0.854945	-0.23617841	0.6991438	1.1747948	1.4791986
0.23306565	1.4659233	-0.051779106	-1.3988856	4.5443974	-1.0173513	0.34531552	-0.5771848	0.9261021	-1.4033871	0.44680318	-0.77151716
-1.389622	0.38336438	-0.16643487	0.18753062	-1.282043	-0.5192283	5.7516437	-1.2772553	0.80085975	0.11552732	-0.18841568	1.2952445
0.4029565	0.40786105	-1.733112	-1.4396632	0.50693244	0.12512526	5.9872766	0.08327227	-1.072553	-0.6572945	-0.03585611	-0.10486678
-0.32405093	0.3427195	0.6789449	-0.11552671	1.8860048	0.5266873	3.458431	0.3101017	0.74326366	0.3704108	0.16755314	0.29932395
-0.72918	0.66493267	-1.2759717	0.81295884	-1.9232265	-1.1239984	1.7647979	1.2625158	0.4192109	-0.49563074	0.016132982	-0.5830299
0.09906335	0.98319846	-0.11753689	0.8391814	-0.4330711	-0.78355885	6.0732074	0.71105886	1.5166519	-0.7455441	0.456217	0.85033107
0.47382274	5.424908	0.7486756	0.09128236	-0.1597111	1.2340285	-1.0213736	-0.1297266	-0.5515239	-1.2377605	-0.04476385	-0.4283865
0.34201127	0.6523199	0.54641765	0.2261808	-0.16383018	-0.17450096	5.25554	0.59407145	0.450964	0.32595825	2.233295	-0.551028
-0.6451059	2.6570144	-0.054144055	0.11818608	1.3725421	-0.616805	2.1934733	-0.023778351	-0.87251914	0.041503385	-1.4355497	0.55437255
-1.2943298	0.015271418	1.3118649	2.3289194	2.6286063	0.68734586	4.3353076	0.9239377	0.06924111	-0.19405822	-1.3288773	1.7332491
2.9377837	1.1677657	1.0062592	2.1024034	0.7699125	1.1643703	4.3370996	0.5296244	-1.3659713	-0.90731287	-0.38951108	0.46604452
0.5754088	2.747157	-0.7338241	0.2312864	3.2884345	-0.4882638	1.7243359	1.0497789	-0.4605331	-0.9470522	0.03794515	0.8191765
-1.0990045	4.545123	-0.19756447	-0.5997832	8.119189	-0.8661714	3.5186272	-0.6538489	-1.284389	-1.2964078	-0.23476107	-0.36789516
1.248547	0.74591434	-0.74222684	-0.13822879	4.381065	-0.15460342	0.970222	-2.2548175	0.9380919	0.8367909	1.0164397	-1.0591474
-1.1769427	1.6111119	-0.48586133	-0.087707646	4.054926	0.80400425	0.22640796	-0.8380085	-0.43219614	0.5583412	0.6459262	0.8946896
1.5858623	7.1533937	1.0153586	-0.6206508	-0.3271692	1.6796325	-0.7673081	-1.5991024	0.5390748	0.10896315	0.80546504	-1.1087384
-0.01944014	5.1656275	2.3072848	-0.6389221	3.8411512	3.041446	1.1479992	-2.3548357	-0.34417897	-1.1030895	1.0325886	-1.4482799
0.79423946	5.9618106	-1.4383769	1.1521797	-0.3020499	-1.5860333	1.4825659	-0.58711475	-1.1488472	2.1160154	-0.08644595	-0.1069648
-2.1230237	0.9493341	-0.017054068	0.74402446	-0.04645574	-0.8832028	3.1601233	-1.7812103	0.6908777	-0.17163607	2.095205	-0.08704873
-0.2757103	1.2190696	1.0448489	-0.38016456	1.8137202	0.27459097	4.230744	-0.035329416	1.606609	-0.09334469	-1.3356398	0.2965325
1.1963174	-0.3802131	-0.59862083	-1.3834529	3.9156065	0.725055	1.0190243	2.5769227	0.21164262	-0.20284955	1.5910882	-0.81642187
0.9138379	3.5926414	-1.165298	0.35060692	1.6512239	0.55568063	3.0005097	-0.19118604	-0.31348187	-1.5868485	-0.0875475	1.4143673
-0.49104726	7.2970223	-0.5965605	-0.9993347	0.33532596	0.70032734	1.2071474	-0.043202896	-0.20857537	-0.5663461	-1.377231	0.12803076
-0.03246098	1.1769812	-0.59502554	-0.13411824	4.102048	0.08815993	2.1431186	0.6251259	0.9195057	-1.5312506	0.7344387	-1.7927877
-1.4199454	-1.8771255	-0.631402	0.6234714	1.8959268	-0.6805503	0.6500233	-0.624281	0.37976843	0.68323267	0.65528435	0.2706108
0.5333147	2.681167	1.2101067	0.85617197	5.6487594	0.014122306	-0.2524762	-1.449264	-0.658533	0.8448141	-0.76721346	-0.13751993
-1.7759614	5.016792	0.5686763	-0.30021095	-0.103773445	0.7463511	-1.0681971	-1.7377734	0.18200961	-0.5438799	-2.8805804	-0.7192395
-2.360108	0.63777804	-0.31239212	0.8429678	2.935913	-1.2320071	3.6628036	-0.47666714	1.4619087	-0.80673254	-0.8193209	-0.3325391
-0.97615933	8.32492	0.67993367	-2.1558464	4.709799	1.9409455	0.65390205	1.3276973	-2.1794658	-0.40529224	-0.16343714	1.2143795
0.6995587	0.7675059	-0.010843562	1.5755053	2.145675	0.046087217	1.9980147	-0.7466475	-2.138482	-1.360848	-0.4252283	-0.8573816
-0.88605505	0.1953086	-1.0964612	0.63795847	1.9150283	0.5387849	0.0006825956	0.1840123	-0.07345535	-0.09741871	-0.2779045	-0.79567486
-2.4889507	0.005809032	-1.2193152	-0.6375113	4.711934	-0.023586761	0.5833141	0.7020895	0.60697526	-1.7104518	-0.5690707	0.20551518
0.89930534	2.2603395	-1.2301166	0.5533271	1.1866808	0.8247234	5.211234	2.1152537	1.2973477	-0.68125325	-0.34249744	-2.0585654
1.1587479	1.4839773	-0.36494407	0.9638827	2.4248443	1.1088103	2.0137892	0.61978203	0.8230151	-1.6589824	-0.21524432	0.71394014
-1.7263794	2.1856124	-0.8935604	1.1302112	1.9893477	-0.8934207	1.7680672	-2.1407225	0.78035873	2.471946	-0.3488997	-0.67872906
-0.1517214	-1.0617257	-1.1090912	-0.5859936	-0.27561006	1.3652982	1.4242402	1.1634903	-0.25949332	0.30509266	0.67502296	-1.3900373
-0.92361736	0.047425777	1.5961964	0.03589021	0.39144236	0.4709538	5.9417133	-0.28098917	0.14127547	-0.12591487	-0.6566328	2.522282
0.60892487	0.40335804	0.41833785	-0.9062213	3.0615504	-1.3345603	-0.6348754	-1.0834966	0.20703728	-1.5422915	0.30192992	-0.08830101
-0.7461848	2.2995389	-0.7075127	-0.5183413	4.1919613	-0.39514914	-0.4130345	-0.097702645	-0.6418615	1.7319546	-0.96364284	0.7528311
-0.24354233	1.0583541	-2.722629	0.36308423	-0.6115055	0.3076796	0.48121747	-0.75683314	0.35027733	-0.64351434	-0.5694317	1.6394159
-0.8450526	1.5587153	0.106331654	0.776342	3.653127	-1.063336	1.2707114	1.9609592	0.63202214	-1.009724	-2.282699	-0.63848454
-0.45880076	-0.20562266	0.079159625	0.09529878	-0.6877022	-1.0501262	1.3962299	-1.0956018	0.4633245	-0.0098323235	-1.0282435	0.21754259
-1.8343959	-0.123323336	-0.6649375	-0.38288158	2.0098681	-0.40257502	3.700265	0.18505996	2.1483476	0.8269906	0.99303275	-0.03799449
1.0266019	0.10068074	-1.3370534	2.0195856	-0.886931	-1.0100821	4.6057568	-2.5501518	0.14493015	1.3363296	-1.6333767	-1.2178441
-1.0670121	5.8513403	1.26198	0.2639891	-1.5774661	-0.7036201	-1.0804963	-0.54417086	0.6079922	0.7139089	0.34881413	0.28535452
-0.26828018	0.31701785	1.0824933	-0.21780401	-0.7102063	0.8708757	1.4800364	0.66877335	-0.63093054	-0.25410113	-1.0636276	3.227482
-0.77460337	4.2706337	0.99656916	2.0490532	0.68895835	0.841303	-0.49488422	0.3491935	1.2137971	0.17384583	-0.5939894	-0.49294916
1.7083535	0.7467984	-0.4625153	1.0784519	0.96602374	-0.83824545	6.6454606	0.1476007	-0.3314251	0.9092438	0.5455907	-0.051524162
-0.8689861	4.1157722	0.60568756	-0.1097611	-0.48679265	-0.048499264	2.2752833	0.6816764	-1.0381104	-1.8350954	-0.2499969	-1.3376541
0.6211244	-1.4030218	0.4760025	1.5120564	-0.843747	0.3187691	1.0580925	-1.5564519	-2.2718647	-1.6400976	0.8627891	0.9382593
-1.7376477	0.79443264	-0.6838998	-0.2807117	0.7648332	0.6601826	2.568993	1.8012303	-0.3472806	1.7865474	1.1418295	1.8021238
0.429839	2.8120434	0.8326397	-0.8754515	-0.41569164	1.1679384	-0.30616212	-0.54024136	-0.84793144	-1.8574898	0.0064875106	0.5727424
-0.003578741	7.0788975	-0.5739417	0.04908673	1.131298	-0.23431206	-0.09950391	-0.43138817	0.27142033	-0.28989327	1.1708728	-1.1287977
0.72904766	0.30275735	1.3503151	0.08440362	5.636856	0.87457764	0.96390545	0.5696964	-0.14962773	0.51738036	-0.1993512	1.0793439
-1.1703119	0.61175627	-0.34518525	-0.100861154	3.140969	2.4023817	3.183864	-0.5069405	0.15985288	1.7203723	0.7771316	0.37962985
1.748347	9.719946	-0.2097356	-0.35618597	3.7598238	-0.23349367	1.2006571	0.30595866	2.1066797	0.9544246	-0.074259266	0.11375816
-1.4216409	0.36095235	-0.30609947	0.66565925	4.118095	-3.121625	0.6278681	-0.1782078	0.41009268	0.95372343	-0.02414001	-0.022191321
-2.401947	0.5920013	-1.1352656	-1.618488	2.723553	1.2223965	0.585356	0.8987462	-1.0852377	-0.71724766	0.46428555	-1.1704739
0.6145478	3.0917168	-0.64340407	1.6237606	1.9938043	-0.5802859	4.39483	0.58116615	-1.5722669	-0.37999833	0.91395676	-1.4407637
-0.06870929	0.7620167	0.4673983	-1.2146299	4.448937	2.1079848	1.4605714	-0.37513968	0.77527326	0.39788935	0.7423238	-0.7509805
-1.5078152	-0.7810958	0.34136567	2.3338678	-1.3018692	0.52607346	4.971154	0.5690729	-0.9114006	-1.0159873	0.3807417	1.4823236
-0.61817664	2.0369635	-1.9780393	1.0452142	-2.5490193	2.1262178	-2.5217135	0.58876175	1.1755835	0.6175949	-0.47497883	-0.24860282
-0.42055383	1.6640997	1.0760202	1.4701452	1.6921192	-0.94444	-2.0040967	-0.16447733	-0.2929078	-2.0032837	-0.5861798	-0.75688297
-0.51042014	-0.011769986	-0.6381373	0.1990638	1.3365883	-0.089762	7.7855897	-1.2159089	1.4920523	0.39603454	-2.1580794	1.644209
-0.22206011	1.0884204	-1.6988856	-1.2134175	-0.39627182	-0.34386134	6.8117723	1.1917868	-0.072376706	0.2559674	0.97366804	-0.098496735
3.7956755	1.8307066	0.023841154	1.4376436	5.131164	-0.16781309	2.3879278	-0.39560482	-0.8334903	0.32402185	-1.2860205	-1.0894324
0.82665676	5.386745	0.7475651	-0.7669577	1.1119179	-0.5931799	0.2049396	-1.1068712	0.55614966	-2.723533	2.2096636	-0.5636731
-1.6880796	5.516755	-0.5992973	0.5332051	-0.8023027	0.68700933	-0.56197965	0.6818833	0.019526277	-2.4386387	0.1936875	-0.16207124
0.76873046	0.73159784	-0.16819702	-0.9352889	-1.9592425	-0.74526495	6.048272	0.62683386	-1.0484517	-0.25408277	-1.3797063	1.0991644
-1.1910393	4.4041224	-2.0088353	-0.43391597	-1.0465939	-2.947211	-0.34084445	1.569028	1.4464078	-0.40054366	-0.8950818	0.932706
0.31859833	7.5486984	0.03534881	-0.035701867	-0.97236377	4.4223256	1.5552522	85.66141	0.57547235	71.86292	79.32506	83.1563
-0.7616773	1.3356416	-0.45378605	0.42887813	4.6678677	0.82545185	-1.7164063	-1.2029105	1.2364852	-0.6705657	0.7770647	-0.30943373
1.9255505	0.3987968	1.7913821	-0.74923277	4.723658	1.0405046	2.714791	0.2653667	-0.5929354	-0.7411163	-0.03097854	0.61784434
-0.15102759	0.8625914	2.9863126	0.09749354	2.2970858	-0.8774506	3.969987	0.57724327	-0.7461652	-0.09527106	-0.7492902	-0.25809616
0.6883411	0.072765954	-0.73982626	1.9093162	3.355687	0.072840944	0.20647852	1.7970874	0.08837639	-1.2177712	0.67836004	-2.5154443
1.1706916	2.9542432	0.06784775	-0.74372745	-1.5757515	1.3007839	1.3177294	-1.2637532	0.1845357	-0.1697797	0.5806975	1.4937655
-0.41453665	1.9526556	0.056077775	1.1490494	0.17093939	2.1186056	-0.0619646	-0.47930837	-1.2067424	1.1953596	-0.8553581	0.05698278
-0.11320384	0.28863052	-0.73609537	-0.8193591	4.563754	-0.62106586	0.29946947	0.7114472	-0.6029028	-0.29239553	-0.55809283	-0.417807
-0.3256019	0.26379848	0.78754073	0.4567036	4.062548	1.3359611	2.2070603	0.6698803	-0.3407581	0.6352092	-0.21308985	-0.554356
0.47878614	-0.6219721	0.08839735	0.91674566	-1.0489476	-2.3080726	7.223565	2.1389973	-0.86645114	1.528352	-0.07293438	-1.4947466
-0.7282649	1.9693402	-1.0586619	-0.5290848	1.8463795	1.1858922	6.1571274	1.6558404	1.2262675	-0.3598325	-0.40266517	-1.0881636
0.31472602	-1.0687937	1.3364334	1.5031174	-0.19863445	0.15164791	-1.4528087	-0.26847127	-1.0184772	-0.6189295	-0.6018324	-0.8600459
0.70400184	-0.8819455	-0.5495336	-0.68751	-1.076946	-0.8079283	3.600477	0.792178	-0.13004783	0.21664992	0.39763752	-0.8870037
-0.80421174	7.0311055	-0.68355244	-1.1079357	-0.271818	-0.6833241	1.2222413	-0.13995296	0.302696	0.49466136	0.12513916	-0.9365294
1.4461596	-0.3611107	0.6551099	-1.5174677	-0.22763988	1.5569451	2.500913	1.5301464	0.14059217	0.7006223	1.2489547	-0.15805227
1.2737063	1.9348369	0.57492113	-0.244959	0.5923725	1.2656255	7.2527328	1.3991021	-0.27735883	1.0915307	0.55624044	-0.0135927675
-1.4309086	-0.024852931	0.41023353	0.16270244	0.8974553	0.2889654	3.858318	-0.130496	0.51372737	0.8395865	-0.058052205	-0.96261317
1.427529	-0.917295	-1.156618	-0.33309183	-0.44705543	0.4184271	0.6379087	0.8346403	2.7513726	-2.3474057	-0.43649143	-1.1003791
0.58106077	2.0976036	0.96542996	0.054889318	7.3939166	0.097012475	1.068648	0.33316505	-0.091621116	-1.2271979	0.21766253	-1.0464207
-0.9303269	0.8142698	1.5520071	-0.8174211	4.330252	-0.20281598	0.7592758	2.280949	-0.03210122	1.258502	-1.3557667	2.0270433
0.5559509	-0.40217257	1.5193331	-1.8417256	-0.91745174	-0.58256185	1.5891575	0.945503	-0.35384575	-0.8869183	-0.7422057	-1.6151059
-0.84293854	0.69329643	0.9855133	-1.5973195	0.062277433	-0.77854115	5.730455	-1.1467643	0.69247454	1.0819641	0.18312946	1.7257503
-0.7714452	2.0296798	0.29872993	1.7427672	1.0714841	-0.72504276	4.722378	1.2896737	-0.6580955	-0.30174085	1.9553065	-0.522893
1.1742948	-2.3914924	0.6877368	-2.082195	6.223718	0.8951498	-1.5921481	0.043566737	-0.39558452	0.059678655	-1.1850487	0.90424055
0.2746378	-1.5871551	0.49568188	0.5298536	-0.07986311	1.2947652	1.7410939	0.63642365	-1.5832651	1.8077282	0.1837627	-1.0172049
2.0730524	3.3337796	-0.57641536	1.7481984	6.580463	1.9050007	2.2652006	0.5340728	0.94191825	-0.13886866	1.6357323	-0.67739457
-2.833441	1.593833	-0.10918124	0.8043525	0.021765769	-0.53591627	4.8413796	0.025371552	-0.08954786	-0.36665514	0.47118765	-0.2018965
-0.80766094	1.5328374	1.124653	1.6144391	0.6439116	-1.1917658	2.6277485	1.0987252	-0.7547458	0.42177266	0.56464964	1.0344714
1.5097457	5.4889307	0.6279212	0.7129372	-0.21449946	-0.46772787	0.18391961	0.84108275	-0.1666783	0.6116089	0.103820935	-0.51400375
-0.055180073	-1.4357729	-1.0039809	1.4743278	2.1480742	0.10442266	2.4863505	0.08374993	0.59833467	0.5775405	-1.169266	1.1769841
-0.45078275	5.6078987	0.31812674	0.5900821	0.7265792	-0.2243088	-1.1415803	0.11687266	0.7612033	1.0608271	-0.83847266	-0.04889836
0.061314248	5.9738674	0.92416525	-0.553438	1.6076877	-0.0017857805	-1.6137936	1.3916128	0.945176	0.36882895	-0.91916066	-2.673792
-0.34129363	1.2561629	0.067823015	0.28688085	-1.6644562	-1.2457161	2.3075352	-0.6976644	0.3221158	-0.4118632	0.5752519	-0.15632084
-0.13105804	0.55138105	-0.72132766	-0.08277112	0.19286503	-0.76303405	1.3000033	0.16569111	1.1395148	-1.1417224	-0.5002928	-0.0644772
-0.26865584	0.17421433	-0.65476894	0.47420326	7.3715997	1.8068265	-0.38418666	0.057582337	0.4210728	0.7724953	-0.15011236	1.1620382
-0.06269085	-2.5866654	1.8653817	1.3091931	-0.88544965	0.8484555	0.24214871	-0.22752012	-0.7838267	-0.12837294	0.2737866	0.60600543
-0.58522767	1.9030126	0.2535579	-0.13879734	-0.43459192	-0.35955513	1.9260873	-0.8480104	0.28878406	-0.14047717	-0.5397162	-1.9307679
0.55344576	2.3620777	0.12910467	0.728724	2.510711	-0.84450406	4.1082015	1.7641525	-0.15543218	-1.4144062	0.58244526	-0.6524491
-0.04254055	0.20020187	-1.2263894	-0.35643476	0.9357855	0.65666455	0.5241738	0.9735216	0.7416545	-0.9197931	0.006547242	-0.7145652
-0.009784381	1.4506108	-0.19004507	-0.5483478	1.2927742	0.436753	3.6349092	0.14275171	-0.7062279	-0.6714631	0.039547574	0.32941914
0.50141704	8.040157	-0.3448535	1.0919604	-0.20984632	0.72274554	-0.19797082	0.50825185	0.040928863	-1.2249652	-2.011317	-0.07541905
-0.6791084	0.41444823	0.0023564557	-0.032607622	3.205762	0.48163036	0.06108214	1.1280761	0.13419473	-0.90601075	1.506512	0.19664122
-0.19738121	0.5634512	0.8112094	0.064145364	-0.07793008	-0.40484324	7.698062	-0.14154387	0.19613902	0.27006033	-0.51578265	0.71819746
0.11820358	6.3409953	-0.029297573	-1.7671038	1.5177387	-0.87449765	0.5128961	-0.49930653	-0.34505522	-0.8108119	-1.2154651	0.6883485
0.19404723	6.4988146	-0.34548062	-1.3319607	1.2519699	3.2807498	0.43096602	-1.0966343	-0.17645621	0.75079286	1.0997547	-1.9056863
-0.96434164	1.8467927	0.49615368	-0.92819244	4.4800825	-0.85290956	3.0658417	0.2682629	1.2560049	-0.10086437	-0.012823447	-0.90229213
-1.5868549	0.33298054	1.012846	-1.4226954	0.64241254	-0.41820228	-0.65457517	1.4315318	0.63588905	0.86186194	-0.40354872	0.20089822
-0.08432145	0.9796722	0.93709517	-0.55752546	0.2999164	-0.04751377	1.1734873	1.3920861	-0.20805384	-0.34806904	0.31527758	0.22514537
1.7534766	5.27409	0.4771891	-1.1611135	-1.1929649	-0.8176982	-0.77992344	-0.40497512	-0.73937523	0.73562634	0.5346035	-2.0382733
0.61034685	2.0754652	-0.3511723	0.8216182	-1.2544895	0.24787576	2.1417353	1.3707607	0.2996811	0.86886764	0.7485141	-0.28831166
1.5488923	4.241369	0.8511277	1.2710145	-1.4110647	0.5724726	-0.14735685	-0.28065053	-0.9693912	-1.8374976	-0.3440701	0.5500204
0.5223227	0.6836653	0.70458233	-2.1189525	0.9915667	0.7307967	1.730489	0.3887499	-1.1092776	0.41734198	0.76305723	0.07402722
0.3440173	-0.6141544	1.6393571	-0.6329421	0.84670496	0.90621334	0.19739771	-0.21968448	0.692027	-0.5936693	0.04141634	0.7271471
0.15917902	-1.1865724	0.5138279	0.64477086	0.012707964	0.60916936	-2.0689132	0.51885104	0.011505661	2.4856014	1.4174067	2.3013952
1.3201631	1.9140205	-0.4246796	2.1112905	4.249588	-0.8466652	4.332558	0.3952311	-0.4655757	-1.0986624	0.7016979	0.51692075
0.18517624	1.7906299	0.27488458	-1.135497	-0.29523557	0.73512894	1.4237108	0.31443766	0.38512132	-1.2359356	-0.1776388	-0.011858494
1.3399202	0.11166163	0.14895716	-0.62999725	-0.11927715	1.1665236	6.1907363	-0.38693944	-0.4449827	0.8499413	-0.19926497	1.7330891
-0.21647203	6.1103916	1.5941365	0.052366298	1.7754277	-2.3881276	1.0053713	0.7350563	-1.4442787	-0.7270304	1.8999006	0.638752
0.54761684	6.0376143	-1.3098904	-0.28214374	1.5333266	-0.9281485	-0.7053094	3.061049	-1.5658699	0.482205	0.01071209	-2.014832
-0.63210094	1.0670415	0.7753566	-0.91339195	0.8055278	-1.161025	7.989729	-0.6844215	-0.061714463	-2.104916	-1.9059778	-0.6250542
0.62785083	6.0852265	0.5812775	0.9025145	-0.093708634	0.1261748	-0.58553904	1.1822826	0.6543322	0.34749606	-0.10004331	0.31551272
-1.934534	-0.018873066	-0.6006309	-1.3092573	1.0678319	-0.8329253	2.5416505	-0.6446285	-0.6069443	-2.032728	-0.15317057	0.25946596
0.66340554	-0.19196673	-1.0164528	0.03072842	3.386554	1.7905314	0.6715099	0.32219282	-0.1594502	2.207299	0.37840593	-1.2513682
1.3398461	-0.8385671	-1.5896422	-0.2991751	3.832242	1.838386	1.2437687	0.71220195	-2.6217618	-0.103999294	-0.4943489	-0.3699859
0.99679565	-0.5803339	0.5708242	-0.08195792	-0.5671331	-0.952973	-0.856523	0.19464295	-0.07705655	-1.191272	-0.87598	1.3685254
-0.6594535	-2.1269283	-1.8496438	0.31223056	7.560044	-1.8036121	-0.5412478	0.92814	0.231377	0.21849467	0.5863549	-1.0122875
0.87654734	0.56621027	0.100596935	0.43407583	-1.319488	0.53980434	1.3316877	1.0672446	0.3345879	0.94114053	-1.0870433	-0.7351718
-0.6051637	-1.5124137	-0.15676723	-0.054487843	1.1502465	0.52075577	1.8806512	0.67563814	0.112911776	1.4444083	-0.45544663	-1.098668
0.9919289	0.73485124	-1.6366808	-1.157811	4.473549	-1.3621043	-1.8252078	0.89679253	-0.79823685	-1.3910862	-0.965313	0.10542501
-1.2439815	1.1123669	-0.50106394	-0.9342126	4.499254	0.41147804	0.77494127	-1.8814799	0.29983792	-1.7468854	-0.6663855	-0.5933953
-0.54453975	-0.2816124	1.4159286	-0.06982835	4.8119144	0.4225414	0.8119868	-2.5191405	2.2304528	0.05020089	-0.16880202	-0.30129722
-0.38712704	0.7946737	-0.514592	0.32901055	1.9369588	1.1023955	5.0921183	0.98277867	-0.21441291	1.2233866	1.0220212	-0.33437762
0.03620785	5.6613584	-0.03925777	-1.1657817	7.184943	-0.83970296	1.3984364	-1.6844152	0.19799136	-1.4780778	1.8172743	-0.18608057
-1.5799655	1.3087634	-0.8798056	0.40555248	3.501756	-0.42593598	-0.5373615	-1.2355682	0.9636206	1.2044575	-0.32973948	-1.0365648
-0.115037106	3.03409	-0.048295062	1.4301859	4.7909846	-0.62829566	-0.4817734	-0.6494863	0.26476446	-0.3637221	-0.45803717	-0.33311355
1.151786	0.07331393	-1.6113956	-0.559849	-0.21178755	1.0429729	4.142763	-0.9349995	-0.9646922	-0.6468197	-0.8592483	0.5215198
-0.19910279	-1.5091292	0.5299433	-1.6473529	-0.9475624	1.0915763	-0.84841007	0.0499368	-1.2224706	0.5946238	-1.2578034	-0.6855411
-1.2174044	4.801892	-0.0960371	0.44564494	9.2488	-0.07284086	6.019405	-0.2924221	-0.6030299	-1.70785	1.0410736	-0.4160397
-1.0268669	6.9398623	-1.1651356	1.0169033	0.9806657	-0.59502554	0.6308076	1.1019055	1.3346761	-1.0784988	-0.4715793	0.74182916
1.1254086	1.7862341	0.034916975	0.63128954	2.4539988	0.8868535	7.3125095	-1.6868515	0.58669734	-0.27473626	-0.67590356	0.22970831
-0.4408635	-1.0201911	0.8766934	-0.8269127	6.579176	-1.9683787	1.3901026	0.68859434	0.20546769	-2.0246682	-1.7532405	-0.38034934
0.90368295	1.4348413	0.93748176	-1.3502814	2.870385	1.3171557	0.06976867	-0.7292757	-0.46156082	-0.4783359	0.95478034	-0.9279802
1.4029188	-0.16793421	-0.81096107	-1.2011974	-0.1436577	0.8491816	-2.34848	2.0042217	0.62935984	0.68847746	1.6370618	0.6411591
0.3032178	5.8758855	1.8728697	-1.4064054	2.0105984	-0.73480076	0.32484525	0.15779576	-0.9926465	-0.90241754	2.098054	1.6359876
1.3477321	6.053193	-0.9063077	-0.359019	-0.36753172	0.671168	-1.6794021	1.6397514	0.51058763	-0.39448607	0.18122101	0.9757611
1.1827371	1.5523878	-0.45703912	-0.42534146	5.2369313	-0.36758006	0.28457797	-0.39680576	-0.2489477	-1.6084875	-0.5305873	0.031814452
0.5794199	-0.79589516	-1.8593149	-1.5791924	2.9531546	1.3175043	-1.3418334	0.41190276	0.4236938	0.7068674	-0.6718403	0.23621745
-1.2417068	2.2929838	-1.592932	-0.005255112	3.202164	0.45005035	5.7257347	1.1079756	0.92761815	1.5878601	-0.32885176	0.75056326
2.4792068	-1.952222	-0.21766995	-1.3771434	0.5717553	2.289525	0.9739715	-2.2432523	1.7606151	1.3105661	2.496397	0.5842193
-0.034812946	2.617751	-0.16193135	-0.08879191	-0.06354502	0.6180465	0.303038	0.27303073	-0.2841477	0.38717145	-0.6745464	0.9102964
-0.12936519	0.32372874	-0.9937758	-0.77520233	5.970943	0.1118824	-0.7939147	-1.7687073	0.777139	1.2507461	-0.16080599	0.2677613
-2.7459724	3.0077503	-0.73468053	0.46110263	4.6169195	-0.7550799	0.20291673	-1.3574238	1.8548888	0.5542434	-1.6586006	0.98156136
0.41947404	2.028079	0.086406924	-0.17425619	5.3419843	-0.35914308	6.335023	-1.0986631	-0.02018515	-1.3383923	-0.5429151	-0.99768037
-1.7741952	2.9174955	1.1446073	1.006166	4.0368886	-1.7508327	2.9185493	0.7281911	0.5644675	0.73121196	0.42172828	0.17594266
-1.8112295	0.033105504	-1.3056709	0.078339994	1.3689791	0.10897138	3.72862	-0.10876313	-0.2727136	0.23427947	1.6113025	-0.07100405
1.0023872	-0.7857728	1.36979	0.38890985	2.655974	-1.5692074	1.4072582	-0.8345144	-1.396302	1.8068364	0.67808557	1.6106033
-1.2119596	7.1628375	-2.14044	-0.9474789	0.22215694	1.4283274	1.0186322	-0.524503	-1.2535238	-0.7703834	0.42631403	-0.18946926
2.8422077	4.203471	-0.16842084	-0.532556	2.8791504	-2.0193563	4.5473847	-1.0746747	0.05436587	-0.7129115	0.6554616	1.2891152
-2.26326	0.81396735	0.7857563	0.111063465	-0.14022833	1.0590218	5.0172076	0.27007726	0.90911084	-0.19805537	0.75534725	0.020495463
0.7166686	-0.03956621	0.54919034	0.070487246	5.8288946	-0.30644336	0.29191682	-0.17337027	0.3535271	-0.51190394	-0.751269	-0.18411355
2.585449	5.676392	-0.15122068	-0.996081	-0.11421485	-0.35231337	0.2821832	-0.6419143	1.0020607	-0.9143857	-1.8304332	0.5268509
-0.026021577	1.8804708	-0.2634602	0.71689326	2.5769815	-1.1915739	0.15103489	-0.66640157	0.09815169	1.3284463	0.4843699	-0.20294014
-1.4086485	0.3288826	-2.8807805	0.32413846	-1.1926676	1.5715045	8.395126	0.18176258	-1.1927642	1.2904241	0.059551723	0.80068225
1.3667382	1.0828396	-1.3720081	-0.52526754	2.636184	-0.9436231	5.534336	-0.6150255	-0.6580933	-0.36995593	-0.251783	0.24716729
0.54194653	1.8917054	0.6671176	0.5524141	8.794889	2.0072277	0.84128004	-1.327187	2.0270128	1.752006	-1.7490761	0.07531823
1.9681122	2.906118	-1.1814265	-0.181449	0.68983924	-2.3396614	-0.3484052	-2.013186	0.60303605	0.14362413	-0.27533457	-0.28124973
0.99144536	5.660827	0.11818779	0.45726877	-0.32369557	-0.86440545	-1.4622865	-0.73225725	2.1057801	-1.0412776	0.23610966	0.46581718
-0.59947145	-0.53265333	0.6614202	0.7320642	-0.4270161	-0.5135205	1.9525557	2.187013	1.6276175	1.174178	-1.3181379	0.6769881
1.34628	-0.007108336	1.3089403	0.18072227	4.237115	0.09828496	-0.3652522	-0.12878679	-0.7611461	0.7406806	-0.49333614	0.14550552
0.047711503	-0.3813861	0.15000223	0.65369105	3.4473696	-0.8377372	-1.0566211	1.3160177	-0.4350659	-0.5835587	-2.3314214	0.75203997
0.47335118	5.3063173	-1.106618	0.7926469	4.33912	0.10749525	3.0945868	-1.4107602	-0.3284018	-0.061793234	1.2675495	-0.33902958
1.3575937	-0.74983513	0.974425	-0.3375731	-0.36800873	-0.60898465	1.4268771	1.9737266	-1.2675517	-0.15366143	0.6268328	1.1555986
2.2316566	0.7655436	0.2037097	-0.47011656	1.1691805	0.24689317	4.3150277	0.6265059	-0.30095348	0.14451395	-0.057009105	0.6361344
-0.5403364	0.09560696	0.012081845	0.111774884	0.23705481	0.8068294	2.384432	-0.7304312	0.80674577	-0.55087656	-0.22372682	-1.72147
0.050367296	0.77942234	0.026195	0.20567407	2.132866	2.1154273	1.8938001	1.2994416	-0.3013467	-0.9528191	0.32461137	-0.73730594
0.08917196	2.9129333	0.9014938	0.56168646	0.2955782	1.5457208	0.68200713	1.9651834	0.7960206	-1.0896922	-1.12544	-0.65190434
-0.28309917	-0.6582092	-0.03446234	-1.2909797	5.5122223	0.0890156	-0.76251215	-0.18831457	0.37505835	-0.7977337	-0.57437485	-0.23807168
1.3898076	0.13671431	1.2159425	-0.17144564	6.159075	1.354667	-0.08448306	0.12001989	-1.2650427	-1.1459132	-1.0901039	-0.22201864
1.4935777	0.86275375	2.0499222	-0.114580914	0.42566818	2.6409285	5.5248804	1.4863294	0.715006	1.7530464	-0.06939978	0.37160647
0.2513525	0.8033003	1.1950455	-0.14316513	-0.047534592	1.3333226	0.8792318	0.76605856	-0.47041363	-2.0568137	2.699177	-0.3483279
-0.37539816	-1.995202	0.96593153	-1.0950396	5.406928	-0.8466375	-1.0788497	0.5647865	-0.31004393	-0.28355244	0.61681587	-0.48526028
-2.547775	1.6819879	0.8538768	1.0704383	2.001443	-0.3211486	4.438458	2.4023895	2.0465112	-2.2745473	0.02628133	-0.77435535
0.49592113	8.370192	1.2539935	-0.5429157	1.391723	1.0626554	0.6841761	0.09202896	-1.0774459	-0.5411251	-0.5058876	-2.5233965
1.2637146	-0.32688344	-0.36347207	1.0042214	4.3949327	0.020993419	-0.6123595	-1.8455975	0.31263432	2.2673116	-2.8798933	1.4119047
-1.1576178	1.9371461	-0.1603172	1.3430454	3.1120193	0.2956741	5.8729897	0.26984736	2.6056614	-0.25722083	0.20825706	-2.1013079
-2.2755394	1.3341451	-0.84791845	0.6073544	5.685212	0.30017418	-0.11429497	0.7910619	0.450256	-1.3130856	1.2381036	0.15142968
0.6920566	7.6503954	-0.5354736	-1.3688887	2.581332	-1.1436578	-0.10767258	-0.3288432	-1.0208712	-0.63757885	-0.6841878	-0.5557233
0.69812185	-1.3040785	-0.868399	1.9117911	0.56118596	-0.24134937	1.1921858	-0.24089412	-1.4455553	0.33947092	-0.2522665	0.17722158
-0.74118227	3.0298715	2.67714	-0.54546463	3.4442625	0.045789488	-0.59654367	-1.0069335	0.96073	0.53568655	-0.74867874	-0.015589008
-0.21815889	5.7117457	-0.69564235	-2.035105	0.55216706	-1.4250522	-1.5284789	1.0957644	-0.6878165	-0.4907295	-0.21654373	0.2960912
0.13272661	0.8613476	1.1577823	-0.3884308	1.0650437	-1.1717942	0.082149856	-0.5175764	-0.29807633	2.3882663	0.62878096	-0.04113931
1.0312042	4.98108	-0.51127917	-1.1283844	10.0892	1.2483858	5.0843782	0.28553873	-0.013955094	1.0209658	0.04902333	-1.8087344
-1.3969551	4.99228	-0.79194754	1.3732855	8.488541	0.086352386	6.4275107	0.07313414	-1.6554658	0.5159318	-1.7118174	0.5925663
0.43147957	3.5967484	-0.28913638	-0.7726634	1.6008867	-0.0990889	5.413997	-0.096732736	-0.07131812	1.3437434	-0.040744375	1.1603177
1.4385303	2.8560472	-0.44898364	-0.34471264	5.346682	1.8474948	4.1451955	0.093783155	0.65767306	1.4272351	0.71162254	-1.0813845
-0.24256064	0.017626997	0.5482648	0.96038413	3.3027844	0.09617951	-0.80286944	-0.040069357	0.7791079	-0.54994905	0.2311858	0.19538867
-0.30635807	0.73190135	-0.6320578	-1.2262479	4.2199802	-0.56886464	1.8295493	0.9705122	-1.1389892	0.16843691	-0.70336306	0.5704538
-0.32081044	1.2383832	-0.082966484	-0.7267271	4.1070957	-0.2712314	6.542455	-0.82281303	0.021562278	0.8481759	0.7729708	-0.76017624
-0.09514227	0.23803455	-0.1544361	-0.008591692	-0.18776995	-0.69956774	0.8241156	-1.2061176	1.3867513	-0.09450894	-1.7068721	0.10753808
-0.08209221	-0.15484355	-2.208178	-2.1410606	3.4457355	0.31773484	0.34997472	0.2522877	0.99463326	-0.56682265	-0.57870233	0.4820162
1.241529	2.194087	-0.7294682	0.26754153	2.4328809	-0.083584495	6.173687	-1.220336	-0.30121168	-2.4391317	-0.51823807	0.121492274
-0.58214396	3.0360858	-0.48515958	-0.03818356	4.0633416	0.37250003	-0.8091122	-1.6760097	-1.4926078	0.5425917	1.1490625	-0.21876967
-1.0518975	4.3001237	-0.57251155	-0.4630721	0.09218311	0.7668004	1.1886846	-1.3477534	-0.50335264	-1.9299201	-1.190019	2.4318461
-0.7073723	0.6434162	1.2769456	-0.605999	-0.26087636	0.13808349	6.798363	-1.0147457	0.36367998	-3.1733158	0.35590455	0.0067713507
-0.69166416	3.2068315	-0.89547795	-0.07658169	8.57476	0.560494	2.178647	-0.19348918	-1.5514876	0.19329694	0.18547563	-0.06974909
0.11037017	1.4554834	-1.2403674	-0.20748259	0.012669612	0.17574437	4.501836	-1.1110646	0.13214153	0.19093777	0.207429	-0.7128633
-0.076300405	1.1326137	-0.781017	-0.44175905	3.2510936	-0.5716217	2.39959	0.539548	-0.3460987	-0.05355542	0.73710513	-0.14652954
0.8339832	0.07968277	-0.8464451	-0.9004253	-0.48214716	-0.6373972	0.344941	0.41195178	-0.45775625	0.38273636	-1.6955869	1.2350373
1.191687	-0.43215907	0.14362778	-0.93203723	3.079284	0.38809198	4.349044	-0.81088394	0.044692498	0.175423	-0.5423957	-1.7852044
-1.1783272	0.36286098	1.282359	-0.6895681	1.3396521	0.77669466	1.7205447	0.22739026	-0.6435781	0.5103532	0.3551446	-1.8869592
-1.0554212	0.105200954	-1.3130383	-0.13392225	3.9638617	0.042965814	1.2505935	-0.16223115	0.6826671	-0.7522539	-1.4353539	0.46898466
-1.0332135	1.7991285	-0.31071335	1.3163469	2.5358205	0.40762553	5.714393	-0.9290246	0.03508591	-0.37633818	0.49664503	-2.7726774
1.160929	0.21032932	0.89542234	-0.9814258	0.41810992	-0.56884867	3.7940404	0.33037788	1.214149	0.66460407	1.8192796	-0.020303128
1.6417322	-0.9338155	1.7149526	0.804645	6.0518603	0.22635926	-1.0479021	-1.6718377	-0.7678193	2.2788074	-0.75794923	-1.1768131
1.2470508	2.2829666	-0.34668165	-0.56601197	4.357216	-0.29225826	5.8184814	0.47389737	0.9312395	0.13853095	0.7557582	1.6513833
1.6435133	5.411976	-1.9399308	1.6690611	0.95564234	-0.9246825	-1.127083	-0.22509272	-1.2103608	-1.2491542	0.76737064	-1.4065428
-0.7503055	4.5199256	0.8549383	1.0191966	1.9235648	-0.6430748	-1.034058	-0.6083503	-0.02358828	0.6055153	-0.12715709	0.3898082
0.7079138	2.6658762	0.44206342	-1.2209921	6.0259047	-1.075151	1.4374962	0.15653826	3.2510924	0.055367153	-0.24699067	-0.6919643
-0.7116569	5.1135306	-1.1171157	-0.28378102	1.495506	0.23323262	1.73282	1.312987	-1.0867954	1.2206416	-1.2275194	2.0918567
1.2477503	0.76669854	0.23405096	1.7461522	7.820242	-0.2536756	-2.0994937	0.28052655	-1.3350533	0.75236803	1.9826701	0.8463765
-1.7749187	4.180855	-0.019967055	-0.9736519	-0.22435077	-1.6857803	0.9213465	-0.67791855	-0.97779024	-1.5264953	0.24663278	-1.082787
-0.8877493	1.2159576	-0.4520671	-1.8450465	5.034878	-0.37007576	0.44556323	2.1344008	-1.3108441	0.26054713	-0.81383425	-1.1601804
1.1731637	7.8492813	-1.5434479	0.9932689	0.04555314	-0.111195415	1.7374365	-0.07784083	0.47874948	-1.9530969	0.73248136	1.0951992
-2.383619	0.05822189	0.7536111	1.179498	1.2607629	-2.6602504	0.8875763	-0.42542797	0.5179007	-0.98765814	-1.5198885	-0.3230259
-0.85223746	0.1359852	-1.1322337	0.19421622	0.24813706	-0.0734178	5.7813234	-0.3776276	1.2549479	-1.064234	-2.645001	0.5667543
1.0242954	0.28783423	-1.784982	-0.1748454	0.004788488	-0.1620842	-0.25873634	0.65808487	-2.768357	0.21346672	0.36043492	1.6303747
-0.5246575	-0.27195615	0.5518272	0.053377837	4.782415	-0.9927643	4.1673226	-0.8958304	0.30181804	1.4246297	-0.8622003	-0.7834125
-2.0272737	-1.0049934	0.59906715	-1.0992769	-1.5771329	-1.4683212	0.44303364	-0.15942858	-1.1581746	-1.0496131	-3.1449642	-2.0089352
0.4487583	-0.30843073	-2.2770212	0.65105283	3.3308783	-0.29111964	-0.521068	0.21732493	0.024445446	1.6865101	0.401264	-0.55610293
-0.20174366	-0.9353251	-1.1246392	-0.44814923	1.2870122	-2.0391757	0.5060982	0.32397875	0.7436945	1.2582238	1.245117	-0.5835893
-2.148305	2.124426	0.3159811	0.9611563	-1.2763649	-1.8280331	-0.1728355	-0.91890526	-0.37067324	0.96109164	-0.45421594	-0.86023456
0.76673293	-0.16747229	1.1464646	-0.032765448	1.9632387	0.9441793	1.8894362	-0.61750674	0.59482884	-0.9774341	-1.257512	-0.84408313
-0.104160875	6.424957	-0.21754088	1.0098048	-0.91164845	-0.5037923	-2.2105095	2.0020957	0.39478087	-0.3548529	-0.6048182	-0.46398538
-1.0338997	2.2889917	0.59576446	-0.026095223	7.6790175	0.14345871	2.2623758	-0.07325116	-0.93882865	-1.3609457	-0.20186095	2.2201636
0.07989952	3.2582061	-2.0610142	-0.13823718	-2.9366813	-0.34668136	3.169831e-05	-0.6008936	0.104101144	-0.023899568	0.0005231439	-0.22033225
1.7881588	-1.2542236	1.1980464	0.8763227	7.7092695	-0.25519988	0.285916	-0.6856436	-1.8050705	-0.18280506	-1.0390024	0.6171574
-0.26408014	4.561429	0.12406126	-0.81579673	-0.74498	-0.29617026	-0.38653883	0.4856209	0.5387606	-0.16998841	-0.53801376	-0.67458093
1.4500082	-0.35360712	1.046771	-0.47840574	-0.5804127	-0.31028026	-0.30598205	1.0888846	-1.5864223	0.35884506	1.2773099	0.24864453
-0.7519372	0.8522481	0.581472	-0.2474533	-1.563393	-1.4191784	2.630341	0.21828839	0.35893846	-0.7186902	-1.6927067	-1.3299924
-0.5434152	1.4355142	1.5069675	1.3266501	0.90167737	-1.6558617	4.546467	-1.0975093	-0.14435793	-0.1941211	0.020279601	0.44328305
-0.44571784	1.7971346	1.04509	0.31826156	0.27931267	1.9764755	1.5415615	0.24316637	-1.1046501	0.27356878	0.05952004	-0.47625482
-0.9620129	4.962725	-0.9192492	1.7679305	-0.23107617	1.1154596	0.3627842	0.5257326	1.2689142	1.2667116	-1.2892513	-0.21123312
-0.12240493	5.5391088	-1.3552978	-0.10956514	0.88933057	-0.56713384	0.01718568	-0.21458934	-0.54706526	0.43331334	-0.10668002	-0.59213775
1.5885305	0.22086895	-0.9828544	0.870544	4.3165054	1.1861553	-0.6433649	0.536387	-0.41468924	-1.2457348	0.7891807	0.08022299
-1.1267831	0.4045839	1.7666554	0.9999432	-1.419933	0.288328	-0.0015428066	1.220305	-1.3851088	-0.03459405	-1.847959	0.23022023
0.54085565	-0.73663545	-0.9404228	0.67886204	2.6553879	-0.26199806	-0.013313413	-0.19245996	-1.2832183	0.5124907	1.2694191	1.5453877
1.569517	0.7026881	0.038466908	1.1001172	5.118311	-0.50099766	3.5031424	1.7460711	-1.6698883	-1.3765334	0.5935278	0.43221366
-1.5584306	3.0473783	-1.1886913	0.30922496	3.219408	-0.31489205	1.5612383	0.14350809	0.660632	-0.72835755	0.9685151	-0.53960174
-0.21324536	0.8399994	1.8290048	2.3072371	0.020296246	-0.5804964	8.254298	-0.8120497	0.495217	0.6284975	1.0082406	-2.5532334
1.7357053	0.24444902	-0.5431781	-0.5248861	6.507036	0.9119501	0.470953	0.4957229	1.7932678	-0.63195467	-0.008673873	-0.99198943
-1.6974323	0.8657746	-0.43510178	0.1178975	6.133911	0.56670696	-0.13272977	-0.7725679	0.43628168	1.0165949	-1.2490017	-2.5678174
-0.33418047	3.4305592	-1.467385	0.85359937	2.6765993	-0.53257746	0.42333412	-1.2623823	-0.30868736	-0.039260734	0.6062216	1.0799861
-1.2235525	1.5385997	-0.5803914	-1.5653561	-1.0514216	0.49659172	-0.96212965	0.115417674	-0.11677723	0.54654855	1.7325903	-0.83861536
0.79916877	-1.2299273	0.012779274	1.6138027	-0.86670023	-1.0792841	2.2304857	1.0556736	-0.05643933	-0.7856275	1.5274484	0.4382136
-1.2294122	-2.116462	-1.002913	-0.3966879	1.2926227	-1.8944919	-1.7328506	0.37835267	0.8196246	0.5604052	-0.5041373	-0.7288593
0.19790839	-0.6070144	-1.0294105	0.52866435	-0.27892408	-0.22860028	7.4099283	-0.11069919	1.9184356	1.3881675	0.61941075	1.3013418
0.016672488	7.7619476	-1.8148984	1.3419863	4.3909006	0.783379	2.3573127	0.10400657	0.7734687	1.0653548	0.34018204	-0.26498643
0.17192939	5.132731	-0.7847415	-0.32801345	-0.4449883	-0.9678072	-1.1817527	-0.6173791	-0.17086743	0.48939142	0.7616503	-2.078076
0.5925229	3.9238014	0.92108226	2.2786396	3.2536163	0.76833075	0.92660433	0.27856362	0.39539456	-0.7294857	0.3728481	-0.18417431
0.740688	0.23095757	-0.3757775	-0.87095267	3.4688272	0.6439432	-0.4192097	-0.033175454	0.43166652	1.0348399	0.46640363	0.25411865
1.0294139	-0.3798387	1.5095326	1.3234575	3.099632	1.2276435	2.439087	1.9565946	1.7122605	-0.080593355	0.37648928	-0.45153394
-0.37228632	1.9716679	0.9020943	-0.7971153	0.90908873	1.0692618	2.9584098	1.150966	-2.0931168	0.6394744	0.78483975	2.3472316
-0.3038341	0.6314265	0.40372142	-1.199136	-0.5485245	-0.4176601	6.559009	-0.5978621	-0.13092966	1.0592549	0.68090874	-1.7431903
0.45357543	1.4530925	1.0553403	-1.2009846	1.3359597	-0.82625747	6.5040483	-0.107822955	1.0800719	0.88444	0.76544136	1.1326298
-0.20937759	5.640968	-0.5172791	1.4018885	0.54899853	-0.723136	1.6200421	-0.9088345	-1.2507148	0.22812662	-1.7179714	-0.90109646
-0.42571372	1.7935789	-2.555978	-1.4265616	4.0665154	-1.3111587	2.9133496	-0.7720935	0.36587697	-0.9827612	-1.259478	-0.6133902
0.32514298	0.85984194	0.799309	0.24745667	3.4205742	0.48215055	-0.15010482	-0.55734265	0.41469094	-0.88312614	1.6751163	1.3894581
-0.3681161	1.4470278	0.20987745	0.7736377	5.553184	0.56162024	-0.33252957	0.37352753	0.2406	0.9140351	-0.19446638	0.19884221
-0.25107488	1.4503652	0.5895302	0.29592478	0.055074602	-0.6495503	-0.4456732	-0.57344854	-0.18501496	0.050569184	0.42380172	1.2506311
-0.5784386	6.0275073	1.0515591	-0.2924774	-0.5017678	-1.7127972	-2.390466	0.25459602	-1.2066087	0.9484134	-0.44974604	-0.19415905
1.4936963	0.4031013	1.2595367	-1.2738363	3.6658099	-0.022432797	0.7690058	0.48158547	0.4552088	0.10459656	-1.3524437	0.6771016
-0.26818675	5.758103	0.44204602	1.571895	1.3746439	1.3332138	-1.927221	0.6078541	0.0065894327	-1.6822131	-0.6174232	0.18307169
-1.9144346	0.35496634	0.66746014	1.4014285	-1.147997	-0.4215328	-0.13673091	-0.044575483	0.77364343	0.3289658	-0.24490955	1.509399
-0.59015065	1.941634	-0.5632435	0.3493691	4.697503	2.1045575	4.17849	1.9071913	0.44645783	-1.0039734	-0.9701007	0.19788732
-1.0678988	-0.789271	1.4668939	0.36433634	-0.45713195	-0.04692719	1.8786694	-0.2616671	-0.33243102	-0.65667737	-0.020881718	0.16262205
0.767435	2.6533573	-1.7335628	-0.70900655	6.574828	1.6499798	1.6562164	2.1877499	-0.12796329	-0.52263546	-1.6331894	0.07902487
-1.7169567	-0.81821334	-0.86788774	0.73311657	1.5256951	-0.57146686	1.9835508	-0.49749094	-0.059591383	-0.17642887	-1.5365165	-0.39960814
-0.0658129	2.3990974	-0.56792283	-1.0038835	0.120312214	0.8523889	-1.5090415	2.8721707	2.3856533	0.1276237	0.10803728	0.7650244
0.6794836	1.1438403	1.1152585	0.87874514	2.950679	0.6971596	5.9993286	0.32441694	1.4421086	-0.7620744	0.04891442	-0.41535416
-1.593397	6.0096855	-0.9880138	-0.042530134	-0.04243656	-0.114147216	0.17016183	-1.082174	0.008747801	-0.2516585	0.48159987	-1.000882
1.8760397	-1.2015564	0.10799615	-0.025389358	0.5604875	-0.5436315	2.7981682	-1.0236015	0.5704826	1.1477041	-0.029748349	1.7185199
-1.5780143	0.5553877	-0.008679109	0.32739115	5.6692457	1.0092957	1.0089116	-0.3220866	2.2347965	0.8239552	0.46553078	1.608181
0.505561	7.470302	0.02247187	-0.6969768	-0.43197495	-2.1987271	-0.3769013	1.2818749	-0.30065146	-0.523123	2.3735845	0.081646696
-1.9910831	6.0259905	0.9141767	0.3343985	0.18772984	-1.4417263	1.7353281	0.45463544	0.57728404	1.6451664	-0.40314013	-0.82314223
-0.15393259	8.202332	1.263518	0.2712059	0.18817794	1.4463887	-0.8067227	1.1192863	1.1117266	-2.2215354	1.576265	-1.3414743
-0.122826114	0.66917044	0.6496146	0.25100732	1.2230291	-0.14417142	-0.39739254	1.7148244	-0.56610596	-0.35890496	0.5354565	0.13032678
-2.5050998	-1.5445992	1.0501775	-2.0435224	2.1507363	0.5334574	0.3770045	-0.6587914	1.3793753	0.88836795	-1.2669221	0.49439794
-1.0205123	1.1853011	1.178934	-0.25092044	6.8181596	-1.7234077	1.201331	0.113461226	0.5182874	-2.0236695	1.2777101	-0.9301542
-0.67906815	3.1526737	-1.73636	1.4245285	1.3282374	1.2861553	-0.50400424	-0.16114902	-0.03758907	-1.9232224	-0.035283156	-0.6964892
0.041155454	4.251654	0.0671117	0.7536686	3.0976849	-0.055047743	0.9517397	-0.7376871	0.17978874	-0.86796874	0.09747748	-1.2625401
0.5583185	4.510915	-0.47240928	-0.50082403	6.9762387	-1.1965494	3.5627484	-1.2113652	0.2682151	2.2756577	0.18747878	0.5135857
0.5398101	1.5913761	-0.04561267	2.2076893	0.83783674	-0.54980946	2.5459082	0.019676989	0.5302275	-1.7772217	1.0661631	-1.1321396
0.5510193	-1.1249874	0.40792194	-1.8803409	-0.15208255	0.7660902	-1.1893537	-0.06584378	-0.9894531	0.17084394	-1.7606852	-0.7545081
-1.2145209	5.7432914	-0.5281803	0.9241538	2.0281475	-0.45454758	0.4901177	-0.0051760864	0.5124808	-1.5933335	0.7706961	0.0883141
-1.799331	0.6330849	-1.0809494	0.9903114	2.720706	-1.8612607	0.32530573	2.3632643	0.7184608	0.012152925	-1.3804967	0.073718764
0.33835298	0.7536734	-2.124799	0.17650597	0.15258567	0.5828403	7.240345	-0.083298005	-0.22491479	1.1666287	-0.29784516	0.56420684
0.9949043	0.9718315	0.123907894	-1.6163269	6.075265	1.33673	-2.6427872	-0.6819093	-0.8378273	0.27701557	-0.46823978	-0.66848963
-0.6984998	0.27360037	2.0447047	-1.6164049	1.6737751	-0.3672267	0.1017694	-1.5366772	-0.5844289	1.1975732	1.7728508	-1.275229
2.4489663	0.5998145	-0.1911861	-1.447424	-0.88324195	-0.7557724	0.72005045	0.22000208	0.496423	-0.7485887	0.48476288	0.8271182
2.3375075	2.1001036	0.46482366	1.3561385	4.715058	0.09225244	2.4616203	0.37718472	1.8582642	0.30421674	-0.0177064	-0.241612
-0.5078096	-0.14500731	1.4065053	1.0338634	5.7734337	-0.61667573	5.3499975	0.58902097	0.98183745	-2.241208	0.5579996	1.21137
-0.13224716	0.86427116	-0.46139094	-0.011612165	4.399894	-1.9181411	6.433238	0.7846792	1.0268233	0.7436673	0.5790029	0.959832
0.65132284	5.705088	-0.9992031	0.45610055	-0.10603893	1.5347371	2.1741304	-0.20756409	0.46197087	0.090721436	0.48319608	-0.2465348
0.004181762	-0.6445346	0.23074183	0.676317	0.47525406	0.62651086	0.9034334	-2.106579	-0.08262123	-0.61291987	1.1532083	0.6175812
0.18383813	1.0951256	-1.4773171	0.5125029	1.3043481	-0.47500974	-1.2724556	-0.11400147	1.897253	0.7087704	-0.6532577	2.8213508
-0.4238228	0.9650786	-2.3446033	-2.232209	1.1591424	1.7688599	3.912905	0.45512563	-0.88511586	1.0462304	0.2591566	0.43266505
-0.016252046	-0.95205915	1.4345217	-0.19617626	1.703746	2.312233	-0.96882105	0.44377398	0.28612646	1.7510725	-0.5851339	-1.4245743
-0.42952973	1.8202263	0.65315837	-0.39474022	0.8338692	-0.21303912	1.7380381	-2.159725	0.022176296	-0.3795291	0.47315368	-0.45715493
0.014133267	1.3007252	0.7029791	1.8911445	1.2617328	-0.08518971	6.2975674	1.5637732	0.06541502	0.033642996	-0.5843592	0.06830235
0.78534836	0.470261	-0.5575486	1.038903	-1.4545659	2.236751	0.31871584	-0.34324032	1.4199011	-0.8620975	-1.6823677	0.19234993
-0.91546607	-1.5346129	-1.2960304	-0.9316278	6.781863	-0.45759493	0.2456779	-0.02629862	-0.4224727	0.022290869	-0.21439451	1.1156635
0.87166095	0.43046898	0.3204923	0.79057056	2.0085754	-0.5420675	1.915514	0.95872754	0.77237594	1.6055801	-1.1861764	-2.4642658
-1.1291047	0.19896314	-0.80100614	-0.50326073	2.1011977	1.5403159	-0.7854661	-0.89554554	0.03080105	0.6684646	0.22096068	-0.8417447
0.99844027	-1.1235316	-0.57346517	-1.1162885	4.4977226	-1.2995617	-1.0345896	-0.82298934	0.5174993	-0.21967304	-0.33558875	-0.6713098
0.4006133	0.49608028	0.48273456	1.15399	-0.957709	-1.418932	0.71713203	-1.0229104	0.6353628	-2.165284	0.6614264	0.021219708
-0.4756887	0.2620761	0.13184273	-0.62704176	-0.42620683	-0.124816336	-0.27782014	-1.2309676	-0.61701304	0.27625325	-0.633086	0.36532566
-0.8860462	1.7807345	1.6176784	1.6373203	0.01609753	0.9695812	0.3591008	0.35134876	-1.020701	-1.3788573	-1.1906196	-1.6035552
-1.7091179	-0.7055029	-0.8355917	-1.2197613	-0.64218706	1.087984	2.6371691	-0.46573025	-0.49264967	1.3647677	0.22374697	0.13008252
0.24018787	1.8701345	-0.20256758	1.593603	4.2747307	-0.7430882	6.1997194	1.2443234	-0.58684427	-0.82246864	0.41865262	0.17457496
-0.21756852	-0.036130223	1.1539724	0.11681959	0.9704395	-0.5499117	3.4347844	0.1400958	0.2381846	0.3389219	0.9124874	-0.47901985
0.6002733	1.0777612	0.759014	-0.58809733	1.0440199	-0.5997754	6.9371414	0.34379888	0.11152539	0.024424858	1.0905656	0.74741465
-1.1043259	-0.8270242	1.6763561	0.8387687	1.7190979	1.342273	5.1863503	-0.6384592	1.418056	0.19679426	-0.2215036	-1.6579185
-1.2913586	1.4927752	0.062271357	-0.18909512	1.2218988	-0.7056216	2.3234196	0.8337251	-0.5018114	-1.0984135	0.2701778	1.1950301
0.15828623	2.9967442	0.18999386	0.58782214	4.1340203	-0.22264874	4.2505326	0.17837752	-0.6174445	0.20353834	-0.072159834	-0.111748144
-0.36696514	-0.70828575	-0.5100548	-1.1831253	-0.83590037	-1.8188941	4.828639	-0.62653995	0.55099446	-0.9121027	-0.8429734	-0.5835404
-0.35275677	6.237947	0.71801734	0.41204384	-1.8308078	-1.4112246	2.0277054	0.2846917	1.0604638	-0.9453532	-0.74966925	-0.84361196
-0.019318275	2.180027	-0.026569946	-0.9375127	5.5521426	-1.3437575	0.8434768	-1.1942303	-0.017629718	0.30067697	0.64294666	0.033557504
-2.326123	0.5297823	1.2418758	-0.07233823	1.3121824	-2.0843167	3.5050864	-0.5146362	-0.47447944	-0.9246916	-0.47667086	-0.8998051
0.21205653	1.222613	-1.1231608	0.28715235	1.6803963	0.019710487	0.10676639	-1.0724764	-1.1188804	1.4951265	-0.01462688	0.4576348
-1.2017348	2.925578	0.7014275	1.10464	1.3458502	-0.11229734	2.5107164	0.47086897	0.18395764	-1.6381564	-2.0275218	-1.6737072
1.5364019	-0.8422611	0.79390305	-0.61857855	0.8832419	0.22656336	0.6816835	-1.5471728	-0.15658742	0.78704673	-1.9230433	-1.6228807
-0.8927783	-0.27085355	2.3453422	-0.9165124	3.8699126	-0.5398683	0.6202104	-0.5865546	0.9888111	0.033620615	-0.9397756	-0.54107296
-1.3056165	0.5966381	0.22769544	-0.6648987	1.5737901	-0.060477182	0.06887865	-0.6322073	-0.019888643	1.2804942	-1.1238616	0.08903963
-1.4856852	0.7636926	0.6684751	-1.2521809	2.8971505	-0.9454567	0.7859515	2.7896588	2.5446498	-1.0706786	1.430823	2.2908132
0.32330194	6.9715443	-1.0065707	0.1267303	4.1043696	-0.049271755	0.39095092	1.0110645	-0.59006834	0.37130845	-0.54024595	-1.1557492
-1.3248641	4.537815	0.056251124	-0.64574605	-0.098864295	-0.18655127	-0.5923176	0.65886056	1.3704641	-1.4306418	-1.3261245	0.07028043
0.03399101	1.6370842	-1.0453078	0.819588	2.3890507	-1.0866548	4.753538	-0.6250792	2.41274	-0.51341116	-1.0060009	-1.0769775
1.0058067	5.2798557	-1.013306	-0.50107527	7.3851123	-0.621143	1.4340017	0.24865398	1.1807324	-0.7888141	2.4517934	0.007575598
0.9571194	0.24256092	-0.8602793	-0.08552873	-0.17876747	0.4888601	-1.0168359	-0.78759956	1.5134486	0.19533323	0.9831683	0.9050325
-0.78623545	4.929351	2.4725845	-1.9382049	2.4620614	1.1982563	0.86765397	-0.28904474	-0.1947208	1.1052716	0.46439102	0.38193798
0.10352561	-0.79532623	0.4247031	-0.5616302	2.6498952	-2.0389154	0.07610157	-0.9613222	-0.5125566	1.024259	-1.9455742	1.2434418
-0.3698293	1.1527791	0.14646433	-0.5467074	2.4292498	1.1316662	-0.44641593	-0.25924915	2.3350554	-0.59395224	-0.77413017	-1.2703773
1.2811949	2.7377412	0.7949808	0.22488251	0.52625287	0.1964499	0.7089075	-0.2772863	-0.5004911	-0.4917479	0.6737532	1.3800393
-1.0760927	0.0114535745	0.6202785	0.6112045	1.3469377	-2.3090925	4.6653156	0.042576965	-0.74522984	1.6269886	-0.7929665	-0.45771572
-1.0745655	0.11433083	0.7703469	-0.34193283	-1.2360786	1.6478233	0.5988524	0.21703012	-1.330417	0.260593	0.8695738	0.9380795
1.0523317	-0.2954367	2.4082134	1.0280918	0.70642644	1.547291	-0.20941836	-0.3944293	0.56134665	-1.4119582	0.25815663	-0.40139335
-2.0304782	7.6832976	0.5349593	-0.6954139	6.0165906	-0.11889674	1.9465275	0.6242585	0.80459094	-0.09416386	-1.4398028	-0.6951164
-1.6018274	-1.6631106	-0.2133918	-2.1054852	-0.78782505	-1.5252626	-0.061449308	-0.5957424	-0.032121927	1.3400139	1.5977843	-0.108899266
1.5992842	1.3924763	-0.58902574	0.28414375	-0.07257478	-1.6736121	0.77738243	-1.2537422	-0.3811695	-0.0055635674	0.32018074	0.5864642
1.6496125	2.1996417	-0.60903734	1.1085603	1.7893602	-0.5735851	4.0390797	0.8435205	0.4642213	-0.43325898	0.43206197	1.5286331
-0.7744833	0.21027915	0.42822644	-1.274511	4.186137	-0.19304842	2.1839912	1.193638	1.2347611	0.42054304	-0.13288155	-1.3899415
-1.246282	5.5482435	-1.2372004	1.8424331	0.90036154	-0.41336155	-0.72740495	1.528511	-1.206938	-0.5645411	-1.056629	-0.98406756
1.7146375	4.980639	0.57361835	-1.3751678	2.0803099	-1.3596436	0.70963436	0.3384128	-0.0038748088	0.27089965	-0.3497609	0.18426403
-1.4048365	5.776146	0.1133699	0.15784268	6.964872	-0.2521672	2.2231905	-0.27090988	1.1083516	2.2773743	0.8576585	0.8516833
0.62604105	-0.91352	0.5963134	0.27824244	0.17833145	1.7723341	2.6634429	-1.5709625	-0.4697711	-0.7907159	3.273382	-0.3305692
2.8470786	0.07080543	0.005487508	-0.46112844	-2.1557145	0.13898292	5.9608493	-0.4259502	1.1315511	1.5416956	-0.16997087	-1.0702795
-0.1283549	2.9568117	-1.0618757	-0.31023136	2.8560114	-0.94076926	4.243937	0.92387444	-0.47333327	-0.46740156	-0.08425537	-0.6804779
-1.3467873	2.3604872	-0.09215076	-1.0058671	-1.9562242	0.72786474	5.3431478	2.0762997	-3.2254777	0.13109939	-0.7296998	-0.5411895
0.11688744	0.5295804	-1.3005651	3.3938699	0.8177335	-0.18041034	5.403414	-1.6964498	-1.2927113	1.5259639	0.48054636	2.7940733
-1.2716467	0.27014488	-1.5406284	-1.3363798	1.9269935	-0.09415185	3.119868	-0.8549539	1.2461873	0.4956757	1.2488447	-0.5123451
-0.94156456	0.6784816	1.141375	-0.082710735	6.205308	0.2787262	-0.4575852	0.71324366	-2.1848514	0.36183602	-0.79499894	1.4048567
-1.5400054	1.5646704	-0.08326957	-1.165119	1.4123776	0.8903834	5.6361513	0.28863108	-0.22103806	0.055457965	-0.41735303	0.90107363
2.1988199	2.345406	0.42725474	-0.17802292	0.08985531	-1.1252564	3.1541247	1.4110122	1.8808415	0.26152584	-0.70872706	-0.755549
0.2356255	4.9419813	-1.2088916	0.3051647	-1.7734646	-1.1600103	0.1297409	0.5526103	-1.7747337	-0.11274219	-0.47288522	1.1517265
0.36331096	-0.49511075	-0.41921777	-2.5323708	-0.7235399	1.0310065	-0.030931484	-1.2743074	0.7374432	0.06392513	-0.81869334	-0.089061625
-0.77150655	-0.242535	1.1722322	0.78366774	-0.709406	0.6430111	1.6817291	0.47448006	0.15387087	-0.28376934	-0.9968685	-0.8378116
-0.2407123	6.374098	0.8270108	0.76377374	1.2303989	-0.18552707	2.0089157	-0.76391363	-0.347848	0.5925073	1.7288893	-0.77530503
0.48658317	1.1182593	-1.3867747	-0.56188035	2.4493053	-0.13706824	5.9159718	1.5050825	-0.44606423	-0.96044284	1.1763232	0.59312165
-0.8305746	2.6803489	-1.7464556	-0.021289676	5.2451363	0.39929014	0.5674392	-0.041820347	-2.3235867	-0.10028637	1.2311449	0.4590582
-1.303425	6.8514743	0.22128405	-0.40488738	8.38168	1.1798072	5.6069283	-0.9709436	1.101278	-0.2874922	-0.4776604	0.17070672
1.4695431	1.952327	-1.3568748	-1.2212592	-0.9889596	1.1919941	-1.6466218	-1.0016844	-0.25091395	0.8312497	-0.2540754	1.6052047
0.2945743	-0.42496762	0.46676353	-0.046752077	-0.048932105	-0.9781878	1.5804609	-0.5217584	1.0856233	-1.197882	-0.032090653	1.1549944
-1.0392349	1.1923363	-1.1441066	-0.4569351	0.49766237	-0.34067485	3.482883	-1.13413	-1.9310994	-0.89341515	-2.4106567	-0.29663208
-0.07439724	0.92384934	-1.314802	-0.4524564	1.9731284	0.6006281	8.447177	-1.2003618	-1.7457366	-1.9263742	1.2213334	-3.3905363
-0.12962463	4.2012854	-0.7237299	-0.7497546	10.943892	-0.35886356	-0.15634605	-1.116116	0.31933048	-1.7526047	-0.09641617	-1.9550536
-1.1868674	0.56532663	1.7727159	0.19125575	0.2541622	0.33253387	5.8715463	-1.0406218	1.0278977	-1.0205773	-0.2316388	0.18650398
-1.5226308	6.4753118	-0.7617945	0.34376544	8.117664	-0.7638594	3.3335009	-0.041060574	-1.1286395	-0.5223306	1.6415662	-0.3637974
-1.7477252	2.3405192	-0.24793732	0.48420614	0.1916492	0.51228845	4.4718943	1.8204615	1.2683992	0.2158858	-0.20494075	0.8569634
2.4096122	1.0604612	0.16080393	0.1906085	-1.8388478	-0.02504405	1.364579	0.32301214	-0.45547473	0.9685832	-1.2112079	-0.6789857
0.50337636	1.9135149	-0.4577493	0.048664216	3.3240705	0.49735108	-0.009998298	0.55018276	-0.55346274	-0.41625786	-1.5635124	0.85716844
-1.6146986	1.0426109	-0.5602517	-3.0181878	-0.21517679	-0.080472305	1.980283	0.3115351	1.1286786	-0.05053765	0.13805586	1.5095949
0.79235286	-1.1859155	-1.2097963	-2.0646503	1.2334447	2.1369333	-0.17464006	0.64089936	1.3490807	1.030478	1.1145219	0.018292964
0.1746069	0.37087655	0.8679044	-0.44279677	4.3689475	-0.7788515	5.146021	1.754248	-0.6191159	0.14592883	-2.3096023	0.89955044
0.7818833	1.3452268	-1.4756534	-0.9852024	4.904403	-0.5176669	-1.198237	1.9331656	-0.66813725	-0.42501965	1.2844962	-0.07505986
1.9084355	5.3086224	1.0472157	0.5748341	6.497341	2.1972072	2.730126	-1.5285441	0.11971469	-0.9394862	-0.9759919	0.99235
0.97167516	3.337107	1.1818169	1.4194278	1.2441907	0.368612	2.219042	-0.09351764	-1.1991186	-0.9583646	-0.4114736	0.083681695
-0.18024978	2.8390942	0.72335863	1.8408667	7.99509	-0.19363995	1.8473436	-0.95693827	-0.6143655	0.20571078	0.5348627	-0.09369716
0.5979596	0.33052123	0.85441476	-0.73706675	-1.8049355	-0.60516757	4.6008253	-0.06272405	-0.742242	0.30439213	-0.20259994	-0.7462614
-0.8700278	-1.0953478	0.95133024	-0.9851925	0.7381658	-1.469687	5.196952	-0.39584672	0.9505035	-1.1815536	1.3865621	0.5048296
-1.0823706	-0.6822841	0.55238974	-0.24489294	0.060001038	0.12565503	6.520974	1.2329785	-0.9359326	-1.8042326	1.7523887	2.4731407
0.72935337	-0.031075064	-0.73990357	1.0976326	0.5627188	-0.34033865	4.6164026	0.5589408	-0.2137346	-0.45511112	0.3697848	-0.63290465
1.9590603	0.8918964	-0.73823774	-1.4204297	0.6908734	-0.7591122	0.4631792	-0.36000526	1.2276535	0.711589	0.34471986	-0.4470702
-0.6778986	1.1502601	0.7460242	0.16700548	-0.12780558	-1.0326904	0.88548654	0.0191824	0.033998758	-0.10813136	1.4450989	-0.2568916
0.34334907	-1.6978619	1.9355068	0.34702173	1.7021579	0.112244	-0.02750659	-0.3538298	0.34653497	0.09298051	-0.43757027	-1.0569401
0.43557963	-0.8919336	0.39889815	-1.8295386	2.2901716	-0.9393281	-1.66375	0.96616167	-0.6880998	-0.0061092847	-0.49406815	1.8782169
1.1976615	2.870287	1.2400947	0.2371494	3.40449	1.5445466	1.1630889	0.4442016	2.0495632	0.14056267	-2.1222694	-0.7921916
1.3870366	6.30233	-0.48404092	-0.28651375	0.86492723	-0.3166259	-0.41140923	-0.41323936	0.92096317	-1.5954959	0.4004209	0.8407294
0.4146895	6.204287	0.8143759	0.2635553	1.9889816	0.41202986	0.46622384	-1.3064595	1.2188699	0.21084104	-0.49179426	-0.17348549
0.38003492	0.87570226	0.28968126	-1.3753254	1.0031968	1.1213272	5.078784	0.76587737	0.29896858	-1.4676877	1.5085309	0.24903746
-0.7092826	0.95021	0.8975329	-0.51805514	1.4092479	-1.0420796	5.082304	0.23042837	-0.50447947	0.43511194	1.0003579	-2.3939552
0.4617332	-0.2594505	-0.27504712	0.2260904	0.60409015	-0.6209806	-1.3129582	-0.22604077	-0.39457536	0.8555672	-0.09066351	-1.8661193
-1.8387712	5.0155687	0.42727646	1.0976906	0.6570218	-0.77088815	0.9966527	-0.4885913	-0.68081474	0.39501628	-1.4449887	-0.13113883
-1.7114432	0.8843576	-0.0605661	0.36090174	-2.2209592	-0.4562932	1.0580046	-0.15009677	-1.2816739	-1.5384693	-0.033881895	0.08179203
-0.42791513	-1.2381959	-1.1173835	-0.102073684	0.95086396	-0.624772	0.6508644	0.37618527	0.5949485	0.29906324	-0.20536312	-0.42100325
-1.5692534	6.1579	1.4717693	-0.42278093	0.8516676	-0.33174363	0.1832612	-1.3946655	0.41069674	-1.1556718	1.897114	0.41163003
-0.7399514	2.0261633	-0.34686795	-1.6427076	1.3252517	0.106599644	3.876958	1.397039	-0.5999955	0.33963448	2.0543382	-0.2123785
1.1051701	-1.2950833	0.39325625	-0.026706208	2.507265	0.08473695	1.6425464	0.5641535	0.4259399	-0.3970187	0.44655123	-0.44034943
-1.7191266	0.43792424	-0.6264116	0.24343637	0.8665398	0.7398135	-0.72092855	-0.52516794	0.019562231	-0.8443728	1.3505812	0.78475314
-0.22316861	3.4402158	1.8807433	-0.43355513	2.9760623	-1.1977614	6.8833666	-0.60178816	0.08184609	-1.6580985	-0.02179893	0.040901285
-0.8842678	0.911408	-1.7108697	0.30743927	3.121653	1.2644788	1.5206546	-0.9340186	0.6073446	-0.39188436	0.3344013	1.9490141
0.4766089	2.7608325	1.7609782	0.70775926	4.60768	-0.35903344	1.5974518	0.11856149	-1.0835468	1.9960748	0.7962605	-0.67115796
-0.13503829	-0.08114582	-1.565836	-0.15957811	2.5704136	-1.332917	7.7485023	1.5080507	0.05386453	0.47809345	0.8855281	-1.6423672
1.048658	-1.7821405	0.94599247	-1.0766526	0.60240746	0.2889405	3.9128385	-1.4133594	-0.035815146	-0.95021266	0.080390245	-0.41473892
1.7054213	-0.14798105	0.44635504	-0.007128471	-1.9223192	-0.01652641	0.57457006	-1.9192225	0.15664074	0.75024986	-0.16988334	0.129423
0.1764728	-1.3419317	-0.41977394	-1.2829176	0.77388436	0.5107506	10.515802	-0.84412533	0.3788829	-1.1969136	-0.38632002	0.5870126
-0.18079986	-1.3139267	1.1789759	-0.60507745	1.1382912	1.5186223	4.5560117	-1.4836876	1.4868466	1.0091814	-0.11068587	0.8886322
-1.6694261	0.61622745	1.1391557	0.37310585	5.6305366	-0.7620878	5.2492146	-1.7604375	-1.7374341	0.16247967	0.65846413	-0.74813825
1.1015804	-0.67607594	-0.960481	-0.22310142	1.6549118	-0.47869188	3.5367675	0.6248947	0.8813639	-0.5153574	1.2310284	0.055599473
0.20910968	6.419922	1.1240331	1.0629109	0.092384815	0.9649312	-0.16078784	-0.22026631	0.5591286	-0.5459282	-2.0518742	-0.67496276
-2.67167	-0.9326592	1.06748	2.8929782	-0.8458751	0.33067337	1.4128418	0.182904	0.04807497	2.308792	0.7823581	0.3147385
-0.197568	0.06672924	-1.9693791	-1.1674274	2.5918872	2.0004485	2.0754962	1.6280625	-0.2842445	-1.4906262	1.0435088	-0.3931058
-0.6914456	0.4989029	-0.38436168	1.0618109	-0.29965127	0.70650154	6.3402615	-1.3926198	-1.3709712	-1.6731468	-1.6440533	1.8259255
2.2679143	2.6893082	0.8963884	1.6694037	1.4899858	-0.4381056	5.7342253	-0.13654092	0.64933974	-1.4172844	0.079644166	1.4175724
-0.50363743	-0.4536351	0.18503156	0.6411199	4.52466	0.5970153	3.2708323	0.0566443	1.5352695	-0.31994864	0.86878425	-1.1591254
-1.1341531	2.7174265	2.0376494	-0.9010959	3.5126758	1.1636561	0.8571091	1.146329	0.76940393	-0.06871381	-2.481971	0.031393487
0.2843864	0.526451	-0.9057101	-0.5695989	3.3443837	-2.2154458	-0.7674559	1.8483348	0.8926684	1.9899498	1.0646434	1.7277448
0.9550715	-0.4257924	0.75299263	-0.64672273	3.3380857	-0.85402083	-1.13703	0.17261834	0.36297762	0.55873525	3.5654187	1.3831326
0.52288085	2.2548587	-0.47311836	1.4500376	5.0570545	-0.023918001	3.7244606	-0.47766355	1.3883601	-0.045071345	0.38151017	1.3039697
-0.30109215	-0.15778401	0.078438394	-0.81053114	-0.8154027	1.0027902	-0.8067924	0.08080908	-0.32590246	2.5065002	0.27555352	0.20214921
-2.5660503	0.16970643	-0.19487606	0.45080766	-0.16126533	-0.50296485	-0.4675876	-1.0453669	-1.2482926	0.22336034	-0.49023685	-0.13362096
0.32969254	1.3081528	-0.73646724	-0.32395247	3.5368278	0.5054464	-0.63950056	-0.48773855	-0.6943224	0.32501388	-1.0084122	0.17823276
0.28651142	0.19976288	-0.06170389	-0.5680799	2.9162412	2.1047828	1.3646508	-0.65615636	1.6730995	1.1387465	-0.48792934	1.4644388
-1.079244	0.5061232	0.42844447	1.0214468	-1.9160404	-0.9350072	2.2459807	-1.3678623	0.19306011	-0.3029056	1.1342129	-1.2346195
1.1162077	-1.5107604	1.2182038	-0.22234556	3.8897707	-0.9132753	0.7076382	-0.9399502	0.3591715	-0.54838496	1.4850324	1.2564741
-0.52251124	-0.6013255	1.0709622	-1.7791761	3.5249856	-1.1434851	1.270556	-0.57958907	-1.3333296	1.226038	1.1274588	0.9089934
-0.14759758	-0.9911973	0.9634928	-0.57078207	-1.2396377	1.3998038	3.9693444	-0.38589948	0.4198428	0.8057011	2.4701815	-0.7554487
-0.5171414	-0.26178184	0.80030304	0.44243705	0.21543133	-1.7179761	1.9175082	-1.8029263	1.1595273	-0.10837955	2.3320305	-0.7845218
1.4242612	-0.044528443	0.3200134	-0.32713744	-0.44887397	0.3095519	1.8180369	0.10732363	1.3084682	-0.97262543	0.85862964	-0.43662122
-1.7377355	3.3434315	-0.26921192	-0.7867737	2.2058897	0.2307317	0.44938916	-0.48403776	0.7752871	-0.22688656	0.507537	-0.19405717
1.0569149	0.41617608	0.4362345	0.32016993	4.5086718	0.4592341	0.045024075	-0.43233132	0.5595664	-0.874745	0.65868616	-1.0635636
0.4704452	2.8365207	0.6515201	1.0470116	5.397466	0.37952667	0.23432112	-0.2697882	0.79874766	1.7966436	0.1441189	-2.0886137
0.457576	7.0688863	0.81125003	-1.0890917	-0.021690503	-0.5474976	-0.010445144	0.5239213	-1.9714272	-2.6684437	-0.6549786	0.13962528
-1.2429048	2.329939	0.14910258	0.38226202	2.3179142	0.24182343	3.7903001	1.6209081	0.34400806	-0.63748634	-0.078240216	-0.38255462
2.357328	10.055028	-0.0720251	-0.48975268	-1.5509965	2.1587014	1.312158	83.32765	-1.1817471	68.7952	78.34519	84.99796
-0.64136845	-1.2262436	-1.1329799	0.66948843	1.3601092	0.49903986	5.500022	-0.8312107	2.1446662	2.2800295	1.7908016	-0.25122526
1.2884624	0.65838885	1.1906645	1.1068577	1.7663575	0.8335631	-1.3211844	0.4472048	-0.40023845	-0.05405164	-1.2993549	-1.3391262
0.6240075	6.528673	-0.5844166	1.2323453	1.3388875	-0.02883361	0.2668069	-1.4325804	-0.6224528	0.016981656	-0.5002266	-0.32972005
1.493875	0.96672666	1.4798462	-0.6701333	7.0315676	0.260086	1.3491871	-0.51811993	-0.69938546	1.1697074	1.9605708	-1.1307505
0.42779687	12.911824	1.526145	2.5758483	5.9206605	1.0986887	2.058379	1.4617407	0.3776921	-1.0925204	2.2145953	1.5336368
1.0677816	-0.66713274	-0.07768089	-0.91354424	3.3173134	0.84350324	1.8523451	-0.15839402	3.7768815	1.1499778	1.5846384	-0.49867257
1.6701981	-0.61739016	0.61386645	-1.3847965	2.0202558	-1.5618012	0.08731195	1.1580381	1.1351308	1.4634312	1.0444286	0.5563952
-2.4234731	4.3014913	0.5919342	-1.0753326	3.182603	-1.4016621	-0.06658638	1.2230126	-0.13007118	1.3857411	-1.3307165	0.88149613
-0.17167956	6.599687	2.047988	-0.5516155	-1.7673495	-0.040465362	-0.20599912	0.1632363	-0.14597692	-0.34306458	0.23095809	-0.25157154
-0.5154845	7.314465	-0.30831745	-1.2142498	-0.8426304	-0.3270632	1.3090168	-1.2080984	0.30880895	-0.20908709	-0.91867906	1.5784714
0.38301578	4.1140265	1.2681986	0.098061465	1.3052466	0.24768776	-0.94081986	0.23860948	-1.0039328	-0.35365298	-0.50305986	1.2141849
-0.5639553	2.2093093	-1.2168624	-1.2196994	2.7398453	-0.064913735	-0.6761418	-0.5850495	-0.97964114	-0.6252086	-0.16663441	1.4022392
-0.41914746	-0.5994965	-1.5862739	2.18835	1.0030206	-1.7621768	1.1965379	-0.7922497	0.3493197	-0.024618907	0.8905635	-2.2458432
-0.7157769	0.6734256	-0.60446304	1.1645318	5.934946	-0.8709922	0.059425246	-1.2496246	-0.2208368	-0.8339463	0.4238979	0.02798832
0.5323298	-0.77983236	2.5252142	1.1674255	-0.619092	0.6094027	-0.23023072	0.40680316	0.20923844	-2.0386493	0.8959287	-0.14993289
0.025536967	2.3186767	-0.94552714	1.4929657	3.013877	-0.60795134	1.8015113	-1.6130655	-1.4604253	-0.9373453	0.4337439	-0.11131393
-0.31917244	-0.28090245	-0.08565284	0.06966567	1.0459243	0.58133256	0.59777665	-1.4874301	0.010285342	1.0660905	-0.16395772	-1.1554075
-1.283419	6.228269	-2.1261485	0.4566455	0.62122536	-0.4761945	-0.38671118	1.8345557	1.2536027	2.2009134	1.4717431	2.1656866
-1.5989	5.19001	-0.25448978	0.12571418	-2.0603228	0.9353846	0.27351582	-0.041101083	0.57929677	-0.45192578	0.45388326	-0.3732054
-0.08784269	1.3955278	-0.14924392	0.34741822	-1.1060326	-1.4258655	1.3172467	-0.9984331	-0.071988404	-0.20474415	-1.0383047	-0.6774753
1.8696958	6.13529	-0.11882025	-0.15242387	-0.37657118	-2.4933403	-0.07192289	-1.2446175	0.84208566	1.5288603	0.7838284	-0.9440951
0.19845642	1.9359988	-0.8629993	1.7285107	1.7471688	-1.9873956	0.47266904	-0.78641826	-0.044563286	-1.2450563	-0.289011	1.1912804
-0.58521616	1.9988254	-0.50884926	2.1097283	4.6830864	0.45420256	1.52843	0.6434404	0.36361286	0.30101493	1.6848471	1.27542
-0.79539657	8.75259	1.5337391	0.59262556	-0.025080979	-0.86479676	1.2074349	-0.88393605	-1.1693604	-0.07122171	0.55155796	0.25496715
-0.6253284	1.2780606	1.0025479	0.72523254	1.7880585	0.27705008	4.3450656	-0.96512145	-0.80921245	1.7681977	1.1540594	1.6963222
0.9798451	0.39075795	-0.16422725	1.310014	-0.44853878	-0.06206357	7.474646	1.2573272	-0.5467543	-0.8292384	-1.1158915	-0.0042722137
-0.70264393	-1.9404367	-0.25503805	-0.43602893	4.2281632	1.496916	-0.24247055	1.025389	0.69959766	2.7764447	0.13044958	0.6071313
1.4639323	-0.34553927	1.1500702	0.13229756	0.09056798	0.8893182	5.660833	-0.76134574	0.16023615	-0.44022503	-0.71350926	0.73162097
0.74625796	-0.3193994	0.31414828	-0.80808306	-0.09099523	0.7565809	-0.5763382	-1.4916638	-2.44643	0.31057113	0.36991328	-0.1993637
-1.4745208	8.155862	1.3821428	-2.3164608	0.07344557	-1.1879578	0.68069184	0.29221877	-0.03189405	-0.5567328	0.8540753	0.1160269
-0.05827245	2.2349615	-0.39359304	0.25496757	5.091941	1.0222051	1.2404352	0.9601644	-0.9589123	0.2041572	-0.78716594	1.309156
1.1389792	-1.3422337	-0.6863431	2.2000272	1.9287024	0.06768563	-0.11521443	0.54716235	-1.0155503	0.48630902	-0.33380657	-0.47096464
-0.03507157	2.5798287	0.37154743	-0.014799568	1.7738068	0.9829929	0.96562195	-2.4354687	-0.11389716	-0.4116987	0.06719042	2.0236146
1.0603976	6.5300403	0.6458425	0.09121606	3.687803	-0.035425425	-0.8726827	1.0822643	1.0345602	-0.23667689	0.60335034	1.1909754
-0.5413663	2.9721138	-0.31663072	-0.5435344	3.0262125	0.37677827	3.770062	-1.1615614	-0.1613137	-1.3134284	-0.4337665	-0.9522151
0.64698297	1.2363948	0.042110022	-0.45760736	2.5879917	0.48059493	1.7768624	-0.33647957	-0.5451927	-1.3840406	-0.84639466	0.93539447
-0.56124806	1.0822356	1.8578163	1.7531431	1.0746679	-0.3498567	0.27008846	-0.028757138	1.2027752	-1.570361	-0.47843564	0.35036764
-1.0591666	-1.8412764	0.25201076	-2.256328	6.16171	-1.8735694	1.6460725	0.5321518	0.98112476	-0.37278438	1.3805983	-1.260785
-0.054311913	0.062230673	-0.4496634	0.4301244	0.073690265	-0.6461341	5.0498075	-0.93136144	1.4917539	1.9124528	0.1671465	-0.22333175
-0.55062014	-0.48526138	0.09741822	-0.045774613	1.7933664	-0.25813633	0.6195102	1.2899954	0.28377247	-0.39523008	1.2848699	-0.86326057
0.70618963	1.4501338	-0.59641254	-2.4787066	0.052655455	-0.076411664	3.7774484	1.2770241	-1.592839	1.8673842	-3.547098	1.1941624
-0.537622	6.4361534	0.7820241	1.5174716	-0.10457899	1.3504254	0.035659578	0.99544144	-0.1173376	-2.3466709	-1.0717543	1.0280061
-1.0115129	2.7585106	-0.05709391	-1.0112193	2.8370733	-0.53830814	1.0706809	0.99033093	-0.58416283	0.8351517	-0.085776724	-0.33122537
0.11209452	0.7964793	-0.6301716	-0.91689146	-1.3991952	0.5948141	5.175086	-0.030517459	0.5955809	0.4661569	-1.1203221	-1.4635904
-3.284207	-0.25665247	-1.3518608	-1.3337076	-0.30130127	-0.7227794	1.9696379	-1.564828	1.4023204	-0.001698866	-1.9229072	0.002151992
-0.57954764	2.541425	-1.1369305	-0.9424647	7.049381	-1.1299733	5.2385683	0.02607234	0.055245355	-0.91657335	0.38510734	0.8452434
-1.3661374	-0.3705544	-0.6072807	-0.54648566	1.0822076	-0.80884457	0.7914811	0.26247442	-0.729381	-0.62438565	-0.58526224	-0.8700397
0.31736782	2.2184167	1.7817901	0.6792423	1.88186	0.51863384	-1.1721765	-0.07594051	-0.7862636	-0.61176544	0.007835405	0.28240758
-0.672249	-0.40323567	1.1262642	-1.0011617	-1.4982584	1.3474458	4.258297	-1.2719482	0.39252448	0.94313437	-0.7803146	-0.22437796
-0.80283874	0.5067149	0.9896434	-1.2966566	0.5526222	-1.3539951	5.7989054	-0.23116791	0.20603628	-1.2458845	1.2819346	0.45108646
1.2280024	-0.073786125	0.4372541	1.2070218	1.83901	-1.5623976	-0.7636188	-1.7499211	-1.0894078	1.0505633	0.17552988	-0.83201075
-0.66983825	0.39721477	0.21655032	-1.3642265	3.163024	2.133735	2.7183871	1.2927084	-1.1110332	0.29118088	-1.4878566	-0.42893317
0.4995102	2.2829654	-0.083341055	1.0651417	6.5829964	-0.25799328	3.504893	0.19032133	0.79711646	-0.55591226	-0.9478224	-0.96987236
-1.0552273	2.50394	1.2692704	-0.7447053	5.4364347	-0.52594286	0.9952349	1.4843289	-0.23305003	0.27433625	-0.86049354	-0.30485356
-0.79518515	0.41944203	0.18006986	-0.42437777	2.592658	-0.35034543	-0.6521467	1.7430332	0.8684547	0.5494349	-0.040134538	0.8700839
-0.5759952	0.4538812	0.40290308	-0.8148529	-0.7316289	0.6381935	5.303539	-0.42731068	1.108603	-0.1317375	0.3231799	-0.3709591
1.3650709	0.83412755	0.59908664	-0.31227684	1.785166	0.5256091	0.2348659	-0.9557028	0.7476877	-0.8283176	1.9132214	-0.57345325
-1.7120663	1.0733464	-0.47279534	0.015847476	-0.81044143	0.21794192	0.7771883	1.8663611	-0.71116626	1.0433061	-1.8034612	-1.1041957
-0.5746219	6.552834	-0.06183342	0.6528239	-0.81469816	-0.80784124	-0.66828203	1.2390679	0.58670944	-0.69042826	0.5460113	-2.1354637
-0.6555578	5.6422467	-0.9076838	-0.2320187	-0.70770186	-0.83965725	-1.2719089	-0.5869434	0.10970366	0.2981821	1.6267564	1.4609967
1.002124	-0.40756282	2.1678433	0.20314135	0.2182587	-1.273157	-0.69818777	0.14512208	-0.7528301	0.9657109	0.10257376	0.47891152
0.90099335	-0.72951597	0.27458087	0.8059755	3.9696646	0.7667526	0.341294	-0.27424908	-2.0206265	-1.1150118	-0.063978784	-0.1799065
-0.57953334	2.3660548	-1.7010118	0.6248146	2.9118943	0.130136	-0.2646692	-0.17454115	-0.9199351	-1.3518641	-0.11519541	1.8462152
-0.09336306	7.11306	0.13969767	-1.9028276	0.6393573	1.0931989	-1.4732687	2.2481391	-0.52388734	0.24904728	-0.9100467	1.1788093
-0.6114886	1.1390393	-1.1958169	-0.6017306	4.1748405	0.50992596	-0.83867943	1.0020835	-0.25280067	-0.5864787	-0.006807169	-1.7892306
0.7100661	4.78603	-0.85286236	-0.077672325	6.505443	0.35422945	2.0735207	-0.70663065	-0.009187727	-1.5442694	-0.8390438	0.91560024
-0.2991205	0.734373	-1.6041862	0.9652831	2.851441	-0.67600113	2.7582629	-0.37403956	0.4534619	-1.7301326	0.036008745	-0.9604926
-0.943039	3.604652	-0.6381745	0.42702538	0.30768895	1.2208647	2.6013527	-1.702503	-0.26632786	-0.38933155	1.9308181	0.70276654
-0.5484989	-0.098409764	0.8977678	0.039204128	1.5551325	0.31720492	-0.57322884	-0.83563876	-0.06904029	0.23323503	2.5757563	-0.9043656
-0.63248026	3.1412377	-0.45304102	-1.3210357	4.8488183	1.5118563	0.7959478	0.18830556	-0.87519723	1.1213328	-1.3693463	-0.048260793
-0.08753845	0.27030724	1.2292564	1.1816559	-0.5460032	0.16230473	0.04695825	1.0202903	-0.02723385	-0.8075427	0.98658943	-0.027582664
-0.54050857	-0.5069387	0.8987243	0.38232186	0.354421	1.2026638	6.165715	-0.21654105	-0.2707205	-0.21210791	-0.100567475	0.29015484
-0.16724609	0.1103736	1.3919736	1.802382	-1.5088778	-0.7249903	4.8734865	-0.66682994	1.7183934	0.50830644	-0.3458981	0.82161415
1.2254758	0.2873142	1.0543271	-0.4696624	0.25620726	1.0497752	3.9725204	-0.8856071	-0.22450687	-2.245028	0.6584588	-0.2956988
-3.000682	0.09506599	-0.8591817	-0.2663679	3.2628064	-1.11257	0.41416797	0.3152273	0.3920567	1.118969	-0.0025594144	0.2351363
1.4988908	0.56004405	-0.9201914	0.6627764	1.6016736	1.023212	0.97071856	1.0212544	-0.30662283	1.437097	-1.3842319	-2.5058017
-1.7340994	-1.6258309	-0.22271945	0.61363226	1.4661833	1.5228355	1.0980526	0.43824738	-0.65479916	1.1087701	-1.4502984	-0.68541896
-0.22191247	0.24930239	1.7183939	-1.554154	0.2031856	-0.1674054	-0.30887753	0.8042729	1.6413128	-0.35732996	-2.1058795	-0.6211925
-0.061772123	-1.3693635	-0.053787775	0.03678141	1.9549414	-1.71897	-0.9899786	1.0816342	-1.1107967	0.22830474	1.9359826	0.9636425
0.086753756	4.7657743	-1.1952888	0.4789379	0.7805437	-0.82303154	1.4148862	0.32955167	2.5555031	-1.170647	-1.2631272	-0.25163522
1.1911349	-0.06824805	1.5057151	-2.3393264	7.2517014	1.5425798	-2.3931563	-0.5134015	-1.3455487	2.056505	2.0507386	0.6752583
-0.27680677	2.0944483	1.2071916	-0.92736435	3.0516071	1.21018	2.1173928	-0.7034325	0.34831482	-0.9802191	-0.4843742	-0.22199638
-0.988157	-0.23442253	0.2707465	-0.28851873	0.18833129	0.8207738	6.903743	1.4801937	-0.8440446	0.11518799	0.30179885	0.13918501
-0.05653451	3.0448265	0.3532064	0.2415945	4.4072123	-0.58089453	3.3257813	-0.6225063	0.22441322	-0.3946855	0.7162255	2.2991016
-0.61809516	-0.95092815	0.7081863	0.07271395	-1.5322684	0.042987175	0.51359016	1.4489218	-3.178866	-0.47902834	-0.19281541	0.11940742
0.5641999	5.730276	-0.6367383	-0.103963874	0.46148878	-0.74448276	1.9877898	-0.3858609	0.3993332	1.7324682	-0.5775046	0.13134171
0.6017294	-0.4234134	1.7586772	0.8642244	0.91934973	1.1072001	1.6087277	-0.5517577	-1.2780733	-0.19991778	0.37480116	-1.2688538
-0.9440911	6.1180515	0.6236255	0.30617523	2.279087	-0.47546253	-0.015002815	-0.5822362	0.9987126	0.50052273	-2.4552832	0.6521778
0.7079852	-0.64201	-0.112243995	-0.50478774	5.222033	-2.396607	-0.60635763	-1.5086114	1.5289123	-0.9415691	-0.4361361	-2.9931555
1.999022	2.8336585	-1.3685735	1.9936826	0.63295233	-0.3256647	-0.712721	0.7804101	1.4732134	1.3216449	0.053372405	-1.1508961
-0.5987033	2.131195	-0.7449154	0.5129639	1.3863976	1.0236993	2.9006476	-2.5687919	0.11355441	0.5944095	0.9950202	-0.56199455
-0.85945994	1.0045995	0.47078386	1.3854634	4.379895	-0.109986335	-1.472678	-1.3164675	1.7875364	0.61763084	1.1757032	-1.04877
-0.1787244	0.085244805	-0.40426037	0.9119599	-0.100395344	-1.854716	5.6131253	0.70957536	-0.15501893	0.14032245	0.8424346	-0.884252
1.2277871	-0.37600246	-0.73769724	1.3364804	2.1439588	-0.80836165	0.026039422	-0.27837256	0.9060903	1.2210034	-0.47326544	1.274025
-1.106844	0.3692122	0.37653607	1.9762045	4.0033536	-0.15215611	0.049619928	0.64762765	-1.9233727	-0.109476574	0.26214728	1.796969
0.22896081	0.19595522	1.4586185	-0.39963874	0.4239303	-3.3746555	5.894678	0.9019847	0.7337925	-1.4624021	1.5121717	-0.26310584
-0.12405082	-0.42962795	-0.08876152	0.3360686	-0.38043898	0.28199938	7.246383	0.4145348	1.1834188	-1.193296	-0.99704957	2.1534693
0.5007572	0.4810383	0.6191822	0.4705948	-0.32256058	0.13276748	-0.05613105	-0.68108106	-2.5317695	-0.36553735	0.4117796	0.7997963
-0.9144055	3.5458817	1.0057243	1.5212812	8.789131	1.3508104	1.7738419	0.4400474	1.0567188	1.1827621	2.025213	0.34983736
0.2126089	0.75304717	1.0226717	0.46295834	0.5506504	0.0163006	2.6775677	-0.13521287	0.99485964	1.6709876	2.3076587	1.9489936
-0.9484301	1.4067804	-1.0090034	1.2832118	2.6396203	0.6564625	-0.7513186	-0.3527034	-0.53227705	0.32885396	-0.93172437	-0.47262767
0.28769022	1.0340161	0.29455906	-0.20602928	3.4658878	-0.16569027	-1.0111952	0.5191847	0.7506957	-0.12257085	1.4329512	-0.31446245
-1.3380888	-0.781567	-1.253123	-1.4817342	-0.89833283	-1.5958825	7.121214	1.0452948	-0.39032835	1.1658082	-0.29142112	-0.49746737
1.1992543	2.5114002	-0.093014345	-0.5564563	1.5492679	0.80324185	5.2441597	0.55535907	0.75681007	0.07413001	-0.1213463	-1.7328501
1.718453	0.059724927	1.1210332	-0.69225484	-0.48978212	-0.88961643	-0.45070684	-0.4099013	-0.72930896	-0.27665374	-0.79346	0.1436368
0.46977052	1.1130719	0.3773888	-0.2585096	0.32859093	1.0618604	1.9092759	0.5656148	0.14285623	-1.9703804	0.24594393	-0.2402244
-0.07737275	1.4259394	0.64460886	-2.3340638	3.5482626	1.6001602	4.6501913	-1.176603	-0.98122954	-0.78765875	-1.6173154	0.6834623
0.25749734	0.6052304	-0.31185848	0.33901292	0.85027	0.056993186	7.6358857	-1.7735462	-1.4220449	-0.12046216	1.8290658	-0.4079647
-0.24612999	-0.24315447	-0.34900227	0.08930467	3.363648	-0.6733735	7.3998957	-0.6439676	1.7058558	-1.2919335	-0.4951232	1.8440493
-1.217935	1.2706686	0.37548402	0.04198292	-1.4712882	0.85464436	6.999447	1.475633	-0.5897954	1.2981957	2.3060288	0.4583713
0.70477253	-0.5413706	-1.6891066	0.7221652	-0.5718926	0.24875154	7.5219035	0.28576425	-0.48367915	1.3864677	0.95064175	0.23632346
1.8395779	0.93634915	-0.31988135	-1.1545873	-0.7960804	-0.11000198	-0.72351396	-0.66304636	0.3698935	0.8140197	-0.5393834	-1.8762373
-0.11404768	0.31884694	0.2969945	-0.6754428	2.0376008	-1.115099	1.4717878	1.8247563	-0.68065757	-0.6815177	-0.18380399	-0.04425934
-1.1978241	-1.1972563	-1.1188881	-0.33273172	0.064045854	-0.26987216	-0.95334226	0.2182905	-1.0675249	0.66009164	0.662897	-0.49119002
1.0953907	0.12437306	-0.69013005	0.32920122	-0.051535122	-1.6420641	-0.30937842	1.2595292	0.08417063	-0.10143977	-0.0009896035	-0.2672619
-0.23729943	6.752967	1.695949	2.0584369	-1.2198075	-1.8208807	-1.3673296	0.6445686	0.6333462	1.5081927	1.172362	-0.0013747767
1.2462126	-0.011286862	0.8397624	1.4826392	-0.75730777	0.09964129	-1.6362232	0.46674445	1.677754	-0.676108	0.11183018	0.797484
0.44462916	0.6535662	-0.21359003	-0.17734203	0.96739995	-0.5422462	7.016101	-0.21448688	-0.9862027	1.4726843	1.7494141	0.3179577
0.927722	2.3922994	-1.6947134	-0.5199299	0.44427243	0.010237125	1.116059	-0.6734589	-0.12219951	-1.1114866	-0.7997993	-1.253353
3.1750617	3.687461	-0.48158476	-0.16949545	4.7105794	1.7375836	1.104329	-0.36847717	-0.31468564	-0.9318995	0.1611452	0.5205949
-1.4462771	1.4951489	-1.2418268	-0.44267058	2.2027316	0.3100563	3.1244721	1.6049048	-0.46675158	0.24618676	0.7856195	0.24537995
0.5535663	1.2922864	0.07910424	1.7238463	1.3970958	-1.226728	0.27463615	-0.15990593	0.19819729	0.92198426	-0.68522197	0.091736235
0.029812165	2.4225032	-0.83681005	-0.06966807	4.927048	0.30201676	5.5755734	-0.6345799	0.47085115	-0.60995525	0.22047554	1.3224208
-0.7879162	1.2525849	0.53394526	3.1329453	-0.7769218	0.19690795	2.042162	0.61937493	-0.22920252	-0.2988977	1.4678775	1.0460534
1.3203814	-1.0741246	1.0288937	0.9649444	-0.7273178	1.5400783	0.8997104	-2.5130024	0.8730635	-2.860506	1.0276701	-1.7891917
-1.1738157	0.85952604	0.27342466	-0.19412076	6.343414	0.41955134	-0.7684176	1.9222602	-0.7981174	0.31439033	0.1458034	1.1101813
0.26950607	-0.06670552	-0.6645589	0.9416909	5.521661	0.7868723	0.13084394	-0.08072798	0.08901486	0.92309016	0.75770825	0.23638773
-0.21418545	-0.40447402	2.2846794	-0.97558564	4.6527815	0.5491567	0.960307	0.5473858	0.6509718	0.34556383	0.44583276	0.25118786
-1.4793538	-0.067162216	0.2645455	-1.4325949	3.8385928	1.1772195	-0.45226264	-0.44255832	0.72419447	-0.62450224	0.21068256	-0.6833592
-0.28279153	7.8135014	-0.2944523	1.0646659	-1.9413251	2.8280594	-0.4876768	1.6042402	0.28558257	-0.06691767	1.664051	-0.116526835
0.6332874	-0.5678457	1.0330483	0.27303573	-0.4768554	-1.1123532	1.5980804	1.367958	-0.7844167	1.1866754	0.10437875	0.31843126
-0.74912727	0.10991092	1.2849749	-0.4474368	-0.5408552	0.5760183	9.18511	0.79394746	3.146029	-0.39807248	0.09991385	0.9272031
0.17153603	0.7391641	1.9351752	1.6529357	3.1672182	0.43131673	6.1024776	-1.1539024	-0.28186926	0.7726497	0.10277965	-1.1204809
-1.3793507	1.8525558	0.13395567	1.08368	2.657408	0.86298305	2.0642257	-0.48477325	-0.073481746	-1.7932152	0.553969	-1.8499784
1.3117656	-1.1177849	0.65036625	-0.7995853	1.594107	-0.46909085	3.0548062	0.083381705	1.4809092	-0.9780727	2.1541538	1.4438086
0.6908339	0.44702423	0.11208114	0.0057936315	5.6738386	1.1144886	0.08661491	0.5722083	-1.2330368	0.014919443	-0.53451556	0.57633746
0.343111	5.1572514	0.06738812	0.7728002	-0.4182165	1.0453672	0.42723724	0.19899367	0.8666263	1.4675808	-0.21254063	-0.8890783
-0.53974545	1.139968	0.9471873	2.4837844	-0.51707107	-1.1765954	3.175303	2.0995364	-0.9285962	-0.5970406	0.30022696	1.6375897
-1.307002	1.3283379	-0.5080368	-0.033449143	2.68271	1.7262168	-0.7941011	-1.5429448	0.7714419	0.48507458	-1.0541757	1.4166495
1.7253034	5.645335	0.8501197	0.653748	3.8370657	-0.18989365	0.95082426	-2.0088475	-0.34018227	-0.23272829	-1.5970082	0.02851886
0.79790014	-0.5203317	-1.4575386	2.0408387	2.2384577	0.6376775	3.7172034	0.89647555	0.76160043	-0.3054787	0.4041108	0.20870313
1.2095877	4.415777	1.0696012	0.48398262	1.524549	-0.61547154	1.3018218	-1.1019453	1.129816	0.34966737	-0.70393413	-0.6731212
0.25571978	1.2137812	-1.4014764	-0.93643516	3.4465852	-0.33723885	-1.2886698	0.061013635	1.7881309	-1.087302	-1.0567989	-0.72713506
-0.8085893	-0.13843456	0.45660228	-0.6993647	-0.19457062	-1.4166722	1.3266927	-0.8839214	-0.5368682	-0.924426	-0.22850724	0.06426166
-0.65674835	-0.12743747	-2.0544379	-0.7092097	5.690691	0.8577755	1.7011975	-0.12944418	-0.07163007	-0.03449663	-0.44649214	-1.0338695
-1.5882423	0.27323055	1.4833528	-1.4007012	1.5693448	-0.13371313	-1.5870154	-2.002184	0.3029793	1.3099574	-0.9799201	1.7538253
1.6855404	1.0249298	-0.4396389	-2.524567	5.9482317	-0.35318047	1.1873527	1.0533186	-0.49833512	-0.12953807	0.49965334	1.4983375
-0.5685301	0.613208	0.8525858	-0.80199164	0.9822907	-0.24799617	6.1131735	0.14527695	-1.4300023	0.48975164	0.5886338	1.1741165
0.17282894	0.9381868	-0.15968737	-0.418618	3.6503081	0.121486194	-0.30730733	-2.9098873	-0.3812391	0.6213988	-0.12888336	0.07864093
-1.3840808	0.5005967	0.2921179	0.6236721	5.7124386	-1.8853254	2.0917575	-0.39510337	0.3843544	-0.14559937	0.9337747	2.1017108
0.23944429	-1.8586977	-0.23574384	-0.5367803	-1.4122012	1.048078	6.519428	-0.47172222	-0.7551811	1.2397182	0.40621817	-1.1708605
-1.0463973	1.761945	0.28134763	0.7849146	1.1629142	1.1538392	6.2195435	-0.5127923	-0.12679173	1.1296966	0.89931995	-0.11857957
-1.8322845	-1.360112	-0.6686526	0.038035486	5.2985334	0.7577652	0.9135607	0.68006945	-0.03448904	1.2858934	0.50436175	0.9042665
-1.5244138	2.0526555	-0.05631692	1.0702952	1.0593176	2.5673623	3.1709523	0.32427543	0.2101628	-1.8359559	0.5429163	-0.047461506
1.3084297	0.35309994	1.4502127	-1.0846797	5.271693	-0.65368295	0.98755515	1.0330752	-1.6137125	0.38910213	-1.7561382	0.4053079
-0.571818	5.9757032	-0.011936416	0.9719082	0.7846157	-1.8092635	-0.24378079	-0.3777963	-0.74570435	1.4560839	0.105706364	0.4348209
2.0650747	1.1050365	0.32345036	0.8784979	-0.9664763	0.5272702	-0.16089924	-0.6625736	-2.1035447	0.6982356	1.3916342	-0.13055483
0.68138325	-0.39861235	0.6962061	-1.448495	3.2236357	-0.036872428	1.2747917	0.97700214	-0.33635074	1.0079753	0.74906677	1.464611
-0.38310283	2.9277172	0.22517106	-1.5363423	1.1112484	0.2943179	0.5116646	-0.99643034	2.3585317	-0.13771142	2.0834308	-0.1420888
0.25474527	-1.1929733	-0.641268	-1.9457489	0.89572215	-0.66080886	-0.17713499	-0.43205687	-1.4871333	-0.9955161	-1.3599732	-1.456334
-1.3113308	1.021024	2.8725035	0.14726956	-0.59581333	-0.6176486	5.4613357	0.72262186	-1.3868107	-0.080662236	2.138105	-1.1998639
1.3887379	2.9587402	1.700512	-1.3008226	3.9963877	-0.5767143	6.6347685	-0.9247829	-0.7007265	-0.2914868	0.34158248	1.4648288
0.005931406	3.2742999	0.298693	1.626712	-0.3986038	-1.4708596	0.7361033	-2.2702827	-0.27193195	-1.1619339	0.26118574	-0.06598624
0.52475315	0.71254957	0.702909	0.16323547	-1.170395	1.9509097	-0.30500478	0.40799004	1.7374028	-0.7935338	-2.0000684	0.10714417
0.38542306	0.21406521	0.0005058785	-0.49289164	-0.48557234	0.3167774	4.45539	0.75961447	-1.5348095	1.4947234	-0.40155855	-0.81989694
-1.0831255	-0.4956342	-0.04897769	0.92605525	3.5064993	-0.57711715	4.780237	1.2829254	-0.0961229	1.5792677	0.14793332	-0.8619727
-0.60153395	4.8625917	-0.9464908	0.041628275	-1.4521778	-0.79593956	-0.97348183	-1.081081	0.71765125	2.280804	-1.0772204	1.5800214
1.3840398	-0.92929244	0.060596123	-0.17188312	4.5167227	1.9678019	0.09142684	2.1338627	-0.09340763	-1.7024629	0.04726409	-0.72152126
-0.8686709	1.6152083	-0.9196374	1.2691699	-1.4966055	-1.0407072	2.712699	0.044968147	0.9388416	-1.5261393	-0.27924883	-0.17044993
-0.22938386	1.192026	0.85666215	-0.044783957	-0.5677536	-0.064376354	1.5182955	0.30397972	-0.1294806	-0.269851	0.12623692	0.6219205
0.46880543	6.574605	0.7397884	2.896615	0.058213	0.051546242	0.06249004	0.13429376	1.1944412	0.85237324	-0.11768299	-0.76520497
0.11627391	4.7887135	-1.1224992	0.20008232	-0.9284347	-2.028273	-0.24580652	0.9124485	0.9638301	-1.0454613	-1.6133763	-0.6325555
0.6839897	6.8181868	1.8038781	1.2942414	1.0757291	1.9100002	0.2982848	-0.046396613	1.3178891	-0.14613743	-0.62696016	0.56169635
0.6298872	-0.8050605	-0.34637585	0.3560043	3.0127149	-1.2760603	0.52594864	-1.2733364	0.31047857	1.2030231	-0.50471413	2.3534935
-1.294016	0.85646254	0.49912354	-0.45684615	-1.8512737	-0.7578153	0.3274751	0.89593893	1.0644587	1.3858739	0.39847592	-0.35283098
2.3435483	-0.25992823	-2.343687	-0.16061194	3.9981518	-0.48235878	-0.62999547	0.5397871	1.967365	1.3509959	-0.20976996	-0.9788627
-0.71968114	-0.74846524	-0.048360974	0.38075528	-0.8042163	0.280834	-2.4557745	0.06203623	0.5272716	1.2877183	0.6610792	1.0209266
0.014008537	1.0715708	1.3311199	-0.32576212	-0.19287759	-2.613156	-0.054852247	1.0980268	-0.024908567	-1.6566287	0.12595184	0.44960722
0.80563027	-0.36657214	-0.61900216	-1.5277994	0.7645368	-0.26348826	7.71396	0.14922391	0.90804994	-2.8578675	-0.45150056	-1.0862916
1.1392412	2.425933	-0.09176284	-0.86195487	7.4073915	0.5036307	0.95199573	0.1014151	-2.278674	0.18161243	0.6952498	-0.43636885
1.6020454	7.1150117	1.5225322	0.20117301	-0.5790678	-1.5453321	-1.6556673	1.8695449	-0.69451785	-0.38266927	-0.42884058	1.0137599
1.1028656	4.094107	-0.01569713	0.75228673	1.1003475	-0.0342222	1.5917995	1.7447392	-0.365814	-1.2916918	-1.3151928	2.3469045
0.92755765	8.063755	0.14480297	-0.17286506	-1.8946726	1.7176943	0.7545036	-0.53044045	-0.83675724	-0.8025102	0.020799134	1.3252317
-0.2762448	1.0971206	0.4543779	-1.3068223	0.6928462	0.31519908	5.186439	1.3626754	0.5789954	2.1910655	1.1329073	0.730642
0.8411569	-0.30646977	-1.3908725	-0.47903022	3.6705847	-0.64333415	-0.8139915	0.25477037	-0.47585055	0.12603574	-0.008766745	0.07491207
1.4998387	0.34917152	0.9048212	0.2562672	2.9548264	0.20558116	2.6404495	0.64157254	-0.23312736	-0.8400256	-0.43464938	1.297693
-0.5726102	6.9657855	0.8812156	-0.5872642	1.6096545	-0.42249298	-1.1260631	0.5822225	1.0302063	0.9454291	1.4249458	-0.37328187
-0.40229696	0.9581728	-0.1330751	-0.27004635	6.753562	-0.88603747	0.4706665	-1.1247058	0.49981204	1.0695044	-0.11930234	-0.3751807
-1.2222308	1.1664225	0.7001325	2.2933235	0.05499643	0.22347349	4.1212125	-0.4277766	-0.22301047	-0.58115536	-0.5273069	-0.0986024
0.21289743	8.0938	-0.6169687	-2.3793738	-0.9730933	-1.43934	0.9119695	-1.0503848	-0.007378681	-1.4174229	-0.90436727	-0.007573908
0.18112896	6.9547615	-2.3485265	-0.96510756	-0.20251621	0.6369106	-0.7680911	-0.9992675	-0.3785494	-1.7391795	-2.838992	0.9710796
0.93467504	4.588624	-0.5689581	-0.78443635	0.87058836	0.68014586	-1.0953774	0.4249374	0.529873	0.7043909	-1.8162379	-0.52365875
-0.060771015	2.061441	0.51358527	0.8710056	5.0563984	0.71447575	0.33217102	2.2171752	-1.9519852	1.6200762	-0.54478586	0.6936864
-2.254344	8.013025	-0.60452515	0.60273707	2.768314	-1.1349126	-0.58944154	-0.40804616	-2.55207	0.36662915	1.8547798	0.30697483
1.4926897	-1.4271299	0.61905	-0.89735264	-0.22210266	-1.6847246	5.8427052	0.11505771	1.8700199	-0.116221495	-1.214056	1.326478
0.40948614	0.4117786	0.31423646	0.5320147	3.774673	0.60772854	0.6006698	0.636319	-0.90483934	0.34087542	-0.7510174	0.8692453
-0.14400129	3.4459257	0.5779999	-0.6106234	6.852189	-0.4162458	2.422349	-1.5673454	1.8525963	-1.6162025	0.29942933	2.2410865
-0.442657	3.6244562	1.0048178	-0.20807804	8.469172	1.2282813	-0.7242991	1.3822757	-0.91621715	-0.22522354	1.1026995	0.7840195
1.2184705	0.26376417	1.1260023	0.4688523	-1.6433519	1.6279697	0.45594728	0.98495907	-0.32447046	0.16758384	-0.27806887	-0.16740674
-0.68996376	0.71534705	-1.4978956	-0.5884097	-1.4463531	-0.5660786	2.2297213	2.0369475	1.7018881	-0.6824745	0.07647692	0.7608721
0.81743264	0.09318064	1.0522575	0.62090397	0.62935865	-0.03457686	4.18639	0.02382409	-1.5010632	-0.16180553	-0.61525065	0.047310006
0.29571962	-0.021603048	0.12077126	0.29441258	-0.6034938	-1.5040637	6.4705	0.64639115	1.6353264	0.5862548	0.6504828	0.97550476
0.43800253	1.5887696	-0.96775913	1.1193799	-2.373894	0.00038927377	0.102544546	-1.3282609	1.2595958	0.52462226	-0.0920055	0.89664125
-0.21804583	6.5902343	1.2073773	-1.4667351	-0.29568687	-1.3715947	-1.0023206	0.13616876	0.8350063	1.5380429	-1.9940156	0.7476329
0.8763133	0.75479394	-1.4060913	-0.5334466	0.3583817	0.34117475	0.7733374	-2.1540945	0.08383272	-0.2821662	-1.3491802	-0.96034586
1.8016646	0.54966646	-0.7794022	1.5306734	5.237018	-1.7234913	0.19345188	-1.4092555	-1.0843146	-1.8717042	1.565343	1.9940783
0.6702773	2.5401049	-0.5936239	-0.06709608	0.22834004	-0.6342516	1.9772688	-0.16894805	2.3527346	1.3912807	0.21244894	-1.0734366
-0.19607596	0.3026105	-1.4052796	-0.74484754	1.0461676	-1.0336876	3.6489801	-1.6730556	-0.48343807	-0.9328588	-0.02667423	2.7229624
0.17214681	-0.37345624	-2.062792	-0.260869	3.5204206	-0.417612	1.3211344	-0.4132133	-1.8617404	-0.510049	0.81784266	-2.534758
-0.36729223	3.9691944	-0.7183037	-1.1740704	5.7482963	0.3011964	6.870325	-0.32488328	0.48102134	-0.40748048	0.3196788	-1.9302682
-1.9141692	0.8962742	0.42976087	0.4263585	0.06204641	1.5375849	1.9260771	-0.48056778	0.9699981	-0.5293371	1.431802	0.17011397
-0.3744558	7.351489	0.5001507	-0.4823514	1.7707233	-0.5677956	-0.82677996	1.431213	0.34665647	1.5699073	-0.1309264	0.87590307
-1.5172572	-0.6111211	0.5639879	-1.1489639	0.66279984	-0.2828118	5.623269	-2.3615754	0.17801698	-0.6719645	-1.5210437	1.3841258
1.7615938	8.52317	-0.024679085	-0.21336389	0.8819851	0.22902797	-1.1736782	2.1781065	2.01559	0.9695991	-0.7929643	0.8579849
-0.007121702	1.0442417	-0.29558638	-0.4956418	1.1124122	1.1133403	-0.24111938	0.61553925	-0.28336412	-1.394167	0.3614673	0.3404798
-0.95362717	-0.44157135	-1.2277446	-1.0774567	7.738346	-0.51925695	3.037784	1.8991231	-0.5442631	0.23530702	0.07192005	-0.28622827
0.82608974	0.82419324	1.0123881	0.8502628	1.4538246	-0.96165633	6.906625	-0.25464025	0.6067836	0.11426541	-0.21534285	0.608121
1.1244849	-0.66571295	-0.0852312	-0.67434067	-1.1765994	-0.22536692	0.33112568	-0.53500074	-1.2444389	-1.619497	1.0820638	1.681178
-0.04092373	1.6424611	-0.6752344	-0.0070862263	3.3692536	-1.3262593	5.2513504	-1.3175213	0.0729161	0.2062065	0.21543545	-1.5320439
0.8679795	-0.087960005	2.2801044	-0.617289	6.257286	-3.316088	0.12617281	0.6510136	-0.31199542	-2.814356	-0.5393179	-0.45683804
0.18415411	3.539516	-1.1947858	-1.42499	7.070305	-0.51206636	2.6345997	-0.6066083	0.684873	1.0986837	0.33272856	-0.30757838
-1.544942	1.3861394	0.23357496	1.2071393	-0.47323745	0.7173429	4.6617427	-2.316845	-0.7493173	-0.11270967	-0.24638262	-0.373417
-0.6614947	0.05820208	0.9491032	-1.2249869	4.7880263	0.49165827	-0.4103759	-1.638412	1.1676977	0.33913457	0.488791	-1.9655526
-0.7100008	0.88560367	-0.32322055	2.0002513	1.6066337	0.9448084	4.5082626	0.8432161	0.4001657	2.2137983	-0.5027752	-1.078382
0.99052244	5.7013493	0.2714634	-2.8222864	1.1900778	1.891017	0.026962506	0.47388974	0.35753813	-0.10013291	1.3229291	0.016953109
-0.28414452	4.9670568	1.7843384	-1.2242512	6.4904065	-0.3437692	2.0618653	1.1260098	0.40538046	1.2634208	-1.2917594	-0.2890879
-1.3361517	-0.99597746	-1.1458615	-0.7043524	-2.1556547	1.1106411	4.5142612	-1.449268	0.66560984	-0.39782256	0.53558356	1.1808051
-0.8905869	6.675647	0.38755578	-0.38830352	-0.53998303	0.5188416	-0.44655627	1.4468718	-0.76150805	0.2822967	0.21501033	2.0524607
-1.2350734	2.0848355	0.6265473	0.11922898	2.0086846	0.4050013	5.6747384	-2.120884	-0.36289954	0.2653201	2.1445882	-0.18117873
-0.6224591	-0.28212655	-0.28842178	0.50406396	3.0229492	0.111289054	1.0879587	-0.43453476	-0.866403	0.8326805	0.7987246	-2.1109996
-0.25708446	-2.6291683	-0.5183478	2.0152783	6.2431107	0.9169117	0.4120759	1.2734635	-0.37383837	-0.059212115	0.05239466	-0.23385257
0.112150386	-1.9222479	-0.45919007	0.8747301	0.85086286	0.96039826	0.1936119	-1.3561088	0.88221705	-0.21257512	-1.227081	-0.1504406
0.44999084	1.9022751	0.12841685	-0.1376697	-0.5742922	1.9796925	4.599884	1.2168113	0.58943284	-0.56005394	-0.7830703	-0.8799939
-0.32143548	4.66691	2.4258335	-2.1366	4.8857584	-0.62864816	4.0948687	-1.3367558	0.8113892	1.6298664	0.31896493	0.3517166
0.17881364	-0.8943371	-0.64621276	-1.1537577	0.040996645	1.2812436	0.15077786	-0.043628264	0.39654216	0.6570979	2.1645746	0.9324198
-2.3089874	0.023804933	0.37261778	-1.2823982	0.17394018	0.36084408	6.7577543	0.46599504	-0.03795712	-0.25884128	0.12510031	-0.014508148
-1.8529752	-0.30754635	-0.24558349	-0.06140436	3.3710892	0.48746657	-1.5177779	-0.63390666	0.89478	-0.43282703	0.40188512	0.2572288
0.120384164	9.563942	-1.8742046	0.9075917	4.6349726	-0.06144982	0.91007024	-0.9043328	0.12968564	-1.7371671	-0.66013604	0.27601993
0.825618	1.0875216	0.8939828	0.50310576	4.647059	-0.65293473	-0.6277477	-0.24255484	0.18072572	0.3373866	0.098551154	-1.4591086
0.00765018	0.9365102	-2.0698419	-0.87348896	5.456031	-0.8168641	0.57906103	-0.41329595	1.1134318	-1.0369302	-1.0827718	1.7058666
0.4509383	0.7510575	-1.8734927	0.56063783	-0.42836863	0.4615429	0.41292334	0.657486	0.27648085	0.5057517	0.049765196	-0.3889213
0.5003859	4.3153024	0.6927154	1.1997887	0.3551624	0.18625975	1.3770559	0.42781237	1.5483129	1.0170645	0.2819371	1.610062
-0.105899476	4.843935	-1.3301936	1.0764056	5.5185304	-0.08944226	2.713975	2.0047462	0.9182447	0.49203408	-0.38839012	1.0213405
0.3485921	0.5865288	-1.0913128	0.28284767	-1.1729578	-1.4812994	3.2811146	0.56591105	0.86560684	0.016750177	0.4774003	-0.90386134
-1.1974076	5.008606	0.009483053	-0.70181006	1.1508708	-1.2745908	0.09873192	-2.5574403	-0.14887704	-0.40616947	-0.28005806	0.72341114
0.42952174	-1.1923724	-1.2541785	-0.24232914	-1.5461098	-2.5478663	-0.29517984	-1.3680782	0.23256667	2.0959654	-0.9121422	0.103565834
1.9913095	3.2846987	-0.8094692	-0.20467825	3.4522197	-0.94663894	2.5000196	0.29279354	-0.4993441	0.6228474	-1.8402239	0.80009264
0.39909315	0.18229418	-0.11364249	0.9455739	-1.7042582	-1.1890273	7.2835097	-0.38141394	1.2521508	1.0731204	-0.25690144	0.008135848
-0.29964086	-0.29938918	0.47412795	-0.06380253	-0.9743881	1.1637868	0.39393485	2.707829	-0.47006458	0.58180517	0.31491303	-0.4034674
1.0060744	-0.82327294	0.39586774	0.51824516	3.1612642	-0.3138384	-0.7813998	0.64112216	0.14388454	-0.20702846	0.84193945	-0.645859
-1.2321995	1.136959	0.65495735	0.07393119	0.521893	-0.29348478	0.62170476	0.16186184	-1.1201098	-0.3715967	-0.19677538	-0.45594183
1.0837198	1.835019	0.5936687	0.60315216	2.9977345	0.23278233	2.2568426	-0.9532587	0.27958798	-0.1295752	-1.2260984	-0.1396925
1.1918411	-0.12691927	-2.727012	0.21462089	-0.2860994	-0.09565628	0.67912066	0.89123386	-0.16559878	-0.9367073	-0.055492096	0.3587873
-0.32731426	3.0142746	0.7308042	1.6963919	3.5156436	1.0860411	0.9163564	0.1661729	-0.5965546	-2.7574832	-0.7560304	1.6899244
-1.4106948	0.60394216	1.4498603	0.9492684	4.663324	1.1971862	0.4983608	0.19235924	-1.4999381	0.5436847	0.17582299	-0.13918246
-0.8169121	0.57631874	0.21722251	-0.40227425	1.0368485	0.12668446	6.276203	-0.61164385	1.0997776	-0.34422112	0.7934874	0.26785976
-0.31102037	2.8427002	0.5938313	-0.67696404	2.7633173	1.6858506	5.6594462	0.21976022	-0.29388186	0.41286945	-0.61009556	-0.38531557
0.44132516	2.3551903	-1.3583425	1.0195088	2.3927188	1.3691881	-0.031283736	0.99184537	0.32954046	0.42227694	-1.0196764	-1.2212863
1.4102244	0.6730273	1.1948538	2.7917235	1.3652414	-0.04070688	4.022133	0.7231668	0.40780634	-1.8252993	0.040889774	0.9543177
-1.0646563	2.4173186	0.9006548	-1.4152176	1.4336762	-0.24963243	0.651199	-0.65228844	-1.0952845	0.2235464	0.099037774	-0.07741591
0.19848807	5.999805	-1.4149861	-0.20325615	0.8927759	-1.6797911	-0.4245156	-0.49178234	0.93247336	0.008850517	0.29229885	-0.16674107
-2.2393634	0.07188243	0.9434508	1.5567683	-1.8014003	-2.070122	-0.5650067	0.29206872	-0.42233288	-1.3865488	-0.15858626	-0.6853067
-0.16140828	7.3157635	0.38854596	0.64355755	-2.8534944	-1.5125027	0.9538462	-1.0615575	-0.35994604	1.326444	0.08692861	-0.15931876
-0.32372487	1.0105054	0.6752957	0.043842793	-0.96249294	-0.8589524	-0.3871923	-1.4046241	0.4663719	-1.9434807	-0.6349066	0.37486082
-2.4586504	-0.58961713	-0.7354372	1.8090985	-1.0139979	-0.2807796	0.79419076	3.4368026	1.2407023	-1.2150913	-0.45333523	0.27638978
-0.4249235	6.2763853	1.6916271	0.29592344	1.1416517	-2.0570548	0.7127211	-0.12203392	-1.0261002	1.6407534	1.2481081	-0.86111856
-0.52999383	0.6559478	1.0491959	-1.4153665	1.5410467	0.36114833	-0.3890649	2.197394	-0.16752177	-1.1501809	0.41420338	1.4125699
2.2256393	2.112533	0.7429039	1.032982	4.9629617	0.6523068	0.2812618	0.45329952	-1.8159051	1.4823098	0.4652445	-0.3823372
1.0431402	0.05327408	-1.0302446	0.26120937	1.5107943	-0.34730864	2.1451976	-2.3260727	2.7709386	0.2067579	1.3547049	0.30262876
1.0389545	2.66953	1.1524367	0.8422685	3.7517357	0.538469	-0.3231212	1.1563989	-0.3408709	0.8717983	-1.3950311	0.43197042
-0.21339454	-0.3163417	-0.4144579	0.44303697	0.6094501	-0.28900713	7.669919	-0.73210335	-0.32928166	1.7927912	-0.8620431	0.03742756
-0.67375946	-0.3747461	0.07837829	-0.27198914	1.578677	0.19866417	0.13629277	-0.8209512	0.57137346	0.7127814	-0.5232513	-1.4099612
-1.1648906	1.3962723	0.52476233	-1.1338222	2.5258281	0.4206741	2.8920321	0.38579857	1.293459	-0.4397694	0.9869602	-0.95563376
0.6182542	1.0518786	-1.5990703	-0.33525982	0.17852783	-0.33292797	-0.14429691	0.01283952	0.37191045	-0.15424897	-0.1127523	-0.36053514
0.6804327	5.039286	0.72271925	-0.50406516	0.1107362	1.5838526	0.37718275	0.061184596	-1.3541425	-0.023493366	0.24915764	0.20033342
-0.6379818	1.375808	0.17309627	0.07168254	4.204482	0.4866694	0.1385932	-0.7181179	2.9198506	1.1560572	-2.5472941	-0.6659787
-1.3019646	-2.6514392	0.076001264	-0.72022885	2.716945	-3.6648178	2.010892	0.7834829	0.8000746	-0.46213502	-1.1097736	0.04130833
0.26342607	0.15828273	-0.4554936	-0.54221416	4.7056394	0.032622337	-0.90690815	-1.1417426	2.8864384	-1.0231122	1.525258	0.60638696
0.084269084	1.0535445	-0.31790593	0.7237328	0.9423116	1.8370366	5.444902	-0.64699674	1.2013966	-0.28871417	-0.7859411	1.3972318
-0.13148318	-0.7296251	1.7584938	1.187515	-0.9485706	0.7482936	-0.16860403	-0.70746225	1.4250147	0.034387033	1.7880656	0.198864
-1.5977949	3.5870216	-1.0994278	0.5339014	-0.039572492	0.34020346	-0.14666545	-0.6046814	0.21430288	1.1158489	0.13778988	0.9363277
-1.2026621	-0.9347875	0.97897017	-0.44876066	2.0068452	-0.005638818	5.958295	1.069541	-0.6160839	-0.01876697	0.2556988	2.0461276
-0.5203241	-1.6180836	0.60379255	1.4778463	0.037862685	-0.68402785	-1.090842	0.64540935	-0.4734938	-0.2048609	0.5884473	0.20277733
0.91176337	-1.3878976	0.9007983	1.653016	6.0508766	0.7968481	1.1802766	-0.7459144	-0.20794569	-0.4798853	-0.7429342	0.043729268
-1.1549178	2.6438482	0.6010057	0.8909787	2.451963	1.6013076	2.8043814	-1.1086057	-0.6884932	-0.8136361	-1.4571595	0.44072825
-0.40016744	1.7605598	-0.08752983	1.3444835	4.380275	1.0978936	0.007848723	-0.64607924	0.91614616	1.0562793	0.6229358	1.0353961
1.147723	1.0598081	-0.80456984	-0.26619238	3.9877348	0.95120645	0.81955814	0.9342709	0.20184238	-0.6110806	-0.16130349	-0.81039476
-0.02111918	5.7689896	1.4609398	0.8970383	-0.26561213	0.27021477	1.4422463	-2.608679	1.725441	0.5572387	-0.049157895	-0.41277972
-0.84049433	1.3309324	-0.40853703	0.121575885	-0.4731233	1.2778665	2.6473246	-2.2528303	0.15946315	-0.8250143	-0.81107163	-0.8307361
0.6996766	1.9703406	-2.6913838	-0.70952004	8.522355	-0.2789647	1.2664483	-0.6357033	0.1435986	0.30825815	-0.25768876	-0.44757804
1.3975431	0.15161967	-0.5447842	-0.00011524546	-0.82685167	-2.0114367	0.45082983	0.8105314	-0.7375439	-0.5424169	-0.95924956	0.7075326
-0.31128997	1.73728	0.18955515	1.8965971	-0.81848574	-0.5675718	5.6724772	-0.33705634	0.8006227	-2.0972633	-0.5671954	1.6288505
-0.23033863	2.1303184	0.7234867	1.6468418	1.7949331	1.3827686	1.5746162	-2.553429	0.1436518	-1.4416069	-0.23899418	0.16918823
-1.1968402	0.7911431	-1.0638602	0.7500104	-0.74821347	-1.336175	3.6669915	-0.2969743	-0.7449011	-0.41336572	-1.530018	-1.8968239
-1.9363202	1.2670554	0.5048787	0.4054674	-0.30558732	1.6315575	-1.4130963	0.3134188	0.31142986	-0.7658613	1.1058207	-1.4259228
-1.8656636	1.4102473	-0.049558274	-0.6203051	-0.23135075	-1.6695299	0.9688791	1.7990611	-0.10127925	-1.1296188	0.3161651	1.3812896
0.0070096436	1.1099565	0.47790724	1.4761919	0.87828004	0.5344276	0.68862915	-0.36667287	2.4428446	-1.0243896	0.17747156	-0.5255088
-0.79615086	5.1937466	-1.0130072	-1.0294516	-1.989674	-0.44406632	-0.9052277	-0.99072564	0.8705261	-0.8359992	-0.9995406	-0.009412155
-0.82491714	2.4483821	-0.5627091	-1.1255075	-1.1734612	-0.5973721	1.6288387	0.7258986	0.5490697	-0.62444836	-0.7470431	-1.9398868
-0.9064234	-0.7479247	0.834344	-2.1093423	1.1603941	0.024307333	-0.5363496	1.2604187	0.089945674	0.49944392	-0.037564382	-1.1438202
1.5960964	2.7883072	-0.10162698	1.5392481	-0.24618632	0.5573529	1.7623175	0.12051113	-1.8531269	-0.035292994	0.45703602	-0.2864189
-0.07031819	-1.5994812	0.23861498	-0.2920121	0.7531434	-0.9240193	-0.14180465	1.9304814	0.8464264	0.28093243	0.38635933	-1.4732803
1.810608	1.9232152	-0.98048943	-0.25648633	4.0524445	-0.27577028	1.5141776	0.511178	0.33854163	0.9027249	-1.4428302	0.6436392
-2.4698288	6.1154847	1.1670902	-0.61852735	-0.0029519133	-2.7078474	0.09891284	0.15723129	0.642464	2.0889974	1.2672439	-1.5244039
-0.24881734	0.5505533	-1.1761699	0.77156216	-0.1535287	-0.74377	6.4030476	1.7839245	-1.4235879	-0.21789846	-0.21322906	-0.90659404
-0.92723197	0.4999156	-0.91876477	0.25999942	1.6881119	-1.809392	3.8701859	0.14275761	0.7462064	-2.337968	-1.2061822	0.32350513
-0.40136895	1.142879	2.338714	-0.8187083	2.5382736	-0.96429276	5.757254	1.2674918	-0.2749834	-0.68804395	1.2493411	-0.38433477
1.4367721	4.7446127	2.1551795	-0.031157129	0.89700574	0.54020596	0.043706667	-0.30019844	-2.1683753	-0.6797144	-0.7053594	1.6576713
1.2150038	4.9699984	-0.28767553	-0.49035975	-2.3333032	-0.77244866	1.6846207	-0.8495739	-0.59708256	-0.07353967	-1.0664142	0.32348332
0.516596	1.7583234	0.02857252	0.7841692	8.252967	-1.6821365	-1.4280808	-0.45623496	0.7268896	0.27901742	0.13696738	1.352661
-0.2959945	-0.36772883	-0.8582476	1.0587485	0.37615526	-0.40071368	1.3376529	1.1313936	0.6796145	-0.35481054	0.05447971	1.2646426
-1.3841854	1.1345156	0.85017204	0.3932062	1.0713503	-1.2543343	1.7959749	2.0263326	-1.6955798	-0.36214557	-1.1664793	-0.958977
0.0073202993	3.482801	0.9439441	0.02494399	4.931568	0.14103448	3.4649189	0.5420677	-0.7994265	-0.92658466	-0.10917578	-2.1002598
1.2178013	1.0048398	0.24842426	-0.09100166	-1.2200644	-0.13902195	1.6773504	-0.9201565	0.2195431	0.7004141	-1.8720688	-1.3378073
-1.9855183	4.634407	-1.1874648	-1.935391	6.2608333	0.5373355	3.385834	-1.5184885	-0.8059353	1.048683	-0.76917976	-1.8886254
-1.0355518	3.392902	-1.0040606	0.69481283	-0.7477225	0.6470197	-1.6549071	1.71594	-0.7981627	-0.17570117	0.9995269	-1.7911057
-0.03481995	3.3887644	0.3707575	-0.56231654	3.4101107	-1.3766588	1.1498623	1.4125109	-1.2931956	-0.2931674	-0.06509663	0.2519335
0.019077426	0.6370595	0.66694754	-0.44812587	-1.3953713	-1.3974205	3.0772102	0.44114855	-1.545845	0.20251654	-0.4085641	-0.27199164
-0.004312709	1.8447344	-0.16866556	-0.43940592	0.5980166	-2.4999263	2.7093635	-0.61818516	0.17677896	-0.022419235	-1.8199779	0.6664749
-0.973222	1.6132096	-1.3648918	-0.28288704	-0.5886195	-1.3953077	-0.70304835	0.7278253	-0.04481339	0.13730794	0.45540977	-0.27742383
0.40031072	6.7954707	1.2401129	0.79406613	-0.95349705	0.2885565	-1.0806161	1.1125174	0.6955344	-0.017536977	1.9578817	2.0183847
0.41594133	0.108932674	0.06070489	1.1559572	0.28215188	0.9324911	0.8481127	-0.7702726	-0.49505702	0.42696714	-0.9959609	-0.297252
0.20573704	-0.12392281	0.016185075	-1.4594209	-0.25778794	0.43242258	0.45012042	-0.49237838	-1.1607525	0.96774435	2.2574325	-1.4518051
-0.9897712	2.1189673	-0.85386056	-0.8443982	3.6503077	0.5624051	3.198007	-0.5574142	-0.47903386	0.08727774	-0.6724027	1.4305212
-1.0050341	-0.058265988	-1.4322038	-0.32674924	-0.35581043	0.6448158	1.0128906	-0.5963919	-0.73865235	0.6954109	0.67428803	1.1406887
-2.3809288	0.6124263	0.8941943	-0.8203681	3.4098816	1.2968194	5.2514815	0.72660583	-0.21431063	1.2913737	-0.09871696	0.15375797
2.4351752	0.46357754	-0.37204033	-2.1260273	7.228075	1.3086704	-0.79397833	-0.47010574	1.1061971	-0.8486873	0.5454016	-0.4471634
0.33458078	1.2312546	-0.51018745	1.8477479	2.0156636	0.55430096	1.5785655	1.0598022	-1.3344673	-0.34054625	-2.925185	-1.8480798
2.3027482	-0.77444893	1.364402	1.0978231	-0.11333287	0.073984325	4.7322187	0.020165008	-0.65230995	0.75052077	0.06828903	-2.0739229
-1.0386585	0.9689268	0.6832346	-0.6408234	5.799582	0.6109138	5.051607	-0.10855638	-0.26364908	-1.1789908	1.1610825	-0.5407484
-0.42754343	-1.3318446	0.29833513	0.5971445	6.063072	-0.67602766	-1.232732	0.30438253	0.30991295	0.82495916	2.1058242	-0.3930484
0.9810634	0.1286732	0.91845626	-0.50129074	-1.5678627	-0.16077703	1.142478	-0.24462284	-1.3547994	-1.0152869	0.72609603	-1.1121452
-0.77647185	1.6163539	-1.8018258	-0.4088559	1.2170266	-0.8214143	3.451468	1.5958878	0.59680593	1.7020005	-0.017970914	0.38714352
-1.0241475	1.8254457	0.58016557	-1.7566531	-0.2598439	-0.055823743	2.8651757	-0.7034942	-0.22108836	0.24585815	-1.1731721	-2.1871238
-1.093193	1.0553474	0.03736826	-0.6020615	4.328543	-0.8499858	-0.87133	0.33082718	0.84242463	0.25162157	-0.7258329	-1.7921753
1.0765872	0.6785384	0.7809305	-0.2945817	3.1360192	-1.457068	-0.40313855	1.4025117	0.49448308	-1.9815502	0.7137812	0.77647656
-0.4667458	0.6087475	-0.030611157	-2.3266773	-1.5505016	-1.2868537	6.9373345	-0.7979516	1.9657865	2.0524802	0.16055122	-1.3507018
-1.2909951	3.1071577	-3.657266	1.6188253	3.4816005	1.3531882	5.285614	-0.93975	-2.1748552	-1.8514957	-0.11477661	-1.3148459
-1.1096075	0.57720745	-0.8690753	-0.30649632	4.209878	0.38119042	0.56911033	-0.07571156	1.0232421	-1.3802342	0.15062827	0.750998
0.4207237	2.5800183	0.18275642	-1.2392086	-0.022564232	-0.29429883	-1.7702953	0.588323	0.18122144	-1.4051129	0.22285677	-1.5492868
-1.8743446	0.07591487	1.8582184	-1.2621926	1.251198	0.9201591	3.9354703	1.0668535	2.68929	0.65166694	-1.1464673	1.8813051
-0.37311333	0.41140738	-0.45524895	0.57520103	3.6477606	0.119823486	-1.1743798	-1.7251216	-0.87452465	-0.12770635	-0.18092684	0.19151343
-0.51758426	-0.19487782	-0.369174	3.079707	2.313056	0.22894384	-0.52852666	-0.27011937	1.5481246	0.6757613	-0.8964845	0.14345506
-1.7075281	4.0589643	2.2237198	-0.18406011	3.8020806	0.2988015	6.262166	-1.2065737	0.04385444	-0.42724866	-0.00033362216	-0.08361324
0.036412604	-0.0807938	-0.18144722	-1.2193066	0.53008986	-0.7599776	4.765645	-0.83228534	0.5288607	0.22253302	1.5042061	-0.29335666
-1.6010057	-0.111823514	2.5579972	-1.5105203	2.4798887	-0.10662637	4.063173	1.0309615	-1.4355001	2.12569	-0.010114172	0.19735304
1.0157267	1.0490351	-0.6472308	-2.9430828	-0.06843068	0.060936354	1.1374438	-1.8661085	-0.7257349	0.098813474	-1.1234952	0.77029586
1.0525994	1.5058439	-0.4137145	0.8154661	2.4176068	0.78188807	0.13432235	1.2920672	-0.62458795	0.8914843	2.230597	0.22666574
0.8001892	0.52136743	1.1966112	0.835645	2.1142254	-1.1049548	-1.4401385	0.5455041	-0.90375394	0.31537786	1.3920091	2.000115
-1.0671257	1.0233405	0.27785385	-0.44200397	7.744472	0.037533347	0.33994323	-1.750272	1.1146408	-1.439225	0.9386273	0.9740696
2.4952419	5.8051133	0.1526574	0.0067478246	0.5125286	-1.0827637	1.5549479	-1.3008267	-0.55594623	-0.5182792	-2.0003405	0.59374225
-0.8662799	5.0176225	-0.120431654	-0.599476	0.31307226	-0.17697224	-2.675856	0.9324484	0.8496807	-2.2452884	-0.048237626	-0.8739104
-0.96071005	-0.5821373	-0.27263942	1.2513863	-1.812871	0.49118504	-1.3231995	-0.587037	-0.067986846	0.4346868	0.03032399	-0.008209917
-1.4011226	0.941306	-0.17696473	-0.31608352	2.9378705	-0.97832674	1.8611817	1.564377	0.61221457	-1.6128099	-0.56855285	0.17981878
0.10793971	2.55706	0.13273364	-0.057783704	3.0223494	-0.4380187	4.2410645	-0.6070372	-0.21175487	-1.0117015	-1.215607	-0.36262345
0.119296685	0.9117782	0.62305063	-0.348382	-0.39180326	-0.9960855	5.244699	1.849871	-0.33858186	-1.0398331	0.2924803	0.1997002
-1.0388591	-0.25238037	0.7232818	0.27326474	2.1467206	-0.26029736	-1.2533095	0.04328827	1.4043915	1.2241	0.7277532	-0.4890993
0.18019208	1.8203127	-0.24743536	-0.21881759	-0.40170854	0.7492113	7.2858386	-0.8810285	-0.6888724	-0.7987992	0.67250943	1.5629625
0.35581157	1.0642639	-0.41369346	0.14423525	-0.7467566	-1.2429396	0.95758736	-1.3981223	2.1349099	0.79276216	-0.43076468	0.37176597
0.5097381	8.048481	-1.3774191	0.97462326	0.62620926	-0.92480636	0.2528316	-0.62770575	1.1863098	0.2792199	-0.9009637	1.5015113
0.120108165	2.300135	-1.0107805	1.0746313	-1.7387122	0.41666532	0.82159734	1.2649869	-0.32724193	-0.05031368	-1.3689083	-0.3678984
0.5381449	0.8447921	0.5474819	-0.063544616	1.6378481	-0.8200273	5.411643	-0.64671206	0.3155372	-0.051335774	-0.4920081	1.5743464
-1.1158708	-0.6629627	0.27366057	-0.2689457	1.4167901	0.5499962	4.026203	-1.8496133	0.21481264	0.5446165	0.81262094	2.2450762
-1.4441928	0.28220832	1.6497053	2.0451095	0.6183041	0.55939525	-0.8419653	-0.8948484	-3.202329	0.46602783	-1.7061241	-0.19722824
0.16532563	1.2712319	-2.0528378	0.15878932	3.7347605	0.13668242	5.1217604	-0.67984176	-0.56171656	0.32184002	-0.5236305	-1.6094823
-1.5198674	1.0702608	0.34118667	-0.44532838	-0.11707795	0.7529583	4.318301	-2.19394	-0.97141737	0.38658956	1.0077616	-1.3306159
0.44711772	-0.48787716	-1.4130688	0.9041169	-2.386085	0.22475283	4.0187387	0.84879255	0.9190663	0.66308606	0.41233072	2.50456
0.9050052	1.7815812	-0.3753045	-1.2570782	4.904017	0.26871923	4.047386	-0.7189033	0.09216145	0.9441475	-0.61581856	0.977292
1.8889155	0.63580006	-0.64024216	1.3491614	0.2568103	-1.401459	4.649729	-0.5096743	1.2776147	0.41146827	-0.3360433	0.8115411
-1.3585765	0.376913	-0.5148763	-1.0371752	2.54852	0.5658501	0.5578001	0.027557388	-1.0498441	0.36876222	-1.0954069	-0.30677775
0.7604963	0.30225435	0.1101738	-1.0741974	2.7796657	-1.0596132	5.8657665	0.11083122	-1.4801183	1.3236104	1.2584982	0.3787447
0.8794914	1.2223998	1.9886414	0.5829728	0.27561566	-1.26514	7.2771096	0.7237663	-1.3625714	0.44306436	-1.5896512	-0.73188525
-2.4893863	0.1968298	-0.31841263	0.38583547	0.94445896	0.4661644	6.1631417	-0.087907076	-1.8376878	-0.681592	-2.1806142	0.5646352
-2.020575	0.60537463	-0.76366526	-0.34032986	0.8280017	0.036136974	3.674047	-0.87397933	1.6618677	-1.4772844	0.3340341	-0.9046967
0.29632336	6.66191	-0.014138678	0.0034612387	0.20191246	-0.4160244	0.21289767	-0.83761024	2.8002634	-0.35115626	-0.39660135	-0.018749364
-0.9468765	0.07974833	0.73194706	0.45613796	2.5505962	-0.07235155	-0.3384359	-0.6111462	0.067161284	0.69539005	-0.40605783	-0.22661766
-0.58165336	6.8360157	0.019328628	0.47635138	1.1278025	-1.2302432	0.66399735	0.84477055	0.8812294	0.39122015	1.588276	-0.38017008
2.4540868	3.670485	-1.7172401	-0.6260835	-0.22078207	0.576641	1.0601168	-0.6715024	-0.99199843	1.2150034	2.0399823	-0.5479579
-0.3018425	4.4987307	0.6215322	-1.0625076	-0.3701812	1.7406937	-0.1234203	0.815709	0.79898745	0.24045818	0.88082653	-1.5864016
-0.20441727	-0.06610408	-0.6234268	0.86164	-0.651075	-0.5067213	-0.2981205	0.0017975537	1.248075	-0.9754395	-0.75779784	1.5457714
-0.7016313	-0.6864017	0.020027332	-0.8321671	1.8606497	-1.2706821	-0.4795233	0.1709573	1.1194595	-1.1689183	-0.34991583	-0.53209704
0.4060489	1.7138343	-1.0003843	-0.58856016	2.5512745	-0.6042169	2.6339152	-0.8917645	-0.47711328	-1.1517614	0.70984596	0.8094198
-0.31391275	2.3054287	0.013601084	-1.3683932	2.42202	-0.20215417	0.44853798	-0.9475015	-1.0175673	0.2453396	-1.6075535	0.023522628
-0.39845356	8.4092045	0.72973955	-0.16262308	1.910243	-1.0523674	0.73533535	-0.61638445	-0.60852605	2.2396462	0.54640603	-0.16406798
0.3088208	3.5966938	0.11953414	0.7372991	5.033804	-0.350915	3.2933302	0.55878896	1.2986917	-1.941353	0.51255864	-0.12217342
-0.15483935	1.2797269	0.28202754	-0.6836511	2.2722619	-1.3464539	0.67782056	-1.1625478	1.462773	0.26526615	0.41091174	-1.195607
-2.8640714	8.999525	-0.60010064	-1.556405	6.76118	-1.1176082	1.040482	1.3929167	0.23888443	0.52187705	-0.0063556875	0.8563105
-1.1999179	-0.503247	0.12376476	-1.1501096	9.509193	-0.13243262	0.28287438	0.63290364	-0.32915872	1.1684892	-0.54701614	1.1547282
1.9975992	2.323514	0.49902406	-0.9330172	3.2508993	1.5512254	0.6914108	2.1672285	0.8335049	-0.852368	-0.20297049	-0.97199965
-0.94671136	0.1371553	-1.4791778	0.37225765	-0.6574923	-0.15659289	0.2927283	0.44131124	0.016161542	-1.4330958	0.54419357	-0.013014682
-1.0936567	-0.19860274	-0.3053549	-0.22490147	0.16811962	-1.4876933	2.2017665	0.05314707	-0.21105596	-1.3953692	0.015079666	-0.079169616
1.668218	-1.6885087	-0.8645824	-0.78184205	3.7144053	1.06375	0.9162944	1.187017	0.4270927	1.839552	0.1144856	-0.717897
-0.12348704	5.295111	1.1677537	-0.6966573	0.16300344	0.78508765	-1.4970528	0.6544851	-0.6793031	-0.16922149	2.0619507	-0.43203905
-3.0309913	-0.08968164	-0.79515105	-0.21146226	-0.062158886	-0.6120196	3.9679923	-0.9484595	-0.8760716	1.3385644	1.1359662	-0.005992318
1.1376789	5.2184505	-1.1036506	0.9655399	0.3729949	0.66495585	-0.042296745	-0.45187086	-0.27645496	-1.0643167	0.28912583	-0.3274333
-0.8775648	0.27751416	-0.83406115	-0.16178365	-1.336959	0.5779303	0.63028604	0.19838324	-0.5255931	-0.4066063	0.8876962	1.6685451
2.0891848	4.2714887	-1.6486876	-0.14374977	5.785541	3.5591743	2.3177981	0.27350578	-0.36410987	0.19365706	-0.7645664	1.143231
-0.4221757	-1.9102623	-0.82553047	-0.09664813	7.163107	1.0249478	1.634074	-1.0658486	0.3140085	-0.43300205	-0.16772223	0.12931451
0.720872	7.514156	-1.5678943	0.28902185	-1.4804505	0.5429019	0.8771326	0.2193127	-0.07370274	-1.0891916	-1.3584208	-1.5261128
0.6020317	-0.60192376	0.97870743	1.6007234	0.50448775	3.5116549	-1.7664547	-0.7821596	-0.40839425	-1.0190442	0.66714096	1.0835158
0.7807122	4.9100504	-1.0143757	1.2853512	1.7768301	-0.22509626	0.85464543	-0.053595737	0.89758176	-0.6946077	0.42433384	1.0944437
1.2841749	2.3198462	0.5796167	-2.5043747	0.4822492	-0.19887066	4.7490473	1.0269166	0.9268565	-0.12493777	1.3601955	0.25550687
1.5299796	2.2023597	-0.90263873	-0.86205316	0.44591975	-0.6527766	1.522226	0.05166507	-1.6355097	2.255568	-0.9934157	0.91074574
-0.7426067	-0.034248035	0.52675	0.08378335	4.057177	1.739917	0.82281864	-0.38309124	1.037396	-1.506767	-1.2437388	-1.2539173
-1.9992073	0.32113016	-1.5103505	-0.6305966	1.5312233	0.39928287	0.97826946	0.09541819	1.1230578	1.0588714	-0.39019367	-0.58146757
0.7733823	1.2261509	-0.057193886	0.01283388	3.8280752	-1.5035233	0.15812576	-1.2921451	-0.22505943	-1.1475201	1.4582429	-0.11419169
-0.3160272	-1.1159638	0.8462236	0.025395239	0.6421447	-0.4428789	7.050498	0.58306915	-0.44575498	0.13990948	-0.6300828	-0.42256787
-1.5722088	1.4428437	1.3770757	0.352716	-0.02564627	1.0364693	6.6086516	-0.5361862	-0.40924025	-0.52828544	-1.6827618	0.09068998
-0.20513955	-0.9412879	0.080497794	-1.2638638	4.784153	-0.9936364	-1.4188657	0.35757464	-0.22631347	-0.9202625	-0.028970357	0.35271788
0.67145526	-0.82989144	-0.3106139	1.3517833	0.6708299	0.13259403	0.6204585	-1.5708174	-0.24040681	-0.2088097	0.19968888	-0.7485165
-0.02981862	1.8799901	-0.9510505	-0.351764	4.8064313	-0.259461	2.6388032	1.4486024	0.51513225	-1.580709	1.4844973	0.1428346
0.5668725	1.2561182	0.1309087	-1.1196151	0.8064023	-1.1562239	1.8357162	1.237779	-0.64924157	0.8303147	-2.010268	-0.0449639
-1.5153118	6.4868917	-0.570084	2.6629782	0.7006124	0.24462955	1.1117555	-1.3139536	-2.127479	0.6404436	-0.018659929	0.3655629
-0.48904988	-1.0408002	0.51422685	-1.3873781	4.428485	0.6993818	-0.43472	-0.0298521	-0.33701965	-1.4080654	0.704247	0.07320929
0.8570105	2.101442	-1.2183075	-0.07704639	0.39809972	-1.4734092	-0.5207894	-0.38145164	1.4125844	-1.008655	0.025524942	0.79533833
0.57960516	2.044262	-0.6809032	-1.3907506	1.0420995	1.0118781	6.8531795	-1.3439034	-0.17348891	0.08036512	1.1644187	0.058317304
0.5372848	1.522662	-1.002287	-0.39541775	0.015625238	0.047769666	1.9121764	-2.2275512	1.33124	0.56509894	-0.5230383	-0.29192752
-0.8736593	0.77014863	1.225791	2.24265	1.0148754	1.9566641	2.5060878	-1.3165463	0.5409015	-2.0841465	-0.089772224	0.57817274
0.47893065	5.9362884	0.8364368	-0.6323218	-0.7083314	0.95909077	0.17283604	-0.4570992	1.8488333	0.66046464	-0.103936635	-0.37471962
-0.67540294	4.077002	-0.26256874	1.5155572	0.5236003	0.99009883	-1.1027374	-0.4030879	-1.1768109	2.2149065	-1.056072	2.0788152
-1.7922418	1.4357677	0.9369819	-0.6882049	-1.6590376	-2.095509	0.6005061	-0.23244093	1.042528	-1.6083732	0.40795913	-1.3282008
-1.1319355	6.30108	-0.86475974	2.686274	1.456445	1.2031076	0.6025717	-1.2502971	0.89265126	0.39107546	0.9561311	-0.85756236
-0.38626826	0.36634132	0.4440613	-0.37159947	-0.6534172	1.7271332	3.8335476	0.52672064	0.361463	-1.7899686	-0.5473111	-0.93525606
0.8429151	0.4913629	-0.21176355	-0.88200945	0.888796	0.24053448	1.7168225	-1.2055428	1.8776197	-0.46218276	0.74933565	0.057438497
-1.0780419	0.6823861	1.1680696	-0.7918864	2.834227	0.5778878	3.4370768	1.3295169	0.9003942	-0.11059723	-0.2350321	1.1800634
-0.7203746	2.2948987	1.2693548	1.2956148	0.52542555	0.05316289	5.3198357	-0.12778483	-0.63182735	0.07654575	1.7088622	0.27718955
1.1180348	1.2536265	-0.9491794	0.2436582	-0.53568053	1.3381158	4.141211	-1.4762874	-1.1416101	0.6934494	-0.23857741	0.81747967
0.34970403	-0.6226894	-3.1791835	0.3808289	1.1271193	2.4503772	0.69489294	0.3466146	-0.3649151	-0.51757795	-0.6543711	0.7245159
0.029687619	5.812507	-1.9186426	-0.6391824	0.21636437	0.12439363	2.2398033	-0.22180508	-1.8890423	-0.7610982	-0.26673967	-3.17237
-0.18743321	0.45544672	-0.2749224	-0.21727788	-0.22739239	-0.13010484	4.6587443	-0.49672648	1.3231611	-0.36413378	-0.31198862	-0.1368224
1.5660253	1.096047	-0.39676544	-0.7597501	4.653047	-1.3194921	-0.95422375	-1.484875	0.8776621	0.53702873	0.2386901	-0.84112465
-0.96629274	-0.68695474	0.02945154	2.158966	4.3906975	-0.74336	5.144366	-0.5660628	-0.66004777	-0.13779584	2.3958519	-0.80973315
0.8167085	-0.268524	1.5663706	-0.2157507	4.143363	2.4625454	3.8316748	0.15431571	0.6398886	-0.7058617	0.5314059	-0.9610238
-0.8307838	0.059946924	1.5187782	-0.057035506	3.6318884	-1.7065417	4.885229	0.00092054426	0.6130749	1.057138	-1.1011958	-1.3138239
1.8076929	-1.0123491	1.1031078	-2.644122	0.70711875	0.010382166	4.815732	1.3980341	-0.34438992	0.47398293	0.19138524	2.1751764
0.6323263	-0.06808079	-0.34454793	0.23451725	-0.5815484	1.262662	6.9293346	0.3809926	1.0047568	-0.6672453	0.8185999	0.11056114
0.60566324	-0.8892034	0.34330332	0.68574655	2.0447521	0.33615452	5.995518	-0.9680863	-0.89924365	-0.243575	-1.0718	-1.3680248
-0.20050721	1.337395	-1.9694895	0.33854476	5.21365	-0.6258396	1.0638887	-0.16798341	0.7561969	0.3357954	0.3958213	0.010206794
-0.97087544	3.4650521	-0.3299475	-0.65726167	4.6393166	0.08645027	0.04316902	1.9331403	-0.10819664	-0.086816676	-0.8529888	1.058623
-0.34174347	0.9896281	1.4199781	-0.039349344	0.6338674	-1.5121766	-0.030294448	-0.721542	0.058818206	1.8902488	-0.8203453	-0.8250778
-1.2060678	-0.43767095	0.5461591	-0.7022336	5.6537995	-0.25149822	0.18280089	0.4426835	-0.49539244	-0.049674813	-0.6752496	1.0063217
-0.71156085	0.06973109	-0.8802229	1.5375837	-0.6387306	-0.91536707	4.645068	1.654854	-0.4237566	-1.5179583	0.7525218	-1.6748992
0.21934597	0.9574597	0.30986091	-0.80115557	1.4365842	-1.5275668	0.49362156	0.52143526	0.4850902	0.27999833	-0.9617408	-0.48762923
-0.82805794	1.2257782	-0.14245698	-1.6306815	-1.2667489	-1.4926069	-1.3649613	-0.5651061	0.051326957	0.12546384	0.018550698	0.4543105
-1.3602613	2.9137263	-0.8065175	0.50915384	6.7323265	-1.086609	6.72117	-0.3072098	0.9651313	-0.13784093	1.6545482	-0.8424822
0.5749513	-2.09746	1.2607352	0.70846945	-2.011768	-1.8808217	2.201059	0.42401606	0.53451204	-1.5124705	-0.53711784	-0.76314795
0.4028875	-1.5382887	0.11108256	0.6857967	3.1925483	-0.609816	1.452775	0.7218262	-0.0039460305	1.089944	-0.87098396	0.18711935
-0.8130281	0.71372503	0.5015655	-1.5567058	1.6029161	-0.682001	1.200916	-1.5469253	1.7402434	0.7946969	2.0031352	-0.4632491
-1.1825215	4.726952	1.1886166	-0.4843613	2.0734866	0.28739244	-1.496462	1.6896533	0.27378365	0.17053705	-1.1674783	0.51661384
-0.20421384	1.0408067	-2.1583555	-0.34483057	-0.27302718	0.1642829	2.7180252	-0.45931605	-0.5733997	-0.20226407	-0.8144918	1.2512938
0.3445087	1.0280741	0.09315988	-1.4846971	2.9863904	0.7527434	0.039805762	-1.2144756	-0.15055373	0.27682948	0.08001224	0.8010102
1.1659626	-0.3962623	-1.3796283	1.4356438	6.2640805	-1.8112856	1.1036783	0.86561304	-0.6490884	0.65460616	-0.12315402	-0.1383138
0.8354774	-1.336627	-0.14123604	0.23311836	-2.2056713	1.6010395	1.2203695	-0.35965487	-0.60159034	-0.5791251	-2.0899277	1.0375543
0.12663268	1.7454264	-0.81054276	-3.2746038	1.5437329	-2.0898063	-0.72485465	0.033305395	-0.38344768	-0.07269712	-0.7090785	-0.44752157
0.02339432	1.107266	-0.34798956	-0.61514103	2.179275	0.9994833	-1.1549934	0.15242815	0.5843171	-0.31115186	0.36753994	-0.43622786
2.003345	0.3554075	0.5907236	-0.86124927	1.3815415	1.3153152	2.6056552	-0.6426694	-1.8386555	0.5120801	-0.74277365	-0.22001854
0.25658593	1.2262111	-0.018950427	-0.081405595	-0.28297073	-1.13773	3.183915	-0.17706245	-1.7812824	0.63911766	-0.26372746	-2.3924623
0.44326258	-0.6360849	0.14110251	-0.5140595	0.92621666	-1.5248895	0.740596	-0.2392795	-0.79265964	-2.2519374	-1.0186324	0.94546366
-0.36897135	0.7567018	-0.3128498	0.05149865	-0.54326344	0.1312455	0.32875335	-1.8690618	-0.90950626	-1.4309254	0.9313435	-1.0527931
-0.33682525	6.797239	1.5160648	-0.088016376	0.3975182	-1.5419296	-0.23674189	0.048139945	0.25373513	-0.85764414	2.4514213	0.4677222
-0.08819568	2.0371702	-1.2203463	-1.0725688	3.2478483	-1.1452115	1.4044678	-0.88073146	1.6229397	0.04894596	-1.0906782	0.044669487
-0.061662443	1.2495013	0.7629376	-0.9415693	5.0580664	-1.0243489	-1.3819628	0.5141225	-0.6265786	-1.8047254	-0.8729327	-1.2537407
-2.347352	1.5912924	0.9866133	-0.23762704	4.3994656	-0.39156327	1.4785385	1.5400565	-0.48875353	1.6741552	1.2637353	1.0479943
-0.044388905	0.83208984	0.8900828	0.116730385	2.4132876	2.1370165	-0.9759982	-1.9501148	0.6042919	-0.71328706	2.897764	-0.15405217
1.7309742	5.0488286	0.30693802	-0.3061316	-1.0692018	-0.2686369	-1.5614314	-0.19566625	-1.6320105	-0.9012552	-0.22846311	1.4113568
-3.0326033	5.4396105	0.4177485	-0.41579226	4.6795483	-2.785242	-0.024875164	-1.0990205	1.1090434	-0.83749354	0.28625223	-1.5116156
-0.5563223	0.60316575	0.031019874	-0.057175998	1.8259101	-1.2948166	6.0944233	0.19286713	0.6923497	0.6860167	-1.7565916	-0.18741548
-1.3940686	-0.45666617	-0.10054972	0.21914439	2.6851578	0.23772421	-0.30362287	-1.3711598	-1.4383981	-0.11059995	-2.05879	0.403743
0.7303615	9.4986925	-1.7366974	-0.5303505	-0.47849193	1.0820354	0.44542867	0.5876363	-0.95450324	0.20009865	0.7449092	-0.18642361
0.22326896	0.5794864	-1.1470237	-0.24157545	1.4833405	-2.1970246	6.0281196	-0.17374568	-0.1481722	-0.34948587	0.60178715	0.12752353
1.9490976	0.2956035	-0.0642383	-0.32788396	2.1696396	-2.6437614	1.9891373	0.795795	-0.79372185	-1.4057795	-1.1641253	0.27449128
1.1272573	0.7692555	-1.1859456	-0.969189	4.936233	0.39459786	4.8398376	0.67831165	0.094882846	0.5396558	1.0489928	-0.029341867
-1.135719	-1.8871028	-0.06379451	-1.9098562	-0.7315174	-0.34617364	4.3159833	1.037996	-0.6340145	-0.5697713	0.12497405	2.011517
0.5670046	0.049356133	0.07774847	0.8544889	0.9442029	0.5290312	5.410081	0.96699905	1.9378963	-0.29058117	-1.0004699	1.5477549
1.090639	0.068890214	1.2488083	-0.36518335	1.15614	-0.9913407	0.6685834	-1.4257412	0.30738428	0.6549916	1.3186617	1.2712404
0.68598956	2.0074737	-1.4142346	-0.12857059	0.23603976	1.3354466	4.1367693	-0.8923747	-1.7134306	0.9009889	-1.9398441	0.5441613
0.10268055	1.4882672	-0.85911435	-1.2064775	2.2673032	-0.72717017	0.35254252	-0.031408075	0.7615403	-0.94007087	-1.769407	1.1311023
0.23000197	1.3359807	0.9599992	-1.4477931	3.8288627	-1.2815132	3.8021748	0.14217095	0.49551865	-0.8303517	0.36914372	0.48822182
-0.043470338	0.7559796	-1.074982	-0.309973	0.35651857	-0.54319555	6.5455737	0.9120592	-0.2644584	1.7246553	0.94228953	-1.391657
-0.022059789	-0.70853275	-0.011542281	-0.3156179	-0.44856206	-2.0408366	2.2021503	1.3300718	0.5741399	0.36395773	1.7106587	-0.7630501
0.95041555	2.77456	-0.29478988	2.1540756	-1.0024047	-0.110375725	1.166226	-0.38127556	0.57170737	-0.37876034	0.026485471	-1.0437721
0.12713796	4.848464	-1.1601174	0.9042836	6.394859	-1.2689849	-0.16772467	-0.65980315	1.47581	1.2064548	2.3691888	1.5665747
-0.39649165	0.17341301	-0.4548873	0.44143978	-1.3775401	-1.2255824	4.154805	0.6451748	-0.91705346	-0.53182757	-0.74855787	-0.85790527
-1.1706208	0.15618718	-0.52827615	-1.7081714	5.57957	0.7039196	-0.70837337	-0.26354843	-0.9671783	-0.8729915	-0.49061397	-0.20673579
0.17925377	3.1878967	-0.04197927	0.37503052	4.6332793	-1.0617962	2.2237134	0.13476337	0.45469138	-0.24639466	0.7745348	-1.1532413
0.33631444	-1.2010279	-0.4266749	-0.6840342	2.412432	0.6312737	3.684564	0.4897799	1.5307065	-0.13198775	0.44478202	-0.13142583
-0.35281143	1.0854218	1.2430602	-1.0338571	5.0067444	-0.0859978	1.6471033	1.0420071	-0.785802	1.0010955	0.12111333	0.64554393
0.884585	1.7674943	-0.21713616	-1.6156788	0.9938276	-0.5523215	3.9122643	-1.6850905	1.2116528	0.04074559	0.6743508	1.8981763
-0.49507082	0.30157265	-0.95882595	1.5377421	2.6363413	-1.4820828	1.1123374	0.76712865	-0.5129272	-0.47585928	0.57606936	0.75458586
-0.20343512	-0.64093417	1.339628	0.088888116	6.016658	1.0819573	-0.225546	-0.52476776	2.1153512	-1.2356004	-0.4343011	1.4082685
1.4812312	4.498955	0.466129	1.2889721	0.48460886	-1.4279685	0.085501224	-0.3448518	-0.34644774	-1.0037689	1.7917061	1.1381298
0.018627232	1.2565086	-0.57637995	-0.72883105	3.0821705	1.4709868	5.430851	-0.66467404	-0.6432641	-0.505284	-1.6443584	-0.22530617
1.1191441	1.9438393	1.5557756	0.05090624	2.5917506	-1.3808085	-0.06324077	1.8166757	-2.450932	-0.3529583	1.712667	1.1729089
-0.54487664	3.410797	-1.8698053	2.0025444	4.979182	-0.99226445	1.5312544	1.3624682	0.317113	-1.8833822	-0.06168473	-0.0013905595
0.10162527	-0.045530938	-0.31550166	1.1804827	4.001072	2.184695	0.52603316	2.493894	-0.4180897	-0.44813278	-2.172215	0.5711618
-1.0694169	-1.3692588	0.024944501	-0.9998368	1.0429078	1.2702135	5.6505346	-2.4656696	-0.1384903	-2.414365	1.0268928	0.45513564
1.07943	-0.13035947	2.0354152	-0.31871378	0.9058842	-0.26647568	2.2443182	0.6372346	0.9471379	0.85952044	-1.6155524	0.14086694
-1.8857722	0.97460264	1.9612434	-0.1877638	4.1176353	1.5943917	2.8772898	0.64484006	1.3862139	0.45723873	-0.07809109	0.2860176
0.3104296	-0.18572706	-1.0395768	-0.6633849	4.821262	-1.021701	-0.58731365	-0.27758032	-0.94634104	-1.9548666	0.0420649	2.1572628
1.5770342	0.56838703	-0.4275431	-1.7738036	-0.5804264	0.06037336	5.336912	0.091974765	0.24911997	-0.39423463	1.0970209	-0.6484883
1.486474	0.2886334	-0.14392634	-0.26482257	0.48409772	0.58490056	2.8979745	-1.0603925	-2.2129111	-0.79225576	1.8914783	-1.7691996
0.26048863	4.330658	0.15614417	2.1481214	6.0508127	0.6053744	7.272731	-1.5674927	-0.4035827	-1.1128645	-0.55135924	-0.03252697
0.835417	6.443636	1.0192636	-0.19940892	1.4598452	-1.2745668	-0.040512264	0.73058933	1.4871291	0.46098974	0.15896055	0.088807106
1.6824642	-0.5888195	-2.1466527	0.8910648	-0.17392337	-0.30004135	5.7068872	1.1441314	0.82311517	1.263834	1.8588952	0.05112095
0.017526358	0.32454395	-2.6511147	-1.2488393	3.1859598	-0.46316335	1.9047774	-0.87756383	-0.19872448	1.451853	0.2761194	0.94751644
-0.3463519	0.94872874	-0.92744464	0.32504535	1.6716528	-0.15570882	0.08110509	-0.012465569	-0.73201793	0.52464443	0.51971567	1.028941
-1.3803953	0.9270656	0.35532612	-0.057424296	0.19210643	-0.011932611	1.4841375	0.28015128	1.3872392	-1.1619283	0.027590804	0.40240192
2.9612632	1.1315142	1.5345542	-0.74798113	-1.0310299	-1.0744406	4.1792197	0.04475776	-1.6136568	-1.7670068	0.5504341	-1.3741997
0.36742008	12.266349	1.1116409	-0.10954129	10.790132	-2.3871925	3.3780284	2.0305862	-0.4404817	-1.0637314	0.36476013	0.6332626
-1.9952995	-0.4880657	-0.9265635	1.1216328	2.8069983	-0.44778034	-0.87985724	-0.7198449	0.16559218	-1.038486	-2.2885265	0.32306874
0.17979231	-2.0045097	-0.56089634	0.6628261	2.8962798	-0.4939372	-0.6114823	0.25802752	0.12342091	0.6283641	-0.7576766	0.6213383
0.13289686	-1.2022855	-0.263935	-1.4706396	-1.2221069	-0.20868954	0.6305496	0.6754604	0.82063144	0.63135165	2.7588675	-1.0680995
-0.942669	0.84743536	-0.3244409	-0.6888974	3.6038086	1.4394175	0.9764028	-1.8007287	0.31920767	-1.3709948	0.5280363	0.31450203
-1.2188559	-0.5817023	0.8640782	1.4834785	2.308385	-0.8796632	-1.1961906	0.5674418	-0.49378094	-0.4798821	-0.73218226	-0.5604419
0.93544155	1.4360098	0.19463216	0.3919622	0.08452709	0.51268244	3.5166664	1.9673984	-1.4434938	-0.6580765	0.6869358	0.10358916
-2.3940487	-0.8174222	-0.14991952	-0.18550365	4.196576	0.77331525	-0.55343676	-1.7738886	0.27992323	1.4098486	-0.19075812	1.3938476
0.41806597	1.4362013	1.5681033	0.1450678	1.5696827	0.21000294	3.4548593	1.9319029	0.23531671	0.48108318	-0.44643766	-1.3750829
-1.3313472	6.3218427	-0.23249036	-0.12468678	1.5654038	-2.0007067	-0.9149844	-0.5978246	2.2108293	1.0698011	0.21626678	-1.9405823
0.5006858	-0.6348603	0.78309864	0.900632	4.323371	-0.5058972	2.730462	1.4087062	-0.71276754	-0.02216717	-2.6116688	0.4569723
2.5175462	5.242639	2.3801885	0.47132155	0.110345826	-1.2928845	0.9103515	-0.45575625	0.24957322	-0.6504531	-0.8516728	3.187186
0.95751756	-0.29381073	-0.393784	2.1300101	-0.17885889	-0.8755068	2.3653522	-1.0173922	2.6546447	-1.204383	0.84883827	0.529826
0.6622091	0.28730357	1.8917518	2.196722	2.8395283	0.45300448	3.8566144	-0.69833803	0.9266169	-0.20954114	0.2321622	-0.76671606
-0.22347072	-0.73057985	-0.022665495	-1.1717416	1.2666627	0.46742946	3.134672	-0.38211408	0.44848746	1.0069518	0.2590432	-1.003447
-1.0726852	-0.6864845	0.34757733	-1.3044586	-0.37066302	0.19197768	5.853921	1.7668285	-0.7444478	0.51766723	-0.114617735	-0.6654532
-0.14639615	4.5351543	-0.35244203	0.39174625	7.512102	0.519167	1.7362407	0.84667337	1.424449	1.3732653	1.6682479	-0.49231526
0.055594426	1.5679597	-0.2765615	0.3697678	1.1143339	-0.15494053	1.9741796	-1.2123895	1.3228167	-1.2918267	-3.399772	0.89475983
1.2381822	3.251135	-0.2053245	-0.045609325	4.438409	0.28528634	6.15783	0.29362392	1.6033111	0.5844874	1.2994717	-0.37965935
-0.752282	0.1271972	-0.690851	0.09939433	1.1451795	0.12740636	6.3046927	0.31430128	-0.94672716	0.2149465	-1.1852384	-0.054139145
-0.02727485	-0.979955	0.87418354	0.21805577	1.1448082	-1.6764671	0.70612156	-0.8152997	-0.974526	-0.7537078	-1.569241	-0.12884916
-0.7151729	-1.121436	-2.7075977	0.20423529	-0.4989164	0.5822435	5.986566	-0.3280282	0.19046523	0.023728173	-0.42898583	-0.2885706
0.8804709	-2.8746917	0.86146265	0.25442386	0.77199817	0.66993755	5.8889184	-1.9192678	0.7994008	-0.77232724	0.037706837	0.36870846
0.31804305	-1.58259	0.86613476	0.38412127	1.0779892	-1.385828	6.6150517	0.5263727	-0.33672673	-0.9658444	0.5402144	0.5076952
-1.0023358	-0.024671255	0.057365406	-0.5629308	4.0136604	0.30371398	0.900473	-0.21189111	0.5563458	-0.22346586	-1.7438217	-2.989007
0.14322908	3.4670165	1.5749265	-2.460832	0.20188628	0.29334754	2.2236571	-0.46129373	0.28253418	0.32486385	-1.2707126	-0.19006519
0.5124321	0.55715567	-0.2915185	-1.6921229	1.4819354	2.014229	-0.31992507	-0.00680358	0.63047475	-0.61138326	-0.87905765	0.35093513
0.44433358	0.06459852	0.8872043	-0.034582928	4.3804226	1.1798092	0.122810215	0.61272556	0.02176799	-1.321396	-0.025090128	1.8001782
0.8194144	0.4916286	1.1092825	-0.6991456	4.822909	0.84800005	0.066125765	0.30807728	0.07126075	0.6824266	-1.6550647	0.8539881
-0.6451526	5.9064283	-1.1886344	-0.4647564	10.231668	0.8806304	0.5824288	0.463151	0.7252955	-0.699475	3.0305047	-1.09813
-0.8500613	0.3946089	-0.43525663	-0.06296928	4.3989744	-0.9220374	1.0854938	-0.39025927	1.091702	1.363916	-1.5692298	1.720364
-1.4508761	1.0882363	-1.1643423	-0.3480958	2.8067908	0.41377386	5.1795535	-2.351367	-0.1787107	0.8149395	2.912416	0.1689142
0.6032855	0.20045887	-0.649246	-1.1870089	-2.804258	-1.0043749	-0.9802921	-0.6473543	-1.4413748	-1.6831609	-0.24119508	0.63179386
0.5747505	-0.62017286	0.05129089	0.47647792	0.04017202	-1.1975482	5.608535	-1.0467619	1.0502707	-0.42118064	-0.311633	-0.7627573
0.19708154	5.987135	-0.48536408	0.43066287	0.07159189	-0.084814675	1.0660647	0.2857072	1.092463	1.306581	0.31468347	1.2572898
0.37943968	1.7560959	0.78233796	-2.221446	3.441777	-2.4101427	1.0868039	1.8301722	0.85507464	0.06440704	-0.68399507	-0.79907995
0.3977296	1.2547008	2.475662	-0.07228409	-1.0124605	-1.2487442	3.6210718	-0.22317871	0.8043024	-1.2121867	1.3655384	0.955818
1.2252492	0.4083953	-0.59980893	-1.9275054	1.8451701	-0.05443023	0.75030404	-1.374868	1.0056269	-0.16427813	1.1443301	-1.3478723
-0.73322654	7.2442155	-0.47530922	-1.7513658	-0.917722	1.5695164	0.868734	1.160249	0.9290174	1.7473911	0.91539943	0.49916163
1.7041193	0.19315302	1.2371855	1.6628252	-0.40956008	0.23223466	-1.1416396	-0.22317448	-1.3077394	-2.243226	1.4753187	1.6853625
-0.022469891	-0.9800884	-2.1086073	-0.15815766	0.05437399	0.8128123	4.073981	-0.38108653	0.11105274	-0.7723442	0.0043180906	0.74678034
-0.14535005	6.1901407	-0.18173978	1.6778657	-0.54760355	0.45463577	-0.3326785	-0.118698485	0.46423072	1.3353702	-1.0430185	1.1560643
-1.1482317	4.8608923	-0.051039394	0.36119077	0.09412497	-1.1201911	-0.1444009	0.03683868	-0.9150677	-0.4729194	-0.18710615	-1.397311
-0.06867035	0.17220466	-0.73429745	0.027567731	-0.5118398	0.046939537	2.9578004	1.1025237	2.1507728	0.3178479	0.9457718	-2.3223774
1.2721293	1.9068506	-1.4471074	0.7208881	0.16614449	-1.2996666	1.6718943	1.9615713	0.49011335	-1.1358818	0.8910516	-1.6028005
-1.6598006	1.049943	-0.33160222	0.44179758	1.0021143	1.6349432	1.6041398	-0.04553374	1.3635004	-0.990699	0.2811344	-1.3465111
0.12019863	1.6936617	-0.76156324	-0.015953327	1.4186989	-1.1442003	2.598995	0.123780884	0.21375942	0.53335404	-0.53773624	-0.9830632
-0.34474188	0.6729214	1.3328974	-0.75851154	2.027046	0.6331935	7.3049893	-1.9283403	1.2593075	0.22798157	0.43689758	0.10430136
-0.686047	0.14478827	-1.9487344	-1.388389	0.9833277	0.3915653	3.6022916	0.5355835	-0.59289867	1.094858	-0.25608942	0.33092275
-0.49566102	0.99267095	0.18307056	0.44813818	0.39136097	-1.7644014	5.173825	0.16065446	-0.62069756	-0.6654219	-1.1663095	0.27605698
1.9556565	1.3852471	-0.650531	0.10605443	1.4776008	-1.5138594	1.6936879	-2.3332596	0.2772422	0.7098238	1.2990948	0.28843188
-0.55922234	5.4500494	0.4209208	1.3471373	1.0685879	-0.101994075	-1.050741	-0.10435138	0.99021906	0.8430662	0.631624	-0.35144454
-0.22700496	-1.4523814	0.074075125	0.6004894	4.010862	0.3011041	0.47343558	0.533108	-0.5052551	0.72696936	0.5577802	-1.0141366
0.2994773	2.2447667	0.08165473	0.2685455	-0.2927227	-0.43202212	2.3595781	1.4496555	-0.38985264	-0.25095192	-0.4410831	-0.9898871
-0.21004029	-0.97431195	0.76947546	-1.0992047	8.628932	-0.22214143	1.1764375	-0.15984352	0.39228046	0.1381259	-0.895664	1.1494377
0.9295773	0.81392723	0.40608582	-0.6547285	1.3589206	0.09904806	2.9179945	-0.08107348	-0.31013778	0.06337235	-1.3783566	-2.2674694
0.12856284	0.601971	0.5435932	-0.29236493	3.412158	0.22115646	1.4259704	1.8638396	-1.5644546	-0.057392113	-1.2901182	1.1569387
-0.72737974	2.164833	0.18179466	0.22993581	-0.68819946	0.05251575	2.2136767	-0.78384835	0.0911711	-1.6266423	0.1533582	1.7435786
0.5783494	0.27472025	-1.2041895	-0.7975838	3.279425	-1.6962699	4.074485	3.00803	-1.469488	-0.8457597	-1.0736254	-0.25972098
0.33501938	0.037955523	2.6515243	0.58949137	1.4625292	-0.63715804	2.2797556	-1.322235	2.0105536	-1.2862605	-0.21962723	0.25814402
0.62156296	4.8564334	-0.36507946	0.98979896	0.44493133	-2.6868896	-0.3870747	-0.2703644	0.8712747	-0.76520896	-0.5270409	-1.1067827
0.53251714	-0.023930645	1.4075303	0.49211684	-0.70173436	-1.2335151	-1.2504503	-1.1729914	-0.8311053	-0.5821347	1.3974645	-0.08990269
-0.89790636	-0.020437429	1.7273386	-1.8529273	-1.2852825	0.39138645	6.4746437	-0.3492916	-0.8425167	0.8181185	0.36892453	0.07115704
0.006058484	0.34417713	0.09933139	-0.13183793	4.642356	0.22757249	1.8832965	-1.327898	2.4051404	-0.5622128	0.459406	-1.2604783
-0.5256968	-1.7187895	-1.0191907	0.5190343	-0.5961978	2.4383738	8.163889	0.9658723	0.84374106	0.21155895	-0.2972756	0.68706036
-0.3623906	1.7281127	0.41861126	1.160125	0.426054	-0.8196337	3.2526522	-0.5751548	-1.3681436	-1.5383985	-0.32567897	-1.2282274
-0.043318156	2.960329	0.5682992	-0.30329797	3.0897825	0.50875056	1.3283666	1.1577936	1.0451891	-0.0005266187	0.48433304	0.43058586
0.83608705	3.3684645	-0.9912402	2.9435377	9.133243	-0.9426074	2.4306724	0.6203479	-2.0087967	-1.8109515	1.91862	-0.4889708
1.1000357	-1.1845092	0.081205405	2.0355196	3.9560788	-0.47093675	2.3214846	-0.7493501	-1.5214226	0.6931882	-1.1394688	-2.1104639
0.96128416	0.14972937	-0.95333815	0.20256262	5.892379	0.38037947	-0.89394116	-0.93997353	0.49351385	-0.055064887	2.5371072	1.0558732
0.19162524	-0.11163896	-2.0221097	0.65540236	-1.1184869	-1.3130201	6.085278	-0.17641343	-0.5266205	-0.36079094	-0.88194406	-0.3797077
-1.0760455	4.1432147	-1.958654	0.96895164	5.7840805	1.0906042	0.42259136	-1.7010674	-0.044232517	-0.0059613646	0.23968655	0.3427351
-2.2799082	-0.4099057	0.7413243	1.7822242	-0.34111336	0.6843201	2.74781	-2.2323666	0.5851331	-0.38958558	2.066236	1.9553529
-1.5034177	-0.7324809	-1.2289631	0.9869254	0.006838464	-0.43201438	0.1759935	-0.51092905	1.2989664	1.1792272	-0.54204845	-0.27718785
-0.7521325	0.2133862	0.15104038	0.6249684	1.8736312	-0.14746183	2.9830694	1.3860875	0.12674102	0.867491	0.4732443	0.64754325
-0.9061577	0.87359416	0.079937495	1.0977628	0.69090915	-0.24377654	6.294182	1.8431548	-1.5298399	-0.82014817	-0.67163986	1.1937317
-1.317494	1.0878222	0.29983005	-0.9305222	0.7912335	0.6191225	1.0168602	0.38325706	-1.5986514	0.09046448	-0.8963294	1.0664678
1.1111387	1.3162899	1.03749	0.9501045	6.4887905	-0.38619348	-0.06884991	-0.6592034	0.3661001	0.06942776	-1.5900756	0.72909695
-1.4961375	0.3338828	0.9450186	0.90909183	1.3928245	-1.0584682	0.6939018	1.048891	-0.9204446	-0.14091475	0.9089344	0.44230106
-0.7940166	0.13533783	0.96800554	-0.785441	5.9483604	1.20463	3.9469283	-2.3153503	1.294642	1.4643	-0.5406246	0.53499454
1.114936	6.2914605	-0.90198755	-2.0597274	0.91787463	-0.64638627	0.492219	-1.9654907	-1.0261246	-0.60846615	0.4743101	-0.14760926
-0.60955215	6.2789392	0.8776946	0.24235645	-0.9680566	0.16636631	0.4713666	-0.069954924	0.4144658	-2.0539749	0.33976892	-1.0396128
-1.0557377	0.8366953	1.595702	0.21185991	0.1526211	0.1930426	0.11516392	0.18016084	0.45377997	-0.032203414	-1.003608	-1.0328375
0.50667006	0.7882371	0.133961	-0.6037686	0.9176645	1.821516	-0.24451774	0.69300276	0.918892	-1.0882657	1.4334542	0.60613286
2.0037446	-0.63722	-0.44047853	-1.2878584	0.6932238	1.3483841	2.525671	0.15838553	0.83913213	-0.38755485	-0.9736171	-0.18544681
-0.26250517	5.4057183	0.10547123	1.6909084	1.9758806	-0.6016115	-0.8657543	-0.14882578	-1.0029714	0.5551578	-1.5619713	-0.0013500748
-0.07700265	0.37107885	0.528378	-2.0615869	1.0171714	2.4215188	1.1060487	0.6659799	-0.684485	-0.30767545	2.063525	1.6820315
-0.15757567	0.6874306	-0.2880417	0.5928152	0.86288667	0.29770795	7.314853	1.538653	0.28100836	0.40167287	0.8835975	-0.21589753
1.0168942	2.48235	1.0158205	-0.44552535	1.5896175	0.52165246	5.919023	2.385614	-0.42917904	-1.1496283	-0.21639895	0.212062
-0.45155388	2.8770587	-0.7165855	0.46366894	4.1089277	0.8937109	4.3727655	1.6822366	1.0461637	1.3575528	1.9161935	-0.62085974
-0.59947085	7.26579	0.7981707	0.63575983	0.4688782	1.5926467	0.5460122	-1.4483267	-0.37652284	1.1637936	-0.53903407	-0.3239259
-2.5787032	1.4100795	-1.571273	-0.7981434	1.0746925	-0.3348339	2.6265702	-0.9228265	-1.98335	0.25128123	0.68979335	-1.0473415
-0.38947132	2.2064192	-1.5606467	0.6585419	-1.9057482	-0.48122293	-0.7312795	-0.99887264	-0.05154758	0.39399114	1.6511953	-0.24930461
-0.4314585	7.2421517	-0.40684953	-1.5445591	-1.1501575	-2.5107238	-0.99505764	0.783517	-0.5544243	1.7018847	-0.38518938	0.88716847
0.08753251	3.8835983	0.48972422	-0.68903136	-1.1564933	1.8630171	-0.8143908	-0.75236964	0.8765151	0.08077634	0.26847076	-0.06462956
1.48549	-1.908993	0.2924336	0.6528459	-0.7871257	1.2121049	0.9476936	2.229173	0.8486686	-0.09930453	2.2761698	2.2011485
0.3450172	-0.8929802	-0.60798	-0.71346956	0.3861782	-0.5366668	-0.31385913	-0.7398447	1.3809199	0.82940996	1.145711	0.7529428
-0.30634	3.5034678	-0.054451965	0.8594787	2.3506448	-0.66384536	2.7764254	-0.8871859	-0.8129436	0.81608385	1.0880708	-1.8165858
-0.7280722	0.8133637	1.4682487	-1.8399485	5.9207277	0.21512435	-0.8375018	0.7781628	-0.36414403	-1.9753708	-1.714811	1.0684764
-0.62137616	-0.42010412	-0.026321929	-1.0382216	3.6691325	-1.7128028	2.9161758	-1.1166737	-0.83639693	1.4364524	-0.102179244	-1.2663246
-1.1886175	0.76977134	0.76410866	-1.0329506	1.8735847	0.6285474	-1.2950841	-0.19314061	0.6751644	-1.2454053	-0.5216033	-0.38467342
-0.08718822	0.038974874	-0.9833466	0.6086716	1.6838667	0.3475854	4.9705877	-1.1673548	0.802716	0.29020318	-1.3340217	1.5026683
-0.76452637	5.646961	-0.13372813	-0.67788756	-1.2687098	2.8236787	0.11143111	-1.1766993	-0.43342406	-0.593857	1.5746412	1.2213659
-0.50262654	0.6273363	0.060260817	-0.2738508	-0.66819245	-1.2223941	-2.6268222	0.55428755	1.4257044	0.9881281	-0.23473282	-0.29706368
-0.6332608	1.7732023	-0.17810678	-0.13640566	3.849177	-1.442689	7.5767727	-2.3631356	-1.91799	-1.7606963	-0.633555	0.09638077
0.19524051	-0.62538075	-0.94627875	1.5204556	4.8805985	0.36850315	-0.4363323	2.028829	-1.0021188	-0.090233445	0.74150497	-0.8323815
-2.5455732	5.303833	0.50323737	1.7391094	8.583001	-0.43157876	1.2054164	0.27313802	0.42822903	-0.06728219	0.6290248	0.51030785
0.21897799	1.6263964	-1.0247699	-1.2160114	-1.7660058	-0.44704458	0.33783132	0.31901762	1.2011088	1.5922471	-0.09374605	1.5316153
1.1478521	2.3922868	1.7629851	0.3967049	4.913461	0.2927815	2.782485	0.4911584	0.5008543	0.09383477	0.5686736	-0.34368023
0.4540504	0.07467212	-0.84805393	-1.2926232	0.8175835	0.7505703	1.8495052	1.1271695	1.0143065	-1.1350836	-0.10109631	0.8080645
-0.7921142	0.90836567	0.46367273	0.89897925	0.9159385	1.0660203	0.39647046	-0.8218488	1.3298177	-1.5668294	-0.89857775	-0.92827696
-1.3729988	-0.31852323	-0.48730612	-0.9644501	6.1052437	-0.2041754	-0.15579207	0.66806054	-2.309926	1.6672553	-1.7351224	0.8555555
0.108643316	-1.8906476	1.2496248	-0.699994	-1.210377	0.45438838	-0.97103447	-1.0410072	-1.0439537	0.55167836	-0.25324202	-0.9835951
0.71384597	0.59374374	0.71300083	-0.1217822	1.3421122	-0.26960257	0.3407786	0.3074619	1.0182694	0.607485	0.7685987	-0.64505285
0.46510017	1.4206976	2.4018896	-1.3317269	0.047734063	0.40577027	-1.8104956	-0.5430416	-1.6405588	0.21241513	-0.32494843	0.9443278
1.2876943	0.95252526	0.4041683	-1.3474677	0.63802487	-0.31612498	-1.0593376	1.5223123	-0.53686696	-0.58893406	-0.44342923	-0.14884394
-0.49839965	-1.0896641	2.2112386	0.7811116	0.63524276	1.1374607	0.08921467	-1.1456473	-1.6857277	0.4560234	-1.4152013	0.99323535
1.7833457	5.2718043	1.3831735	1.9927026	2.0875075	-0.6508251	0.14128771	1.274679	1.0599611	1.4649793	-1.2707748	0.5059947
0.44376746	0.5527712	-0.20377022	-0.08844987	4.630553	0.20389801	2.5755076	-0.8099109	1.4467324	1.6505142	-0.84904736	1.8886396
0.7641	-0.26551035	-0.48595878	2.773813	0.82925534	-0.7401682	1.3220692	0.25012273	-0.95320714	0.53764194	0.29128087	1.5136441
0.042878136	-2.117623	1.0104744	-0.41218328	-0.15855487	0.15705442	0.99093604	0.5425169	1.1312333	-0.29175287	1.1330774	0.6750318
0.07973034	-0.12669738	0.85185635	-0.6628936	-1.5181502	-0.8248372	0.10954356	-2.0471222	1.2346781	-2.2514954	-0.974371	-0.78022784
-1.1349448	-0.7629144	-0.9692497	2.1303084	1.1554066	0.9412605	4.4846606	0.17562036	-1.6745675	0.20043126	-2.2097309	-2.055497
-1.1092443	0.10006432	-0.41258603	0.2272056	5.186803	-0.5126421	-0.2368787	-0.24717303	-0.38919842	0.82761025	1.0171834	1.4347265
-1.1345826	6.906479	0.42692134	0.20120949	-0.6113428	0.06767801	0.32969373	2.0725918	-0.40964007	1.0448802	1.0890112	0.042681642
-0.7266751	1.4331656	-0.3780823	-0.7983187	3.395971	1.3839319	2.3750424	-0.112758785	-1.1008328	-0.767412	1.0157801	0.21249616
1.2125288	-0.4070883	0.92073596	0.87449205	6.0576506	1.1555678	2.884014	0.67174923	-0.019750388	0.3945527	-0.9413499	0.6237415
1.0088207	-0.2285446	-0.29985702	0.47550142	0.63481283	0.029051552	4.488532	-0.21994016	0.86829835	-0.5322747	-1.2343907	0.032287236
0.46870005	-0.07835299	0.5454695	-0.6141523	0.64550716	0.6937881	0.249193	1.5289086	1.882705	0.025523428	0.8853859	-1.0352182
-0.16812114	2.1255329	2.9952888	0.27699706	3.468583	-0.9867525	5.488119	-0.41620114	1.6126933	-2.5624375	0.72575986	-0.5004774
-0.2911641	0.3754772	0.89165837	0.5294922	1.8873855	1.2255303	4.71351	-0.5870703	0.7044421	0.09533529	0.7571549	-1.020138
-1.1318469	0.17915824	1.6627114	-1.199652	2.7506115	-0.42679736	5.5718126	-1.2758788	0.05546347	0.77460206	0.70572203	0.5917059
0.52353805	-1.0565151	1.4414005	-0.22788155	0.06275111	1.3107841	0.79959947	0.4618358	-0.1566608	0.35277683	-0.85364497	0.6437979
1.3447524	-1.1225773	-1.2949339	-2.5602498	-0.6640262	0.08313349	0.37561747	-1.2940582	-0.8053126	-0.15696006	-0.21609059	0.6536698
-2.5000944	4.326977	-1.6887738	-1.7897465	4.431557	0.3486831	2.2651992	-0.7573188	-0.3687319	-0.58746356	-1.4193852	1.887971
0.6309017	0.10765278	-1.0420843	0.30563718	6.2891464	1.1072651	-2.2120452	0.6490493	-0.22380804	-1.868705	-0.47644114	0.08297496
-0.2511971	6.0821185	-0.47826853	-1.6166639	0.5528369	-2.7062716	-0.4368479	-0.6507959	0.36423126	-0.082726166	0.11361576	0.4284214
-1.4580439	2.153676	1.6133159	0.47015816	-1.602648	0.3136986	0.67817616	-0.07726996	0.89694995	0.19958876	-0.10016443	0.54447055
-1.5561801	5.824955	-1.1573253	1.2412647	0.2812982	6.825811	-0.12673578	74.24306	-1.3395746	62.391052	70.70089	74.95588
1.3022218	2.486076	-0.09536418	-0.11515864	2.0239372	-2.0590575	2.1187713	1.7423742	0.40376988	0.23133382	0.66577953	0.445844
0.52833605	0.009919377	1.1234874	-1.5795486	3.061595	-0.14887977	0.14560544	-1.385324	1.1003543	-0.6642493	-0.7574727	-0.98408586
-1.6084824	-0.6786257	0.07317124	1.9661373	-1.7914219	1.8173621	6.081061	-1.240247	-0.14110142	-1.3635983	0.9745036	-1.9211981
-3.557867	0.43458784	-0.40855372	0.30973294	2.6259477	0.7846061	6.996476	0.58264214	-1.5025983	0.8633142	1.2148536	1.4930601
-0.39506313	3.2041805	-1.9885759	0.14638577	2.2827368	-0.57615465	-1.2036428	-1.5432281	-0.09356509	-2.194067	1.2118111	0.09428932
-1.5259502	5.724655	0.3845006	0.034256127	-1.8215185	-1.5239553	-2.399764	-0.52382165	-0.401396	1.8573713	-1.4828976	-1.4501232
-1.706711	1.6890032	0.64937115	-0.4460646	1.1707461	0.38700607	0.93016326	-0.4068895	0.05437147	-1.1128074	-0.64379364	-1.2321386
0.5775943	1.045656	1.1784033	-0.6893281	3.3799706	-1.4859557	0.24288023	-2.0439248	-0.5648827	-0.88860255	0.85175365	-1.2199534
1.0866324	-1.2235392	0.96875125	-0.46195817	4.309335	0.51708513	-0.90734434	1.9842783	0.10236298	1.8894023	-0.20861784	0.25784153
0.79552966	6.9103913	0.7175919	0.9553541	0.11407751	-0.5910479	0.10866269	-0.022809604	2.741487	1.323721	-0.5690004	-0.25263467
-0.39996842	-0.14981246	-0.2971724	0.24639466	1.6204488	-0.4038941	0.09287466	-0.47886115	1.0912057	1.5971386	-0.98456615	0.13423847
-0.7680092	1.5518377	0.8342873	-1.9012692	0.14033759	1.5519662	6.551696	-0.85181135	-2.23665	-1.0626243	0.95036936	-0.47849894
-0.8655576	-0.11616099	0.8339852	1.6125144	3.663328	-1.938634	5.818798	-0.35230693	-0.1421201	-0.5175609	0.3161141	-1.1389817
0.036407325	-1.9415506	0.549008	-0.1622082	5.5322776	-0.48671138	-0.27378282	-0.06029897	0.018243536	-1.85005	-1.4980196	1.1754377
1.151592	-1.4496629	-0.4307003	-2.0985587	2.096255	-1.973291	2.1090083	0.79953825	-0.22632948	-0.9609957	-0.053823203	-0.10692511
0.8414592	-0.38809615	-0.5584193	0.20533748	-0.2511116	-1.8886234	7.110093	-0.9334253	-2.2224064	-0.7881119	0.81357193	0.05709112
-0.32587132	0.08865176	-0.47406238	-1.0563623	5.0517755	0.33769703	0.85054463	0.011414995	-0.8387734	-1.2535095	-0.6504293	0.45149672
-0.15305033	-1.409777	-0.39747518	-0.18996571	0.888461	-0.0695707	-0.98465616	-2.1496758	-0.37726855	-0.37749392	-0.029053338	0.49064976
-0.10666995	5.6061335	-0.018775206	-0.46864557	-0.4394507	-0.99394244	-1.3083758	1.0135055	0.1966958	-0.8845306	-1.2174999	-0.39763436
-1.3947054	2.1896112	0.14664464	0.08517173	-0.93649966	1.5221721	0.4104368	1.1305715	2.484272	-0.0397797	-0.9049746	0.4841045
0.8337576	3.689525	1.7695831	-0.3876661	5.4936657	0.99742264	-1.2268198	-0.1358459	-0.26489958	-0.26485276	0.19044007	1.1310663
-0.22243477	-0.7357536	0.3369975	-0.5072558	4.004148	-0.16013959	-0.61621904	-0.7443738	-1.0437127	0.63359797	0.4537678	-1.4412912
-0.4234751	0.616232	-0.8798754	-1.159078	2.243341	1.0963392	-0.857347	-0.61661184	-1.0333002	-0.43317312	-0.7676663	-0.014578068
-0.15804063	1.8505778	-1.9476438	-1.7934409	0.3871656	0.2747215	7.5498447	1.9593778	-0.048444152	0.74755436	1.379724	-0.8731807
-0.96452886	0.34216622	0.8056052	1.1271152	0.7568377	0.36515963	6.2703133	0.56934667	-0.06610942	-1.6673299	0.8685885	0.20104979
0.1495434	1.6586807	0.10588992	-1.4115393	1.954115	-0.6989968	1.9789089	0.9045162	-0.26154193	0.1530825	-1.1062915	-0.47704154
-0.5814175	-2.3202353	-0.77205694	-0.6877185	-0.090157226	-1.3037236	4.382841	0.3361957	0.6496384	-0.085712954	-1.6041266	-0.092186786
0.25158262	5.250926	-0.5616114	1.6536835	0.36701167	-0.8526179	0.24841955	1.5380149	1.9215592	0.35720506	-2.4470916	-0.76706976
2.7235725	0.416481	0.59718186	0.80258834	0.827046	-1.9534926	0.84645116	-0.9222755	-0.36766574	-0.5125883	0.15157199	-0.85234505
-1.0950472	-0.8491966	0.5398207	-0.9504906	-0.24905336	0.39674023	-0.10214281	-1.1449113	0.5092761	1.9793419	0.53286004	-0.95029527
0.7875284	-0.4083806	0.05046532	-1.5610954	-1.5184264	0.1276689	0.10497816	1.3481203	0.01794424	-0.9343391	-0.15213332	1.7608917
0.70433336	3.8325715	0.25084874	-1.1399659	0.6341726	0.23923042	-0.78245753	1.5449194	-0.85276824	3.1631083	-0.98927015	0.2134237
-0.72789335	2.7890968	-0.98301476	-1.8544307	6.544931	-2.2772167	-0.0029390024	-0.107475445	-0.8408935	-0.8777909	2.1569772	0.2895266
0.44419387	1.2900085	-1.385381	0.14546853	5.855932	-1.6342118	-0.3403675	-1.2781358	0.61071146	-0.8382745	-0.09115002	-0.17797862
-0.37727472	1.1245712	0.40659377	-1.6346035	0.74248534	0.8108429	0.65668696	-0.1943153	0.7075288	-1.5513427	-0.20234187	0.78513515
0.014648049	-2.340868	0.5757228	0.4805777	-0.78644896	-0.48128715	1.5053825	0.09628977	0.091075286	-0.2445527	-2.0925333	-1.4193805
0.19027343	5.4050837	0.03776058	2.4188173	-2.037056	0.011626152	-2.4813304	-1.5886834	-0.09689488	0.5583648	1.729063	-1.6405578
1.1681486	2.1852324	0.11275787	0.7364727	2.839627	0.99138016	2.1180813	-1.0714151	-0.3118463	-1.5831007	-1.1523175	-0.45066923
1.3775145	0.18032397	-0.3257841	1.7156777	0.51935947	0.2968665	0.4435851	-1.4988523	-0.5073232	0.08242095	-1.5223194	-0.78723025
-0.5133187	-0.078395925	0.005531975	0.8193417	0.3858844	-0.3320884	0.4332056	-0.74097323	0.11155952	-0.09256381	2.469739	-1.7693448
0.07717756	0.05055234	-2.518198	0.02951518	1.6143808	1.3340691	1.0554422	1.1700197	-0.47263977	-0.11372544	0.27524137	0.5383523
-1.625583	-0.026851296	1.4636337	0.6843562	-0.65543944	0.38264054	-0.028075725	-0.53617126	-1.3031701	-1.9668523	-0.31692743	0.3044218
0.17998382	0.3592635	0.9824698	-1.5843341	-0.5368455	-1.3144314	1.92786	-0.43749467	1.1845188	-1.8706981	1.719331	0.57922846
-0.75675917	0.5511222	-0.19085063	-1.2562324	0.8793874	1.1953094	1.0007746	-1.3428491	-1.7728758	0.21052909	-1.4351656	-4.0139437
-0.57549745	4.6812587	0.50760806	-0.760949	0.3993439	-0.6418135	-0.71338856	1.3481256	0.8992992	1.0377909	-0.16591637	-0.33462107
-1.421798	1.617348	-1.5095053	0.62504953	0.81432194	0.910431	4.1794424	-0.83158976	1.7951403	-0.6003965	0.1031757	-0.099036925
0.99740374	6.368614	-0.07910125	0.56985253	-0.16520146	-0.9173305	-2.1858628	1.06292	-0.9817423	0.93439716	-0.26072544	0.54392415
0.39001185	-0.3304	-0.2691601	-0.121219985	-0.46779272	-1.1368316	4.994642	-0.26561397	1.2234637	-1.6058145	0.863123	1.280777
0.64618796	3.8576312	1.402963	-0.13915202	-1.0553628	-1.8140287	0.67060804	-0.96068305	0.45830116	1.031489	-0.1604447	1.5638262
0.55750895	0.8306331	0.42474198	-2.2730353	0.78245294	-0.7147044	3.0069542	-1.9794177	-1.5012313	-0.5911708	-0.10178574	1.4213061
-0.1392847	-1.055708	-0.56708694	0.39916793	-1.1894634	1.3231452	4.770731	-0.3137069	2.7890162	-0.47769883	-0.09453137	1.1094795
0.41310298	-0.05471533	0.23255429	0.5052041	5.4238243	0.991466	0.8047377	-0.019155113	-0.0899795	0.83354884	2.3247495	0.2408174
3.1855247	1.4160792	-0.13570483	-0.7456631	4.3733177	-1.1300311	1.184045	-1.0494199	-2.2710996	0.15363196	-0.75379616	-0.21157633
0.43608126	0.07091904	0.5833526	-1.7613059	3.2161467	1.6481131	1.0931774	-1.5466481	0.13679737	-0.8541451	-0.31747383	-0.45049256
-0.80545396	7.514512	-0.6579469	-1.6192051	-0.51923037	1.1497883	0.28515926	0.017789906	-0.46676913	-1.2435976	-0.12882774	0.68835735
-0.39857638	0.30571693	-0.005798549	1.7342278	2.669117	-0.399335	-0.74285626	1.3128598	1.1428379	1.5501548	-0.54295367	0.7395727
1.4551482	1.9000576	0.37806034	0.100569166	-0.4599684	-0.9765696	1.350798	0.73474014	-0.7619083	2.4793983	0.6653295	-1.4798249
0.52666104	-0.15740614	-0.6629973	0.047009673	5.771741	0.7447123	-1.1058732	0.7388503	0.4461842	0.3775029	-0.29412276	0.4657639
0.36715332	1.8097776	1.1692226	-3.2052464	1.8245646	0.21448739	4.404069	-0.20788544	2.1855307	0.08627566	1.0570581	-1.1614858
-0.63711673	4.3143463	0.39581913	0.38070372	3.60367	-0.7607091	-0.32254633	-0.4298248	0.20537849	0.49975613	-1.3366032	0.6074082
-1.4422889	1.9331197	-0.65016675	0.9104985	-0.7266754	0.5952889	-2.2539115	0.17650297	0.7775871	-0.31652933	-0.2287295	-0.072711
-0.45543873	-0.39283267	-0.06907011	-0.71697575	-0.3684069	0.6680393	0.097798534	0.28412363	2.626096	-0.358329	-0.7212382	0.36597198
-1.8728431	5.0812902	-0.2931271	-0.3852799	-0.5532893	0.8583333	0.5539178	-0.796628	-0.32793838	0.20807017	0.64820075	1.6000693
-0.6183135	1.4558827	-0.3829829	0.53532016	0.84625334	-0.88711756	4.7356944	-0.43750954	0.43185222	-0.39551362	-1.1911274	0.57117194
-1.0267848	2.472004	0.9423225	1.0456347	1.1066427	-1.6058443	3.4734209	-1.4725094	-0.56566507	-0.58803064	1.2397996	-0.9774964
-1.5282104	-0.5109376	-1.1775903	0.3684663	5.554539	-0.65875417	1.1392014	0.15107447	2.3590174	0.102862455	-1.6307442	2.2523627
0.37860963	-1.2932665	0.8855818	-2.2441173	1.434155	-0.3974237	6.1012697	0.07066845	-1.3057925	1.0400498	1.6564862	0.6394117
-0.31884462	5.077424	-0.033625018	0.5786209	-2.0148175	0.3088041	1.3278253	0.024668414	-1.617295	-2.1921787	0.23693493	-2.5760703
-0.45798507	-0.90387183	1.0316998	0.24722077	0.7677477	0.2257777	2.4218378	-0.7918375	0.27786043	-2.0445592	0.57065076	-1.5929264
0.2337213	1.499381	-2.1555395	-2.6583822	3.3255465	-3.04824	2.1492212	-0.3342895	-1.6373837	0.26718745	0.25950843	-0.09467022
-0.63983214	5.5433025	-0.2657263	-1.4069154	-0.38612005	-1.6556988	-0.6693299	1.124228	-2.887447	0.14876455	-0.4340762	0.086981475
-0.6345986	3.2081447	-0.29427826	-0.23723947	4.255604	-0.9168913	3.0260236	0.70048505	-0.7311054	0.4822573	0.8103304	-0.93319154
-0.34469292	-1.2458333	-1.5528682	-0.3568847	1.4028314	0.0076262103	6.697795	-1.3614945	1.5617675	0.94556135	-0.41104648	0.9393566
-2.1088955	5.5986505	1.7915313	-0.87884885	-0.71187264	0.4552943	0.31742644	1.1788778	1.0292917	0.98499256	0.13368563	0.21485162
2.4192922	1.6707373	2.2354336	-1.4017962	3.0644393	0.9859491	1.4232743	2.1594841	2.0518527	-0.07147254	0.74926776	0.6068902
-0.35136467	0.41960457	-0.48291862	0.7136088	6.181542	0.4408728	-0.005877582	-0.6140959	0.12541059	1.6418997	-0.5231245	-1.2318971
-0.56334877	0.012320418	1.5768547	0.12528352	3.9682639	0.42791295	1.534369	0.8963479	-0.4384386	-0.6962319	0.096464835	-1.0142125
-0.10033552	2.9767432	-0.7179992	0.3338873	5.6788034	-0.52158016	-0.5213511	-2.1381304	1.9704926	1.2248667	-0.66587895	1.5642829
-0.3738575	1.8090756	-1.4424278	-0.5156784	2.1122131	-0.5912202	1.4572002	-0.88681227	-0.7970069	1.2760551	0.2705967	-1.3037679
2.1003296	-0.59751284	0.462342	-1.1716889	-0.41093653	0.34253278	1.1800182	-1.1489613	0.17372084	-1.5241923	0.68041736	-0.90792495
0.45761916	6.2225394	1.3102602	-0.1864459	1.0613525	-0.1944639	-1.2424794	-0.2521367	0.5034578	-0.26996365	-0.9244674	-0.24042839
-0.12474623	0.4257507	0.36162943	-2.1149971	-0.07000834	0.4369331	-0.95459706	0.5273542	-1.1338581	0.05722176	0.86727417	0.78833
-0.9740451	-0.5577656	0.020628594	-1.7440753	-2.2659183	0.016233485	2.635989	0.697677	1.2707621	0.024386715	0.27152005	-1.8944664
0.15559399	0.09693705	-0.3054533	1.2707428	5.616328	1.3196633	1.0693951	-0.56469905	0.6848081	-0.29224384	-1.108613	0.0049993773
-1.5247486	-0.25634122	-1.2652004	-0.049483746	0.10744219	-0.2386655	-0.69940156	-0.6068814	1.3025136	0.1594433	-1.2317266	1.5359228
-0.36500853	0.1877755	1.2272912	1.9639515	0.112948075	-0.3037421	1.2750008	-1.329394	0.500842	-1.9581159	-1.6018531	-0.9208964
-1.0312341	2.4289825	0.2053645	2.4808426	7.1093817	2.4818873	1.905811	-1.4481752	0.6325631	-0.33261868	-0.866529	-1.306245
-1.4383249	2.2942169	1.9697484	0.3807115	3.5657635	-0.15121317	1.6856264	0.5618097	-0.18142278	-0.644221	1.9466107	-3.7181206
0.30470875	-0.0772827	1.8906167	-1.1630144	-0.46369267	0.13242045	1.3363657	-0.33173242	0.35278904	0.78542775	-0.19212183	-0.4452899
0.25873736	0.21411844	-0.048304103	0.91307974	6.155956	0.44361857	0.75568944	0.8034995	0.64599437	0.9401302	-1.9858621	-1.4915148
-0.7155116	-0.07306875	0.63098854	-0.82764655	-0.36056542	-0.4073401	-0.35810262	-1.8621541	-0.38967347	-0.6073553	1.668127	0.7017815
-0.7045635	1.5790167	1.5321063	2.1196625	2.512338	-1.1714972	6.3129773	-0.2587161	-1.4373752	-1.1816971	0.31177217	0.7059114
0.34737012	6.399003	0.43836212	-0.21609473	2.116537	-1.3211274	2.3225377	-1.2993512	0.6613487	0.52002597	-0.65269965	0.6946115
2.5511189	3.4939709	0.7654023	-0.28671467	4.353796	2.3548667	2.6238575	-0.5460791	0.2569006	-0.24939676	-0.9543042	0.68967897
-2.1207159	0.06232089	1.3523452	0.722298	3.614981	0.12094	-2.1691005	0.079519756	-0.13179903	-0.42741784	-0.7852133	-0.91440326
-1.6918321	2.376299	-0.33213627	0.036653582	6.6963654	1.23759	0.87534535	-1.2742094	-0.6727551	-0.2836044	0.45493364	0.44924194
0.28224033	0.57411057	-0.73301315	-0.40909848	-0.16324627	0.84077394	2.1480517	0.79538685	-0.64269936	1.2749691	-0.24304433	0.73418
-0.0719574	2.7556846	0.6296328	-0.4543153	-0.32742518	0.7031981	1.6240907	-0.5950061	0.14446375	0.7103299	-1.0993128	-0.4298528
0.21640052	1.614553	-0.78709626	1.3958675	-1.1099898	1.4180845	-0.2866062	2.4134312	-0.5609229	-0.11112858	1.2287169	0.88217145
0.5484732	6.1590743	1.3865665	-1.6451205	-0.93975747	-0.6885818	2.0027452	-0.549159	0.72225624	1.4095976	-1.6054875	1.4644932
-1.6263865	0.6702043	0.5990096	0.59578574	4.5928507	1.2013156	-0.47612262	0.7952512	-0.6479247	-0.15307495	-0.11451137	0.41245544
-0.24738048	7.2395015	1.2311227	0.62532127	-0.87842214	-0.93824124	0.5650113	-0.22399075	-0.09352358	-0.58940667	-0.23265928	-0.72334033
0.14622912	1.2803026	1.4347845	-1.3655701	2.3853388	0.64172024	1.7545393	-0.5046792	-0.7630802	-1.1421505	1.4162732	0.54310083
-0.82242256	-0.015821457	0.8944241	0.1611043	0.7613337	0.019662349	1.3221782	-1.4249924	-1.282077	0.2524648	-0.35680425	-0.39071685
0.14496998	5.6452165	-0.85095483	-0.022263935	1.4764436	-0.33021218	1.7040251	-0.3789564	0.24437232	2.1007004	0.4727515	-2.0418549
1.0100965	0.76672494	-0.96768713	0.41338104	0.5978378	1.1954783	0.338354	-0.86203796	-0.19746597	2.3522487	-1.3547752	-0.4054139
0.87220395	1.0472753	0.5825779	1.2202258	-0.13048333	0.26275286	5.8921347	1.136304	-0.08073563	-0.54771996	-1.7550479	-0.2315467
0.6614737	1.0920341	-0.12720354	-0.48782343	0.29442018	1.4937658	-0.4448104	-1.7890713	0.44100398	-0.2084554	1.5205567	0.80264646
-0.13656066	0.5523021	0.6636097	-1.523146	0.22243574	1.0312693	0.7767073	-0.51801676	0.76940936	-0.69971913	-0.61213964	0.7713813
0.38933158	-0.6314278	2.461958	1.0323073	1.0690992	1.3370286	6.668885	1.0628346	-0.59753585	-0.73894167	0.37951463	-2.0209632
0.81499857	-0.5559394	1.1075932	1.3761389	-0.27852648	-0.0007283824	4.392325	-0.98788583	-1.0489888	-1.2856926	0.517941	-0.09210265
1.1948408	0.17204425	1.391273	0.54236686	6.3935795	1.4190173	0.52089274	0.89648527	-1.6870564	-0.15312584	-1.616074	-1.7846936
-0.86234033	0.16293873	0.7625576	0.08748266	-1.2686357	-0.9174722	0.98124003	1.0135231	0.16585173	-0.011452173	1.5617867	-0.10845061
-0.83046013	1.2375685	-1.0575943	1.8363345	-0.28939432	-2.2255468	-0.66131127	-0.44843897	-0.59363526	2.404913	0.9242416	-0.28492582
0.8193826	3.2400107	-0.8795687	-1.680918	-0.91047525	1.2077705	-1.6667311	-1.9915551	-0.51544154	0.7685369	-0.4137319	1.3801337
-0.40578747	0.19972743	-0.49317414	0.055315737	3.3281615	-0.32542944	0.6549603	1.4761077	-0.401632	0.53714615	-1.2884511	0.94718975
0.0055010035	-0.8268825	0.053203806	-1.8961558	-0.22940564	-2.1411226	9.022827	-0.4280321	-0.41400197	-1.2342128	0.17995937	-0.4998414
-0.8762882	6.004963	-0.4708705	-1.0651351	0.66492593	0.43565273	-1.0766947	-0.5373837	0.99998826	-0.05937611	-1.0169944	0.69474006
3.5450854	2.0883157	1.0051033	0.1909232	3.9456186	0.9629247	0.82015646	0.8728094	0.5809273	-0.18304281	-1.919985	-1.3895736
0.65397066	-0.17158806	1.466341	0.31486106	4.834413	-0.09145646	0.23234798	-0.8502751	-0.17993918	0.913866	-1.8649371	-1.6136701
2.8134177	1.0185045	-1.9500083	0.3718659	-1.5594028	-0.59684116	6.3107038	-1.0669472	0.84988344	-0.40431276	-0.029393595	-2.9782882
1.1058388	6.04416	0.20834756	1.927512	-0.0043549314	1.6545057	0.7338909	0.8783154	-0.31750602	0.8084502	-1.7174177	0.20019136
-0.23471731	0.7886934	-1.505332	-1.2015953	0.08643514	1.4091921	3.0488055	0.6700153	0.25242212	0.5916453	-0.118304096	-0.29956833
0.87063146	0.9648986	-0.6954324	-0.4197989	1.4494963	-0.08073132	7.049642	-0.99999404	-0.9627012	-0.4683022	0.55584764	-0.24761395
0.06607688	5.994875	0.032331135	1.1490488	0.21198077	-0.50142395	-0.27385995	0.0013823849	-0.34342077	-1.6079206	-0.78269285	-2.3749182
-0.0011518855	1.7838778	-1.4926707	1.385022	0.8543292	-0.08444716	3.5400121	0.038898483	3.2413332	0.1478585	-2.91502	0.8106092
-0.7074773	-0.32408062	-0.6384521	-0.40971565	0.09134483	0.17143789	-0.2573237	1.9252039	-0.4245564	-0.1289828	-0.7020668	-1.8715017
-1.55199	1.6931088	-0.12297518	-0.74793077	4.9502416	-0.46399632	-0.5447374	-1.2635864	0.33512136	-0.7673766	1.0359334	0.31089506
-2.1352637	-1.016613	0.09217988	0.10142511	1.0907946	-1.7739753	1.8352408	0.9667214	-0.27024183	-0.3865988	-0.5581906	-0.9920267
-1.4333016	1.8034716	0.66276747	-0.5337911	2.732697	0.69449925	1.9992998	0.30215082	1.9458072	-0.27889353	1.8265013	1.4983087
1.191777	0.39138985	0.6267448	-0.8634217	4.2355	-1.631948	1.9047751	1.2341527	0.6411147	0.13102932	1.2790228	-0.3262381
-1.6548772	8.688278	2.9685974	-0.04801298	4.622303	-0.4475236	-1.0560029	0.6106053	0.5137693	-0.77490395	-0.04188377	0.38766325
1.8264043	-0.49619326	0.12412681	1.8573366	2.2452903	-0.24011543	0.5963844	-1.0590276	-2.5933034	-0.2800924	-0.28527156	-0.44880328
-0.40136862	1.4029977	0.518505	0.70997024	-1.6308564	0.99744666	0.31656668	-0.02374267	0.35603046	-1.0781983	-0.81641436	1.1656339
1.5491625	5.6573105	-0.027791461	0.12743412	1.5133555	-0.85611236	0.2923658	1.2247324	1.8615	-0.2733014	0.10978756	-0.13876332
0.034896594	6.1225867	0.47171754	0.021466527	-1.9087416	-0.8555524	0.12758861	-0.22038436	-1.5864799	0.65434587	2.1321762	-0.096258365
-0.7977663	3.044115	-1.6231047	-1.0142725	5.2956867	0.6078588	3.5642655	1.2109494	-1.254962	0.2512055	0.60142595	-1.0724486
1.0094829	0.4112715	-1.8249526	1.0545912	0.27074406	-0.3604671	1.2181351	-0.10970135	1.1181517	-1.1475753	0.7235571	0.85281116
-0.867037	-0.27864027	3.1075099	1.0969473	1.1202732	1.078407	6.8862724	-0.4217024	0.5594498	0.57161456	1.5278403	1.8974804
0.6691791	0.51460665	0.26965687	1.2293471	-0.525625	-0.9297299	1.5112748	-1.0787965	-1.3061557	-0.99542916	-0.69945127	1.0273918
1.38762	1.9833922	-1.548411	-0.9146374	0.7365727	1.0303539	4.78722	0.32585523	-0.0116473865	-0.50359946	1.9115463	-0.23804675
0.12621044	0.76227087	-0.50476474	0.6023595	2.0095828	-1.7740815	6.5483356	0.100552686	0.5038131	-1.9466324	1.9698085	-2.9137433
-1.502314	-1.3471514	-0.61757827	0.7159557	5.217842	2.6096427	-0.62526417	0.4752698	-1.7499759	0.13437302	-0.586841	0.37913638
0.17651251	-0.14042515	1.4400243	-2.1183188	-0.10662603	0.55101514	2.8226333	-0.9239633	0.030291203	0.525863	-0.40592486	2.7313209
-0.55495006	3.7062197	2.5934963	0.28895214	5.8050113	0.4073712	3.7771833	0.031212183	0.3392244	0.34752828	0.24300551	0.5250417
-0.3361636	3.931399	0.037872635	0.9466385	0.3902329	-0.60113907	1.4375265	0.35953224	-0.04983534	1.4592918	-0.7223356	-0.38199648
0.14776127	0.5647925	0.9580882	-0.57386285	2.2601194	0.8253213	2.8647447	-0.19418837	0.02172609	2.0075157	-0.088310495	-0.9714902
-0.3542343	0.08018813	0.39191514	-0.044460382	-0.1706456	-0.3691642	1.74656	0.94708836	1.2095574	-0.8827443	-0.64565206	-0.26417938
-0.4553459	4.10576	0.6376677	0.69085467	8.165708	0.9126217	7.0771065	-0.18360074	1.0968418	1.0567306	-0.1345245	-0.46001744
0.8212036	5.332471	-0.63593256	-1.6578085	4.526187	0.880078	0.030467084	1.4452467	0.59614205	-0.7179032	-0.9381236	0.083892964
-1.4392469	4.365774	0.14928024	-0.4795017	8.968833	-0.2808838	1.7918375	0.5934569	1.3061562	0.8681245	-0.2165421	1.0464126
0.7255837	1.4916447	-0.5302775	0.76507306	1.1530452	-0.76295465	2.0266056	0.9730631	0.65265805	1.6624416	0.91241777	-1.0975438
0.09204347	4.234971	0.45371565	0.57562435	0.24567969	0.20626506	-1.1295215	0.41777024	1.8032485	-0.49054587	-0.5014449	1.2496395
0.17674862	-0.8341707	0.104829594	-0.25065395	3.7825375	-1.307185	0.22726585	-0.16761348	0.7089111	-1.385053	-2.085866	-2.096019
0.61015433	-0.34816003	0.48570362	-0.5202154	0.78925824	0.37786824	0.8077635	0.14547575	-1.3007509	1.5745546	0.32577017	-1.4956061
1.8741387	7.108564	0.77178496	-0.86138093	-2.6700728	-0.005163788	-1.9977783	0.30757222	3.9262698	-1.3348935	1.2459581	0.6353162
1.2595602	1.9343479	-1.3600086	0.8064416	0.7518548	-0.78422606	-0.7051871	0.48317844	-0.6521239	0.73340863	-0.33578122	0.29933932
-0.76685035	1.4298624	1.2952068	0.81679404	-0.54298145	-1.2470064	2.8442767	-0.88387424	0.16069418	0.7312496	0.92326146	-0.72484857
-1.1500384	-0.61983377	-0.5010927	0.25738212	2.9697142	0.5984894	4.141518	0.22926423	1.8364222	1.0729743	2.2858405	0.25848845
0.032577083	9.743672	-1.2724212	-0.65666837	17.577164	-0.3171953	5.3941417	0.80877435	-3.0431828	-1.0044284	-2.4437373	0.7282551
-0.72330225	1.2281656	0.38576496	-1.3645838	-0.60950315	-0.091332644	-0.3069598	-1.4399059	0.5874776	-0.1448848	-0.69068384	-0.9172333
-0.025477935	0.10512643	0.018510925	2.2999172	-0.6682828	-0.08938948	1.4345663	-0.77807444	-0.56222403	1.2637366	1.9042829	-0.5580416
-0.6026184	0.9567948	1.358471	-0.3452304	2.4474568	-1.467156	2.533214	-0.72588474	1.5431113	1.5730052	-1.1790243	0.29662627
1.6881475	4.6249785	-0.16693042	1.2262039	-0.86021274	-0.77513456	0.39084482	-0.5572584	-0.5841954	-1.5161201	1.2942674	0.25212845
-0.8687343	8.798402	-0.36809105	0.5114756	0.06983161	1.624743	-0.48667622	-1.4434593	3.3403692	0.26708812	-1.9217134	-0.8977041
1.9477879	5.1553273	-0.5969277	-0.3122323	0.14724688	-0.08728916	-2.5429924	-0.35583773	-2.2542531	1.6393166	1.557481	0.45385924
-0.09212618	0.3496928	-0.52126354	-1.0590291	5.36686	0.031331107	-0.9044842	-2.580634	0.7842306	-0.9496583	0.8446318	-0.13850734
-2.1073902	4.396935	0.1850695	0.79407316	-1.9900517	0.71936476	1.1625016	-0.77894676	-1.1018201	1.2596598	-0.6500351	-2.7123876
0.2869054	0.073625304	0.78995854	1.3518169	-1.4008529	-0.5841455	1.4646817	1.8539546	-0.5863866	-1.5471714	-0.0841415	-0.70964533
-1.3260771	3.1464496	0.42473826	0.45991352	5.371694	-0.30144924	3.0299325	0.005438261	-1.6733395	0.74896234	0.11248801	0.6936194
0.12377827	1.1747819	2.5982864	-0.26433107	2.1677165	-0.30477285	4.947867	-1.6065948	1.0049045	-1.790823	0.9289235	-0.21109472
1.265507	1.906939	-0.35157797	-0.5485757	1.9262435	0.78837645	1.9733539	-2.6064055	-0.0425022	-0.7674463	-1.0453937	0.9782496
-0.484303	-0.45558098	-0.4730948	1.7261981	5.292861	0.18639341	-1.0285271	1.62327	0.9040895	0.71946055	1.2264589	-1.4189584
-0.85195625	1.4995791	1.9933562	0.8915366	1.1265644	0.81833524	4.322821	0.06751466	0.28917333	-0.22605282	1.0326022	1.8360165
-2.1290667	0.15942128	0.3995762	2.9484062	2.182444	-0.9380082	-0.0972717	0.21442936	1.5576754	-0.47130075	0.4978829	-0.1902559
1.2731761	0.36259648	-0.44663623	0.9940928	5.1167154	1.7752918	0.052572753	1.0287081	0.22826228	0.76046646	0.21454196	-1.3313127
0.37862846	4.2984467	1.2112503	0.96413964	0.85569143	-0.6524528	0.2345862	0.56543	0.64903945	-1.2731519	0.018893063	-1.1022776
0.47869945	1.4867054	-0.9106791	0.21315165	2.155972	0.5267135	-0.10555763	-0.22500356	2.0776496	-0.46751934	-2.3217485	-1.2238269
2.1382167	1.8261247	0.90344083	-0.8530745	4.1317005	0.69858736	-0.07159221	-0.33174804	-0.8803201	0.6035805	0.71252596	0.3066813
-0.90504915	-0.44002092	-0.743433	2.1775038	0.4383627	0.27160826	-0.67898715	1.305362	-0.57610285	-1.2987546	-0.9242873	0.39660767
0.98892474	1.7364469	0.82909346	0.6089084	1.9799026	0.52378315	3.351979	-0.19592994	1.1107459	0.29740074	-1.7534972	-0.79229
0.9513267	5.896403	-0.14563687	-0.7629273	1.4827621	1.7667212	-1.498439	0.015594215	0.40875998	1.242513	2.0550904	0.5523525
-1.0460558	5.080584	-1.3581469	-0.72706753	0.28749898	0.8678633	0.05347551	-2.3665478	0.4734732	-0.7907559	-0.4867677	0.34472424
0.9348229	-0.50915945	0.66700876	-1.2007202	0.27874476	-0.51694787	3.0389676	0.426689	0.19531265	-1.8311734	-0.9067079	-0.262069
0.55851156	-0.53013134	1.6251247	0.79647225	0.19856675	2.606549	-2.5944738	-0.3101628	-0.82603097	0.028007519	-1.350218	0.9189921
-0.054571223	0.56615525	1.4815474	3.0123045	1.8518257	0.04552176	2.96052	-1.3880309	-2.7476208	0.017181408	-0.9357955	-1.9912896
-0.54647017	2.3859465	-0.74825853	-1.5561774	1.5461928	2.336944	1.9444121	0.61862344	0.7962292	0.2309322	0.9191921	0.8882864
-1.610294	-1.6964586	-0.07008567	0.1548901	1.2263079	1.5341295	3.9071105	1.1925979	-0.5779423	0.8810734	0.2251176	-1.2207017
0.31723675	2.16804	-0.42109463	-0.11772789	-1.789555	0.36640614	6.163204	0.37893346	-0.58752686	-0.98389304	-0.8657359	0.65123665
1.7027531	-0.06254113	0.7890964	-0.048301656	1.6761656	0.9177612	3.5126364	0.32966548	-2.639693	-0.42208472	0.0017883368	1.7744633
-0.29289818	0.45806667	1.9593145	-1.2759441	1.2458881	-1.0436039	2.1745834	-0.76225466	-1.5156434	-0.5228332	-0.060051255	-0.640781
0.07277167	0.06269789	0.85934705	-0.59192216	-0.3979682	0.80363077	-0.060795527	-0.21854211	0.34049323	-1.0948212	1.7447056	0.46066204
-1.10608	4.6717443	-2.309717	0.16813402	-0.6381597	1.3800819	2.406731	0.035926048	0.695202	-0.3127333	-0.13111602	0.27547023
-2.0861504	0.4937935	-0.3235515	-0.3469082	2.6441472	1.4350072	3.3701165	-0.7910477	0.017644174	1.9348059	1.434724	-0.13079534
-1.2097763	-0.13664144	0.009724887	0.4603488	-0.82114756	0.7350075	5.328288	-0.25669113	0.084121384	0.50091493	-0.47689116	0.72145385
-0.03419967	-2.248688	1.3535216	1.1589608	1.9784828	0.7651487	-0.63912934	-0.15008332	-0.605039	-0.31136984	-1.7615523	0.046299234
1.2547822	3.3801203	0.48898086	0.38512686	4.6464977	0.36302313	5.6534176	0.41510722	-0.6823062	0.20345101	-1.7928456	-0.2795508
-0.5374987	-1.5228677	-0.45726493	-1.0612053	-0.14825824	1.3099984	6.009523	-1.0587221	0.07647773	-1.1560315	1.1573864	1.2623608
-0.8011791	-2.0593255	-0.78005433	-0.122738846	-0.6853842	-0.24352993	-0.18108726	0.13556038	1.4478616	-0.9488076	-0.422291	1.1587157
-1.4819026	-0.038353026	1.33366	1.1941196	1.8572408	2.4597025	0.7865788	0.3989462	0.28161237	0.5235495	1.8214386	2.0741436
1.1691116	1.5970095	-0.3003107	1.2237699	-0.38689324	0.36719507	2.6074996	0.690209	-0.65131027	0.13805562	-0.118224524	0.79459095
0.5833919	6.668379	-0.9094366	-0.11544543	8.403868	-1.1266066	-0.9783879	0.7456831	1.3172663	-0.45312828	0.15414532	-0.1007948
0.46764916	-0.4295772	-2.2373796	-0.003982996	-0.9085897	-0.4315333	-0.5905403	0.59982955	-1.4495049	0.1382932	-0.09821118	0.50246835
-1.8966118	-0.04379803	-0.6543605	-0.9596904	1.3647074	-0.24819036	5.9629583	-1.1591831	1.1848016	-0.80112267	0.4073063	-0.1125217
-0.64146775	3.5161316	-0.5370605	-1.6000355	4.220996	1.4851502	3.2069345	0.92951596	-1.2242236	0.5929856	1.1449137	-1.048645
-1.4556974	-0.6447928	-0.009218875	1.3976307	-0.30900154	0.25607422	0.32267654	-0.8230228	0.4455145	0.21632025	-0.56608194	0.38915253
-0.63331974	1.3586717	-2.271056	1.06331	4.007708	1.5912809	4.2400737	0.60842705	-0.8184512	1.0963005	-0.6822442	0.13018121
1.4480188	-0.9911588	-0.97787017	0.8865323	1.74868	1.9250495	1.7510952	0.6741419	0.63458043	0.018001776	0.1711082	1.5487268
-0.9042256	-0.8967889	0.97261274	-1.3105675	2.2461054	1.08572	6.4707475	0.7029016	-0.50877744	-1.7667183	1.1632077	1.4281127
0.54987633	-0.7921306	1.9625365	-1.2279378	0.61005193	-0.17168403	-0.336265	1.0183762	1.0423784	1.681768	0.030104484	-1.2566069
-0.8681658	2.4125807	0.9213188	-0.29133865	5.528186	-0.9598483	6.333742	-0.35131624	-0.6486283	1.060851	-0.83915067	0.3563508
-1.47666	1.1818275	-1.6414099	-0.22787584	3.2391458	0.5934525	2.4868279	-1.1397587	-0.77949494	-0.08206843	0.10864689	0.6900685
0.8854264	4.048779	1.03782	0.93548	3.2095342	-0.91329676	-0.041382074	0.3136804	-1.4241592	-1.230274	0.57928646	-1.6373026
-0.40141243	1.886725	-0.34582144	0.3117177	2.0128357	-0.2102004	-0.36976656	0.9018564	0.8367982	-0.0039020728	-1.278433	-0.009274197
-0.72884256	1.7285162	-0.91792077	-1.1056415	0.06282246	-0.20554833	7.5633926	1.5923884	0.8820761	-0.11918075	-0.30801883	-0.88503265
0.37110066	-1.5035032	-0.36794713	-0.15650482	-0.8177535	1.0109322	5.307828	0.0052165287	2.9197037	0.110065505	0.9870667	0.40529177
0.40125415	2.0276618	0.10982989	-0.9144144	2.0442815	-0.7608896	1.433129	1.3150591	-1.7114977	-0.42267883	0.9552672	0.51171654
-0.15016401	2.1897748	1.6304113	-0.40952542	1.4625148	-0.0022746148	-0.4104739	0.076363675	1.3116453	-2.3499181	-0.9705827	0.8204541
0.2238812	3.1940565	-0.16193731	-0.26637474	7.6389947	-0.6733878	1.0133694	1.826828	-1.5922774	0.6998413	0.89040816	-1.3166766
0.19457217	6.0673423	0.57953924	0.3305768	-1.6520522	-0.7392072	0.39732543	-0.49477813	0.92427737	-0.22067074	0.555881	0.79331756
-0.12157627	3.897194	-0.32814017	-0.87517214	0.9025342	-0.74011296	-1.2428017	0.45846295	-1.0741711	0.3810333	0.28188634	-0.5210371
-0.46096438	-0.21613926	-2.454862	-1.7051874	5.487518	-0.16402914	4.2116685	-0.7448838	-0.06374126	2.8433745	-0.36159712	-0.68599546
0.66363835	3.6665797	-1.3317068	-1.0395006	5.889468	-0.039215207	2.2241833	0.23442833	-0.079915166	-0.14221178	-0.62334156	0.7732992
[truncated: 5,105 more rows]
