# Supplementary material for: AUTOENCODIX: a generalized and versatile framework to train and evaluate autoencoders for biological representation learning and beyond
Source: Nat Comput Sci. 2025 Dec 9;6(1):96–108. doi: 10.1038/s43588-025-00916-4 (PMC12855006; doi:10.1038/s43588-025-00916-4)
Supplement: Supplementary file 7 — Statistical source data. [file 43588_2025_916_MOESM7_ESM.zip › Source_Data_Fig5_FigS5-6/Exp4_Celegans_TF/Exp4_Celegans_TF_config.txt]

ANNEAL_PRETRAINING: true
BATCH_SIZE: 32
BETA: 0.01
CHECKPT_PLOT: true
CLASS_PARAM: null
CLINIC_PARAM:
- extra_class_labels
DATA_TYPE:
  ANNO:
    FILE_RAW: ALY-2_SYS721_mappings.txt
    TYPE: ANNOTATION
  IMG:
    FILE_RAW: ALY-2_SYS721_mappings.txt
    FILTERING: NoFilt
    HEIGHT: 128
    SCALING: NoScaler
    TYPE: IMG
    WIDTH: 128
  RNA:
    FILE_RAW: AM3_NO2_raw_cell.tsv
    FILTERING: NoFilt
    SCALING: MinMax
    TYPE: NUMERIC
DELTA_CLASS: 0.0
DELTA_PAIR: 0.7
DIM_RED_METH: UMAP
EPOCHS: 1000
FIX_RANDOMNESS: all
GAMMA: 1.25
GLOBAL_SEED: 42
K_FILTER: 1000
LATENT_DIM_FIXED: 32
LR_FIXED: 0.0005
MODEL_TYPE: x-modalix
PLOT_NUMERIC: true
PREDICT_SPLIT: all
PRETRAIN_EPOCHS: 100
PRETRAIN_TARGET_MODALITY: pretrain_image
RECONSTR_LOSS: MSE
ROOT_IMAGE: data/raw/images/ALY-2_SYS721/
SPLIT:
- 0.7
- 0.2
- 0.1
TRAIN_TYPE: train
TRANSLATE: RNA_to_IMG
VAE_LOSS: KL
RUN_ID: Exp4_Celegans_TF
