# Supplementary material for: AUTOENCODIX: a generalized and versatile framework to train and evaluate autoencoders for biological representation learning and beyond
Source: Nat Comput Sci. 2025 Dec 9;6(1):96–108. doi: 10.1038/s43588-025-00916-4 (PMC12855006; doi:10.1038/s43588-025-00916-4)
Supplement: Supplementary file 7 — Statistical source data. [file 43588_2025_916_MOESM7_ESM.zip › Source_Data_Fig5_FigS5-6/Exp4_Celegans_TF/losses_RNA_to_IMG_x-modalix.csv]

train_vae_loss	train_recon_loss	train_clf_loss	train_adversarial_loss	train_paired_loss	train_class_loss	train_total_loss	valid_vae_loss	valid_recon_loss	valid_clf_loss	valid_adversarial_loss	valid_paired_loss	valid_class_loss	valid_total_loss
1.6227028246938282e-05	99.55013467977335	0.7019777402773009	0.8762165609296861	1.291397417508639	0.0	101.71776538890796	0.9327987890977126	73.79301335261418	0.7053416142096887	0.8696347016554612	1.563821301093468	0.0	77.15926889272836
1.026816224131815e-05	85.99445317865728	0.6998528281410972	0.874526559651553	1.1568903849675103	0.0	88.02588024768201	0.18817546734443077	63.35487483097957	0.6988747853499192	0.8735817900070777	1.0886945541088395	0.0	65.5053241436298
8.992950085315157e-06	75.97807094029018	0.6965770511836796	0.8749224130923932	1.1569477521456204	0.0	78.00994873046875	0.36804519249842715	53.26641141451322	0.6961851303394024	0.8714284805151132	1.2654330400320197	0.0	55.77132004957933
1.1696717922529718e-05	66.46335073617789	0.6956697820307134	0.8743904711125972	1.1940370706411507	0.0	68.5317879142342	0.25425299314352184	47.90555279071514	0.6958247698270358	0.8738940954208374	1.1830191685603213	0.0	50.21671940730168
9.477414525942979e-06	59.95691320398352	0.6963541219522665	0.8746709469910506	1.1447817142193133	0.0	61.97637469951923	0.16737544995087844	47.07499577448918	0.696107607621413	0.8731071307108953	1.1000260243049034	0.0	49.215504572941704
1.0182388135805153e-05	54.80761383391999	0.6967098529522235	0.8739765004797296	1.1250993288480318	0.0	56.80669964800824	0.24407230890714204	41.271189762995796	0.6986322953150823	0.873600015273461	1.2067780054532564	0.0	43.59563856858473
1.3313773996452545e-05	50.46781166831216	0.6974410172347184	0.8730178743928343	1.1765932083129882	0.0	52.51743459177541	0.25529778920687163	39.22502723106971	0.6974169107583853	0.8708683802531316	1.1586106557112472	0.0	41.50980435884916
1.3140486751601181e-05	46.803536551339285	0.6967785175030048	0.8749028876587585	1.1514227500328649	0.0	48.829874898051166	0.25510706351353574	41.56804011418269	0.6961602981273944	0.8713896687214191	1.114802808028001	0.0	43.80934025691106
1.4200036645518964e-05	44.04426926832933	0.6960360768077137	0.873771146103576	1.1675270667442907	0.0	46.08558067908654	0.276445040336022	39.440673828125	0.6960031802837665	0.8791455855736365	1.1630822328420785	0.0	41.75934542142428
1.752926298969804e-05	41.5277099609375	0.6958725059425438	0.8749719438972053	1.1766829564021184	0.0	43.57938225714715	0.26748551772190976	31.79885042630709	0.6960011812356802	0.8712546642010028	1.163843881166898	0.0	34.10143573467548
1.789083458728843e-05	38.19349083533654	0.6958163334773138	0.8731048644244016	1.2036958841177134	0.0	40.27030894520519	0.25000500679016113	27.85279494065505	0.6961367497077355	0.8730334960497342	1.1719564217787521	0.0	30.147789588341347
1.6508878536194892e-05	35.52410788064475	0.6955291831886375	0.8728058259565752	1.1589395816509538	0.0	37.55586896623884	0.2280343587581928	28.99629915677584	0.6956400504479041	0.8709322489224948	1.0950299923236553	0.0	31.190294705904446
1.73262129205146e-05	34.36863892942994	0.6957857320596884	0.8715379827625149	1.194727428142841	0.0	36.43492377983345	0.2145797197635357	26.104239830603966	0.6957349960620587	0.8711681916163518	1.1081367419316217	0.0	28.298123873197117
1.6785264181505356e-05	31.610615824605084	0.6950135283417754	0.8729789152250185	1.1638062403752254	0.0	33.64741734095982	0.23772766039921686	24.803473252516525	0.6951762346120981	0.8706174446986272	1.0669804132901706	0.0	26.978797325721153
1.7885070749568743e-05	30.72326861371051	0.6952702448918269	0.8719488290640024	1.1796943957989035	0.0	32.77492816631611	0.2492163089605478	22.30351316011869	0.6951343279618484	0.8692384453920218	1.087969288459191	0.0	24.5099369929387
1.9528961594595196e-05	29.1770260989011	0.6953220996227893	0.8701151412921947	1.1711035801814154	0.0	31.218264736972014	0.23590202514941877	23.114938002366287	0.6955093237069937	0.8732340886042669	1.1098044908963716	0.0	25.33387932410607
2.0666628088392726e-05	28.895497081043956	0.6945867852850275	0.8719429995987441	1.1781941487238956	0.0	30.9456542298034	0.26013160668886626	19.121817955603966	0.6955150090731107	0.870953775369204	1.1073624610900876	0.0	21.360265291654148
2.3365334497641893e-05	26.787781097076753	0.695150396326086	0.8716816496063065	1.2068111859835111	0.0	28.86629678914835	0.28200138532198393	20.63868654691256	0.6956331179692194	0.8721498342660757	1.1597660945012018	0.0	22.95260502741887
2.539877339706316e-05	25.253201662839114	0.6954003637963599	0.8720954564901499	1.1984815157376802	0.0	27.3238039121523	0.28777831334334153	18.31896268404447	0.6954736159398005	0.8692249884972205	1.130641929919903	0.0	20.606608464167667
2.660387058762813e-05	24.07879839886676	0.6946317651769617	0.8719275285909464	1.1829412900484524	0.0	26.133694156185612	0.3023917766717764	17.994899456317608	0.694603259746845	0.8698390768124507	1.1289612916799692	0.0	20.296092106745792
2.5454531538883574e-05	23.684648115556318	0.6946599352490771	0.8711382779446277	1.1741920911348782	0.0	25.730004279168096	0.3528889509347769	16.623672485351562	0.6944735967195951	0.8698857747591459	1.1512739108158991	0.0	18.997720571664665
2.9003797393230784e-05	22.72095648797004	0.6945260016472785	0.8714232601962246	1.1956490149864782	0.0	24.788058102785886	0.30746347170609695	17.110572228064903	0.6949094442220834	0.86876053076524	1.0996080985436072	0.0	19.38640418419471
2.906879935935549e-05	22.9016363122961	0.6945034907414362	0.8716476880587064	1.1955320211557239	0.0	24.96884524167239	0.30125043942378116	16.567364619328426	0.6952691628382757	0.8699164711512052	1.1121476686917817	0.0	18.85067866398738
3.253299151905454e-05	21.791314428979224	0.6950834504850618	0.8710324960750538	1.2001084694495567	0.0	23.86248779296875	0.3369624064518855	15.969377957857573	0.6942904178912823	0.8681564376904414	1.1461305508246786	0.0	18.32062765268179
3.338309713629085e-05	21.07417465042282	0.6947675432477679	0.8709325109209333	1.1919353778545674	0.0	23.137075906271463	0.283774183346675	14.369828444260817	0.6950945120591384	0.8690691682008597	1.0787713527679441	0.0	16.60144277719351
3.001661613010443e-05	20.063969035725016	0.6945436917818509	0.8705420808477716	1.1927367283747745	0.0	22.12727775154533	0.29807239312392014	14.385118337777945	0.6945543105785663	0.8702787756919861	1.1062402211702786	0.0	16.659710223858173
3.2760536139523915e-05	19.0860595703125	0.6944028414212741	0.8713189586178287	1.2102079244760366	0.0	21.167619977678573	0.33094552847055286	13.042581411508413	0.6946407098036546	0.870020343707158	1.0960384368896483	0.0	15.339585524338942
3.3322258936855326e-05	18.142782525701836	0.6945687597924537	0.8707325799124581	1.2045270186204178	0.0	20.21807609809624	0.32530402220212495	13.960913438063402	0.6946489810943604	0.8707024271671588	1.1502196091871997	0.0	16.307139470027042
3.466576211164695e-05	18.397874266236695	0.6944726797250601	0.8700105908152821	1.1605252632727991	0.0	20.42844449556791	0.351800221663255	12.649810204139122	0.6946021226736215	0.8698842387932998	1.1269562647892877	0.0	14.998450646033653
3.903841594704887e-05	17.847198486328125	0.6943598736773481	0.8704335872943585	1.213350046597994	0.0	19.931021554129465	0.34806064458993763	13.130741412823017	0.6947044225839468	0.8693911479069636	1.1297568321228026	0.0	15.477950462928185
3.950900697548475e-05	16.85834260039277	0.6943606701526013	0.8709321965228071	1.2143362338726336	0.0	18.943650801103193	0.3543608830525325	12.186292795034555	0.6942213865426871	0.8706023142887995	1.122563178722675	0.0	14.533819345327524
4.14877847236182e-05	16.9326901278653	0.6941287700946515	0.8725832713829292	1.2037541316105769	0.0	19.009068415715145	0.35391737864567685	11.397846808800331	0.6942984140836276	0.8704849389883188	1.1214177791888895	0.0	13.74366701566256
4.4807782115230524e-05	16.50237517304473	0.6941979376824348	0.871826253094516	1.1832672119140624	0.0	18.557513394198576	0.33736146413362944	12.160506615271935	0.6942077966836783	0.8692858998592083	1.1288414881779596	0.0	14.495995741624098
4.502530670264265e-05	16.129791930481627	0.694075448172433	0.8733022933477884	1.2178369081937348	0.0	18.220976441771118	0.3355411016024076	10.693783980149488	0.6940964185274564	0.8697463915898249	1.1281045656937818	0.0	13.027175903320312
4.729886659533604e-05	15.348917196085164	0.6939129672207676	0.8747131876893096	1.2193747006929836	0.0	17.443052522428744	0.3456036586027879	11.168628399188702	0.6943279046278733	0.8694314039670504	1.12770420221182	0.0	13.511368384728065
4.925006606544439e-05	15.09853304349459	0.6940218747317136	0.8742240628043374	1.2468430005587063	0.0	17.219649933196685	0.3805687794318566	10.230111342210035	0.6940451768728403	0.8691763877868652	1.1074632901411787	0.0	12.587319887601412
5.113087328416961e-05	15.216368287474245	0.6938784672663763	0.8726686566740602	1.2484932385958156	0.0	17.337581257243734	0.37564901205209583	9.817203815166767	0.693956760259775	0.8683167054102972	1.1336843123802771	0.0	12.19485385601337
4.871505834571608e-05	14.715641063648265	0.6938499199165092	0.8733345519055377	1.227263039809007	0.0	16.816287533267513	0.3834235301384559	10.10720208974985	0.6938662528991699	0.8711358675589929	1.104046348425058	0.0	12.465807988093449
5.323969973967625e-05	13.897803505698404	0.6939511980329242	0.8754576235027104	1.2554102677565353	0.0	16.028724754249655	0.4074401672069843	9.004821483905499	0.6938247313866248	0.8710707609470074	1.1490391364464392	0.0	11.432371286245493
5.568426734368716e-05	13.462628878079927	0.6939012296907194	0.8756651524659042	1.22056827545166	0.0	15.558918041187328	0.428521413069505	10.087179330679087	0.6938995031210092	0.8705214812205389	1.1053001770606405	0.0	12.491522568922777
5.674794582383973e-05	13.579330108977937	0.6937350598010388	0.8762887611493959	1.2161226272583006	0.0	15.671798203017685	0.45503731874319225	9.045119065504808	0.6938283076653113	0.870657219336583	1.2008028250474194	0.0	11.571616833026592
5.933266020492538e-05	13.37161607008714	0.6937890943590102	0.8761991773332868	1.25016849224384	0.0	15.498043018382985	0.43877121118398815	9.315497765174278	0.6935387391310471	0.8705604305634131	1.1346853879781869	0.0	11.759514735295223
6.102658437237471e-05	13.309470878852594	0.6937661642556662	0.877808574791793	1.2402829390305738	0.0	15.427623371501545	0.3934621627514179	9.013261061448317	0.6936715199397161	0.8698803874162527	1.1066686483529897	0.0	11.383272611177885
6.421761085780767e-05	12.913120982411144	0.6937678410456731	0.8763367658133036	1.2356638688307542	0.0	15.025185721261161	0.38379244620983416	9.455865713266226	0.6935820946326623	0.8717998174520639	1.1417407769423265	0.0	11.853199005126953
6.669551865862948e-05	12.667539407918742	0.6937511150653546	0.8744253300048492	1.2679666372445912	0.0	14.809998229309754	0.4158931145301232	8.495064955491285	0.6938640154325045	0.8715038574658908	1.1639919281005857	0.0	10.946453974797176
6.813008611980867e-05	11.919548789223471	0.6936355842338814	0.8758412088666644	1.2722492804894079	0.0	14.067707103687328	0.409678000670213	7.850990295410156	0.6935536311222956	0.8721961883398203	1.1514113793006309	0.0	10.284275641808144
6.728574114206892e-05	12.096469250354138	0.6936550769177112	0.8759131405379746	1.2545564211331879	0.0	14.227006010956817	0.40187467061556303	8.004429156963642	0.6936356471135066	0.872508379129263	1.1348347957317644	0.0	10.413646991436298
7.191132229578855e-05	11.837714394370279	0.6936673174847613	0.8758707819404182	1.2797218029315656	0.0	13.99337885929988	0.41066718101501465	8.211560469407301	0.6935594448676476	0.8709802765112656	1.1649655562180738	0.0	10.658173194298378
7.501583300776535e-05	11.638489104889251	0.693697751223386	0.8781850206982958	1.2465717462392953	0.0	13.763321258209563	0.42354710285480207	7.931345426119291	0.6936710431025579	0.8735063442817101	1.1723026348994325	0.0	10.400701669546274
7.589885537707052e-05	11.263755379142342	0.6937239510672433	0.8781481182182228	1.2634364494910608	0.0	13.405415964650583	0.46921045963580793	7.195130568284255	0.6936527032118577	0.872874718445998	1.1931125494150014	0.0	9.730328193077675
7.741347116489823e-05	11.261258051945614	0.6937104529076881	0.8811111895592658	1.251221466064453	0.0	13.393667870825464	0.44912906793447643	7.592616448035607	0.6937174980457013	0.8711855228130634	1.1756974440354566	0.0	10.08862803532527
7.911048161766523e-05	11.240621378133586	0.6936325240921188	0.8756338895022214	1.2969585712139422	0.0	13.413292853386848	0.464408672772921	7.150581359863281	0.6936768568479098	0.8715906509986291	1.2053884799663837	0.0	9.691969358004057
8.816852433873075e-05	11.036770495739612	0.6935918619344522	0.8767978699652703	1.2789442942692684	0.0	13.192601298237895	0.5221017874204196	7.328251471886268	0.6937221747178298	0.8709278931984534	1.2112488379845252	0.0	9.932529742901142
9.137833910574624e-05	10.864044021774124	0.6936715932992789	0.8791131239670974	1.2940607657799355	0.0	13.037309080689818	0.5647316345801721	7.316851395827073	0.6939500478597788	0.8724308013916016	1.2428772706251878	0.0	9.996891021728516
9.722898811470349e-05	10.691707736843234	0.6936641315837483	0.8793234170138181	1.3035576893733098	0.0	12.874685769552713	0.49150875898507923	7.212931119478666	0.6934532569004939	0.8695844274300796	1.1537815167353702	0.0	9.727805797870342
0.00010116069813023556	10.828292092124185	0.693561763553829	0.8784690728554359	1.3222538434542142	0.0	13.029115949358259	0.4642958090855525	7.013052133413462	0.6937884184030386	0.8706789521070627	1.1762333503136266	0.0	9.52426059429462
0.00010158781699099383	10.570479927482186	0.693665053818252	0.8756128772274479	1.3003825261042667	0.0	12.74657716855898	0.46422520050635707	6.9207132779634914	0.6936590671539307	0.8701884288054246	1.2312825202941893	0.0	9.486409700833834
0.00010016598421466219	10.26775108588921	0.6936770428668012	0.8771425420111352	1.3151328893808216	0.0	12.460126772031678	0.5257097024184006	6.659883058988131	0.6935945107386663	0.8709774109033438	1.2119926672715406	0.0	9.268563197209286
0.00010381182681277886	10.251250549987121	0.69362061888307	0.8757213969807048	1.301174178490272	0.0	12.428249987927112	0.5365785085237943	6.665413489708533	0.6934860302851751	0.8710650985057538	1.2068634033203123	0.0	9.279920431283804
0.00010512173968971102	9.846941853617574	0.6936904571868561	0.8764043090107677	1.3121263210590066	0.0	12.035577627328726	0.5368855366340051	6.65641843355619	0.6935497063856858	0.8701910422398493	1.2064803710350622	0.0	9.269976102388823
0.00011042214208538389	9.912382021055116	0.6935697702261118	0.8764465628089485	1.3285956602830153	0.0	12.117534847049923	0.5250221765958346	6.883399669940655	0.6934421979464017	0.8698930877905625	1.2080102920532225	0.0	9.486325190617489
0.00011603351155357374	9.504757472446986	0.6935921134529534	0.8758666423650888	1.3120855331420898	0.0	11.692825736580314	0.5155294858492337	6.657673028799204	0.6936428730304425	0.8698380451935989	1.2160830351022571	0.0	9.25912358210637
0.00012132540923430697	9.652444525079412	0.6936747792002919	0.8768949927864494	1.3111728374774638	0.0	11.840633350414235	0.5448139997629019	6.270394251896785	0.6935766476851243	0.8697391931827252	1.2005028798029973	0.0	8.885450803316557
0.0001273615603017938	9.428326952588428	0.6935686803126073	0.8752292460137672	1.3292675605187048	0.0	11.632951086694067	0.6013313806973971	6.071267494788537	0.6936238729036771	0.8716906951023982	1.2248542638925406	0.0	8.769144204946665
0.0001340359052806929	9.383266490894359	0.6935240357786745	0.8756343414495279	1.334626153799204	0.0	11.593660794771635	0.6048326675708477	6.039866520808293	0.693515997666579	0.8707721416766827	1.1891511770395131	0.0	8.704622415395884
0.00014112007952612508	9.292508135785113	0.6934811099544986	0.8753607430300869	1.343047890296349	0.0	11.511057675539792	0.5430127290578989	6.565354273869441	0.6935940522413987	0.870391267996568	1.2258729787973255	0.0	9.20463151198167
0.00013935242800021565	9.353245577969394	0.6935989882919814	0.8759565536792462	1.3088214580829327	0.0	11.538162902161316	0.4967498779296875	6.3765255854679985	0.6935462951660156	0.8693881447498615	1.2441174140343298	0.0	8.986780606783354
0.00014401779888750433	8.951841668768244	0.6936440939431662	0.8764424166836582	1.3609214782714842	0.0	11.189349583217076	0.5485613712897668	6.188912318303035	0.6935031780829797	0.8696457972893348	1.2628313578092134	0.0	8.86995110144982
0.00014830320935368865	9.117295317597442	0.6934563353821471	0.8756537293339823	1.3434581609872671	0.0	11.33655539711753	0.5702015436612643	6.104218996488131	0.6935825347900391	0.870950290789971	1.2024320602416991	0.0	8.747802734375
0.00014772836200811052	9.051096989558292	0.6935229458651699	0.876093192414923	1.3424838726337138	0.0	11.26982200538719	0.5759367942810059	6.007022270789514	0.6935254427102896	0.8710480882571294	1.219318653987004	0.0	8.673325758713942
0.0001612413344536345	8.930580893715659	0.6936315599378648	0.8775429149250408	1.3337980563823992	0.0	11.142083136589973	0.58114348925077	6.374490004319411	0.693612813949585	0.8708475415523236	1.211664427243746	0.0	9.038145212026743
0.0001621966731253561	8.996065915285886	0.6936067853655133	0.8766319332542	1.3776299843421347	0.0	11.250489958040006	0.6006043874300443	5.725640810452974	0.6936193612905649	0.8718209541760958	1.20961667574369	0.0	8.40768285898062
0.00016363858818434752	8.57160178383628	0.6935071840391054	0.8752289447155628	1.3665675236628607	0.0	10.81356182727185	0.5551271438598633	5.777191895705003	0.6935177399561956	0.8705988755592933	1.2220047070429876	0.0	8.424922649676983
0.00017005029635933728	8.496781485421318	0.6934769179794814	0.8766975900629065	1.3526235727163463	0.0	10.726272750686814	0.5656561851501465	5.6181266491229715	0.6935294958261343	0.869632730117211	1.2408286461463338	0.0	8.294244032639723
0.00017156682724317352	8.33950914655413	0.6934268657977765	0.8746887432349907	1.359940352806678	0.0	10.574309548178872	0.685948555286114	5.421183072603666	0.693527680176955	0.8719934179232671	1.2570998411912184	0.0	8.236224834735577
0.0001795404606017765	8.427350976964929	0.6934602339189131	0.8766877323716551	1.362214264502892	0.0	10.666432642674708	0.7407953922565167	5.56767830481896	0.6935327236468976	0.8719769349465003	1.259258820460393	0.0	8.439709590031551
0.00018513177593167013	8.214584685943938	0.6935381208147321	0.8752785410199847	1.385074732853816	0.0	10.475123478816105	0.6725642864520733	5.652360622699444	0.6933499482961801	0.869089044057406	1.2713933797983021	0.0	8.465407151442308
0.0001935407130436583	8.478904304923592	0.693497794015067	0.874901145369142	1.3888287030733548	0.0	10.742827782264122	0.584021678337684	5.449150672325721	0.6933480042677659	0.8699795374503503	1.2300949096679685	0.0	8.133246788611778
0.0001984069016403877	8.120365436260517	0.6935243292169256	0.8750917557831649	1.3591423181387094	0.0	10.354798201676253	0.6408235843365009	5.505337054912861	0.6934852783496563	0.869814226260552	1.2693959016066332	0.0	8.28537134023813
0.0002036934698021019	8.000364953344995	0.6935486007522751	0.8739887096069672	1.4040008251483622	0.0	10.278558249001975	0.67728303028987	5.5687492077167215	0.693501509152926	0.8707111615401047	1.205376360966609	0.0	8.322119492750902
0.0002085015658739504	8.458306867997726	0.6934928894042969	0.8748606273106166	1.3670362032376802	0.0	10.70041245680589	0.743035940023569	5.438006474421575	0.6935314215146579	0.8697990500009977	1.2667852328373834	0.0	8.317626953125
0.00021821726625273515	8.260494274097484	0.6935237423404232	0.8755172281474858	1.3936806018535906	0.0	10.529910328624013	0.6604068462665265	5.4073189955491285	0.6934876992152288	0.8691761585382315	1.2579955174372743	0.0	8.19489728487455
0.00021749316039239313	7.780851678533868	0.6934774629362337	0.8756149928648393	1.3607111857487606	0.0	10.017395438728752	0.6913472689115084	5.340055465698242	0.6934314507704514	0.8693926150982196	1.2291771008418155	0.0	8.129972017728365
0.00023437877298220172	8.06327635377318	0.6935065133231026	0.8755741669581487	1.3721945249117338	0.0	10.3112795483935	0.6372396028958834	5.499945713923528	0.6933273168710562	0.8685425611642691	1.2586400838998648	0.0	8.26436791053185
0.0002403762959107593	8.124808594420715	0.6935387076912346	0.8752847765828227	1.4089093575110798	0.0	10.40924323784126	0.6195624608259934	5.380256065955529	0.6934395936819223	0.8695107239943284	1.2615394005408653	0.0	8.130868765024038
0.00023262083509957397	7.963265052208533	0.6935748844356328	0.8753986345542656	1.387605124253493	0.0	10.226501129485749	0.6394284321711614	5.270932564368615	0.6934792261857253	0.8695381192060617	1.2634989811823918	0.0	8.04339834359976
0.00024194047520203249	8.100048023265797	0.6934293809827867	0.8735331139721714	1.3795442141019378	0.0	10.353367480602893	0.6574331613687369	5.31526228097769	0.6934026938218337	0.8690933539317205	1.2377478012671839	0.0	8.079536437988281
0.00026475322934297414	7.757804619086968	0.6934929313240471	0.8722276805521367	1.413362591083233	0.0	10.043660006680332	0.6318601461557242	5.575947541456956	0.6935026829059308	0.869462054509383	1.2387938352731558	0.0	8.316063514122597
0.0002738507362184944	7.748969277182778	0.6935432350242531	0.8732240344141866	1.4122807722825268	0.0	10.034748203151828	0.6719262233147254	5.082723470834585	0.6935008122370794	0.8685124378937942	1.2726007608266978	0.0	7.895763103778545
0.00026771460741676473	7.6544925563938016	0.6934783432509873	0.8752706679669056	1.3864511049710788	0.0	9.91648219181941	0.7384996047386756	5.208404981173002	0.6934172740349402	0.8690326488935031	1.2473506193894606	0.0	8.063287881704477
0.00027583293094821684	7.5390920115041204	0.6934519338083791	0.873662266102466	1.3960346955519456	0.0	9.809064760312928	0.7939076790442834	5.298630200899565	0.6934290115649884	0.8689459470602182	1.31047242971567	0.0	8.271956517146183
0.00028701172629883	7.811980278937371	0.6934320638467978	0.8732347305004413	1.382878068777231	0.0	10.068380083356585	0.7080438870650071	5.092240406916692	0.6934643708742582	0.8701180036251361	1.2567661065321702	0.0	7.927168332613432
0.00028847612102853726	7.425641489552928	0.6935316651732057	0.8725215838505671	1.4056369634775014	0.0	9.704088567377447	0.6780260709615854	5.16109378521259	0.6934342567737286	0.8690370046175443	1.2598510595468375	0.0	7.968007601224459
0.0002978245451391398	7.43884763612852	0.6934411185128349	0.8736002969217824	1.4078271278968222	0.0	9.720572586897966	0.710356015425462	5.085104575523963	0.6933910296513484	0.8691688684316782	1.2988101005554198	0.0	7.963439354529748
0.0003062693202602012	7.528107611687629	0.69343017745804	0.8744430279993749	1.406097412109375	0.0	9.808954427530477	0.7103338608374963	4.7869331653301535	0.6934232528393085	0.8691733846297631	1.240011948805589	0.0	7.606452061579778
0.0003105761882449899	7.34031249664642	0.693459730881911	0.8747516949098189	1.3787864685058593	0.0	9.594161232749185	0.6733280878800613	5.2323587857759914	0.6934949434720553	0.8685230750304002	1.266581315260667	0.0	8.040791144737831
0.0003192342260013242	7.392113738007598	0.69344237610534	0.8738158561371185	1.3938418901883638	0.0	9.66009060367123	0.7175187330979568	4.894102389995869	0.6933707090524527	0.8692167126215421	1.2067470403817981	0.0	7.687584803654597
0.0003299525744476161	7.318053696181748	0.6934492928641183	0.8742975271665133	1.4213656938993016	0.0	9.614046704638135	0.6988442677717942	5.120879686795748	0.6934142296130841	0.8690436528279231	1.266735318990854	0.0	7.955502730149489
0.00033845954861205357	7.520867316277473	0.6934573414561512	0.874753142451192	1.404555218036358	0.0	9.800514221191406	0.7047172693105844	5.295910908625676	0.6934225192436805	0.8691671261420617	1.22115725003756	0.0	8.090952359713041
0.0003458772617095447	7.049279600709349	0.6934235122177627	0.8738621840110192	1.4073990161602312	0.0	9.330886589301812	0.6684580399439886	4.804072159987229	0.693482362307035	0.8685323366752038	1.2540868318997898	0.0	7.595149407019982
0.00034564996527119	7.474306882082761	0.693465096609933	0.8743685614931714	1.375279089120718	0.0	9.724300007243732	0.6613844724801871	5.224798642672026	0.693456062903771	0.8690973887076745	1.2434087093059831	0.0	7.998689211331881
0.00036828619540556445	6.870698111397879	0.6934666057209392	0.8736026680076515	1.4152974202082707	0.0	9.159966353531722	0.832051313840426	5.174436275775616	0.6933663074786847	0.868602257508498	1.2860734939575194	0.0	8.161163623516376
0.00036651058286264705	7.158336178287045	0.6934143737122253	0.8739863188712151	1.4040633274958683	0.0	9.436752654693938	0.8552934206449069	4.943070925199068	0.6933912497300369	0.8690342307090759	1.3256286254295935	0.0	7.993027613713191
0.00037478839282642355	7.123392377580915	0.6934113554902129	0.873829532455612	1.4227295802189754	0.0	9.420326484428656	0.7560732548053448	4.984785520113432	0.6933616124666654	0.8693781265845666	1.2596288094153771	0.0	7.869865417480469
0.0003750927613249847	7.216160952389895	0.6934644258939303	0.8739537786651443	1.4163723432100739	0.0	9.506862346942608	0.6860510019155649	5.117124704214243	0.6933847207289475	0.8689723794276898	1.2715232995840218	0.0	7.943671299861028
0.00039801161204065593	6.880546150626717	0.6934905838180374	0.8722554589365865	1.3679692195012019	0.0	9.121168954031807	0.6817955787365253	4.81624148442195	0.6933526626000037	0.8683378192094656	1.254355555314284	0.0	7.620730473445012
0.00039206375623797323	7.109037713690118	0.6934586409684066	0.8738027693151118	1.380434329693134	0.0	9.36366699554108	0.6452979858104999	5.048249024611253	0.6934527250436636	0.8685070505509009	1.2473604789147008	0.0	7.809414203350361
0.0004157387283067782	7.103089301140754	0.6934755765474759	0.8733538153407338	1.406409116891714	0.0	9.383268503042368	0.9166063161996695	5.073112341073843	0.6934343484731821	0.8687901038389939	1.2744639543386607	0.0	8.13297330416166
0.00042024441575119786	7.162825532011933	0.6934655996469351	0.8731216650742751	1.3875476397000825	0.0	9.423915150401356	0.8168870118948129	5.0341566525972805	0.6934547791114221	0.8684706687927246	1.2880008257352387	0.0	8.007515247051533
0.0004196124622127512	6.913004529345167	0.6934250213287689	0.8734616211482457	1.4299294104942908	0.0	9.216815403529576	0.9260182013878455	4.881006681002104	0.6933559454404391	0.8683372460878812	1.3443162771371695	0.0	8.019678262563852
0.0004390743458745899	6.698012299590058	0.6934220869462568	0.8733042124863509	1.3648785371046799	0.0	8.936634273319454	0.7454506067129282	4.755366545457107	0.6934077006119949	0.8686849704155555	1.216919708251953	0.0	7.586421966552734
0.000457317307386752	6.896413195264208	0.6934156313047304	0.8732217288279271	1.400712908231295	0.0	9.170805375654618	0.6824907889732947	4.916571983924279	0.6934165404393122	0.868547627559075	1.2814582604628342	0.0	7.749068920428936
0.00047501097791470017	6.853643396398524	0.6933615548270089	0.8727492211939214	1.3924724578857421	0.0	9.119339995331817	0.7338125155522273	4.800019924457256	0.693535694709191	0.8680225106386038	1.2100984573364255	0.0	7.611953441913311
0.0004797611835893694	6.67212173964951	0.693398192688659	0.8731949132877391	1.3951410440298226	0.0	8.94093741951408	0.7478599181542029	4.7464884244478664	0.6933950644273025	0.8683808950277475	1.242364369905912	0.0	7.605093735914964
0.00048457742105801027	6.8988577874152215	0.6934552035488926	0.871932008764246	1.3919095112727236	0.0	9.1631836105179	0.7736870692326472	5.073733843289888	0.6934367326589731	0.8680380307711087	1.2244182366591232	0.0	7.939877143272986
0.0005189454193216758	6.754372900658911	0.6934447236113496	0.8722658471746759	1.3936958166269156	0.0	9.020853398920416	0.8500438836904672	4.672127503615159	0.6934036841759315	0.8684651668255146	1.2476032697237456	0.0	7.638239933894231
0.0005136369164664667	6.744518405788547	0.6934188172057435	0.8733456737392551	1.3996227851280798	0.0	9.01800042456323	0.7862508847163274	4.851022133460412	0.6933747438284067	0.867944795351762	1.2159808452312761	0.0	7.72119874220628
0.0005404585256026342	6.69734862610534	0.6933811732700893	0.8728123431677347	1.3857716046846829	0.0	8.956472962767213	0.7912697792053223	4.724829453688401	0.6934495339026818	0.8685134007380559	1.1866842930133525	0.0	7.57129639845628
0.0005481163101209389	6.62396718119527	0.6934095948607057	0.8725400219906817	1.358877578148475	0.0	8.855932885473901	0.7514119515052209	4.7398857703575725	0.693463710638193	0.8680707904008719	1.2251617578359748	0.0	7.584530170147236
0.0005842145368620589	6.872467627892127	0.6933919047261332	0.8724897379403586	1.4254002497746392	0.0	9.170941698682178	0.8191804885864258	4.704760184654822	0.6934390434852014	0.8681794313284067	1.2230587005615234	0.0	7.615178621732271
0.000583280901332478	6.706972897707761	0.6934202424772493	0.8717809404645648	1.4150576371413008	0.0	8.99439465868604	0.8652915587792029	4.578908480130709	0.6934101398174579	0.8686320369060223	1.2534944387582632	0.0	7.566326728233924
0.0005816867329425864	6.771094269804902	0.6934208293537517	0.8724585011765197	1.4024748288668116	0.0	9.04660889342591	0.8660350946279672	4.66172981262207	0.6934717618502103	0.8682137498488793	1.2341853802020732	0.0	7.630163926344651
0.0005895551754632494	6.481211903331044	0.6933372832916596	0.8723812967866331	1.3719316629263072	0.0	8.726114461710164	0.7869322299957275	4.607943608210637	0.6933721395639273	0.8684831399184006	1.2317068393413837	0.0	7.495066129244291
0.0006043844457183566	6.529189937717312	0.6933685554252876	0.8725523752170604	1.3989213796762319	0.0	8.801268273657495	0.7854518890380859	4.746372663057768	0.6933334974142221	0.8681844747983493	1.243442806830773	0.0	7.643451690673828
0.0006230654461043221	6.641157548506182	0.6934484963888651	0.8709404363737001	1.3963108209463269	0.0	8.909031710781894	0.7992697128882775	4.486909572894756	0.6933576877300556	0.8683232848460858	1.2092109973614031	0.0	7.363713191105769
0.0006438534205349592	6.44627690577245	0.6933507814512148	0.8722045984896984	1.4040658657367413	0.0	8.723190978333191	0.7634275142963116	4.557101323054387	0.6933983656076285	0.8682330755087045	1.2038853131807767	0.0	7.392647082989033
0.0006475697762772932	6.4337749271602425	0.6933719509250516	0.872157504270365	1.3722084632286657	0.0	8.678788069840316	0.9844355216393104	4.82015873835637	0.6933666375967172	0.8682342446767367	1.379339416210468	0.0	8.05216803917518
0.0006613233024356784	6.433986035022107	0.6933556860619849	0.8722495705216795	1.3922528780423675	0.0	8.699149833930719	0.8671757991497333	4.472357236422026	0.693356440617488	0.8679820024050199	1.2550578410808855	0.0	7.4625725379356975
0.0006744594589530767	6.517562530852936	0.6933824727823447	0.8718111750843761	1.376022016085111	0.0	8.766070271586324	0.7499388731442965	4.651220321655273	0.6933484444251428	0.8682354596944956	1.2634808540344236	0.0	7.532875647911658
0.0006870342786986749	6.528418656233903	0.6934189010452438	0.8723033784510015	1.3938590123103216	0.0	8.795268048296919	0.8257240882286658	4.369213104248047	0.693299990433913	0.8677656375444852	1.244947103353647	0.0	7.307650052584135
0.0007407224460781275	6.3920653626159	0.6933976058121566	0.8724696099103152	1.385409164428711	0.0	8.650684733967205	0.8799615639906663	4.702372477604793	0.6933297010568472	0.8681799127505376	1.2480938838078424	0.0	7.6986075181227465
0.0007525242169152249	6.276201394888071	0.6934502989381224	0.8720103069976136	1.3641271444467395	0.0	8.513091370299621	0.9321808448204627	4.572038650512695	0.6934972176185021	0.868525138268104	1.270378670325646	0.0	7.643123039832482
0.0007517410974417414	6.528031820779319	0.6933877127511161	0.872763631108043	1.3624947914710412	0.0	8.764041691036015	0.8492871798001803	4.452181596022386	0.6933670410743127	0.8679583439460168	1.2130833772512581	0.0	7.382510552039514
0.0007658435932391293	6.540138579986908	0.693324958885109	0.871308622779427	1.3741033554077149	0.0	8.786316337166252	0.8343731073232797	4.311827586247371	0.6934119554666373	0.8679201281987704	1.2009389583881085	0.0	7.215059720552885
0.0007875551377515217	6.439721495240599	0.693385029887105	0.8707856869959569	1.3613070121178261	0.0	8.672601888467977	0.7668075928321252	4.609811195960412	0.6934746045332688	0.8677436755253718	1.235816669464111	0.0	7.4801788330078125
0.0007983356570968261	6.285949036315247	0.6933729569990557	0.870293562228863	1.3751878151526815	0.0	8.532228742327009	0.8937476598299466	4.355154624352088	0.6933816763070914	0.8679534380252545	1.275428031041072	0.0	7.392283806434045
0.0008389680022066766	6.2817052484868645	0.6933617225060096	0.8701573230408051	1.401727793766902	0.0	8.554429274338942	0.8846231607290415	4.497490516075721	0.6933865363781269	0.8677051159051749	1.2540313207186184	0.0	7.503850203294021
0.0008461067330215004	6.140369960239956	0.6934393578833276	0.8706809662200592	1.3721806452824519	0.0	8.384077638060182	0.7713328324831449	4.560609377347506	0.6933188438415527	0.867717770429758	1.1852926107553334	0.0	7.384952251727764
0.0008701501045744498	6.23998528784448	0.693345960679945	0.8695755620579143	1.368388117276705	0.0	8.478818872472742	0.7840949021852933	4.628903609055739	0.6934124323037955	0.8684183084047757	1.2197372729961689	0.0	7.501154092641977
0.0008881733865364567	6.139271662785457	0.693420913193252	0.8706809269202934	1.3752677624042218	0.0	8.386108733795501	0.8902904437138484	4.303758767934946	0.6933248960054837	0.8676539934598483	1.2323100163386418	0.0	7.294013390174279
0.0008869230399256225	6.108116988297347	0.6934038937746824	0.8705032199293703	1.370257729750413	0.0	8.349764729594137	1.004369515639085	4.498573009784405	0.6933416036459116	0.8678502761400663	1.293773629115178	0.0	7.664566333477314
0.0009368139800134596	6.157056619832804	0.6933385408841647	0.8714955979651147	1.3747696803166314	0.0	8.404258728027344	0.9981117982130784	4.376357738788311	0.6933673345125638	0.8674677060200617	1.283124725635235	0.0	7.525061974158654
0.0009444960403245884	6.089453435206151	0.69335203904372	0.870165942789434	1.3645546693068284	0.0	8.325118599357186	0.7458248138427734	4.383812537560096	0.6934652328491211	0.8678272595772376	1.2542854602520281	0.0	7.25175035916842
0.0009451078885531687	6.0142081543639465	0.6933823470230941	0.8707799426801912	1.378189204289363	0.0	8.264122512314346	0.7602799672346848	4.471242464505709	0.6933601269355187	0.8677236850445087	1.22373602940486	0.0	7.322982201209435
0.0010073964617082051	5.959660163292518	0.6933526678399725	0.8707850909495092	1.384714258634127	0.0	8.216166737315419	0.7809068606450007	4.50516832791842	0.6933710758502667	0.8679079092465914	1.2278277323796198	0.0	7.381810995248648
0.000996538028530367	6.032848022796295	0.6933797899183336	0.8704066473049122	1.4031000284048227	0.0	8.307351248604911	0.9849798862750714	4.526813360360952	0.6932980464054987	0.8678397994775039	1.270333172724797	0.0	7.649966019850511
0.001037841580890037	6.003207154326386	0.6933244977678571	0.8706160561069027	1.3535993282611554	0.0	8.228460458608774	0.8677693146925706	4.392885795006385	0.6934465995201697	0.8679064191304721	1.2053003091078538	0.0	7.333861717810998
0.0010082803789403412	6.013884030855619	0.6933701064560439	0.870481781907134	1.3740244498619665	0.0	8.259398575667497	0.9129666915306678	4.064751551701472	0.6933497465573825	0.8679849138626685	1.209252489530123	0.0	7.054955702561599
0.0011062401009129955	5.935030759035886	0.6933768974555717	0.8709074835200886	1.367348098754883	0.0	8.174392616355812	0.8754032575167142	4.333456479586088	0.6933473073519193	0.8676924613805918	1.2248649450448843	0.0	7.301417130690354
0.0011207771866203664	5.899762122185676	0.6933314564463856	0.8704287730730497	1.350499519935021	0.0	8.121811164604438	0.8637608014620267	4.435968839205229	0.6933354781224177	0.8675937010691717	1.1970989814171422	0.0	7.364422431358924
0.0011359509182991563	6.094202900980855	0.693407247354696	0.8703179018838065	1.3820659490732046	0.0	8.34772248320527	0.8567398144648626	4.38388912494366	0.6933015309847318	0.8673964096949651	1.2326640862684983	0.0	7.340689439039964
0.001162263053049753	5.911886487688337	0.693331791804387	0.8697597207603874	1.3803964614868163	0.0	8.163204989590488	0.9930635965787448	4.38151608980619	0.6933168264535757	0.86772253880134	1.2722917776841383	0.0	7.514594151423528
0.0011648826587658662	5.954186785352099	0.6933465894761977	0.8701620521126213	1.361397361755371	0.0	8.186911027510087	0.9044500497671274	4.20310930105356	0.6933603653540978	0.8674846245692327	1.1938232568594125	0.0	7.16886725792518
0.0012197447838364066	5.806812244457203	0.6933433616554344	0.8695415153608217	1.3494669107290413	0.0	8.027040586366759	0.8943747006929837	4.268559382512019	0.6932550210219163	0.8673267410351679	1.2180582266587476	0.0	7.248319185697115
0.0012287296927892244	5.978543711232615	0.693370609493046	0.869739959528158	1.3668948687039888	0.0	8.216407440520905	0.8576268049386832	4.278039051936223	0.6932904903705304	0.8676493167877197	1.1942245189960186	0.0	7.1975394028883715
0.0012783130610382165	5.957674340887384	0.6933220664223472	0.8698149827810434	1.372071178142841	0.0	8.200838612986136	0.8303244297321026	4.3194905794583836	0.6933166430546687	0.8678787029706515	1.2131186558650089	0.0	7.230812366192158
0.001327706787448663	5.755166190011161	0.6933092389787946	0.8697148469778208	1.379556655883789	0.0	8.005765474759615	0.9376353483933669	4.392785585843599	0.6933545882885273	0.8674544095993042	1.2282244755671574	0.0	7.426099630502554
0.0013070131375730694	5.777006421770368	0.6933360256991543	0.8691100563321795	1.345057384784405	0.0	7.992480854411702	0.9058552155127892	4.287623772254357	0.6933150474841778	0.8676233199926523	1.2273634617145244	0.0	7.288465646597055
0.0013546832110528108	5.870394402807886	0.6933713640485492	0.8699333340257078	1.35357184776893	0.0	8.095254080636161	0.979709845322829	4.364638842069185	0.6932382583618164	0.8679630435430087	1.2161944682781514	0.0	7.428506117600661
0.0013834870328287502	5.676882104559259	0.6933838561341003	0.8696088686094179	1.3536005900456356	0.0	7.9014751727764425	0.9095197457533616	4.35497078528771	0.6932761852557843	0.8679788846236008	1.2161336165208083	0.0	7.348602881798377
0.0013955943286418915	5.898117903824691	0.6933324625203897	0.8694470059740674	1.3516959850604717	0.0	8.120656527005709	0.8925315416776217	4.225492037259615	0.6932688309596136	0.8678229726277865	1.2119411615224984	0.0	7.197787945087139
0.0014497748893368375	5.812252589634487	0.6932786375611693	0.8699032107552329	1.3815084163959208	0.0	8.065114115620707	0.905481558579665	4.423923492431641	0.6932608897869403	0.8676434938724225	1.2271591333242564	0.0	7.424207540658804
0.0014884880651811977	5.677076234922304	0.6933037894112724	0.8696565850750431	1.3644746193519006	0.0	7.912695916144402	0.9055076012244592	4.113789485051082	0.6934243532327505	0.8678573599228492	1.1883696556091308	0.0	7.075524256779597
0.0015443519863126043	5.820460895915608	0.69333740905091	0.8691008536370246	1.3455064773559569	0.0	8.036612625960466	0.8954960749699519	4.229212981003982	0.6933035116929275	0.8674420760228083	1.2147264260512132	0.0	7.2068777817946215
0.0015611077894221296	5.783297025240385	0.6933388343224158	0.8690802409098699	1.3450988329373874	0.0	7.999037187178057	0.851997448847844	4.3199077019324665	0.6932711417858417	0.8676901459693909	1.199076432448167	0.0	7.238671522874099
0.0015841165946407633	5.691247961023351	0.6933266356751159	0.8695988471691425	1.358902124258188	0.0	7.921332977630279	0.8989920982947717	4.164942081157978	0.6932882895836463	0.8685375864689167	1.1704916917360746	0.0	7.102963080772986
0.0016200423322536132	5.585914863334907	0.6933178325275798	0.8692858376345791	1.3558054557213415	0.0	7.812626010769016	0.8688617486220139	3.9756048642672024	0.6933293892787054	0.868005110667302	1.2276550879845252	0.0	6.9401265657865086
0.0016058413823554804	5.8146239060622	0.6933177067683294	0.8689129811066848	1.3354995580819935	0.0	8.020642458737552	0.9530659455519456	4.106428586519682	0.693262136899508	0.86757453588339	1.23566040625939	0.0	7.16272941002479
0.0016847353960786546	5.601216075184581	0.6932925549182263	0.8688544048057808	1.3548926866971527	0.0	7.82664783184345	0.9576961077176608	4.048415990976187	0.6932865656339205	0.8679108894788302	1.2415561455946702	0.0	7.115579164945162
0.0017815609309044514	5.573020348182092	0.6933153592623197	0.8692606202848665	1.3593544886662408	0.0	7.803416912372295	0.8960698201106145	4.2388326204740086	0.6932852084820087	0.8679543550197895	1.218852791419396	0.0	7.221709618201623
0.0018244616810109589	5.552787948440719	0.6933219406630967	0.8691198419738602	1.3449154780461237	0.0	7.768647749345381	0.8933235681973971	4.053079605102539	0.6933729465191181	0.8679498846714313	1.2026655563941366	0.0	7.017018244816707
0.0018173471134115052	5.5516681880741325	0.6932972918499957	0.8690672654371995	1.3469687975369966	0.0	7.7695216084574605	0.9201637047987717	4.233914301945613	0.693279137978187	0.8677969987575824	1.1888545696551982	0.0	7.210729745718149
0.0018734149634838104	5.528562608655992	0.6932964953747425	0.86912371300079	1.3649241520808293	0.0	7.764483692881825	0.9886757410489596	4.478024262648362	0.6933685632852408	0.8675765761962304	1.250244903564453	0.0	7.584521660437951
0.001920596276829531	5.704311328929859	0.6932837517706902	0.8687372784038166	1.3597205382127027	0.0	7.934689532269489	0.9834376115065354	4.033864241379958	0.693320476091825	0.8677245791141803	1.228624967428354	0.0	7.113651569073017
0.0019303263257165531	5.525189703637427	0.6932871472704542	0.8688764978241135	1.3436028994046725	0.0	7.739599458463899	0.9776175205524151	4.022958462054913	0.6932375797858605	0.8674721534435565	1.2024732956519495	0.0	7.070521134596604
0.0020041288500958748	5.288397736601777	0.6932947347452353	0.8690666497408689	1.378057993375338	0.0	7.5375263926747085	0.9899500700143667	4.12790034367488	0.6933718277857854	0.867644685965318	1.2221699567941517	0.0	7.207665076622596
0.00204381797012392	5.565526061005645	0.6932671515496223	0.8691284420726063	1.3494928653423601	0.0	7.786191080952738	0.9658460983863244	4.22748536330003	0.6933123882000263	0.8673094327633197	1.2087925837590143	0.0	7.269433535062349
0.0021043682245762796	5.4918777130462315	0.6932780087649167	0.8689516062264914	1.3494473237257738	0.0	7.712380880837912	0.9290027985206017	3.994596187884991	0.6933269500732422	0.8680419967724726	1.1930236082810621	0.0	6.984664623553936
0.0020495432910028395	5.348356142148867	0.6933139759105641	0.869302035688044	1.3540503721970776	0.0	7.573758051945613	0.8829774122971755	4.129988303551307	0.6932699496929462	0.867578020462623	1.2082471774174617	0.0	7.088790600116436
0.0021233693338357485	5.4564429482260906	0.6932875245482057	0.8690953516698146	1.3562525088970476	0.0	7.683914268409813	0.8741996104900653	4.01591183589055	0.6932528569148138	0.8677275593464191	1.2048186302185058	0.0	6.962657928466797
0.0022406245653445902	5.470497131347656	0.6933079813862895	0.8689821159446632	1.3717309071467474	0.0	7.713450672862294	0.8437609672546387	4.1746900998629055	0.6933250794043908	0.8674667202509366	1.2388934575594386	0.0	7.124811025766226
0.0022461765988187475	5.55692614041842	0.6932748647836539	0.8687771087164408	1.3292284011840818	0.0	7.7571778349824	0.9559218333317683	4.18104964036208	0.6932275478656476	0.867926822258876	1.1859904289245604	0.0	7.19088862492488
0.0023217423522210383	5.190299694354717	0.6932866023137019	0.8688991934388548	1.358914199242225	0.0	7.420434721223601	1.0725135069627028	4.081225321843074	0.6932576619661771	0.8674975541921762	1.201981757237361	0.0	7.2232178908128
0.00235743427669609	5.410114833286831	0.6933106642503005	0.868757046186007	1.352781735933744	0.0	7.634010985657409	0.9801399524395282	3.931497280414288	0.6932756533989539	0.8675590386757484	1.170821241232065	0.0	6.950017488919771
0.0023964201970087303	5.384073697603666	0.6932727268763951	0.8685759266654214	1.3541642115666315	0.0	7.609210171542325	1.0589957604041467	3.9344921112060547	0.6932673270885761	0.8675265541443458	1.2108078296367937	0.0	7.071822239802434
0.0025279695311417947	5.4513690655048075	0.6933063465160328	0.868411293396583	1.3474560517531176	0.0	7.669764424418355	0.9224506891690768	4.072291887723482	0.6932757450984075	0.8673889132646414	1.2174134547893816	0.0	7.079544947697566
0.0025230185589292546	5.424391149164556	0.6933024479792669	0.8686400311333793	1.3246037263136643	0.0	7.620157849657667	0.9008350005516639	3.8552495516263523	0.693321704864502	0.8677182060021621	1.1721567960885853	0.0	6.7959597660945015
0.002571627661422059	5.361359732491629	0.69329347715273	0.8687346060197432	1.328185169513409	0.0	7.560851128546746	0.9591435285714957	3.9256200056809645	0.6933569357945368	0.8676013579735389	1.1815106098468486	0.0	6.933875450721154
0.0026756753469561485	5.350062443659856	0.6932908781282194	0.8687920360774785	1.3407536873450645	0.0	7.562283777928615	1.1483314954317534	4.176068232609675	0.6932790829585149	0.8673572769531837	1.2425657198979303	0.0	7.434322944054236
0.002706041191141684	5.306751083541703	0.6932647202041123	0.868593074463226	1.3455475000234753	0.0	7.523597717285156	1.037499611194317	3.857355704674354	0.6932577169858493	0.8674092017687284	1.2159986642690805	0.0	6.978263268103967
0.0027081017065179215	5.293206225384723	0.6932664808336195	0.868511900796995	1.3404786183283877	0.0	7.50490494612809	0.9467097062330979	3.8064988943246694	0.6932638975290152	0.86727853004749	1.1962250269376313	0.0	6.816712012657752
0.0027564774666513714	5.4565843016236695	0.6933417687049279	0.8685002353165175	1.3397982670710633	0.0	7.66763917692415	0.9485847766582782	3.8214905078594503	0.6932618067814753	0.8676850337248582	1.183915769136869	0.0	6.821676107553335
0.002854853868484497	5.312304192846948	0.6932772122896634	0.8683693539965284	1.3365006080040565	0.0	7.5200291727925395	0.9548388994657077	3.899506348830003	0.693270206451416	0.8678943835772001	1.2037791692293607	0.0	6.926018934983474
0.002921811171940395	5.330593737927112	0.6932725591973944	0.868576352412884	1.3359249408428486	0.0	7.538016853751717	1.022172817817101	3.8339033860426683	0.6932888764601487	0.8673181442114023	1.2061006766099196	0.0	6.929495297945463
0.002960453116959268	5.280702947260259	0.6932646782843621	0.8684235352736253	1.3060554797832782	0.0	7.458142291058551	1.0683309848491962	3.944610595703125	0.6932666301727295	0.8673713298944327	1.2284948935875524	0.0	7.108807783860427
0.0030699782482870334	5.337812989622682	0.6932796855549236	0.8683348488021683	1.3373646075908954	0.0	7.5465824001438016	0.9731687765855056	3.797097866351788	0.6932394687946026	0.867505852992718	1.1700221575223482	0.0	6.807794717641977
0.0032373724894209223	5.243382003281143	0.6932908781282194	0.8681440549892384	1.3377772111159105	0.0	7.452540722522107	0.9158006814809946	3.868685795710637	0.6932578820448655	0.8673847180146438	1.1799145991985613	0.0	6.831785935621995
0.003192983281153899	5.205283657535092	0.6932823264991844	0.8682361408904359	1.352483764061561	0.0	7.429196452046488	0.9393968948951135	3.9069693638728213	0.6932690326984112	0.8675249952536362	1.1884736427894005	0.0	6.902365170992338
0.0032699738148149553	4.923111297272064	0.6932797274746738	0.8683102602487082	1.3264994694636416	0.0	7.1211910876598985	0.9507370728712815	4.007468883807842	0.6932840347290039	0.867596841775454	1.1800825705895055	0.0	7.005885197566106
0.003324881728206362	5.409645038646656	0.6932936448317307	0.8680856096875537	1.3221436867347127	0.0	7.603199298565205	0.9153599372276893	3.9106870797964244	0.6932894266568698	0.8671507697839004	1.176924492762639	0.0	6.870122175950271
0.003455808324800743	5.346176902016441	0.6932679899446257	0.8682544087315653	1.3292739281287558	0.0	7.547161144214672	0.9616747636061448	3.8069076538085938	0.6932853368612436	0.8672690162291894	1.1666421376741847	0.0	6.802493462195764
0.0035556784042945276	5.162481706221025	0.6932697086543828	0.8681572859103863	1.334124286358173	0.0	7.368318914057134	0.8901679332439716	3.9348170940692606	0.6932442555060754	0.867382173354809	1.1597149225381704	0.0	6.852081885704627
0.0035207967099907633	5.21190911596948	0.6933021964607659	0.8680939019381345	1.3160463920006384	0.0	7.399570171649639	1.1082481971153846	3.7508456890399637	0.6932607797475961	0.8671302520311795	1.2014497023362378	0.0	6.927673926720252
0.0037109549720208725	5.144188514122596	0.6932535695505666	0.8680894676145616	1.3263120944683366	0.0	7.342300918076065	1.079928104694073	3.9695345071645884	0.6932479968437781	0.8672337577893183	1.2191254689143254	0.0	7.135822002704327
0.003789722591966063	5.1865914313347785	0.6932780506846669	0.8681239924588047	1.3157657623291017	0.0	7.374270931705014	1.046090236076942	3.7765677525446963	0.6932813754448524	0.8671748179655808	1.1842516092153694	0.0	6.87408447265625
0.003916677292231675	5.128941001472892	0.6932486230200463	0.8683280499426873	1.3300503950852613	0.0	7.331236032339243	0.9521563603327825	3.9483776092529297	0.6932576619661771	0.8673614951280447	1.2084223380455603	0.0	6.976317772498498
0.0039059770303768115	4.993772988790994	0.6932658939571171	0.8682363766890305	1.3197291594285232	0.0	7.1856444641784	1.146813759436974	3.913182185246394	0.6932593492361215	0.8674654135337243	1.2341296122624323	0.0	7.1615908696101265
0.004029868313899407	5.092405382093492	0.6932578453650842	0.8683167971097506	1.3212122697096604	0.0	7.28596437894381	1.1541247001061072	3.857002405019907	0.6932764603541448	0.8672673656390264	1.2327442462627702	0.0	7.111138563889724
0.004182449081441858	5.106019785116007	0.6932415385822673	0.8683542301366617	1.319719490638146	0.0	7.298275874211238	1.031067994924692	3.813035378089318	0.6932715269235464	0.867584554048685	1.1859927397507886	0.0	6.897680722750151
0.004184951330279256	4.854221008636139	0.6932638398893587	0.8685517704093849	1.3374349153958833	0.0	7.064392676720252	0.9897496150090144	3.852141600388747	0.6932279513432429	0.8676994763887845	1.1999570626478926	0.0	6.909547659067007
0.004255145583506469	5.030264802031464	0.6932315616817265	0.8684057128298414	1.337223008962778	0.0	7.240148523351649	0.9951109152573806	3.727201755230243	0.693259752713717	0.8675688963669997	1.1588703669034517	0.0	6.748751713679387
0.004360487295703573	4.977509383316878	0.6932454371190333	0.8682081332573524	1.330604758629432	0.0	7.180682842548077	1.0168867111206055	3.6099006946270285	0.6932393954350398	0.8674240570801955	1.1919208820049578	0.0	6.686132577749399
0.004514515768368165	5.084716880714501	0.69325440794557	0.8681588644509787	1.3490115679227388	0.0	7.306401682424021	1.0301259114192083	3.8732176560621996	0.6932501609508808	0.8674727036402776	1.1960746178260215	0.0	6.966890775240385
0.00469828528034818	5.048997899988195	0.6932410774650154	0.8686698662055717	1.3407748295710635	0.0	7.263140751765325	1.0214726374699519	3.731022761418269	0.6932331965519831	0.8675473011457003	1.1820893434377817	0.0	6.802131946270283
0.0046968378208495755	5.118106255164514	0.6932624146178529	0.8681415725540329	1.3280270796555738	0.0	7.318971571031508	1.1438926916856031	3.913166046142578	0.6932416329017053	0.867440402507782	1.2093283359821025	0.0	7.133827796349158
0.004809628189592571	4.980391366141183	0.6932493775755495	0.8684229981768262	1.3114759591909555	0.0	7.165100013816749	1.058172739469088	3.8085682208721456	0.6932484186612643	0.8676449152139517	1.1741803095890924	0.0	6.908566108116736
0.004975301305671314	4.921681037315955	0.693264384846111	0.8680926443456294	1.3190824361947868	0.0	7.113831320961753	0.9839153656592736	3.74063961322491	0.6932664651137131	0.8679492427752569	1.1761571957514836	0.0	6.768660912146935
0.005163468993627108	5.1258753682230855	0.6932362986134959	0.868192963547759	1.3448419424203726	0.0	7.344073871989827	0.9776050127469577	3.7255191802978516	0.6932400006514329	0.8675536284079919	1.1366278941814714	0.0	6.7073056147648735
0.005233529013591808	4.912234798892514	0.693273187993647	0.8681647528658857	1.3302007675170897	0.0	7.115833743587955	1.104020118713379	3.718020659226638	0.6932551310612605	0.8677016313259418	1.2212214396550105	0.0	6.910964085505559
0.00515918106168181	4.776463225647643	0.6932644686856113	0.8680973996172895	1.31472597855788	0.0	6.96444576389187	0.9981181071354792	3.8459026630108175	0.6932199918306791	0.8671806179560148	1.1757023737980767	0.0	6.886903616098257
0.005268673238518474	4.886488945929559	0.6932533180320656	0.8680433558893728	1.3142697407649113	0.0	7.074070689442394	1.0319531514094427	3.7032190469595103	0.6932500142317551	0.8674345566676214	1.1789377872760478	0.0	6.781544612004207
0.005467049531884246	5.017022478711474	0.693236801650498	0.8680570453077883	1.3193458263690654	0.0	7.209892272949219	0.9840644689706656	3.7504766904390774	0.69322525537931	0.8677785213177021	1.1868942187382623	0.0	6.78921391413762
0.005618105550388714	4.838834657773867	0.6932701278518845	0.8681541484790843	1.3384878452007585	0.0	7.051094809731285	1.0504848040067232	3.762868587787335	0.693219570013193	0.86742836695451	1.1924479557917669	0.0	6.8732296870304985
0.005583219148300506	4.9235521253648695	0.6932290884164664	0.8681559169685448	1.330539351243239	0.0	7.127830589210594	0.9746767190786508	3.7236818166879506	0.6932808435880221	0.8677158447412344	1.1743309754591722	0.0	6.740405449500451
0.005825617565558507	4.890907832554409	0.6932365501319969	0.8684460147396549	1.3152778478769154	0.0	7.0804572472205525	1.0505150281465971	3.7708859076866736	0.6932301888099084	0.8676704993614783	1.2134623014009913	0.0	6.902533604548528
0.005940455902408767	4.788706391722291	0.6932583484020862	0.868057091157515	1.3169759603647084	0.0	6.979679736462268	0.973599360539363	3.6298951369065504	0.693220487007728	0.8674440017113318	1.1762509125929612	0.0	6.647189213679387
0.006251078876820239	4.914938119741587	0.6932422931377704	0.8681301494221111	1.3322269439697265	0.0	7.121546231783354	1.1595825415391188	3.580316396859976	0.6932257872361404	0.8673061545078571	1.185477117391733	0.0	6.792682060828576
0.006459847665750063	4.787648421067458	0.693245856316535	0.8681867410848428	1.314382318349985	0.0	6.97667719243647	1.0941647749680738	3.6315608391394982	0.6932334166306716	0.8673468002906213	1.1872976376460147	0.0	6.780369685246394
0.0063525561939229026	4.727000477549794	0.6932387299590058	0.8678838577899304	1.3163726219764122	0.0	6.917609581580529	1.063705591055063	3.7317626659686747	0.6932121423574594	0.8674924190227802	1.1352256848261904	0.0	6.7981863755446215
0.00650495986689578	4.661185128348214	0.693251222044557	0.868004573570503	1.322571299626277	0.0	6.858265971089457	1.221654671889085	3.772959929246169	0.6932517565213717	0.8674529653329116	1.1888143099271333	0.0	7.050881899320162
0.006787186795538598	4.981404063465831	0.6932314359224759	0.8683469531300304	1.305087793790377	0.0	7.16162604028052	1.0904496999887319	3.6948086665226865	0.6932510596055251	0.8674614704572238	1.1969958672156698	0.0	6.849715599646935
0.00687979186301703	4.824046082549042	0.6932549109825721	0.868085544187944	1.3212146465594952	0.0	7.020225860260346	1.038354286780724	3.7645489619328427	0.6932457777170035	0.8671671610612136	1.1318657948420596	0.0	6.801936222956731
0.007025795323508126	4.740293188409491	0.6932271181882083	0.8678745961451269	1.292982453566331	0.0	6.908175961001889	1.0200192378117487	3.7233810424804688	0.6932508945465088	0.8675128680009109	1.1872956862816442	0.0	6.798208970289964
0.007059815575133313	4.806738172258649	0.6932189438369248	0.8678324340463994	1.3197773419893704	0.0	7.001407581371265	1.1572573001568134	3.78272452721229	0.6932498124929575	0.8676785689133865	1.1959830064039965	0.0	7.003643329326923
0.007351246345174181	4.578384105975811	0.6932373046875	0.8678613259242132	1.3088667062612678	0.0	6.76246341244205	1.1402866290165827	3.717070799607497	0.6931989926558274	0.867317639864408	1.173301990215595	0.0	6.897976801945613
0.007687674282671331	4.762165321098579	0.6932502998100533	0.8678110615237729	1.3221454180203949	0.0	6.959809271843879	1.0492741511418269	3.581185267521785	0.6932259522951566	0.8674366199053251	1.1721399527329663	0.0	6.670035729041467
0.007803870017056937	4.868137024261139	0.6932427542550224	0.867864096557701	1.3179073920616735	0.0	7.061712411733774	1.0169136707599347	3.5029597649207482	0.6932499225323017	0.8672241981212909	1.1510142766512357	0.0	6.538112053504357
0.007993509972488487	4.710740561013694	0.69323244199648	0.8681175210973718	1.3277849490825946	0.0	6.914636465219351	1.1331888345571666	3.630970734816331	0.6932269426492544	0.8674543408247141	1.1675580978393554	0.0	6.799172034630408
0.007940794085408305	4.711063846127018	0.6932516831618089	0.8678590727376414	1.315592780480018	0.0	6.902456346448961	1.0533801225515513	3.5333111102764425	0.6932495557344877	0.8674096602659959	1.1660939583411585	0.0	6.620194948636568
0.007933287420770624	4.695901807847914	0.6932463593535371	0.867845920416025	1.2975229410024787	0.0	6.869203839983259	1.1584194256709173	3.6240335611196666	0.693238771878756	0.8671639057306143	1.1645894564115085	0.0	6.81420663686899
0.008241105046901074	4.830427065000429	0.6932377238850017	0.8681302018217988	1.3085788873525765	0.0	7.015377254276485	1.0808466031001165	3.615069169264573	0.6932253103989822	0.8674605993124155	1.210513379023625	0.0	6.773889981783354
0.008507174777460623	4.697192852313702	0.6932259863549537	0.8678554047595014	1.3138058295616735	0.0	6.887361295930632	1.0386357307434082	3.792010233952449	0.6932491889366736	0.8676084188314584	1.1570009084848256	0.0	6.8552554203913765
0.008812176984745068	4.686679378970639	0.6932309328854739	0.8677705893149743	1.2941447184636041	0.0	6.857406867729439	1.1006819284879243	3.553606766920823	0.6932305005880502	0.8675077328315148	1.2018096777109	0.0	6.723606109619141
0.008894980608761966	4.621035984584263	0.6932518508408095	0.8677617796174772	1.297291168799767	0.0	6.794983748551253	1.0766918475811298	3.6503159449650693	0.6932169107290415	0.8675588782017047	1.1919559552119328	0.0	6.786522791935847
0.009010930801485921	4.558828416761461	0.6932508028470553	0.8679449427258837	1.3086019075833835	0.0	6.744386358575507	1.1691639239971454	3.5687220646784854	0.693206787109375	0.8673964555446918	1.1726017585167516	0.0	6.777883969820463
0.009372628160885401	4.673493186196128	0.6932243095649467	0.8678042823141747	1.3180639853844276	0.0	6.868734087262835	1.1297470239492564	3.6763109060434194	0.6932456493377686	0.8674882925473727	1.2042720427879918	0.0	6.877818180964543
0.009521862471496665	4.462440323043656	0.6932461916745364	0.867847950903924	1.3130297294029822	0.0	6.652839828323532	1.226756976200984	3.6351133493276744	0.6932240632864145	0.8672600296827463	1.2118908368624173	0.0	6.941021259014423
0.009702908796268506	4.546767098563058	0.693233406150734	0.868107761655535	1.312554696890024	0.0	6.7371323973267945	1.304843389070951	3.682883776151217	0.6932147282820481	0.8673002169682429	1.2255684119004469	0.0	7.08059575007512
0.009720430760593205	4.510023473383306	0.6932250222006997	0.8679567195556976	1.2860877257127028	0.0	6.6737883012373365	1.1978824322040265	3.6550216674804688	0.6932251270000751	0.8676129579544067	1.180864040668194	0.0	6.9013812725360575
0.010268607309886388	4.517129919031164	0.693250006371802	0.8677178359293676	1.3108861776498648	0.0	6.706002707009787	1.122970434335562	3.8027480198786807	0.6932432834918683	0.8673625725966233	1.177921280494103	0.0	6.971002138577974
0.010375992446155339	4.689133822262942	0.6932263217129551	0.8677354487744007	1.2873904888446515	0.0	6.854635720724588	1.0307347957904522	3.5030684837928185	0.6932121240175687	0.867395607324747	1.1654162700359636	0.0	6.566614884596604
0.010572447881593809	4.477115337665264	0.6932328611939818	0.867842429286831	1.2914694272554839	0.0	6.64699956872961	1.0689195119417632	3.5334610572228065	0.6932059434744028	0.8674445060583261	1.1633617401123044	0.0	6.633186927208533
0.010582278881754194	4.5996118901850105	0.6932504255693037	0.8678211615635798	1.2916600740872897	0.0	6.769675537780091	1.1769345356867864	3.515303685114934	0.6932165806110089	0.8672753664163443	1.1346766838660605	0.0	6.694190392127404
0.010885349505550259	4.695258633121029	0.6932283757807134	0.8675861293142968	1.2916552030123196	0.0	6.865385453779619	1.123087296119103	3.458384293776292	0.6932039444263165	0.8670376814328707	1.1335155193622295	0.0	6.582025087796724
0.011461884274587527	4.644518883673699	0.6932313101632255	0.8678867266728327	1.3181982480562648	0.0	6.8420657482776015	1.2027778625488281	3.6677174201378455	0.6932021104372464	0.8672428589600784	1.19433138187115	0.0	6.932069631723257
0.011705710501461238	4.451212369478666	0.693223387330443	0.8675995763841566	1.303859652005709	0.0	6.63437728043441	1.0002458278949444	3.494983819814829	0.6932416329017053	0.8674488159326407	1.2299589817340555	0.0	6.592636988713191
0.011493986452018821	4.627679594270476	0.6932331965519831	0.8677920535370544	1.3154107460608848	0.0	6.8223762931404535	1.1414607488192046	3.62150632418119	0.69322525537931	0.8671493255175077	1.1651220761812648	0.0	6.795238494873047
0.012184069870592474	4.490552084786551	0.6932519766000601	0.8676802457033933	1.3131842539860652	0.0	6.683600792518029	1.1442013520460863	3.4694568927471456	0.6932107301858755	0.8672293103658236	1.1477532900296725	0.0	6.628640688382662
0.012294205171721322	4.599673344538762	0.6932140392261547	0.8676328108860896	1.291103773850661	0.0	6.770704164609804	1.1901680139394908	3.745973440317007	0.6931974704448993	0.8673632144927979	1.196339592566857	0.0	6.999844184288611
0.012333167287019582	4.545213007664943	0.6932470300695398	0.867898431453076	1.3057458143967846	0.0	6.731190272739956	1.0969655697162335	3.741604584913987	0.6931972136864295	0.8675004198000982	1.1515728547022894	0.0	6.857643714317908
0.012650627356309157	4.371541075654083	0.6932195726331773	0.8678166027907487	1.285154680105356	0.0	6.537162864601219	1.1754523790799654	3.57949212881235	0.6932213123028095	0.8676042235814608	1.1818465012770432	0.0	6.8043952355018025
0.013524251652287912	4.418969877473601	0.6932233034909426	0.8679318952036428	1.2997197811420147	0.0	6.600145696283697	1.1688115780170147	3.677520458514874	0.6932148199815017	0.8672906343753521	1.1783423643845778	0.0	6.891964839054988
0.01358172444851844	4.456407190679194	0.6932270762684581	0.8679037238215352	1.2850921484140247	0.0	6.622984666090745	1.1997122764587402	3.4387403634878306	0.6932006982656626	0.8676670606319721	1.1700318629925066	0.0	6.676151862511268
0.013676981677065839	4.585567222846733	0.693211649800395	0.8677874751143403	1.2907171396108774	0.0	6.757748781979739	1.183301595541147	3.5385702573336086	0.693251004585853	0.8676143334462092	1.1369478152348444	0.0	6.726433680607722
0.014273659541056706	4.420229859404511	0.6932164286519145	0.86796509040581	1.2916910905104415	0.0	6.5941596397986775	1.1992700283343976	3.43425046480619	0.693220120209914	0.8674691732113178	1.2109312791090745	0.0	6.711920811579778
0.01470539710678897	4.44916991349105	0.6932247287624484	0.8675851402701912	1.2921887030968298	0.0	6.6236490941309665	1.1732395612276518	3.440959636981671	0.6932199918306791	0.867331692805657	1.1842261901268591	0.0	6.665757105900691
0.014801651730642214	4.509019998403696	0.6932277469844609	0.8678635201611362	1.2862901834341196	0.0	6.677975497402987	1.176138474391057	3.533964450542743	0.6932253654186542	0.86715973340548	1.1665654695951022	0.0	6.743828406700721
0.014924437135130494	4.359302730350704	0.693220955984933	0.8677043954094688	1.2928681006798375	0.0	6.534799596765539	1.2576522827148438	3.5542658292330227	0.6932311058044434	0.8674417092249944	1.203905853858361	0.0	6.883265568659856
0.01536190247797704	4.52114507654211	0.6932050264798678	0.8676983825453035	1.299864812997671	0.0	6.704070122687371	1.1468084775484526	3.4609449826754055	0.6932270710284894	0.867199026621305	1.1775648997380181	0.0	6.652517465444712
0.015812645246694377	4.462328942267449	0.6932207883059324	0.8677450248173305	1.2901110135591947	0.0	6.635997478778545	1.1811999541062574	3.3764966818002553	0.6931956914755014	0.8676881744311407	1.1874545170710638	0.0	6.61283933199369
0.016145531620298113	4.481809720888243	0.6932043138441148	0.8681386905712086	1.29151857816256	0.0	6.657612559559581	1.2577636058513935	3.5280909905066857	0.6932355623978835	0.866955931370075	1.1792726516723633	0.0	6.832083482008714
0.016336032977470986	4.494827773544815	0.6932216267009358	0.8680977205653767	1.302404579749474	0.0	6.681666028368604	1.190274898822491	3.343379094050481	0.6932109135847825	0.8674315993602459	1.138365892263559	0.0	6.539451305682842
0.01647909362237532	4.407294053297776	0.693253653390067	0.8680308127141261	1.270741110581618	0.0	6.562545021811684	1.2106623282799354	3.3832994607778697	0.6932205787071815	0.8675418908779438	1.171491688948411	0.0	6.632995018592248
0.017534517161138765	4.330030084966303	0.6932086315783825	0.8678935779320015	1.2731421984159028	0.0	6.488600175459307	1.2836301143352802	3.3913492056039662	0.6932321511782132	0.8675580299817599	1.2085565713735726	0.0	6.751093644362229
0.017574606033471916	4.3458841764009914	0.6932120689978967	0.8678048390608567	1.2962455456073467	0.0	6.527509165334178	1.1930566200843225	3.439502422626202	0.6932291984558105	0.8672431799081656	1.176346991612361	0.0	6.676149221567007
0.017590684386400077	4.298405448159019	0.6932031400911101	0.8676968957041646	1.3044293623704175	0.0	6.48812254182585	1.2923490817730243	3.5389103522667518	0.693205191538884	0.8674867565815265	1.1921835972712589	0.0	6.8909298823429985
0.018259123458967103	4.39809815962236	0.6932515574025584	0.8677444025710389	1.2709094267625074	0.0	6.555011120471326	1.2192396017221303	3.3465589376596303	0.693211738879864	0.8676596100513752	1.1493313532609206	0.0	6.582789494441106
0.01822447989668165	4.3265945099212315	0.6932406582675137	0.8677439244238885	1.2884876691378078	0.0	6.501050592778803	1.297740129324106	3.4124136704664965	0.6932074656853309	0.8674082847741934	1.2074741803682767	0.0	6.7850362337552586
0.018549262167333245	4.330676697112701	0.6932190276764252	0.8677557143536243	1.2673565057607796	0.0	6.484338026780349	1.2614771036001353	3.3346645648662863	0.6932338567880484	0.8671692701486441	1.171227792593149	0.0	6.634538797231821
0.018958330154418945	4.269525716592978	0.6932169316889165	0.8677295865593376	1.274061423081618	0.0	6.430274963378906	1.2407050132751465	3.4419067089374247	0.693204219524677	0.8675533074599046	1.1753964204054612	0.0	6.725561582125151
0.020097075091613518	4.309529985700335	0.693223890367445	0.8676348937736763	1.2878327736487756	0.0	6.485094594431447	1.1227146295400767	3.321737582866962	0.6932049898000864	0.8675117446826055	1.1761766066918005	0.0	6.488140693077674
0.020695443664278303	4.238923963609633	0.6932057810353709	0.867791202042129	1.3034909908588115	0.0	6.430901663643973	1.1826043128967285	3.487607955932617	0.693283851330097	0.8671512053563044	1.1616651828472428	0.0	6.699028602013221
0.020851791559994875	4.343586512974331	0.6932177700839199	0.8674580644775223	1.2752865277803862	0.0	6.507182865352421	1.3021499927227314	3.31494140625	0.6931817348186786	0.8673342833152184	1.1579631878779484	0.0	6.642388857327974
0.021155287603755575	4.345623477474674	0.6932145003434066	0.8677359858711997	1.2874243516188402	0.0	6.5219390366103625	1.3432235717773438	3.537722954383263	0.6932280613825872	0.8674310491635249	1.22471253321721	0.0	6.973090245173528
0.021142493237505902	4.386448032253391	0.6932187342381739	0.867590517788143	1.2666230128361626	0.0	6.541804051661229	1.214632694537823	3.5048822256234975	0.6932166172907903	0.8672744035720825	1.1413378972273607	0.0	6.72812740619366
0.0223338083251492	4.193341936383929	0.6932202852689303	0.8676359810671963	1.2687095348651591	0.0	6.3520211439866285	1.183071283193735	3.40864005455604	0.6932461261749268	0.8672882043398343	1.1535154892848087	0.0	6.612514789287861
0.02280133504133958	4.254733536269638	0.693220452947931	0.8675508905243088	1.2850065818199743	0.0	6.430092277107658	1.201186987069937	3.2535084944504957	0.6932134078099177	0.8673154849272507	1.1497725413395807	0.0	6.4717834179218
0.023129131440277936	4.330355256468385	0.6932064517513736	0.8676994829387455	1.2837941536536581	0.0	6.5049780541723905	1.3445129027733436	3.468617219191331	0.6932096481323242	0.8675500750541687	1.1920438693119928	0.0	6.872724386361929
0.02339703335866823	4.27367673601423	0.6932059487143716	0.867741638487512	1.2726712153508113	0.0	6.437486585679945	1.2505576793964093	3.496856689453125	0.6932419630197378	0.8673721093397874	1.1796420244070198	0.0	6.794428605299729
0.023708646441553974	4.291059514978429	0.6932083800598815	0.8676899658454643	1.283390397291917	0.0	6.465848398732615	1.2694702515235314	3.4328777606670675	0.693209171295166	0.8674571147331824	1.1305002505962665	0.0	6.700305351844201
0.0249920143530919	4.143421843811706	0.693231687440977	0.8676313764446384	1.2785581295306865	0.0	6.3146031977056145	1.1837613766009991	3.42480835547814	0.6932221192580003	0.8672514099341172	1.1712388332073504	0.0	6.647059807410607
0.02548517597900642	4.11546627505795	0.6932239742069454	0.8676482556940435	1.269431525010329	0.0	6.278031066223815	1.323221280024602	3.3931843684269833	0.6931994144733136	0.8671826811937186	1.1794181310213527	0.0	6.763006357046274
0.02579819992348388	4.3256942832862935	0.6932102664486393	0.8676442078181675	1.2913245567908656	0.0	6.510461241334349	1.3012521817133977	3.2750907311072717	0.6932039627662072	0.8673177774135883	1.162777306483342	0.0	6.606437683105469
0.026883282831736972	4.256705776675717	0.6932362986134959	0.8675392512436751	1.2853615687443658	0.0	6.436489985539363	1.3855298115656927	3.367313971886268	0.6932041278252234	0.8672307546322162	1.1900089557354268	0.0	6.810083829439604
0.027546084844149075	4.093485444456666	0.6932069547883757	0.86761033142006	1.2698163546048677	0.0	6.258458147992145	1.2046149694002593	3.301168735210712	0.6932170941279485	0.8670467138290405	1.1604226772601787	0.0	6.533253009502705
0.027188158952272855	4.10657224550352	0.6932076674241286	0.867507516682803	1.2602725542508637	0.0	6.26154050722227	1.298865244938777	3.51878415621244	0.6931852377378024	0.8669881637279804	1.129870165311373	0.0	6.814507704514724
0.027926852087398153	4.072417877532623	0.6931916959993132	0.867445095554813	1.2646658970759466	0.0	6.232455746158139	1.2368089235745943	3.5511336693396935	0.693203302530142	0.8669589116023138	1.1343277491056	0.0	6.789229466364934
0.02908437756391672	4.228684561593192	0.6932202433491801	0.8675364871601482	1.2818999217106746	0.0	6.4072053511064135	1.388344984788161	3.2396900470440206	0.693200056369488	0.8671351579519418	1.1561925814701959	0.0	6.651362785926232
0.030478709019147433	3.9637293553614352	0.6932186923184238	0.8676110126160004	1.2940915474524866	0.0	6.15591070154211	1.2768083719106822	3.344449996948242	0.6932166906503531	0.8670742236650907	1.160998432452862	0.0	6.649330726036658
0.030341078619380575	4.116506597497961	0.6932191534356756	0.8676025042167077	1.2700347166794994	0.0	6.2844850309602505	1.3313533342801607	3.248898432804988	0.6932278046241174	0.8673689457086416	1.1398643346933217	0.0	6.587485093336839
0.030613809168993773	4.196847098214286	0.6931995349925953	0.8676482098443168	1.2557346490713264	0.0	6.350843827803057	1.2371045992924616	3.2526573768028846	0.6932054849771353	0.8675463153765752	1.171345593379094	0.0	6.5286539517916164
0.031691701202602174	4.0269035926231975	0.6932249802809495	0.8676645454469618	1.2471908569335937	0.0	6.1734505118904535	1.2547539197481596	3.3636465806227465	0.6932169107290415	0.8673828381758469	1.1507687128507174	0.0	6.6365520770733175
0.03180025010318546	4.062873756492531	0.6932264055524554	0.8675337361765432	1.265166928217961	0.0	6.227374569400326	1.399321776169997	3.572968262892503	0.6931817164787879	0.867175070139078	1.1603466767531174	0.0	6.999811906080979
0.032308151106258017	4.21746591421274	0.6932043557638651	0.867643932719807	1.2515779641958382	0.0	6.368995918022407	1.3263174203725963	3.4627576974722056	0.6932005882263184	0.8675062427153954	1.1730987915625937	0.0	6.8296805161696215
0.03334950549261911	4.108912457476605	0.6932040204058637	0.8675229090910691	1.2688374299269456	0.0	6.278622302380237	1.173796507028433	3.3621497521033654	0.6932263741126428	0.8672728905310998	1.149541715475229	0.0	6.552760784442608
0.03376730785265074	4.1865258269257595	0.6932193211146763	0.8675055451445527	1.2588456960824819	0.0	6.346644223391355	1.4168616808377779	3.335377032940204	0.6931799558492807	0.8670361913167514	1.177130104945256	0.0	6.796405205359826
0.03524134447286417	4.035656478378799	0.6932027628133585	0.8674358142601265	1.261185704744779	0.0	6.1995193146087315	1.3323416343102088	3.2443258578960714	0.6932122523968036	0.8673680287141067	1.1170662879943847	0.0	6.561101766733023
0.03582644626334473	4.116813575828468	0.6931948819003262	0.8674894977401901	1.2478182572584884	0.0	6.267947857196514	1.274496995485746	3.364909685575045	0.6932274928459754	0.867234468460083	1.1553733165447528	0.0	6.662014301006611
0.037602513701051145	3.9281675736982744	0.6932018405788547	0.8674057106395344	1.278663972707895	0.0	6.111839671711345	1.2715385143573468	3.3694547506479116	0.693212105677678	0.8674203891020554	1.1470931126521182	0.0	6.655507014347957
0.03741191311196967	4.244261563479245	0.6932007087456001	0.8675127566515745	1.2644914627075197	0.0	6.413677676693424	1.3899557407085712	3.3081849905160756	0.693207887502817	0.8671935017292316	1.170607464130108	0.0	6.735941373384916
0.03746709849808242	4.0406199025583796	0.6932010860233516	0.8674846245692327	1.2617381169245792	0.0	6.207309764820141	1.3449194247906024	3.6917859590970554	0.6932066770700308	0.8670250269082876	1.1541024391467753	0.0	7.0578328646146336
0.039162753702520016	4.095080952067952	0.6932306394472227	0.867539644241333	1.268351334791917	0.0	6.270134600964221	1.4134190265948956	3.3117345663217397	0.6932052098787748	0.8670416015845078	1.1798894882202147	0.0	6.772084456223708
0.040681307787423605	4.111470191033332	0.6932163448124141	0.8673289188971887	1.2659974611722504	0.0	6.285477774483817	1.3868611775911772	3.201247361990122	0.6932282814612756	0.8674095685665424	1.1354721472813532	0.0	6.590990213247446
0.040165369982247824	4.195225851876395	0.6932133265904018	0.8673813513347081	1.2478768862210787	0.0	6.3506494878412605	1.451093967144306	3.218151092529297	0.6931863748110257	0.867341527572045	1.174157612140362	0.0	6.710744124192458
0.04130301894722404	4.002554086538462	0.693203852726863	0.8675680776218792	1.2505370506873497	0.0	6.161962404355898	1.3673199873704176	3.261709506695087	0.6932095014131986	0.8671164283385644	1.1261669379014234	0.0	6.622312692495493
0.04192034851063739	4.051324571881976	0.6931941692645733	0.8671621568910368	1.2532014993520884	0.0	6.213608542641441	1.2904278681828425	3.213293662438026	0.6932122523968036	0.867055241878216	1.1541937681344838	0.0	6.524970421424279
0.042202272912958166	4.014953277923248	0.693210224528889	0.8671209052368835	1.234129216120793	0.0	6.15840576507233	1.385578228877141	3.2986959310678334	0.6931914182809683	0.8672074858958905	1.1781021411602313	0.0	6.7295834467961235
0.044207094789861325	3.9614182776147193	0.6932024693751073	0.8672352675553207	1.24321472461407	0.0	6.1160752432686945	1.3341219241802509	3.3173380631666918	0.6932184879596417	0.8670171178304232	1.1638408514169547	0.0	6.682317880483774
0.04512504758415641	4.04490720308744	0.6931962233323318	0.8671394809261783	1.2478652954101561	0.0	6.205036959805331	1.2241790844843938	3.385581530057467	0.6932101983290452	0.8669540973810049	1.1417590067936823	0.0	6.618473346416767
0.04499196875226367	4.025468511895819	0.6932155064174107	0.8673908356781844	1.243930934025691	0.0	6.181782146076579	1.375169350550725	3.2786310636080227	0.6931924086350661	0.8669611123891977	1.1564303911649263	0.0	6.677191807673528
0.04719960493045849	4.063288049383478	0.6932216267009358	0.8672515900580438	1.2650686997633713	0.0	6.242807996142042	1.3962425818810096	3.3073371006892276	0.6932016152601975	0.8671244978904724	1.1575792312622069	0.0	6.728283515343299
0.04860453880750216	3.9586246616237766	0.6931930793510689	0.8671943171993717	1.2416422623854415	0.0	6.116065811324906	1.4629081946152906	3.2407879462608924	0.6931776083432711	0.8671362124956571	1.1357383801386907	0.0	6.706570551945613
0.04870316091474596	3.9755047389439175	0.6932056552761203	0.8671587771111793	1.2414234308096077	0.0	6.132790031013908	1.335393318763146	3.269071578979492	0.6932459611159104	0.8670860987443191	1.1749911528367263	0.0	6.646541888897236
0.048354084675128646	4.005010500059023	0.6932312263237251	0.8674244435278924	1.2381913111760066	0.0	6.158980401007684	1.3372479952298677	3.3241587418776293	0.6932092996744009	0.8670975382511432	1.1366322590754583	0.0	6.665136190561148
0.05032878393655295	3.9938302511697286	0.6932106018066406	0.8675138111952897	1.2530575532179609	0.0	6.164730281620235	1.3254892642681415	3.093458102299617	0.6931808911837064	0.8671283721923828	1.1708583685067984	0.0	6.456933975219727
0.051403620085873444	4.030426276909126	0.693202385535607	0.8677251260359209	1.2510579035832332	0.0	6.20061283321171	1.30084595313439	3.1480403313269982	0.69321320607112	0.8671517326281621	1.132335457435021	0.0	6.448373354398287
0.05229416849848988	4.045547736870064	0.6931959718138307	0.8673541100470574	1.2544841326200047	0.0	6.21968011541681	1.314188003540039	3.2468910950880785	0.6931770764864408	0.8670290387593783	1.1411139781658466	0.0	6.569222376896785
0.054051256441808006	3.895451849633521	0.6931881747402988	0.8676815294957423	1.2512140274047852	0.0	6.068398653805911	1.3643352435185359	3.286876678466797	0.6931902628678542	0.8669567566651565	1.1581702892596903	0.0	6.676338782677283
0.05540536851673336	4.088113931509165	0.693203601208362	0.8674299585950244	1.2512123254629282	0.0	6.262161506401314	1.285477564885066	3.2884739362276516	0.6932216607607328	0.8669905937634982	1.1584502073434682	0.0	6.599392230694111
0.056107095309666226	3.9187737768822974	0.6932127816336495	0.8671842761092133	1.245882518474872	0.0	6.087947635860234	1.5638479819664588	3.1829261046189528	0.6931958932142991	0.8671761246827933	1.241447536761944	0.0	6.855397737943209
0.058037203091841474	3.931345971076043	0.6932201175899296	0.8670820967181698	1.2534637597891	0.0	6.109929011418269	1.524953658764179	3.139976794903095	0.6931862097520095	0.8670827517142663	1.178793899829571	0.0	6.710807213416467
0.0590835554259164	3.9102517851106415	0.6932018824986049	0.8674848407179445	1.2577783291156477	0.0	6.094598539582976	1.3788866629967322	3.140337870671199	0.6932093913738544	0.8670657414656419	1.1507839129521296	0.0	6.537074162409856
0.059396369116646905	3.890271323067801	0.693197983961839	0.867517603622688	1.2481493436373197	0.0	6.06533448774736	1.2817686887887807	3.274222447321965	0.6932493356557993	0.8669800483263456	1.1370838458721453	0.0	6.560055072490986
0.060646036824027263	3.810118245554494	0.6932091346153846	0.8673052604381855	1.2354735007652866	0.0	5.973542936555632	1.39407832805927	3.2026340044461765	0.6932109319246732	0.8668750295272241	1.1357812588031473	0.0	6.599368755634014
0.06353054269329532	3.9211602682595723	0.6932007506653503	0.8672482233781081	1.242486807016226	0.0	6.094425955971519	1.3031034469604492	3.242550483116737	0.6931967368492713	0.8669857795421894	1.1456968600933368	0.0	6.558336404653696
0.06233477330469823	3.9099702520684883	0.6932124881953984	0.867195895739964	1.2291522833017205	0.0	6.068653274368454	1.3003287682166467	3.37466548039363	0.6931963150317852	0.8670185162470891	1.118511940882756	0.0	6.66052480844351
0.06499612855387259	3.952021043379228	0.6931905222463084	0.867132917865292	1.230373191833496	0.0	6.114523122598837	1.2599396338829627	3.106508255004883	0.693210088289701	0.8669264729206378	1.1475209749661959	0.0	6.380895321185772
0.06723849328009637	3.9607512924697375	0.693201169862852	0.8673590618175465	1.2363839369553786	0.0	6.131732814914578	1.420403553889348	3.204268528864934	0.6932024588951697	0.8669950182621295	1.2049303715045634	0.0	6.696597466102014
0.06878629752567836	3.8686790466308594	0.6931973551655863	0.8670063398696564	1.226079221872183	0.0	6.030550946246136	1.5596422782311072	3.019582748413086	0.6931845958416278	0.8670263565503634	1.1377299785614012	0.0	6.583981440617488
0.06822885130787944	3.930480705512749	0.6932159256149124	0.8671414393645066	1.239716676565317	0.0	6.105567806369656	1.560423264136681	3.1021469556368313	0.6931931238908035	0.8673346501130325	1.2280252823462852	0.0	6.757930168738732
0.06985780825981727	3.8590655903239828	0.6931994930728451	0.867105755177173	1.239019129826472	0.0	6.035048180884058	1.480947494506836	3.0698318481445312	0.6931709876427283	0.867038369178772	1.1928795667795034	0.0	6.610697526198167
0.07385351631667587	3.972418439257276	0.6931922828758156	0.8673920998206506	1.2510836527897762	0.0	6.164747720236306	1.2422928443321815	3.174795150756836	0.6931893458733192	0.8671352955011221	1.1767322320204514	0.0	6.4609551062950725
0.07302295572155125	3.814709715790801	0.6932046911218664	0.8670834591100504	1.2426947226891147	0.0	5.997510805234804	1.3971995573777418	3.1406855949988732	0.693222320996798	0.8670946267934946	1.1919615011948805	0.0	6.5969414344200725
0.07460869930602693	3.87291742681147	0.6931962233323318	0.8672489111240094	1.2338630089393028	0.0	6.048637893173721	1.3789155299846942	3.236108193030724	0.6932074290055495	0.8672453348453228	1.1495290829585147	0.0	6.631798377403846
0.07599088385864929	3.8479768522493134	0.6931988642765925	0.8670398691198328	1.236840453514686	0.0	6.027848044594566	1.5383395415086012	3.2708204709566555	0.6932021471170279	0.8670479976213895	1.1880597994877742	0.0	6.864267202524038
0.08011589338491251	3.780285049270798	0.6932105598868904	0.8673145548327938	1.2546680743877703	0.0	5.982383476508843	1.4868268233079176	2.9548062544602613	0.6931908497443566	0.8671893523289607	1.160435309776893	0.0	6.46925764817458
0.07979698757548909	3.9168480254791596	0.6932194468739269	0.8672453937949715	1.233784426175631	0.0	6.097674862369076	1.3612536650437574	3.048001216008113	0.6931939125061035	0.8670719999533433	1.1448721518883338	0.0	6.421199064988357
0.08103261216656192	3.760765159523094	0.6932058648748712	0.8672272897028661	1.225384990985577	0.0	5.934410095214844	1.3259263405433068	3.115930043734037	0.6932071172274076	0.867264041533837	1.1390442224649282	0.0	6.448164426363432
0.08449508986630283	3.8203568091759315	0.6932108952448919	0.8674254849716857	1.2554558680607721	0.0	6.027733268318595	1.4040773098285382	3.039852949289175	0.6931982407203088	0.8671798614355234	1.1487033733954795	0.0	6.459813631497896
0.08244498810925327	4.003705077118926	0.6931993253938444	0.8672930513109479	1.2345460158128003	0.0	6.187988951966003	1.463808719928448	3.0676390574528623	0.6931731334099402	0.8670341968536377	1.1380588091336763	0.0	6.53654069166917
0.0858935209421011	3.744255694714221	0.6931861206725404	0.8672837503663786	1.2268696858332706	0.0	5.924302614652193	1.422038591825045	3.1157721739548903	0.6931888873760517	0.8670251644574679	1.1251851448645958	0.0	6.530020787165715
0.08773202162522536	3.7794401986258372	0.6931961394928314	0.8672035395444094	1.2199606968806338	0.0	5.954336564619463	1.3864988547105055	3.1592570818387546	0.6932063469519982	0.8671608337989221	1.1341434222001294	0.0	6.54706045297476
0.0896658975999434	3.762744358607701	0.693184821160285	0.8672313637785859	1.2506194041325494	0.0	5.970261039314689	1.4317243282611554	3.0922265419593225	0.6932048430809608	0.8671473081295307	1.1613112156207743	0.0	6.552409245417668
0.09072015966687884	3.7953510074825076	0.6932120689978967	0.8670246077107859	1.2297399961031399	0.0	5.982835874452696	1.337538242340088	3.1234554877647986	0.6931947928208572	0.8669358950394851	1.1316040039062498	0.0	6.45953369140625
0.09234066585918049	3.725235362629314	0.6931966844495836	0.8670799286810906	1.2496989176823543	0.0	5.934354928823618	1.4411136920635517	3.118346434373122	0.6932207621060885	0.8667948154302744	1.1505371167109562	0.0	6.57679191002479
0.09558613352723173	3.8504466800899295	0.6932036850478623	0.8671997274671283	1.2348018646240233	0.0	6.048034416450249	1.409532326918382	3.1686171018160305	0.6932066403902494	0.8671222054041349	1.184368793780987	0.0	6.629640139066256
0.09885969004788242	3.9375072521167795	0.6932087992573832	0.8672215257372174	1.2353472636296199	0.0	6.13893567598783	1.4464731216430664	2.9903639279879055	0.6931898043705866	0.8670812157484201	1.1356849743769717	0.0	6.439602631788987
0.09987041190430358	3.670751005738646	0.6931915702400627	0.8672257439120785	1.231512319124662	0.0	5.869359320336645	1.5356090985811675	3.1209818766667294	0.6931838072263278	0.8671839879109309	1.1596929696890024	0.0	6.683467864990234
0.10070486645122151	3.767113067291595	0.693198486998841	0.8672210148402623	1.2250851557804987	0.0	5.9601238795689175	1.5178546905517578	3.1430180622981143	0.693222449376033	0.8672649126786453	1.151193827849168	0.0	6.679331265963041
0.10060078495151394	3.757228264441857	0.6931901030488067	0.8672962345919766	1.2303443175095778	0.0	5.955469487787603	1.4141287436852088	3.1242186472966123	0.6932062185727633	0.8669610206897442	1.1288216920999379	0.0	6.534129949716421
0.10183731409219596	3.6586984487680287	0.6931830605307778	0.8670622044867211	1.2069912837101862	0.0	5.834589276994977	1.4271552012516902	3.1487431892981896	0.6932221926175631	0.8671103074000432	1.1431620891277605	0.0	6.586170783409705
0.10462240203396304	3.658007024408697	0.6932047749613668	0.8670528314925812	1.206137569134052	0.0	5.835819789341518	1.4211918757512019	3.0878893045278697	0.6932025322547326	0.8669004302758437	1.1468961789057806	0.0	6.522877913254958
0.10690634853237278	3.6198434934511288	0.6932112725226434	0.8671695779968094	1.2152492229755105	0.0	5.809168469774854	1.4271128727839544	3.0004524817833533	0.693181404700646	0.8668310825641339	1.1109505580021783	0.0	6.405347090501052
0.11107933259272314	3.7428851704021078	0.6931993673135947	0.8672476993812309	1.220316197321965	0.0	5.94152827839275	1.3981969173137958	2.9819525205172024	0.6931844491225022	0.8668652406105628	1.1194900879493126	0.0	6.366504962627705
0.11209950866280022	3.6731562352442477	0.6932004991468492	0.8671122199886447	1.2262974959153394	0.0	5.878665337195764	1.3966017503004808	3.163298093355619	0.6931961132929876	0.8669742712607751	1.1708596779749942	0.0	6.5977337176983175
0.1142187000630976	3.69815918639466	0.6931870848267943	0.8670403341670613	1.2368048154390776	0.0	5.9162228762448485	1.338999784909762	3.1474302732027493	0.693179570711576	0.8670625778344961	1.1378379968496468	0.0	6.49133066030649
0.1192553514962668	3.775696723015754	0.6931953010978279	0.8671603294519278	1.2203095509455752	0.0	5.98242183308025	1.427437085371751	3.037794039799617	0.6932145265432504	0.8671681697552021	1.1397739300361045	0.0	6.472173250638521
0.1222406560248071	3.650276854798034	0.6932108952448919	0.8670116780878423	1.2222986221313474	0.0	5.861827766502296	1.3956190989567683	3.1463857797475963	0.693194371003371	0.8670569612429693	1.1701675855196438	0.0	6.579229208139273
0.12134438163631565	3.6430958339146207	0.6932039784861135	0.8670859087954511	1.2214257900531476	0.0	5.852951804360191	1.4696619694049542	2.9744345591618466	0.6931863931509165	0.8670815366965073	1.185584596487192	0.0	6.4967630826509914
0.12010086761726128	3.7359066219120236	0.6931960556533311	0.867114381475763	1.2252137404221752	0.0	5.948335710462633	1.4926889859713042	2.8931680092444787	0.6931831653301532	0.867083347760714	1.144377378317026	0.0	6.397317739633413
0.11798039635459145	3.6641768989982184	0.6931940435053228	0.8672397542785812	1.213862140362079	0.0	5.86325911637191	1.4097534693204439	2.9626636505126953	0.6931751324580266	0.867018883044903	1.1418612993680513	0.0	6.381297184870793
0.12651739932678557	3.665348639855018	0.6931875878637963	0.8669984275168114	1.231430992713341	0.0	5.89029551076365	1.3717229182903583	3.1540477459247294	0.6932053749377911	0.8669545329534091	1.1311040438138522	0.0	6.523828946627104
0.1296654978951255	3.5913071684784943	0.6932040204058637	0.8671251758114322	1.2222660798292893	0.0	5.81036376953125	1.4201369285583496	3.0772323608398438	0.6931794973520132	0.8670160862115713	1.1271739959716798	0.0	6.491559248704177
0.12448867991730407	3.5866471175309065	0.69319823548034	0.8670425546038282	1.2260141225961538	0.0	5.804192385830722	1.5084672340979943	2.9782706040602465	0.6931911065028264	0.8669306223209088	1.1620553786938006	0.0	6.515723888690655
0.13288630758013045	3.6486485240223643	0.6931979420420887	0.8670387949262347	1.2221388596754807	0.0	5.870712447952438	1.4633897267855132	2.9404622591458836	0.693192298595722	0.8668546263988202	1.1561729651231032	0.0	6.4268795893742485
0.13434151240757533	3.716341039636633	0.6931822640555245	0.8670256033048525	1.2039653924795295	0.0	5.921673449841174	1.3669664676372821	2.8830940540020285	0.6931972870459924	0.8668566208619338	1.1554168627812311	0.0	6.272334172175481
0.1391339537861583	3.5464255783584093	0.693194336943574	0.867121350634229	1.210849483196552	0.0	5.76353031200367	1.3178202555729792	3.0860749024611254	0.6931983690995437	0.8670070538154016	1.1391034052922175	0.0	6.4100057161771336
0.14465403032826854	3.496406722854782	0.6932036850478623	0.866992637351319	1.2125748120821438	0.0	5.720628172486693	1.4460700108454778	3.006846207838792	0.693171867957482	0.8670677588536189	1.1401025038499097	0.0	6.460086529071514
0.14458001576937163	3.7138118953495236	0.6932010860233516	0.8670770335983444	1.2049616593580978	0.0	5.930430569491544	1.4759461329533503	2.851592724139874	0.6931826151334323	0.866910104568188	1.1281900662642257	0.0	6.322638878455529
0.144720672251104	3.4915420616066064	0.6931900192093063	0.8671731739253788	1.2049557465773362	0.0	5.708391545893072	1.4266457924476037	3.0137702501737156	0.6931974154252273	0.8671128291350144	1.1288221285893365	0.0	6.436350895808293
0.1504776936310988	3.7101194779951494	0.6932066194303743	0.8670934019507942	1.1924061261690577	0.0	5.920096722277966	1.4565219145554762	3.206279314481295	0.6931864114908072	0.8668746398045466	1.1485412560976467	0.0	6.678217080923227
0.15102461275163587	3.4248221680358215	0.6931861206725404	0.8671411511662243	1.2108238660372221	0.0	5.653811821570764	1.4377564650315504	2.967222507183368	0.6931958932142991	0.8669032958837656	1.1477091275728666	0.0	6.419591463529146
0.1497185256454971	3.762927002959199	0.6931987804370922	0.8671230929238456	1.1995043241060694	0.0	5.979272989126352	1.5043805195735052	3.114795978252704	0.693197121986976	0.86721271276474	1.1668147563934326	0.0	6.653203524076021
0.1573158227480375	3.439723088191106	0.6931944207830744	0.8670271883954058	1.210533626262958	0.0	5.674599699921661	1.4822884706350474	2.935820066011869	0.6931688968951886	0.8669488705121554	1.1312865220583401	0.0	6.416343982403095
0.16188523795578505	3.550991729065612	0.6931975647643372	0.8670758808052147	1.1812065124511717	0.0	5.761159289014208	1.4368692544790416	2.9638595581054688	0.6932108402252197	0.8668966935231135	1.1001576900482175	0.0	6.367782886211689
0.1626446482899425	3.553839379614526	0.6931919475178142	0.8670442117439522	1.1911737295297475	0.0	5.77470205118368	1.4566196294931264	3.0413853571965146	0.6931803776667669	0.8669214982252854	1.145810604095459	0.0	6.510736905611479
0.16374963718456226	3.5889489310128346	0.693192618233817	0.866847215117989	1.1760175998394304	0.0	5.795563372936877	1.3596275036151593	3.153588001544659	0.6931890891148493	0.8667396811338571	1.1141950350541334	0.0	6.49415030846229
0.16327147431425995	3.7645719339559367	0.6931900192093063	0.8669150792635404	1.209348546541654	0.0	6.004107045603322	1.296483406653771	3.131089063791128	0.6932141780853271	0.8668058881392846	1.1159580414111796	0.0	6.410336567805364
0.16998578165913678	3.523183298634959	0.6931979420420887	0.8668945516858783	1.1925467564509462	0.0	5.752610552441943	1.4213840778057392	2.980169442983774	0.6931880254011887	0.8667484613565298	1.1508790162893443	0.0	6.419180943415715
0.17804353839748507	3.5897237337552586	0.6931771917657538	0.8669826814106533	1.1836462901188776	0.0	5.8183961386209	1.4039452626154973	2.9851168118990383	0.6931900427891657	0.8666039430178128	1.1239565042349007	0.0	6.379622826209435
0.1802306699228811	3.5547002855238023	0.6931842762035328	0.8668750721019703	1.1998274289644681	0.0	5.8016333527617405	1.4949029042170598	2.9751566373384914	0.6931868883279654	0.8667482321078961	1.1087967139024	0.0	6.4456047644981975
0.1774350208240551	3.518233163016183	0.6932092184548849	0.8667909902530712	1.1733453017014723	0.0	5.735804547320355	1.5093690432035005	3.170519021841196	0.6931835137880765	0.8668859646870539	1.1417722041790301	0.0	6.688546107365535
0.18479874893859194	3.538828671633542	0.6931975647643372	0.8668771942893228	1.1678843278151292	0.0	5.758388980404361	1.3846294696514423	3.1351456275353065	0.6931894008929913	0.8668400003359868	1.1312565326690671	0.0	6.517871856689453
0.18416832043574408	3.549939207978301	0.6931973551655863	0.8668289734767034	1.1705061545738806	0.0	5.77144270676833	1.4085925909189076	3.050588240990272	0.6931957098153921	0.8666802828128521	1.1190419160402738	0.0	6.4449028602013225
0.18791276544005006	3.6055599673763736	0.6932069128686256	0.8668498285524138	1.1882582444411056	0.0	5.848580790090037	1.455090119288518	2.8672281411977916	0.6931863197913537	0.8667892217636108	1.13029386813824	0.0	6.319401520949143
0.18761332480462042	3.4936299586034085	0.6931983193198403	0.8668397285126068	1.1839568358201247	0.0	5.732039818396935	1.3852786284226637	2.9535545935997596	0.6932004598470834	0.8668655386337867	1.1335247883429893	0.0	6.339223421536959
0.19079295095506604	3.4925179533906037	0.6931807968642686	0.866797441964621	1.180370360154372	0.0	5.730478726900541	1.3552773549006536	3.1077087842501125	0.6931917117192194	0.8667325973510742	1.120358342390794	0.0	6.450077056884766
0.19442270090291788	3.512772025642814	0.6931958041348301	0.866819679082095	1.1888424799992487	0.0	5.762856871217162	1.263526623065655	2.9651898604172926	0.6932035226088303	0.8667139823620136	1.1123012616084174	0.0	6.207731687105619
0.19529398719033042	3.499697590922261	0.6931802938272665	0.8668525926359407	1.1888800400954027	0.0	5.750724079844716	1.3722507036649263	2.965747833251953	0.6931854394766	0.8667519917854896	1.0943490688617412	0.0	6.299099555382361
0.19978428672958207	3.5953849960159467	0.6931947980608258	0.8668062909618839	1.172257056603065	0.0	5.834232581840767	1.3277041361882136	3.016436356764573	0.6931798091301551	0.8668552682949946	1.0988788788135235	0.0	6.3098746079664965
0.20337479717128878	3.465926285628434	0.6931945465423248	0.8667651834068718	1.182956768916203	0.0	5.719022981413118	1.349984389085036	2.8989542447603664	0.6932082726405218	0.8667972454657922	1.0953976191007173	0.0	6.211133663470928
0.21139183935228284	3.3540430592966604	0.6931877136230469	0.8668280957819341	1.1711970549363355	0.0	5.603459871732271	1.3989142637986403	2.9612293243408203	0.6931959482339712	0.8667321617786701	1.1142099527212288	0.0	6.341086020836463
0.2043882149916429	3.5309189597328943	0.6931779882410071	0.8667490574029776	1.1637542577890247	0.0	5.7658104948945095	1.343211320730356	3.0945014220017653	0.6932113537421594	0.8667172835423396	1.1052296198331393	0.0	6.409659459040715
0.20476168066590697	3.710052029117123	0.6931895580920544	0.8667501053967319	1.160835735614483	0.0	5.942399496560569	1.284191791827862	3.129094050480769	0.693188740656926	0.8667878921215351	1.0891122487875131	0.0	6.36918566777156
0.21370610823998085	3.494977259373927	0.6931854918762878	0.8667292044712946	1.1957100794865534	0.0	5.771122691395519	1.2893401659451997	3.118043752817007	0.6931676864624023	0.8668561623646662	1.1208082602574274	0.0	6.395048141479492
0.22126266982529189	3.5156660813551683	0.6931854918762878	0.8667621835247501	1.187679569537823	0.0	5.791370559524704	1.3830159260676458	2.998859405517578	0.6931893275334284	0.8666600401584919	1.1437580512120173	0.0	6.392293196458083
0.22298576019622468	3.447715298160092	0.6931925343943166	0.8667135631645119	1.1787187429574817	0.0	5.716133243435031	1.3726219764122596	2.950391402611366	0.6931841923640325	0.8666987373278692	1.1014861840468186	0.0	6.291198143592248
0.22635837701650766	3.500919216281765	0.6931791200742616	0.8668261438935667	1.1613002336942233	0.0	5.7554040007538845	1.3133357121394231	3.057022975041316	0.6931838989257812	0.8667381680928744	1.1086834834172175	0.0	6.345780299260066
0.22969497167147124	3.4626326927771935	0.6931953430175781	0.8667229361586518	1.168126341012808	0.0	5.727177001617767	1.4001107582679162	3.0408970759465146	0.6931803776667669	0.8667053396885211	1.098409729737502	0.0	6.406122941237229
0.2319754401406089	3.5325089339371565	0.6931932051103193	0.8666907431005122	1.146045083266038	0.0	5.777220086736993	1.3919487733107347	2.90156496488131	0.6931900244492751	0.8666908970245948	1.1353086178119365	0.0	6.295513446514423
0.23184298159001948	3.528087783645798	0.6931914444808122	0.8667380993182843	1.167409662099985	0.0	5.794078575385796	1.267302733201247	2.871006965637207	0.6931892174940842	0.8666490591489352	1.0822193365830641	0.0	6.08717786348783
0.23741406660813552	3.5492235120836195	0.6931818029382727	0.866686747624324	1.157027185880221	0.0	5.8103514451247	1.3323988547691932	3.156386375427246	0.693175535935622	0.8667002732937152	1.1062004236074594	0.0	6.461685767540565
0.2494301743559785	3.6491731916155135	0.6931799165495149	0.8668406717069856	1.1750436636117787	0.0	5.940487704434237	1.3299733675443208	2.9278327501737156	0.6931956364558294	0.8666213200642512	1.1190185253436746	0.0	6.243446056659405
0.2543373527107658	3.433328775259165	0.6931965586903331	0.8667676789419991	1.1572828292846677	0.0	5.711716620476691	1.3642407930814302	2.8549008002647986	0.6932115188011756	0.8667706067745502	1.1098576398996207	0.0	6.1957699702336235
0.25228071212768555	3.534363044487251	0.6931802938272665	0.8667577295512944	1.1551743874183065	0.0	5.808575724507426	1.3205189338097205	2.940919362581693	0.6931790755345271	0.8666674907390888	1.100665866411649	0.0	6.228771943312425
0.25393358953706513	3.5075848338368174	0.693207038627876	0.8667415052979857	1.1593771127554087	0.0	5.787637228494162	1.3087251369769757	3.1786456474891076	0.6931941692645733	0.8666833776694077	1.1123322266798752	0.0	6.466386354886568
0.2554457764049153	3.50676521888146	0.6931925763140668	0.8667478129103944	1.1580007406381458	0.0	5.786959595732636	1.2802399121798003	3.0500755310058594	0.6931626613323505	0.8667579064002404	1.0815974675692044	0.0	6.278670971210186
0.26685581626472893	3.302072504064539	0.6931819706172734	0.8667671156453562	1.1662205476027268	0.0	5.601916009253198	1.3234107677753155	2.9603501833402195	0.6931954897367038	0.8667696897800152	1.0844903652484599	0.0	6.235020857590896
0.2618926488436185	3.441786378294557	0.693184318123283	0.8667672073448097	1.1440048217773438	0.0	5.714451171539642	1.3031120300292969	2.8246674904456506	0.6931838989257812	0.8666273722281823	1.1054315346937913	0.0	6.099838110116812
0.2649529687650911	3.482544951386504	0.6931932051103193	0.8667013147375086	1.1515910662137545	0.0	5.765790331494677	1.3330209438617413	2.9651293387779822	0.693182321695181	0.8666585041926458	1.079613058383648	0.0	6.2444221790020285
0.275012181355403	3.3522312876942393	0.6931832282097785	0.8667271346836299	1.1579235810499926	0.0	5.651894034920158	1.2433603726900542	3.1389649464533877	0.6931834771082952	0.8667356922076299	1.1043122474963847	0.0	6.353373307448167
0.27416319375509746	3.485949463896699	0.6931905222463084	0.8666822805509462	1.1498228073120116	0.0	5.776617490328276	1.2906546959510217	2.9037132996779222	0.6931810195629413	0.8667813356106098	1.1130144339341383	0.0	6.174163671640249
0.27277770933214124	3.54813477233216	0.6931875878637963	0.8666940246309552	1.1496917284451997	0.0	5.837298131251073	1.2849624707148626	3.031992325415978	0.6931738303257868	0.8667009151898898	1.0686831841102014	0.0	6.25233899630033
0.2803785853333526	3.4164713346041164	0.69319823548034	0.866734103842096	1.144054075387808	0.0	5.707638122223236	1.3414827493520884	2.926828384399414	0.6931711527017447	0.8668154707321754	1.1097394796518179	0.0	6.244866004356971
0.2974723931197282	3.3482355809473727	0.693180419586517	0.8667113623776279	1.149225748502291	0.0	5.661644946087848	1.2255099369929388	2.922307381263146	0.6931847609006442	0.8666446575751672	1.0656660666832556	0.0	6.080127716064453
0.29435681248759177	3.4393177242069455	0.6931939177460723	0.8666746760462667	1.1560143690842848	0.0	5.756363501915565	1.2441073931180513	3.0116519194382887	0.6931942059443548	0.8667479799343989	1.0714280348557692	0.0	6.193935247567984
0.287693175640735	3.525153107695527	0.6931889292958019	0.8666962581676442	1.1566130124605618	0.0	5.836155566540393	1.269948959350586	3.0236247136042667	0.6931697772099421	0.8667238859029917	1.1066381197709303	0.0	6.26693608210637
0.2802173069545201	3.5107132209526313	0.6931880070612981	0.8667269185349181	1.1305921701284556	0.0	5.78824955028492	1.2946456028864934	3.071038319514348	0.6931911065028264	0.866783490547767	1.0744249710669882	0.0	6.306892395019531
0.2927225710271479	3.448346651517428	0.6931807130247682	0.8667185673346887	1.1500784507164588	0.0	5.75786632495922	1.223500398489145	2.9099578123826246	0.6931767280285175	0.8666453682459317	1.0862921421344465	0.0	6.086395410391001
0.2946775876558744	3.3763172443096456	0.6931938758263221	0.8667195432788724	1.1517419374906097	0.0	5.689456268981263	1.2461905846228967	2.9204272490281324	0.6932143798241248	0.8666515808839065	1.077342414855957	0.0	6.110611988947942
0.30497750083168784	3.5275407309060567	0.693192869752318	0.8667325711512304	1.1454284667968748	0.0	5.844679277021807	1.242102256188026	2.928041311410757	0.6931940775651199	0.8666983246803284	1.1028969691349908	0.0	6.13973881648137
0.30308678385975596	3.4945604093782197	0.6931786589570098	0.8667240300021328	1.1443808482243465	0.0	5.808752164735899	1.2834246708796575	2.8842009764451246	0.6932005515465369	0.8668056359657874	1.0879643330207236	0.0	6.122395442082332
0.31489974849826685	3.403874994634272	0.6931903545673077	0.8666302214612017	1.1302815510676458	0.0	5.715686420817952	1.2571601134080153	2.9481202639066257	0.693176691348736	0.8665822102473333	1.0947927731734057	0.0	6.166655026949369
0.31827930827717205	3.4007057357620405	0.6931911091228108	0.866682332950634	1.1667119392981895	0.0	5.752379281180246	1.2223975841815655	2.847685227027306	0.6931736285869892	0.8668174881201524	1.0874962109785813	0.0	6.0243964562049275
0.32524473064548365	3.567331796164041	0.6931818029382727	0.8667372609232809	1.149836202768179	0.0	5.909150008316878	1.2514125383817232	2.997669953566331	0.6931780485006479	0.8668302572690524	1.093612480163574	0.0	6.209525181696965
0.3318378741924579	3.3940640963040867	0.6931821382962741	0.8666955638717819	1.137943825354943	0.0	5.730541229248047	1.275089483994704	2.8816140981820912	0.6931860446929932	0.8667176961898804	1.1005608265216533	0.0	6.123982209425706
0.33474039769434666	3.359661395733173	0.693176018012749	0.8667676396422334	1.1420072555541991	0.0	5.703176561292711	1.2270195667560284	2.8187810457669773	0.6931913999410776	0.8667837656461276	1.0856146078843336	0.0	5.998198729294997
0.3323560835240961	3.4234259049971025	0.6931932889498197	0.8667072097023765	1.1359018325805665	0.0	5.75839107639187	1.1810210301325872	2.8401499528151293	0.6931768930875338	0.8667363570286677	1.0456140518188475	0.0	5.933521417471079
0.33757371954865506	3.282396044049944	0.6931768144880023	0.8666805251614078	1.1425642893864556	0.0	5.629214653602014	1.1645234914926381	2.986014879666842	0.6931970119476318	0.8667298463674692	1.073086540515606	0.0	6.090354625995342
0.3405602476099035	3.463004940158718	0.6931889292958019	0.8666276473265427	1.129659051161546	0.0	5.799851847218943	1.1431132830106294	2.912808344914363	0.6931961866525503	0.866775420995859	1.0778180855971118	0.0	6.000515130849985
0.34085192523159824	3.302638504531357	0.6931884262587998	0.8666541877683702	1.14998412499061	0.0	5.6601288344833875	1.1592093247633715	2.852757380558894	0.6931793139531062	0.8666487611257113	1.060414123535156	0.0	5.939029693603516
0.34668210574558805	3.342353988479782	0.6931829766912775	0.8667383351168789	1.137225737938514	0.0	5.693000206580529	1.174284054682805	3.092404292179988	0.6931869066678561	0.8667841782936683	1.0818861154409554	0.0	6.215358880849985
0.34418017785627764	3.4120286794809194	0.6931954687768287	0.8666830665462619	1.1311563491821288	0.0	5.754048274113582	1.2189464202293983	3.002702126136193	0.6931907397050124	0.8666481421544001	1.0936612129211425	0.0	6.181957831749549
0.3435856012197641	3.3981544159270904	0.69318603683304	0.8667159735501467	1.1179960837730993	0.0	5.726452083378048	1.1756766392634466	2.935788814838116	0.6931777000427246	0.866730442413917	1.0908766159644494	0.0	6.069072283231295
0.3411012691455883	3.5389514545817953	0.6931876717032966	0.8666804269119933	1.103858654315655	0.0	5.8505918481847745	1.131590329683744	3.0521543942964993	0.6931868883279654	0.8665739802213815	1.082670153104342	0.0	6.1329887096698465
0.3464767906692002	3.555299234914256	0.6931832282097785	0.8666734119038005	1.1323720198411207	0.0	5.900821392352764	1.1228896287771373	2.8587689766517053	0.6931814780602088	0.866775237596952	1.0717706020061786	0.0	5.920204896193284
0.3619241085681286	3.229177412095961	0.6931827670925266	0.8666334309420742	1.1312220206627477	0.0	5.588956979604868	1.1126180795522838	3.1278795095590444	0.6931726198930007	0.8665997248429519	1.0635390795194186	0.0	6.170636397141677
0.3604891483600323	3.3082833761697286	0.6931929535918183	0.866705827660613	1.1402920796320986	0.0	5.675770518543956	1.1310246540949895	2.980184114896334	0.6931926287137545	0.8666469042117779	1.0614684765155498	0.0	6.0393242469200725
0.36519264912867283	3.312852461259444	0.693183857006031	0.8667631070692461	1.1314854841965896	0.0	5.6762936770260985	1.0939615689791167	2.839061443622296	0.6931834037487323	0.8666213429891146	1.075378469320444	0.0	5.875022594745342
0.37236970859569507	3.354536454756181	0.693180168068016	0.8667046290177566	1.1232874650221603	0.0	5.716898320795416	1.1231718063354492	2.8700463955218973	0.6932009183443509	0.8665660482186538	1.0767426527463473	0.0	5.93652710547814
0.3722059281317742	3.430675045474545	0.69318360548753	0.8666648052550934	1.1128113526564378	0.0	5.782356974842784	1.1435264440683217	2.9988456139197717	0.6931677598219651	0.8666705168210543	1.0581544949458195	0.0	6.067197212806115
0.3660088843041724	3.414327684339586	0.6931822221357744	0.8666956817710793	1.1026915770310621	0.0	5.749723832685869	1.0798829885629506	2.8046972568218527	0.6931816981388972	0.8666634330382714	1.0403022582714372	0.0	5.791545721200796
0.3681293791467017	3.385180190369323	0.6931828090122768	0.8666428694358239	1.1301651734572191	0.0	5.750117710658482	1.1264904462374175	2.8285572345440206	0.6931854211367093	0.8666079777937669	1.0901891194857083	0.0	5.911844987135667
0.38605363552386945	3.4186717442103793	0.693185785314539	0.8666680867855365	1.1152701451228213	0.0	5.786663516537174	1.1037728969867413	2.940250176649827	0.6931789838350736	0.866701236137977	1.0913328244135927	0.0	6.002057002140925
0.38551230483002713	3.352772681267707	0.6931914444808122	0.8667279861785553	1.1289748998788687	0.0	5.733987661508413	1.0848781145535982	2.912523709810697	0.6931767463684082	0.8666962385177612	1.062859902015099	0.0	5.92695793738732
0.3814235886374673	3.4353419712611606	0.6931841085245322	0.8666724752593826	1.1214499400212217	0.0	5.80488779256632	1.0761204132666955	2.998386162977952	0.6931669895465558	0.866736311178941	1.0624319113217866	0.0	6.0036750206580525
0.38646153041294645	3.5480511424305674	0.6931768564077524	0.8666544432168478	1.1316748545720026	0.0	5.932842045039921	1.108654755812425	2.924957275390625	0.6931819915771484	0.8666372757691604	1.0671419143676757	0.0	5.967391087458684
0.3952209451696375	3.4522826226202996	0.6931842342837826	0.8666662265966226	1.1277283595158503	0.0	5.8418980692769145	1.0285969147315392	3.157214091374324	0.693181899877695	0.8666943816038278	1.076376592195951	0.0	6.128881894625151
0.4032877932538043	3.3706919072748542	0.6931823898147751	0.8666117505712824	1.1234945443960334	0.0	5.764085916372446	1.0553929255558894	2.9352035522460938	0.6931805977454553	0.8666085738402146	1.0544628986945517	0.0	5.911668190589318
0.3973259087447282	3.390572726071536	0.6931802938272665	0.8666185166809585	1.1280207267174351	0.0	5.782537774725275	1.024075801555927	2.9545247738177958	0.693181037902832	0.8666202196708093	1.0671806848966159	0.0	5.912401346059946
0.3922297194763854	3.460202898297991	0.6931828090122768	0.8667215934166541	1.128806055509127	0.0	5.847960293947995	1.0348697442274828	2.8674530616173377	0.693193270609929	0.8666117833210871	1.0638330166156476	0.0	5.832767780010517
0.40533047980004616	3.3631037198580227	0.6931786170372596	0.8666379242152958	1.1342688487126276	0.0	5.769340976253971	1.0284801629873424	2.975080049954928	0.693171317760761	0.8666004355137165	1.07049199617826	0.0	5.940652553851788
0.41865784781319754	3.3522466722425523	0.6931902707278074	0.8666816648546156	1.136901518014761	0.0	5.774487715501052	1.0465013797466571	2.7878905076246996	0.6932245401235727	0.8666614385751578	1.0816683842585635	0.0	5.782721592829778
0.4180438492324326	3.3246377798227162	0.6931844438825335	0.8666479587554932	1.1288130099956806	0.0	5.738142579466432	1.0775191967303936	2.9693668072040262	0.6931898410503681	0.8666362670751718	1.085734591117272	0.0	5.999257014347957
0.42387832390083063	3.3148298997145433	0.6931875459440462	0.8667060307094029	1.1094944146963266	0.0	5.714908683693016	1.0683302512535682	2.9820773051335263	0.6931723081148587	0.8666976827841538	1.076200276154738	0.0	5.99330579317533
0.41065790889027354	3.321423582978301	0.6931841085245322	0.8666689710302667	1.1232935391939602	0.0	5.7220439701289925	0.9461385286771334	2.985811013441819	0.6931931789104755	0.866605112185845	1.045445027718177	0.0	5.843999862670898
0.4193652697971889	3.382819500598279	0.6931857014750387	0.8666849529350197	1.1348599213820236	0.0	5.8037294660295755	0.9740749872647799	2.9114307990440955	0.6931883921990027	0.8667147159576416	1.0606091059171237	0.0	5.8128293844369745
0.41904273399939906	3.3985243996421057	0.6931867075490428	0.8666596045860877	1.113310857919546	0.0	5.797537667410714	1.017012596130371	2.9440904764028697	0.6931730050307053	0.8666538733702439	1.0393377450796275	0.0	5.867094920231746
0.4384940430358216	3.2551609500423893	0.6932026789738581	0.8666101392808852	1.1150365829467772	0.0	5.675301604218536	1.0315778438861554	2.9407278207632213	0.6931783786186805	0.8666066940014179	1.045836558708778	0.0	5.884748899019682
0.44013621780898543	3.4251790727887834	0.6931906899253091	0.8665816011009636	1.1107315650353062	0.0	5.842628311324906	0.9554062623244065	2.971778576190655	0.6931881354405329	0.8665888126079853	1.0486592842982365	0.0	5.84243290240948
0.4221177101135254	3.3743721679016785	0.6931812999012706	0.8666166761419275	1.1199474334716797	0.0	5.783053890689389	0.9149256852956918	2.9219755026010366	0.6931846692011907	0.8666842717390794	1.0623378350184514	0.0	5.765922986544096
0.4294460893987299	3.4016127533965057	0.6931802519075163	0.8666205733687014	1.1134848814744216	0.0	5.8111641852410285	0.9874150569622333	3.092931160560021	0.6931716111990122	0.8666237959494958	1.0450818428626427	0.0	5.992051931527945
0.44237553418337644	3.3193948766687416	0.6931772756052541	0.8666304507098355	1.111731617267315	0.0	5.740132510007083	0.958949089050293	3.1566989605243387	0.6931757376744196	0.8666283350724441	1.0496455706082857	0.0	6.031922120314378
0.43735603185800404	3.2803311609959867	0.6931941692645733	0.8666474216586941	1.1287408535297099	0.0	5.713075407258757	0.9136987832876352	3.0245211674616885	0.693185934653649	0.8665455075410696	1.0766825455885667	0.0	5.88144771869366
0.44511326590737144	3.50436761877039	0.6931812160617703	0.8666027771247612	1.118198013305664	0.0	5.934281527341067	0.9083342918982873	2.9784606053278995	0.6931674847236047	0.8666278078005865	1.0568945554586557	0.0	5.81031740628756
0.4486862224536938	3.3141209109798893	0.6931856595552884	0.8666428039362143	1.1136697915884162	0.0	5.743119753324068	0.9240773274348333	2.9604647709773135	0.6931882271399865	0.8666109580260056	1.069118672150832	0.0	5.820271418644832
0.441398248567686	3.409987564925309	0.6931791200742616	0.8665652982481233	1.1009317104633038	0.0	5.818882743080894	0.954493155846229	2.800440494830792	0.6931951229388897	0.8665897066776569	1.0319280037513145	0.0	5.653451626117413
0.4451325909122006	3.2329197768326643	0.6931821802160242	0.8666391883577619	1.113933020371657	0.0	5.6586244604089755	0.9373729412372296	2.878517297598032	0.693163853425246	0.8666600860082186	1.0352946721590484	0.0	5.717845036433293
0.4648249437520792	3.3050506088759875	0.6931879232217978	0.8665925853855008	1.1325765756460335	0.0	5.769044561700507	0.9713357411898099	3.108246583205003	0.6931772782252386	0.8666543318675115	1.0635601337139422	0.0	6.009796582735502
0.4575342555622478	3.269845270848536	0.6931756826547476	0.8666458234682188	1.1156945742093598	0.0	5.709719982776013	0.9220220125638522	2.99138120504526	0.6931718862973727	0.8666672156407282	1.0628918170928956	0.0	5.842962265014648
0.4411190630315424	3.290061196128091	0.6931721613957331	0.8666283088726002	1.1017964289738582	0.0	5.699604872818831	0.9401063552269568	2.885677557725173	0.6931717028984656	0.86662246630742	1.03961532666133	0.0	5.732021771944487
0.45404882221431525	3.4474649114923164	0.69317626953125	0.8665801011599027	1.1124572900625376	0.0	5.880551222916488	0.9457204525287335	2.8263219686654897	0.6931727115924542	0.8665672403115493	1.0458500642042892	0.0	5.684459686279297
0.4631617252643292	3.3313515212509657	0.6931827251727765	0.8666106239779965	1.1196654393122747	0.0	5.780789260025863	0.9251688076899602	2.966466243450458	0.6932090062361497	0.8665905548976018	1.0411783951979414	0.0	5.799404144287109
0.46713966851706035	3.249242677793398	0.6931828509320269	0.866637701516623	1.1126713679387017	0.0	5.6956916222205525	0.8926316041212815	2.977037576528696	0.6931787087367132	0.8665712980123667	1.0555656506465032	0.0	5.791806147648738
0.4576818340427273	3.295687203878885	0.6931876717032966	0.8665922120377257	1.1206933828500598	0.0	5.740654578575721	0.8711662292480469	2.8518328299889197	0.6932059618142935	0.8665856948265662	1.0865781197181115	0.0	5.676163013164814
0.45638912326686987	3.3984607654613455	0.693181635259272	0.8665834743897993	1.0997346731332631	0.0	5.8211679982615046	0.8866241528437688	2.9545328433697042	0.6931832386897161	0.8665300791080182	1.047796370432927	0.0	5.75548348060021
0.4648958090897445	3.4317196856488237	0.6931854918762878	0.8666400595025702	1.099097046485314	0.0	5.862352559854696	0.8442467542795035	3.012988750751202	0.6931796440711389	0.8666413563948411	1.064205008286696	0.0	5.788081829364483
0.47636440822056364	3.3183104127317993	0.6931860787527901	0.866564250254369	1.0964952615591195	0.0	5.75773427774618	0.8207585261418269	3.0208315482506385	0.693181954897367	0.866671296266409	1.0337122183579663	0.0	5.741973730233999
0.4827872580224341	3.313192388513586	0.6931877555427971	0.8665754179378132	1.1119245822613055	0.0	5.774479541149768	0.8383599061232346	2.936719307532677	0.6931816981388972	0.8667005942418025	1.0665840295644906	0.0	5.708363753098708
0.48034647532871794	3.398869818383521	0.6931860787527901	0.8665980742527888	1.0968194227952222	0.0	5.842633844731928	0.9001435133127066	2.849590154794546	0.693174252143273	0.8666335390164301	1.0739349988790658	0.0	5.690302335298979
0.48829790786072447	3.3729312603290262	0.6931804615062672	0.866542786032289	1.114795948908879	0.0	5.8425679468846585	0.8935747880202073	2.899964846097506	0.6932281164022592	0.8665948647719163	1.0814615396352916	0.0	5.741596075204702
0.4855834049182934	3.350953133551629	0.6931803776667669	0.8665777890236823	1.1016103157630335	0.0	5.804724724738152	0.8910618928762583	2.887179888211764	0.6931856412153977	0.8665763873320359	1.0594450657184307	0.0	5.704263393695538
0.4833370407859048	3.2897370726197632	0.6931731255499871	0.8665719464585021	1.0958159960233247	0.0	5.735462021041703	0.8338324473454402	3.095941103421725	0.6931808178241436	0.8666416314932016	1.071801207615779	0.0	5.868216147789588
0.49193027517297766	3.3647693592113455	0.6931874621045458	0.8666175407367748	1.1126048161433293	0.0	5.835921989692436	0.8234658241271973	2.9039918459378757	0.6932062185727633	0.8665817288252023	1.0358676030085636	0.0	5.6299070211557245
0.4852875562814566	3.4086578704498627	0.6931812160617703	0.8665817583000267	1.0790999485896184	0.0	5.839627234490363	0.7889781731825608	3.210154019869291	0.6931741421039288	0.866590509047875	1.0648806425241324	0.0	5.9306033207820015
0.4930344990321568	3.222057174850296	0.6931885100983002	0.8666018863300701	1.1142009001511792	0.0	5.6958943880521336	0.8691539030808669	2.946340487553523	0.6931993227738601	0.8666128378648025	1.0618884049929105	0.0	5.743995666503906
0.5023605954516065	3.2774298112471025	0.693176521049751	0.8665502726376711	1.0983856201171875	0.0	5.7447264954284	0.8664654585031363	2.9026000683124247	0.6931827985323392	0.866621365913978	1.081064693744366	0.0	5.716751392071064
0.48619950996650446	3.376947801191728	0.6931912348820612	0.8665801797594342	1.0992928871741663	0.0	5.829020154345167	0.8282789083627554	2.8793091407189	0.6931825967935416	0.8665562134522659	1.0619324904221754	0.0	5.6360770005446215
0.4939907618931362	3.3315605331253217	0.6931834378085293	0.8665555060564817	1.0972605338463415	0.0	5.789367214663998	0.8147736329298753	2.8413154895489035	0.693176452930157	0.8666647397554837	1.0538616473858171	0.0	5.5766155536358175
0.4834624908782624	3.3242003053099243	0.6931841504442823	0.8665424781841237	1.1006387123694785	0.0	5.774843991457761	0.7902316496922419	3.0171962884756236	0.6931803409869854	0.866608229967264	1.0417635477506197	0.0	5.715799771822416
0.49494558376270337	3.347772493467226	0.6931862883515411	0.8665541764144059	1.0822758454542893	0.0	5.791548215425932	0.7594541036165677	2.936255088219276	0.6931747840001032	0.8665078649154077	1.0201869524442233	0.0	5.582404210017278
0.4919726822402451	3.301331572480254	0.6931837312467806	0.8665720709077604	1.1074885588425856	0.0	5.767364921150627	0.7432628778310922	3.0484531109149637	0.6931752058175894	0.8665796655874985	1.0198893693777231	0.0	5.678185096153846
0.48559525772765444	3.3850437625423893	0.693177485204005	0.8665755882367983	1.0882371609027568	0.0	5.82545169369205	0.7668364414801965	3.0602734639094424	0.6931834037487323	0.8665278324714074	1.0561233300429123	0.0	5.749760847825271
0.4883212414416638	3.4962594587724287	0.6931856595552884	0.8665718351091657	1.0907059596135065	0.0	5.941858438345102	0.7441076865563025	2.889139322134165	0.6931886672973633	0.8665561217528123	1.0449134863339937	0.0	5.544716614943284
0.4836641510764321	3.315957960191664	0.6931854080367874	0.8665691365252485	1.0979383908785305	0.0	5.7641294709928745	0.7828208483182467	3.02157475398137	0.6931716662186843	0.8665432838293222	1.0382631595318135	0.0	5.709201959463266
0.5121223847944658	3.263527126102657	0.6931802099877662	0.8665926508851104	1.091578777019794	0.0	5.73382086282248	0.7985100012559158	2.9555897345909705	0.6931741421039288	0.8667473151133611	1.038084969153771	0.0	5.658932172335112
0.5198445110530644	3.3242425604180976	0.693181383740771	0.8665650624495286	1.103551776592548	0.0	5.81420403784448	0.780799939082219	3.0857288654033956	0.6931741054241474	0.866541679088886	1.0284127748929537	0.0	5.761483119084285
0.5142979359888769	3.230528779082246	0.6931817610185225	0.8665795509631817	1.1045853688166691	0.0	5.715991470839951	0.7644410133361816	3.020511040320763	0.6931750040787917	0.8665192127227783	1.0319995109851543	0.0	5.6834707993727465
0.49216358478252703	3.32546141907409	0.6931800003890153	0.8665470762567206	1.0856982011061445	0.0	5.769870171180139	0.735220377261822	3.073664298424354	0.693163853425246	0.8666471793101385	1.0668949127197265	0.0	5.742426945612981
0.48992134974553037	3.36509524334918	0.6931764372102507	0.8665503446872418	1.1022575671856218	0.0	5.823824368990385	0.7417157980111929	2.893721580505371	0.6932009183443509	0.8665395700014554	1.0654936790466307	0.0	5.567470697256235
0.50651092843695	3.208824493072845	0.6931810064630194	0.8665571107969179	1.1150291736309343	0.0	5.696921631530091	0.7489361946399395	2.8239916287935696	0.6931912348820612	0.8665976845301114	1.0146329843080961	0.0	5.454158636239859
0.5081023698324686	3.308217268723708	0.6931874201847956	0.8665630581614735	1.0916742911705601	0.0	5.774556841169085	0.7464939264150766	2.9839278001051683	0.6931807994842529	0.8666013754331149	1.0407727424915019	0.0	5.637795961820162
0.5143930414220789	3.372929960816771	0.6931868752280435	0.8665283892180894	1.0744887278630182	0.0	5.828340215997382	0.7096509199876052	3.1209116715651293	0.6931813680208646	0.866534962103917	1.0300116612361025	0.0	5.727109175461989
0.5243473891373519	3.282995370718149	0.6931864141107915	0.866563700057648	1.091494765648475	0.0	5.765401316213084	0.7105501798483042	2.8964193050677958	0.6931796807509202	0.8665695557227502	1.036091290987455	0.0	5.509630496685322
0.5069905375386332	3.3579851506830574	0.6931808807037689	0.8665771602274297	1.0795452264639047	0.0	5.8110981197147575	0.7203048192537748	2.991090627817007	0.6931884838984563	0.8665745304181025	1.0458100869105411	0.0	5.6237801771897535
0.51510835479904	3.3075831486628604	0.6931846954010346	0.8665695033230625	1.1013035700871394	0.0	5.790564484648652	0.7280656374417819	2.8977252520047703	0.6931802309476413	0.8665925722855788	1.0333407402038572	0.0	5.525724411010742
0.4998908724103655	3.4702939043988237	0.6931859949132898	0.8665604381770878	1.0871009826660156	0.0	5.923846108572824	0.7277572338397686	2.802696521465595	0.6931860630328839	0.8666592607131371	1.0351877579322228	0.0	5.432301154503455
0.5216276829059308	3.3906007703844008	0.6931862045120407	0.8665784309198569	1.0932471642127402	0.0	5.872054047636933	0.7234047376192533	2.8755958263690653	0.6931719963367169	0.8665520640519949	1.026000375014085	0.0	5.4915529397817755
0.5330671792501932	3.259291470705808	0.6931888873760517	0.8665377229124636	1.0916941569401666	0.0	5.7505905235206685	0.7218336692223182	2.9613443521352916	0.6931959298940805	0.8665657043457031	1.0440733212691087	0.0	5.5938170506404
0.5176067457094298	3.3030828958029277	0.6931775690435054	0.8665752934885549	1.0983714323777418	0.0	5.785636440738217	0.7304162062131442	2.916100942171537	0.6931854394766	0.8665621051421533	1.036155814390916	0.0	5.549235123854417
0.5102808449294541	3.232258555653331	0.693179203913762	0.8665465260599996	1.085156440734863	0.0	5.694242288778116	0.6885762581458459	2.955134318425105	0.6931876769432654	0.866591059244596	1.0384645351996789	0.0	5.548766062809871
0.5166025895338792	3.4005002870664494	0.69318603683304	0.8665392032036414	1.0737908143263595	0.0	5.857432899894295	0.6663704101855938	3.266493797302246	0.6931632482088529	0.8665271218006427	1.0255293772770808	0.0	5.824920654296875
0.5184924576308702	3.29453374003316	0.6931810483827696	0.8665430218308836	1.1146683032696063	0.0	5.794237283559946	0.6750713678506705	3.306961279649001	0.6931925370143011	0.8665337012364314	1.011218969638531	0.0	5.85978522667518
0.5207451306856595	3.309090331360534	0.6931719098772321	0.8665614665209592	1.0858450816227838	0.0	5.782241737449562	0.6885659511272724	2.9525538224440355	0.6931708225837121	0.8665383779085599	1.0227765926947958	0.0	5.530434828538161
0.5052386116195511	3.546432537036938	0.6931758503337483	0.8665257626837426	1.0855732404268703	0.0	6.003770052731692	0.6570798066946176	3.1367843334491434	0.6931937291071966	0.866581522501432	1.0204475622910718	0.0	5.680893091055063
0.5244521570729686	3.3789889995868387	0.6931833120492789	0.8665286905162937	1.0863060437715968	0.0	5.856275956709307	0.7191022359407865	2.7617947505070615	0.6931841373443604	0.8665344577569228	1.034705847960252	0.0	5.382137151864859
0.5499053263402247	3.332835773845295	0.69317626953125	0.8665674335353977	1.0839902290931114	0.0	5.8332987774859415	0.7189595149113581	2.902835112351638	0.6931748940394475	0.866557932817019	1.0450201694781962	0.0	5.533372732309195
0.55145630469689	3.349375253195291	0.6931760599324991	0.8665447182707734	1.0886674147385818	0.0	5.856043679373605	0.7158842636988714	2.9087451788095326	0.6931931972503662	0.866523591371683	1.048518811739408	0.0	5.5396719712477465
0.5452872737423404	3.293133075420673	0.6931805453457676	0.8665806579065847	1.0924967985886793	0.0	5.797497759808551	0.681014611170842	3.272205352783203	0.6931808178241436	0.8665092633320735	1.0204971680274375	0.0	5.840226686917818
0.5243338385781089	3.4027083051073683	0.6931725805932349	0.8665507704347044	1.0950142346895657	0.0	5.888607067066235	0.6619316981388972	3.0747491396390476	0.6931823950547439	0.866517974780156	1.004983846957867	0.0	5.608182613666241
0.5229670870435107	3.4266526777665693	0.6931740477844909	0.8665590495853633	1.0734141716590295	0.0	5.889592935750772	0.6276430533482478	3.1205340165358324	0.6931932889498197	0.8665610735233014	1.0313661648676944	0.0	5.646104372464693
0.5141426075945844	3.4164256839961795	0.6931789104755108	0.8665140644534604	1.07317387507512	0.0	5.870256109552069	0.6297449332017165	2.9456523014948917	0.6931888140164889	0.8665663462418777	1.0469867596259483	0.0	5.48895028921274
0.5329159904312302	3.359021951864054	0.6931800003890153	0.8665215248589987	1.0809931094829852	0.0	5.839452596811148	0.6613882138178899	2.7624921065110426	0.6931745089017428	0.8665607525752141	1.0224715122809775	0.0	5.312912280742939
0.5533805784288344	3.31649897648738	0.6931912768018115	0.8665454846162063	1.0998354545006384	0.0	5.836260533594823	0.6726099527799166	2.8460184977604794	0.6931783786186805	0.8665923888866718	1.0650745208446795	0.0	5.450295668381911
0.557741872556917	3.1773031046102336	0.6931807549445184	0.8665667261396136	1.0904313600980318	0.0	5.692043052924858	0.6854386329650879	2.8859916100135217	0.6931801759279691	0.8665694181735699	1.0330297029935396	0.0	5.471029575054462
0.5355181222433573	3.3345892350752275	0.693187504024296	0.8665987423488072	1.096430264986478	0.0	5.833136296534276	0.6732318951533391	2.9917295896089993	0.6931711710416354	0.8666099493320172	1.0464262302105243	0.0	5.577997647798979
0.5314218500158289	3.2886898753407237	0.6931788266360105	0.8665385482075451	1.0740855437058667	0.0	5.760735857617724	0.6539236582242526	2.9154638143686147	0.6931753158569336	0.866545897263747	1.0502738585838904	0.0	5.486207228440505
0.5414644073654007	3.4670758090176426	0.6931719937167324	0.8665648659506997	1.0744497886070838	0.0	5.9495547367976265	0.6647835694826566	2.7953836000882664	0.6931924086350661	0.8665984410506028	1.035882623379047	0.0	5.3626484504112835
0.5380540313301506	3.3461878430712355	0.6931771917657538	0.8665480587508653	1.0836000589224009	0.0	5.834390032422411	0.6727049900935247	2.8615299371572642	0.6931724548339844	0.86665167258336	1.0571302340580866	0.0	5.458016909085787
0.5335766456939361	3.2806516794057994	0.6931775271237551	0.8665334785377586	1.0757860330434943	0.0	5.75654782305707	0.6581842715923603	2.8637459094707785	0.6931741787837102	0.8666220078101525	1.0443879787738506	0.0	5.432940263014573
0.5400712725880382	3.245259505051833	0.693176982167003	0.8665397272005186	1.0842474717360275	0.0	5.73611814897139	0.6348333358764648	3.0647963010347805	0.6931881904602051	0.8665757454358615	1.0102792593149037	0.0	5.576484680175781
0.5365925883198832	3.2798304295801852	0.693173083630237	0.8665620036177583	1.0824891897348254	0.0	5.765474172738882	0.5901464315561148	3.062922551081731	0.6932064936711237	0.8665412435164819	1.0698719758253832	0.0	5.589482234074519
0.5357759287069132	3.42199216570173	0.6931786170372596	0.8665221340053684	1.0808100333580601	0.0	5.905100225092291	0.6070013779860276	3.1833565051739035	0.6931903545673077	0.8665157510684087	1.021124634375939	0.0	5.677998322706956
0.5460539807330121	3.312453427157559	0.6931766887287517	0.8665670601876228	1.0795866306011492	0.0	5.804661090557392	0.622137033022367	3.1202669877272387	0.6931920051574707	0.8665829667678246	1.042845348211435	0.0	5.651832287128155
0.5491966729635721	3.191778371622274	0.693173335148738	0.8665650886493724	1.0805921701284555	0.0	5.68813235943134	0.6637650636526254	3.008705652677096	0.6931696304908166	0.8665153154960046	1.0285530933967002	0.0	5.567539215087891
0.5572431428091866	3.3220990778325676	0.6931681790194668	0.8665506001357194	1.062027520399827	0.0	5.807920225373992	0.6282189442561223	2.9928148709810696	0.6931822483356183	0.8665684324044448	1.0136254640725941	0.0	5.501227745643029
0.5407674810388586	3.35432622720907	0.693173586667239	0.8665578902422727	1.07795776954064	0.0	5.83960937667679	0.6061522043668307	3.026665834280161	0.6931757376744196	0.8665585976380569	1.027704070164607	0.0	5.527080976046049
0.5407197082435692	3.4236642187768287	0.6931781559200078	0.8665423602848262	1.0824389971219575	0.0	5.9133652068756435	0.5999205295856183	3.0005142505352316	0.6931965351104736	0.8666424567882831	1.0422686943641075	0.0	5.509346155019907
0.5524747921870306	3.286346184028374	0.6931852403577867	0.8665589709858318	1.0677713394165036	0.0	5.773151355785328	0.6233623944796048	3.284832294170673	0.6931597452897292	0.8665364063703097	0.9892218553102933	0.0	5.763952988844651
0.5505946861518608	3.2500719342912947	0.6931810903025197	0.8665370286166013	1.056204238304725	0.0	5.72340803879958	0.6010436094724215	3.2789977147028995	0.6931752975170429	0.8665180664796096	1.0342313326322115	0.0	5.780790769136869
0.5339691403147938	3.269523704444969	0.6931847373207847	0.8665329545408815	1.0609630878155047	0.0	5.73098880642063	0.6235913129953238	3.118202649630033	0.6931781952197735	0.866489249926347	0.998290230677678	0.0	5.606573545015776
0.5433797521905585	3.2246692783229953	0.6931800003890153	0.8665343562325278	1.0678799409132735	0.0	5.70246346442254	0.606105639384343	3.123766679030198	0.6931856595552884	0.8665498403402475	1.0266265832460844	0.0	5.6230489290677586
0.5409875125675411	3.4107703114603902	0.693179455432263	0.8665294961614923	1.0714656096238355	0.0	5.889752985356928	0.5713518766256479	3.0220267956073465	0.6931848892798791	0.8665622197664701	1.0140094206883357	0.0	5.4739503126878
0.5570168442778535	3.272686088478172	0.6931828928517771	0.8665248260393248	1.0540133256178634	0.0	5.750240996643737	0.6084647178649902	2.8176739032451925	0.6931724548339844	0.86652010679245	0.9979334904597355	0.0	5.290592487041767
0.5627663056929033	3.331517523461646	0.693181383740771	0.8665809395549061	1.071980652442345	0.0	5.832845331548334	0.5998495542086087	2.957059860229492	0.6931895476121169	0.8665318213976346	1.0032278757828932	0.0	5.426669047429011
0.5758266553773985	3.2579884371914707	0.6931823059752747	0.8665542943137032	1.0832794776329626	0.0	5.783648815783826	0.5820130201486441	3.0140154911921573	0.6931805427257831	0.8665811327787546	1.0020397773155798	0.0	5.464649200439453
0.5569005222110958	3.3713254823789494	0.693172832111736	0.8665702631185342	1.0720221886268027	0.0	5.866818396599738	0.5792533617753249	2.9046177497276893	0.6931811112623948	0.8666005730628967	1.0429249433370735	0.0	5.393396817720854
0.5572991842751974	3.342168535505022	0.6931842342837826	0.8665474627044175	1.0918489896334134	0.0	5.857864044524811	0.6046731472015381	2.911617499131423	0.6931957281552829	0.8665823936462402	1.006305716587947	0.0	5.389178642859826
0.5593278905847571	3.2618852971674324	0.6931752215374957	0.8665235356970148	1.0799176436204176	0.0	5.767654167426811	0.6298561829787034	2.8385174091045675	0.693167521403386	0.8666113706735464	0.9988114246955284	0.0	5.333796281080979
0.5697352021605104	3.5066524547534983	0.693176982167003	0.8665464147106632	1.0560058593749997	0.0	5.998939933357658	0.5966130036574143	2.9114643243642955	0.6931649904984695	0.8665413810656621	1.0224292755126951	0.0	5.3970477764423075
0.5606766166267815	3.337639902974223	0.6931817190987724	0.8665184398273845	1.0721056277935324	0.0	5.836940555782109	0.5607856236971341	2.885991536653959	0.6931821933159461	0.8665344806817862	1.049061136979323	0.0	5.362372765174279
0.5509102475512159	3.346595051524403	0.6931742573832418	0.8665681867809086	1.0932553658118613	0.0	5.857328813154619	0.5548781615037185	2.9585244839008036	0.693170272386991	0.8665243708170377	1.0145023712745078	0.0	5.394429426926833
0.5666191918509347	3.3019479604867787	0.693178952395261	0.8665869917188372	1.0635729716374323	0.0	5.798727182241587	0.5709371016575739	2.9865247286283054	0.6931898410503681	0.8665098593785212	1.023701205620399	0.0	5.447672917292668
0.566640256525396	3.4517940060122982	0.693184821160285	0.8665292341630537	1.0516573392427884	0.0	5.9366209009191495	0.580225944519043	2.8608480600210338	0.6931906480055589	0.8665205882145808	1.0284191938546987	0.0	5.3360137939453125
0.5664449838491586	3.412373804784083	0.6931739639449905	0.8665371727157425	1.0905689532940204	0.0	5.935924865387299	0.5898286012502817	2.8561859864455004	0.6931748940394475	0.8665757454358615	1.006398919912485	0.0	5.31898938692533
0.5577461064516843	3.211472437931941	0.6931787008767599	0.8665232867984981	1.0656284625713641	0.0	5.701370323097313	0.590887766617995	2.93865783397968	0.6931804877061111	0.8665172870342548	1.0300300964942344	0.0	5.426093028141902
0.567289011819022	3.379803877610427	0.6931747604202438	0.8665450916185484	1.0682151354276217	0.0	5.881853208437071	0.5887289047241211	2.957145544198843	0.6931783052591177	0.8665927556844858	1.0228424255664532	0.0	5.435309776893029
0.5849376563187484	3.413580297113775	0.6931819286975232	0.8665613027719351	1.0636154908400315	0.0	5.9286946307171835	0.5714660424452561	3.161608475905198	0.6931777183826153	0.8665319589468149	1.0250356050638052	0.0	5.624642005333533
0.5757984853052831	3.2211138966319326	0.6931731674697373	0.8665447313706953	1.069887190598708	0.0	5.733344402942029	0.5691508513230544	2.963894770695613	0.69316343160776	0.8665420917364267	1.0167217914874735	0.0	5.416309650127705
0.5604730857597603	3.269999074411916	0.6931763952905006	0.8665688745268099	1.0996497080876277	0.0	5.796690930376996	0.5519907657916729	3.1693217204167294	0.693169905589177	0.8665913801926833	1.0359192114609939	0.0	5.623823019174429
0.5796135336488157	3.2547442677256826	0.6931762276114998	0.8665424912840456	1.0817476125863883	0.0	5.782647772149725	0.5838235708383414	2.9434530551616964	0.6931738486656775	0.8665274198238666	0.9853073927072378	0.0	5.37911136333759
0.5758530386201628	3.333836691720145	0.6931774013645047	0.8665605429764632	1.058548061664288	0.0	5.834798288869334	0.5527042425595797	3.080407949594351	0.6931865398700421	0.8665370482664841	1.0127242931952845	0.0	5.5123737041766825
0.5367191650055267	3.3386837466732486	0.6931881328205486	0.8665547528109707	1.0674754509559041	0.0	5.809433234916939	0.5390432431147649	3.341816095205454	0.6931799008296087	0.8665775106503413	0.9840763128720796	0.0	5.731513096736028
0.5598113510634873	3.269416096446278	0.6931794135125129	0.8665255596349527	1.0584714889526368	0.0	5.754224588582804	0.5584065914154053	3.116159365727351	0.693169355392456	0.8665573826202979	1.0125903936532827	0.0	5.553713871882512
0.5633013169844072	3.2763626601669813	0.6931734609079885	0.8665469059577355	1.0652831297654373	0.0	5.77149405846229	0.5541419982910156	2.969622465280386	0.6931872367858887	0.8665652458484356	1.0198833869053767	0.0	5.410213030301607
0.5527453160547948	3.3815414093352936	0.6931819286975232	0.8665351356778827	1.0769810456496018	0.0	5.877802964095231	0.5537034731644851	3.057827729445237	0.6931671362656814	0.8666099951817439	1.0221593710092398	0.0	5.500300480769231
0.5618176565065489	3.387634067744999	0.6931740477844909	0.8665344348320594	1.0529369060809795	0.0	5.868923103416359	0.5530498761397141	2.81259456047645	0.6931874752044678	0.8664858799714309	1.077553573021522	0.0	5.309684166541467
0.5755182255755414	3.2823377755972056	0.6931723290747338	0.8665360788722615	1.0564149709848256	0.0	5.780807159759186	0.5426069222963773	3.0435179196871243	0.6931800108689529	0.8665408308689411	0.9870602827805738	0.0	5.4397257291353664
0.5720324411497011	3.17023191347227	0.6931742573832418	0.8665383582586771	1.0920248471773586	0.0	5.700827378493089	0.539744285436777	2.9060968252328725	0.6931911982022799	0.8664845044796283	1.0319419457362249	0.0	5.344267478355994
0.5741920209192968	3.446354415390518	0.6931778624817565	0.8665134618570517	1.08839357816256	0.0	5.975453303410457	0.5594416765066293	2.831764367910532	0.6931831653301532	0.8665113494946406	1.0157252605144793	0.0	5.273442928607647
0.5750758621718858	3.1427206102308336	0.6931798327100146	0.8665081825885144	1.0560619794405424	0.0	5.640366732419192	0.6063101291656494	3.0047782017634463	0.6931682916787955	0.8664972736285284	1.0052546501159667	0.0	5.482840171227088
0.5783727928832337	3.353467962244055	0.6931685982169685	0.8665415742895105	1.0565677349384015	0.0	5.8549501188508755	0.5610328821035532	2.9275974860558143	0.6931714094602145	0.8665268696271456	1.0033588482783389	0.0	5.358515812800481
0.5614216877863958	3.4297323122129337	0.6931752634572459	0.8665235749967806	1.0671139056865986	0.0	5.924791440858946	0.545038993542011	3.010965347290039	0.6931776633629432	0.8665348474796002	1.010703835120568	0.0	5.433243091289814
0.561071039556147	3.422891386262663	0.6931764791300009	0.8665260050322984	1.0766279073861926	0.0	5.927116394042969	0.5448734026688796	2.9639847095196066	0.6931845224820651	0.8665173787337083	1.017772601200984	0.0	5.3931481288029595
0.5571440078399994	3.303751935015668	0.693175766494248	0.8665421244862316	1.0545608080350435	0.0	5.781998686738067	0.5486209025749793	2.962164878845215	0.6931792589334341	0.866519075173598	1.0318928021651048	0.0	5.409197587233323
0.5530944499340686	3.484169174026657	0.6931759341732486	0.866515767443311	1.0738688395573543	0.0	5.977648347288698	0.5338831131274884	3.0287628907423754	0.6931689702547513	0.8665138941544753	1.0193583158346322	0.0	5.44851801945613
0.5703783297276759	3.2506356291718537	0.6931776948027558	0.8665128330607991	1.0547441922701322	0.0	5.742270962222592	0.5351320046644944	2.94900211921105	0.6931702540471003	0.8665134815069345	0.9958767010615422	0.0	5.346524458665114
0.5780828287313272	3.423375810895647	0.6931790362347613	0.866510632273915	1.0561907548170821	0.0	5.9241601294213595	0.5443300467271072	2.746995265667255	0.6931732251093938	0.866495783512409	1.0107103054340068	0.0	5.16853141784668
0.5721307744036664	3.2335144713684754	0.6931772756052541	0.8665159246423743	1.0431375210101788	0.0	5.715298621209113	0.5436094540816087	2.74003659761869	0.6931643852820764	0.866471162209144	1.0256747025709885	0.0	5.175791813777043
0.5682870057912973	3.400905483371609	0.6931750957782452	0.866544416972569	1.0661315477811375	0.0	5.9018685057923035	0.5551017247713529	2.785458564758301	0.6931749307192289	0.8665004143348107	1.0279729219583364	0.0	5.235033622154822
0.5778056658231295	3.1880364470429474	0.6931720775562328	0.8665303738562615	1.0621903639573316	0.0	5.694562807187929	0.529206422659067	2.904915662912222	0.693171134361854	0.8665169890110309	1.0380937502934382	0.0	5.338732499342698
0.5743461441207718	3.433705508053958	0.6931734609079885	0.8665022614238026	1.0567881217369666	0.0	5.931341904860276	0.5315217788402851	2.845774870652419	0.6931851276984582	0.8665030736189622	1.030828101818378	0.0	5.274627832266001
0.5759787245111151	3.4025116805191877	0.6931708618834779	0.8665346182309664	1.06508548443134	0.0	5.910110431713062	0.51895337838393	2.9250563108004055	0.6931738486656775	0.8664806072528546	1.0125546015225924	0.0	5.323045143714318
0.5905723204979529	3.247298838018061	0.693175053858495	0.8665410764924772	1.0633822514460636	0.0	5.767794305151636	0.5520761563227727	2.77926936516395	0.6931824317345252	0.8665226514522846	1.0090042994572566	0.0	5.206872499906099
0.5977116783896645	3.2362487918728	0.6931724548339844	0.8665493097934094	1.0830697719867413	0.0	5.783579438597291	0.5429106308863714	2.8025813469519982	0.6931751324580266	0.8665173328839816	1.0098143724294808	0.0	5.22182376568134
0.5645640446589544	3.2977085323124142	0.6931698138897235	0.8665243806419792	1.0570202900813175	0.0	5.785817324460208	0.5340349674224854	3.020970051105206	0.6931748206798847	0.8665357644741352	0.9966066140394945	0.0	5.418147307175857
0.5540576452737326	3.3061494512872383	0.6931731674697373	0.866528821515513	1.052604293823242	0.0	5.779340094262427	0.5088395338792068	3.0046795331514797	0.6931789838350736	0.8665385383826035	0.9996050908015324	0.0	5.379662733811599
0.5624941207550385	3.263578561636118	0.6931719098772321	0.8665380111107459	1.0668894841120793	0.0	5.7595002729814135	0.5233045724722055	2.8674097794752855	0.6931655590350811	0.8665565573252164	1.0365903524252085	0.0	5.293861389160156
0.5541883824945806	3.4417379190633586	0.6931742154634916	0.8665290376642248	1.0453841062692495	0.0	5.907839471167261	0.5232200622558594	2.9817098470834584	0.6931721063760611	0.8665349391790537	0.995048449589656	0.0	5.366513178898738
0.5786141510848161	3.2019491300478085	0.6931768144880023	0.8665446003714761	1.0568076207087589	0.0	5.703915313049987	0.5147856382223276	2.8544736275306115	0.6931736469268799	0.866512289414039	1.0067944049835205	0.0	5.24256603534405
0.5731753359784136	3.2732935475779104	0.6931751796177456	0.866543519627917	1.062247188274677	0.0	5.775259709620213	0.5287246704101562	2.9172437374408426	0.6931602771465595	0.8665525913238525	1.0314851467426005	0.0	5.344005878155048
0.5833498147817758	3.262133524968074	0.6931773175250043	0.866526614178668	1.0415495505699743	0.0	5.75355944790683	0.535629914357112	2.9725523728590746	0.6931822116558368	0.8665059163020208	0.9903051963219275	0.0	5.364993462195764
0.5710655097123031	3.1586519597650886	0.6931741735437414	0.8665021173246614	1.0364969326899602	0.0	5.632716545691857	0.5126836116497333	2.823084464439979	0.6931832020099347	0.8665036467405466	1.0273399866544284	0.0	5.229611470149114
0.5610850512326419	3.2469467330764936	0.6931692270132211	0.8665465522598435	1.0609576298640324	0.0	5.7355360094007555	0.5044330817002517	2.92387448824369	0.6931825784536508	0.8665560988279489	0.9851679728581355	0.0	5.28003164438101
0.5665379356551956	3.205278836763822	0.6931743412227421	0.8665749987403115	1.0788637161254884	0.0	5.717255435147128	0.4719501825479361	2.8900578572199893	0.6931710243225098	0.8665144443511963	0.9968810888437123	0.0	5.225403565626878
0.5724697741833362	3.2680420927949005	0.6931771079262534	0.8665238238952973	1.0411444150484526	0.0	5.748180095966045	0.5158350284282978	3.1838229252741885	0.6931768564077524	0.866543146280142	0.9856447990124042	0.0	5.551845843975361
0.5669988171084896	3.3853951758080787	0.6931793715927627	0.8665258871330009	1.0375778198242187	0.0	5.856497796027215	0.5002754101386437	2.8942862290602465	0.6931802676274226	0.8665507802596459	1.012881300999568	0.0	5.2739937122051535
0.5705227956667052	3.2144310500595594	0.6931795811915136	0.8665120077657176	1.071933394211989	0.0	5.723399319491544	0.513826480278602	2.9159438059880185	0.6931707308842585	0.8665118079919082	0.9986558033869817	0.0	5.29493786738469
0.5741313263610169	3.337100311950013	0.6931802099877662	0.8665118505666544	1.0352371509258562	0.0	5.812980568015968	0.5073906274942251	2.95889164851262	0.6931633399083064	0.8664994285656855	0.9681871487544134	0.0	5.300968757042518
0.5870754168583796	3.3242025689764336	0.693178952395261	0.8665318344975566	1.043426381624662	0.0	5.821236243614783	0.4941266500032865	2.9425348868736854	0.6931996895716741	0.8665143297268794	1.0225330316103423	0.0	5.325708976158729
0.5428649619385436	3.275387774456988	0.693173083630237	0.8664996807391827	1.0423454724825345	0.0	5.727097857129443	0.49530572157639724	3.135168735797589	0.6931730967301589	0.8665313629003671	1.0200630408066969	0.0	5.517068716195913
0.5608089048783857	3.298975619640979	0.6931779882410071	0.8665442925233108	1.0637238429142877	0.0	5.790052644499055	0.49977638171269345	3.0366962139423075	0.6931872001061072	0.8665209550123948	0.9889196249154898	0.0	5.391912900484526
0.5804916580954751	3.4601063151935953	0.6931689754947201	0.8665451374682751	1.0475673528817984	0.0	5.954710488790994	0.5059672685769888	2.980590453514686	0.693209354694073	0.8665154988949115	0.9929204353919396	0.0	5.345993922306941
0.5785532416878166	3.385536110008156	0.6931679275009658	0.866548287999499	1.0676959698016826	0.0	5.898333580939324	0.5070415643545297	2.831109193655161	0.6931658891531137	0.8665690972254827	0.9989813217749961	0.0	5.203701312725361
0.5708279085683299	3.2654669206221025	0.6931808387840187	0.8665374347141811	1.0600490716787485	0.0	5.762881436190763	0.49955912736745983	3.011229001558744	0.6931682733389047	0.8665071771695063	0.9989642730126014	0.0	5.37625973041241
0.5719809479765839	3.257357209593385	0.6931796650310139	0.8665303738562615	1.0503982837383563	0.0	5.746266920487959	0.5121084726773776	3.0598009549654446	0.6931665127093976	0.8664834957856399	1.013032916875986	0.0	5.45142569908729
0.5659040828327556	3.247089092548077	0.6931758503337483	0.8665169726361285	1.0562495011549728	0.0	5.735759525508671	0.5072552240811862	3.168961084806002	0.6931739220252404	0.866530927327963	1.0008626167590802	0.0	5.543609619140625
0.5685482758742112	3.3203289325420675	0.6931717421982314	0.8665182433285556	1.0518696858332708	0.0	5.807265145438058	0.49647329403803897	2.9022149306077223	0.6931740320645846	0.8664984886462872	0.9806977051955003	0.0	5.245884235088642
0.5644256466037625	3.2093055222060656	0.6931705684452266	0.8664912509394216	1.0621765576876128	0.0	5.702399033766526	0.49692025551429164	2.8068150006807766	0.6931674113640418	0.866536429295173	0.9975567487569955	0.0	5.167828486515925
0.5664690353058197	3.2223598773662863	0.6931748442597442	0.8665141037532261	1.0485584259033203	0.0	5.70390139569293	0.5070356405698336	2.9878081541794996	0.6931781402001014	0.8665552047582773	1.008452114692101	0.0	5.36985103900616
0.5753585060874185	3.2485756088089155	0.6931705684452266	0.8665244723414327	1.0519940302922173	0.0	5.742452558580336	0.5046283831963172	2.764099194453313	0.6931724181542029	0.8665378964864291	1.0136482385488657	0.0	5.148913603562575
0.5730261173877087	3.2730997106531166	0.6931740477844909	0.8665300725580571	1.034677446805514	0.0	5.747333317012577	0.4965517337505634	3.117757357083834	0.693165815793551	0.8664921155342689	1.0001916298499474	0.0	5.480992830716646
0.5722375492473225	3.3687747494205014	0.6931695623712225	0.866524976688427	1.0664771153376653	0.0	5.874014550512964	0.5289711218613845	2.9345855712890625	0.693165815793551	0.8664696720930246	1.00780585362361	0.0	5.33783193734976
0.5949318382766221	3.1570428072751224	0.6931683047787174	0.8665085886860941	1.0501510913555436	0.0	5.668634309873476	0.5195743854229267	2.92969718346229	0.6931657974536602	0.8664757471818191	1.0266441712012657	0.0	5.342391380896935
0.567997659955706	3.3904844430776744	0.6931723290747338	0.8665319982465807	1.0540024243868313	0.0	5.879016582782452	0.4810771575340858	3.0225755984966574	0.6931668061476487	0.8664953937897315	1.0056976098280686	0.0	5.375845689039964
0.5640440353980432	3.173700437440977	0.6931784493582589	0.8665322798949021	1.0597307351919323	0.0	5.664007543207525	0.47693424958449143	2.845385331373948	0.6931701623476468	0.866519923393543	1.0139680312230037	0.0	5.2028074998122
0.5598745608067774	3.27409920325646	0.693173586667239	0.8665375133137126	1.0524877401498647	0.0	5.752999064686534	0.4798837991861197	3.0476976541372447	0.6931741421039288	0.8665054807296166	1.0052822002997763	0.0	5.399369166447566
0.5646042561793065	3.291058760422927	0.6931825155740255	0.866528448167738	1.049031844505897	0.0	5.771223382635431	0.49234461784362793	3.0183434119591346	0.6931795340317947	0.8664963337091299	0.9972731590270996	0.0	5.3744575793926535
0.5462802740243765	3.5325804909506995	0.693167717902215	0.8665236208465074	1.0565728114201471	0.0	6.001957275055267	0.491104034277109	2.922780257004958	0.693171317760761	0.8665075898170471	0.9902052145737869	0.0	5.2705973111666164
0.580706040937822	3.193800831889058	0.6931704846057263	0.8665177520814833	1.0319020931537333	0.0	5.672926766531808	0.49913670466496396	2.9085332430326023	0.6931674297039325	0.8665015835028428	1.0282524035527154	0.0	5.302423770611103
0.5787020253611135	3.2313746358012105	0.6931681790194668	0.8665298367594625	1.063964506296011	0.0	5.740570906754378	0.5188439992757944	3.009782204261193	0.6931759760929987	0.8665411059673016	1.009903621673584	0.0	5.40507096510667
0.5780723697536594	3.303146739582439	0.6931663345504593	0.866530832353529	1.046020170358511	0.0	5.793770004104782	0.4842576246995192	2.831923558161809	0.6931701806875376	0.8665118767664983	0.9748873123755821	0.0	5.15758044903095
0.5765254733326671	3.157147459931426	0.6931678017417153	0.866529928458916	1.062262285672701	0.0	5.662465105999957	0.5019960220043476	3.147542586693397	0.6931673930241511	0.866502569271968	0.9968254492833063	0.0	5.512866973876953
0.5689566318805401	3.4214165656121223	0.6931725805932349	0.8665002898855524	1.0372216884906476	0.0	5.894095284598214	0.508525720009437	2.9177591617290792	0.6931848526000977	0.8665186625260574	1.0064005374908445	0.0	5.2992041661189155
0.5730435298039362	3.217556963910113	0.6931681370997167	0.8665211777110676	1.0583893115703875	0.0	5.715511028583233	0.5194091246678278	2.788164872389573	0.6931706942044772	0.8665095155055706	1.0128513116102953	0.0	5.186935131366436
0.5609959298437768	3.253554731934935	0.6931708199637276	0.8665287363660205	1.0702774194570686	0.0	5.7513568584735575	0.5163155702444223	3.1055594957791843	0.6931886672973633	0.8665363834454463	0.9980488263643703	0.0	5.486460172213041
0.5876117800618266	3.475174327473064	0.6931773175250043	0.8665284809175429	1.0651167502770056	0.0	5.994431296547691	0.47640228271484375	2.9334270037137546	0.6931968468886155	0.8665097447542044	0.9965017025287335	0.0	5.272840646597055
0.5864668940449809	3.2416897868062113	0.693175766494248	0.866543499978034	1.0381489386925329	0.0	5.7328491630135	0.47576141357421875	3.0476225339449368	0.6931673196645883	0.8664981218484732	0.9937347192030687	0.0	5.383616814246545
0.5787860849401453	3.0937629532028033	0.6931766468090016	0.8665097807789897	1.0662672629723184	0.0	5.605325887491415	0.47015824684729945	2.9166993361253004	0.6931694470919095	0.8664985803457407	0.9878665814032921	0.0	5.241222528310923
0.56170074232332	3.1895371740990943	0.6931769402472527	0.8665261425814785	1.0569145349355842	0.0	5.674678383292733	0.4727020263671875	2.898781556349534	0.6931705658252423	0.8665518577282245	0.9893979916205773	0.0	5.227433278010442
0.5712123179173731	3.2021822248186385	0.6931714906797304	0.8665309895525922	1.0622758425199068	0.0	5.702201675582718	0.49020904761094314	2.839277854332557	0.6931835688077487	0.8664853985493	1.0023785701164831	0.0	5.198351053091196
0.5616095406668526	3.3205826727898566	0.6931705684452266	0.8665135339066222	1.038283817584698	0.0	5.78698961027376	0.4874109488267165	2.7774799787081204	0.6931854761563815	0.8665574284700247	0.9916996002197265	0.0	5.123147964477539
0.5590890790079976	3.123820294390668	0.693181635259272	0.8665316117988838	1.0480114570030798	0.0	5.597452520014166	0.47333427575918346	2.8832226533156176	0.6931659991924579	0.8664944538703332	1.0022794870229867	0.0	5.225330939659705
0.5547938032464667	3.2502187372563958	0.6931662507109589	0.8665172608344109	1.0531700427715593	0.0	5.724700005499871	0.4628882958338811	3.028008901155912	0.6931776083432711	0.8664880807583148	1.0142039152292104	0.0	5.371589220487154
0.5649920033884572	3.2552870027311553	0.693170652284727	0.8665322274952144	1.0429421204787035	0.0	5.729753305623819	0.4783983780787541	2.942625339214618	0.6931697588700515	0.8664829914386456	0.9900549338414119	0.0	5.277561481182392
0.5753721614460369	3.1626177358103322	0.693172832111736	0.8665190162239494	1.0506122369032638	0.0	5.655121059208126	0.48732827259944034	2.9019634540264425	0.693175169137808	0.8665275115233201	1.0260402496044452	0.0	5.281859764685998
0.5673776249309163	3.105369903229095	0.6931698138897235	0.8665012003301265	1.059028097299429	0.0	5.598276788061792	0.48221507439246547	2.8378113966721754	0.6931707492241492	0.8665076127419105	1.0105659558222844	0.0	5.197099832388071
0.5654376470125638	3.200169427054269	0.6931727482722356	0.8665258150834304	1.0620335065401518	0.0	5.694166414030305	0.4777249006124643	2.892245659461388	0.6931763979104849	0.8664768017255343	0.9815022835364708	0.0	5.2179496471698465
0.5655057299268115	3.318373208517557	0.6931727482722356	0.8665201690170791	1.0425272428072416	0.0	5.7929262433733255	0.4762725279881404	2.834668526282677	0.6931687868558444	0.8664858341217041	0.9900160349332369	0.0	5.167442761934721
0.5710537459824111	3.141860689435686	0.6931710714822287	0.8665187804253547	1.036957315298227	0.0	5.6163903540307345	0.4741934079390306	2.9350467095008264	0.6931624412536621	0.8664911526900071	0.9745815900655893	0.0	5.250313098614033
0.5596549537155654	3.2734005058204736	0.6931700654082246	0.8665364194702316	1.0584256245539738	0.0	5.758017403738839	0.4837561570681058	2.7771464127760668	0.6931710976820725	0.8664922989331759	0.9965905409592849	0.0	5.123985290527344
0.5656513696188455	3.26619628235534	0.6931668795072116	0.8665066367977268	1.0420396951528694	0.0	5.7403939215691535	0.464111328125	3.057816432072566	0.6931849442995511	0.8664819139700669	1.0131362108083872	0.0	5.401545597956731
0.5653161583365974	3.1743086930159685	0.6931678436614654	0.8665134094573639	1.0461330120380108	0.0	5.6522713126717035	0.4748897919288048	3.030156062199519	0.6931695021115817	0.8665118996913617	0.9922473173875074	0.0	5.363805183997521
0.557311665880811	3.2823607057005493	0.6931658734332075	0.8665331117399446	1.0250233870286207	0.0	5.731228922749613	0.46381284640385556	2.8839923418485203	0.6931665860689603	0.8664887455793527	0.9812363844651443	0.0	5.195530231182392
0.5662589439978967	3.182301783299708	0.6931689754947201	0.8665329610908424	1.049879264831543	0.0	5.664972996973729	0.471087804207435	2.7777891892653246	0.693172968350924	0.8665152008716877	0.9888511217557466	0.0	5.104243351862981
0.5758138803335336	3.190646077250386	0.6931675502232143	0.8665334916376806	1.0484479610736552	0.0	5.681441296587933	0.492338070502648	3.039481236384465	0.6931659625126765	0.8665082087883582	0.9954504306499774	0.0	5.393777700570913
0.5764313687335004	3.2568424350612766	0.6931703588464758	0.8665206406142686	1.033799831683819	0.0	5.733594286572802	0.481308075097891	3.0164224184476414	0.6931701623476468	0.8665098823033847	1.0176115366128775	0.0	5.381851783165565
0.564962523324149	3.1609220190362617	0.6931719517969823	0.8664991043426178	1.0540357149564301	0.0	5.646419357467484	0.47253119028531587	3.0393641545222354	0.6931736652667706	0.8665092862569369	0.9857898675478421	0.0	5.364194136399489
0.5633332126743191	3.284049023638715	0.6931685143774682	0.866528264768831	1.0370883501493013	0.0	5.75099869612809	0.46744773938105655	3.0254990504338193	0.6931761594919058	0.8665274656735934	1.0145962678469145	0.0	5.3740703876201925
0.5653796195983887	3.1659405048076925	0.6931728740314861	0.8665278521212902	1.0488959972675027	0.0	5.646744067852314	0.46241087179917556	2.984881254342886	0.6931723631345309	0.8665098593785212	0.9932543754577635	0.0	5.307056427001953
0.5620762751652644	3.124402182442801	0.6931763533707503	0.8665131212590815	1.0534940279447114	0.0	5.606485597379915	0.46555885901817906	2.9321312537560096	0.693156205690824	0.8664915653375479	0.9919009502117451	0.0	5.2560828282282905
0.5696868791684999	3.313201191661122	0.6931713230007297	0.8665048355584616	1.0361347491924577	0.0	5.785527658986521	0.4734052878159743	2.915810438302847	0.6931717579181378	0.8664961961599497	0.9768225779900184	0.0	5.23253426185021
0.5848950344127614	3.3137569217891483	0.6931739639449905	0.8665096890795362	1.0387147463285005	0.0	5.803876478593428	0.45868244537940395	3.3035459518432617	0.6931812763214111	0.8665490608948928	0.9834800426776591	0.0	5.6122577373798075
0.5658027365967467	3.2335514026683767	0.6931801261482659	0.8665127020615798	1.0505391487708458	0.0	5.7164059314098985	0.4814607363480788	3.0104959928072414	0.6931650455181415	0.8665359020233154	1.0115538340348462	0.0	5.370046762319712
0.5522634380466336	3.052448209825453	0.6931672148652129	0.8665049076080322	1.044839726961576	0.0	5.516056144630516	0.48431737606342024	2.8196130899282603	0.6931785986973689	0.8665769833784837	1.0167073616614708	0.0	5.187214631300706
0.5686605998447963	3.24869881095467	0.6931713230007297	0.8665021566244272	1.0408246773939864	0.0	5.724686423500816	0.5022220244774451	2.6785625311044545	0.6931622945345365	0.8664828080397385	1.0074289321899412	0.0	5.054696303147536
0.5678105773506584	3.4369808448539985	0.6931683886182177	0.8664955739136581	1.0303817455585187	0.0	5.9016688001024855	0.47922028028048	2.84627628326416	0.6931704741257888	0.8665020649249737	1.0071741250845103	0.0	5.199172826913687
0.5606067154433702	3.182873317173549	0.6931726644327353	0.8665298498593844	1.0417075377244214	0.0	5.651717301253434	0.4637750478891226	3.092053633469802	0.6931685851170466	0.8664979842992929	0.9880564029400165	0.0	5.410383077768179
0.5560783920707283	3.1789952372456645	0.6931667956677112	0.866520548914815	1.0569954358614406	0.0	5.6585896250965835	0.4517576511089618	3.096268580510066	0.6931620744558481	0.8665192127227783	1.0233455694638764	0.0	5.437890859750601
0.569140151306823	3.1966087844345594	0.6931722452352335	0.8665135339066222	1.0374280782846301	0.0	5.669690436059302	0.4589390204502986	3.02348202925462	0.6931684567378118	0.8664772372979385	0.9892290445474476	0.0	5.338127576387846
0.5648266299740299	3.3462381886911916	0.6931700654082246	0.8665172804842939	1.055159568786621	0.0	5.832741496327159	0.4761887513674222	2.7159799429086537	0.6931827618525579	0.8664884704809922	1.0044028025407057	0.0	5.063059880183293
0.5701786607176393	3.135370065877726	0.6931675083034641	0.8665098200787554	1.0431842217078575	0.0	5.615242591271033	0.47094990656926083	3.010502741887019	0.6931648254394531	0.8665088506845328	1.0220237511854906	0.0	5.36998543372521
0.5751244314424284	3.153310084080958	0.6931698138897235	0.8665055626041287	1.0498712686391976	0.0	5.644811315850897	0.47560455248906064	2.9563016157883863	0.6931820099170392	0.8665300791080182	0.9989048847785362	0.0	5.2973408332237835
0.5728055566221804	3.2058524666251715	0.6931662087912088	0.8665065057985075	1.0297003966111402	0.0	5.674864758501996	0.46481800079345703	3.099421794597919	0.6931700889880841	0.8665011479304388	0.9829473458803617	0.0	5.413688366229717
0.5580806732177734	3.1847719045785756	0.6931727482722356	0.8665192127227783	1.049822264451247	0.0	5.659194107894059	0.4645534845498892	2.97851012303279	0.6931788004361666	0.8665194648962754	0.9965560326209435	0.0	5.306139139028696
0.5593767847333636	3.2143108661358175	0.6931721613957331	0.8665043705112332	1.0434291692880482	0.0	5.683621207436363	0.4572280737069937	2.8741913575392504	0.6931701440077561	0.866464009651771	0.9932767134446364	0.0	5.191160202026367
0.5580417612096765	3.1661418034480167	0.6931661249517085	0.8665084969866407	1.0596220309917743	0.0	5.650314121455937	0.4514464231637808	3.0876746544471154	0.6931660358722394	0.8665077961408175	0.9429892576657809	0.0	5.348617847149189
0.5709951998113276	3.2242086012284834	0.6931670891059624	0.8665065188984294	1.0353637255155121	0.0	5.697074009821965	0.4875180537884052	2.94446167579064	0.6931655773749719	0.8664925052569463	1.000641290958111	0.0	5.299113493699294
0.5727938400520073	3.2842940445784685	0.6931695623712225	0.8665184529273064	1.0398422241210936	0.0	5.763448526571085	0.4568504186776968	3.0063313704270582	0.6931753158569336	0.8665038301394536	1.0167346294109636	0.0	5.346420434805063
0.5573676706670405	3.0753319708855598	0.693172832111736	0.8665090078835959	1.0348544194148135	0.0	5.534063066755023	0.4496609981243427	2.994555399968074	0.69316893357497	0.8665158656927255	1.008849730858436	0.0	5.3195821321927586
0.5594930020007458	3.114886482993325	0.6931719517969823	0.8664837774339613	1.0534359858586237	0.0	5.594299190647	0.46192389268141526	2.8301043143639197	0.6931673563443698	0.8665022941736075	1.0073557303502008	0.0	5.165885925292969
0.5519835136748932	3.2684692969689	0.6931646996802026	0.8665191799729735	1.02979982816256	0.0	5.716771806989398	0.4560238764836238	2.923340137188251	0.6931819732372577	0.866499451490549	0.9991189443148099	0.0	5.244982499342698
0.5547529786497682	3.1466834099738152	0.6931743831424922	0.8665011544803997	1.047663292518029	0.0	5.615601005135002	0.458561347081111	3.0052612011249247	0.6931712627410889	0.8664867969659659	0.9661495648897611	0.0	5.296458904559795
0.5608633586338588	3.15240717458201	0.6931758503337483	0.8665104947247348	1.0457315885103664	0.0	5.6255126785446	0.4529305054591252	2.925665488609901	0.6931635233072134	0.8664904190943792	0.9690313706031213	0.0	5.214117783766526
0.5729751272515936	3.1975550808749356	0.6931678855812157	0.866516887486636	1.0283697128295899	0.0	5.665416717529297	0.46370073465200573	2.759198262141301	0.693164953818688	0.8664886309550359	1.0024000094487115	0.0	5.091787484975962
0.5592987615983565	3.293496855012663	0.6931654123159555	0.8664876026111644	1.0384510333721453	0.0	5.75773440350543	0.45366408274723935	2.880014492915227	0.6931731884296124	0.8664919321353619	0.9959891612713154	0.0	5.19615965623122
0.5524801107553335	3.080028303376921	0.6931692270132211	0.8665043181115455	1.0517519584068884	0.0	5.550764649778932	0.44314056176405686	2.9380209262554464	0.6931555821345403	0.8665079566148611	0.9880267216609074	0.0	5.235696059006911
0.5497731009682456	3.141107747842977	0.6931729159512363	0.8665228283012306	1.0537506396953875	0.0	5.611154367635538	0.4601626396179199	2.96990966796875	0.6931703457465539	0.8664741195165194	0.9618227738600509	0.0	5.25836915236253
0.5526835577828544	3.2056951208429023	0.6931705265254765	0.8664999623875042	1.0285745327289286	0.0	5.653453156188294	0.47173866858849156	2.8808753673846903	0.6931636516864483	0.866487599336184	0.9729101437788743	0.0	5.192011906550481
0.5715343506781609	3.1481920808226196	0.6931671729454627	0.8665130623094328	1.0462664677546574	0.0	5.632506066626245	0.4617883608891414	2.924603682297927	0.6931649721585788	0.8664905566435593	0.9831750392913818	0.0	5.236057721651518
0.5645413031944861	3.2218861003498453	0.6931734189882384	0.866498888193906	1.0426158171433668	0.0	5.695542220230941	0.4588481279519888	2.994757578923152	0.6931745455815241	0.8665081858634949	1.0129367608290452	0.0	5.333050654484675
0.5563482242626149	3.169124477512234	0.6931675502232143	0.8665030146693136	1.0457492975088265	0.0	5.637724907843621	0.475427297445444	2.9121430470393252	0.6931669161869929	0.8665092404072101	0.9934440942911001	0.0	5.247523527878982
0.5528869209708748	3.178940909249442	0.6931687239762191	0.8665301642575107	1.0727114604069636	0.0	5.6710693024017	0.4673414413745587	2.9356470841627855	0.6931691353137677	0.8665047242091253	0.9691945149348331	0.0	5.238687955416166
0.5644065521575592	3.077910831996373	0.6931707780439775	0.866522225704822	1.0182814744802622	0.0	5.527120988447588	0.45573102510892427	3.051569571861854	0.6931732801290659	0.8664820285943838	0.9858344408181996	0.0	5.3596170865572414
0.5469025465158316	3.0955870072920244	0.6931803776667669	0.8665133767075591	1.0245889296898474	0.0	5.533591888763092	0.4476238764249362	2.9438669498150167	0.6931609740624061	0.866481615946843	0.9789065581101638	0.0	5.236879055316631
0.5420295903970908	3.0825581812596585	0.6931659991924579	0.86650679399679	1.0363021703866813	0.0	5.527396736564217	0.44756502371567947	2.8896942138671875	0.6931610657618597	0.86647446338947	0.9962436089148887	0.0	5.199977287879357
0.5624698230198452	3.1373738089760583	0.693171155321729	0.866507160794604	1.0352718646709735	0.0	5.601622738680997	0.43376708030700684	2.7773507925180287	0.6931669161869929	0.8664920238348154	0.9791113743415245	0.0	5.056721173799955
0.5463198148287259	3.1231966542673635	0.6931693108527215	0.8665156888437795	1.0252164107102613	0.0	5.5612484858586235	0.43153828840989333	2.8780205799983096	0.6931701256678655	0.8664782459919269	0.9814690589904784	0.0	5.15750606243427
0.5335151861002158	3.2396084712101865	0.6931656219147064	0.8664930914784525	1.0276341071495643	0.0	5.667250832358559	0.44846272468566895	3.029734758230356	0.6931597636296198	0.8664875076367304	1.0021979918846715	0.0	5.346882746769832
0.5392308444767208	3.1901964250501695	0.6931692270132211	0.8664997855385581	1.0341492579533502	0.0	5.630076397906293	0.4557956182039701	2.7632985481849084	0.6931686768165002	0.8664787503389212	0.9417968199803278	0.0	5.027369572566106
0.5677673004485748	3.1397183806031617	0.6931729159512363	0.8665101803266085	1.0164805779090293	0.0	5.590476444789341	0.4534160907451923	2.995071998009315	0.6931598003094013	0.8664771914482117	0.9242285068218524	0.0	5.239193549522986
0.5581004279000419	3.216799557864011	0.6931687239762191	0.8665201231673524	1.038163405198317	0.0	5.679583497099824	0.4610460171332726	2.8412016355074368	0.6931910514831543	0.8665041052378141	1.0004141367398776	0.0	5.1691658313457785
0.5468931722116994	3.1268888201032365	0.6931689754947201	0.866493936423417	1.0330169384296122	0.0	5.5732928684779575	0.46932515731224644	3.001653817983774	0.6931690069345328	0.8664665313867422	0.9809807300567626	0.0	5.3184264256404
0.5529798360971304	3.1940000555017494	0.6931686401367188	0.8665035452161517	1.015626393831693	0.0	5.629109686547583	0.4497731648958646	2.9159489411574144	0.6931625879727877	0.8665045178853549	1.0007036575904258	0.0	5.232930110051082
0.5460407498118641	3.1020577399285285	0.6931685562972184	0.8665125121127119	1.0239108745868388	0.0	5.538521860982035	0.44254449697641224	3.019682003901555	0.6931670262263372	0.8664865218676053	0.9756035914787878	0.0	5.304316594050481
0.5508733372111897	3.113941108787453	0.6931736705067394	0.8664989209437108	1.0438046822181115	0.0	5.575118012480683	0.44992797191326434	2.9483261108398438	0.6931612491607666	0.8665103637255155	0.9734678745269775	0.0	5.238232245812049
0.5438329990093524	3.055565928364848	0.6931662087912088	0.8665007287329369	1.0219258601848895	0.0	5.4878255403958836	0.4403930443983812	2.8561980174137998	0.6931851827181302	0.8664926886558533	1.0098555051363431	0.0	5.172939007098858
0.5391291000030853	3.2301331404801252	0.6931691431737208	0.8664934189765008	1.0227899991548979	0.0	5.658545693198403	0.44937291512122524	2.734392753014198	0.6931640918438251	0.8665052973307096	0.9881741010225735	0.0	5.03844481248122
0.5467025473877624	3.2017957247220554	0.6931684724577181	0.8665099314280919	1.0547152592585636	0.0	5.669723678421188	0.44907248937166655	2.863505583543044	0.6931732251093938	0.8664892957760737	0.9909352816068208	0.0	5.170002863957332
0.5424279799828162	3.1189304812923893	0.6931678436614654	0.8664958948617453	1.0421014345609223	0.0	5.569955721006289	0.4605029546297513	2.8336494885958157	0.6931647520798904	0.8664710017351004	0.9883255885197565	0.0	5.148949109590971
0.5525463020408546	3.2332162961855038	0.6931640289641998	0.8665142478523674	1.0414060886089618	0.0	5.693682911631825	0.4544242345369779	2.9533236576960635	0.6931679799006536	0.8664899376722482	1.004177291576679	0.0	5.278415093055139
0.5428047494573908	3.0705528259277344	0.6931679275009658	0.86649613066034	1.03495239844689	0.0	5.514806097680395	0.4374774419344388	2.9878242932833157	0.69316893357497	0.86648906652744	0.9672446911151591	0.0	5.25903555063101
0.5432236430409191	3.0494766235351562	0.6931662087912088	0.86649117233989	1.04239261333759	0.0	5.501584063519489	0.44541193888737607	3.0261304561908426	0.6931599653684176	0.866503853064317	1.0170043028317965	0.0	5.355050453772912
0.5360548836844308	3.091853697221358	0.6931714487599803	0.866518531526838	1.0232964662405162	0.0	5.517723502693595	0.4548631998208853	2.852419853210449	0.6931661459115835	0.8664786357146043	0.9974685008709246	0.0	5.171230316162109
0.5218322827265813	3.22138188959478	0.6931681370997167	0.8665217934073982	1.0190760979285605	0.0	5.628812014401614	0.4327533978682298	2.8688698548537035	0.6931651555574857	0.8664772372979385	0.9967686286339392	0.0	5.164869161752554
0.5358987116551661	3.1926461523705787	0.693170652284727	0.8665136321560367	1.0337430953979492	0.0	5.628801492544321	0.43884833042438215	2.9935727486243615	0.6931730417104868	0.8665061914003812	0.9981991841242863	0.0	5.29712647658128
0.5543326493147965	3.156813066084306	0.6931698558094738	0.8665109728718852	1.0475006837111251	0.0	5.625157366742145	0.43158756769620454	2.913275278531588	0.6931645136613113	0.8664789108129648	0.9721732212946965	0.0	5.1835151085486775
0.5533475613856054	3.1841216454139123	0.6931694785317222	0.8665096170299655	1.0300480915949894	0.0	5.634026915162474	0.4468902807969313	2.869454310490535	0.6931793506328876	0.8664889977528498	0.988158002266517	0.0	5.170991604144756
0.5793828073438707	3.121264908339951	0.6931688078157194	0.8665130099097451	1.0417469978332519	0.0	5.608907678625086	0.4475252628326416	2.693584442138672	0.6931609924022968	0.8664741653662461	0.9954610861264742	0.0	5.003045008732722
0.5372940681792877	3.1999020000080485	0.6931666279887105	0.8664864105182689	1.0379689436692456	0.0	5.641651488922455	0.43044471740722656	2.92113157419058	0.6931701990274283	0.8664968839058509	1.0000325423020582	0.0	5.218105756319487
0.5351760623219249	3.006282177600232	0.6931626875321943	0.8664978467501127	1.030449397747333	0.0	5.438405340844458	0.4402563755328839	2.8975116289578953	0.6931745822613056	0.8664971131544846	0.9680700668921838	0.0	5.172335111177885
0.5524467950338846	3.1790404267363495	0.6931678855812157	0.8664944997200599	1.0470477177546575	0.0	5.64502929855179	0.43686529306265026	2.7421531677246094	0.6931639451246995	0.8664851234509394	0.9818307803227351	0.0	5.027334213256836
0.5482673435420781	2.9986402281038056	0.6931684724577181	0.8665098266287165	1.033702072730431	0.0	5.447119534670652	0.4541461651141827	2.72381408397968	0.6931668244875394	0.8664979384495661	0.9733802171853873	0.0	5.017838551447942
0.5400828895988045	3.080420818957654	0.6931648673592034	0.8664888864035135	1.0194932644183818	0.0	5.506485865666316	0.4641688603621263	2.799077107356145	0.6931692086733304	0.8664806989523081	1.015633700444148	0.0	5.145360213059646
0.5442455469906985	3.170674586034083	0.6931649511987037	0.8665040888629116	1.046969545804537	0.0	5.6283936552949	0.4434211987715501	2.7603636521559496	0.6931656690744253	0.8664895937992976	0.9892842732943021	0.0	5.059558868408203
0.5430713852683267	3.0641934950273115	0.6931642804827008	0.8664994776903928	1.0482025146484375	0.0	5.521966997083727	0.442093904201801	2.770129130436824	0.6931664210099441	0.8664754262337317	0.9951599084413967	0.0	5.073858261108398
0.5437621441516247	2.9764994107759914	0.6931704426859762	0.8664910085908659	1.0234086990356446	0.0	5.41016132228977	0.4424880834726187	2.818717222947341	0.6931750774383545	0.8664988554441012	0.9590245943803054	0.0	5.0867289029634914
0.5338639374617692	3.160127744569883	0.6931630228901957	0.8664975651017912	1.0317592033973109	0.0	5.59224843454885	0.43556536160982573	2.769382256727952	0.6931747106405405	0.8664683653758123	0.9981929705693171	0.0	5.0696085416353664
0.550815204997639	3.155990202348311	0.6931648254394531	0.8664929015295846	1.0458706268897422	0.0	5.619168878911616	0.4401234296651987	2.923545690683218	0.6931645320012019	0.8664650183457595	0.9824262545658992	0.0	5.212560506967398
0.5509886217641307	2.978273664202009	0.6931715745192307	0.8665036041658003	1.022842055100661	0.0	5.418607858511118	0.43234933339632475	2.8665706927959738	0.6931627897115854	0.8664892957760737	0.9737217059502234	0.0	5.139130665705754
0.5392417016920152	3.115817646403889	0.6931705684452266	0.8665103178757888	1.0152235764723558	0.0	5.536793132404704	0.4185303724729098	3.0912484389085035	0.6931718312777005	0.8664917487364548	0.9946877552912785	0.0	5.37095832824707
0.5391361163212702	3.1028748816186256	0.6931698138897235	0.8665217082579058	1.0394150220430816	0.0	5.5479477264068935	0.4402490945962759	2.7815475463867188	0.6931696671705979	0.8664916111872747	0.9495465351985051	0.0	5.037835047795222
0.5569267901745472	2.98846678681426	0.6931703169267256	0.8665003160853962	1.0265995905949519	0.0	5.43849358191857	0.43257775673499477	2.868586907019982	0.6931715928591214	0.8665212301107553	0.9846381517556997	0.0	5.152324236356295
0.538084905226152	3.1755702259776357	0.6931675502232143	0.8664975716517522	1.0400011796217696	0.0	5.620153867281401	0.4382076080028827	2.8974244044377255	0.6931624412536621	0.8665116245930011	0.9710466935084414	0.0	5.173190336961013
0.5368328566079611	3.1529986203371823	0.693167717902215	0.8665006173836006	1.0375126471886265	0.0	5.5938446547958875	0.44635539788466233	2.892494275019719	0.6931646420405462	0.8664787732637845	1.019040192090548	0.0	5.224368755634014
0.543369377052391	3.154423870883145	0.6931662926307092	0.8664891811517569	1.029698738685021	0.0	5.5939812293419475	0.4425667982835036	2.7943955934964695	0.6931709876427283	0.866473546394935	1.0077350909893328	0.0	5.111170988816482
0.5401409432128236	3.0811660892360813	0.6931729159512363	0.8665114248191917	1.008519986959604	0.0	5.496338435581753	0.4399038828336276	2.7923151896550107	0.6931742888230544	0.8664960815356328	1.007610819889949	0.0	5.10632558969351
0.5424300602504185	3.239840790465638	0.6931644481617015	0.8664951219663515	1.02945430462177	0.0	5.67822018298474	0.47542086014380824	2.7703382051908054	0.6931680165804349	0.8665072230192331	0.9828685210301326	0.0	5.095135028545673
0.5601984904362605	3.16111076271141	0.6931604238656851	0.8665055560541677	1.0369909873375525	0.0	5.624805995396206	0.4481525971339299	2.8517770033616285	0.6931665860689603	0.866489616724161	0.9916403403648962	0.0	5.158059633695162
0.5413735567868411	3.11706790295276	0.6931793715927627	0.8664794479097638	1.0187650020305925	0.0	5.5436859130859375	0.4431480260995718	2.8691886021540713	0.6931618910569411	0.8664597456271832	0.9790837214543269	0.0	5.157880049485427
0.5435765968574272	3.2068546420925266	0.6931636097666981	0.8665000999366844	1.0484952559837928	0.0	5.665426568670587	0.43997770089369553	2.8834877747755785	0.6931704007662259	0.8664581867364737	0.9655680069556603	0.0	5.155491755558894
0.5498830879127586	3.1455327547513523	0.6931683466984675	0.8665057067032699	1.04811587700477	0.0	5.610037583571214	0.4278292655944824	2.953809004563552	0.6931659074930044	0.8664740507419293	0.9572833097898042	0.0	5.2053956251878
0.5521962092472956	2.9450736412635217	0.6931646996802026	0.866513573206388	1.0302813896766077	0.0	5.394064850859589	0.4268893828758827	2.8163248942448544	0.6931735368875357	0.866475563782912	0.9465727072495681	0.0	5.056262383094201
0.560427188873291	3.1172591827727936	0.6931605915446858	0.8664837643340394	1.0253325388981747	0.0	5.569502694266183	0.45424866676330566	2.8384119180532603	0.6931615242591271	0.8664624507610614	0.9776794066795934	0.0	5.136802379901592
0.5382154800079682	3.123852069561298	0.6931683466984675	0.866494670019045	1.0341084700364331	0.0	5.562670697222699	0.4448828330406776	2.8603480412409854	0.6931625512930063	0.8664674254564139	0.984648191011869	0.0	5.156346247746394
0.5530677784930219	3.0903941144000044	0.6931677598219651	0.8664930652786087	1.031743108309232	0.0	5.541698036613045	0.47672752233651966	2.8218382321871243	0.6931618543771597	0.8664681132023151	1.0004242786994346	0.0	5.165457945603591
0.5672061102730888	3.1523262694641785	0.6931658315134572	0.8664863253687765	1.0375527748694784	0.0	5.623571374914149	0.45742234816918004	2.8220336620624247	0.6931645320012019	0.8664611440438491	0.9794696037585917	0.0	5.125386751615084
0.5577868681687576	3.0945673303289727	0.6931643643222012	0.866492652631068	1.044853371840257	0.0	5.563700204367166	0.4469492985652043	2.840617326589731	0.6931596902700571	0.8664679068785447	0.986256089577308	0.0	5.140290627112756
0.5491497804830362	3.0015399639423075	0.6931690593342205	0.8664944669702551	1.0372212923490083	0.0	5.454405564528245	0.44240597578195423	2.673012293302096	0.6931662009312556	0.8665100886271551	1.0365037991450383	0.0	5.018431883591872
0.552627642076094	3.082738520024897	0.6931627713716947	0.8664970280049922	1.0449890870314378	0.0	5.546852195655907	0.43918319848867565	2.949982423048753	0.6931648804591253	0.8664880807583148	0.9705515091235821	0.0	5.226205238929162
0.5764957312699203	3.1984615954723985	0.6931633582481971	0.866517070885543	1.043463134765625	0.0	5.684937571431254	0.4454788061288687	2.867587162898137	0.6931596169104943	0.8665025004973779	1.0023987256563627	0.0	5.181966928335337
0.562376645895151	3.0021913759001007	0.6931666699084607	0.866492475782122	1.0340329243586612	0.0	5.465093507871523	0.43399715423583984	2.781232100266677	0.6931655773749719	0.8664675859304575	0.9509723663330077	0.0	5.032669214101938
0.5370715319455325	3.2039272601787863	0.6931683047787174	0.8664835678352104	1.0334082530095026	0.0	5.640890603537088	0.4481220245361328	2.771366706261268	0.6931693737323468	0.8664969068307143	1.0152841751392072	0.0	5.101269942063552
0.5557578474610716	3.0227872408353367	0.6931633582481971	0.8664939495233389	1.0487812629112832	0.0	5.493820358108688	0.45696324568528396	2.830291748046875	0.6931669345268836	0.8665311795014602	1.0068944637592023	0.0	5.160680477435772
0.5476268516792046	3.1654395637931403	0.6931662926307092	0.8664974734023377	1.0319331682645358	0.0	5.6114971454326925	0.4524397666637714	2.8231846736027646	0.6931622395148644	0.8664777416449326	1.0121064296135533	0.0	5.154208696805513
0.5421712215130146	2.993995414985405	0.6931657895937071	0.8664907400424664	1.0190228242140549	0.0	5.421680157001202	0.4415409014775203	2.897488887493427	0.6931745272416335	0.8664909692911001	1.0120577225318321	0.0	5.217578594501202
0.5433330221490545	2.8810069744403544	0.693167256784963	0.8664918207860255	1.0363946034358096	0.0	5.327226282476069	0.43329110512366664	2.8069801330566406	0.6931685300973746	0.8664917945861816	1.0211585521697997	0.0	5.127921471228967
0.5328938515631707	3.205446306165758	0.6931693527724717	0.866501272379697	1.0442638397216795	0.0	5.649105281620235	0.44512303058917707	2.729607948890099	0.6931651188777044	0.8664848942023057	0.9653814462515024	0.0	5.006597372201773
0.5439404183691674	3.129859672797905	0.6931696042909727	0.8665003226353571	1.0244908846341645	0.0	5.564791375464136	0.46531079365656924	3.033988219041091	0.6931571410252497	0.8664851463758029	0.9618687079502986	0.0	5.327652564415565
0.5509194646562848	2.983024429488968	0.6931620168161916	0.8664776859702644	1.0361710328322191	0.0	5.4365926050877835	0.4570458485529973	2.808060572697566	0.6931662926307092	0.8664595622282761	0.9814356803894042	0.0	5.113001603346604
0.5547069769639236	3.111657677115975	0.6931642385629507	0.8664990257430862	1.035498369657076	0.0	5.568362057864011	0.45319652557373047	2.9435013991135817	0.6931640551640437	0.8664604792228112	0.967918014526367	0.0	5.231076607337365
0.5526870423620873	3.037610630412678	0.6931671729454627	0.8665163045401102	1.0374688368577223	0.0	5.494282774872833	0.4293401057903583	2.886613258948693	0.6931679799006536	0.8664715519318213	0.9898909422067496	0.0	5.172315744253305
0.5377808927179692	2.9903680361234226	0.6931719098772321	0.8665058049526844	1.0318073712862454	0.0	5.426462068662539	0.4235094877389761	2.893622325016902	0.6931597819695106	0.8664621756627009	0.969742283454308	0.0	5.153336158165565
0.519408079294058	3.2400140028733473	0.6931652865567051	0.8664914801880553	1.024784704355093	0.0	5.65069823212676	0.42198969767643857	3.117575865525466	0.69315688426678	0.8664789795875549	0.9593795372889591	0.0	5.365424229548528
0.5328740968809023	3.1406076033036787	0.693167005266462	0.8665036958652538	1.0224355697631835	0.0	5.562420855511676	0.4279933525965764	2.8608039709237905	0.6931801209082971	0.8664496128375714	0.9940655781672552	0.0	5.149312386145959
0.5386168144561432	3.1421766595526055	0.6931696462107229	0.8665006894331712	1.0280389198890096	0.0	5.575333060799064	0.4378034334916335	2.8582769540640025	0.6931631381695087	0.8664809740506686	0.9770246982574462	0.0	5.139586228590745
0.5460313859876695	3.0978610698993387	0.6931665441492102	0.8664849891767397	1.0344587179330678	0.0	5.5448361071911485	0.42843737969031703	2.7610527185293345	0.6931685300973746	0.8664701764400189	0.9975880989661583	0.0	5.053548372708834
0.5427198724432306	2.988922412578876	0.693165035038204	0.8664902749952379	1.038204310490535	0.0	5.436336894611736	0.4430374365586501	2.797242604769193	0.6931683466984675	0.8664582555110638	1.0117831193483793	0.0	5.118521470289964
0.5470705713544574	3.1041133377578234	0.6931615976186899	0.8664958359120967	1.0300721682035008	0.0	5.5477518773340915	0.4406459881709172	2.8288789895864634	0.6931644953214205	0.8664784064659705	0.9991958178006685	0.0	5.1351991800161505
0.544926873930208	3.1711648375123414	0.6931646577604524	0.8664934713761885	1.020587158203125	0.0	5.603172176486844	0.4231553811293382	2.995798844557542	0.6931645503410926	0.866471529006958	0.9773198677943302	0.0	5.262745783879207
0.5330509301070329	3.0047850137228496	0.6931608430631868	0.8664993008414468	1.0463238055889421	0.0	5.4506589868566495	0.4175381660461426	2.977597163273738	0.6931775166438177	0.8664852839249831	0.9394119446094218	0.0	5.20103278526893
0.5404101937681765	3.0910345853030026	0.6931645739209521	0.8664922137836834	1.0087719183701733	0.0	5.50670900449648	0.4210979388310359	2.9269068791316104	0.6931585165170523	0.8664636428539569	0.9674527168273924	0.0	5.181921151968149
0.5333989531129271	3.0051708011836795	0.6931698977292239	0.8664862926189716	1.014685792189378	0.0	5.4197418715927625	0.44277220505934495	2.7588663834791918	0.6931610290820782	0.8665184332774236	1.036119714150062	0.0	5.1042765103853664
0.5398766968276475	2.943536842262352	0.6931670891059624	0.8665072393941355	1.0294979829054611	0.0	5.37941880278535	0.4623151375697209	2.8415038769061747	0.6931577095618615	0.866464261825268	0.9914181672609769	0.0	5.161701349111704
0.537709545303177	3.021306865817898	0.6931593339521807	0.8665000999366844	1.032788819533128	0.0	5.458305316966968	0.4468217629652757	2.8334178924560547	0.6931677414820745	0.8664780396681565	0.9571476642902079	0.0	5.103865109957182
0.5536728953267191	2.96189209655091	0.6931598369891827	0.8665026282216166	1.012718156667856	0.0	5.394785828642792	0.4265947708716759	2.84539428124061	0.6931544083815354	0.86648906652744	0.9824041990133432	0.0	5.1208821810208836
0.5475335592751974	3.1054061218932434	0.6931646158407022	0.8664789304628477	1.0231228021474983	0.0	5.542541420066749	0.4330693024855394	2.765348727886493	0.6931610107421875	0.8664827163402851	0.9828422546386718	0.0	5.047743283785307
0.5263449071527837	3.1553209325769447	0.6931611365014381	0.8664840590822828	1.0275481444138745	0.0	5.575698014144059	0.4169728389153114	2.7705355424147387	0.6931615059192364	0.8664674713061407	0.9732206417964056	0.0	5.027196297278771
0.5472707276815897	3.096473651927906	0.693162855211195	0.8664829390389579	1.0422419621394232	0.0	5.552469106820913	0.4463102634136493	3.0817542442908654	0.6931657057542068	0.8664762515288132	0.9802742848029502	0.0	5.374815280620869
0.5596327310080057	2.9888727376749227	0.6931653703962054	0.8664840066825951	1.0269952627328724	0.0	5.44198478447212	0.44530943723825306	2.733091574448806	0.6931723447946402	0.8664907858921931	1.013386267882127	0.0	5.058278157160832
0.5420435444339291	3.1016613048511545	0.6931597531496824	0.8664978598500346	1.0351866795466496	0.0	5.545389489813165	0.4545322014735295	2.860408196082482	0.6931648804591253	0.8664982593976535	0.9717531901139479	0.0	5.153191786545974
0.5367239124172336	3.0752734509143203	0.693159417791681	0.8665093157317613	1.041532956636869	0.0	5.520039526970832	0.44113757060124326	2.706331253051758	0.6931700889880841	0.866481180374439	0.9713055830735425	0.0	4.985255754910982
0.529702270423973	3.160237783914084	0.6931645320012019	0.866483659534664	1.0169463964608998	0.0	5.5733701684972745	0.45006210987384504	2.665696510901818	0.6931579296405499	0.8664645139987652	0.9891061599438007	0.0	4.971329028789814
0.5438417025974819	3.219165298964951	0.6931616395384401	0.8664910282407489	1.0214917036203237	0.0	5.650989658229953	0.4337467597081111	2.9060005774864783	0.6931610107421875	0.8664722396777227	1.0084006859705996	0.0	5.2146202967717095
0.5434999099144568	3.015278847662957	0.6931652027172047	0.8664870131146777	1.0230852713951697	0.0	5.448351011171446	0.41330792353703427	3.115204957815317	0.6931607906634991	0.8664544270588801	0.979403231694148	0.0	5.374370574951172
0.5374852903596647	2.985991949563498	0.6931652027172047	0.8664929211794675	1.0311444796048677	0.0	5.421114408052885	0.4106146005483774	2.9422906728891225	0.6931597636296198	0.8664736380943885	0.9801345825195311	0.0	5.199513362004207
0.5258731318044139	3.095956257411412	0.693170652284727	0.8664830307384114	1.0391654674823467	0.0	5.5274778093610495	0.43721771240234375	2.8947601318359375	0.6931652289170486	0.866461442067073	0.9625989033625675	0.0	5.161038325383113
0.5382525003873385	3.0510196056994765	0.6931600465879335	0.8664810133504344	1.0136916527381308	0.0	5.469444777939346	0.43062995030329776	2.79978267963116	0.693163798405574	0.8664821661435641	0.9935052028069129	0.0	5.090399668766902
0.5355996089977223	3.0048765664572246	0.6931606334644359	0.8665016326275501	1.0348638094388523	0.0	5.4418415027660325	0.43016406205984264	2.823320828951322	0.6931683283585769	0.8664878515096811	0.9795347947340745	0.0	5.099507551926833
0.531973985525278	3.1689046503423333	0.693159669310182	0.8664825460413	1.0179373521071213	0.0	5.585298601087633	0.43594523576589733	2.872189301710862	0.6931578746208777	0.8664749906613276	0.9894254391009991	0.0	5.164034916804387
0.5247065889966357	3.160438202239655	0.6931639032049494	0.8665069380959312	1.0331494698157677	0.0	5.584801223251846	0.4411528477301964	2.8060040107140174	0.6931653022766113	0.8664692594454839	0.9829371525691106	0.0	5.096563339233398
0.5450100951142364	2.9786575443142063	0.6931636097666981	0.866482559141222	1.029058030935434	0.0	5.419208275092827	0.44704334552471453	2.824866955096905	0.6931698872492864	0.8664781313676101	1.0048743394704964	0.0	5.14326286315918
0.5311429159981864	3.0353309086390903	0.6931666699084607	0.8664972048539382	1.0079814324012168	0.0	5.440952552543892	0.4322358644925631	2.6443369205181417	0.6931776817028339	0.8664667835602393	0.9822644710540771	0.0	4.925304119403545
0.5518182922195602	3.159874758877597	0.693162352174193	0.8664854411240462	1.0383024655855617	0.0	5.616480900691106	0.4205351426051213	2.8208224956805887	0.693163798405574	0.8664659124154311	1.0177955297323373	0.0	5.125618861271785
0.5605958163083254	3.0475652715662025	0.6931612622606885	0.8664890239526938	1.0369560975294847	0.0	5.511606111631289	0.4300116025484525	2.880997364337628	0.6931764162503756	0.86650183567634	1.0028492340674766	0.0	5.180360060471755
0.5466135465181791	3.0437440976991756	0.6931614299396892	0.8664752952345125	1.0335534022404598	0.0	5.490386417933872	0.4328817037435678	2.710555370037372	0.6931606439443735	0.8664838855083172	0.9895837306976318	0.0	4.999504676231971
0.5375945489485185	3.0524271241911163	0.693163106729696	0.866499241891798	1.0368271020742563	0.0	5.493348132123004	0.44053349128136265	2.739345697256235	0.6931646970602182	0.8665007582077613	0.993519452901987	0.0	5.0398993858924275
0.54465363575862	3.0154192578661574	0.6931629390506954	0.8664982135479267	1.0381004333496093	0.0	5.464671501746545	0.4405209284562331	2.909412677471454	0.6931684200580304	0.8664712768334609	0.9903743670536921	0.0	5.206779333261343
0.5445949533483484	3.108343229189024	0.6931688916552198	0.8664901046962529	1.0316170472365158	0.0	5.551045260586581	0.4461682393000676	2.9017336185161886	0.6931607906634991	0.8664546792323773	0.9979541081648606	0.0	5.2123104975773735
0.5286908516517053	2.945507741236425	0.69315916627318	0.8664876091611254	1.0451887424175554	0.0	5.385874863509294	0.44689295842097354	2.6824563833383412	0.6931632482088529	0.8664698554919317	1.0172889195955717	0.0	5.01310788668119
0.525032462654533	3.090847392658611	0.6931613461001889	0.8664932748773596	1.0343242205106293	0.0	5.516697349129142	0.4517636482532208	2.906251100393442	0.6931625146132249	0.8664931013033941	0.9613559869619515	0.0	5.185863935030424
0.5670732299050132	3.030342751806909	0.6931636097666981	0.8664923513328636	1.034467814518855	0.0	5.498376112717849	0.4236116042503944	2.8963451385498047	0.6931608090033898	0.8664708183361933	0.9780117034912108	0.0	5.164439421433669
0.5442521703112256	2.999994173154726	0.6931633582481971	0.8664884475561289	1.0157348339374248	0.0	5.426469446538569	0.4304685959449181	2.8076095581054688	0.6931760127727802	0.8664933534768912	1.0048382649054894	0.0	5.109409772432768
0.536946286211957	3.01539548936781	0.693163106729696	0.8664861092200646	1.0229532975416917	0.0	5.441781180245536	0.4305694653437688	2.7569276369535007	0.6931685300973746	0.866471895804772	1.003573755117563	0.0	5.057542947622446
0.5339236626258264	2.979665064549708	0.693162855211195	0.866492266183371	1.0166572717519904	0.0	5.396738408686041	0.42543477278489333	3.00959352346567	0.693161652638362	0.8664815242473896	0.9605386990767258	0.0	5.262048574594351
0.5399747785631117	3.102053547953511	0.6931620587359418	0.866492108984308	1.0285299301147461	0.0	5.537050435831259	0.4399961508237399	2.818146118750939	0.6931592501126803	0.8664989929932815	0.9591740021338828	0.0	5.083815061129057
0.5323168786017449	3.1003001076834544	0.6931626875321943	0.8664852970249051	1.0389776229858396	0.0	5.538079817216475	0.45345069811894345	2.84178220308744	0.6931602588066688	0.8664622673621545	0.9498174667358398	0.0	5.111512697660006
0.5439450085818113	2.970732929942372	0.693162100655692	0.8665057263531528	1.0317779541015624	0.0	5.412961603520991	0.4333187616788424	2.7751235228318434	0.6931601671072153	0.8664793234605056	0.986199012169471	0.0	5.061120693500225
0.531074461046156	2.920111331310901	0.693162352174193	0.8664793496603495	1.0391653794508713	0.0	5.356830471164578	0.41578182807335484	2.9003291496863732	0.6931604605454665	0.8664764349277203	0.9697898094470683	0.0	5.152376908522386
0.5291017647627946	3.020017120864365	0.6931618910569411	0.8664913164390312	1.0353136502779448	0.0	5.450923751998734	0.41669341234060436	3.059320963346041	0.6931691536536584	0.8664884934058557	1.0240875757657564	0.0	5.36659049987793
0.5281215080848107	3.0496693076668207	0.6931615556989398	0.866493739924588	0.9976343008188101	0.0	5.4419190123841	0.4226820652301495	2.763088666475736	0.6931642018831693	0.8665033487173227	0.9941464057335487	0.0	5.046420610868013
0.5324655993954166	3.2087575053120707	0.69316650222946	0.8664864432680738	1.0270047554602988	0.0	5.63471427330604	0.43495823786808896	2.749374903165377	0.6931595618908222	0.8664711163594172	1.0007373443016638	0.0	5.051541548508864
0.5373982963981209	3.069356939294836	0.6931647835197029	0.8665012920295799	1.0272897280179536	0.0	5.5005462143447375	0.4183099086468036	2.7310720590444713	0.693163119829618	0.8664514926763681	0.9821684947380652	0.0	4.998001978947566
0.5306902141361446	3.0445326081999053	0.693162855211195	0.866499431840666	1.0095207654512846	0.0	5.451242970896291	0.43481045502882737	2.870084762573242	0.6931595435509315	0.8664602499741775	0.978630414375892	0.0	5.149985680213342
0.5403014591761998	3.093068594460959	0.693162100655692	0.8665057787528405	1.020079055199256	0.0	5.519955142513736	0.445515907727755	2.7732329735389123	0.6931573427640475	0.8665094467309805	1.0015571740957407	0.0	5.086815467247596
0.5348512209378756	2.98012446309184	0.6931582440386762	0.8664886440549578	1.0381517850435695	0.0	5.419616154261997	0.4343714347252479	2.864704278799204	0.693162936430711	0.8664984198716971	0.958246847299429	0.0	5.123820818387545
0.5282522662655338	3.1102781190976994	0.6931659572727078	0.866474659888299	1.019539818396935	0.0	5.524544768281036	0.4207436671623817	2.86510262122521	0.6931681816394513	0.8664822349181542	0.9815498865567721	0.0	5.1338785611666164
0.5286849619268061	3.117012149685032	0.6931621425754422	0.866494303221231	1.0297963069035456	0.0	5.541987744006482	0.4183126963101901	2.888887185316819	0.6931621294755203	0.8664692135957571	0.9784798255333533	0.0	5.152149200439453
0.545385303078117	2.9699692778534943	0.6931607592236865	0.8664945783195915	1.0301679171048677	0.0	5.4120169419508715	0.44367421590364897	2.741350760826698	0.6931624779334435	0.8664640325766343	0.9815547649676982	0.0	5.033043788029597
0.538330214364188	3.09187497149457	0.69316650222946	0.866486587367215	1.0382082132192758	0.0	5.53489995264745	0.4229724957392766	2.709124418405386	0.6931570860055777	0.8664686404741727	0.9723419372852031	0.0	4.970907358022837
0.5325743182674869	2.9909379351270067	0.6931652027172047	0.8664728782989166	1.031303596496582	0.0	5.421288626534598	0.4193910085237943	2.8600694216214695	0.6931596169104943	0.8664573843662555	0.9717469508831317	0.0	5.117664924034705
0.5336815184289283	3.023356008005666	0.6931613041804388	0.8664815831970383	1.0359763658963714	0.0	5.459495502513843	0.43087486120370716	2.800073403578538	0.6931606806241549	0.8665018127514765	0.9674594182234544	0.0	5.064909421480619
0.5467814246376792	3.002185318496201	0.6931625617729439	0.866491532587743	1.0281286973219652	0.0	5.443586999243433	0.4259492250589224	2.9146446814903846	0.6931596902700571	0.8664942475465628	0.9758588607494646	0.0	5.182947158813477
0.5335509960467999	3.04054807306646	0.6931669214269617	0.8664899998968774	1.0181084852952225	0.0	5.458697476229825	0.4328267207512489	2.7638419224665713	0.693161836037269	0.8664588057077848	0.9879291791182297	0.0	5.051056495079627
0.525360841017503	2.9377721430181145	0.6931655380752061	0.8664847206283401	1.0337910432081956	0.0	5.363408686040522	0.4204893478980431	2.8891146733210635	0.6931648254394531	0.8664613962173462	0.9757373883174014	0.0	5.151802796583909
0.5205167414067866	2.9845914316701365	0.6931646577604524	0.8664856114230313	1.035626323406513	0.0	5.4072201906979735	0.4140966488764836	2.9975901383620043	0.6931623312143179	0.8664506673812866	0.9787936357351449	0.0	5.256931158212515
0.513623405288864	3.094878395835122	0.6931681370997167	0.866470415513594	1.027776395357572	0.0	5.502748678018759	0.4194174546461839	2.8522379214947042	0.6931696304908166	0.8664763203034034	0.9639302217043363	0.0	5.102061931903545
0.5150221992324997	2.969409858787453	0.6931707361242273	0.8664840721822047	1.02727904686561	0.0	5.378195207197588	0.42810716995826137	2.7932855165921726	0.6931643852820764	0.8664764349277203	0.9558807409726655	0.0	5.0437498826247
0.5160575541821155	3.0175559494521593	0.6931609269026872	0.8664760419300624	1.0141094354482796	0.0	5.414198906867059	0.4128592931307279	2.714048092181866	0.6931560222919171	0.8664608001708984	0.9550876910869891	0.0	4.948455810546875
0.5182451887445135	2.980219914362981	0.6931621425754422	0.8664704548133598	1.0145401147695687	0.0	5.379475645966583	0.421574042393611	2.7645670083852916	0.6931580763596755	0.8664616254659799	0.9965780368218055	0.0	5.049180691058819
0.5435085401430235	2.979767327780252	0.693162100655692	0.8664870065647167	1.0195745101341833	0.0	5.409337263840896	0.4291992554297814	2.6650918813852162	0.6931661459115835	0.8665008040574881	0.9675029901357797	0.0	4.928294548621545
0.5220404981256841	2.9277933351286163	0.6931639451246995	0.8664837512341175	1.0201551584097055	0.0	5.336472773289943	0.4097820795499362	2.869098663330078	0.6931584798372709	0.8664552523539617	0.9846125015845666	0.0	5.129948542668269
0.5083963268405789	2.9822786980932885	0.6931608849829369	0.8664876091611254	1.0224181835467998	0.0	5.379580948379013	0.408219942679772	2.8096638459425707	0.6931582597585825	0.8664799195069534	0.9753996995779184	0.0	5.059763394869291
0.5199340359195248	3.1391711182646698	0.6931631486494463	0.8664802928547283	1.0328014813936675	0.0	5.558386834113152	0.4206193960629977	2.779006151052622	0.6931560773115891	0.8664735005452082	0.994347858428955	0.0	5.060446959275466
0.5475171424530365	2.904934369600736	0.6931607592236865	0.8664788518633161	1.0328734764685996	0.0	5.351803706242488	0.4346455243917612	2.8497687853299656	0.693158589876615	0.8664768705001245	0.9680003826434794	0.0	5.118891349205604
0.5437310606568724	2.9993836748731004	0.693163316328447	0.866476854125222	1.0327152985792891	0.0	5.442306853912689	0.4245080581078163	2.923172657306378	0.6931668061476487	0.8664574531408457	1.0015117791982797	0.0	5.2156501183143025
0.5278053912487659	3.109972901396699	0.6931677598219651	0.8664971459042895	1.0258267182570238	0.0	5.530102069561298	0.4305413869711069	2.803720841040978	0.6931767280285175	0.8664581867364737	1.0249017568734975	0.0	5.125622089092548
0.5197722780835498	2.959770286476219	0.6931629390506954	0.866473906642788	1.0289920513446513	0.0	5.375008551629035	0.43650208986722505	2.7894149193396935	0.693154555100661	0.8664808823512151	0.966723009256216	0.0	5.0591206183800335
0.5352961990859483	2.848664042713878	0.6931612203409384	0.8664858144718212	1.0354680134699894	0.0	5.285913991404104	0.423249574807974	2.911674059354342	0.6931636150066669	0.8664853985493	1.0071987225459174	0.0	5.208607453566331
0.5366078104291644	3.134117210304344	0.6931598369891827	0.8664965236579979	1.026162440960224	0.0	5.56338375217312	0.40971981562100923	2.7661958841177134	0.6931605889247014	0.8664612586681659	0.9624000182518592	0.0	5.004776881291316
0.5263398977426382	2.933306432032323	0.6931645320012019	0.8664795068594126	1.0113940459031323	0.0	5.337519844809731	0.4228264551896315	2.7433991065392127	0.6931723264547495	0.8664906024932861	0.9581142572256235	0.0	4.990830348088191
0.5330906805101332	3.012820065676511	0.6931671729454627	0.8664810657501221	1.0257493532620943	0.0	5.438141120659126	0.4212355613708496	2.767531541677622	0.6931576545421894	0.8664691218963037	0.9939401259789099	0.0	5.049176436204177
0.5323101714417174	3.022469971206162	0.6931610945816878	0.8664916177372356	1.012891960144043	0.0	5.434163607083834	0.4267613887786865	2.8758797278771033	0.6931666594285232	0.866478864963238	0.9889662265777587	0.0	5.158086630014273
0.523015436235365	2.857749184409341	0.6931618491371909	0.8664837381341955	1.031441864600548	0.0	5.278690296215015	0.4138756531935472	3.0620380548330455	0.6931626246525691	0.8664572238922119	0.9509108470036433	0.0	5.293281848614033
0.5221277802855104	2.8321526495964973	0.6931600465879335	0.8664846027290428	1.0039692365206203	0.0	5.224734212016012	0.4084808092850905	2.9167329348050632	0.6931626980121319	0.866469695017888	0.9618141467754657	0.0	5.153497549203726
0.5132239729493528	2.9409580649910394	0.6931627713716947	0.8664844455299797	1.0362844613882212	0.0	5.356951116205572	0.41359652005709135	2.7983231177696815	0.6931684383979211	0.8664830602132357	0.9490425183222844	0.0	5.027445279634916
0.5085470178625086	2.9864308703076707	0.6931616814581902	0.8664753083344344	1.0328671528742863	0.0	5.394320603255387	0.4201625677255484	2.796605036808894	0.6931655223552997	0.8665005977337177	0.9594390539022591	0.0	5.042707443237305
0.5279930240505344	2.9645681276426212	0.6931627294519446	0.8664818910452036	1.0371851554283726	0.0	5.39622807764745	0.4125645894270677	2.996149943425105	0.6931587365957407	0.8664798278074998	0.996867429293119	0.0	5.272061861478365
0.5272629811213567	2.99112789447491	0.6931608011434366	0.8664766379765102	1.0207949565007135	0.0	5.405662368942093	0.4187653431525597	2.7680653792161207	0.6931620561159574	0.8664585076845609	0.9444171685438889	0.0	4.997706486628606
0.5492178057576274	2.9427010672433034	0.6931610945816878	0.8664712801084413	1.0056698872492862	0.0	5.36405999319894	0.43012263224675107	2.6587029970609226	0.6931589750143198	0.8664615337665265	0.9731826415428748	0.0	4.928469731257512
0.5339589485755334	3.0982177231338	0.6931575733226735	0.8664758126814287	1.024800550020658	0.0	5.523453094147064	0.4215538685138409	2.7910121037409854	0.6931572143848126	0.8664849171271691	0.983441323500413	0.0	5.062492223886343
0.5189764683063214	3.172311845716539	0.6931650769579542	0.8664760091802576	1.0241653442382812	0.0	5.581929594605834	0.43302233402545637	2.810508581308218	0.6931583331181452	0.8664827621900119	1.000238693677462	0.0	5.110252380371094
0.5314433234078544	2.868306673490084	0.6931583697979267	0.8664805679530888	1.0331748962402345	0.0	5.299405485719115	0.42054042449364293	2.9296835385836086	0.693177003126878	0.8664763661531302	0.9868847883664643	0.0	5.203585111177885
0.5204691834502168	3.0457649650154535	0.6931622683346926	0.8664854149242024	1.0305094939011794	0.0	5.463228959303636	0.43032240867614746	2.732633297259991	0.6931620010962853	0.866503853064317	0.9819096822005051	0.0	5.011369265042818
0.5350698009952084	3.001087901356456	0.6931667118282109	0.8664849564269349	1.0231635313767653	0.0	5.425806066492101	0.42296783740703875	2.7386189240675707	0.6931650638580322	0.8664849171271691	1.0071630844703088	0.0	5.0352348914513225
0.5424076855837644	2.952880104819497	0.6931651188777044	0.8664812229491852	1.022825783949632	0.0	5.3845947600983	0.4309927500211276	2.8148376024686375	0.6931551052973821	0.866485215150393	0.9608184887812687	0.0	5.073134055504432
0.5393546334989778	2.9635309282239977	0.6931597531496824	0.8664882641572219	1.006344149662898	0.0	5.375717917641441	0.4210190956409161	2.8524658496563253	0.6931668244875394	0.8664788191135113	0.9605921561901385	0.0	5.1005563002366285
0.5268027703840654	2.8243140964717655	0.6931611784211882	0.8664714373075045	1.038877956683819	0.0	5.256466205303486	0.4175264651958759	2.942222448495718	0.6931597636296198	0.8664540144113394	0.9785234487973725	0.0	5.204726439255935
0.5243006276560354	2.9789991273984806	0.6931597950694325	0.86648621401944	1.0214543269230767	0.0	5.39124021425352	0.4266650126530574	2.6402835845947266	0.6931632115290716	0.866461992263794	0.9735416925870454	0.0	4.9069521977351265
0.5146403522281856	2.937266108753917	0.6931675083034641	0.8664942115217775	1.028465094933143	0.0	5.346865685431512	0.40810720737163836	2.6748695373535156	0.6931670262263372	0.8664679068785447	0.9591909738687369	0.0	4.908635506263146
0.5022868376511794	2.9936518407129977	0.6931631905691964	0.866486941065107	1.0112265073336086	0.0	5.373652112352979	0.40036120781531703	2.7161827087402344	0.6931690436143142	0.8664687321736262	0.9808199735788198	0.0	4.963832561786358
0.526076709831154	2.9483496697394402	0.6931623940939432	0.8664856048730704	1.0155221278850846	0.0	5.356434078006954	0.4059123626122108	2.7391837193415713	0.6931602771465595	0.8664515156012315	0.9598848636333759	0.0	4.971432465773362
0.5107334105523078	2.9910028269002726	0.6931612622606885	0.8664791007618328	1.0246787658104528	0.0	5.392894157996545	0.4144169734074519	2.7224614803607645	0.6931705291454608	0.8664745092391968	0.9841695161966176	0.0	4.987522712120643
0.5253100552401699	2.9273840935675652	0.6931611784211882	0.8664779872684688	1.019003545320951	0.0	5.338175763140668	0.4243866480313815	2.640832240764911	0.693167833181528	0.8664701076654288	0.9943897614112266	0.0	4.926078796386719
0.5136093307327438	2.9951422974303528	0.6931612622606885	0.8664767427758856	1.0355833200307991	0.0	5.410811665293934	0.41107518856342024	2.8311960513775167	0.6931599286886362	0.8664540373362027	0.9984199964083158	0.0	5.1071451627291164
0.5104358746455266	3.0453033447265625	0.6931648254394531	0.8664824805416904	1.0428503623375525	0.0	5.465072044959435	0.4274572042318491	2.7108609126164365	0.6931576362022986	0.8665082317132217	1.0100686146662785	0.0	5.014895072350135
0.533771562052297	2.841271704369849	0.6931592501126803	0.8664832206872793	1.050474430964543	0.0	5.292000864888285	0.43806127401498646	2.6939632709209738	0.6931588099553034	0.8664828538894653	1.0014512869027945	0.0	4.99995862520658
0.544656135223724	2.8616954677707547	0.6931659572727078	0.8664935892754859	1.0188717475304236	0.0	5.291716942420373	0.4304247452662541	2.8464387013362002	0.6931673013246976	0.8664516760752752	0.9750660162705641	0.0	5.118381206805889
0.5252686804467506	3.0417017884306854	0.6931616814581902	0.8664934582762666	1.0206832298865687	0.0	5.454147213107937	0.4155420706822322	2.81298461327186	0.6931599286886362	0.8664826475656949	0.9975873286907488	0.0	5.092596787672776
0.5111868302900713	3.029004610501803	0.6931684724577181	0.866473002748175	1.0445843329796423	0.0	5.451248755821815	0.42751216888427734	2.6917645381047177	0.6931635416471041	0.8664724001517663	0.9530010663546047	0.0	4.93875004695012
0.5332710873949659	2.9877214955759572	0.693165035038204	0.8664857227723677	1.0016675362220178	0.0	5.389145987374442	0.4432066954099215	2.7360335129957933	0.6931574711432824	0.8665049076080322	0.9594347403599665	0.0	5.005179625291091
0.5344502952072646	2.8904720348316233	0.6931630228901957	0.8664919452352838	1.0161269994882436	0.0	5.307541186992939	0.4146540715144231	2.66455444922814	0.6931616893181434	0.8664673796066871	0.9925262597891001	0.0	4.9382021977351265
0.5215405160254174	3.090612222860148	0.6931635259271978	0.8664842621310727	1.03208924807035	0.0	5.510726341834435	0.4047647256117601	2.74086541395921	0.6931606439443735	0.8664659811900213	0.984794312257033	0.0	4.996890434852014
0.5392682106940301	2.950558672894488	0.6931621425754422	0.8664674549312382	1.0091178013728215	0.0	5.365412030901227	0.40380228482759917	3.050738187936636	0.6931635783268855	0.866467677629911	0.983350841815655	0.0	5.304358849158654
0.5246511501270336	2.9409735124189775	0.6931587470756783	0.866471529006958	1.0091062692495494	0.0	5.341202620621566	0.4174288052778978	2.9316142155573917	0.6931597269498385	0.8664734317706182	0.9824691845820499	0.0	5.197985575749324
0.5158984792101514	2.934850587949648	0.6931592920324304	0.8664822971427834	1.022870738689716	0.0	5.3401019756610575	0.4412889847388634	2.6981500478891225	0.6931624412536621	0.8664653851435735	1.0116833943587082	0.0	5.0175879551814155
0.5031570025852748	3.0504472124707567	0.693159669310182	0.8664761925791646	1.03047545506404	0.0	5.450555990030478	0.42282841755793643	2.7976381595318136	0.6931639818044809	0.8664824412419245	0.9961842463566707	0.0	5.083133404071514
0.5141137301266848	3.015599177433894	0.6931644900814518	0.866482912839114	1.0119276486910305	0.0	5.408123477474674	0.4158196999476506	2.863780828622671	0.6931699422689584	0.8664661645889282	0.9701182292057917	0.0	5.116184821495643
0.5204712322780064	2.9147030337826236	0.6931582440386762	0.8664819696447351	1.0078273626474232	0.0	5.309483580536895	0.4026521169222318	2.737413846529447	0.6931646603804368	0.866473179597121	1.014985256928664	0.0	5.021524576040415
0.5180877329228999	2.9914396516569366	0.6931627294519446	0.8664796378586318	1.0283663676335262	0.0	5.404373546223064	0.4119279751410851	2.7972197165855994	0.6931614508995643	0.8664646744728088	0.9796138249910793	0.0	5.055225959190955
0.5223141554947738	3.033318865430224	0.6931641966432005	0.8664795854589441	1.0354661648090069	0.0	5.457578680017492	0.4171723402463473	2.6612864274245043	0.693156572488638	0.8664763432282668	0.9816561332115761	0.0	4.9265911395733175
0.5198472201169192	2.9737500620412303	0.6931579925201752	0.8664771619733873	1.0166486006516675	0.0	5.376722985571558	0.4240884414085975	2.786751233614408	0.6931662559509277	0.8664831289878259	1.0039282872126651	0.0	5.081251291128305
0.5208892455467811	3.0266426631382535	0.6931602561866844	0.8664970607547969	1.0211888973529522	0.0	5.435217721121652	0.43184342751136195	2.642056024991549	0.6931610107421875	0.8664910380656903	0.9597828021416297	0.0	4.900173333974985
0.5466596634833367	2.9737366477211755	0.6931656219147064	0.866484000132634	1.0204161203824555	0.0	5.407296526563036	0.43816839731656587	2.757992377647987	0.6931580763596755	0.8664681361271784	0.9713084074167104	0.0	5.033937307504507
0.5451625415257045	3.0221783983838426	0.6931648673592034	0.8664828538894653	1.0199570729182317	0.0	5.453780876411186	0.40740642180809605	2.753685290996845	0.6931586082165058	0.866454656307514	0.9585710048675536	0.0	4.986117583054763
0.5164004524985513	2.9685133630102807	0.6931619748964415	0.8664848188777546	1.0444462556105392	0.0	5.395844931130881	0.39296094270852894	2.7147678228525014	0.6931565908285288	0.8664647890971258	0.9652396385486308	0.0	4.939433317918044
0.5180812144017481	3.184575447669396	0.6931606753841861	0.8664830176384895	1.032999669588529	0.0	5.6021392319228625	0.4314419489640456	2.6923531752366285	0.6931672279651349	0.8664643305998582	0.9724012741675744	0.0	4.962660716130183
0.5378424780709403	3.0574089930607724	0.6931613461001889	0.8664917094366891	1.001140051621657	0.0	5.46288328904372	0.4327749472398024	2.7650670271653395	0.6931628080514761	0.866459493453686	0.97623793895428	0.0	5.040539227999174
0.5299096002683534	3.1321400652874956	0.6931609688224373	0.8664766510764321	1.017488142160269	0.0	5.546014471368475	0.4336253496316763	2.7927972353421726	0.69316055224492	0.8664683883006756	0.9709678429823655	0.0	5.063859059260442
0.5165880957802573	2.8680643982939666	0.693158914754679	0.8664787929136675	1.0358379950890173	0.0	5.286969279194926	0.41690641183119553	2.753337053152231	0.6931596902700571	0.8664569717187148	0.9855998149284949	0.0	5.0223002800574665
0.5088983106089162	3.0376793578430847	0.6931613461001889	0.8664921351841518	1.0280628057626577	0.0	5.4411325978708796	0.4282552095559927	2.722542249239408	0.6931636333465576	0.8664624049113347	0.9827113591707668	0.0	4.999971389770508
0.5301248529455164	2.911292526748154	0.6931567349276699	0.8664794806595687	1.0098509861872746	0.0	5.317747807764745	0.4465937064244197	2.730743701641376	0.6931504836449256	0.866461992263794	1.0064084456517146	0.0	5.0502077249380255
0.5415347749060326	3.1068275158221903	0.693159669310182	0.8664873144128821	1.0266568257258488	0.0	5.54150637951526	0.4199776282677284	2.809737939100999	0.6931640735039344	0.8664602041244507	0.9792667902432955	0.0	5.075442387507512
0.5181617212819529	3.0477825625912174	0.6931588728349287	0.8664770833738558	1.0200803169837365	0.0	5.4525017371544475	0.40758527242220366	2.9163278432992787	0.6931575078230637	0.8664781772173368	0.9493341445922852	0.0	5.13972517160269
0.5298797848460438	2.9827234876024855	0.6931672987047133	0.8664795068594126	1.0495881887582632	0.0	5.428670904138586	0.4120044524853046	2.753768260662372	0.693155417075524	0.8664583701353806	0.9701528659233679	0.0	5.002383892352764
0.5363795626294482	2.9831718612503217	0.693159669310182	0.8664819106950865	1.038099010174091	0.0	5.424132336626996	0.4310252849872296	2.748537063598633	0.6931575261629545	0.8664704515383794	0.9842131394606368	0.0	5.030245854304387
0.5313418304527199	2.907807151039878	0.6931578667609246	0.8664861223199866	1.0259617145244893	0.0	5.33159679370922	0.43529642545259917	2.7210203317495494	0.6931589566744291	0.8664597685520465	0.9587675534761868	0.0	4.981544201190655
0.5371664277799837	2.9459173810351027	0.6931607592236865	0.8664735201950912	1.0268644186166616	0.0	5.3764217502468234	0.4435937221233661	2.7112840505746694	0.6931570126460149	0.8664740048922025	0.9747833251953124	0.0	4.99613512479342
0.5408590442531711	2.9016300662533268	0.6931605496249356	0.866488061108432	1.018742928138146	0.0	5.3277201390528415	0.42568599260770357	2.8933996053842397	0.6931615976186899	0.8664596997774564	0.975181146768423	0.0	5.1607262538029595
0.5243758840875311	2.990270342145647	0.6931567349276699	0.8664708543609787	1.019728557880108	0.0	5.400845663888114	0.41750816198495716	2.878710013169509	0.6931573427640475	0.8664941787719727	0.9933676059429462	0.0	5.1560798058143025
0.51458253965273	3.05298585158128	0.6931673825442136	0.8664845896291209	1.0366351054264948	0.0	5.470688117729439	0.42598860080425555	2.7242890137892504	0.6931605155651386	0.8664614879167997	0.9610961473905122	0.0	4.977835288414588
0.5240652482588213	2.9486279540009552	0.69315916627318	0.8664840852821266	1.0326654287484975	0.0	5.371842646336818	0.4262353823735164	2.9312430895291843	0.6931620561159574	0.866460341673631	0.9780214346372164	0.0	5.201959903423603
0.5267166986570253	3.11692872938219	0.6931576571621738	0.8664865546174102	1.0125968492948092	0.0	5.522728720864097	0.4290876571948712	2.7402694408710184	0.6931635049673227	0.8664578657883865	0.9747496384840745	0.0	5.010564657358023
0.5242913529113099	2.908588095025702	0.6931612622606885	0.8664904125444182	1.0169246380145731	0.0	5.316294491946042	0.4024718174567589	2.8852514853844275	0.6931588466350849	0.8664548855561477	0.9891020261324368	0.0	5.143280176016001
0.5211240380674929	3.0342364887614828	0.6931678855812157	0.8664810133504344	1.0136035185593824	0.0	5.4354450938465835	0.40651697378892165	2.950776613675631	0.6931616159585806	0.8664721250534058	0.9915322450491098	0.0	5.215297845693735
0.5282053895049043	3.011504581996373	0.6931593339521807	0.8664817796958671	1.036459570664626	0.0	5.442651308499849	0.41455283531775844	2.821764065669133	0.6931653756361741	0.8664650183457595	0.9883104397700382	0.0	5.09109247647799
0.5298962540678925	2.8987473917531443	0.693158914754679	0.8664931307782183	1.0468075825617862	0.0	5.341944390600855	0.4148432658268855	2.7698850631713867	0.6931608456831712	0.8664568341695346	0.9749582290649413	0.0	5.026143294114333
0.5311414383269928	2.94013790507893	0.6931620168161916	0.866477410871904	1.0253946744478666	0.0	5.363151340694218	0.428340508387639	2.8342183920053334	0.6931555454547589	0.8664569717187148	1.0139437161959135	0.0	5.142959741445688
0.5346863243606065	2.8751558576311385	0.6931603819459349	0.8664836202348981	1.0326421150794394	0.0	5.308967925690033	0.4339750363276555	2.6521876408503604	0.6931671179257907	0.866458324285654	0.9777027460244986	0.0	4.930323674128606
0.5234002019022848	3.1353865612994185	0.6931618491371909	0.8664726687001658	1.027787604698768	0.0	5.553047012496781	0.41821938294630784	2.874419065622183	0.693159451851478	0.8664652934441199	0.9707390711857722	0.0	5.129843051616962
0.5170274724017133	2.94380129300631	0.6931593758719308	0.8664807513519958	1.0411462783813477	0.0	5.368455823961195	0.4128351394946759	2.7583129589374247	0.6931629914503831	0.8664986261954675	0.9657095322242149	0.0	5.0033566401554985
0.512754099709647	3.0242191147018267	0.6931580344399253	0.8664964647083492	1.029114239032452	0.0	5.432583945138114	0.4163524554325984	2.6614580888014574	0.693167466383714	0.8664658894905677	0.9613954250629131	0.0	4.905671926645132
0.5145797362694373	2.930801286802187	0.6931586213164277	0.8664963730088957	1.001973636333759	0.0	5.313850947788784	0.43132866345919096	2.804898922259991	0.6931559122525729	0.8664576136148893	0.9949786369617168	0.0	5.097663879394531
0.5122289290794959	2.9582579476492747	0.6931622683346926	0.8664791793613643	1.0205229245699368	0.0	5.357489030439775	0.42323747048011195	2.8626519716702976	0.6931558205531194	0.8664806989523081	0.9854810898120585	0.0	5.137851274930513
0.5166559690957541	2.9041309775886957	0.69315916627318	0.8664855262735388	1.0250248688917893	0.0	5.31229731800792	0.455565856053279	2.8101365749652567	0.6931708592634934	0.8664819368949304	0.9471449705270619	0.0	5.079329417302058
0.5322090714842409	2.8031219859699625	0.6931635259271978	0.8664773715721382	1.007296899648813	0.0	5.209105313479245	0.43367793009831357	2.7699090517484226	0.6931567925673264	0.8664498879359319	0.9768911581773023	0.0	5.046928112323467
0.5179448075346894	2.9401656349936682	0.6931574894831731	0.866476677276276	1.0198027830857495	0.0	5.3443898630666204	0.41516401217533994	2.7932795011080227	0.6931533446678748	0.8664790254372817	0.9759570965400108	0.0	5.050879551814153
0.51729551252428	2.94319947211297	0.6931564834091689	0.8664813146486388	1.0053439507117639	0.0	5.332320202837933	0.43133238645700306	2.7119624064518857	0.6931549585782565	0.8664588286326482	0.9978583115797774	0.0	5.007612081674429
0.5202474489316835	3.0618797972962097	0.6931604657854352	0.866471529006958	1.0151717259333684	0.0	5.463770520556104	0.41546894953801083	2.7973932853111854	0.693162936430711	0.8664618547146137	0.9816403939173772	0.0	5.0609642909123345
0.5084566388811383	2.972149398300674	0.6931577410016742	0.8664700814655849	1.0228821240938626	0.0	5.369958060128348	0.4062451215890738	2.853733943058894	0.6931640001443716	0.8664504152077895	1.0002900967231163	0.0	5.126719548152043
0.5157107782887889	2.9878618848192824	0.6931608430631868	0.8664844520799406	1.0391317807711087	0.0	5.409188909845038	0.40062946539658767	2.6650962829589844	0.6931663293104905	0.8664734546954815	0.9406952491173377	0.0	4.872894287109375
0.5223350734501094	2.8688553611000818	0.6931599627484332	0.8664899212973458	1.0267302146324744	0.0	5.284410497644445	0.4121566185584435	2.9358943792489858	0.6931582414186918	0.8664563298225403	0.9360467397249661	0.0	5.15055407010592
0.5331374472314185	2.8973708100371307	0.6931585374769273	0.8664813146486388	1.020722697331355	0.0	5.3177121340573485	0.4111584700070895	2.8728117576012244	0.693151070521428	0.8664524096709031	0.9677779271052434	0.0	5.118200742281401
0.5073268072945731	2.8964715685163225	0.6931604657854352	0.8664749939363081	1.0346754220815804	0.0	5.30494882772257	0.41486435670119065	2.7437896728515625	0.6931611574613131	0.8664615566913898	0.9719290183140681	0.0	4.997044489933894
0.5038700260958828	2.9138559194711537	0.6931594597114311	0.8664916242871966	1.0475472963773285	0.0	5.331764849987659	0.40880494851332444	2.76416015625	0.6931577462416428	0.8664694199195275	0.9924069184523362	0.0	5.031841278076172
0.5102664297753639	2.9314691103421726	0.6931613461001889	0.8664756096326388	1.0194580224844125	0.0	5.327669248476133	0.41185298332801235	2.8557522113506613	0.6931632848886343	0.8664503464331994	0.9806219100952149	0.0	5.114677429199219
0.5139436145405193	2.9446790716150306	0.6931652446369548	0.8664907007427006	1.00320987701416	0.0	5.328323280418312	0.4129028503711407	2.814874208890475	0.693158351458036	0.8664505298321064	0.9733979848714974	0.0	5.067625632652869
0.5175499758877598	2.9559145078554256	0.6931621844951923	0.8664782099671416	1.0222384672898512	0.0	5.3621812757554945	0.4117596332843487	2.773711057809683	0.6931545917804425	0.8664845044796283	1.0115899085998534	0.0	5.0635450803316555
0.5112600745735588	2.973325435931866	0.6931572379646721	0.8664694395694104	1.0279318222632774	0.0	5.37898665208083	0.41349176260141224	2.700673616849459	0.6931571960449219	0.8664547021572406	0.9880932221045859	0.0	4.968713320218599
0.5214215634943364	3.0080126248873196	0.6931572379646721	0.8664774501716698	1.0042103620675893	0.0	5.4001220032409	0.4231255237872784	2.8663497337928185	0.6931619460766132	0.8664545646080604	0.9884601813096267	0.0	5.144389666043795
0.5399676731654576	2.873800759787088	0.6931573218041724	0.8664761008797112	1.010946772648738	0.0	5.29119135259272	0.4196876379159781	2.663532257080078	0.6931588099553034	0.8664890436025766	0.9964953349186824	0.0	4.946204112126277
0.5218673171577873	3.0258816519936365	0.6931567349276699	0.8664805090034401	1.016050778902494	0.0	5.430280077588427	0.40435156455406773	2.758415075448843	0.6931591217334454	0.8664636657788203	1.0124563143803522	0.0	5.041686424842248
0.5134494278457139	2.9293348081819306	0.69315916627318	0.8664730485979018	1.028211212158203	0.0	5.33746845119602	0.4153108780200665	2.926064271193284	0.6931677965017465	0.8664734088457547	0.9935868263244628	0.0	5.20143538254958
0.5247129398387868	3.0001927260514143	0.6931652027172047	0.866482729440207	1.0170743355384237	0.0	5.408462859772064	0.42940350679250866	2.6500943990854116	0.6931670995859	0.8664680673525884	0.9702248353224534	0.0	4.916190954355093
0.5332630859626518	2.8926028366927263	0.693159920828683	0.8664692758203862	1.0300492506760817	0.0	5.322384257892986	0.4223193572117732	2.857294669518104	0.6931753892164964	0.8664506673812866	0.9767015163715069	0.0	5.122766054593599
0.5196530530740927	2.884344750708276	0.6931592081929301	0.8664677038297548	1.033766277019794	0.0	5.304231748476133	0.4223434008084811	2.718908823453463	0.6931542983421912	0.8664545646080604	0.9760309146000788	0.0	4.983737798837515
0.514952146089994	3.008271332625504	0.6931574894831731	0.8664704810132037	1.0155760398277869	0.0	5.405270083919986	0.41774911146897536	2.7368184603177586	0.6931614325596736	0.8664779938184298	0.996311855316162	0.0	5.017357459435096
0.5145467139862396	2.8136314978966346	0.6931606753841861	0.8664744502895481	1.0161737588735726	0.0	5.2108262449830445	0.4213063166691707	2.737098400409405	0.6931566091684195	0.8664729503484873	0.9758315416482778	0.0	5.000709240253155
0.5217826025826591	2.8042629786900113	0.6931584117176769	0.8664802011552748	1.0364995516263522	0.0	5.229025327242338	0.4006028175354004	2.765342492323655	0.6931570860055777	0.8664569487938514	0.9552733274606557	0.0	4.987675886887771
0.5188374833746271	2.9063848977560527	0.6931580344399253	0.8664850350264665	1.011335593003493	0.0	5.303042904361264	0.4233704163477971	2.8485528505765476	0.6931734818678635	0.8664536476135254	0.9504612115713265	0.0	5.088838137113131
0.5288731501652644	2.954909230326558	0.693162352174193	0.866481445647858	1.0073799133300778	0.0	5.357643672398159	0.4156529720012958	2.937587077801044	0.6931650638580322	0.8664567195452176	0.9849655188046967	0.0	5.204662322998047
0.5158226935418098	3.0167870154747596	0.6931579925201752	0.8664754851833805	0.9979876591609074	0.0	5.39707288637266	0.4041776657104492	2.788877853980431	0.6931523359738864	0.8664649266463059	0.985988316169152	0.0	5.0455086047832785
0.5213599047818027	2.9604743077204776	0.6931586213164277	0.8664738738929832	1.0143759213961088	0.0	5.362683977399554	0.4250489381643442	2.89182134775015	0.6931585165170523	0.866464743247399	0.9494522534883939	0.0	5.132786970872146
0.5279149432758709	2.969072090400444	0.6931618491371909	0.8664716469062553	1.0197109662569483	0.0	5.383169572431963	0.42976590303274304	2.6807171748234677	0.6931592867924616	0.8664599978006803	0.981410132921659	0.0	4.9583533360407905
0.5162590624211909	3.0445235954536187	0.6931609269026872	0.8664746271384941	1.021410399216872	0.0	5.448667756803743	0.4306627420278696	2.72582274216872	0.6931622945345365	0.8664582784359272	0.9790698564969577	0.0	5.0020138667179985
0.5263632365635463	2.8562339531196344	0.6931558126931662	0.8664818255455939	1.0199188232421872	0.0	5.268997737339565	0.40779748329749477	2.845723665677584	0.693154683479896	0.8664710475848272	0.9439182611612172	0.0	5.063910264235276
0.5332779255542126	3.014046386048034	0.6931609269026872	0.8664778104195228	1.0141911286574143	0.0	5.42799318753756	0.4117856759291429	2.751119687007024	0.6931583331181452	0.8664529140178974	1.0034100459172175	0.0	5.032768249511719
0.5165350568163526	2.974062468979385	0.6931640289641998	0.8664677627794035	1.0288456990168644	0.0	5.385910872574691	0.40771999725928676	2.8139974153958836	0.693156700867873	0.8664654997678903	0.9703835120567909	0.0	5.058566460242639
0.5052962827158498	2.8393672901195486	0.6931606753841861	0.8664800570561335	1.0145598044762243	0.0	5.225703480479481	0.39948476277864897	2.8236129467303934	0.6931566091684195	0.8664680215028616	0.9877649307250977	0.0	5.0773306626539965
0.5093130960569276	2.9048346005953274	0.6931580344399253	0.8664730682477846	1.0254070428701547	0.0	5.30602784209199	0.4131004260136531	2.7268975331233096	0.6931575261629545	0.8664551148047814	0.9820105626032902	0.0	4.9884634751539965
0.502568223974207	2.9746075305309922	0.6931561480511675	0.8664763497782277	1.0142258717463566	0.0	5.357877919962118	0.42083219381479114	2.799353452829214	0.6931540415837214	0.8664774894714355	0.9625154568598819	0.0	5.04917863699106
0.5138898367410177	2.934697706620772	0.6931590405139294	0.8664859192711967	1.0138296860914962	0.0	5.328903114402687	0.4336077800163856	2.8570035054133487	0.6931574894831731	0.8664470911026001	0.9841142360980693	0.0	5.141172555776743
0.5331978169116345	2.85690190241887	0.6931569026066706	0.8664769458246755	1.006098747253418	0.0	5.262675400618669	0.402781028013963	2.851252922644982	0.6931613225203294	0.8664608001708984	0.9776850810417762	0.0	5.098179743840144
0.5137962928185096	2.8219605959378757	0.6931578248411745	0.8664673108320969	1.0122528222891	0.0	5.214476952185998	0.3792710854456975	2.819357285132775	0.6931586815760686	0.8664587369331946	0.9964785685906042	0.0	5.061565399169922
0.5028662524380527	2.9572303268935656	0.693157950600425	0.8664668654347514	1.022479746891902	0.0	5.349043206854181	0.39177905596219575	2.7457381028395433	0.6931609007028433	0.8664671732829168	0.9714897302480844	0.0	4.975474137526292
0.4953323406177563	2.9598455114679023	0.6931577829214243	0.8664714635073484	1.0112542225764347	0.0	5.332903600001073	0.40731547429011417	2.704325162447416	0.6931618910569411	0.8664527306189904	0.9989392133859487	0.0	4.977032588078425
0.5117120428399725	2.8477947318946923	0.6931568187671703	0.8664743323902507	1.0148732845599835	0.0	5.2408543681050395	0.40340291536771333	2.847577168391301	0.6931631565093994	0.8664812032993023	1.0033243399399976	0.0	5.120785639836238
0.5135082884149237	3.011460209940816	0.6931597531496824	0.8664663021381085	1.011556860116812	0.0	5.4029915778191535	0.42168492537278396	2.678877903864934	0.6931632665487436	0.8664771226736215	0.9981867313385009	0.0	4.965226540198693
0.5160238873827588	2.842531434782259	0.6931618491371909	0.8664721447032887	1.0171159010667068	0.0	5.242143274663569	0.4178175192612868	2.7219359324528623	0.6931654123159555	0.8664611211189857	0.9681777770702655	0.0	4.974392524132361
0.5070221188304188	2.969854753096025	0.6931579925201752	0.866466747535454	1.0266980317922738	0.0	5.37004169002994	0.4153762413905217	2.593261351952186	0.6931675580831674	0.8664552982036884	0.9943948965806227	0.0	4.869487909170298
0.5135465559068617	2.9000770233489654	0.6931590405139294	0.8664703107142187	1.02419806260329	0.0	5.30429202907688	0.4268662195939284	2.819746604332557	0.6931624595935528	0.8664542665848365	1.001703115609976	0.0	5.114770008967473
0.5267643614129706	2.8968184125292433	0.6931576571621738	0.8664725246010246	1.0245082708505482	0.0	5.314563541621952	0.42405128479003906	2.755247409527118	0.693162936430711	0.8664604562979478	0.954408128444965	0.0	5.000167259803185
0.5297132795983619	2.8597513555170417	0.6931577410016742	0.8664733302462232	1.016069016089806	0.0	5.27200677892664	0.4264884361853966	2.8077223851130557	0.6931563890897311	0.8664617400902969	0.995970084117009	0.0	5.096642714280349
0.5236657897194663	2.903184324830443	0.693159417791681	0.8664655423426366	1.0411196341881384	0.0	5.334435138073596	0.4210047721862793	2.831190769488995	0.6931533446678748	0.866462611235105	0.9605166435241698	0.0	5.079174775343675
0.5119458397666177	2.832438751891419	0.6931574056436728	0.8664733629960281	1.024456684405987	0.0	5.235314505440848	0.421383967766395	2.7720947265625	0.6931565541487473	0.8664651329700763	0.9745729116293099	0.0	5.034516701331506
0.5113182906266097	2.94015632880913	0.6931556030944154	0.8664797164581635	1.005609262906588	0.0	5.323563628144317	0.4241224985856276	2.6811153705303488	0.693162936430711	0.8664625424605149	0.983761244553786	0.0	4.955461648794321
0.5046425599318284	2.8969807886815335	0.6931614299396892	0.866471699305943	1.0249367053692158	0.0	5.293031881143759	0.3979804332439716	2.700686968289889	0.6931599470285269	0.8664627717091486	0.9984255937429575	0.0	4.9635557027963495
0.5130763630290608	2.886129882309463	0.6931595016311813	0.8664666427360787	1.0066894384530873	0.0	5.272362174568595	0.4154417331402118	2.9073577293982873	0.693159818649292	0.8664559400998629	0.9761235017042893	0.0	5.165379157433143
0.5374302182878766	2.8594769488324174	0.6931601723471841	0.8664675138808868	1.0239535845243013	0.0	5.287328279935396	0.42032304176917445	2.642322246844952	0.6931591217334454	0.8664425978293786	0.9636568509615384	0.0	4.892744944645808
0.5283303313202911	3.1004877404852227	0.6931618072174408	0.8664688173231188	1.0118560204139122	0.0	5.507142831991007	0.4082525143256554	2.844625106224647	0.6931622945345365	0.8664617400902969	0.9866367596846359	0.0	5.10597639817458
0.5146131829901056	2.949484102018587	0.6931672148652129	0.8664723543020395	1.0394320267897386	0.0	5.370001698588277	0.4158366093268761	2.8865966796875	0.6931593784919152	0.8664502547337458	0.9954180534069355	0.0	5.164301652174729
0.5270426142346728	2.840699730338631	0.6931602981064345	0.8664813801482484	1.0084743646474985	0.0	5.2426981663965915	0.4387160814725436	2.552739216731145	0.6931564624492939	0.8664585076845609	0.9585488466116097	0.0	4.816462590144231
0.5255724519163698	2.8122544341034943	0.6931566510881696	0.86646950506902	1.0141472302950345	0.0	5.218443608545995	0.42830326006962705	2.7495013016920824	0.693157067665687	0.8664946372692401	0.9975822448730468	0.0	5.041881561279297
0.5121899437118362	2.955035869891827	0.6931653284764552	0.8664601582747239	1.0287343685443584	0.0	5.362420469849974	0.42310701883756197	2.6788029303917518	0.6931560956514798	0.866461877639477	0.999833349081186	0.0	4.968205085167518
0.5085467715839763	2.9137103740985575	0.6931581182794256	0.8664801487555871	1.0128377474271333	0.0	5.301575042389252	0.4234638947706956	2.732820364145132	0.6931563157301682	0.86647079541133	0.9693533970759465	0.0	4.992108271672175
0.508737040090037	2.792549091381031	0.6931564414894188	0.8664704548133598	1.007112532395583	0.0	5.174869034316513	0.4179307497464694	2.871008139390212	0.693164165203388	0.866468044427725	0.9979692312387319	0.0	5.153376065767729
0.5098556057437436	2.897771269410521	0.6931582440386762	0.8664733891958719	1.019918368412898	0.0	5.2940185882233	0.4234849489652194	2.727571487426758	0.6931529411902795	0.8664487187678998	0.9788034439086913	0.0	4.996308400080754
0.5213347005320119	3.0124617985316684	0.6931604238656851	0.866483659534664	1.0205789712759166	0.0	5.420859158694089	0.41975608238807094	2.6025830782376804	0.6931599286886362	0.8664497962364783	0.9805280905503492	0.0	4.869316981388972
0.5206582205636161	2.9433113559261783	0.6931554773351648	0.8664737690936078	1.0023545631995567	0.0	5.33279796223064	0.4091012661273663	2.8163586396437426	0.6931589933542105	0.8664630697323725	0.964286576784574	0.0	5.056209417489859
0.5149870862017621	2.9025808481069713	0.6931571122054215	0.8664763497782277	1.0294670838576097	0.0	5.313511272053142	0.4186155612652118	2.7900499197152944	0.6931555637946496	0.8664551377296448	0.9502866671635554	0.0	5.025407350980318
0.5109877376765996	2.911215604006589	0.6931566510881696	0.8664732778465355	1.006361932020921	0.0	5.295038495744977	0.43008829997136044	2.6594888246976414	0.6931535280667819	0.8664712997583243	0.9920280970059907	0.0	4.948076835045447
0.5190205993233147	2.8349962339296444	0.69315916627318	0.8664658894905677	1.0269109139075645	0.0	5.2473934299343234	0.41695286677433896	2.620893111595741	0.693159818649292	0.8664560776490432	0.9795968789320724	0.0	4.88389880840595
0.5151533818506933	2.8973521767081793	0.693156986446171	0.866482912839114	1.0172977594228891	0.0	5.296286111349588	0.41856666711660534	2.674830069908729	0.6931621111356295	0.8664562610479501	0.972023685161884	0.0	4.931876549353967
0.5228549726716765	2.7715271960248002	0.6931608849829369	0.8664747319378696	1.0223718349750224	0.0	5.183228712815505	0.40680166391225964	2.7386414454533505	0.693159635250385	0.8664693511449374	0.9516163679269644	0.0	4.963528706477239
0.5152441590696901	2.9433727054805545	0.693159669310182	0.8664749087868157	1.0200440920316254	0.0	5.345135741181426	0.40289735794067383	2.7313434160672703	0.6931597452897292	0.8664563068976769	0.9788197737473708	0.0	4.979516836313101
0.5466935189215691	2.9515304565429688	0.6931572798844222	0.8664773322723724	1.0176823249230016	0.0	5.382383619035993	0.41289153465857875	2.6546026376577525	0.6931531612689679	0.866464743247399	0.968781698667086	0.0	4.902740625234751
0.5158778127733168	2.8541778732132124	0.6931597112299321	0.8664607281213278	1.0304129380446212	0.0	5.266929291106842	0.4100506855891301	2.68494385939378	0.693161469239455	0.8664541519605197	0.9434893974891074	0.0	4.904938184298002
0.5054942225361918	2.7815292484157688	0.6931600465879335	0.8664687649234311	1.0159668188828688	0.0	5.169458871359353	0.4132052935086764	2.8106795090895433	0.6931565908285288	0.866462244437291	0.9614015102386474	0.0	5.051748422475962
0.49454349475902515	2.9851802784007986	0.6931563995696686	0.866477581170889	1.0270913490882287	0.0	5.373292692415007	0.4070426133962778	2.7330168210543118	0.6931571410252497	0.8664561005739065	0.9567588806152343	0.0	4.963274295513447
0.5096686750977903	2.858090033897987	0.6931572798844222	0.8664827163402851	1.0192829132080077	0.0	5.253524277236435	0.4040072514460637	2.867101082435021	0.6931553437159612	0.8664652705192566	0.954613971710205	0.0	5.092187588031475
0.5092192272563557	2.870645040994162	0.6931569026066706	0.866459765277066	1.0136729167057916	0.0	5.2599968543419475	0.40280688725985014	2.6340175041785607	0.6931745455815241	0.8664471828020536	1.0062210633204534	0.0	4.909492639394907
0.5069900240216937	2.8075589400071363	0.6931553096561641	0.8664783540662828	1.01617153607882	0.0	5.1971988049182265	0.40735971010648286	2.7301321029663086	0.6931566825279822	0.8664624049113347	0.998200827378493	0.0	5.002155010516827
0.49217434767838364	2.8983833396827783	0.6931574475634229	0.8664705858125792	1.0065995143010065	0.0	5.263627691583319	0.4049829703110915	2.8585978287916918	0.6931643852820764	0.8664890894523034	0.9678629141587477	0.0	5.097932668832632
0.49917853009569774	2.989114824232164	0.6931585793966776	0.8664713652579339	1.0244694049541765	0.0	5.379234188205594	0.4037035611959604	2.7710010822002706	0.6931556371542124	0.8664747843375573	0.9732150187859167	0.0	5.01439461341271
0.5193658346658224	2.867617911034888	0.6931597950694325	0.8664784588656582	1.015091954744779	0.0	5.268554100623498	0.3982453713050255	2.8120927810668945	0.6931578746208777	0.8664524555206299	0.9811518082251915	0.0	5.057942317082332
0.5038894035003998	2.9063589703905715	0.6931574894831731	0.8664743323902507	1.0142795782822827	0.0	5.291002210679945	0.4047704293177678	2.783591710604154	0.6931586448962872	0.8664559400998629	0.9786761687352107	0.0	5.033494362464318
0.5094062784215906	2.838482448032924	0.6931606753841861	0.8664711229093782	0.9967009911170371	0.0	5.211060995584006	0.40276397191561186	2.6460533142089844	0.6931661092318021	0.866458324285654	1.0173005764301006	0.0	4.932576106144832
0.4992676410046253	2.994586441543076	0.6931589985941793	0.8664758061314677	1.0126526319063627	0.0	5.372982402424236	0.405155952160175	2.7312922844519982	0.6931596535902756	0.866454174885383	0.9749264166905329	0.0	4.977828832773062
0.5097674065893822	2.8323487501878004	0.6931557707734161	0.8664760484800234	1.0075894282414364	0.0	5.216181534987229	0.4084919599386362	2.8221896244929385	0.6931573060842661	0.8664662562883817	0.9875251183143028	0.0	5.084672927856445
0.5046329341091953	2.8743637839516443	0.6931570283659212	0.8664772864226457	1.0207084802480844	0.0	5.266182364998283	0.4134388336768517	2.766255598801833	0.6931648621192346	0.8664793693102323	0.9704679085658146	0.0	5.016641763540415
