# Supplementary material for: AUTOENCODIX: a generalized and versatile framework to train and evaluate autoencoders for biological representation learning and beyond
Source: Nat Comput Sci. 2025 Dec 9;6(1):96–108. doi: 10.1038/s43588-025-00916-4 (PMC12855006; doi:10.1038/s43588-025-00916-4)
Supplement: Supplementary file 7 — Statistical source data. [file 43588_2025_916_MOESM7_ESM.zip › Source_Data_Fig5_FigS5-6/Exp4_Celegans_TF/predicted_latent_space.csv]

0	1	2	3	4	5	6	7	8	9	10	11	12	13	14	15	16	17	18	19	20	21	22	23	24	25	26	27	28	29	30	31
-1.5944068	7.346354	1.6335399	0.26575658	-0.57973266	1.7810012	-1.6504749	-1.0703737	3.0769176	-1.4097482	0.97909045	0.18956187	12.53035	0.4200264	-0.87257206	-0.9515696	0.64950395	1.056046	-0.29894817	-1.4638326	1.2559329	0.916253	1.4828613	-0.5300337	-1.6747371	0.53864795	-0.5770263	3.1761584	-1.2137616	2.0052102	-0.15350552	0.92288405
-2.406104	4.309083	0.46399426	-2.4241076	-0.6867931	0.9370282	1.5390807	-0.68997836	2.235655	0.22788332	2.9517217	-0.3233905	10.421234	1.0318798	0.8161054	0.9201023	-0.96028906	2.2546787	-0.10338431	0.9436258	-0.411707	0.5737932	-0.56449527	-0.18599367	0.3527842	-0.65938	1.872508	2.5726697	1.9424008	1.5644466	-0.042920902	1.6916919
1.364179	8.457101	-1.6983296	-0.21307512	-0.23705214	2.8513877	0.27389064	1.5895386	2.0737758	-0.17423497	1.5396388	1.0070703	12.456974	-0.073220424	-1.1585846	0.1205159	-0.0996841	3.2479434	-0.45153663	0.24550425	0.50625974	-1.6915053	-1.2297552	1.7159221	2.2093244	-1.5296758	1.7035768	2.3743618	-0.20175874	1.724947	-0.46501842	0.026089957
1.4301143	7.2588825	-0.72748464	-1.3149343	0.3190881	5.680191	-0.38225034	0.86329	1.4662205	1.3256692	1.8028497	1.128723	12.658411	-0.9528262	2.1569667	1.450909	-0.13176602	2.650341	-0.786738	0.030745639	1.4962498	1.1639814	-0.7747009	2.246102	-1.4737453	0.22206941	1.1347878	1.2952967	0.4304885	0.080602646	0.2974013	-0.16930135
-0.32877234	9.529564	-0.2840779	0.9328295	1.4513817	4.529182	0.972345	0.09514111	3.2990685	-1.3513721	0.96014893	0.48617774	11.348808	0.83849955	5.1419916	0.90418094	0.4980929	3.0182786	0.023649443	-0.34904274	1.6199667	-0.29799387	0.55551106	0.44320834	1.1723715	2.5845115	2.1389802	1.3911548	-1.2941247	0.715481	3.4396667	1.9240999
-0.5898723	5.1569214	-0.09972042	1.4656874	2.0290742	6.0098357	-1.2617376	4.845856	4.2159986	-0.57972467	-0.11191761	-0.464629	11.083833	-1.4867145	4.4803452	-1.3845838	1.2246922	7.194217	-0.8300706	-1.1332994	0.61262816	-0.8102655	0.90136015	0.820306	0.066375084	-2.2244842	2.0714724	-0.7778631	1.5167198	2.1775837	3.7103825	0.71230674
-1.4478681	4.2241955	4.8286204	-0.33184257	0.4114235	6.5270033	0.19812857	0.94125485	7.0592985	-0.8128572	-1.9026142	1.7154179	9.312501	-0.3103703	2.6747315	-2.0097487	0.528177	3.0248451	0.8622961	-0.62000483	0.44456288	0.23590294	-0.6466366	-0.5961178	-1.0638757	-2.227954	-0.6243677	0.41321215	-0.797697	-1.5199872	3.493809	-1.2705946
1.7258043	3.2000372	7.799329	-2.067973	1.859125	4.9286623	0.47610244	1.0369546	7.6681337	0.16413254	-0.07437925	-0.22216511	10.307395	-1.6466179	2.9002995	0.053038597	-1.0784475	3.193293	0.86686593	0.0944461	-1.2121266	-0.55853677	2.0897248	-0.9597377	1.1374674	-0.57446945	0.37941673	-0.6928214	1.4516912	-0.6482587	5.2830095	-0.2242463
2.1000774	1.5578344	6.426397	-0.59755915	3.3222332	4.164071	-0.18429123	-0.63253987	4.4582777	0.62738246	-2.773398	1.2540988	11.320087	0.5554274	3.9678833	0.40397087	0.14368986	1.5093982	-1.2725148	0.4306416	-1.078862	1.3507904	0.07291752	1.3407862	-0.15426084	-1.0915716	-0.9728686	-0.57523614	-1.2493393	-0.105343126	4.5180984	-1.0385188
-0.1743325	1.0057373	5.090337	0.9154552	1.0694354	4.572688	1.2649417	-1.0132939	4.767463	0.09872467	-1.2972541	1.0965265	11.033102	-1.8236992	2.0365577	0.04795764	-0.9721107	1.6031001	-0.486113	0.80135417	-1.5571504	-1.3683581	-0.90071076	-0.9712894	1.6035631	2.1139774	0.7267956	-0.4158083	-0.14047293	-1.0131016	3.660509	0.001780175
-1.2394001	2.7657106	3.6499636	0.038982887	-0.5062082	5.2284713	1.3470609	-0.9721178	3.9170687	1.1628153	-1.055426	0.9269097	10.538065	0.029606754	1.6407461	0.5644032	-1.7694852	-1.0917414	-0.5039775	-0.7147532	1.7320646	0.07070708	0.44309804	-0.18383712	-0.22409865	2.195908	0.22282147	-0.09115521	1.0122048	1.7145091	0.99776196	0.27382824
0.9417692	0.90111303	4.275789	1.2415128	-0.10564205	6.196377	-1.2310243	-1.2525393	6.6225405	0.1988339	0.45589435	1.0803726	11.316176	-0.056620535	-0.30137455	0.941102	-0.11377057	2.16805	-0.67861974	-0.30259913	0.66603965	-0.18789533	0.7642596	0.6974881	1.5451522	0.69335407	-0.10260854	0.4358912	1.5702771	-0.2607466	-0.33923608	0.06962923
0.42435816	2.277451	2.6183996	0.056211874	-0.7730422	5.9218035	-0.09577663	-0.35980132	1.6517698	-1.3472902	0.12962063	0.16401	9.852755	2.2539697	1.2039287	-1.5073571	-0.53183734	0.46464562	2.1046324	-0.29506746	-1.1834708	1.5376555	-1.0452809	0.7703894	0.5168763	-0.30562228	-0.22455764	1.3056817	-1.359104	0.11408327	0.14454016	1.4956928
0.24711989	3.6647134	2.3170967	-0.95787406	-0.6204563	4.9251957	-1.1894385	0.97846866	3.9937534	0.6341959	1.1394758	-0.5182927	10.680824	0.3848562	-1.0595716	-0.56422484	-0.10189287	0.3496832	-0.3573058	0.93775463	0.75284934	0.6318791	-0.7516012	-0.979268	0.0742357	0.41770777	-0.28291833	2.566111	-0.44031367	1.5103687	-0.39061934	0.36945048
0.65782315	2.641763	1.783469	-1.0027686	1.0991428	3.7183402	0.34718052	-2.3807178	2.981319	-0.44277963	-0.27491122	1.1129504	9.125891	0.17398997	1.133496	-0.38277423	-0.101686016	-0.46288693	-1.0634933	0.5234018	-0.532769	-0.005113909	-0.12702344	0.29754475	-0.29486457	-0.33146483	-0.028892338	1.558226	-0.2758323	0.7386832	1.5271479	0.083558805
1.0265329	2.35686	2.3272445	-0.7056769	0.4358129	3.5431206	0.9582226	1.2546694	5.481631	0.89060694	-1.1745641	0.9885684	9.772107	-1.0027121	0.513738	-2.467295	-1.6631136	1.4470353	0.6098903	1.7290939	0.25141165	1.7705158	0.79870844	0.90775436	-0.86198306	0.581493	1.6410657	1.0606525	-0.96080405	-0.7121295	-0.95755607	-1.8353252
0.65266114	2.6343336	1.6564277	-1.5809036	1.1397169	2.9667804	-0.2881918	0.9668985	5.9988194	-1.3007414	0.20069759	-0.2406428	12.081711	-0.1219218	1.7047238	0.60850394	0.1363618	2.451912	1.7509295	-0.050125945	-0.90794176	-0.38361895	0.70633286	-0.7291222	0.97902316	1.7594644	4.4201293	0.6269268	-0.59837705	-0.925453	1.7580471	1.1741339
-0.3739476	2.2582908	-0.18275961	0.028054787	-0.15218234	5.094937	1.7255483	1.2236575	1.6262113	0.3770693	1.1096579	0.9383616	12.448716	0.629167	0.0055953325	-0.23852886	-1.3239771	3.5774455	0.53256977	1.292831	-0.10198367	-1.6073165	-0.537095	1.2211899	-2.1946733	5.2796183	2.5265493	2.0891876	0.3573993	-2.3176231	2.8790975	0.4893143
-0.05852341	2.6412015	3.4543529	0.1763414	0.17423892	3.8781872	-0.31465247	-0.360316	2.8528168	-0.5572046	-1.63739	-0.36844644	7.153969	-0.34794703	0.5311128	1.1841937	-0.98792934	-0.61938035	0.30574903	-0.6962179	0.33080196	0.77515715	0.33957094	-1.8425214	-0.5444869	2.9583812	0.7074565	0.81154764	0.19073163	0.6490245	1.8927535	0.76559806
-2.1678889	1.0032619	5.9727383	0.47045636	-0.23293293	5.569029	0.85270894	-3.167373	4.0669174	0.20685963	-1.7836103	0.8330473	6.207611	-1.9265724	0.41085562	-0.65848905	-0.3688997	-0.077112615	-0.9039442	0.6680517	2.5158114	2.1807709	0.872279	-0.1968019	0.09690857	-0.037910175	1.3084011	0.7954306	1.3021927	-0.48766235	3.9473963	0.88685036
0.33238855	0.5623906	4.981895	1.638266	-1.154527	5.470101	0.48185655	-0.017181994	7.1879425	-1.284096	0.272872	-1.007498	7.1513257	-0.020012818	-0.739337	0.6643753	0.18261668	0.62983835	0.23300473	2.3707256	-0.8905861	3.8778176	0.2838081	1.0261188	0.030450404	0.8174788	-1.4649942	1.2391908	1.653314	-0.73585975	3.2953482	-1.0916584
1.8581614	0.36020112	5.2512856	-1.297992	0.15844174	4.679513	-0.25748023	0.565318	5.294431	0.36676016	0.39263245	1.0516757	8.042266	-1.1556722	0.60519564	1.7620071	0.761658	0.6094967	-1.5660625	1.4836929	1.4079039	-0.5947958	0.9137914	-0.065880515	1.0000902	-0.2783677	0.69611865	-0.67989045	1.0487825	-0.28311384	4.609237	0.055235293
0.8618242	-0.032839537	3.7493052	0.10619124	-2.2154405	6.4782805	-0.479101	1.5934417	2.4098923	0.9810311	3.4624608	-1.2564576	8.018886	0.51651645	-1.0118139	1.8169075	0.91010135	0.39620975	0.5088617	-0.8004801	1.5649369	0.44083744	-0.14093	-0.37911844	-0.55976856	1.485759	1.8995546	3.5467339	1.5011613	-0.11699799	0.50670487	-0.028370958
-0.6137941	1.5899563	1.1706508	1.8817383	0.50545406	6.7009535	-1.7097646	0.37125888	3.1118093	0.45473254	0.592054	-0.061113544	8.060837	-1.4100771	0.6141855	1.4942285	0.606847	-0.5848522	-0.74005646	1.6793789	0.6856168	-0.2153855	1.309079	0.9344273	-0.52711916	0.540509	0.4626192	3.2038615	0.09173004	0.68454504	0.3176753	-0.8506147
-1.6302967	1.6451558	-0.7325485	-0.9892338	-1.2939692	4.005712	0.34581167	0.23005088	6.8297358	-0.0014993071	-0.68404883	1.2373456	8.354342	-0.059755158	0.08218358	-0.29203966	0.6437333	0.5782218	0.19129902	0.1964487	2.051163	-0.048157644	0.88783187	-1.4966508	0.35297236	1.9136226	1.9423684	1.9400427	2.1085858	-0.5364514	-0.5702498	1.4999744
-2.2563777	0.66303897	1.4959185	0.29206404	-0.75665057	3.1036525	-1.41233	0.2134367	3.8042612	-1.7513694	0.098443024	-0.5648236	5.760025	-0.59770423	1.3016741	-1.7124767	0.7997393	-2.426527	1.3416358	-0.57330287	-1.0887141	-0.4503191	-0.06859753	1.4724734	-0.8602109	-1.0068655	1.324961	1.4965074	-0.015364686	-1.8267746	-1.0727012	-1.7976134
1.1102828	0.23182988	2.286494	1.9685123	-0.94120365	4.1956935	1.2750162	2.0053933	5.197555	0.25228748	2.532598	-0.62583244	9.490177	-1.3715911	-1.031181	-1.9587822	-0.78412664	-1.6809984	-0.45057696	-0.18913725	-0.21762493	-0.0679999	0.5505073	-0.83380437	-0.51555115	0.76356936	-2.2886033	-1.509697	0.87791514	0.7102532	0.27812198	-2.196381
0.77860713	0.37107962	1.5645323	-0.14095485	-1.9973968	2.501637	1.2739856	-1.1633542	7.653963	0.36482507	-1.7034904	-1.3522604	7.7567983	-0.50812054	1.4441063	0.45528123	1.3221228	-0.21005796	0.7421038	1.8980627	0.42997858	-1.150746	-2.884529	-0.15863481	-0.9798167	0.6746687	-1.8218668	-0.23489863	0.77896166	-3.2863204	-3.0259106	-0.21299314
-0.026703248	-0.47984317	0.37711388	0.64426273	-0.22365002	3.3442078	0.24981178	0.4233725	7.152358	2.9745312	0.6197715	0.08418505	10.164331	-0.39480224	-0.7257917	0.25130108	0.7456861	-0.9661057	0.35384852	1.1671966	0.39753455	-0.99135756	-0.61173964	1.6495683	-0.5431287	0.82124054	0.48097482	0.71038854	0.50250536	-0.09674675	0.34442747	-1.1736677
0.61144835	0.48335922	-0.5736191	-0.25972477	-0.3634888	2.7838082	0.4379215	4.5854034	6.2514224	0.75768816	0.444382	0.16120116	10.076263	0.7399145	0.23130605	1.3234564	0.054493073	0.85346144	-0.9094493	0.0047961855	-0.6492835	1.4289753	0.68659717	-0.83057505	0.78483737	2.4628067	-0.9039493	2.1406362	0.42702648	-0.21125206	-0.04678075	-0.3925129
-0.64692324	2.2219017	-1.3431706	1.1693993	1.3162553	2.1106486	-0.36575663	2.3838382	5.393974	0.32195663	-1.127516	-2.2374036	5.8221	0.8197758	1.5914823	-1.4586365	-1.542209	-1.9965166	-1.1669801	0.95844096	0.20256284	-1.3226852	-1.5867453	0.37425035	1.5197003	0.68198466	2.8672848	2.3793418	2.0523183	-0.61926067	0.86287594	0.725727
-0.47898224	17.324598	3.9582496	-0.9122879	0.67300826	7.751642	1.4511567	4.773732	17.449211	-1.8209114	0.83771324	-0.10863211	10.451993	1.5672141	1.8615358	-0.5488771	-2.3702838	-0.8955893	1.4404197	-0.22087409	0.6141751	-1.2830883	-0.33266082	0.12015423	0.46991912	10.638515	11.0787115	1.7172565	16.778757	0.3115404	6.40084	1.9124843
0.23402049	10.630798	3.2913675	-0.4945536	-1.2724289	5.068361	2.1216285	1.1018643	10.245443	-0.3856138	-0.4401427	-1.4947982	10.657046	1.7782425	1.5849485	-2.3390212	0.18513408	0.9890871	2.111165	-1.9292054	-0.36276248	3.8387365	1.1266229	-0.56004363	0.5121442	4.1318226	9.060879	0.26364273	9.067005	-2.0170732	9.062086	-1.7289261
1.0252359	1.5587313	2.7485151	0.012735224	-0.57098985	6.3021564	-0.6086579	0.3921654	2.159889	0.26484025	0.0028046945	-0.75423884	10.846032	-0.15234706	0.7578072	0.6379172	-1.2582495	0.56378007	-0.96932036	2.7451534	0.67721057	4.3602643	0.8516112	0.054136384	2.19174	2.6746626	4.833274	0.17315353	-0.37864083	1.1931462	4.100797	0.43000138
-2.9143355	0.5087483	1.5099719	-1.2522515	-2.174655	7.050092	-0.2891961	-0.25330603	3.9476423	-1.0684763	0.38586017	2.5408487	9.717404	-1.2395858	-0.56937563	-0.70445883	-2.2670424	0.088976346	0.5466535	-2.2526004	3.3706653	6.531316	0.047714148	1.1947558	3.2068663	3.2350645	3.701537	-1.3580401	1.2852613	-1.3790916	8.716241	2.4402375
0.5909262	-1.1972715	5.332007	-0.22723283	-0.51836604	8.148854	0.096600235	0.2797688	5.2757583	-0.6107543	-0.060294483	0.6515328	2.7033932	2.25939	-0.031327676	1.0307215	-1.265449	0.8114395	-0.8451269	-0.67641145	1.9240571	5.6160913	0.9201901	0.83246255	4.049177	2.18274	1.7155262	-0.77583545	0.7513364	0.22607689	5.91408	1.1330527
1.911872	-1.1479607	5.3992276	1.4851788	1.1143907	7.827143	0.5660016	-0.290824	7.2252254	-2.3987558	-1.5826732	0.7050362	2.0106094	0.82897943	1.1908572	-0.4761365	1.497893	-0.10687901	-0.847591	-1.8765432	0.81192344	1.6119608	1.740761	0.62072086	0.71822083	9.433733	-0.22023185	0.05375513	-0.0032568204	-0.36459172	2.3348017	0.20568414
-0.5693406	0.82059586	1.2956743	0.45780784	-2.9050756	8.058611	2.4458983	-1.7807459	4.583721	-0.33708087	0.5974887	-1.0736653	4.1601577	-0.22499986	-0.3220591	0.0066027134	1.5909705	-1.471371	0.3709791	-0.07917669	-0.54147685	-1.5968133	-0.94356865	1.6784337	1.7993654	9.351262	0.16078351	1.1169188	0.80372	-0.6542703	1.676538	-1.7135031
-0.8865962	1.0691206	2.1593194	0.67991483	0.7251677	7.167175	-0.706893	0.53925765	3.7840831	0.70161664	-0.43058628	-0.19646086	3.6018472	-2.5101323	-0.1260993	-1.5239099	0.025628693	-1.7699647	1.560669	-1.720003	1.3933575	-0.18741743	0.70741194	0.8013565	-1.06402	5.3505607	0.88246536	0.63571966	0.81766427	-0.59752184	-0.080195904	-1.7084459
-1.4250822	-1.1025102	-0.13548344	1.1329278	0.26877764	4.7405825	-1.2471886	0.88809836	5.498756	-0.21190812	-0.3162049	-1.7346399	4.773594	0.07625333	0.28533188	-1.0534945	2.4468725	0.11071352	-1.1438062	1.706856	0.4904025	-0.6482862	-0.3344419	0.567742	-1.1795404	2.2481236	-0.43578738	1.6783576	-0.35973704	0.65084034	-0.7990359	0.91458935
-0.6623602	-0.4803888	3.7177207	1.2295802	-0.7122277	5.8049307	1.6642674	-0.38141024	7.542975	1.5252475	-0.9214405	-0.17845833	1.7841616	1.0579647	-1.6282151	0.2420578	-0.3790209	0.07987552	-0.64994687	-0.19525081	0.9792303	0.25198004	-0.21092048	0.52940625	0.26381326	1.8355273	-2.0784662	0.87046295	0.9922533	2.7852902	1.1630907	-0.054944232
-0.6967081	1.3697852	3.1021295	1.153164	-2.0372858	3.7052832	-1.4728371	0.27535915	8.052523	-0.58597916	0.5418709	1.7832297	5.03128	-0.7414276	0.72224844	1.6282668	-0.6233275	-0.5224761	1.6362708	1.0224973	-0.14642975	-2.5584424	1.4915527	1.1979256	0.10415372	1.8158542	-0.79288816	3.0258355	0.8397306	-1.3597506	0.2286126	0.8007571
-0.87115103	-1.0662483	1.6466419	-0.7069146	0.46041054	5.500559	-0.1950749	1.7708061	7.6922393	1.1827487	-0.52854645	-1.0779476	5.7227907	2.0651412	0.9556641	0.8660196	-0.41596788	-0.98592013	-0.15909961	1.4590392	-0.03432983	0.062819414	-1.1574175	-0.4842636	-0.36659223	0.4698207	-0.46217537	0.12328118	2.0173328	1.664559	-0.9028367	-0.14271663
0.35841858	1.9359514	1.2994161	-0.8887969	0.56055903	1.6885496	0.17727575	1.3709456	8.410815	0.831523	-0.6716484	1.5439588	6.3453794	-0.17476167	-0.06962768	1.5603285	-0.066136	-1.3099667	-0.2961013	-0.7351279	1.0687276	-0.6127809	0.119009174	1.4194522	-0.29086432	-0.5573673	-1.6314648	0.42681274	1.3454151	-0.6252327	0.37313196	0.9661581
-0.48701745	0.250272	4.092875	-0.78293586	1.1881073	3.8491273	1.0530034	-0.49730742	10.084046	0.6390297	-1.9414089	-0.82413363	7.588147	-0.22147101	-0.36145645	-0.97954714	-0.3257358	0.37639678	1.1270583	0.7445088	0.56520694	-0.5496454	0.04564509	-0.06449054	-0.42580053	0.989356	-0.8798096	1.6975493	-1.2229582	-1.2059693	-0.45631507	0.18066573
0.95216155	0.8892139	2.742601	-2.0396628	-0.91257066	0.5482401	1.9770713	1.6505344	10.065851	0.5283737	-0.5846995	0.3738898	6.012986	-0.055544175	-0.5555982	0.7805797	-0.7794931	-0.66179574	-0.68768066	0.19396675	1.43904	-0.94940025	0.35004327	-0.24895611	0.017178927	-1.125845	-1.3602989	-1.1404444	0.25269622	-0.1542246	-0.076941706	-0.3022356
-0.2857305	-1.0057757	1.6009089	0.749125	1.2522507	2.6112723	1.2141575	1.3733685	10.054031	-1.1204256	-0.9672501	0.49049446	3.814604	-0.8157353	0.27203152	-0.040929437	-0.027148115	-2.0031264	1.2917308	-0.65384924	-1.3402323	0.37654546	2.0018904	-0.8004365	0.98130023	0.8577957	0.5277793	-0.9165057	2.6939294	0.5331188	0.8952779	1.0194974
0.26456103	2.274922	1.4831467	1.232791	-1.8349936	1.3063043	-0.17745325	1.063832	12.250762	-1.6513151	0.7668672	-0.4792048	4.819941	-0.71788293	-0.6994778	-3.2511458	0.50983083	-0.12635209	-1.4890987	2.0256135	-1.6382463	-0.4249256	-0.35942337	-0.4561245	0.9996404	1.343476	2.949277	-0.3308586	4.0609016	2.1037042	-0.1639052	0.48005736
-1.1475414	1.8604499	-2.185129	1.5081701	2.2155159	0.64602727	0.01609577	2.9831553	12.814882	-0.8873351	0.861578	-0.3496346	3.6898112	1.6774478	-1.4701465	-0.37544987	-0.41832462	-0.9813369	-0.4554025	2.4269698	0.31704617	0.51930267	0.67587334	-1.580252	1.5509447	0.750323	1.7239776	-0.011354291	1.5709088	-0.5401423	-1.1155121	-0.26877773
0.72818214	-0.9029337	1.6962999	-0.71114355	-0.041195214	0.9569686	-1.0898621	3.623436	10.58447	-0.5742868	0.49108994	-0.98131543	4.860459	0.04127853	0.5576352	1.0532194	0.1266989	-1.5062851	-1.3047086	3.634027	0.6533593	1.0053247	-1.5781837	-0.9368586	-0.9573648	0.5080379	3.2341576	-1.7361346	-0.28551424	1.3338312	-0.7224504	-0.075976126
1.5627735	-0.37408814	1.0516856	0.27017945	2.0907261	1.1845307	-0.34243742	0.6093714	8.342139	-1.3180798	0.532123	1.6304717	4.044539	-0.5186533	-0.56957257	0.83105767	0.4843056	-1.0691708	-0.11213008	3.545597	1.6195236	-1.6882881	-1.1582555	-1.4231576	-0.16550867	-0.58134186	2.1213858	0.72028387	1.4425702	0.11494148	0.7625592	-1.2522103
0.29482085	-0.43639848	1.4995015	0.26704526	2.2724886	-2.0556476	0.43261248	5.4678597	7.7952332	-0.89235854	-0.84169656	0.85898286	4.998648	1.5238587	-0.293216	-2.38154	-0.578798	1.0828565	0.24285926	-0.6510477	1.9305499	-3.3408465	0.6322051	-1.448181	-0.41832906	1.6044139	4.6044245	-0.70581686	-0.65027577	0.7105337	2.7736292	-0.29324478
1.604338	-0.9501278	-0.39863724	0.19886023	4.5170836	1.0237112	0.9417234	5.1558027	9.654171	1.0999537	-1.9615083	-1.1019603	5.442833	0.78394806	1.170202	-0.64589804	-1.192836	1.088985	0.67623794	1.0350275	0.3253232	-0.35214585	0.21785438	-1.6514384	-0.21711996	0.34114087	9.279202	0.53785974	2.319571	0.39183733	3.4323294	-0.1552381
0.49200532	0.1602652	-0.17842415	0.1743416	2.794382	0.39923647	0.22981061	3.357071	6.391845	-0.38902113	-2.9353697	0.8063447	3.3090549	-0.8366047	-0.049384624	1.3524262	0.8474368	-1.0669936	1.3900914	-0.8172041	-0.2186584	-0.50834745	1.3518703	-0.3582019	0.2819944	4.424575	6.708043	-0.3304079	3.8391228	-1.4258194	4.054394	-0.76950103
-1.7303813	-0.47073147	3.1502433	0.37915775	1.205096	1.8541412	0.587389	1.0115336	4.883724	-1.4013962	-1.2139721	0.75394213	5.6518064	-0.31442735	1.0056913	-1.0695031	0.041581172	0.12023454	1.2005994	-0.3857782	-0.0929423	2.2301126	-0.6115296	-1.6259117	0.37308866	1.9706744	5.8972135	-0.29669613	2.344158	1.7148806	6.598812	0.01215839
1.6253221	0.5288514	2.7598436	-0.27488706	-0.05894892	-0.040250063	2.4967213	0.41347265	5.183903	-0.044659767	-0.8053059	-1.6455035	3.086204	0.11287944	0.63769364	0.5704037	1.1002014	1.6164842	-1.7954526	0.8192527	0.7372099	4.2658925	-0.15147728	0.005405648	1.3966203	4.0063877	4.961172	0.37232435	1.2510638	1.8488528	3.063536	-1.2551361
0.82678884	-0.8609716	3.80294	0.058894247	0.76547605	1.7952862	-0.51172674	0.1991867	5.660499	1.875637	1.3066535	-0.10261862	3.489476	-0.44887364	0.14725791	0.9988655	-0.21418793	0.36634758	-0.13704395	1.1549469	2.6048915	4.629209	0.24829438	0.121486574	2.388826	4.725912	6.0809526	1.5359085	-0.36945403	-1.649366	9.653435	0.34872168
0.9983405	-1.8730977	2.194199	1.6798427	0.36346635	1.127085	0.7219413	3.1671088	5.9234514	-1.7025708	-0.53815264	-1.7424812	2.2653596	-0.30827168	-0.6149073	0.42181727	2.34183	0.47373188	-0.9767439	1.232123	2.9196188	2.5095701	-0.22250113	-0.575708	-1.9213676	5.890759	1.9085402	0.28912964	-1.2118752	1.0497837	8.511981	0.1511051
1.1858423	-1.1812891	3.753636	1.250452	1.0238247	3.9843414	-0.6492628	5.4656973	3.8910716	1.4784257	0.9605508	-0.9528368	0.67316025	-0.3921812	-1.4319141	-0.04408716	1.113765	1.0812571	0.49980497	-0.63261634	1.4824067	0.7334627	0.34759048	-1.2015857	-0.9619083	9.267779	-1.0967594	1.3013837	1.7360234	0.7763505	10.824352	-1.3719035
3.0293913	0.4272793	1.9051054	2.0014594	-0.0094064325	2.035326	-0.9955202	0.6262532	6.183348	-0.140853	1.2399546	-0.4868024	1.975917	-0.91682315	-1.9419036	-0.58485323	-0.6692903	-0.7670973	1.3521221	-0.20646605	-2.7334645	-1.022447	0.73543376	0.3698397	-1.4339656	8.024808	0.27669212	-0.37854216	2.310189	-1.0426238	5.2672906	-0.8471682
0.27830702	0.7499461	2.7408938	2.0887728	-1.506809	1.7887548	0.86762446	0.36496484	3.9027395	-0.43769068	0.3473428	0.6669763	1.9466283	2.4518683	-0.31523305	0.39865682	-0.100353144	-1.8059685	0.69457763	0.36939612	-2.139196	-0.058186643	-0.13173847	-0.4594084	-0.23196319	6.1494236	-0.3528836	0.90151566	1.708224	1.2308536	4.9009676	0.501839
0.46533948	-0.5246266	2.9672422	0.4875594	-0.9454581	1.3927757	-0.01699343	0.115597844	5.6393743	-1.1866318	-0.32446286	-0.9017259	0.22739124	-0.46308193	0.06912935	-0.0036250898	0.36235818	-0.014889355	0.34893626	-0.5653811	0.2521475	-0.38796958	-0.7180771	-0.4860389	-0.34949005	2.3350189	-1.1695774	0.846244	2.7526598	1.6976769	1.6805365	-1.5539894
0.56048423	-0.1893475	3.9483953	-0.54848284	-1.220691	-1.5189466	-0.59510934	0.66801655	5.6271696	-0.729705	-0.69558054	0.7466857	0.4678605	-1.3127192	0.7910694	-0.16804132	-0.05228599	-1.917058	0.50410515	1.2176794	0.07073401	1.3768325	0.8518658	-0.10371083	1.2280726	1.6594789	2.359553	0.11518321	-0.2918713	-0.73582083	3.677256	-0.8638022
0.099821985	1.2356693	3.686658	0.8670851	0.93805367	0.28681073	-0.4832229	-1.2131217	8.746533	0.21885237	-1.2922328	-0.22829562	-1.829373	-1.158974	-0.61537826	-0.84732956	0.7055393	-0.6650749	1.563259	2.7982235	-0.23926042	0.7424331	-0.85378194	0.60544735	1.1363956	1.8878402	0.4862387	-1.5043736	2.92931	-0.5076457	2.9599326	-0.20898128
-0.013022631	1.0221823	2.4152913	0.85876286	0.15089174	0.86322445	0.9010259	-2.3705578	6.987542	-0.20863913	-0.33660752	-1.0174162	1.2292509	-1.1306497	1.171119	-0.44026777	0.015091382	-1.137583	-1.2882138	1.9592911	-0.95966136	-0.010172341	-0.026837124	-0.5366082	0.33996335	1.8562001	0.31609225	-0.7975221	1.5417397	-0.25376332	2.6425848	-1.4121966
2.1070104	0.115485795	3.053938	0.16231497	-1.0929905	0.30445325	1.7812767	0.8934228	8.934784	2.7579632	-0.75022304	-2.0445602	-0.50464654	-0.97630185	1.6121337	-0.6615142	-1.7184422	0.2990306	-1.4133661	1.1204205	0.38346308	-0.5593009	0.81059414	0.8606222	0.3595054	0.6490962	-1.2039726	-1.1369066	0.86919403	0.55663747	1.5358281	-0.5220554
-0.30711547	0.2590564	3.2960272	2.1104195	0.050058708	0.76851916	-0.32077146	1.6134169	6.8170824	0.25754648	-0.18311411	0.5093311	-1.1676226	-0.20449331	1.053311	1.5140952	0.359811	0.9941722	-1.6543311	0.8934076	0.33284742	-1.4701406	1.322879	-0.45605603	-1.0672128	1.8921019	1.8260007	0.79746366	2.3713243	0.6131883	2.6045752	-1.2810198
2.6169746	3.024084	1.346479	-0.033626795	0.82005864	0.65621567	-0.1041714	4.12656	8.084113	0.30744871	1.9337418	1.2237113	1.4703761	-1.1035283	-0.73261666	0.14985666	0.6266487	-1.374514	-2.552466	4.931124	-1.0058132	0.25645322	1.6623633	0.15703256	-1.2924522	-0.88294345	-0.510725	0.094788864	1.6633856	-1.3131028	2.7495427	-0.2674459
-1.1439962	2.1841898	2.067699	2.4391503	-0.12035835	-0.70201033	-0.4151059	1.5658507	5.7933216	-0.9330045	-0.15611263	0.08763439	1.0436888	-0.14674106	-0.6852905	-2.3690178	-0.23278625	-0.34634212	1.4737681	5.0665226	-0.15366377	-0.26229542	0.8978872	0.2626487	0.13499194	-1.2357259	1.035654	-0.7331542	0.016352415	0.32419494	0.864491	0.16384314
-0.5453454	3.0894861	1.2290576	0.5188577	1.1332663	-0.35077292	0.058653604	0.389517	5.8333507	-0.069748335	1.0459768	1.6497035	0.118845776	-0.72187835	0.038902357	0.1101609	-1.6413143	-0.88498044	0.11930689	3.3188832	1.2980096	0.6694128	-0.08913045	-1.6727964	0.9212306	-0.22446677	1.7091985	0.15475799	1.893522	0.79299265	3.4982574	-0.12996286
0.79673725	2.582686	-0.984878	3.2203674	1.7806466	-0.60472953	-0.48225024	0.9205561	7.939765	-0.99741256	0.003075977	-0.64179397	1.437403	0.22990668	-0.4999619	1.1880087	1.3227097	0.7455318	0.78846896	3.376186	0.84919417	0.5872068	1.2592467	-1.4193729	0.42473772	-0.9374802	1.7178864	-0.6341656	1.647996	-1.4542848	2.4367876	0.021452738
1.6721988	3.0438564	-0.82051593	3.4266884	0.018104855	2.0429206	0.24844863	2.8166757	6.938191	-1.7039427	2.369743	-1.0530318	0.35852206	-0.653872	-3.0175662	-1.343041	0.07608292	-0.2570012	-1.4620404	3.6160133	0.5080852	-2.0055573	-0.5939428	1.2550384	0.38244414	-2.3565974	1.2841789	-0.80198216	2.7212968	-1.6585006	2.7888088	0.91737515
0.16329049	4.226943	-0.5916591	1.6190617	0.42844403	1.3604168	-0.3388813	2.8160896	8.907594	0.38686177	1.4775448	-0.32803053	-1.6788878	-1.6244109	0.32687014	0.42618722	-1.918391	-0.7911711	0.47435552	4.756826	-1.1228108	0.8700581	-0.14694765	1.0080886	0.33907184	2.2179852	1.6809244	0.50761545	1.3775095	-0.6764894	2.8793228	0.7560348
0.8515976	3.4918084	-1.5452796	4.427948	1.4875121	2.7825599	1.524555	2.0843847	7.22004	0.67256814	-0.6198045	-0.15226442	0.4910487	-1.483475	0.045505866	-0.7419624	0.3704746	1.7565018	-0.4827188	6.9349766	-0.80409503	1.055079	1.0337573	-1.9031413	-0.4029559	0.51370305	1.0636125	-0.5941024	2.3727717	-1.1882489	3.6084027	0.8454902
-2.2604957	5.2086964	-0.6301465	4.3952384	-0.10122595	-0.5822885	-0.5025145	3.4187043	9.17259	-0.25419015	-1.1105137	-0.98892486	0.056850076	-1.2264533	-0.6569485	-1.5686538	0.8059668	0.6464538	0.46940312	2.7668476	-0.25190473	-0.20778874	-1.8858633	0.9222762	-0.6224983	-1.6250416	2.045753	-0.06267299	1.9802582	-0.78896385	2.949908	0.98490274
-1.0186117	4.865011	-0.63245744	5.862183	-0.3600217	-2.3165703	0.8604727	0.6172657	6.7778444	0.16157041	0.10161028	1.5041198	1.6653715	0.3734698	1.7538428	-1.432163	-0.8472495	-0.01741856	0.050976202	2.6386266	-1.2369174	0.6833781	0.8894349	-1.2647657	-1.0812927	0.3860109	4.4128675	-0.33016956	2.3133988	-1.6448855	4.296718	-0.81227183
0.09235471	1.8238107	0.79536736	4.1283975	1.556079	2.5185661	0.65111756	3.509664	5.9261937	-0.37961137	0.7834348	-0.9001556	1.220187	1.96162	1.6267695	-1.135707	1.6147417	-0.4796178	-0.724254	1.9454702	1.7135482	0.32219794	-0.39939559	1.1278101	0.8677715	2.4620216	6.5751834	-0.16352572	2.5813026	-0.50208336	2.7484944	-0.5157589
-0.96487373	4.358902	-0.30626413	4.0841947	0.6277738	-0.631554	-0.6187208	2.0026166	6.4357557	1.3126975	0.8249243	0.6608488	1.8410261	0.12244879	0.5406433	-1.5281813	-0.13212198	-2.019283	0.2811401	0.07092583	-1.3113832	0.80184126	0.11602319	-0.29420307	0.45508888	2.6383114	7.9403577	-0.998494	2.4570107	-0.17097998	2.5342326	0.58401835
-0.87480456	3.5716274	-0.5075347	6.9179296	-0.3545963	0.17322452	-1.4296201	2.369923	4.317435	-0.1598091	0.17888966	0.4052482	4.2511673	0.3568763	0.57247865	1.4972137	-0.84684575	-0.48090777	-0.5903216	0.45003816	-1.8206248	3.1292033	0.39588517	0.018453212	0.037167616	0.10844433	5.5799384	-2.571523	0.90233386	-0.61156255	5.886079	0.22730398
0.88334465	0.09258294	-1.0560132	5.169358	-0.2370008	0.027579883	0.17277956	-0.06093836	4.861677	-0.66561157	-0.8596737	0.013539521	-0.22468102	-0.13616657	0.47308955	-1.2971001	1.7978736	1.1708088	0.28411326	2.5764081	0.13051575	2.9477715	-2.2577171	0.70498264	1.1951942	-0.034565516	7.1115074	1.123489	0.0140309185	0.6473426	5.848585	-0.81569666
-0.632772	1.7395451	-0.5595626	6.2884116	-0.6438122	-0.8690579	0.78297144	3.401957	1.7092723	0.9055553	0.2828204	1.0767164	-1.635576	0.5677197	0.5971406	-0.3471349	1.5720394	-2.0975652	1.8309569	-0.75871956	0.36403167	8.410934	0.20486481	1.388928	-0.5730203	-0.6059957	6.319827	1.8826478	-1.7929413	-0.19051817	6.0397224	-1.8332901
1.3387953	1.8623135	0.65817857	6.074957	-0.5199384	1.0164564	-0.7365981	2.1516945	1.8474867	-0.09055591	1.0631975	0.50939864	-0.39789924	-1.2712088	-0.6779199	-0.055420514	0.95816773	0.607289	0.7288255	-0.4204069	1.7967081	6.0661373	-1.6736113	-1.1228232	0.30714267	-0.7213967	0.78776467	1.0567694	-0.9302698	2.0685048	5.679224	0.20894057
-1.5692799	-0.16637653	0.6936693	5.1220183	1.7318513	0.7653056	0.7575604	2.2782035	0.84640145	-1.8483323	1.093106	-0.118509255	0.0394248	-1.8833853	1.0581185	-0.3488005	0.18722424	-0.07170761	-0.82934827	-1.3724593	2.7879272	4.064423	0.48544082	0.71142006	-0.36663958	1.6270812	4.361845	-0.2033078	-1.9665165	-0.5440594	5.536038	0.40298468
0.46098778	-0.75304615	0.9667045	5.801249	1.0187848	-2.6567812	-0.26797435	0.9709166	1.4846629	1.6438034	-1.1536851	1.534352	-0.45907664	-0.54914635	0.90607715	0.37861103	-0.29368255	-0.9236998	-1.2878214	-1.1325052	1.6246396	3.8231153	0.58814234	-0.024426831	-0.61220235	-0.3797741	1.6948798	1.57429	-0.48393494	1.5344644	5.3021984	0.06151049
0.7495998	0.21948925	2.5004551	6.6429534	0.6835121	-1.5114033	-0.74025464	1.0005631	0.97132206	0.81421983	1.1010312	-0.0699687	0.15634745	-0.22680601	1.2156153	2.1830587	0.33297056	0.9696103	1.3262663	-0.77268827	-0.94053805	2.0151415	1.0178248	-0.06596179	1.8004872	1.6010387	1.2904409	0.65533936	0.0029402003	-0.024833107	2.9784899	-1.5986716
-0.92598486	-0.18064785	1.8298867	6.44935	0.6147344	-1.1249046	0.21245894	-0.9550855	3.5005767	0.9523981	0.12689736	-0.8783612	0.014735838	-0.19841437	-0.6843933	0.5597548	0.13734242	0.721044	-0.14530681	-0.062364873	-0.2668184	-0.8596241	-1.846081	1.1661364	1.6967669	0.19823232	-0.81149435	0.53404665	-0.34501362	1.7112578	4.169041	-0.44031543
-0.6657024	1.543797	2.7775378	7.719165	-2.3791087	-0.15696369	0.5844918	-1.1773959	1.3078352	-0.029465817	1.6100754	1.0567936	0.8434284	1.4040728	0.8529359	1.1880314	0.5165418	-0.9744164	0.7335961	1.0702394	-2.4622383	-1.1329247	0.66740674	0.501855	0.27713513	1.2351916	1.3139036	1.5490302	0.70815367	0.8843212	2.8221588	-1.5251087
1.565759	-1.3475935	2.4021344	5.8709393	2.39205	-3.3522322	-1.439874	-2.0904794	1.9554069	-1.0322034	-0.8820401	1.7910138	-0.21932474	-0.45329863	1.4982154	-0.6580022	-0.89231694	0.49618113	0.34531504	-2.134523	1.639836	1.8091761	-1.7571867	-0.6023025	-0.14360088	0.17717284	-1.3634489	-1.2540411	2.3446789	0.68369406	-0.86924523	0.63459533
0.4365139	1.3095613	1.4733189	3.5674982	-0.2137011	-0.5539424	0.9880143	1.0045028	2.6973934	-0.019225653	0.7044418	0.53761166	-1.6679387	-1.216896	-0.36907804	1.003999	-0.18581745	0.6495854	0.47547096	0.5259316	-0.99453133	-0.46593484	2.957884	-1.0555372	-2.3282835	-1.3582113	-0.48703283	-1.5632176	3.7780423	0.5625517	-0.46057218	0.09718581
-0.5890605	1.2212603	0.7465824	2.7869055	1.2901914	0.47769913	-0.57613844	-1.0681123	1.5395527	-0.545171	0.74311364	0.55438864	0.33796537	-0.9801508	0.79665947	1.8313096	-1.1446373	1.3575553	2.486693	1.3926046	-1.7919095	-1.9418073	1.4581406	1.3406652	-0.12267181	0.17389032	0.47995827	-0.23699972	2.7468672	0.3529103	-0.8774101	-0.13854432
-1.7317128	1.283781	1.1364471	6.1510134	0.488964	-0.8295735	-2.3123276	-0.48619947	3.7103515	0.96724224	-0.1945349	0.66115856	-0.83490556	0.4128953	2.577449	1.1975174	0.31833413	0.36122358	1.425747	1.6483817	0.2413977	0.110892534	0.94089365	-1.4478011	0.99173135	-0.36197814	-0.56197274	-0.7084355	0.42899656	-0.2916362	-0.76100737	0.097978085
0.16395098	-0.31177175	0.5791769	3.5835657	-2.0428765	-0.12909576	0.5911357	0.43287912	4.4465384	-0.27074388	-0.22099754	-1.693192	-0.654176	-0.81232154	1.3210453	-0.13155502	-1.7250512	-0.9556293	1.3322464	2.6570296	-0.022469245	0.5603095	-1.118476	1.353972	1.5824413	0.93912446	1.6973939	0.53657717	1.3123266	-0.6713162	-2.2001688	0.16252068
0.7815639	3.995773	1.452934	5.0989532	0.46043754	-0.18107516	1.1067107	-0.04580885	4.7080173	0.2244155	2.1083012	0.90812653	-0.6184627	0.79869765	1.1227074	-0.10942223	0.35460606	0.2125873	2.0133536	0.8557806	0.965443	-1.9077759	-0.70790696	1.256791	-0.68036526	-1.2304869	-0.6862297	0.6813591	0.35719192	-0.49934345	1.7184005	-1.7466434
0.576159	2.6181593	0.6429921	5.3792567	-0.32975838	0.45271206	0.15641767	0.60344243	1.4492793	1.0096694	-0.6974468	-0.0042230855	0.4096205	-0.45645654	0.074454516	0.94784504	-0.33273128	-0.8107647	0.4085627	0.97476256	-0.44832623	0.7152109	2.105391	0.32702553	-0.77053815	-1.1901761	0.5861732	-0.8826979	1.7941358	2.5120194	0.015891999	-1.8120023
0.25912157	3.8119435	0.98490936	3.5511734	2.0524507	0.45586827	0.11003339	-0.93649095	3.831799	-0.86274004	1.5164334	-0.2969058	-0.6049486	0.798159	-0.005564809	0.62495285	-1.8090998	-0.011345312	1.4545282	-0.41371286	-1.371733	-1.3271089	0.05448438	2.6266928	2.3841665	1.1573036	-1.5488429	0.13660726	1.4106609	1.08071	1.0874544	-0.8545232
0.07894545	3.2749844	-0.70124024	3.9506736	0.855243	-0.2809379	0.075571656	-0.6557551	2.8129113	-0.23971173	0.8701948	-0.54551196	0.3742944	1.4022672	2.6461115	-1.0709305	-0.28848118	0.40500185	-1.4192681	0.086874366	-1.1349248	-0.25156534	0.656902	3.165709	0.7689026	-1.3772064	-0.9512989	0.07452235	2.4931958	0.48983517	-0.9200246	-1.3415762
-0.48102945	2.5612016	1.3993348	4.1172323	-0.6465535	0.3088657	3.5340617	1.0425164	2.8048837	3.454824	0.24782278	-0.4991289	0.12407684	-1.6400974	1.5633914	0.030149337	-0.45946446	-0.5872824	0.13241717	2.765016	0.59349465	-1.9065701	-0.75839555	1.038614	-0.3107258	2.4440353	-0.18296295	-0.5744622	1.7947904	1.1554046	0.81223357	-0.91826296
-0.4454789	3.1272333	0.78768903	2.5513294	0.2427614	-0.5486072	4.7738023	-1.1466374	2.3719878	0.6089794	0.26695958	0.27119055	1.1739578	0.23202653	1.031902	0.63661504	-0.08853005	-0.73070896	0.6023389	0.11317301	2.3061764	0.4532423	-0.11485638	3.0902174	1.1044567	-0.28730607	0.030118227	-0.25826615	4.014747	1.7843623	0.8975965	0.56476414
0.6557969	3.2619214	0.8819421	3.0077126	0.8839842	-1.5103651	5.11893	0.21920316	4.55481	0.11251815	-0.39164776	-1.1223817	0.668604	1.1657331	0.012796791	-1.0474763	0.5433089	-0.72252023	-0.0713349	-0.72432923	1.1819375	-0.7133351	-0.6884816	1.0721699	2.1938806	0.8080365	4.5833945	2.3863688	2.3320024	-1.3179554	0.012412518	-1.0191935
-0.19239473	3.5993998	0.8598635	3.6674454	2.0171213	1.0741913	4.565442	0.7658149	3.3519707	-0.4565408	-1.4785856	0.6559248	-0.39623907	0.39334905	-0.24170856	0.92646915	1.0548546	0.4567116	0.49166176	0.8347124	2.571184	-0.580732	0.36535615	2.3120222	-1.5234932	-0.98444176	2.6352885	-1.2343284	3.1559303	-0.41824323	0.9834298	0.27744132
-1.103895	4.0369635	-2.9077857	2.5268435	-0.108385615	-0.50754786	3.7549438	0.60311323	1.1184169	0.9422873	-0.046168584	-1.3635646	-1.2073938	-0.86341834	-1.05354	1.6174349	1.6923548	0.020325629	-2.3093233	0.84143025	-1.8033367	1.5032418	-0.6165055	2.3403356	-0.712624	0.4506249	4.382927	0.18554339	0.76275903	-1.8131096	1.696749	-0.70891625
1.0709941	2.5124874	-0.16333392	1.9823675	-0.7526896	-0.87486804	3.9578285	-0.1683562	3.2174592	-0.98431945	-0.31364185	0.12695146	-0.8947523	-0.36429787	0.19316266	1.166218	3.1738563	0.1086317	-1.7812053	1.2247062	0.30427465	1.4982433	-0.8240468	0.5759014	-1.078334	0.029952955	4.515101	0.2274338	1.0851731	-0.8241435	1.3680652	-0.4830123
1.5199288	2.7516387	-0.4617607	2.6968517	0.19358954	1.1720006	3.373961	-0.41417363	2.2184858	0.42341852	0.52598774	-0.018546611	0.07727901	1.7121404	-0.22730888	-1.3135713	1.3058721	-0.3894283	-1.3923373	0.5614776	-0.24104689	0.5184986	0.7580679	1.1755886	0.11678037	0.7647869	5.3558517	2.1923764	1.147587	1.9111111	1.3116422	0.03326305
-1.201305	0.6443734	-0.47454086	1.4627471	0.08894848	-0.5325195	1.7299151	0.2584439	1.2777069	1.3738364	0.66464293	0.2813502	0.9158587	-2.4749131	2.245339	0.30097222	1.5764654	-0.08064764	0.2937329	-0.24432386	-1.1828992	1.1463068	1.1844655	1.3010707	-0.7040915	-1.0174465	5.8752217	0.8513229	1.5714655	-0.16779284	-1.0431621	-3.1692684
-1.5543119	0.583673	1.0233033	4.2037506	1.2023214	2.016181	3.0231261	1.2006094	2.6253831	-1.8140188	0.32526356	-0.06729877	1.5474794	0.5808204	1.7118598	0.5582547	1.3208082	0.6798553	-2.7508914	-1.3644462	-0.08195707	-0.44374362	0.8189948	-1.3656452	0.37099534	-0.66618365	7.2398767	0.7823285	0.8043216	0.691363	-0.9422571	-0.42579222
0.91205794	1.9179987	-0.76398444	3.6368861	-0.25790894	0.5529497	1.8355045	0.09061149	2.5926876	0.059691474	0.39733124	0.09781054	-0.6681742	1.8486496	2.4403121	1.0316048	1.1672472	-0.6627156	1.2978445	0.9962891	0.32415596	0.93421304	-0.84963804	-0.8670877	1.750215	1.4472699	6.371077	0.37888533	1.1635523	0.19296587	1.2993671	1.3649492
1.8554964	1.3877264	0.5157758	4.0296464	0.026378293	0.77556777	2.8542843	0.04761843	0.4491641	0.9743298	-0.78021777	0.61525136	-0.21416849	-0.3160264	-1.62055	0.10466927	1.6731495	1.2656612	-0.16840135	0.27589217	-0.1399116	0.25305548	0.4553299	1.0502805	1.8529726	0.22975107	9.732258	1.9713533	2.2510834	2.1045604	-0.41300112	-0.5883181
0.9274806	1.026798	1.6993841	3.6793408	2.4307547	-1.5942065	0.1937187	0.61412823	0.8011356	1.9174362	1.005651	-0.50796324	-0.36360902	-2.312003	-1.0527699	-3.3872962	-0.9698106	-1.0257684	0.5622146	-0.29373997	1.6025752	1.5770313	3.7648902	-1.3261077	0.21007888	0.46153018	7.0450463	-1.735374	1.704703	2.1002269	-0.090526596	0.058888298
0.93333614	0.035231337	-0.9772622	4.1171227	-0.5827379	-0.7702812	2.2776835	-1.6773005	1.1815414	-0.98264956	0.63730735	-0.18130203	-0.89712906	1.4880811	-0.37922046	0.8809417	2.2040074	-0.38926846	0.079165965	1.6038506	1.9789188	2.90067	0.96618974	-0.12131337	0.8676209	0.49661797	7.661536	-0.63583827	0.13358271	-0.1388008	0.85069525	-1.1604567
-1.5060148	0.11264959	3.4683836	6.16076	-1.0072216	-0.2718417	-1.5350393	0.33515427	-0.5049325	-0.7427881	-0.79151434	-0.7110489	-0.67291665	1.2933692	0.32182986	0.5074535	-0.23238555	1.0569282	0.08927046	0.4728494	-0.52986646	2.4028413	2.076207	0.15375392	0.7042226	0.16770835	9.883495	0.894366	0.7608163	0.11598496	0.12679364	-0.14365776
0.014144291	0.46530867	-2.0352597	6.314683	0.3868799	1.2454774	0.0381558	-0.08776982	-0.15861417	1.3655225	0.9872296	1.4454776	0.5214371	1.7373933	-0.705482	-0.3416872	1.1805097	1.005215	-0.06872308	-0.060928702	2.4021497	5.241227	5.456659	-1.3214723	-0.51676375	0.86256915	7.4085364	-0.5358613	0.4594416	0.60977626	-0.14059775	-0.61928964
0.76125383	0.5530891	-0.6594627	4.4676127	0.43926176	-0.9913759	1.2461662	-0.86371785	0.5605975	-1.1802262	-1.6823033	0.75887084	0.52427936	-1.1602566	-0.74876463	0.43568394	-1.5493823	0.5607564	-0.15197664	0.14442796	3.438194	3.896552	4.317625	2.5463147	-0.77979237	-0.8291742	6.1949043	0.43528962	1.5546736	2.554833	-0.048952617	0.22974505
-0.558376	-1.348119	-0.028283566	7.0265646	0.14520817	0.3896871	-0.1744362	-1.7216654	-0.16969562	-0.22749782	-1.6263188	0.8450292	0.16015801	-1.3400718	-1.9989731	-1.0711218	-0.9814889	0.14400741	0.9746811	0.30891407	2.4110672	4.123453	4.09814	0.909216	0.68038785	0.3991635	4.6684914	-0.09290525	-1.7649988	0.10467223	0.47472098	1.7420039
-0.7745491	1.4928393	1.3425367	4.056654	0.7836862	0.14607756	-1.4266442	0.89149034	0.026001036	0.18273275	0.67498875	-0.72034365	0.4813978	-0.65503985	-0.27515346	-0.5875498	-1.7154748	0.14389801	1.6945907	-2.0817468	2.5712132	1.5789671	6.8055143	0.8698096	0.5899635	-0.49040347	3.0971196	-0.3278711	1.8727744	1.4483925	-0.9600345	-0.70612496
0.84951293	-1.5012634	1.5350657	7.0571475	-0.6155457	0.57503325	0.36201325	0.29572326	-1.1630018	0.9944149	-0.17526823	0.9739798	-0.37484175	-1.0260456	0.7635855	-0.0065271133	-0.7914872	0.15837589	-1.328128	-0.2390777	1.2190509	2.003589	6.4677215	0.21044768	1.6372566	1.6993749	2.8452811	0.84988993	0.52316403	0.30126935	1.7776845	-0.79084086
-0.39456496	0.5831741	1.2307945	4.0047827	-0.51101977	-0.24864416	-1.9980084	1.3702284	-0.14999908	0.9752001	2.0572922	-1.1860193	-2.7012734	0.87460095	0.17226957	0.47695982	0.37479472	-2.4278884	0.21090794	0.30501145	-0.16671062	0.27840108	5.839702	0.07909828	0.15048422	0.9485614	1.0458397	1.7905916	1.7158246	1.7960205	1.0325127	0.3508475
-0.24015804	-1.4705675	0.82085246	3.6357996	-0.99542224	0.604852	-0.03184591	0.32947206	1.9961388	0.6723254	0.11758564	0.08987304	0.2995564	0.6198628	0.7521114	0.81418127	1.3779877	-0.33093137	1.7050936	-1.7040266	2.95326	1.3194737	9.016067	0.11986591	-0.14605655	1.6371119	2.0401587	-0.12953764	2.1979418	-0.0041941823	-0.46933788	-0.54956865
0.22964689	-0.2730017	-0.97252893	3.6252882	1.0422153	2.297869	-0.625327	-0.19215699	0.6595481	-0.7420444	1.7850128	0.1276871	-0.8773907	1.6721443	1.441602	-0.71653384	1.4663332	-0.24983473	0.3985273	-0.0076345014	1.6836712	1.4063339	6.4736814	3.6315098	1.4242822	0.42482948	2.6471643	-1.2566174	0.5950556	-0.58424485	-0.15367381	0.090440944
-0.21485074	-0.060893618	2.5328436	4.096225	-0.036931127	0.6116477	0.9050076	0.7058406	-0.19575329	0.2746361	1.6607925	2.287764	-0.19909635	0.91671157	0.5471464	-0.56496215	0.31735337	1.4928567	-0.87799066	0.058058165	1.490654	-0.45885238	6.295957	0.383717	0.42439103	2.4023657	-1.0392835	-2.7453387	1.0635653	2.1536725	1.0063074	0.24328451
0.30759394	-1.4737612	0.11093795	2.7653794	2.078133	2.2810092	0.22136098	-0.3596196	-0.9402976	1.5225607	-1.7267189	1.0284703	-1.655452	-0.3777768	1.0768461	-1.1364824	0.7276097	2.5398107	0.8139244	1.958859	0.5913669	1.3955444	7.286071	1.5619202	0.46787748	0.36357453	-0.6806257	0.19611134	1.6573675	-1.209898	-1.6722655	2.2878222
-0.15760802	1.654918	1.0459132	3.9516797	0.6177387	0.2035082	-1.5138521	-2.386999	-1.4610437	-0.30160636	-0.76762974	0.8859454	1.14216	0.28954312	-0.21982503	-0.2863747	1.5069526	-1.1676414	-1.6045645	0.221334	1.1815253	0.42155632	6.058445	2.9637532	0.44849616	0.11186895	-0.020184994	1.6489538	2.2793248	0.2447004	0.2745606	-0.2513706
-0.90874714	0.54327387	0.3204977	0.9919354	2.3356452	2.0137973	1.7356888	0.6295111	-2.1350331	-0.57653534	-1.0851098	0.60167944	1.2152901	-1.7316072	1.6076279	1.0954158	-0.874129	-0.7642605	-1.6701475	-0.6926107	0.7879319	-1.5390567	6.541305	4.7830267	-0.19243929	2.0592904	0.80407953	0.20572148	2.4778333	-0.015078127	0.4146754	-3.5300324
-0.23831499	1.2334126	2.7887018	2.8718243	0.5832062	1.2250166	0.693705	-0.5904731	0.6421169	-0.6396572	2.26681	0.17910032	-1.0130129	2.3227196	1.581351	0.04116143	0.3953308	-0.5149176	0.85391515	-2.4003444	-0.4043308	1.2026814	4.68377	5.90043	-0.30798832	0.38166553	-0.94960093	1.5130686	1.5285833	-0.19050288	-0.63818103	1.4426837
0.6716828	0.26856476	-2.4613311	0.023574948	0.7160397	0.7036711	-2.246779	1.0937667	1.0952878	-0.22232871	-0.4955328	0.17622098	0.6399626	1.7123156	-0.6575059	0.55342025	0.9815298	1.9391565	0.42368874	-0.5678412	-0.45769462	-0.7854398	6.551914	4.1050763	-0.7795423	0.3439939	-1.1430746	0.06012867	1.2214041	0.015811147	-1.4011424	-0.3336402
-0.16592714	0.98512083	-0.27412108	1.7362671	2.6513395	0.095038086	-0.6331589	0.08610643	0.56874585	0.42169946	-0.5339176	-1.2026919	0.76369226	0.1335054	-1.2017661	2.4815483	-0.5937063	-1.2266876	-0.82098126	0.6480943	-1.0814973	-0.6039583	6.034893	3.5529046	0.17433372	0.41402385	0.33516955	0.38566518	2.0740786	1.9770273	-1.0711449	-0.29104006
-1.0444425	0.314838	-0.9455262	1.6333722	0.008728027	1.8055615	0.09396416	0.26938263	0.030929387	0.685502	-0.28492832	0.25096124	-1.1729717	1.2816269	-1.3367022	0.9921714	1.8882974	0.5349865	1.7922511	-0.28521612	0.46709818	-0.8439984	3.4780831	6.056729	-0.3877399	-0.5905087	0.24099497	1.1357806	0.61025965	-0.58292913	-0.98280656	1.9234694
0.78612727	0.001097611	1.0211715	-1.2296809	0.24484944	2.0811617	1.4213966	-0.13381067	0.40778843	2.0714371	-0.2072343	0.5209915	-1.5364485	0.6432137	-0.59822917	-0.13944834	-0.42733374	0.7864746	-0.8514882	1.1456106	-0.78164536	-0.3941755	4.729058	8.120914	-0.80960315	2.0133052	2.6344602	0.43811193	1.7263901	0.3902069	0.17683072	0.9144901
0.5412817	0.7115241	-1.3838524	0.66366535	1.0750335	0.0517236	1.1379063	-0.3157859	0.39274773	0.018378759	0.8896687	-0.09381673	1.1705903	-0.2426717	-0.9029018	0.6115246	0.25937006	-1.368936	-0.06542863	0.36030847	2.2465029	-1.4606627	2.9632301	8.714891	2.3396003	0.8267269	1.5957993	-0.49258375	0.55801105	0.035112202	-0.06969229	2.552476
-0.41391435	1.7213392	0.75051814	-0.13986616	0.921721	0.058213234	2.9581451	-0.52880794	1.5781934	1.5308046	0.26055425	-0.23582953	-0.26276237	-0.8936221	-0.46208057	-0.9683081	0.25577915	-1.1162035	0.3063772	-2.2392979	0.26622626	-0.116170086	3.6235096	6.635311	-0.11977368	0.64986444	0.85486114	-0.5910791	0.9783344	1.871404	0.1310586	-0.75246423
-0.21485844	0.5440184	-1.4809507	0.744261	1.5401026	1.661145	3.2675061	-0.014054241	2.0716958	-0.12166925	-0.10895501	0.49805567	-0.31030118	-0.7849366	0.42779428	-0.15904081	-2.0825868	-0.7854201	0.92120904	-0.38468504	2.7311096	-1.1426332	0.35546255	8.292939	1.2465466	-0.39456177	-2.216656	1.5546327	2.2062979	-0.123792216	0.70885366	0.9752749
1.3302294	1.6034074	0.5900387	-1.7479326	0.16766953	-0.34864652	5.046824	-0.08328212	0.5068462	-0.13006905	0.8297294	-0.5383217	0.09535106	0.06984297	-0.88950324	1.4712467	-0.0894801	-0.4830238	0.5129812	3.01103	1.372061	-0.5669378	1.282145	9.202015	-0.7534594	0.6406222	-0.2602136	-0.028975634	1.7740728	-0.82595533	-0.29839212	0.5332875
-0.09617307	0.24845445	0.6258462	-2.6236115	1.1000744	0.16655451	3.7088385	0.98671454	0.23984551	1.9505253	-0.6641241	0.37360886	0.6864588	1.1431973	-1.4010041	-1.0305481	0.017284494	-1.0110006	0.89508677	0.74609184	-1.2649004	-0.08369353	2.499692	6.884632	1.0256572	-0.06935984	0.8952689	-0.84660375	0.18917722	0.11637321	1.0982431	-0.6901315
0.24641892	0.011329204	0.37878907	0.5027868	1.8307806	-0.40838325	1.1831574	0.2677082	0.37078893	-0.4165718	1.1045665	1.1907308	0.31909972	2.7289748	0.33731553	0.011334208	0.888961	0.32834426	-0.49465707	0.02858234	2.488018	0.6169516	4.341689	9.385871	-1.7104716	1.1656992	2.1143143	-1.0771246	0.8589791	0.1486963	0.49486136	-1.8783863
-0.15759793	0.8979128	0.3331658	-0.20013675	0.81457764	1.5554857	3.6101122	-2.5759168	2.1941814	-1.1900418	0.515357	0.28416413	-1.177567	0.6084064	0.7921729	0.47617233	0.13730752	-0.24959691	0.17424145	-0.9790924	-0.82382554	0.04432801	1.8607435	6.294232	1.6065896	0.68069804	0.07748604	-0.5705722	0.61769396	-0.773103	-2.2195408	-0.025751352
0.38235357	-0.55992866	0.29291838	-0.18185656	-0.20587373	0.51017284	3.8580747	0.60235274	1.6386573	-0.9834225	-1.2136573	-0.9659988	-0.12795454	-0.7073617	-0.40293348	-0.31760016	-0.37467995	-0.7964934	0.23508528	0.19754684	2.8337913	-0.37687063	-0.5770885	7.915837	0.12505628	1.0050607	1.8175831	2.2081604	0.9140892	-1.2963357	-0.26699334	-0.56235063
0.09316674	1.6491419	1.0433702	0.19803566	1.5232586	-0.2602144	3.2401319	0.2001457	0.99167436	2.6643322	0.5041167	-0.6838775	1.059343	2.1178439	0.33344594	1.6046978	-0.24145162	-0.8374868	-0.2935819	-0.7577705	-0.11369482	-0.08222242	0.5682627	6.664572	-1.0752944	0.71903455	2.7758737	1.3638287	0.16792694	0.6548128	0.55923015	-1.2260766
0.24545482	1.0975829	-0.80588317	-0.30316418	3.6673737	2.1933904	2.5520115	-1.1218854	1.1469815	0.7935452	-1.2509856	1.9687557	-0.12681061	2.1878095	0.9976043	1.6801832	-0.47179782	-1.2544858	-1.0342611	1.0445447	-2.0101814	-0.37898412	3.4995623	8.0274105	-0.18126406	-0.09434545	4.7412205	0.9924512	0.7506972	2.6845913	0.7897834	0.9072975
-0.8762685	1.3946204	-0.73122936	0.052283254	1.2916217	-0.35565788	4.864032	0.20955585	-0.0070463624	-2.4581165	0.67589897	2.0290227	0.9019323	2.4615517	-1.7329555	1.6575358	-1.4182103	1.1452634	-0.53086644	-0.5145944	0.8734945	1.2302307	3.2445092	5.5592127	0.11345163	-1.0720721	4.285409	-0.24728534	-0.74228656	3.9833605	0.25348443	0.9015651
0.2690355	-1.0280687	-0.8287194	0.10325851	0.3737759	-0.50615156	4.724287	-2.4265735	0.4903334	-0.76265925	-0.19838575	1.1940687	-0.08614036	1.5760732	1.2240349	0.64256936	0.055920843	0.022437524	-1.9365832	-0.24908397	0.71013784	-1.2295368	1.734283	7.755717	0.7496989	1.4875447	4.995974	0.59437615	1.0442619	4.4156456	-0.022216974	0.7600691
-0.42333582	0.7177077	-0.7636134	1.0121701	-0.6872344	0.35017076	2.944095	1.1589184	-0.033809453	0.107012205	-0.019692443	0.8566573	1.8589349	-0.074169636	0.077089444	1.115649	-0.52699137	0.052400004	-0.8804788	0.56475055	0.7268247	-0.69886905	1.4213797	6.5702066	-1.4731902	0.70402724	6.8783803	1.1432055	-1.2832118	1.4900827	-2.1668835	0.05591791
0.29999477	-1.898791	-1.5868773	1.1181778	0.21435463	1.1222318	3.9798865	0.9380398	-0.097319454	1.320457	0.9352212	4.221925	1.6584007	1.6651522	1.4246901	2.2743855	-0.031387173	-2.030183	0.21535249	0.4127345	1.0519831	0.19979678	1.018713	2.7291431	-1.0477504	-0.64440364	5.395262	0.80557895	0.9065302	2.4751263	2.2394366	-0.373495
0.21495579	-2.7919729	-0.26054412	2.130744	1.5877297	1.4087946	3.068209	0.37903672	0.0750188	2.2215972	0.9073804	3.4376822	0.2720022	2.8688045	0.49840605	0.27234703	-0.46843678	0.9271541	-2.3724957	0.9734487	0.8577443	-0.9726327	1.6793162	3.2042284	0.35837987	-0.46954933	3.4317334	0.7667073	0.52437305	1.0968945	1.1181132	0.07699274
-0.23032704	-0.61517674	2.1857429	-0.46776432	0.058095336	-1.5680174	0.95175195	0.3114418	-0.80624056	1.1757761	0.1917613	2.4602487	-0.27511054	2.4945505	-0.8909921	1.0873975	-0.868681	1.5237716	0.15414004	-0.30750498	-0.7448901	-0.053341974	5.4669886	2.3660364	1.2746334	-1.3390859	4.679054	-0.22838615	0.054226026	3.4545121	-0.36672217	0.25827378
-0.42889228	-1.2878245	-1.8326089	-0.8970073	1.0527836	0.08439784	1.9203217	0.25387728	-1.3643059	0.3177809	0.2533535	2.2623186	0.41019112	3.9244606	-0.28640652	2.5932913	-1.064355	0.23116827	-0.25526303	-0.875992	-0.24537742	2.4193757	3.8489377	1.4580085	-1.9778349	2.0359669	7.7561617	-0.5843825	0.604748	4.0114994	-0.7073428	-0.50202906
1.3526474	-2.1009448	0.5327864	0.5677417	1.3277595	0.49366686	-0.14170247	-0.23283733	-1.7043353	1.798811	0.92290795	3.4783819	0.76232666	2.558813	-1.3466043	2.1630807	-1.0638684	-0.16895023	2.1395607	-1.4801942	0.46577334	0.5632013	5.175071	0.73259354	0.5766869	-0.4662946	6.5849195	-0.08287324	1.119936	3.138653	-0.9915526	-0.12539254
-0.039308883	-1.3761742	0.07901717	-3.8188968	-0.74674875	-0.13791749	-0.98003864	1.1915629	0.2937234	0.78027356	0.38694474	1.7630349	-0.015488947	4.9482474	0.2517231	1.7809324	-0.6640645	1.644023	-0.7028937	0.12154866	-0.17942858	0.08494952	4.7037716	0.30288607	0.7478275	0.006069576	5.9602957	-1.6826043	0.51029515	2.9144108	-0.3886572	-0.30426383
-0.06587388	-0.60737	-1.5179546	-0.88590395	0.9169222	0.95919126	0.0395045	1.1201833	0.990324	-0.57432806	-1.3195226	2.3314102	-1.7686291	3.082697	-0.44085836	2.5744758	0.5585303	-1.4934943	-0.3491287	-0.96977097	2.0373998	2.7259982	6.1869445	-1.2089206	0.26495862	0.5818748	7.961989	-0.5787388	-0.1555447	3.4096148	0.21969572	-1.3769397
0.099631004	-0.3125598	1.1287749	0.22223072	-0.21740949	-1.0451242	-0.14784253	-1.176532	0.21372727	-0.5763222	1.9316156	2.286283	0.0002479915	5.748399	0.29259264	1.415346	0.16726974	-0.59374374	-0.064767405	-0.070688695	2.9043174	1.0130212	6.7976418	-1.0123801	-0.14678925	0.6957003	6.1129713	-0.2584469	1.3639157	3.5563443	2.128797	0.53627926
1.5450926	0.4738792	0.9835095	0.6834962	-0.55421644	-0.86855865	-0.59252614	0.3457478	-0.5301443	2.5892358	1.367996	1.4706349	-0.5875461	5.959575	-2.180898	2.0206592	0.078229114	0.29413784	0.062889114	-1.9316907	0.65549195	4.09349	6.9295564	0.38337654	-0.14735426	-0.9863417	5.7332163	-0.10707604	1.3981452	1.7671804	-0.6151703	-1.9453975
1.2410026	-0.57523805	-0.3308317	0.9115938	-0.72390693	1.2353123	0.11137499	-1.7977147	0.6885631	-0.2834648	-0.5462235	2.5073092	-1.0083588	6.6736465	-0.26089278	0.52454066	-0.4427955	0.8105275	1.2938753	0.83904415	2.1294959	2.16397	7.9405675	-0.03483678	1.0703373	-1.0207655	5.1907544	0.01610363	-2.0437837	1.9718834	1.3348117	-0.5013563
-1.3051867	-0.26450214	3.1343386	-0.1760875	-0.7089861	-0.5880678	0.008924664	-0.43910274	-2.0930793	-1.0556369	-1.2620054	0.98712075	1.0875752	5.696819	0.80360043	0.5485939	1.2165067	-0.7064701	-0.6938845	2.2616584	2.865406	4.7261934	7.88008	1.3456218	0.088868506	1.1604793	3.8111353	-0.30903253	-0.97492754	3.2733583	-0.19230404	1.6879872
0.19403619	0.8855351	1.1354852	1.075394	1.76132	0.5065984	-0.5627325	0.15472025	0.16094118	-1.3373194	-1.3897103	2.2669942	0.92139834	7.0284863	0.09676706	2.377817	-0.35198897	1.3432571	-1.0652313	2.8159513	1.1488498	1.1355225	9.089362	-0.336763	0.6218104	1.0460435	3.8737407	-0.02400345	0.15852506	1.4920413	0.20302562	0.7421089
0.07012016	0.19292235	-0.2192837	0.43440577	1.1279546	0.21246433	-1.2860945	1.242663	-0.7800683	1.0418766	1.7357612	0.14361787	-0.1424118	4.9007273	2.2725976	-0.5944408	1.8081627	-0.2512262	0.047794547	-0.46101934	0.11316484	2.2745266	5.0880218	-0.26054192	0.8738074	0.6898537	3.3331864	0.80234927	-1.496647	0.08074236	-1.5019019	-1.0464445
1.3952742	-1.1344079	1.3518617	-0.4840632	-0.32979032	2.0770907	-2.0989122	-1.9254526	1.8724165	0.44433329	0.9498398	2.943539	-0.1263039	5.445884	-1.092276	0.93203026	-0.19630907	1.13908	0.67616874	0.4586229	1.537128	2.2273688	9.586445	-0.16510749	-1.6213841	-1.2352237	0.67179424	0.821867	-1.3448367	-0.80618346	-0.16224004	-0.008577753
-0.20600972	-1.2400162	0.35949218	2.066239	-2.0611079	-0.39354515	0.8398083	-0.51607114	-2.7873497	1.8334771	-1.7202233	1.6452241	1.1153845	6.312452	-1.2855748	3.0424678	0.6534644	1.3018957	-2.5587158	1.1233363	0.6168773	0.0031665564	8.630576	-0.878484	0.2784453	0.3437097	1.0683622	-1.5626805	0.2906968	-0.4446572	0.5745417	-0.20767407
0.5140554	1.1116605	1.4924887	1.2288557	0.65469396	2.2473488	0.5051789	-1.3460824	0.07479901	0.8992646	-1.0660697	2.2235832	1.85321	4.0154724	0.25000444	0.84092784	1.6606212	2.0544934	1.3316112	-1.7577941	1.4450548	0.95843613	8.281917	0.39855376	0.25328156	0.06520939	1.126962	-1.2520101	-0.34701914	0.5034523	-0.4986485	0.816722
-0.6468906	-0.7657345	0.32402042	0.3338366	0.2675648	1.0713434	-0.6115176	0.386626	1.0656931	-0.10307063	-1.0781387	2.9817793	0.2953547	7.670289	-0.6152238	-1.3393683	-0.94855046	-1.4889991	0.37199336	0.5447542	1.3619945	-1.6129003	7.193653	-0.17597353	-1.4221071	1.1767448	-0.9728371	1.658926	0.24272278	-0.9735588	-1.0224124	-0.6932928
-0.29330415	-0.12163503	0.740955	1.2294573	-1.1890941	0.5447977	-0.10672878	1.1815953	0.7432594	0.45250446	-0.4913027	2.5777237	1.1416324	5.006398	-1.1869185	-0.6130501	-1.5824661	0.67310506	-0.91830647	-0.99180114	1.7261195	-0.64101815	7.1508055	2.6817672	-0.9793137	0.018191189	0.97684366	1.2207757	-1.292638	1.0584137	-0.34395266	-0.47203702
1.7866317	-0.16827649	2.8432736	0.7177269	1.1696424	0.93095416	0.025507562	0.061377723	-0.25932515	0.033283103	-0.55093646	0.6390102	-0.284461	5.782194	2.8645701	-0.8759921	0.79314154	-1.2114521	0.3851846	0.8156187	0.6833818	1.3483093	7.662067	3.2629778	-1.425271	-0.1299518	-0.9482031	-1.0509385	0.362458	-0.14731804	0.07709373	-0.27300674
-0.53597975	-0.30476823	-0.49391198	0.45090008	-0.7318971	-0.44850534	-0.024114355	0.6801841	-0.038599998	1.7287395	0.68579334	2.3382733	-0.23552203	6.0923185	0.91832924	-0.30622593	0.3946741	0.9377988	0.78361017	0.8676343	-2.4555438	4.0001364	8.377439	1.918761	0.8661453	0.82730985	-2.0512438	2.1401267	1.0842686	-1.319748	0.32444364	-0.4361034
1.1121941	-0.9557804	-1.2366279	-2.8593247	-0.48606	1.7014987	0.41469738	-0.23251775	-1.6113559	0.11409784	-0.66133577	3.4464378	-0.45955783	6.7951436	-0.12805271	0.8274993	0.7641102	1.1742282	-0.9039772	-2.7735882	0.062342692	1.2069136	7.3207107	4.049897	-0.14719345	-0.121688515	2.7615159	-0.5895889	-0.34266353	1.5055208	-1.697267	-0.59452075
-0.6905349	0.4984783	1.0961843	-0.7582482	-0.7108707	-2.0195699	-0.5416098	0.1098609	-1.8092616	1.770351	0.5047175	1.3006339	-0.76368874	8.107624	0.6879722	1.2771733	-0.058034465	-0.7976567	0.35792863	1.3746524	0.05212396	0.58240867	4.8426447	6.1101885	-2.4775474	-0.67765164	-0.5336529	-0.6173017	-0.104363434	2.004842	0.20970581	0.1270087
0.3406385	-0.53592527	-0.73515564	-1.6148772	2.8544478	1.2025301	0.7822088	-0.63015425	-0.6451682	0.35223645	-0.93083006	3.6008945	0.11706674	7.2034783	-0.14992735	0.77513784	-0.5339847	-0.00070835673	0.05717942	-0.05630031	-0.3061556	2.4765606	5.704057	3.4543939	0.8478042	-0.953023	-1.023078	2.2659948	0.50122046	0.80448747	1.0222659	0.4365945
-0.12066593	-0.57664925	1.119074	1.2967572	-0.50031483	1.6187598	-1.4943161	-1.2989068	1.4048915	-1.8240348	0.66243	2.8012006	1.5945208	7.022546	-0.11231303	-0.28035355	-0.22688565	-1.4408461	0.86381894	0.5273137	-0.27123395	0.005339265	7.7035036	3.8801072	1.0582975	0.7301665	-0.6332835	0.24576445	-0.06104255	1.3228561	0.6691511	0.62354904
0.5714862	-0.43361133	0.47611356	0.31175235	-0.092764564	1.6755599	-0.20530546	-1.0603849	0.092333265	1.244456	-0.78956485	4.1640654	-0.107896164	5.881259	-1.0121423	-0.9810806	0.8605255	-0.93145454	0.90103406	-1.9150697	0.8573277	-2.3929245	3.5591116	4.085385	0.76520026	0.42353415	-0.656976	-0.74501795	0.63557726	2.503027	-0.80825436	-0.2589835
-1.1040947	-0.5800205	-0.8562814	-0.5997295	0.2194011	0.43672264	1.3332376	-0.013689922	0.15302575	-0.27016225	-0.20832238	3.4086998	0.66647446	8.306383	-2.2088206	0.6907957	-1.0083488	0.6548596	-0.5582569	-0.34080324	1.1616172	0.3788224	4.907828	6.0860453	0.52104497	0.8754946	-0.4128698	1.1576039	0.59061	0.87003154	-2.3042154	1.8212311
1.6824048	-0.2539638	2.206038	-0.87146676	1.4458221	0.3574382	-0.50059366	0.4790356	0.098116264	2.167241	0.59598935	4.55294	0.7142758	6.6088915	2.6658907	0.4878466	-0.23370616	-0.66360116	-1.4417942	-0.33754566	-0.48119158	-1.6989028	7.308387	5.453701	-0.38971037	-1.1718497	1.4339672	-0.3671039	0.69500107	-1.6142108	1.8670127	-0.035746694
0.8364313	-0.21201614	-1.2162853	2.0246162	1.5671467	0.055493232	-0.1718738	-0.54130924	0.29960668	0.54431766	1.101217	4.6681066	-0.2851593	5.818117	2.357517	0.47983027	-1.6387299	-0.4648583	1.279633	1.0527196	-1.4936403	-0.2639667	4.162447	4.198738	-0.058551505	1.6147183	0.44699448	0.1440994	-0.2251604	-0.11950791	0.8583798	2.2326148
2.0774443	1.4629892	-0.15976092	-0.036880076	0.22979045	-0.58995837	-1.0783178	0.05325573	-0.51525086	0.56101394	0.1673005	3.429027	0.6886797	6.0524535	0.69051766	-0.0911688	-0.4780683	0.15882583	-0.5653237	0.080622345	0.18180084	0.65310043	4.036533	4.791298	-0.76185405	-0.0008813739	-0.23976007	-0.061833944	-0.55828375	-0.049618125	1.9181126	1.5385962
-2.1538877	1.0205288	-0.23807363	-0.69513005	0.9816829	-0.78083897	-0.9703685	2.7691727	-1.2168884	1.0071938	-2.0652518	4.7563705	-0.11660752	6.5874796	0.2695261	0.8343351	-1.3818105	0.66826624	0.4343634	0.4666846	-0.5167344	0.9185657	4.1446767	6.1134443	0.8270311	0.5536483	0.43240798	0.6986753	-0.5349181	3.0483193	0.99121094	1.3430746
-1.4129031	-0.7898893	-1.130075	-1.49683	0.5800259	-2.0721693	0.38933316	-0.5840627	3.707891	1.0223384	-0.7721191	4.355977	0.700224	7.4689903	1.1895934	-1.5755888	-0.21828994	-0.7772365	0.5575453	1.52737	-1.0106359	0.25642887	3.6273603	5.899501	1.325216	0.5865891	1.9197745	-1.2212875	-0.25291452	0.23241913	-1.0731415	0.89009833
1.582019	-0.2357038	0.18060133	-0.99931824	-0.89443105	-1.0294222	-0.117851965	-1.0003613	-0.77961123	1.1853106	-0.53008896	5.2777452	-1.1413025	7.1658773	0.037024274	-0.10533258	-0.45727074	-0.74630266	0.5268164	-0.7397545	-1.4125384	0.3842871	3.6262498	4.8404937	2.5660577	-1.2056432	1.4932134	-1.1740079	-0.08242356	1.8588043	0.6826331	2.71305
-1.431189	2.1864305	-1.9454229	0.7993685	0.4358757	1.2513688	0.9973121	0.30309233	-1.0815295	-0.447205	-0.52823853	4.9320855	-1.6717283	7.3428774	-0.48969182	2.482443	0.253044	0.75723994	2.359921	0.30412143	-1.1041284	2.4206336	3.4609714	6.4507294	1.5833578	0.58482176	-1.1343261	0.012665076	0.39926007	2.1370006	-0.34749848	3.2825317
1.0753429	-0.5928258	0.3460731	0.7698345	0.91442126	-1.0333023	-0.9571431	-1.4612117	-1.3847321	0.6958334	-2.7436755	4.4092536	0.73345923	4.894867	-2.206517	-1.1100558	-1.0479785	-1.1483214	-0.62581486	0.80479914	0.15131235	1.8665575	1.3357828	5.726531	-1.3650792	-0.14294884	0.30059934	0.5191638	-0.7307749	3.5034103	0.3965526	3.8300571
0.76197857	-0.76003635	-0.36541677	0.3696815	-0.2531737	-1.6874875	1.5287788	-0.4637594	0.696654	1.445416	1.9723406	4.5998516	0.55077964	5.0611486	-1.507069	-0.9030666	0.33533335	-0.58748686	0.29981232	-1.4624164	0.18574601	0.03417961	2.4583895	4.6110325	-0.7954042	-0.25036204	-1.7815104	-0.26071012	1.6748017	2.1256375	0.24950458	2.433735
-0.15941647	1.1682495	-1.6604759	-0.51004094	0.48428285	0.74375284	0.2820287	-2.4646888	3.3346653	-1.6471299	1.3136773	7.099807	1.4084604	6.307792	-1.2552388	1.5601287	-0.45794317	0.266722	-1.56237	0.49549305	-1.9247481	-1.4796559	1.9841032	5.51778	0.53629655	-0.46514395	0.56318104	-1.0163472	0.9699017	2.688157	0.34791815	3.1104033
-0.37841696	-0.04708324	0.18915823	0.65653884	-0.54616755	-0.06645413	0.8615723	-0.050724395	0.37030116	0.80011564	-1.1559598	5.8617516	-0.19863327	5.5904813	0.10009624	0.6477115	-0.9682068	1.9105732	-0.6784561	1.9026152	0.533809	0.48261228	0.19802785	6.1193867	-1.1237812	0.055259395	-0.42321062	-0.4347451	-0.3991935	2.603983	-0.04927246	2.1463492
0.26115224	-1.8445116	0.41689515	-1.4096632	1.2851493	0.08624033	0.6457399	0.641941	0.8441585	1.6071148	0.792586	3.3747015	-2.6428912	5.926242	0.28730947	-1.5237069	-1.6303378	-1.4965593	0.5869439	-2.6017222	-0.34201813	0.9818025	1.6675073	6.619082	0.18870722	0.46542305	2.3560061	1.4723448	1.1750816	1.9201723	-0.9952538	3.3841522
0.5298577	-0.002564338	-0.19174643	0.9088338	-0.101659015	0.54913753	1.5780042	1.1486225	0.50144124	-0.2740392	2.0966723	4.7691727	0.038376585	5.0932035	-1.7901224	0.23844716	-0.24650154	-0.22031674	0.8997899	-0.020427084	-2.6564221	0.7739253	1.2131867	6.9986305	-0.24646224	0.9529177	0.60388786	-0.53112626	0.080375224	1.5370504	0.3078035	2.852552
0.19180779	1.1028743	-1.2269722	-0.60496455	1.1731743	0.9072464	0.08012906	-0.20129274	2.0039966	-1.2990594	-1.6364814	6.921284	1.2130293	5.578818	-0.70799243	-1.2746289	-0.95446193	-1.0053816	1.647621	-0.49326935	-0.14160575	1.3720111	0.5522034	4.510711	-0.05428449	-0.8688436	0.1940873	-3.0888135	-0.50650674	1.9659679	0.10754332	4.2214656
0.57371765	0.16394849	1.5387958	-0.62198716	0.3122757	0.36846513	1.1144881	-0.8891188	1.0841112	0.6811743	0.85338795	5.0846615	-1.4689077	5.4778957	1.7356452	-0.46557748	1.7170969	1.6499802	-1.2148559	1.104265	0.38835087	0.52874696	1.4467268	5.2382894	0.6438677	0.55812186	-0.0970701	-1.5541909	-0.01064699	1.9765134	1.7330186	4.2596107
0.468524	0.0668635	-2.6343381	0.6127911	0.070930175	-0.34783503	0.40360132	0.5452512	0.5209037	1.2376039	-1.0089958	5.578267	0.8122077	6.4727664	-0.063108236	0.07879348	-0.6827114	-0.17875043	-0.63853896	-0.94716084	2.5884554	1.064062	-0.8889429	5.344252	1.9203176	0.0027015414	0.6552359	-1.3376638	-1.4055668	3.276403	0.992853	2.3875542
-0.09519124	-0.23742329	0.49930584	-1.1513058	-0.2816602	-0.5633832	0.10856736	-1.5780975	0.95521176	0.2622028	1.270025	6.9108047	0.88341844	5.6356945	-0.16595362	-1.2957368	-1.3575405	-1.496375	-0.8640487	1.4166514	0.030998003	-0.3275444	0.5208572	6.0060606	-0.3686561	0.058192484	-1.3336942	0.7367353	-0.007818569	2.5422308	2.224049	5.0591307
-0.9251446	-0.91532874	-2.2436752	1.256888	-0.045016743	-1.3052846	3.352065	-1.7626109	0.2528653	-0.3309619	-0.62976354	6.4977145	-0.30026257	3.5575752	-0.542182	0.3626083	-0.32523355	1.1260405	0.4043229	1.4227785	1.4331715	-1.9571899	1.0239667	4.588659	0.62577564	0.2950523	2.1401029	0.35999098	-1.1070962	1.9893203	1.2762623	4.0876746
-0.87966764	0.05881455	0.19837679	0.959503	-0.98523486	0.06513846	-0.72317666	-0.08545485	0.7255975	0.93506664	-0.46115658	6.0551724	-0.85179895	6.2547045	0.32230595	2.0266352	2.4970796	1.3377537	1.8743093	-0.28383282	1.6465503	-0.22703129	-0.937385	4.8291774	1.1200957	1.8422645	2.8195965	-0.3225157	-0.24679269	1.3724608	-0.32352117	3.1435971
-0.7606606	0.766237	0.14565639	-0.8507462	-1.5568206	-0.32989618	0.17722255	-2.3216746	-0.052319575	1.3039027	2.587695	7.623555	-0.2267359	2.7974882	-1.3697385	-0.27041185	1.6044408	-0.3264989	0.18709813	0.17499088	-1.0482754	-0.750366	-0.8175499	3.43483	1.2386712	-0.24823391	-1.0596863	-0.3829118	0.40558583	1.6000036	0.47662398	4.9228864
0.7604806	1.6672101	-1.2069862	0.17558967	0.83919144	-1.3864433	1.553555	0.51160026	-0.44155416	0.22181529	-0.17980489	2.6971798	0.6880802	5.008857	-0.1312409	1.4205629	0.86117727	0.9789877	-0.574692	-2.1169996	0.41396272	0.084755406	0.4768261	2.2605853	-0.2748605	0.053339325	-0.7160581	-0.6205787	2.3649836	1.8029841	2.7055018	6.685219
0.88511395	2.6259584	-0.34608784	0.9823001	-2.2317383	-1.3704056	0.89769876	-1.90188	0.5829831	1.3052589	1.2946438	6.2681546	-0.47141546	3.0294816	-0.89917475	0.23479259	-0.52023906	1.063114	-1.1697817	-1.549593	-0.3088925	0.5667637	-0.5302827	2.4771016	-0.7383243	0.07319741	-0.34060067	-0.119115144	1.2933041	2.248487	-0.4902278	4.1140385
-0.8186516	0.61310077	0.41088116	-0.1565265	-1.3744628	0.032983154	0.99417305	-0.757175	-0.099113494	-1.5906496	1.570204	8.004464	-0.40845144	2.7033572	-0.8139866	1.3966763	-0.9115529	1.1929976	0.5279254	-0.8475199	-0.2958106	0.52296734	-0.31857625	4.7678185	0.53457433	-0.4721512	0.19729978	0.074035816	1.9581151	2.699939	-0.8790265	4.3998356
-1.4890279	-2.2372575	0.40050933	-1.2582376	-1.2829405	-1.0148537	1.5420384	-0.49327013	-1.2923142	0.7509341	0.3628008	6.978095	-1.8041347	3.5421844	0.28711042	3.0700555	1.0215749	-0.297048	0.07763487	-0.91631943	1.0748049	-0.7418976	-0.6616658	2.8792877	1.3749839	1.2889303	0.9118727	0.055903614	0.7320855	4.0819726	-2.0504155	3.7827125
2.182975	0.38779092	-1.8732802	0.96056825	-0.45289525	0.11755954	2.8350453	-0.5128019	0.6915975	0.0666382	1.9428108	7.8366504	0.1053125	4.113397	0.21303818	3.2210114	-0.5643502	-1.1378103	0.105701156	0.6322484	-1.6247418	0.91977036	0.08293284	3.4995115	2.1574097	1.3497508	3.051201	1.3787117	0.4538052	3.6964803	1.3733723	5.0377197
-2.292724	0.53326946	1.1894773	-2.1055663	-1.4269171	0.38600802	2.4931905	-0.0005546782	-1.2795659	-1.867732	-0.35273343	5.8963513	0.80015814	2.8943424	1.7726234	4.304538	-1.0161816	1.0664661	-1.0117179	-0.13360234	-0.5179508	2.0678906	0.43682438	2.5314848	0.2697454	-1.2285018	1.6911848	0.7117639	-1.5278435	3.1378996	-0.3695136	5.7751145
0.0423986	0.61640656	0.1548411	-0.05126474	0.0053462666	-0.95425016	0.6887114	1.3628157	0.82409066	1.5091434	0.9272578	5.811335	0.64620674	3.6008992	-1.8042744	0.45117718	1.2193309	-0.19001274	0.39691967	1.1029972	0.4186717	-1.0591965	0.2657635	2.8946874	-0.89535856	-1.0314627	2.2348595	0.0754765	0.91166216	2.2692573	-0.58351743	5.126123
0.88410753	-1.6909895	1.1544894	0.42555642	0.638812	-0.39519334	0.43956873	-0.86721814	0.8291041	1.2854708	1.3907534	7.545105	-0.8466277	4.9532385	0.01846725	0.051278472	0.55806106	-1.1187112	-2.4021034	-0.08762164	2.6784732	1.2470806	0.7024912	1.4834738	-0.19526546	-1.2909302	1.7525083	-0.7211728	0.5128822	4.816497	1.9374462	5.076082
0.82959205	0.6808438	0.8802023	-0.3694174	-1.0029962	1.065724	0.412569	0.42289126	-0.42357737	-0.62371755	-1.2457732	7.818107	0.13189216	3.8270137	-0.7649861	2.0836005	-0.009889898	0.25004354	0.78022605	0.51274717	-1.0903592	1.727604	0.23291135	1.3393292	-0.56168014	-1.974838	0.9212284	-0.9853393	-1.5348201	6.2117143	0.5845629	6.139524
-0.24365947	2.1638792	0.051818628	-0.6044344	-0.65080494	-2.7282035	-0.17351228	-1.360744	1.5409367	1.0735408	3.19121	5.9865346	-1.0538397	2.7395122	-0.17695306	1.5165586	-1.0177363	-0.19301787	-0.58883005	0.22469705	1.5988985	-0.92023456	-0.71752673	2.3259964	0.46153024	-0.12412282	0.14476156	2.163915	-0.44193372	2.8475149	0.42496037	7.006354
0.8807923	0.37970728	-0.4633374	2.02127	-0.014103254	0.58460855	1.0530329	0.7865776	0.6363598	1.7307683	1.0745631	8.378105	0.013088107	2.2994816	-0.524658	1.039051	1.0870637	-0.10703347	1.9180622	-0.27621776	-0.36659	1.5323918	-0.675767	2.056393	-0.22010149	-1.0493634	1.4005659	2.3595514	0.6864063	1.7324067	1.0805532	5.5819187
-0.6339906	0.77409637	1.3668053	1.7525105	-0.7533904	0.9002137	1.4946562	0.14770578	-1.9631379	0.4161235	2.2897205	7.2012806	2.5673873	3.0266154	-0.38173753	1.5036024	0.5443216	-0.7917003	-0.6581263	-1.318057	0.8683173	1.5230671	0.12773858	1.2849283	-0.9923055	0.34465945	2.419016	0.15913646	1.4858419	3.3509853	-0.7206465	7.5999675
-0.057101488	0.15659158	1.4854615	-1.2136234	-0.9197935	-0.03602002	0.53560233	0.14528611	0.31387556	0.29681408	-0.60437363	6.707634	-0.091016576	3.3904712	-0.6885593	2.1433213	-1.3304825	0.08893519	-2.664855	1.1850071	-0.5618457	4.1233377	-0.58160365	-0.30002165	0.5810217	1.2048215	1.406922	-3.6642416	-1.4724821	3.6138854	-1.3437002	3.754035
-0.7070008	0.42463037	-1.2702268	-0.46083385	2.4402707	0.5026318	-0.9053045	-0.7012846	0.21622978	1.3376155	3.1056044	8.782052	1.295453	4.8887153	0.113252364	3.3169594	-0.085304365	1.9605001	-0.48272294	-0.444753	-0.732749	3.740764	0.2653043	-1.0732028	0.19001073	0.30994406	2.5317078	0.22326382	-0.055549324	4.2325006	-1.483462	3.9294796
-0.40333924	-0.024761595	-0.0032890993	-1.4290045	-0.47413447	-0.79349506	-0.31848726	-0.20355253	-2.4102137	0.35807866	1.3548933	7.150325	0.83561105	3.244461	-0.58080316	2.2660673	-0.82853776	-0.45062953	0.54710644	-0.45615837	0.30438834	4.0251026	1.8135152	1.3599015	1.5196339	-2.2184072	2.443456	-0.26852068	0.22203985	4.2302175	-0.4098146	7.0213575
-0.062278885	-0.23318367	1.2568607	-0.77124506	-0.2514165	0.23349935	0.24449845	-1.2919164	-1.0978016	0.22536737	1.7001014	7.6271343	-0.23144566	3.2374313	-2.1344593	1.276453	-0.87086666	0.6572778	1.244909	-0.07027447	0.35116664	3.0019789	0.49705392	0.74218875	0.83337843	1.7946789	0.19269365	-0.3083477	0.46141803	2.8665304	0.5913572	4.563088
0.031617727	2.244539	1.484593	-0.12645122	-1.2303444	-0.783037	-0.45385164	-0.35796496	-0.45131445	0.35470414	2.6175876	6.0208135	-0.71963614	3.7836902	0.83360344	-0.5241395	1.0610218	0.16710335	0.5092966	0.73449856	-0.22948992	2.440063	0.08364177	-1.545232	-1.0386264	0.80194074	0.90601116	-0.59784675	1.4637253	3.797258	0.43165505	4.572796
-0.16540058	-0.4872439	-1.3027241	0.27448374	-1.4851446	-0.6958517	0.27480972	-1.6623148	-0.77643615	-1.4796021	-0.061928153	8.06973	-0.8755989	1.9182712	-0.81197417	1.166039	3.2851195	0.42208338	-0.21939693	1.2056146	0.81164384	3.255846	0.65969247	0.2641402	-0.26895955	-0.9367686	0.41092807	-0.54422355	-0.27755386	3.3709443	0.4502417	3.6456246
0.16088143	1.767115	-0.6859262	1.8232569	0.40161943	-1.8520633	1.6013771	-1.5623156	2.2279944	-1.1456718	2.0103412	7.758467	2.0678566	2.298439	1.3849963	-0.6828761	1.9088658	-1.1836271	0.08594502	0.6511632	-0.9385652	4.8235087	0.9925538	-0.45347887	-1.3184093	-1.2413203	1.4277447	-0.7850369	-1.6635026	4.289566	-0.5893145	5.2162013
1.6543747	0.5785107	0.89025384	-0.74999046	-0.6854969	-0.75602025	-0.43069392	-0.57907504	-2.5894759	0.2669112	1.7212324	5.76041	0.07182781	5.069749	0.14040965	-0.10032588	1.201503	0.48062304	1.6833905	-1.2507195	0.77800304	5.5380335	3.5615654	0.8385962	-0.3791025	-0.16846332	1.2460529	-1.7355405	1.0088565	3.2081106	1.0198871	6.5038557
0.089433596	2.0104268	-0.82468325	-0.41537908	1.0078472	-0.177341	-0.9640804	0.057042982	-0.41638783	0.51442915	1.7864891	7.4098954	0.31981367	3.4036283	0.46700385	0.420765	-1.6702256	-1.1576436	1.0267522	-1.1719263	0.95821136	4.896294	0.32685447	-1.4369256	-0.041822024	0.16312872	1.3169607	-0.30770245	-0.17998718	3.6055417	-0.88718647	4.494694
-1.2747841	-1.4414089	-0.23818259	0.38409644	0.23552485	-0.60095966	-0.40639472	1.3803214	-1.1023204	-0.06424326	2.0846932	8.393136	0.95823103	3.6983185	2.383249	1.6709505	-0.18470013	-0.06259003	-0.47917414	2.035423	-1.883833	6.2009606	2.8727143	-0.08859587	-0.041677117	0.53075033	-0.77805257	0.96904075	0.20085925	3.662024	0.26879117	4.4368334
-1.7126348	1.3882871	1.6136367	1.3371259	1.7177823	-0.8232458	1.9767615	-0.41594046	2.1667376	-0.43746224	1.4450407	6.5755734	1.0527683	2.502605	2.0772111	0.30403587	-0.105229996	0.79649895	-1.1144006	1.7379862	0.65065396	6.0699005	2.8342385	-0.24490136	-0.82153314	-0.3275244	-0.3396238	-0.11715576	-0.07281329	3.8971941	0.64058185	4.221839
-2.0066376	-0.43947044	1.4420633	1.4675742	-1.1138357	1.8597744	2.4780643	-1.5869374	0.74396026	1.1972917	-0.114476204	6.8937364	0.22751819	3.1395066	-0.99860156	-0.05954415	-1.0610675	-0.010440769	0.69720626	-0.8657619	0.75882894	5.5395336	1.3277948	0.1573657	1.5908521	-0.63222975	-0.5569484	2.0813005	0.021515157	2.955806	-1.0691214	3.9701145
-0.49574327	0.37008733	-0.84123087	1.9921345	-1.4119337	0.3640234	-0.63961047	0.62297434	1.6789206	-0.11925602	1.6288545	5.383065	-0.51641244	2.7890384	0.27403626	-0.6701262	-1.330466	0.15678883	0.46506548	-0.019127581	1.0962571	7.305986	4.354838	1.3340062	1.444534	-0.3542881	-3.2675822	1.31788	-0.64702654	4.2755775	0.9219846	4.9919333
0.07862885	0.7450053	1.132694	-0.49295864	-1.241312	-0.50783616	0.69700193	-0.15487209	-1.2941976	-0.017959557	0.56183195	4.558701	-0.82429427	3.7758698	-1.6308507	-0.31553766	0.7322122	1.1051825	1.004124	0.30435333	0.8347342	5.147004	4.1508183	-0.013406304	0.4557467	0.64523	-0.7695714	1.2433234	0.60647273	2.7986462	-0.09896434	3.6337364
1.0968144	-1.070199	1.524359	-0.6900656	0.8659998	-1.8776765	0.8457751	-0.6666764	-2.3849251	-0.7007566	2.286397	4.535649	0.065340795	2.4506018	1.4955064	-1.1194859	0.025996136	0.01872326	1.9019122	3.5573664	1.674031	5.820689	1.8699559	0.40054488	0.39007297	1.0290667	-0.7316816	-0.3617131	-0.5319343	3.3426876	1.5073451	4.9599338
0.52141094	2.117994	0.996436	-0.7604434	-2.991378	2.3921804	0.11404587	-1.3884258	0.6468064	2.0580163	1.7232721	6.2004285	0.24051818	4.045451	1.4975448	0.46270597	-0.64740294	-0.8412769	0.17576432	1.281053	0.5641352	6.788767	4.3108897	-1.8621569	-1.7753253	0.7919663	-0.39998034	1.3339152	0.3433114	2.8494697	-0.47651416	4.2732944
0.26590604	0.2503687	-0.21314776	-0.27648163	0.47508535	-1.1044172	-2.0852542	-0.7366597	-0.24554063	0.48688257	3.0341597	5.7808247	-0.76695293	0.96716857	1.8401845	-1.1531712	-0.36222702	0.8796503	1.9094236	-0.8822791	-1.7017249	6.611969	3.1264114	-0.6908392	-0.5366416	-0.41700232	-0.49075907	-0.7623814	-1.5305502	2.6306443	-0.5940875	3.063604
0.5195388	-0.7698578	1.8102891	-0.3384689	1.1204659	-1.082584	-0.643556	0.7469932	1.0583322	2.3233435	3.0461254	5.9510803	0.022340896	2.043171	-0.7225654	-0.47087485	0.4370488	1.2188745	1.3430727	-2.627423	0.5210027	5.9120073	3.8171287	-0.047530614	1.2700369	1.1331737	-0.10370853	0.28534183	-0.81505704	1.9663405	0.75028497	1.8490154
0.3672897	-0.37370616	0.8902968	0.85177606	-1.4123069	0.5218399	-0.716724	0.27851248	-0.039869007	-0.9157423	2.8568373	5.59609	1.6684425	1.4178908	1.8547261	0.9630261	-0.14674565	-0.15690176	2.5502217	-0.9619201	0.24609026	4.7104874	2.0491767	-1.1478254	0.008285352	1.1788075	1.1168375	-0.85531044	0.52672297	2.2546027	1.8946418	3.9220707
-2.2795577	0.4974282	1.3210864	1.3531233	-1.7995341	1.457306	-0.38359898	0.35148352	0.013856845	-0.51295465	2.0873375	6.1854897	0.21373701	1.6044644	-0.3756193	0.66195345	0.5545945	1.392058	4.0184684	1.0253406	0.32507768	6.3181896	4.734295	0.60903716	-0.2060572	0.723513	-1.4118506	1.5139992	-0.726972	4.0420003	1.4769702	1.9046731
-0.6385922	0.55723584	1.9039848	0.3524158	-0.7863249	1.3088795	2.0318391	0.3546134	-0.3255181	-0.88445634	1.2458824	6.0339055	-0.91486543	1.4395299	0.81036913	-1.7201555	-0.5545592	0.84682703	0.69564223	-0.3478804	1.1756226	6.3954806	4.2526536	0.27148527	-1.1068493	0.2326204	-0.9754878	-0.020561907	1.0702404	4.06048	0.7916381	3.4528697
0.00872629	-0.6733382	2.3093383	-0.40341	-2.8160243	1.9049697	-1.2445958	1.029724	-0.18367328	-0.95972973	5.277478	4.92344	3.0637653	0.23294342	-0.9078719	-0.14490941	-0.85870814	-0.82218635	4.0416465	0.23841524	-0.7730328	7.093437	0.7904508	1.6365532	-0.3712587	-1.7053795	-0.5380986	1.5528334	-1.1980431	2.574966	0.12787639	2.7063675
0.8900525	0.7563893	2.0580401	-1.544006	-1.1650457	-0.6011004	-0.21387814	-0.2178395	-0.13475965	-0.47807086	1.7654793	5.08471	1.2486552	2.2843065	-1.8982149	-1.4114603	-0.7214037	0.040807236	1.6150689	-0.6886951	0.9252397	7.6935396	2.057239	1.4506142	1.5016105	-1.4969984	1.2374692	0.8759068	0.33254635	3.6981595	-0.38447985	0.8494996
-0.006015329	-1.6030356	4.2677803	-0.15167509	-0.24362612	-0.40228733	1.10465	-0.50857896	0.6142506	0.1568789	3.4991326	2.8577726	-1.7088679	2.1701002	0.3364656	1.1445867	-2.9150658	-0.9602267	5.076833	0.79141605	-0.037864834	7.0734696	4.3828177	0.41911602	2.0748086	0.19109315	1.0477209	-1.3601171	-2.1319113	4.981092	0.09082796	2.9973783
-1.0337338	-1.9544598	3.135934	-0.21872203	1.1437387	-0.5080907	2.4675572	0.95100236	0.3463925	1.1417071	2.881312	6.2154064	1.28185	3.2742648	0.047986884	-0.49284986	-1.4734958	1.6127132	1.1482192	0.4350048	-0.9422385	6.228656	2.782187	2.0099487	-0.50063807	1.2733711	0.8520333	0.36900607	1.6027538	4.1001997	-1.4740493	0.4496206
-0.7577953	-0.29030573	2.401716	2.6996465	-1.2970544	-0.27847588	-0.27784485	-0.51861954	-1.0706474	1.6561956	3.9071732	1.8789194	0.29130358	1.389684	-1.9352502	0.22717552	-1.5453105	1.4519908	3.6131625	-0.3332451	-0.6972725	5.0191765	2.9938698	-0.723118	-1.2734926	0.7396427	-0.6239153	-1.1160685	0.21685795	3.8063796	1.5241656	1.272294
0.73905164	-1.5813657	3.435757	0.18887621	-0.17276348	0.35656038	-0.72415894	0.22664306	-0.65456074	-0.86419255	3.244156	4.513973	-0.83066255	1.7047052	-0.82188094	-0.71657693	-1.1075308	-0.3361792	2.9082186	-1.1904088	-0.7428712	6.5635953	2.3797126	1.1970733	0.6949811	0.53593075	-1.1334915	-0.05969742	-0.21765761	4.0943327	0.69311845	1.5866653
-0.6926964	-0.2514907	2.5525308	0.07182046	1.4892192	0.10269427	-1.0995636	-0.7988731	1.2678854	-0.35344797	4.301581	3.811303	0.37702104	1.2985437	-0.75061023	-0.40022838	-0.08356283	-0.9732295	4.555066	-0.37876558	0.9778043	7.349492	3.412916	-0.5093151	-0.8411467	-0.38737336	-0.020986844	0.80838156	-0.90903354	3.1912198	0.8781355	4.2520666
0.86149955	-0.034497358	4.679372	-0.76014704	-1.0728388	-2.3677905	-0.24955112	-0.9913424	0.1445568	-0.21613169	3.4770086	3.7573907	-0.45333397	-0.98412466	0.25962937	0.7548406	2.2563121	0.64930516	4.4539213	0.5630555	1.1757865	6.232667	2.899544	0.27676228	-0.2996135	-0.22402883	1.0513531	0.87768894	1.6281457	3.3997428	-1.2111595	4.098962
-1.1937966	-0.33178267	4.2001276	1.252497	-1.929791	0.5081125	1.9443945	-1.4213315	0.4291674	-0.058084674	5.249791	5.068007	-1.4306469	-0.059523404	1.403464	-1.2613078	-0.97255725	0.8091559	3.2401094	0.32985336	-0.013308646	8.188733	2.236884	-0.019051079	0.2724304	0.4957173	1.0406497	0.05617733	1.7386268	4.0288243	-0.2397257	1.3366572
0.8594176	-0.26616785	3.7012014	-0.5104525	0.6659031	0.56303304	0.74393547	-1.2599688	0.6403496	0.23921582	3.4526825	4.136508	0.30364412	1.0341504	0.041067608	0.752145	1.6082667	-0.0070517603	3.5087652	-0.0611262	0.16634765	5.850214	2.1317763	1.544982	1.6514778	0.836341	-0.5263345	-0.24901241	-1.3560877	4.829086	0.7142366	0.8771668
0.66060585	1.1460613	4.1365957	0.545812	0.3141497	-1.419261	-0.81402713	1.2138873	0.8921297	1.1458378	3.8955145	4.3812323	-1.2672567	-0.33037978	-1.1447182	0.0100781275	-0.14277034	-1.6523116	3.5978363	0.29611805	-0.7751042	5.805294	2.1745756	-2.216475	-0.14458358	-1.2980239	0.009018128	-0.09745088	0.15268151	4.999956	-0.8928577	2.6361
-1.2272459	0.5205649	1.0557168	-0.18791951	-0.35594714	1.0696938	-0.1008338	0.9262179	0.1996907	0.5360113	4.1421604	5.9319067	1.163315	1.164063	-1.0147264	1.4781518	-0.4900274	0.8710391	4.377469	2.1166985	0.84076256	5.012019	2.4711485	0.5967213	-0.4343099	-0.07101063	0.5738453	-2.0943058	1.5554249	4.3039007	1.2986634	1.2743227
0.4454368	-1.2470456	4.068818	1.2912222	2.1641252	1.0760634	0.50197023	-0.47303712	0.6723146	0.1982623	6.299329	4.5783744	-0.08140891	0.53084344	0.35653016	-0.73672056	1.065909	-0.16079082	5.6160274	-0.37896657	0.37863573	3.463893	2.8381388	-0.5062997	0.28411055	-1.5493059	-2.0420227	-0.5473055	-1.0667632	5.3429255	-2.2769873	1.737637
1.7686956	1.5881637	5.548831	-0.1848731	1.405487	1.2851245	-0.03020516	0.68342626	-2.1533692	1.0077647	3.5147095	4.337699	-1.5634438	-0.73474115	-1.0997623	0.39160326	-1.5208584	-0.34124723	3.8248732	-0.26864123	-0.0050370293	5.168159	3.826373	1.3897287	0.32596734	-0.559224	0.67398864	2.1600802	0.99178773	3.6182635	-0.31774223	1.5952564
0.63819224	0.114428766	2.4670277	1.3109646	1.4747102	0.47069895	1.7805125	0.9287744	-1.4981675	1.7922026	5.2956996	3.498579	-0.9451808	3.3049178	-1.2571223	0.36413723	0.7141558	-0.53685594	3.5144916	-0.27625057	0.58941036	3.0191898	1.358192	1.4179271	-0.001912006	-0.16735695	3.2644274	1.4987618	-0.7407508	3.1153908	1.2643656	4.3922873
1.6498272	0.49183157	6.5189047	0.3113502	0.43973	-1.7178869	-0.42468315	0.42611206	1.2157805	0.70056975	3.3259392	2.467981	-0.35524303	-0.62007725	-0.3687057	2.648141	-0.37451693	1.0636297	4.883412	-0.25740746	0.51928794	4.212194	3.5969083	-0.066605724	1.4858464	0.67417777	0.80245167	0.24231131	-0.40014952	3.8819466	-1.1367599	3.2854133
1.0093219	-0.83745533	3.490386	0.43976864	1.3908484	-1.5108535	-0.8572748	-0.12211568	1.1126422	0.29747084	4.1194935	3.8406534	-0.93923736	-0.2624004	-0.84975755	-1.5187144	-0.56661916	1.5131235	4.489633	-0.98059565	0.0012062673	4.535877	1.1972212	0.6630581	0.59950686	-2.3601806	-1.2066472	-0.7531308	1.7889068	5.5129566	-0.52985877	1.17062
0.09618947	0.62888736	4.9236712	-0.7357435	-2.0603554	1.023636	1.3981853	-2.478265	1.0778091	1.2886157	6.338453	5.809306	0.5786397	0.1174516	-1.4074599	1.163127	-0.35883802	-0.5621247	5.891745	-0.78330934	0.55359894	5.851608	2.4192057	1.168816	-0.4255978	-1.6100321	0.037025858	0.64047825	2.3148463	6.100395	-1.0049547	2.933507
-0.16909862	-1.845963	1.9128273	1.3563403	-1.4310038	0.5639506	0.0018327096	-0.5126179	0.60258293	-2.4845855	6.8279943	2.6642375	-1.5271543	0.030889925	-1.2295431	0.019641154	-1.7840543	-0.28828865	6.4094114	-2.1430442	1.9496105	4.809678	0.3612734	0.14228569	0.31183246	-1.2798874	0.51214355	0.420443	-0.121897765	4.7021475	-0.8538109	0.6757833
0.64374405	-1.5699874	4.211153	-1.2566593	1.2183096	-0.034499772	-0.8071176	-1.2635821	0.65662116	0.5846908	7.8251452	3.8248768	0.74419546	-0.5980257	-0.7246859	0.6928705	-1.0168204	1.251693	4.7480187	-0.14656079	0.116711445	5.044456	0.45023796	-0.029215137	-0.33117148	0.9803136	-0.2998287	0.36587328	0.8797875	4.4030337	1.0562632	1.2894347
-0.4091184	-0.16166557	5.09391	-0.42307755	0.6732248	2.1044781	-0.6197527	0.8875699	-0.6192737	2.363833	6.8200707	2.7090812	0.69447005	0.54616255	0.78657705	1.0276777	0.6778362	-0.74575645	3.784955	-0.6853979	-2.1336668	5.077178	-0.051974773	-0.73853683	-1.3229996	-0.81751585	1.351825	-0.8046095	-1.8141989	4.073923	0.779674	1.663795
-0.21537405	-1.0309609	5.2504635	-1.557926	0.65104204	-0.15556908	-1.5372024	1.4630606	1.7568247	-0.4248747	7.74421	2.2748966	-1.9833077	-0.46452633	1.518077	1.9219598	-1.0588264	1.2258567	5.016228	1.1480775	-0.9347905	3.8544621	0.25654873	-1.1879042	-2.3061943	-0.8746083	-0.6695272	-0.3536877	-0.29125193	3.209878	-0.8253746	3.6483817
-0.0675907	1.8858585	2.7684085	-0.35589635	0.974458	-0.29568303	1.2974864	-1.5640026	-0.19628857	1.4760193	10.011822	3.7440014	1.1509846	1.2267935	1.9968154	-0.36800894	-1.3084381	-1.1749958	7.5525155	-1.8575872	2.023507	2.8049252	0.21657704	-0.7575764	0.3608286	0.19817656	0.11431287	-0.6132416	2.1896617	4.8870077	0.6293039	1.7990725
-1.1330472	-1.7628918	3.4748673	0.8156439	0.021842273	-0.6281411	-0.30157176	-0.020251263	0.8041403	-0.21005835	9.299968	0.303846	-0.85142726	-0.46908364	1.9666405	-0.05462275	0.319638	-1.3574226	5.4848566	1.5638475	0.16864781	1.6567975	0.8591909	2.0788836	0.60889685	0.51533866	0.3359542	-0.084692925	0.34669316	3.7089002	1.6785308	4.1628017
-0.30540276	1.2797122	2.9991343	0.1493769	2.5891037	-0.4779339	0.72615254	-0.7007314	-2.416413	1.2602963	7.9894376	3.0853968	-2.3454447	1.0265301	0.16802049	1.5302423	0.24341786	0.6279117	6.06379	-0.465121	-0.31105846	2.1731434	1.1873924	0.7837781	-1.1229026	0.776905	0.95565826	0.6445659	0.8000211	2.2867434	-0.124772154	3.2159379
-0.864227	-0.41069224	3.6003437	0.20311178	0.8147289	-0.52496797	0.054287385	-2.0906858	-0.037427947	-1.3061562	10.659576	0.27620304	-1.8872116	-0.9859085	2.7224827	-1.1345856	0.22734065	-0.7951446	6.4000797	-0.5334858	-2.6576524	1.9924206	-2.2664907	-0.22827715	-0.48372084	-0.14538263	-0.09926248	1.5377322	-0.7064887	6.097636	-1.1362115	3.8786442
2.504849	0.2886025	3.9447563	-0.27662683	-2.9006536	-0.5688977	-1.1706476	0.59069586	-1.3044044	-0.6681734	8.933239	2.1319473	0.85113007	2.2622254	2.0230403	-1.0144563	2.0103745	0.55734104	7.4847255	-0.08050569	-0.32758474	2.2354944	-0.0045306426	0.2139678	1.052551	-0.4593262	-1.9250106	0.25181544	-0.31392854	3.749549	-0.273964	3.205704
0.58126366	-2.2150023	3.7418442	0.35838786	-0.7307328	0.17841072	-2.6107585	2.0795276	-1.912851	2.6149778	8.423416	0.30923933	0.033820204	0.79551077	2.981023	1.9349072	-1.3510596	0.28291312	8.115328	2.0271204	0.6663228	-0.12212241	-2.1497543	0.57901007	0.6739037	1.6110276	0.6503602	0.32077193	0.81692946	2.489424	0.14940625	2.2253795
-0.12011197	0.8086729	3.5517426	0.33183035	0.16841023	-1.7185122	-0.76412994	-0.6893092	-0.9187861	0.5263586	10.578952	1.8634841	0.6691161	-0.93331414	1.4143617	-0.9272586	-0.27392897	-0.27954268	8.349838	0.49292746	-1.1257298	1.5364317	1.1134233	-0.026680766	-0.77094156	-0.5257639	-0.8171823	-0.6933886	-0.5839115	1.2110747	1.3824509	2.1351793
-2.0915658	-0.26781014	2.2584267	0.4965723	-0.7959542	-0.3193758	0.39168307	0.37969208	1.3905605	-1.4723084	8.042814	1.6116118	-1.0732595	-1.7458873	1.4282641	-0.33800218	2.0096362	0.04287994	5.831159	1.6223562	0.45717973	1.7973943	-0.6140414	-0.49736786	1.6431458	0.1390924	0.24688356	-1.0779055	0.21118721	2.4604845	-0.7808537	3.2831125
2.442345	0.42178807	3.9609659	-0.57605004	-1.4708877	-0.72592413	0.6197271	2.252127	3.2917616	1.7222528	10.131192	0.2832753	1.9190419	-0.045744054	0.029166222	0.6282211	-1.4633305	-0.4036122	8.937219	0.51599973	0.89567685	1.3945609	0.3947544	-0.9181012	0.4991353	1.2786676	-1.6804768	-0.8452336	0.2133632	5.507946	-0.60373026	3.9446838
0.021893695	-0.16160959	-0.58864367	0.19036886	-0.36619812	-0.1074536	0.2966001	0.63779134	-0.6497525	4.721295	10.718874	1.4832597	0.65810233	1.1839492	4.440408	0.64292574	-0.71430266	5.886237	5.4441724	-0.099975705	-1.4199941	4.258103	-0.21710736	3.960628	0.40640688	0.20483248	0.99214876	-2.0893133	-0.91757804	-0.8368673	-0.107440636	4.136998
-1.3782245	0.35786882	-1.8357223	0.8840069	0.8253916	-0.9752339	2.1240351	-1.377985	-0.4318133	5.6632404	8.638281	2.7125099	0.26119065	0.31790146	2.9447272	-0.77072525	-1.3721857	5.754566	5.1919475	0.024416357	0.54628205	4.151373	1.2891682	3.8517914	-1.1918272	-0.5846546	0.8433949	-0.57477313	-0.6506094	0.098962896	0.62154824	5.2219057
0.061740723	-1.5058591	1.3747061	0.8017799	0.50788796	-1.2483205	-0.7285624	0.8805448	-0.18746641	6.3679376	8.961682	0.92338926	-0.024520405	-0.28294414	4.3231397	-0.35921413	1.7986823	7.4765406	3.9266348	0.5658628	-0.30204102	5.423535	1.3932853	5.250248	-1.2335044	-1.7102662	-0.55370647	0.028264051	0.055834074	1.1538416	-1.5330429	6.991478
1.5081774	-1.4997951	0.90283364	2.0128055	0.020278879	-0.60203797	-0.88107264	0.5429566	-0.36512837	5.1219273	9.542819	0.7510552	-1.3447177	-1.4891133	3.953475	0.096615344	-0.18453547	5.564117	4.4349127	0.73264366	2.108878	3.8600008	-0.22473282	2.500342	0.4197538	0.1822863	1.252125	1.1994661	1.0294652	-0.06685521	1.5959102	5.255523
0.1745309	-1.5043037	0.032631706	-0.87876946	0.11455875	0.38641253	-1.0248771	-0.36243445	-0.61599565	7.090381	9.611977	1.3105867	-0.94603926	-0.7105133	3.3258731	0.67302966	-0.5412346	3.5313387	5.3390083	-1.3770735	-1.4321924	4.42804	0.019052494	4.0457783	-2.0334954	1.5548356	1.021754	-0.30016208	-1.2236067	0.62174994	-0.13036676	2.7751842
-0.9614004	0.22964606	0.08705313	0.45607266	-1.5254579	2.0055795	1.9052024	0.70106316	0.9743301	6.8657846	7.4922338	1.0325514	0.3778132	0.73648685	3.1101053	-0.24921168	-2.0115013	6.541053	3.4240785	1.950109	-0.15216814	1.8119684	-0.09821697	3.1493866	0.5871952	0.911741	-0.18204266	0.044023544	0.020701293	-1.4577863	2.29691	6.020155
0.38724065	-1.1992649	-1.4996803	1.8709974	-0.9130782	1.0567086	0.7547546	1.1716777	-0.34819004	5.767024	10.095637	0.291255	-1.6178057	-1.0791129	5.396222	0.031173458	-0.07682375	8.283598	3.4348931	2.1723084	-0.60684407	4.0800686	-0.7433136	2.1553962	-0.8029223	0.6682521	0.38280782	3.0068927	-0.77617544	1.4036303	2.111542	4.2468853
-1.3692508	-0.7617203	1.0705622	-0.2865893	-1.222457	0.5636682	-0.89658165	0.17591608	0.21995789	7.661673	10.019798	0.3000558	-0.98696136	-1.8395064	3.723581	-2.1156814	-0.13837114	5.994247	5.319368	-1.5639057	-2.1220424	4.220877	0.5623629	2.9062176	0.41137895	-0.25689763	0.99677014	0.60595465	0.8556254	-0.23544987	0.023902278	4.7549214
0.1907725	-1.2762185	-2.395251	-0.041272186	0.24435058	-0.036566556	-0.8427473	-1.1426829	1.5554696	5.7800493	7.6948824	1.151557	0.9772772	-1.1350465	3.848513	0.86139363	1.1884307	6.0222883	5.956267	1.3184901	-0.63951087	3.9381006	1.5689754	1.802408	0.9479469	-1.1659783	1.276765	-0.45682222	0.036194682	0.103426084	-2.1440587	5.726403
-0.6237338	-2.66751	-1.8693235	-0.15227543	-0.8395394	0.021058202	0.23924872	-0.052679714	0.64979637	5.9412775	11.426076	-0.38282758	-1.7291294	0.54659384	3.455315	2.2833405	-0.52123857	5.4277005	5.406734	2.4286072	-1.5491256	3.465192	1.7412442	3.4821057	0.9880163	-0.17922327	-2.3766367	0.52926093	0.8880475	0.9579877	-0.24387825	4.797564
0.4124953	-0.65020543	1.7050841	0.65169024	0.3281148	0.03709429	1.6621606	-1.1276375	3.1812048	-0.8860534	-0.091222204	-0.82473	5.2275047	-1.5984052	-0.29879662	-0.118469745	-0.35784745	0.039737783	1.0920064	-0.91147584	0.9821086	-0.16186696	-1.7180758	0.6368413	0.54965943	-1.1634523	-0.37017545	0.090816714	2.2177513	0.041136734	-1.3140674	0.18346189
-1.316322	1.0256935	2.488511	0.42756328	0.75498205	1.115351	-0.20744689	-0.77087927	3.9016643	-0.9839366	0.921256	0.9462034	6.2783637	-1.1185428	0.17002079	0.9323324	-0.97523504	-0.9509931	-2.7602868	-2.2196279	0.034437895	-2.1934981	1.1738982	2.565997	0.8952238	0.1576	0.907107	1.2593148	1.5643018	0.54412866	1.4352432	0.58005923
-0.55260146	-0.6201044	-0.5762383	-1.2353355	1.8453292	1.6642497	-0.47266677	-0.6526016	-0.021328092	-1.6622003	-1.0312722	-2.725896	10.580294	-0.8397072	1.9998013	1.0961314	-0.5464878	-0.08508994	0.059936713	-0.10850177	0.3756114	1.147714	1.3700179	3.1844587	-0.31456214	-1.1664959	0.47031027	-0.418369	-0.7078437	0.41731387	1.856217	1.4113256
-0.9553113	1.7862391	1.1452641	-1.7426143	0.21089971	0.8169354	1.0919641	-0.6933789	3.7676787	1.3495618	0.66092885	0.724082	7.2113256	0.94517994	-0.65719604	-0.018399702	1.3945309	-0.97697914	2.0043159	1.6903346	1.3480561	-0.68050635	1.8295665	2.733548	0.36964527	-0.35456446	0.7454946	-0.15054259	-0.9130519	1.5844171	0.15871039	-0.28439024
-1.4862266	-0.95073855	-0.62931335	-0.1522286	2.1927435	1.5258509	-0.7539041	1.5954789	2.5900931	1.1359845	-1.1703869	-1.4455833	5.974182	1.1432091	-0.10319282	-2.4419248	1.7562962	-0.36431772	-0.41752827	0.4270206	-0.007680829	1.3707275	0.2636671	2.2064543	0.8693696	-2.249839	4.8820534	-0.555464	0.4540974	-0.24453108	1.1137823	-1.4565216
0.07996482	-0.41128373	1.4980435	0.84900475	-0.9712124	1.0628513	0.055347927	0.7477641	3.0463781	-0.20565659	-0.08442353	0.7581047	7.123923	-0.45334455	-1.3171817	1.6210027	0.4222992	-2.0469882	-0.29677206	1.7448964	1.0530878	-0.76387614	0.41315883	-1.9158324	-0.5530553	-0.45513004	0.32773924	-0.1312705	0.7668887	0.5432565	-0.084460266	-1.3458638
0.4713079	0.950031	1.5902213	-0.6217157	-0.5875153	0.6325775	0.14384757	-0.086616874	-1.2771549	1.0465188	-1.3175578	-1.6731879	7.999805	0.2793714	-0.10983819	2.1614594	0.26158547	-0.041798558	0.15022597	1.5489433	-0.3635662	0.15086569	-0.0032606125	3.0343726	-1.4831119	0.47616565	1.0839983	-0.5936472	-0.5073612	1.4686335	0.6750936	0.8142295
1.7918382	0.3933054	3.9262655	-0.94448876	-1.4011381	2.6808977	-1.91423	-1.4387116	4.1254926	-1.6541113	1.3911412	0.5612634	8.75033	-0.24774617	-0.40943792	-1.8731707	1.6858088	1.8337566	1.0148357	-2.5756688	-0.98457426	0.5275686	-1.092546	-0.5471466	-0.94714725	0.8827047	-0.21228305	0.8455668	0.53486896	0.046359986	-1.185062	-1.4716105
-0.8219835	-0.27827826	5.0827827	1.5752183	-0.35833678	2.08231	1.5075216	-0.8559799	1.0279955	0.3299293	-0.20006274	-1.8913108	7.157772	2.5760183	-0.52634585	0.50950646	-0.95894396	0.68407583	-1.013265	0.4934782	1.791721	-1.691271	-1.3186649	0.8593042	-0.4637683	-0.708344	0.83656925	-1.610665	-2.1662674	-1.5724181	3.5188756	0.5082304
0.8852941	-0.47711027	1.4032342	1.2113153	0.15629035	1.0910467	0.6244218	1.7845461	-1.4035376	1.4634297	0.0967804	-0.268763	4.4320683	0.20700762	-0.7241383	-1.3047802	-0.76120865	-1.0781102	1.4893812	-1.3924246	0.5023753	-0.07131604	-0.45242688	1.457006	0.60176706	0.31415746	-0.18640488	-1.0144392	-0.8147269	-0.46782938	-0.75085664	-1.3001207
-0.85100275	0.09907675	1.280229	0.87241566	1.1622651	0.59170055	0.14709324	-1.2925249	3.719472	-0.6021572	-0.50611293	-1.3443097	5.2298846	-0.6637359	-1.3238921	2.2689595	0.1386751	-1.1105328	0.54081875	-1.5270638	-0.3617849	-1.094816	0.4369487	0.9674313	0.3466847	0.24482465	-0.042604733	1.553604	-0.65432805	-0.81881833	1.3651154	0.5445895
1.424816	-1.2076306	3.1150348	-1.2720443	0.56885576	3.4689412	-0.31769007	0.17010774	2.9721885	-0.17378148	0.24915032	-0.014125028	4.3568583	-0.57968795	0.6657992	0.4744203	1.4984323	-0.59089804	0.788025	-1.851396	-0.9296988	-1.2992449	-0.72297263	0.18009523	-2.206486	0.51327515	-0.6076207	-0.4528249	0.835401	0.52947015	-0.12488498	-1.0928072
0.23994067	0.8779598	1.3628715	0.9027526	-1.7036245	4.238978	2.3580737	-1.1535302	2.670838	1.0011404	-0.56470096	-2.3069613	7.9139752	1.7838612	1.5072036	1.1774763	0.019676702	0.41429725	-1.0436761	-0.13568592	1.0748605	-1.1064281	1.6812077	-1.2158655	-1.6005554	-0.8902148	-1.146825	-0.8103119	1.342771	1.0079405	0.9221105	0.5656731
0.38116494	-1.1584415	2.394329	0.35709226	-0.18473428	0.89686227	-0.16037264	1.8061963	1.9490249	-1.130074	-0.8417763	-0.3427236	7.25185	0.90784657	-1.0434196	0.88571614	0.5024046	-0.3902308	0.61992276	0.059329405	1.1209048	1.9943417	-1.50139	0.5630915	1.1082343	-0.6214973	-0.3180995	0.44937527	1.5107719	-0.42198902	-1.1118315	0.7372856
0.8570943	-0.6352976	0.0812782	0.26076388	-0.31561002	2.6040697	-0.78088504	0.30874592	0.6015218	-0.48781228	0.6037761	-1.0037166	6.413523	1.2003407	-1.1926813	-0.7715314	-0.25703695	-0.48378363	-0.6048232	0.18995537	-1.2602007	0.3733661	-0.59991395	2.0992951	0.32430264	0.12669925	1.0700157	0.27587605	-1.2958772	-1.8761921	-1.5244206	-1.5389546
-1.0416908	-1.0531317	1.2241716	0.10828799	3.3161104	3.010763	0.5577785	0.50187534	0.516096	-0.3053863	-0.73796606	0.76597935	9.320559	0.26264748	0.64531237	0.062158708	-0.35063085	0.6986885	1.9840056	1.2102405	0.9953477	-0.66195923	-0.39285773	1.0796945	0.7901881	-1.0058988	0.9118663	0.786408	0.5770412	0.34409124	0.7077326	-1.1787814
0.08967654	-1.7220364	-0.17329171	1.1322123	-0.54055303	2.1750224	0.43119454	0.4245115	2.3398528	0.5053129	1.1298777	-1.0742742	7.1417565	-0.2458875	-0.75497794	0.33511296	-0.20275778	-0.863799	1.7976851	-1.0201946	0.13331757	-0.5679344	-0.61579394	-0.096116684	-0.15390609	-0.33330643	2.5529828	1.505593	-0.7916146	0.34897903	1.258282	2.906348
-1.3962362	0.4717617	-0.68272233	-0.5114934	-0.25105044	4.2144537	-2.0540168	-0.51462275	-0.97547203	1.1800351	-0.60539156	1.2760737	6.6481714	0.26403278	0.32251906	1.0274931	1.2892869	-0.28403202	-3.1114032	1.2340369	-0.20120302	-0.15148087	0.58166736	2.3825316	3.3065944	-0.33018336	1.1051923	0.7793033	1.2839437	-1.2499547	-0.14947127	-0.34456846
-1.4575193	-0.8423352	-1.5202059	0.24452949	-0.60168964	0.8864195	-0.81064045	0.24311468	0.08369473	1.2357913	-1.6987438	-0.24262665	6.585646	1.5821642	-0.957241	-0.82060504	1.4116666	-0.10812441	-1.1531361	-0.25381675	-0.28112864	-0.2825962	0.7871641	1.9876655	-2.295174	0.6186235	3.4193003	-1.6975346	0.4030446	0.41420206	-1.0811281	0.25084758
0.87924117	0.7844231	0.89671206	0.5470482	-1.5721618	1.9869123	0.76325554	1.0253584	3.2271066	0.25026265	0.060075108	0.8878048	4.7448606	0.4837192	0.68506074	-1.3109273	0.24949893	-0.048402388	-0.39660004	0.8081932	-0.37558344	-0.07729171	0.1496133	-0.64518255	-0.17909633	1.9731147	1.229463	0.40392414	1.3516074	-0.13816848	1.127602	-0.3614648
1.6228589	-0.34664762	4.265848	0.73399264	-1.1782933	4.007741	0.41776586	0.6303013	5.2222915	0.052744698	-0.009524936	0.72312886	5.4353786	-0.769008	-0.6799254	-1.920464	0.08767025	0.65749794	-0.7720178	0.46518975	-0.32555592	-0.83136666	0.86326504	0.49529502	1.0727216	-2.0778773	0.6449226	-1.6806558	-0.2419973	-0.27972043	-2.1558352	0.42310598
-0.08470142	-1.6570619	4.0345216	0.6659807	-1.0783026	1.8580401	-1.3925167	-0.021991095	4.8110266	0.29926005	0.7590915	-0.77030516	1.6984776	0.46478057	1.9529846	1.3505677	-1.0070299	1.5428189	0.7476356	2.3716354	-1.0186409	0.8888527	-1.2602314	0.26225618	1.3722066	0.33172625	-0.9039741	-0.18559022	0.54064506	0.15492831	-0.94605476	0.026051287
0.60635394	1.0103408	3.737803	-1.1740323	-1.6771498	3.7473154	-0.73677194	-1.7379357	2.8319998	1.1261964	-0.07779783	-1.4072577	5.4823065	-0.5951687	0.13085613	0.6033044	-1.1668677	0.30787718	-0.2975362	-0.35821003	0.097470604	-0.31674403	-2.0757666	0.57066053	-1.5638863	0.7658286	-0.56286335	-0.10419444	-1.6584755	-2.497338	2.2721364	2.0009644
0.6771592	-0.32799527	5.1404376	0.007604234	2.859509	2.646665	0.81899333	-1.6001626	2.9032984	1.969866	0.25732264	1.2427875	4.4848104	0.90933853	1.5896076	-0.66818714	0.4017426	-0.74421793	-0.45820123	-0.46453935	-1.1421326	2.106732	-0.7372204	-0.46953958	0.20509906	-0.50074786	-1.2517931	1.2859057	0.4683314	0.8373115	1.070751	0.24841762
1.6566341	0.26760757	2.8658085	-1.1963553	-0.9703017	4.349499	0.5876419	-1.0090052	3.0809367	-0.15673414	2.5419598	0.90753335	2.8981504	0.2984897	-0.33563498	0.07265881	0.5829503	0.27009648	0.84784603	-1.0661358	0.001839783	3.2384498	0.037284065	-2.090843	1.6058964	-1.0725276	-1.2394636	0.72651976	-0.91650033	-0.3941662	0.3641032	2.798246
0.31658024	-0.21609281	2.7853055	-2.8081827	-0.49463713	1.5752771	-0.79533917	-1.686883	4.2627754	0.9713236	1.3130904	0.18655437	1.1102996	2.4124825	0.3448628	-0.5853169	0.06727846	-0.76354855	0.3826272	1.4172943	1.5022681	-1.1725974	-0.06871757	1.6919353	-0.5844064	-0.80768585	-0.4601601	-0.41513506	1.3717864	0.084276244	0.88988173	0.9164396
-0.66645867	-0.6945835	3.4915276	-1.0791572	0.95979595	3.4689777	-0.7329439	0.70498997	6.7513027	0.1163872	0.4815481	0.2991162	1.2270147	-0.53892016	2.0023189	-0.25652537	-0.43008706	-0.042586662	-1.5688956	-0.8195808	0.13151398	0.66703564	1.2707373	0.6324544	-1.2288126	1.1673245	0.66949165	-0.61077374	-0.18525766	1.5400699	1.1956656	-0.55378616
1.5835664	0.82591075	4.4204206	-0.081848554	1.0466931	2.8426924	-0.040922873	-0.5233167	4.2699294	0.90812755	1.6474525	0.98588705	0.48094255	-0.922545	1.0969799	0.36320266	1.040943	-2.0116792	-0.33453867	1.8254161	-0.040595658	-1.8183084	0.6850262	-0.42675853	-0.6911727	2.2398612	1.616362	-0.6594795	-1.0060045	0.021424225	-0.5654106	0.0664833
1.4471155	0.21843421	-0.3183428	1.2665762	-0.15282387	1.2938244	0.41806394	0.22926418	2.027389	1.3178527	1.392739	0.90725005	3.379289	0.27837616	0.01904949	-0.81128687	0.6775196	-0.7543346	0.5274019	0.21087809	-0.5994314	-0.11504888	0.95789516	0.1612351	-0.066810906	0.13082461	2.7388458	-1.5739725	-0.9688349	-1.5194916	2.8749783	0.08044422
2.7728896	-2.5449548	3.608183	0.21019873	-0.18361604	3.163342	0.53203017	-0.4670189	2.8952656	-0.5057882	-0.25424555	-0.8576687	2.475681	0.43095368	0.14807802	-0.2877472	-1.6778256	-0.64849484	-0.877597	0.3560823	-0.6274898	0.23768766	-0.7527646	-1.1716708	-1.2893884	-1.1181064	2.146382	0.317878	1.1043191	1.2552844	-0.032529473	-0.76440424
-0.5630267	3.5882788	3.4079924	0.50126857	2.3971908	4.174448	0.5514042	-0.3368139	2.6501353	0.44791296	-1.3694799	0.5012922	7.297374	-1.1661543	-0.735685	-1.3497856	-0.15614906	0.8775913	0.37402222	-0.25584358	-0.538137	0.2859425	0.390017	0.19988692	0.09545279	-0.86513585	0.29286408	1.0588444	-0.35624045	-0.22262472	-0.03368986	-0.21215941
-0.19429202	0.1400673	1.5076437	-0.11139235	-0.9594093	6.5182776	1.1086966	-0.39522076	2.8113208	0.6279609	0.1625745	0.38000807	5.7063704	1.6157572	0.53033525	0.20285116	2.8586965	0.4748725	0.5971594	1.7963184	-0.24586879	-2.14255	1.4246974	0.6949235	2.5085833	0.77726907	3.1338947	-1.388638	-0.5356102	0.7610121	-0.35504982	-0.8354641
0.5230137	1.3894196	2.2441037	0.6197768	0.330405	1.6044495	-0.7244022	0.66922486	0.49557152	-1.0972856	0.9390644	-2.08943	7.1970935	0.8579529	-1.0668508	0.4814508	0.41897914	0.5226864	-0.11624661	1.0459654	0.055589013	3.215824	0.124371774	1.0369546	1.4039675	-0.15329176	6.2369227	-1.6636218	2.1345615	0.13123974	-0.26769218	1.1704462
0.6666093	-1.2000716	0.56931174	0.5274808	0.06738938	4.4361954	-2.159195	-2.4929996	1.0712262	1.6346778	-1.78675	0.1311053	5.359021	0.18835172	0.6911135	0.73365355	-0.9378065	-1.071828	0.40791115	0.5937	0.36426288	1.0845622	-1.4027034	2.1944494	1.8386279	1.2303739	2.5011163	0.08718161	-0.63368946	0.8371258	-1.0579699	0.4138269
0.2750715	-0.15356494	3.7586443	0.124324925	-1.2467167	2.7799754	-0.41910762	-0.35342112	6.078038	-1.8011844	1.9788301	0.6717444	3.1448457	-0.081805795	0.59629846	-0.40799564	0.35102177	-1.9041442	0.27824327	1.9800922	1.3173181	4.195408	-0.53710455	1.6455157	1.4138092	0.13269511	3.4931502	-1.0381187	-0.4873764	-1.2002145	0.7564277	0.16941695
0.05384413	-1.4083422	1.3450654	-0.017027007	0.11922445	6.2165966	1.2974731	-0.8637471	2.9751146	-0.5158251	0.18008767	-0.3210645	1.9017726	0.29712325	-1.5590615	-0.3299961	-0.3108854	-0.53622025	0.25567755	-0.11247705	0.14508018	2.8295107	-0.8294616	-0.1842334	-0.18321896	-0.388909	-0.23777337	0.79772717	1.5583202	-0.7450705	1.2940774	-0.8504878
0.0014483536	0.38022938	2.3568032	0.7653622	0.32880485	6.9319243	-1.2459744	0.6534747	3.7389884	1.0283642	-0.46023917	-1.2961941	2.393333	1.123143	-1.1908634	1.0206449	1.2574093	-0.606459	2.154553	-1.323294	1.068877	0.3139732	-1.01031	1.4499763	0.025404299	0.5803825	0.74295837	-0.34519657	-0.36052746	-2.6081789	0.1830685	-1.1712054
-0.63352144	-0.66766745	0.19121528	0.8199444	0.013942093	6.9414454	2.6156504	2.0427442	2.7947645	-0.57451385	-0.26413	-0.54735863	0.934569	2.05761	-0.5447356	1.1443859	-0.07258693	-1.1898082	-0.19463472	1.7147325	0.7032312	-1.5741282	-1.1274594	-0.55806375	-1.8116965	0.6516497	-0.14927757	1.4133704	-1.0853525	2.7882783	-0.78015596	0.6204289
-2.1577692	-0.41874194	1.6747713	0.6634507	1.0237175	5.844409	-0.37889078	0.10840726	2.2911887	0.37149617	-0.2774042	-0.33826807	1.1137142	0.40092131	3.3389525	-0.17403658	-0.373929	-0.9238508	-1.1689279	-0.42819154	-0.8909066	-0.44767478	0.9694139	0.14081511	0.8068114	1.2891527	-0.30441853	-0.29174432	-0.9458219	-1.3724942	0.35721964	-1.6413605
-0.68272954	0.4164357	1.6817319	1.1147395	-1.2626225	1.474336	-1.1049314	0.8303513	3.0998893	0.21958223	0.10407323	0.89859444	3.88312	1.1810873	-0.49432358	-0.18102986	-0.18822427	0.063988	-0.98293203	0.7719375	-1.0069878	-0.8785233	1.929229	-0.7526522	-0.32871225	1.2878903	-0.1289937	-1.0508425	-1.4440253	-0.03377199	2.4720087	-0.63731176
-1.6317081	-0.18974508	-0.3635479	0.95552635	0.67950225	3.656822	-1.0604069	-0.14021127	1.9078915	1.1213244	0.82309574	0.026624467	5.0496335	0.54875875	1.3419782	0.94196105	1.0741098	-0.043386176	2.5290415	0.3853514	-0.6730811	0.6339537	-0.2731651	-0.7851658	0.6088098	-0.1985715	0.39370722	0.17346288	1.63655	1.5227294	-1.0086409	-0.60960156
1.7056732	0.0528606	1.6718272	0.98256433	2.145045	1.6831502	-1.0200455	0.28111008	6.564135	-2.0654042	-3.039083	-1.7532163	3.284854	0.026647178	1.4483011	-0.1666108	-0.091248736	-0.20795338	0.93607527	1.0383781	0.007049175	-1.2257937	-2.5944123	1.4878134	1.9567491	0.8506146	-1.268453	-0.5190284	-0.5998952	-0.23926987	-2.1313362	-0.9696577
-0.57066154	-0.18526438	1.2865965	-2.3317971	-1.6883514	0.8826705	0.43126854	0.59463584	6.1812387	1.6315694	-0.64413655	-2.038593	2.9851031	-0.8728573	-0.90094864	-2.9530096	-0.059995092	-0.4728641	-1.1640387	-0.7587568	2.448362	-1.2901912	-1.4013544	-0.87690175	0.31246293	-0.32389185	0.014487423	0.6551554	-1.6616194	1.1641976	1.7493237	0.33357674
-0.16750462	0.4469754	5.4827623	-0.9326583	-0.11434171	5.412219	0.85589343	-0.7636364	9.146452	0.6743934	0.15484236	-0.99504364	3.3500144	0.90490395	1.0159756	0.10056981	0.40078932	0.788551	0.9236809	2.8357272	-0.8544345	-0.8782902	-0.38687292	-0.7407364	1.1752244	-1.2404991	0.46559694	1.5886497	0.22888856	2.2131221	-1.3669995	0.16723801
0.5526722	0.47555825	1.1378556	0.38285017	0.5307631	1.4500731	-0.9781734	0.54591537	7.1635466	1.5419865	0.5357465	-0.033160947	3.4818373	0.52095765	0.097130045	1.6091427	0.17955674	0.57538694	-0.7712758	1.3172458	0.1994544	-0.46638617	1.2589934	0.3149874	1.7565825	-2.1097283	-0.076556705	-0.9472499	0.38884565	-0.65418637	-0.49336246	-1.6955183
-0.14273334	-0.54337794	1.6827387	1.1432714	0.2959949	-1.6337419	-1.0035397	-1.0962433	7.666662	0.44181088	0.26622647	-1.1252102	1.9947561	0.6662422	1.0168977	2.635098	0.8104796	0.28416693	-0.63036704	-0.21139976	-0.30418685	0.6701763	1.0304395	1.8361	-0.64882004	-0.3981221	0.23432323	0.64026505	1.2074224	0.48583812	-0.6482647	1.6349031
-1.0506243	1.3524219	2.095729	0.89485794	1.1247725	2.0044088	0.47296456	0.5207662	6.791451	-1.219776	0.44406083	-0.72544855	2.9922252	-0.3316365	-1.1693226	-0.92907816	0.8137577	-0.594708	1.2926322	0.094491735	2.4487715	1.1526359	-1.178647	0.7247519	-0.024482362	0.21753319	2.1389306	0.094129995	1.211001	0.780408	0.8570666	0.27195632
-0.37794396	-0.07785958	-0.9356255	0.22772765	-1.4669816	-0.38457114	-0.8041738	1.3932097	6.8090158	-0.50205296	0.06070405	0.6575904	2.5551672	0.254288	-1.2902603	-0.27274504	0.88312876	-1.1313676	-0.24647734	-0.7475434	-1.7638698	1.9761524	-0.10802254	-0.37656808	-1.2251391	1.3015125	-0.9120359	0.20165993	-0.51415694	-1.7394671	-0.07912671	1.8429385
2.119609	0.9134082	0.26809555	0.39407155	1.1852835	-0.19306839	0.22383302	-0.537415	7.732619	2.0967236	-0.22205192	-0.79902565	4.6559525	-0.6878243	2.243495	-0.29789525	1.694869	-0.41688544	-0.33753946	-0.46398735	1.8786752	-0.30601224	-0.43530777	0.47131482	-0.62262815	-1.5093918	2.472231	-0.468705	0.4646431	1.0062327	0.90731144	-1.6870906
-1.0271022	-0.8743128	1.0025157	0.36275703	-1.5614997	-1.8088002	-0.4718329	-0.87851995	7.370564	1.2883308	1.1856145	-0.7807764	3.9451144	-0.40100867	1.1272213	1.67615	0.62706196	0.3186301	1.0381649	-1.2886084	-0.354466	0.5374699	0.75235057	0.9744011	-1.2235852	-0.06263001	2.3978696	-0.41346425	0.56271803	-0.9608288	-0.6316917	1.9623783
2.6340322	-2.687695	-0.053726584	-0.032606587	-0.034070887	0.037375562	-2.177072	-0.258863	5.11172	1.0311838	1.4887838	0.6651993	5.1412396	0.1850803	-2.21673	-1.0786178	0.5172154	-0.6989878	-1.1089619	0.8787223	0.14593868	-0.47384366	3.7849	-1.0370463	2.6536245	-0.8318734	3.9090953	-0.92399925	-0.8865877	0.777105	1.369043	-0.8113739
-0.23680316	-1.2689279	-0.27720106	-0.49557996	0.07453678	-0.040510237	-0.81317985	0.088211305	5.422705	1.0064275	-0.56333655	0.35309765	2.4002047	0.6895363	-0.15038338	0.31205454	-0.8010846	-0.15102491	-0.5469775	1.0585726	-0.8121712	-0.24096528	0.011148214	-1.2676876	-0.2310839	0.4988995	3.2782729	-0.6821848	0.92744744	0.18640047	1.3367296	-0.3130957
-0.6719632	-1.698308	-0.34125674	-1.208448	0.45845163	0.016756559	-1.2951522	0.36392742	5.2941694	1.8563598	-0.6252511	-0.62857413	5.290264	0.5007732	0.63262904	1.0356107	2.3179638	0.24314791	0.309869	0.59396344	1.0195196	2.4544196	-1.1568999	0.81461185	-1.1144174	-1.897936	5.587638	-1.8398383	-0.5412639	0.13931061	-0.73071426	-1.157626
-0.8118646	-0.17132069	0.5813574	0.76864403	-1.3448693	1.601429	0.68201363	-0.37841812	6.3641305	-0.70609945	-0.19237672	0.09477883	3.8556921	-1.5443283	0.044004977	-1.1912272	-1.2915822	-0.06683562	1.8915122	0.29033864	-0.23669678	-1.0479702	0.89894986	0.08446233	-0.37318155	0.6751159	4.9677153	-0.10971034	-1.6351411	-1.830471	1.0255214	-0.1848441
-0.7684848	0.003867595	4.3863406	1.0881429	0.83765125	-0.90503305	-0.46522474	0.02183484	6.684912	-1.1321899	-0.65695816	0.91869205	0.19312358	0.6707821	-1.8226165	-0.15205464	0.8124622	0.04259485	1.1156833	0.76681423	0.055414878	-0.016350346	0.6647587	0.70439225	0.86397195	2.3415008	6.6870217	-0.8760364	1.0369976	-0.7018851	-1.1781778	0.8246222
-1.1378746	-0.6058403	3.7570739	-0.37223032	-0.01784597	-0.29677117	0.29837868	0.71117437	6.17559	1.0233898	1.92057	1.5484784	-0.20545463	-1.238931	2.0299914	-0.58347785	-0.2221225	-0.5881857	-0.27125224	1.6734457	0.33980533	1.546414	0.4079652	0.7566987	0.59845465	-0.63456184	1.52848	0.0054990915	1.8185738	-1.6423968	0.5587381	-0.7601061
-0.42313468	0.4599499	3.9448485	-0.8594898	-0.8598471	-0.94299066	1.1347513	0.7326051	5.7899003	0.5948233	0.4498554	-0.4788848	2.2124107	3.6896944	-1.0209404	0.35897464	-0.62548625	-2.4152677	1.0532867	-1.9737432	-0.9479634	4.781125	1.5618242	0.99576104	-0.9305261	1.5867833	2.3726466	-0.31828523	0.24726869	-1.9961135	-0.6293905	-0.65746474
-1.2429205	-1.8373734	3.5111148	2.3599486	-0.16125047	-0.8310803	-0.33326763	-1.6192464	4.954443	0.22894719	-0.03711055	-1.8065202	0.8904196	-0.21438017	-1.257795	0.46153387	1.5760714	-1.0049939	0.07122405	1.0051789	0.24777165	1.7823668	-2.3219938	-0.7509063	-1.0164596	-1.7688817	3.1242647	-0.5545889	0.005697185	-1.9274476	-0.93785894	1.0369792
0.7052551	1.2050275	6.0095377	-0.016364641	0.09504039	1.6567454	0.71845293	0.43308398	5.8013473	-0.3450234	-0.45840275	-1.2143629	1.797729	1.8394915	1.6197987	0.05494635	0.36521167	0.023633111	0.88592684	0.5573665	1.1676735	-0.38743448	1.0150491	0.19083153	0.34260258	0.79726243	1.3290411	0.62539834	1.0422947	0.090690866	-0.44374737	2.9502003
-0.04333035	-1.4660394	3.920969	-0.9547563	0.69990945	1.7892262	-0.7463801	1.1857606	4.1341963	1.2247742	0.85332596	-2.0720842	-0.102248676	-0.58699083	0.86293554	1.1890367	-2.3600771	-1.3516868	1.3626401	1.9070549	-1.2512953	1.4106455	-0.83791566	-0.97377473	-1.2442133	-1.5240084	-1.6201133	0.76721126	-1.143816	0.028400576	0.057150804	-1.321351
0.6784772	0.23976968	1.5681179	-0.9544117	-0.0010113129	1.8826995	-1.0463208	1.0088705	5.3010397	0.4839013	0.7022657	-0.18603626	-1.427097	0.6335947	-1.0383204	-1.2979506	1.5659469	0.55049324	-0.19709907	1.675466	-0.036329493	0.67854065	1.0513611	-2.60482	0.12862678	1.654885	0.63182735	-0.2098238	1.2353832	-0.53975344	0.28716636	1.2901397
-0.89689285	-0.13856599	3.7188563	-1.1529477	0.8131998	1.8127803	-0.08292129	-0.4038134	6.0780244	-0.9238731	2.5920694	0.22785021	0.3506508	0.03841088	-1.6800362	0.3490659	-0.54401696	-0.074696995	-0.37169084	-0.9564729	-0.021765301	0.061270885	1.2491894	-1.422535	0.3216153	-0.70343727	0.49905944	-1.203981	0.5201888	2.223324	-0.4413636	1.3968246
0.4254062	1.2648214	4.1447716	-1.1376557	-0.59955806	1.8386093	-0.16650797	1.3696012	4.9635377	0.634436	0.116652675	0.32594296	-1.1145997	0.38540325	0.26805693	-0.016551245	1.4160893	-0.637846	-0.72748554	-0.7137668	-1.238149	0.1016378	-0.1786847	2.05261	-1.254272	-1.2603856	-0.7467508	-0.17978102	2.3083985	-2.2041032	0.002418533	-0.70869267
1.9830502	-0.5345215	2.5039392	1.2178086	-0.07058862	0.042582173	-1.10367	0.056548376	7.350851	2.4961393	2.6611936	0.4958831	1.5040292	-0.0075564333	-0.15086293	-0.51212364	0.848615	-0.0735389	-0.38820857	0.20770296	0.7731563	-0.8274567	-1.568901	1.3233353	0.5119936	-0.20579153	0.8533167	-0.89604056	0.0057376265	-0.1321975	0.03912566	0.0057924734
-0.35778043	2.5064254	3.4345095	-0.75974774	-0.07731021	-0.5188797	-0.96978515	-0.6191377	4.825458	0.4517987	1.7506883	-0.39757383	-0.42297626	1.322076	0.31010225	-0.066192105	-0.22149165	0.42453015	-0.01162006	0.109256655	-0.9165613	-0.98747057	-0.7095393	-2.6857572	-0.4923261	-0.5062776	-2.188932	1.209782	0.0018562963	0.97563833	-1.2314441	-0.34751138
-1.3183709	-0.54354405	3.8985982	0.3858145	2.1310189	-0.21398015	-1.0562617	-0.66885245	6.972267	-0.50107527	-0.7546347	0.21727471	0.46010348	-2.0978045	-0.61982286	-0.3198302	1.3013482	0.7129753	-0.90388477	0.88185894	0.9636558	1.6029397	-0.5600903	-0.12239561	-0.99435616	0.47514755	0.7031258	0.049573597	0.7068723	1.0635281	-0.25900757	0.6081909
0.32687038	1.8234714	-0.24330723	1.0221442	-0.07912609	-0.56988865	-0.7919125	-1.9619185	6.0627995	2.7701337	0.33987185	3.2167847	0.49832186	-0.2826826	0.091906436	0.6006447	-0.34840915	-1.1710173	-1.9470205	-1.995756	0.71466094	-0.89326215	0.94194305	-1.9393374	-0.28900626	1.165506	1.4089828	3.1441336	1.3185787	1.057552	-1.6870753	0.5724473
1.590576	0.21327327	2.0971928	0.266685	-1.2427943	-0.44044763	-0.12919627	-0.22595148	5.590702	1.8673825	0.8045768	-0.3100974	-2.1903944	1.2053833	1.3801972	1.2824336	-2.1528149	0.51809895	1.5285311	0.5496746	-0.51819795	-0.1568906	0.5870258	0.8796234	1.1291023	1.1717336	-0.032972727	1.4164361	1.0702868	1.2622722	-0.42561904	0.3904604
0.42998606	0.054560877	3.4288287	0.019341955	-0.5702431	0.46401027	0.2777494	-0.24088979	7.5618243	1.525129	0.209013	1.0773956	0.016037438	0.6345061	-1.3735694	-1.1088452	0.98473614	-2.2944562	-0.014651989	0.99088794	-0.29377732	0.4593318	1.1889752	0.024530103	1.0343443	0.1467491	-0.1655539	1.1183292	0.6300315	-0.085998215	-0.033705138	-1.1244613
1.5390154	-0.34044465	3.3714883	1.6706902	-1.7604765	0.010594805	-1.2010914	-1.2822607	4.2541127	-0.31412086	0.11676953	1.526348	-1.1114057	0.5468153	-0.21370012	0.40428987	1.3719841	-0.11704549	-0.41566363	-0.30815554	-0.07847379	1.3775517	-1.5897593	-0.6139061	-1.0183241	-1.9860476	0.21690406	1.2092191	-2.5850651	1.0107312	0.97428894	0.33653212
0.21082684	-1.0036646	-0.686494	0.60290575	0.27958483	0.7877081	0.00068132096	1.0895807	4.3439054	0.59915304	0.49007195	0.7066093	-0.12917107	-0.16162355	0.100849554	-0.17031114	-0.14408536	1.6665828	1.8481753	1.3420459	0.6169068	-0.6399959	-0.59060127	-1.6038823	1.3893137	0.03618732	-1.0631357	2.6122026	-0.14108242	0.48482355	2.5038393	0.3736031
0.4756313	2.7829616	0.01886689	-0.51295906	0.93399864	-1.1393614	-0.6363268	1.969548	5.351085	-0.038501512	0.8734009	-0.15809359	-0.6274605	1.0939612	0.73771137	-0.5067633	-0.52075773	-2.1800256	0.5943338	-0.39705628	0.4746965	1.1724228	1.0351149	-2.6216974	0.36493322	0.0758766	0.26856732	-0.13253196	-1.8048313	1.7514225	-0.17936002	2.3469746
-0.26533118	0.02495775	-1.3313009	-0.495439	-1.682584	-0.52503234	0.3861851	2.0915418	2.803453	-0.1284771	0.65860194	0.3877661	0.48492414	-0.38102698	-0.037663464	-1.4269531	1.4676366	1.8376625	0.23893277	-1.032925	-0.24028024	-0.39257008	1.4757019	-0.7482562	-0.47333023	-0.07046549	-0.8831101	-0.45762756	-0.58895683	0.25484127	-0.44375932	1.0394518
0.7306659	-1.3444538	-1.5519174	0.23532134	-0.42472696	-1.51187	-1.2940851	-0.25612727	1.9069743	-0.6603937	0.71946317	0.90526795	-0.1304144	-0.87729955	0.7161185	0.93327665	0.91372174	-0.78729767	0.975748	1.8886492	0.27212924	-0.4090867	1.4612792	-0.19334975	-0.15105326	0.11228146	1.4797482	-1.0998105	-0.462496	0.24500698	-0.06300012	-0.7994517
-0.97666377	-0.9672867	-0.15113296	-0.59512264	-1.0748023	-0.06488737	-2.0257683	0.58768535	5.063829	0.44478604	2.2233348	-0.37503704	2.661964	-0.31497702	-0.108332716	0.7940057	1.2454867	-1.1929226	-1.4666517	1.2708864	-0.38342813	1.5805659	1.7916708	0.72301155	-2.146601	-0.82798564	0.48886812	-1.2195019	1.0125575	0.1339365	0.52786666	-0.84596336
0.8748952	-0.67724764	0.9280585	0.40846854	-0.6021805	-1.955097	0.62447417	0.7601725	4.9206996	0.72566366	0.9022642	2.1244683	2.8755317	-0.35057884	-1.1688479	-0.5145178	1.9092032	2.0901453	-1.2221702	2.0498788	0.79962724	1.4599307	-0.021504741	-1.1361753	-0.3987941	0.05454779	2.1863434	0.5418187	-0.3267444	-1.0296494	-1.3665409	-0.84165406
0.39762405	0.036191273	0.23848271	0.5467256	-0.3048001	1.0824494	-0.87731314	-0.8685786	5.107991	-1.0021915	-0.02834603	0.21177898	1.1670136	2.0468452	-1.2055868	-0.016081464	0.5017625	-0.9169626	-1.9463755	-0.44430852	0.20282274	3.7835927	0.2869324	-0.4700713	0.7395322	0.8625944	3.5777385	0.7149396	-0.860552	-0.9832199	-0.85548365	1.1261216
-0.07704716	0.61308414	2.0311558	0.2744009	-1.6113147	1.4411198	1.4429334	-0.40237132	4.9909277	-0.30156136	-1.8729019	-0.00641999	2.1954842	-1.1875807	1.2424632	-3.1696227	-1.2494289	-3.0025222	0.0064170044	0.46741056	0.70010066	2.7723107	0.97756094	0.22433326	-0.48169863	0.7698399	1.1988122	0.8780277	-0.9847615	-0.5950263	0.69934523	0.07473015
-0.1788843	1.2608366	-0.26628256	-0.81170315	-0.1587976	1.718038	0.13607375	0.27927408	4.004039	-1.4831699	0.1403234	-0.715152	0.9937152	1.4917362	-1.5329071	0.7332862	-0.9187091	0.3771877	-1.0159448	0.7247597	-2.2157903	3.3409743	-1.3420925	-0.2344387	-0.0032332495	0.823913	5.223776	0.763228	-0.018277248	0.74058414	0.6564797	-0.61455464
1.9481846	1.85166	0.5473945	-1.2059401	-0.44966683	-1.2918336	0.8689961	-0.8526875	4.7623186	1.23428	-1.6730824	-0.59354115	2.8650062	2.1397827	1.025384	-0.39610115	-2.0831501	0.47207603	-0.26347074	-0.5825859	-1.6623828	1.4995081	0.44387424	-0.58285475	0.19078732	0.40562606	1.9942634	0.009810728	-0.33796558	1.3608675	1.5517421	-0.4839966
-1.0191692	1.2675908	1.4237474	-1.7180064	2.2100163	1.6905267	-0.69469416	-0.7982707	4.3689456	0.08896224	-0.24264967	-1.0133041	1.9422606	-0.8005838	-0.75547606	-1.2190028	-0.28654552	1.3578646	-0.9781348	-1.6818198	0.3826361	4.107336	1.0967646	-0.117050014	-0.58594036	-0.76574117	3.1544282	0.0047945837	0.49576324	-1.4975361	-0.59758174	0.9817633
3.40805	0.58866215	1.0250319	0.4664246	-0.273241	-0.4538576	-0.691717	0.52033734	2.0355065	1.1066561	-0.97141707	0.88220197	0.6635075	1.2482486	-1.147568	-1.2012464	1.4269964	0.08798607	1.1163838	0.10178904	-0.2473054	4.920529	1.4816033	0.43587536	0.43079072	0.7136927	4.047694	-0.12011277	2.4959974	-1.1069785	1.8013284	0.9414452
-0.80371106	-0.145582	2.662265	0.69147444	-0.6231023	0.21377735	0.5925479	-1.279837	3.3743556	-0.62438667	-0.16036862	0.2343644	-1.4786315	-0.66631603	1.5295213	-0.8669066	0.71264386	-0.33625907	-0.7808458	-1.8212029	-0.10896649	3.2722306	0.2864234	-1.3733422	-1.6146668	-0.108259544	4.304804	-0.56317097	0.121762395	1.011721	-0.8385975	0.6476409
2.181551	-0.323879	2.8597887	0.6049702	-0.47644243	0.0005850152	-0.9348687	-1.4142493	3.4966052	0.89128983	1.6921704	1.5639021	-0.53004557	1.152211	0.32351038	0.3786003	-1.0951909	1.6517674	-0.15980814	-0.114181735	0.9126854	-1.6052548	0.8327118	-2.9232547	-0.97557104	-0.80922806	2.7142105	-1.1723715	1.4746515	1.6177255	0.46104565	1.4872577
-0.11376601	-1.9095911	3.2861474	-0.78018624	-1.4919893	1.0155622	0.46419376	-0.951959	3.2293532	1.6350324	1.0596404	0.58217543	-1.810967	-0.48861888	-1.3943274	-0.70272607	-1.9782131	-1.6551534	-0.16474338	0.16527943	-1.1270869	-0.1319619	1.1979278	-0.050623868	2.5490785	0.05539675	0.25765222	-1.3769187	-0.9610818	0.24303396	0.85699224	0.16838376
-0.022491965	0.14933677	2.12247	-0.86968404	-0.78925604	0.336274	0.3694236	0.9551406	2.53611	0.79069287	0.8914688	-0.52792114	0.6474802	1.7680086	-1.5932211	0.093869306	-1.4217849	-1.0710146	-0.63031846	1.9661272	-0.552798	2.142348	-0.20079209	-0.44594508	1.5389026	1.4135249	0.79487145	-0.63372326	-0.13494572	0.52786505	1.1293749	0.9445847
-1.3624843	-0.99051833	4.863905	0.46507105	0.12633224	2.0774994	0.3751174	0.7655328	4.6558886	1.5403689	-0.9908419	-1.0826437	2.169994	-1.7128347	1.381447	-0.04249551	-0.27851653	2.241158	0.9315213	0.864397	-0.4172725	-0.7904777	-0.040747434	0.40109906	0.03625187	-0.3839006	-1.6794477	-0.18628657	0.8333668	-0.110625684	-0.9914623	-0.4914239
0.7042114	-0.47881535	5.6221957	0.011018311	-0.63202775	-0.1631749	-2.0527918	-0.5787252	4.6416016	0.5648383	-0.86708796	-0.557312	0.4617746	0.48859262	0.73098874	-0.12523185	1.3931745	-0.08345193	-0.5291609	0.70414096	-0.076437816	1.1163385	-1.0614619	2.8587685	-1.1420366	2.5513244	-0.21977198	0.12582242	0.38815165	0.82680285	-0.38218996	0.17558327
0.2755346	-1.8796344	3.936865	-0.958956	1.0967141	-0.14231199	0.007018264	-1.954603	4.022289	-0.24592169	-0.6682026	0.763989	-0.1113013	-0.44782963	0.06871947	0.12488021	-0.6487191	-0.33567128	-0.23949987	-0.17962639	-0.64832413	-1.4489124	1.6130549	0.2961212	-0.44255057	-0.2092089	-0.46273556	1.5186908	-0.5864792	0.11079194	0.90210766	0.24722083
-0.360092	-1.7874415	-1.0086524	-1.4195353	-0.019431293	-1.4283419	1.1680658	-1.1157434	5.008586	0.2659195	-2.2222452	0.6757299	-0.44665316	-1.4075363	-0.884334	0.846615	0.17307995	0.71867055	0.43223983	-0.04134722	-0.6095441	0.6475556	-0.38154352	-0.10414711	0.4616692	-1.1176981	-1.5007428	-1.033995	-0.106022455	-1.6658857	0.497329	-0.95050603
-0.4633265	-0.7986661	0.12203181	-1.2665892	-0.35842365	-0.50078374	2.0723557	0.123318836	4.692286	-0.70246786	-0.5601853	-1.6540611	-0.028088994	0.5827992	0.3748273	-0.92853594	-1.6620585	-0.9927173	-0.52315384	1.6469139	0.025293544	0.10057724	-1.483702	1.0788205	-0.27964595	0.14742954	1.2275562	0.3178809	-0.0836651	0.23658308	0.48685634	-0.121710114
-1.2563057	-0.25003874	-1.3349658	1.1811787	0.032330602	-0.716427	-0.7243977	-0.2715104	3.5713692	1.0207572	-0.7171043	0.65304357	0.56820405	2.4033885	1.0909024	-2.092398	1.1141709	-1.3743328	0.020820972	-0.099929065	-0.34044504	-0.17322375	-0.98415637	1.5193995	0.17602435	-0.9228305	-0.010466017	0.19117293	1.4432037	1.0977205	-1.45813	0.326304
-0.19339022	0.05158178	0.14384343	-0.2549086	-2.5786397	-0.16658169	-1.0826683	-0.3415125	3.7584999	0.12195128	-1.401499	-0.24530986	-0.07759605	0.37949777	-0.7993748	0.6435234	1.0353776	-1.4731257	-0.1884809	-1.9653374	-0.31596068	-0.057628255	3.1688828	0.20030066	-1.4139102	-0.79854596	-0.831524	1.4120703	-0.47109243	0.06628845	-0.31365523	-0.41176173
-1.1222757	-0.53430897	-0.08228258	0.06526271	-1.5179456	-0.09295612	0.07603003	-0.63401043	3.428593	-0.262038	0.7601242	-0.33226827	-0.3204957	-1.6159227	-0.81645787	-0.5225361	0.20435844	1.0729767	0.11284264	1.0760629	2.6129966	0.2608147	2.0392914	1.4078953	1.8972361	-0.55425745	1.8282473	0.6845125	0.9964784	0.6780194	0.6068337	-0.7582113
1.1425463	0.53284496	0.9137151	1.4698598	-0.08787614	1.867006	0.5428807	1.3280405	4.3544416	-0.21119355	0.7750102	0.53107506	0.93120944	0.5154683	1.7124014	0.23254628	0.7538851	0.06307334	-1.5938225	0.7791342	1.0247748	0.085588336	3.7762868	0.8112116	0.6268505	0.78823614	-0.47675517	0.21950695	-0.18317798	-0.2406407	-0.83911246	-1.5378062
0.53248495	0.14556006	0.47742963	0.98397374	-1.0457361	-1.1198646	-0.57137984	1.0096673	4.373795	0.3558942	-0.48892874	-1.5535684	0.9604358	-0.56439734	-1.1514517	0.991126	-1.1711725	-0.07613499	-0.11725861	-0.5128893	1.6936432	-0.02665761	5.135062	0.3362565	1.4301432	-0.9692383	0.26084822	0.4635587	-1.1983845	0.96806085	-1.9946289	-0.9298925
-0.3644788	-2.6295125	-2.266353	1.5456429	0.58869314	1.3391827	-0.07357503	1.0161217	3.3812144	1.0852098	-3.3449488	-1.4432712	-0.9128814	0.1259423	1.2082623	0.49638623	-1.9852031	-0.6296238	0.17489886	-0.2161661	0.29082775	0.14282161	3.829009	0.31815815	-0.10345006	1.3067116	0.76453525	0.6279537	-0.35667554	1.1492157	-0.060114197	1.0728532
-0.41477567	1.4768708	-0.59326833	-2.0659642	0.41652122	1.830334	-1.3409581	-0.39161533	4.209864	1.7204655	0.9330196	1.180632	0.409378	-1.4901776	-0.17391242	-1.085873	0.18908174	1.3021653	1.4255635	0.7423222	-0.7751989	0.30283946	-0.25168848	-0.76152956	2.4903648	-0.40918913	2.0724986	1.5414108	1.11069	0.0139613645	1.5473576	0.22499877
1.4432917	0.9542136	0.25920486	0.050353363	-0.19246182	-0.664396	-1.0581543	1.3514802	4.3687887	-2.4231408	0.090158746	-0.12934747	-0.63325655	0.04987906	-0.03363294	-1.9316229	0.6740572	-1.1349887	-0.11705177	-2.310357	0.5884198	0.9464801	3.446906	2.1389031	0.80161256	-0.6791016	3.9399698	-0.33094114	0.49654505	-0.6864486	-1.6961253	0.00633925
-0.4491094	0.76155865	-0.6348312	-0.4858861	-0.3686709	-0.545382	-1.1874083	-0.3101942	3.1322134	0.18901016	-0.32676595	-2.3931987	1.0544858	1.6346862	-0.110838085	-0.31938732	0.6191945	2.165444	-0.35510963	0.3788051	0.20373012	-0.5315124	2.8341513	2.342432	-0.58334935	1.136478	3.8471067	0.23956017	-0.3851643	1.1911491	-0.98650265	-0.27610326
0.5473983	0.9601539	0.5385671	0.5634718	0.26092157	0.792097	-0.20860396	-0.9224129	1.802089	0.47276524	0.50927573	-0.67556506	-0.09593856	-0.5838498	0.7295726	1.4781747	-0.8574994	-1.1009152	0.6568102	3.0852056	-0.9970124	-2.038498	0.7493766	-0.23588434	0.44755983	-0.6383658	2.5202587	0.6085707	0.5462544	0.06797688	1.3445965	-0.20304884
1.7684708	0.3307865	-0.2575636	2.124752	0.5613196	-0.6018295	1.9796093	0.9535776	0.79555005	-0.88071823	0.56135774	0.27739346	0.8350852	0.098655574	-0.71058697	-1.1375729	1.3209934	1.3401183	-1.1945915	0.46608248	0.9672678	-0.7323863	2.5618544	0.6599757	0.71757394	2.3715892	3.0082371	-0.543942	-0.77218884	-1.4944994	-0.7638512	2.6303244
2.2474954	0.092688605	0.7115555	0.19719335	-1.6148845	0.61374736	0.8690281	-1.9099364	0.1286099	0.004436464	-2.0326786	0.41292375	-0.93559104	0.1373101	-0.20749463	-0.36656326	0.80575204	0.39488104	-1.2938787	0.7132546	-0.89517295	0.4387739	-0.3641862	-0.38283	-0.446779	-1.1657132	1.7954847	-0.8099271	-0.09661471	1.5687355	-2.1130042	0.72161543
0.14855348	1.011327	1.7349217	-0.060092296	-1.0804158	-0.50516903	2.2244213	0.23653907	1.3946222	0.6887241	-0.75784975	-0.010014767	1.3721209	-0.07363354	-0.8730725	-1.5158294	0.5380609	-0.4183742	-3.1700988	-0.7445483	0.44336808	-0.344307	0.48151746	0.08817816	1.1995835	0.2356629	1.6718534	0.8519589	0.7338589	0.49640164	-0.32456398	1.2094201
1.1266196	-0.054758593	0.31374657	-0.13996623	0.03456599	0.7090336	-1.5257198	-0.6072941	3.4090428	0.9133267	0.11963256	-0.031229822	-0.22403325	-1.8765892	0.51931745	0.61403155	-0.6867791	0.6948396	0.38241935	0.22164425	1.3679129	0.64701945	0.20450044	-0.43204138	-0.72958	-0.2573525	1.9363043	0.70434135	3.4109428	-0.40289316	1.6918586	-0.054114573
-0.3735747	0.25765732	1.4631039	0.86599267	0.1368468	1.2507831	-0.048065256	-0.2595284	-0.6411748	0.14487788	1.8498359	-1.1095783	0.048803598	-0.37064505	-0.26742446	0.94390815	1.1577506	0.75399613	0.24094655	-0.31304187	-0.7020944	-0.4632835	0.10736008	-0.28436005	1.5558449	0.6297062	5.2059355	-0.096369274	-0.17784645	-0.29754093	1.162572	-0.8003615
-0.6847591	-0.44801617	1.1387341	0.34084636	-0.28598875	-0.70783657	-0.77735585	0.9803305	-0.32003957	0.44895285	0.73597693	0.84077704	-1.1671699	0.6128071	1.071982	-0.373337	0.34946162	-0.51120806	-0.024246695	-0.2649909	0.7941453	-0.74438757	0.791992	0.54263896	-1.8726851	-1.0925229	2.5110083	-0.9172625	0.31420323	0.16071725	1.8132479	1.3201947
0.3235645	1.3205116	0.7005942	-0.19719419	-0.16199651	-0.98907596	0.9668916	2.5731225	-1.1857302	0.8396483	-0.27913576	0.18416859	0.16578394	-2.2298064	0.34058198	-2.1134107	-1.1707947	-0.34993148	-0.28382397	-0.17626822	-1.0377605	-0.19350077	2.5459201	-1.2462692	-1.4245232	-0.8921698	8.677324	1.0640659	-0.47540858	2.2513328	-0.025851633	-0.23982842
-1.3025852	0.0892523	0.83152467	-0.5119682	-0.6983903	-0.5637596	0.8954029	0.20149155	1.161882	0.29828134	0.28266448	1.7908211	1.2771196	-2.050159	0.18768226	0.8694374	0.16636552	-0.979698	-0.14460286	1.7328875	1.139414	2.5800295	1.693627	0.019772418	0.36429808	-0.9375333	8.067128	0.9732744	-1.3668137	1.148326	1.7224025	-0.3466271
-0.15304391	1.9495988	0.18911634	1.033104	-0.9673066	-1.1689272	1.1783243	-1.2686234	1.6596991	1.2273817	1.2161806	-0.56491315	-0.4281361	0.41491437	-0.8213736	1.1215521	0.70675915	-1.8337117	0.44453645	0.023045786	0.32775497	3.1171076	3.5885317	0.15520695	-1.4645246	0.20242001	5.6517143	-1.0465298	-0.40163544	-1.5708476	0.13164634	-1.1431952
0.85884106	-0.22113796	-0.77965635	-0.3975589	-0.25195032	-0.17650549	-0.33059984	1.0572379	-2.310424	1.6094323	1.4449555	1.7056949	-0.87193716	0.97144675	-0.6998362	0.62464404	0.9708356	-0.14369912	1.8591822	-0.5792946	0.4178527	2.618343	0.8183379	1.7545261	1.4150524	-1.7917535	4.4934287	1.1919042	-0.6225734	-0.4266205	1.6359903	0.97654265
-1.189107	0.3976173	-2.1491325	0.462423	-0.5154025	1.7267418	0.32156166	0.15690461	-0.5893783	-0.9881488	0.8967321	0.07136163	-0.7909153	-0.9499476	-0.50084186	0.67154783	-0.75809556	-0.35853356	0.77107894	-0.7894557	1.3972561	3.1747174	2.798818	0.55781347	0.19992535	-1.0811292	5.438511	0.7216995	-1.1190926	0.21059142	-0.57316446	0.26847702
-0.19629058	0.63569015	-0.96417576	-0.0555437	1.1639402	0.6955964	2.3426018	0.12951252	-0.10218021	2.2020986	0.18037635	2.3134022	1.812969	1.7460277	-0.71119475	0.56587076	0.287262	1.520063	-1.2608299	-0.49343058	0.8826045	4.058734	4.4086094	-0.6319351	0.07982663	0.70126957	1.8423431	1.022537	0.48769367	-0.40042672	-0.8777707	-0.3008644
0.92583776	1.938238	-1.2246889	0.018934969	-0.21160549	-0.036408156	-0.08914671	0.39444605	-0.5202179	0.44167128	1.5151228	-0.09766993	2.4310458	-0.5199893	0.8939958	-0.98628205	-0.17613775	-1.5665762	-1.1605915	0.7211883	-0.72770214	0.18711519	3.8258264	-0.99034303	-0.58538955	-0.3712894	3.0346513	-1.7585711	-1.0620341	-0.43963587	0.9115572	1.1577841
1.2581059	0.18039948	2.8123567	-0.5780773	-0.6983966	0.7834823	0.3009645	0.658955	0.10237408	1.1693264	-0.42860377	-1.1734508	1.7732165	0.10944017	0.51199436	0.3926241	-0.68614626	1.3851342	1.3898913	2.9663465	-1.0108608	-0.035129964	3.8978562	1.282015	-2.149158	-0.31925708	4.0410995	-0.83281744	0.44956392	1.3091993	0.004783984	-2.7243395
1.0423394	0.39164358	1.1700468	1.2551291	0.6924336	1.5250082	-0.59651965	1.0636519	0.115905285	1.0214726	-0.23340295	-0.3539907	0.70136195	1.8069016	-1.4681774	-0.8552588	-0.604169	-0.60301554	-0.21875855	-1.1238129	1.4283671	1.5137601	4.644096	-1.2930956	0.9029651	1.0381026	0.27403796	0.6442456	-0.20618498	-0.5421511	-0.76682526	0.7477649
-1.7619323	2.125623	0.72653097	-0.3008487	0.15611108	-1.3074327	-0.34493434	-0.16244042	-1.2541821	0.6812372	-1.5954006	-0.32158467	1.3923366	1.6773267	-0.9319007	1.9252493	-0.14686626	0.29505408	0.60261446	-1.6539949	0.7330245	0.6849744	6.4087763	-0.19589558	0.26772335	0.41774374	0.73245054	-2.187599	1.1563364	0.5562789	0.33830392	-0.7859613
-0.37409574	-0.658242	0.55597544	0.77583516	0.10994338	0.57524157	0.53576577	0.445637	-0.21349975	0.6721915	-2.5405138	-1.4215205	1.810117	-1.1410273	1.0058544	0.430587	-1.3155208	0.7650485	-1.4522649	-1.6027062	0.07567387	0.33260074	8.159105	0.12368656	0.7815802	1.2600685	0.01750713	-1.7298639	-2.0079556	-1.1010116	0.16479352	0.49806067
1.5038294	-1.5514694	0.12993783	-1.381024	0.061066836	-1.500601	-1.2696973	-1.347521	-0.8820268	0.7775753	0.74794346	-0.24705864	-2.0431921	0.9204489	-1.474069	0.5574602	0.2537771	1.4035052	0.063945636	0.5887282	1.0025579	-1.0001742	5.796357	0.49549577	-0.15480547	1.3512394	-0.022688448	0.3971419	0.050842147	0.26824984	-1.333823	-2.0367694
1.16203	0.13689405	0.3620999	0.024777371	1.2544023	-0.4459998	-0.2658409	-0.008216933	2.3808467	-0.35699952	0.6254861	1.1223153	1.7808988	-0.40492332	-0.9853687	-0.52517396	0.27371615	1.9012325	0.067628115	-1.2501435	-0.30086985	0.32796586	3.984014	1.9852749	-0.044344503	0.15855584	1.2638148	-0.2225661	-0.82661444	0.8075975	0.47968784	0.4505916
-1.6146712	-0.13446091	0.4834229	2.4317276	2.3313043	-0.3399814	0.023676712	-1.001029	0.71957624	-0.2324422	0.035395015	0.59425634	-0.1685128	0.31214476	0.8333143	-1.2630013	1.3548226	-0.13012406	-1.3766738	-0.2763505	0.25172037	-0.029602565	3.87483	2.0087726	-0.701181	-0.7619089	-1.6111226	1.2089293	0.1524984	0.39206463	1.4332736	-2.164681
0.3161398	-2.3083363	-0.14729798	1.7842988	0.38825327	-0.0054011084	-0.33471358	-0.07536122	2.209292	-0.20854534	-2.1754713	0.09333787	-0.3023411	-0.14839505	0.9313158	-0.077527545	-0.7764619	0.1839975	-0.122343615	0.6770953	-0.3553172	0.59022677	4.1469812	2.6244106	0.47899297	0.91025543	-0.50838506	0.8415809	0.4688694	-0.5071032	0.091092944	-0.19587402
-0.88976455	0.47735608	0.15642548	-0.73210996	0.7177912	-0.8161855	-0.13563952	0.24458869	-0.7216683	-0.27567306	-0.2030986	-0.23507057	-0.176021	-0.7549748	-0.28820762	-1.3655003	0.08710864	-0.1012556	-0.038784593	1.1013892	0.6748275	-1.1227398	4.404126	4.4903736	1.8558065	0.55335355	-0.82156914	-0.51521116	2.712928	-0.25661883	0.94510853	-0.09573864
0.7265461	0.11138867	-0.24632561	0.40480685	0.9860253	-0.38289586	0.38528696	1.4234694	0.5288334	-1.3377444	0.5673623	2.121066	-0.12901826	0.28028002	-1.2130549	0.22284466	0.9133902	0.87917954	-1.2791421	0.025309874	-0.9847167	0.07641329	3.373474	3.097864	-0.56479543	-0.6541623	-0.2638433	-0.8920943	-1.4141436	-0.7411941	1.2014297	-1.0033299
1.6886976	-2.1976554	1.4030861	-0.0050064595	0.54079986	0.26736328	0.51217335	-0.43774205	-0.15387452	1.655962	0.70183563	1.202538	-0.57882977	1.2792953	1.5603968	-0.4689291	-0.20644006	-0.2539014	-0.3403954	-1.1226863	0.38482758	-1.4644756	2.3767245	1.8880657	1.0169525	-1.3274807	-0.17514627	1.4164959	0.38380674	0.8723261	0.38609353	-0.07240263
-1.0877157	-0.99749386	0.0048196972	0.62422144	0.28057307	0.6342255	1.3983592	0.034941	0.48661318	-2.262029	0.6210095	-0.8592796	-0.64439195	-1.6278763	1.2477684	-0.10786078	-0.9507647	1.1053673	0.633307	0.1966727	-0.8805803	1.1827537	4.068287	3.1525557	0.09537165	0.09072633	-0.015199788	1.3139608	1.6128885	-0.07004734	-0.6626472	1.8413285
0.12613408	-1.7626687	-1.6246035	-1.0763242	-0.05561038	0.6861844	0.23203255	2.9659467	-0.6565594	-0.738532	-1.1335492	2.3887675	0.9149264	-0.25726366	-0.45977047	0.6161118	0.8687283	0.09599712	1.4501102	-0.3591424	0.61867976	0.26528966	3.2256784	3.9000027	-1.1306084	-1.0926123	0.8051802	0.5728657	0.00069637125	-0.38087153	-0.32650554	-1.1182992
-0.56879324	0.4134817	0.8195429	-1.2204479	2.171506	0.03358896	3.790746	-2.002215	0.32554144	1.0673615	-0.80450505	0.67139834	0.14136475	1.2451024	1.3614078	1.104563	0.80542815	0.19968498	-0.6590673	-0.46350375	-1.4607192	1.0549667	2.9513736	8.631772	-0.5060802	-0.3936936	-0.25016358	-1.4461999	-1.7074233	2.5377448	-0.59878683	-0.31197757
1.3914993	0.47686177	0.9021681	-0.0034619453	-1.1814024	1.1628164	-1.6240069	0.66211194	1.3214853	2.9244123	-1.1795455	0.2872602	0.44652793	0.28555584	-0.89731073	-1.0933044	0.56182957	-0.663269	-1.1807594	0.1535947	1.1261047	1.2032768	1.2552353	5.485795	-2.1162436	0.4812623	1.0111862	0.8464416	0.8930327	0.114251226	1.2780415	1.2169627
1.2408441	-0.26369122	-1.5450213	0.8661752	0.03849412	0.93275505	-0.69989765	0.5013605	2.505186	0.5112857	-0.73007107	-1.5436686	0.05055046	0.18405904	2.2018433	-1.6710111	-0.5981269	-1.1401025	2.3257282	1.1533905	0.8980095	-1.3794872	0.0008494854	5.291623	2.2246625	0.065937124	0.1720405	-1.5022902	-0.5858063	-0.91802716	1.0182183	0.2721024
0.76322156	-0.14718506	1.3251556	0.33638528	0.020572275	2.2397876	-1.1267246	0.15521841	-0.07133691	0.34387934	0.38307822	-0.42004213	1.004657	-0.1514715	-0.2925293	-0.93368703	0.5574954	0.8989708	0.06591056	1.614819	-0.62784535	-0.93433744	2.8843818	7.2103853	-1.3053545	-0.46816343	-0.97882307	-1.1887089	0.91331065	0.54136044	-0.5382304	0.11259546
-0.9311054	-0.6567436	-1.7640879	-0.52794766	-1.0850271	0.588388	-1.649696	0.766826	-1.3987155	-0.1512012	-0.24818593	-0.6021968	0.2657282	1.0484163	0.23865683	0.37138498	-0.921895	-0.21561244	-0.1816397	0.19512819	1.0424657	-1.3836083	-0.41695347	6.6488175	1.5332855	1.1197934	0.0709371	0.92643046	0.25745216	0.83528274	1.196845	-0.65139544
-1.4964451	0.28928083	-1.0743985	1.2694893	1.0109929	-0.52292675	2.1701303	0.89658797	0.37517315	0.33355185	0.03021787	-0.31855857	0.59092176	0.35806504	1.718547	2.1214557	0.019042606	2.752228	1.3931714	1.0929512	-0.4089441	0.9024932	1.5311611	6.712629	1.6119462	-0.35466346	3.9171834	0.9583009	-1.5323353	-0.30556837	0.4197962	0.93266076
1.573083	0.2796402	0.09987681	1.2412647	-3.0737069	0.20532185	1.3138335	0.2472055	-1.9086688	-0.25712797	0.46167743	0.73221755	0.9557985	2.1828222	-1.1320397	2.6040688	-1.0262611	0.14727952	0.93580216	0.7619603	-0.391039	-0.27306765	0.046589933	5.5039954	-0.9333042	0.61009824	2.477543	1.164579	0.16770492	1.2332199	0.6138188	1.0533196
0.05563383	-0.369366	0.7058832	0.8526613	-0.15817131	2.196714	-0.54202855	-0.47120184	-0.59009314	-2.093492	-1.6575516	0.26997638	2.8274608	2.5532856	0.65332276	-0.07041717	-1.9492158	-0.47763354	-1.882044	-0.2369655	-0.9719094	-0.5024912	1.166059	4.398927	-1.312894	-1.7906713	3.4239957	-0.3902474	0.4303342	0.9640331	0.4492192	1.0600935
-0.757309	-0.8736299	0.60859144	0.14334047	-0.55999714	0.7455644	-0.62773234	0.11413263	-0.123421535	0.7207875	0.45651564	-0.032192275	-0.13354562	0.8807171	-0.5481185	0.077628955	0.57942265	0.837422	-0.5173687	1.263213	0.12408632	-1.5321648	1.9193192	6.7368617	-1.5097878	-0.7355602	4.216633	0.33162582	0.6392188	-0.62687516	2.4204562	-0.45752624
0.70633125	-1.1517066	-0.67404246	-0.342118	0.49061057	0.3366692	-2.4395943	-1.0251901	-0.3914691	0.3516927	-2.0121198	2.17401	0.05377191	-0.3433249	0.46536103	0.10804735	0.022787116	-0.9088272	0.071575664	0.28895277	-0.53736126	1.3899369	0.5357804	5.1043496	0.23098467	1.10639	4.8631244	0.54376954	0.6671396	1.9916185	-0.8023924	0.2202457
0.15036963	-0.2565493	1.6419951	-1.1497711	4.2734995	-0.16001241	0.03942074	-1.0088383	1.4856327	-0.6483157	0.17069353	1.0217243	1.2369822	1.4141784	-1.6150984	-0.25796112	0.86970115	-0.17010199	-1.0601884	-0.035298843	-1.5822728	-0.015627166	-1.6269222	5.95656	1.7328142	0.40780932	4.300783	0.10463296	-0.23680797	5.9264565	-1.7714984	-0.23108149
-0.99709827	3.0812361	-0.5674079	-2.7567613	-1.1196213	0.5266865	0.51959115	-0.66723776	0.3904908	1.4259186	1.1439039	0.1608622	0.7578549	1.1610364	-0.49132234	0.9769785	0.80348223	-1.4076332	1.4960167	1.2070608	-0.18900767	-1.0459385	-0.29666892	3.8590548	-0.21257015	-0.011841603	4.210013	-1.3785963	-1.6287378	6.080734	-0.37044138	0.81479895
0.42568153	0.12053273	-0.2291069	0.5388503	-1.0963322	0.64859647	-0.38896444	0.7607753	0.70796305	-1.9205959	-1.2273376	1.0806872	0.01362309	0.57359535	2.0938773	0.18693063	-1.1755334	-1.5326667	0.04101504	-2.6290445	0.9629251	-1.4140292	0.90607077	3.7136748	0.4343619	-0.4860461	4.864669	0.119587325	-1.9672108	2.5182095	-0.5981571	1.8457844
0.43765274	-2.5668454	0.5881712	-1.3595598	1.227512	-0.27034345	-1.6322048	-0.659867	0.8281726	-1.0361428	1.3641176	3.4918857	-0.16437678	1.0188947	0.54168355	1.1881033	1.1246592	0.52756447	-2.109943	-0.085387096	1.502972	-0.77013123	0.7269435	4.429695	0.40429083	-1.5178802	4.961952	0.6974826	0.6079965	4.676074	0.8010469	0.21396655
-2.020594	1.5575627	0.8422003	-0.9989619	-0.4894134	1.2378538	0.9966425	0.007413318	-1.0839462	0.734395	1.1868705	1.3081872	0.073879756	4.1534348	-0.94995534	0.3357436	1.8871768	-0.9865304	-0.6400218	-0.75087893	0.6709962	-0.467636	1.2245204	1.9302694	0.06701235	-1.372834	2.5152848	-0.7023126	-0.50050366	6.308349	-0.85842943	1.4826128
0.39292383	-0.11514514	1.3733943	0.28098443	-0.47237277	-0.61979985	0.5475954	1.2209752	-1.626895	0.524671	-0.6612794	1.1922841	-1.1130992	4.8418236	-1.5836022	0.35019377	0.82239294	-0.15392861	-0.6211644	0.8899579	0.67323476	0.40446118	2.8266077	1.109447	0.32219446	-0.5004443	3.2746637	0.3970135	-0.38007578	2.9427485	0.30381897	2.5548923
1.8854877	1.629598	1.5920348	0.86282635	-0.7363784	0.1970305	0.5546165	0.4666176	-1.2815171	0.57702553	-0.39728716	2.17443	-0.33184817	3.205328	1.2510483	0.55770224	-1.7009214	-0.347228	-0.002193751	0.37186837	1.2392293	0.8644359	2.9984398	0.46871248	-0.461728	1.3815911	3.972189	0.07081801	-0.17248863	6.314745	0.6877874	-1.0632756
-0.66366243	0.5018561	-0.46903333	-0.145858	0.13077796	0.9233927	-0.43514195	0.32186824	-1.0404027	-1.3876327	0.19326375	1.1211385	0.051968135	3.8104272	-0.7707304	-0.9409009	-0.4865254	1.0208762	-0.5667192	0.46803024	0.47334474	0.3794292	0.62470365	-0.4635497	0.55821824	1.1892298	5.549031	0.10586492	-1.0122697	1.810384	0.7386083	-1.2481023
0.19089654	1.0906371	0.62519526	0.5055028	0.5026962	0.23163027	0.5213027	-1.3466731	-0.20513377	-0.5261407	-1.739504	2.7980523	-0.6545642	4.4618587	-0.018083304	-0.5162436	-0.2626973	1.676299	0.2317607	0.1882564	-0.44429058	-0.1296152	3.4919715	0.18658434	-0.94431996	1.3943821	7.43975	0.1955992	0.06455631	7.2801733	0.2954284	1.9746494
0.14031798	1.6816014	-0.20859005	-1.3018512	-1.1752983	-1.2082815	-0.53286034	-0.44042975	-0.29634225	-1.91159	0.37982604	2.2943017	0.65477675	5.227887	0.7674411	0.6919759	-0.4966306	-0.81987166	0.36036122	-0.07598857	0.39610195	1.8812063	5.875121	0.65973943	0.07895875	1.2738243	6.0887356	1.8705238	-0.28606588	3.477607	2.1190095	2.0154667
1.3258868	0.61098254	0.6436328	-0.01713458	0.7667621	0.32674435	0.23776501	-0.46801043	0.8440225	0.38780755	1.147385	1.577157	-0.08618634	6.940937	-0.9568526	-0.70362693	-0.4964763	-1.1864986	-1.6698279	-1.60549	-2.4251912	-0.54463965	4.2125993	-0.20467791	-0.48732644	-1.5035142	2.1919844	0.14174657	0.35116628	3.7751155	-1.450985	1.4750868
1.0405899	0.7625319	0.1431709	0.7971688	-1.2401516	2.2986028	-1.3448006	1.3920143	0.82540864	0.96358556	-0.037441224	1.7957995	-0.21878017	4.563682	-2.0641904	-0.7677999	0.60224885	-0.35181272	0.12674811	-0.038377598	0.5264677	2.784064	7.535962	-1.0475343	0.55043894	0.19427043	4.147552	-0.6877798	-1.166048	0.985144	0.2459302	1.1877623
1.3617307	-0.25487062	-0.90486085	0.06735016	0.2553375	-0.40342626	1.5529215	-0.9300938	-0.5351023	0.7312559	-0.5203605	2.0589561	-0.25886494	3.6600928	-0.91966224	-0.5760832	-1.1576189	-2.2661774	-1.8210996	1.4940574	1.216975	1.0533212	5.2203	1.5300357	0.9569817	0.11319222	3.4589097	-1.6608665	-0.41147673	1.4301791	-0.9756134	0.079640314
0.4685695	-1.2234277	-0.8789361	1.2757591	-0.8929862	1.5473628	-0.7898464	2.0217798	0.5804535	0.8679518	-1.8742992	0.42491695	0.37524235	4.8793726	0.43362567	0.22332682	2.376873	1.247814	-0.8013045	1.0772855	-0.5255074	-1.8259927	6.56287	0.8978206	1.1627784	-1.0112473	2.760521	-0.79795474	1.2399019	0.12906295	0.24928957	0.9181859
-0.083096966	-0.4138641	0.76418036	-0.7005959	0.159736	-0.70945054	0.14954467	1.7594036	-0.5634047	1.3681716	-0.7417122	-0.6460571	1.9967451	3.575886	-0.84800035	-0.19388904	2.6100504	-0.19267495	-1.0040458	1.0391606	-1.4769888	1.5686554	4.6221294	1.6612748	-2.810235	0.27321833	2.0394797	0.27732232	0.63920003	-1.2315515	-0.17746663	-0.66366357
-0.16579902	-0.64888006	-0.26550785	-2.1264763	1.9401543	-1.100804	0.22568122	1.5086178	-1.956673	-0.26522902	0.024631765	-0.3663206	-1.2593973	5.0762653	0.30360192	0.3657318	0.51651764	-0.10674275	0.75350165	-0.9586645	1.9383618	1.295171	6.203088	-0.22665662	-0.6919651	-0.4776211	1.815318	0.47531417	0.51958334	1.9335661	0.41540956	0.36285338
0.5419977	-0.31340954	-0.47293633	-0.8222309	0.47392443	-1.411396	0.07043617	0.24670678	-2.8648303	1.2918905	0.08456393	0.27558878	-1.980182	3.017971	0.48149404	0.6691484	-0.67035425	-0.7737708	-1.1799809	-0.6575783	1.1353319	1.5398046	5.5879765	-0.21272983	0.15867776	-0.6842817	2.1946902	0.10460795	-0.042217795	0.26620013	0.32795328	0.98116416
-0.08254863	-1.0203793	1.5000328	0.35397667	2.1612883	-0.5466632	-0.9387449	-0.108852565	-0.9218573	-0.14348891	0.19712898	0.35864818	0.2709027	4.5629077	0.49429938	1.2842323	-1.3004595	0.13330981	0.24604356	0.1900014	-0.76982063	-0.3657037	5.2853594	0.59997356	-0.15202379	-1.5374739	1.8364445	-0.48260665	-1.3832132	-0.17149031	-0.07748068	0.26432198
-1.3610407	-1.925447	0.8406713	-0.6217086	-0.22610657	0.66162026	-1.4486159	-0.9555683	0.89978623	-1.1020567	0.6641634	1.5689261	0.98412216	6.803576	-0.18976817	0.5406596	-1.2711833	0.446259	-0.21158548	0.863234	-1.4370582	3.6875892	4.8558626	1.3311993	-1.1904999	-1.7973857	1.0179993	1.0330843	0.491599	0.76090384	0.30815712	-0.03615644
1.6578754	0.9068062	2.939349	0.13303927	-1.7424321	0.5223054	-0.8316513	-1.6234224	0.035903182	0.6696001	1.0500056	-0.39342454	1.5424836	4.687025	-0.31943277	-0.4565082	-0.40058336	0.67091507	0.9691645	0.15736885	-0.24296607	2.6946423	8.082557	1.432758	-0.37427324	0.83684254	0.12718222	0.27946287	1.7108027	2.8226666	-2.8676655	-1.2182325
0.10452604	-0.60175693	0.6688268	1.6459974	-1.6026472	0.48840463	-2.2797008	0.6037462	-0.7951171	-0.53654575	-1.0796614	2.5698864	1.8520154	5.31242	0.44078234	1.1468323	0.15634999	0.9366356	-0.77114266	-0.3786414	-1.3812621	0.6538787	6.9751577	1.727417	0.05498944	-2.2274404	1.593516	-0.52411956	-0.878473	4.3837333	-2.2319887	0.4612405
0.9314702	-1.0394996	-0.04671806	-0.27303472	-0.3078509	-1.6396877	1.4443552	0.32158965	2.4553797	0.8207681	1.1999261	-0.123129725	0.78820455	6.242577	1.5768738	0.77239895	-0.40374964	0.6881262	0.497004	-1.0324991	0.34640434	3.439189	4.894814	-0.21719193	-0.29175428	-1.5057943	0.6317344	0.31483024	-0.8268879	0.4369201	-0.58305764	-1.0961182
-0.47870934	-1.7749727	0.73049986	-1.0735929	0.85561484	0.2973917	-1.1613361	-2.4489524	1.0312709	0.51054233	-1.0193738	1.0689324	-1.2994478	6.154112	0.841691	-0.2639819	0.03938599	-0.24828283	-1.1023723	1.8525397	1.4430262	2.2366276	6.578724	4.0118866	-1.3508174	-0.85230094	-1.0240546	1.2538974	-0.73679155	-1.7140456	1.5779285	1.6172026
1.7473392	-0.41077968	0.6181014	1.7453954	0.29941896	1.030004	0.016587393	-0.28137317	0.4323169	-0.17039387	-1.383934	0.22108853	-0.12175775	5.078989	2.2153726	0.40995097	-0.21823758	1.2532344	0.4188615	-0.2707537	2.3847406	1.2366896	5.2182994	4.303433	0.8533861	0.75101185	-0.36986294	1.0479428	0.30889338	-0.08868382	1.6318281	0.60175216
-1.0247455	0.16797654	0.75193083	-0.4642944	-0.7896288	0.16314876	-0.61790043	2.1054344	-0.14091662	1.0669812	-1.4946091	2.5030394	-0.9412466	6.1633787	0.14589955	1.3268118	1.1342727	0.84315395	-0.6585507	0.86032754	-1.2926747	-1.5669892	4.186322	2.8624225	-0.38979483	0.41543424	-0.18168268	-0.42826325	0.54285973	-0.71046644	-2.3174214	-0.63027024
-0.9759349	-0.96709645	0.055385202	-0.93929785	-0.3478366	-0.15462194	-0.62879413	0.51176244	-1.8377454	-1.3074424	-0.30138746	1.1170027	-0.20385559	5.2145567	-0.4994896	-0.28124902	-0.106119044	0.7597068	-1.2005233	-0.745648	-0.697325	0.090732306	4.8439994	1.3028587	0.29758793	0.142616	0.78985006	-0.16391404	-0.015427427	-1.4543923	-0.6071328	-0.20958656
0.027088715	1.0071641	2.052701	0.012419958	-0.66185164	-0.25274324	-1.4717821	-1.1878241	-1.0533959	0.3708608	-0.13238989	1.1597834	-0.44078088	7.5704985	0.93090165	-0.5928312	-0.8095981	-0.97309685	-1.9536535	-1.9296877	1.6110427	0.93130803	5.5583634	4.636766	1.8190937	0.5173701	-1.0907425	-1.0579526	1.925078	2.6494544	-0.17207144	-0.6595017
0.9475366	-0.82902086	2.1170661	-1.3496541	0.9647419	-0.8411692	-0.38026485	1.0314164	-0.8736633	-1.4379045	-1.3157364	1.1001117	-0.5371969	4.7080083	-1.3480321	0.20127031	-0.113935396	-0.8819371	-0.58344775	0.3388163	0.18468939	1.8973821	6.11858	4.864599	1.5115738	-0.10052165	-0.72975576	1.2023942	-1.6051593	-0.8383688	-1.361713	0.04059142
0.24706455	-2.4243157	-0.015379971	-1.4109943	-0.5927591	-0.55677164	1.3652682	0.53666735	0.2191636	0.12240138	0.14763042	2.1419692	-0.45583037	7.954095	-1.307755	0.43821293	-0.8024302	-0.93735135	0.4181376	0.02738091	1.2771966	-0.9309241	4.5026245	1.6376997	1.0948216	1.647401	0.2417025	0.23688225	0.84241396	0.83993536	-0.8141465	0.37630507
0.17822453	-1.097394	1.3912969	-0.6060038	0.8653386	-0.07223498	1.6341074	-0.35816005	0.57077706	-1.345226	-0.55655384	2.069439	1.3072228	4.0282187	-0.32004428	-1.085607	-0.9141895	-0.056486167	-0.42089257	1.2131803	-0.8697199	2.4485774	2.6813068	3.3166227	-0.5812595	-0.9370225	1.3446721	2.3427145	-1.2957736	0.8450379	0.3901919	1.6949092
0.9855686	1.2168287	1.4708877	-0.6241452	0.3654261	0.31163427	1.2668862	0.24394378	-1.3098103	0.34393987	0.7231806	1.5718538	2.1287827	4.0324316	-1.6091678	-0.7409264	-0.07541991	0.30826986	0.16525964	-0.19778913	1.6034869	0.69145656	1.1223663	6.69553	-1.4339428	0.18470542	-1.0662258	-0.037629016	0.19794482	2.493729	-0.0955326	-0.24305725
-0.17856656	-0.2976768	1.1138787	1.0348004	-0.39665303	0.310693	0.17563438	-1.1957502	0.42169937	-0.12015771	-1.1024284	2.9982667	0.80832124	4.557265	-1.0794847	0.71085304	-0.1090784	0.5994267	-0.21754058	1.7831643	-0.8774224	-1.76447	2.104202	4.3424234	-0.35702816	-0.4033323	0.084272444	-0.26640126	1.4246322	0.48966756	-0.38780993	1.7759578
1.1847444	0.4857636	-0.24323191	0.9197913	0.9760692	0.93600404	0.03941393	1.1724625	-1.534513	1.0674328	-1.0783788	1.5945538	0.20854361	4.802718	-0.9526732	-0.33751133	0.7682287	0.73744035	-0.041651536	-1.6959566	-0.079050615	-0.14208156	3.8384986	4.119644	-1.5888414	-0.6094186	-0.20827298	1.9880581	0.7269068	-2.3266215	-1.1929896	1.0318199
0.056056663	-1.1780028	-0.91582423	-0.27581233	-0.2397157	0.07204233	1.542786	-1.003698	-0.70250905	-1.0600129	-0.57901424	3.2978294	1.5396128	4.49931	-0.22199264	0.36887786	0.4589765	-0.9186839	-0.58374006	0.07017225	1.1100358	0.6765914	2.8293848	3.2200046	-0.7221827	1.594607	0.78760666	-1.1015223	-1.005963	2.0572293	0.29930705	1.0172501
1.4642708	-0.4341676	0.109910585	-0.78687716	0.8096359	1.9564835	-0.41190055	0.5088259	-0.005494053	-1.0023094	0.53623974	4.428447	-1.5129073	6.297637	-0.2340559	0.27323815	-0.03728636	0.76755255	0.18620336	0.54811645	1.5619543	-1.2002373	1.1979213	5.579357	0.85865736	0.7018751	-0.08675175	-0.4116869	-0.41138607	1.3370616	0.9088121	1.148886
2.0192058	1.8180304	0.18132302	-0.6345745	0.5570437	0.50458986	0.84934866	-1.8356835	-0.22333552	-0.664621	-0.3521714	4.1216645	-2.9348593	5.6907444	1.3274226	-1.1127578	2.1912475	-1.298175	-1.1759014	1.1350316	-0.8383269	0.3864044	0.36193264	2.8113196	-0.22870508	0.11083329	-1.313863	-0.4236653	-1.3363346	0.48710644	-2.3347888	1.4636508
-1.31695	0.18408158	0.5423174	1.3025244	-0.41192073	-0.20718287	0.16944785	0.9196344	2.119059	0.84519774	-0.72304976	4.2699575	1.2147777	4.335075	-0.41150388	0.8900644	1.0434465	0.8214807	-0.20722376	0.33339578	0.6960916	1.3533256	0.9236166	4.8383427	3.0527582	0.5086712	0.5243575	-2.081892	0.36667836	0.2552828	0.3970444	0.92393345
-0.72404283	-0.049442835	-0.11728344	-0.14105074	-2.2022877	-0.56382567	2.1708417	0.71440464	1.4480468	0.32825485	1.44145	3.4092398	-0.23109773	4.996216	0.07003097	-0.7947164	0.28445357	-1.4657705	-0.008504399	-1.4975514	-1.6293131	0.36162436	0.9983128	3.4220808	0.72839063	1.2998855	0.8980619	1.8125727	0.5975668	1.0296186	-0.18024433	1.8499525
-0.03567318	-0.76126283	-0.6342094	-0.07494685	0.5288774	0.13015296	-0.41771892	1.2796872	1.497106	0.74025697	-0.7354848	5.20936	-1.064361	5.5274	-0.34198722	1.1334325	-0.09641902	-0.283237	-2.3875687	1.1371647	0.67219806	1.049936	1.4975001	5.9001055	-0.26807815	-0.25197983	-0.6746732	-0.6982846	-0.22191162	0.7416187	1.5076796	1.8075978
1.919217	-1.4417534	0.5768879	-1.278356	1.52783	-1.1124859	-0.18937922	2.078549	0.57983613	0.5206785	-0.36708465	2.3170366	0.3946593	6.1027765	0.39362383	-0.5345059	-0.10123424	-1.624447	-0.39043108	-0.57002544	0.94683653	1.9674675	1.601233	4.671468	0.5810018	-1.5349479	0.22789387	0.86089694	-0.06432901	2.8903122	1.8965279	0.51206696
-0.7700448	-0.6890238	-0.95052284	-2.9367917	0.88226324	0.4349869	0.105084985	-0.7532574	-0.045582928	-1.7621733	-1.1990651	2.4285269	-0.73152053	4.121436	-0.59226984	-0.5322954	1.3932849	-1.055934	-0.8829421	-1.0613728	0.49220517	-0.024683546	0.86105835	2.9425533	1.0166398	2.3729837	-0.26612604	-1.4919653	-0.25576106	2.6891866	0.018357536	2.765367
-1.5918145	-1.182404	-0.3533576	0.9583336	0.12268238	-0.42536637	1.1304622	-0.58001935	-0.57604307	-0.56072646	0.59594774	5.381878	-0.40336964	5.331731	0.92861545	0.52824044	-0.8391067	1.256256	-0.7257914	1.5668129	-0.53842276	-1.091539	-0.39340156	3.339292	1.1927108	-0.4737628	0.35764965	-1.6159875	-0.65240294	2.6442068	-0.24695548	2.8098354
0.22675534	0.25908372	0.68887115	0.6287719	0.7118537	-0.7681423	0.16780838	1.9373977	-0.11246521	-0.46318316	-0.3539777	2.8036106	-0.095886186	3.810592	1.4348214	-1.6963773	-1.1076952	-1.042896	0.7514742	1.1574043	-1.2613255	-0.88488513	-0.96723384	4.0335746	0.022893053	0.018855225	0.882558	-1.5930257	-0.5518034	1.9878559	2.3453007	3.2120242
0.6790842	-1.4384806	-1.6553848	-1.4417955	0.3691559	-0.27484503	0.53115475	0.2662714	-1.4777464	0.19582075	-0.97537357	3.7571793	-0.7904296	4.319165	-0.16086584	0.41027942	-1.4796348	0.0326358	0.10264385	-2.4004972	-0.21791877	0.72801936	-0.24275759	3.0534296	0.69709533	-0.8534951	-0.22851224	-0.018975725	0.037738062	2.7189643	-0.09824712	-0.32925272
-0.99502283	0.7440774	-0.22334377	-0.9623214	-0.045388587	1.3024119	1.7296989	-0.12482619	1.5368	1.0427827	0.09302358	2.8669221	2.2444394	2.100264	1.6369803	-1.6671071	0.32601568	-1.0723097	-1.1699216	0.79086125	0.3296852	0.3521157	1.8656167	4.7548637	-1.5723625	1.7608972	0.2208556	1.7054421	-1.6383264	-0.19942003	0.05798523	2.8961682
2.4380386	0.5353985	-2.1485944	-1.445497	0.0063823634	-2.4931257	0.10778465	-0.5125406	-0.47491118	-0.5293942	-0.65913343	3.771662	-0.34369966	2.0002077	0.69425726	-1.216343	-0.096656345	0.29729205	-1.7786437	0.11780407	-0.80437577	1.1739569	-0.17774448	3.7345233	2.3405917	0.42932576	1.6372968	-2.9318259	0.13063438	3.2011201	0.9795261	2.4228806
-1.0673391	-0.889183	-0.6224021	-0.037166797	-0.66673416	0.63381946	-0.5942193	1.419029	1.1356572	0.0541037	-0.020882698	4.2768397	-0.030957283	2.7286472	-1.2048186	0.78198	-1.3690916	1.3056058	-0.08361995	0.5904382	0.24871692	-1.8265822	0.910746	4.778448	-0.814744	0.63827354	0.62593585	-0.22138922	1.0804328	0.20788598	0.23931994	3.1683211
0.4756781	0.1878083	2.92936	-0.113672286	-1.1541152	-0.71411175	0.6655009	-0.9856635	-0.114167914	-0.1818971	-0.15382086	3.2171254	1.3368514	2.0809627	-1.3193676	-0.92796314	-1.0592785	-1.6682351	-0.64819074	1.792264	0.6535417	0.46758586	-0.23979698	2.057963	1.7955645	-0.94737107	2.287283	0.45537212	-0.74201494	0.5105132	0.63568234	2.4017441
-1.0215783	0.6960273	0.7372474	1.2253586	-2.3946373	0.10891838	0.015059438	-1.9766597	0.5700564	-2.3443573	0.41200572	5.2721014	-0.54028803	3.395885	0.32391775	1.1389444	-0.9274902	2.0744534	2.0539744	-0.9288134	-1.9874605	0.8812504	-0.14553536	1.3134454	1.1465414	1.9660674	-0.6741324	0.2209132	-0.8291062	1.5573158	-0.7124465	3.5601528
0.886684	1.5538274	0.5230214	-1.3837973	1.1889125	1.4672232	1.6298288	0.57594776	1.3046811	0.522298	-2.1914084	1.9216475	-0.23958786	2.2306485	0.8007604	-1.1205052	0.013223638	-0.70965093	-0.61762965	0.41475156	-1.0787817	-0.45653942	0.5749333	1.7250061	0.3725017	-1.5012592	1.6516299	2.4824996	-0.23868196	-1.5358438	1.6822884	3.6840997
0.1707003	0.4687396	-0.86595666	2.1267288	1.0185868	-0.8900129	-0.006015441	0.50054383	-0.045479864	-1.6574856	-0.602088	4.8944516	-2.4198618	3.3366702	2.0670059	-0.6003957	-0.72228736	0.36925298	0.20933793	-0.7487133	-0.977548	0.13712887	1.1562048	2.3618076	0.45455545	-0.45324644	0.66904694	-0.6867981	-0.36010927	0.71366704	0.6719929	3.6185515
0.41633055	-0.67249244	-0.871803	0.62816346	-0.8388371	0.2959491	-0.40770468	-0.96678174	-2.5245612	0.3590077	-1.0009413	3.4173088	0.8863861	2.7649493	0.50985783	-0.45982054	-0.14544034	-0.3082385	1.0834104	1.3777231	0.14555927	0.65990835	-1.6416777	0.44232297	0.35923856	0.75848293	2.2887156	-1.4270605	-1.122338	0.61100525	0.14329295	6.656149
0.4351204	0.81207144	0.68561834	1.908894	0.57089067	-2.0044856	-0.8713298	2.1376057	0.2511029	0.25049323	3.9902365	4.6576357	0.41971096	2.0961356	-2.105497	0.17076911	0.56786555	0.8737332	-0.4386892	0.42168075	3.0016685	0.44917458	-0.04510564	2.5590594	1.3301063	1.7894953	1.6503469	-0.013732361	1.1138151	3.0026655	0.52058923	4.3056083
-3.2240405	-0.991889	-1.027221	-0.7351568	-0.010182549	-1.104597	-0.20566893	-0.92543626	0.6439693	-0.6849413	-0.02883336	5.0292807	0.2025234	2.3190284	0.7721963	0.7715137	-1.9134969	-0.3683726	-0.31827047	-0.2299021	0.10885916	0.77485335	-0.013820993	2.47745	0.78822577	0.6571981	3.3948216	-2.4212291	1.1921418	2.500469	0.6977278	3.2283843
0.42481822	0.64766884	-0.6309929	-0.6292393	0.0831365	-2.1929035	0.32157403	0.9725148	1.7123072	1.118857	3.2188325	3.5501997	-1.3736078	2.5186598	0.74318635	0.6711626	-0.5281124	-1.1744199	-0.76779497	-0.32854283	-0.72048336	0.69878006	-1.2779001	2.2442896	-0.8963895	-1.9091368	1.5203449	-0.2214105	0.14711656	2.551267	2.1493595	3.0227911
1.2348202	-0.71470785	-2.0513005	-0.40027386	-0.88376784	0.35066107	0.7454968	-0.30956239	-0.56404626	0.45819888	-0.2946514	5.8306403	-0.8621061	2.3607676	-0.466926	1.5060298	0.85810286	-0.9239311	-0.33581242	-0.970979	0.7006038	0.7880721	0.5464614	1.9374895	-0.05092721	0.38176745	1.7933065	-1.3835769	-1.233264	3.6911318	0.535974	5.118643
0.16104992	-0.8819129	-0.78278047	0.38493976	-1.224482	0.3855263	-0.28563237	-0.27348116	-0.8049073	-0.20433302	1.4873934	7.215575	0.30598313	2.393429	2.5093303	-0.81173044	1.5637481	-0.9779268	1.1535574	0.97385013	-0.336191	-0.8284157	1.508202	1.2657431	-0.42826298	-1.6223122	2.2731485	1.0009649	-0.121777974	2.197359	0.36779127	2.2940073
0.77752906	-0.06509945	-0.0034326063	-0.59192306	0.60164505	-1.7010038	-0.42683375	-2.497519	0.9270476	0.34154278	0.64421594	6.735613	-1.1538781	0.611241	-0.40807962	0.70133597	0.06567623	-0.14183596	0.74984765	-0.47495186	1.2453339	1.9256111	0.0969143	2.2169116	-0.77686465	1.8626856	2.5241919	0.14927325	0.83589274	1.5955498	1.2813817	3.3358505
1.0534682	1.1975006	-1.0809269	1.3477305	-0.8564988	0.962826	-0.3341664	-0.80810404	1.4475094	1.1630144	1.397026	4.4646773	-0.4111203	2.4556189	-1.185963	0.023863966	1.1471175	-0.69597495	0.8954083	0.54616934	-0.3799707	1.8076547	-0.3667134	0.8949394	0.7798348	-0.18007366	1.0179771	0.075558946	0.985699	-2.0106413	-1.5328094	6.292315
-1.24309	1.1305509	-1.2120664	-1.1194725	0.15097275	-0.24112357	0.07507013	-0.59562767	-0.39584097	-1.254913	-0.10247688	4.6530676	0.8176668	2.223358	1.3701066	-0.6849364	4.3876824	-0.07057194	0.07025608	-0.70210433	-0.10533102	1.8331541	1.1778028	0.09463596	-1.969459	-1.0314239	2.3350601	0.106029205	-0.71765476	0.72598195	1.2665477	2.5928853
-0.37280217	0.47554234	-0.023883672	-1.6159903	-0.20387195	0.8954587	-0.03402593	-0.034889612	1.2025746	-0.35042766	0.27556223	4.4636445	-0.17771979	2.1671464	-0.3456701	-0.31894353	-0.90478843	0.9791625	0.44887012	1.269748	0.3127922	0.43788475	1.1421928	-0.2873566	1.3751577	0.87930095	1.2048407	-0.94673705	1.7267898	1.0430644	-1.7700803	4.073977
-0.5873833	-0.28442878	0.10732458	1.9376907	-1.2145762	1.1079642	-0.39813238	-0.6761048	0.73532957	0.22471039	0.63949287	5.62886	1.4801434	3.1850557	0.23315512	0.14783075	-1.4133062	-0.1599112	-0.5151714	1.090118	-0.035547946	2.6310463	0.955189	0.20048365	-0.39023098	0.59441346	3.2499723	-1.3105023	-0.36993927	3.3818421	-1.692394	5.2756696
-1.3985317	1.3486544	1.5417387	-0.67673534	0.07630602	2.9859414	-0.9563096	0.97108245	-0.42972553	-1.3190731	1.8782147	4.838465	0.43672413	1.7579485	-1.2028692	1.7640481	0.9307428	-1.5267572	0.23070432	-1.0827214	-0.3468445	2.6857288	-0.12127094	-0.9607961	-0.7883562	0.26938602	2.3614876	0.034884695	-1.188505	0.6706799	1.4829445	2.3054671
0.80998397	1.0503021	-0.7935557	0.37742195	-0.17580345	1.1518539	1.0160179	0.11243958	-0.69749457	1.6554829	-0.5533995	5.3127885	-0.13221635	3.8612187	-0.24450438	2.0197392	-1.6999754	0.57477427	2.9598813	1.2909808	0.36123163	2.7051504	0.20701142	-2.2151544	1.3682092	-0.097937405	3.7260492	0.06794609	1.4981276	2.7093	0.44200602	5.120169
-1.2732342	-0.06969475	1.1781005	-0.93299824	-0.42205256	-1.6150861	1.7098716	-1.3336874	-0.0971789	0.28168178	0.3802284	5.7922235	-0.17617886	3.0650313	-0.9801147	-0.5482963	-1.3533351	0.35023388	1.1291194	-1.4659951	0.7608831	2.2554734	0.89531326	1.6987219	0.49940908	0.9350927	0.3095755	-0.58606374	0.40860352	0.83451796	0.13998862	5.310017
-0.7673925	0.15047441	-1.0677149	-1.6440661	1.1077557	0.24879801	0.9038348	-0.48141712	0.99426836	0.94440293	0.8464109	2.734001	2.4703789	1.1528348	0.23767349	1.9836318	1.3407927	-0.015182015	0.43166408	-1.0084317	0.35756448	3.1426044	-1.1929276	0.9367663	0.67033523	2.902469	-0.25626445	0.5005985	-0.5506236	-0.26580516	-0.12753269	4.832303
-0.9673916	0.24639207	-2.0613759	0.6495026	0.56237	0.5227164	-0.20390467	1.3921074	-1.2065951	-0.1323036	2.1704547	5.3778906	-1.454347	2.8982365	-0.6208438	-0.24780942	-1.0257981	-1.6597412	-1.1325982	-1.7132311	0.19890456	1.0847466	-1.4521891	-0.6247992	1.388624	-1.2015098	2.1856585	-0.23246789	-0.13586445	1.1498697	0.83845127	2.4396582
1.1548692	0.6279992	-0.76901704	1.7072862	-0.98573023	0.5993797	-1.4226153	-0.50144976	-0.010041084	0.08461472	1.0606856	5.2654824	-1.4585927	2.6395793	-0.6935108	0.4771109	0.97618717	-0.22389968	0.37661418	-1.5443097	0.7176756	3.2413912	1.7053218	1.0638117	-0.50709796	-0.32767916	-0.78173894	1.2223839	-2.0344954	0.5949211	0.42543012	4.428709
0.94653696	2.3213696	-1.675	-1.6658973	-0.25078413	-1.5399984	0.2087639	0.8094109	-0.12170336	-1.3074701	0.78816944	4.0992885	0.15871154	1.7407821	0.20949015	0.5740997	-1.4369762	0.08934217	0.19680463	-0.1915359	0.70361537	3.0184596	0.237992	1.5309039	-0.11731619	-0.31415612	-0.061431214	-0.8544452	-0.5212749	2.3596606	-0.10892755	4.651737
-1.2367713	-2.2226868	-1.3444715	-0.31116754	0.38270468	-1.3112292	-0.5258993	-2.1553419	-0.8401129	0.9232095	1.2762152	3.8512092	1.0469452	-0.4207163	-0.6796044	0.57232076	0.2644834	-1.1392598	-1.0521353	1.6773604	2.1128597	4.427242	-0.06543952	-1.7503412	-2.748161	-1.9085332	-0.08979726	-0.279962	1.0714681	0.40664893	1.010013	3.887386
-1.0000978	0.65718156	-1.528795	2.2540872	0.219902	0.6574044	-0.7706756	0.75772524	-0.46296525	-0.23926556	0.5066061	4.308419	0.021654304	0.91640234	-0.8721774	-1.2954878	-1.0917075	1.8752191	0.23271595	-0.37173063	0.51622546	4.5587254	0.3363939	0.28149047	0.19060102	0.06298345	1.4745668	-0.63887846	-0.25476718	2.0342193	0.10873469	4.457272
0.43478772	0.3320318	-0.25857314	-0.38589612	0.09702238	0.54810685	0.94782275	0.89080924	0.52434415	2.2100112	-0.09687351	4.88382	1.4654675	3.494967	-1.2539588	-0.2736245	-0.23892175	-0.03405512	0.35012823	-0.8967753	1.8916508	1.4334986	3.3632092	-2.2230608	1.8902572	-0.35030958	2.0740938	0.5877836	2.1557624	1.5489696	-0.32192105	0.6777644
-1.5752424	-0.7163533	-1.5302879	-0.7001481	-1.0515995	-0.75445133	0.8948694	-0.19980161	-0.34094933	-0.41034058	0.85074824	3.6433926	1.4616826	2.5439608	0.27119133	-0.95140696	-0.97351485	-0.12631929	-2.806855	-1.5597341	-0.4719794	4.156062	0.7367617	-1.1442332	-0.055762064	0.4002063	-0.9665483	-0.5705704	-1.2969661	2.2299442	0.20299552	2.078977
-0.63683206	-0.26871097	1.7432057	2.0982895	-0.48992422	0.04573052	-1.4697355	1.2279296	-0.20133066	-1.3659128	-1.0133134	4.00079	-0.04936455	1.8631037	-0.36019346	0.7456573	-0.9433956	0.76373476	-0.59101665	-1.050719	1.3110005	5.3476515	2.3715785	0.74065584	-0.30909702	-1.2492222	-0.13896269	0.06348994	-0.6047958	2.4097397	-1.2939043	5.656082
-0.70008457	-1.4582263	0.29472455	1.218644	-0.23956881	-1.0404346	-0.5362959	0.6450043	-1.6987982	0.26823193	3.1345518	4.6110125	-0.81350535	3.8540897	1.9485048	-1.6154171	0.78820384	2.2536886	-1.3588586	0.2874705	-0.1678599	3.0647173	3.334779	2.1452858	-1.5758375	1.58413	-1.6215571	-0.58588177	-0.7347354	4.668085	-0.5029492	3.1120682
1.7199043	-1.7825587	0.4343577	-0.17450313	0.608226	-0.8384203	2.4863656	-0.54963154	-0.74732226	-0.23556298	1.4928532	4.0986576	-1.1679195	3.147168	-0.83464766	-0.7921669	-1.138616	-1.5168085	-1.0976193	-0.84395653	2.1072152	4.145955	0.07784116	0.6133513	1.2734942	0.21522287	-0.42277297	-0.4055983	-0.6771388	0.7924419	1.3027875	2.672066
-0.72957736	-0.49295804	1.535676	0.54276395	-0.45911598	-1.5674793	1.9825453	-0.33156896	0.41482484	1.1347752	0.73501986	3.7087944	-0.7020197	3.8105228	0.052917548	0.44441518	-2.5418394	0.39026657	-0.5186291	-0.8351293	3.15328	5.977636	1.4494116	-2.2460175	-0.4402955	-0.0026904924	3.3205073	-1.440957	-0.8456164	1.668426	-1.4549309	0.6011003
-1.1116945	0.18870282	2.981804	0.10722233	0.025969824	0.62583655	-0.2771265	0.8187093	0.45678523	1.6580706	0.8904375	2.7455714	0.46396387	3.2780006	-0.66969436	-0.5180942	-0.4035193	-1.095838	0.5777415	-1.0503209	0.23259951	4.1989737	1.9577149	-1.0568234	-1.7417712	-0.20238787	0.16094542	0.7735753	0.61513305	3.1705637	1.6373798	1.6510477
-0.3860721	0.88419396	1.0012455	0.17400146	2.4469075	1.7975438	0.6294082	-1.1439117	-0.3009522	0.8048003	1.1218015	1.7816126	0.23201329	2.774426	0.7701216	-0.32251725	1.8725818	-0.6313779	0.77956057	-0.5224886	0.29042184	4.8485665	2.2832832	-0.6140147	-0.6980561	-0.55044276	-0.17211239	0.68625456	-2.0595627	3.884255	-0.21712409	1.8050948
-1.3026724	0.745815	0.26835144	0.32151952	1.097337	2.0152242	-2.0723166	-0.8229748	0.95557606	-0.26470593	3.8807511	3.023052	0.42370164	2.820414	2.0857208	2.4238355	0.14130603	0.32960147	0.28861627	-0.21496014	1.0629361	3.445444	2.1830215	-0.12137172	0.59869236	0.73720914	1.2304207	-0.54925823	1.6704491	1.1396108	0.032897934	2.9144444
-0.24366201	-0.06404957	2.4040692	-1.2938994	0.14801525	-0.54982996	0.086990654	2.6067898	2.1973796	0.8056175	2.4514189	5.1903944	-0.0070134085	2.337591	-0.86338866	0.28627795	0.25445694	0.9795138	1.2083085	-1.2307842	0.3122586	3.864102	4.09895	-0.41752005	1.5294919	1.253291	-0.52964586	2.069344	-0.06250566	0.66364646	1.1298664	0.98831236
-0.19675699	-0.47638744	3.2831423	1.8210249	-0.16512996	-0.550384	1.8491095	-0.19061072	-0.3041436	-0.9078364	2.168366	3.216217	-2.6098394	0.8454575	1.3041009	-1.0593909	0.13356447	0.17368579	-0.6737124	-1.190067	0.07834193	5.3554754	3.903383	-0.42088756	1.1431739	2.9268267	-0.7195243	0.93811476	0.8628402	0.52495146	1.1052963	3.030769
1.3309225	-0.9750911	1.8072505	0.2002404	1.2995255	-0.56399864	-0.0510659	0.58312684	0.30872467	0.022465117	0.42980838	5.2637177	-0.4649472	2.138529	0.80544263	0.8484767	0.13142814	-1.6064787	1.5661807	1.5728043	-1.3027534	4.4412804	1.8803276	-0.7731703	-0.06630282	-1.0496073	-0.2885869	-1.3318526	-0.6907301	3.2796962	-0.2447805	1.0680751
0.996638	-0.45059964	1.8695464	0.005237068	1.598383	-1.3153708	-0.6086594	0.06091775	4.178442	-0.185303	-0.08193124	1.3477855	0.96718854	1.8463032	1.4748825	0.36480418	-3.258114	0.24304342	-0.34288976	1.6891788	-0.925805	0.49899584	0.282357	0.48133487	-0.17937899	-0.63504595	-0.020841973	0.46911377	0.11521349	0.23855174	-0.8057412	1.5897359
0.74165803	-0.71320975	1.8887776	-0.35162807	3.1770346	0.1589762	-1.6111187	0.7405521	0.13492356	-1.2656382	1.5834247	4.7535825	-0.4042791	1.3516151	-0.28221527	0.18529435	-0.28190356	-0.009266166	0.52973175	0.23996924	1.5040632	5.455355	1.4769206	-0.68028736	0.40803087	-0.9105288	0.22258385	-0.30432233	0.45160094	3.6099877	-0.9722933	1.4853721
0.6083926	0.70714176	4.0095043	-0.438652	0.68499154	0.24884239	0.6656799	-0.8274381	-1.9610897	-1.3248377	2.412526	1.6225741	2.2747333	-1.4873179	-0.21194263	-0.8570133	-1.3767693	0.60952747	-0.7786466	-1.4133737	-1.3511434	6.538413	3.6036215	1.1746323	0.38425788	-2.2037237	0.5099534	0.3624231	-1.1766458	2.1307125	0.10738512	-0.64929944
0.9037167	0.15867893	5.909467	-0.1425033	-0.3236308	-0.07623851	-0.44772354	1.4143388	0.113164306	0.647566	3.8375344	2.686502	-2.0530436	-0.36677125	1.9978377	-0.24286059	-1.4582378	0.31996202	-1.6810488	-0.45378414	-0.26845372	5.352037	5.0802584	0.605248	-1.2445875	0.62646157	-0.56734955	-1.0838867	-1.9578227	5.070508	-1.3331169	1.2436486
0.89868057	0.7898714	1.8996854	0.37432608	0.7480402	-0.79190135	-0.8436888	-0.48495916	-1.2968322	-1.3477587	2.3780255	3.1667337	-0.13019677	0.18637991	-0.9178318	1.7788736	0.18820588	-0.92122644	0.7490914	-2.2391484	-0.9417087	3.3557596	5.1024485	0.23690534	0.82870924	-0.3006499	0.36832952	0.2126784	-0.83250636	2.4526408	-0.5995632	2.4093928
-0.8639813	1.6260184	2.2583785	-0.08254919	-0.3874679	-1.1068707	-0.7752194	0.45400205	1.4820018	-0.5266249	3.81987	2.2278008	0.9797512	-0.63219965	0.89290047	0.4836528	-0.11459346	-1.5621809	0.73462594	0.8618007	-0.5792692	5.1952424	2.303995	-1.2776661	2.0316553	1.850011	0.044505063	-1.2024356	-0.21668224	2.2922966	-0.7082901	0.98902076
-1.9449067	0.99274486	3.333639	0.21266595	0.8011901	0.021300027	-0.17873353	-0.5804707	-0.1989247	-1.2105649	3.9418478	1.3583211	0.5103417	0.6886056	-0.42580488	0.16919248	-0.7247583	1.1175519	0.03462795	-0.24877435	-0.10015129	5.7485003	4.121259	1.6848681	-0.47884402	-0.02783925	0.25290376	-0.85506916	-1.1943555	4.2219806	0.089358546	1.3016311
-0.30000383	-0.54385287	4.5216646	0.21369496	-1.8198754	-0.7985266	-0.80452716	-1.4371951	0.5892611	0.28490975	3.6266074	3.5463557	0.73162663	0.59327143	-1.4531069	1.9022197	-0.40947852	0.58313423	-1.0209576	1.2038305	1.010208	4.35044	4.1424036	0.16106072	0.20525284	-0.584431	0.025375597	0.44119292	1.9611629	3.6127925	1.264767	-2.219903
-1.7935178	-0.1743298	2.8445659	-1.506567	-0.604091	-0.07041173	0.4667483	0.07303792	0.21331069	1.173852	4.2910557	0.14241922	0.411545	0.8651701	0.5091644	1.3971018	1.369151	0.083178155	0.070636414	-0.06072076	0.2619632	4.253072	3.1357863	0.7660818	1.2298385	-1.281702	1.2950549	0.31488883	-2.3208911	4.8135915	-0.12859175	0.4236269
-0.050836466	-0.37135318	4.0188375	1.405467	-0.94510806	-0.7077306	-0.4654002	0.35541102	-0.3939801	-0.92626184	5.076666	0.93905604	-0.40944698	-0.09904081	-1.3226252	-0.8159333	-0.55440587	-0.95520914	-0.6219638	0.14128476	-0.6161106	5.1636715	0.94086504	0.10723699	1.5968373	0.8552854	-0.30026075	1.6639583	-1.1371591	7.1258655	-0.69338727	0.76555073
1.9167501	1.4075938	2.3947105	-0.0683265	-1.128431	-1.2037432	-0.0952069	-1.166598	-0.24276923	-0.18793936	4.4686418	-0.38301945	2.95662	-0.7123319	0.76601124	-0.043748174	-0.41517645	-0.86336493	1.0547792	1.2546569	-0.47767073	2.8960748	2.5916257	1.480908	0.101028115	0.20546229	2.0747974	0.23419437	0.18662399	1.8602618	-1.984029	0.7855459
-1.41947	0.9908727	6.0264516	0.4758712	-1.1270384	0.26993883	1.2398758	-0.43364164	-0.24746718	1.3274668	3.9339144	0.2303133	-2.1162512	-0.08936355	0.46875313	-1.0168968	1.9717616	-0.02299864	0.020987246	-0.5953445	-1.3794576	3.0804126	4.2064385	-0.9181762	-0.44256502	0.9583737	0.95455974	0.5975726	0.8077675	4.351219	0.2470074	1.6059008
-1.1209317	1.6648041	4.8047786	-0.8296907	-1.7831252	-0.43354115	-1.3109012	-0.9591729	-0.22812526	-1.2630895	4.8965006	2.5792823	-1.3287812	0.47650644	-1.0945933	-0.94325095	-0.3952065	1.5184461	1.5369115	1.3865838	-0.41053733	2.5000308	1.8697938	0.72645944	1.9286433	-1.7302439	-1.638704	0.4074065	-0.54162145	5.4214573	0.9517041	0.22304195
-0.8873961	-2.0534909	3.9782934	-0.68429357	-0.82834727	-1.1883197	-0.4792404	-0.567605	-2.498183	1.7833332	4.0534487	1.1936853	-0.31081256	0.47048768	-0.051925354	1.7421588	0.65433145	0.30213943	-1.1854475	0.9805984	-1.7081602	2.8703012	3.0378063	1.4061221	1.21415	0.42269397	-0.99304676	1.26329	-0.02583754	4.838043	-0.7157105	0.8853035
0.6172525	-1.1066219	4.110486	0.35765898	0.76852393	-0.5871171	-0.47886264	0.8549943	2.2836862	1.004821	6.3732576	-0.051911592	-1.3672649	-1.361412	-1.5622295	-0.8334924	1.4325284	-0.8141438	-0.95822555	-0.06846956	-0.18613884	4.3177333	3.6639485	0.5514811	-0.3225897	-2.315659	0.25117674	0.86395234	3.134879	5.432612	-0.8798574	1.8815091
0.1551683	-0.47717962	3.7781239	-0.28827983	-0.64621025	0.76259583	0.2708196	0.7212415	0.3516444	-0.24375904	6.572517	2.5054166	-0.92629486	1.5719283	0.69534403	0.6409731	-0.99899554	-0.39812168	-0.47600484	0.8446012	-0.644455	3.8102312	0.938395	0.66636986	-1.0686048	-2.41877	-1.0969969	0.4764088	0.32410103	8.615838	1.4947013	-0.97894746
-0.8268046	-0.12993044	3.489485	-0.015007424	-1.1420889	0.067475505	0.8597787	0.704588	-0.16591737	-0.05719086	6.1051006	-0.13554955	-1.0847583	1.1683965	-0.4177918	0.63082236	1.0974064	0.86381567	0.6158341	-0.008333498	-0.4268339	0.79250944	2.6580865	0.27387586	1.6273292	1.6163195	0.31869224	-2.0761673	0.7522751	5.0203714	1.5660584	1.7146708
0.6684331	1.9628067	4.928463	-0.37544808	2.0196767	-0.62298805	-0.43181956	-0.07626842	1.0834095	-0.3441297	4.520542	1.4036427	-0.5596126	0.8130454	-1.4954818	-0.11153151	0.59228766	-1.0840079	-2.2596493	-0.4352669	0.26455432	2.3749216	-0.059783697	1.0339363	0.75946295	0.80659807	-0.06167797	-0.44715184	1.087517	3.9887056	-0.47839695	1.9837155
0.22159182	1.1240121	2.7682922	-0.6014544	0.1071775	-1.3814878	-0.9109841	-0.93233025	-0.5855333	0.17833598	4.9657083	1.5803922	-1.9830335	-0.47960946	-3.0947757	-0.1590258	0.4553124	-0.24004617	1.6955649	-0.15681897	-0.22314504	1.0920517	-0.7211484	-0.032749064	-0.6093622	0.80906	-0.3428537	0.28818068	-0.29060954	6.5194635	0.031214323	0.85370487
-0.6120793	-1.2210768	3.3251514	-1.0257391	-0.9584794	-0.9289044	-0.4619437	-1.1431193	0.5731888	1.4774523	4.8900537	1.2514374	-0.6512513	-0.7727051	-0.82724667	1.282466	0.989822	0.6404112	-1.710084	2.6912608	-0.88060284	2.9534523	1.4631411	0.0068694665	0.56483865	0.42138556	0.6828249	0.469402	1.4531107	5.2005634	1.5595102	3.1756
-1.3664206	-0.2963948	3.2181227	-1.8441464	1.1081696	0.022744382	1.2934202	0.779005	-0.4344387	1.8760767	6.6209784	0.0041725636	-0.42216516	1.6449718	-0.6764455	-1.5945451	-0.9328282	-0.9993588	1.8347971	-0.4993068	0.892024	0.45375216	0.6291816	1.3623211	0.19577272	0.46366486	-1.382367	-0.2444146	0.7300294	4.0702667	-1.6854129	0.4137869
1.4752351	0.93856156	3.3289373	-0.03172627	0.30602443	-0.73025316	-0.43702093	0.4588632	-1.0828236	1.032161	5.0444965	2.3430178	-0.5032279	1.3840905	-0.89813286	-0.38257787	0.006884133	0.8313691	-0.36317885	0.07625273	-0.06656948	-0.1484009	0.5240586	-2.8535113	-0.993545	-0.8546209	0.5918612	0.75532967	0.28640634	-0.14673734	1.9256104	2.4993827
1.4149227	-0.7078775	5.230827	0.2731604	2.0613558	1.3688796	1.1198572	2.0195732	2.7248995	0.4147674	7.109155	-0.88282144	0.849293	-1.3971747	-0.22914697	1.6291784	-1.5823244	1.5574406	-1.0215117	1.0293447	-1.1089267	0.8820574	0.04914884	-0.8984951	0.40753555	-0.08518904	-0.7393011	-0.30079457	-1.6006459	4.106784	-0.7969471	3.747028
-1.120469	2.2248836	3.469783	1.5183022	-1.0357938	0.25054458	-0.66298157	-0.98039615	1.3229367	-0.17685403	10.457478	0.1656234	0.08298975	-0.018976366	2.8067417	-0.21388632	-0.3180895	0.7852645	0.65563184	-0.011566667	-0.547625	1.1293348	-0.35916448	-1.0555952	0.98480284	-0.9727714	0.46759918	0.94391716	1.1769226	4.802441	-0.27222392	1.0324287
-0.28031486	-0.5914268	2.841164	0.14774457	0.12675457	0.25594175	1.1039442	-0.34113696	0.014434881	0.3625939	6.6894073	0.7104087	-0.013969505	-1.5437441	-0.7977979	-0.005588355	1.2401662	0.4622809	1.1396836	1.1992311	-0.15587601	0.31958476	-0.006521863	-1.319847	0.37412906	0.46301422	-0.820432	0.2299364	1.2277037	1.0959855	0.91200334	2.448273
0.40685797	1.3657982	3.331296	0.92581236	1.4794598	-0.47823572	0.4212291	0.65913504	1.5056614	0.7092863	8.401644	-0.80810213	-0.34123564	1.5288227	-0.82549256	-0.624053	-1.5399618	-0.15520011	0.6525909	-0.6116626	-0.28967333	1.0675521	-1.5405467	-1.8527166	1.4716676	-0.3432688	-0.5565275	0.8982931	-0.185543	1.4181015	-0.56078583	2.8251493
0.50787646	-0.003720944	1.6665622	1.117899	0.1327117	-0.060118493	0.22946443	2.4694722	-0.16888557	-0.9101956	6.242432	0.6480405	-0.07722937	-2.059878	-2.4609423	-0.60217255	0.3125918	0.9727691	0.91051584	-2.1163378	-0.7321704	1.1619599	-0.4081895	0.2808682	-0.031065213	0.26482496	-0.81116533	0.41057846	0.29493627	-0.27439845	-1.6328491	2.3038726
2.8366687	0.7035564	0.10822129	-0.31897047	-0.850612	0.108712934	-1.0836585	-0.86967194	-0.65682286	-1.5240226	7.4925404	-0.19256642	1.0293083	-0.8047302	0.10223299	-0.35904947	0.21607421	-1.598312	-0.6574327	-0.7596998	1.0975853	1.2665718	-0.17109302	-0.47321555	1.3501858	-0.6481837	1.4168172	-0.39125228	-0.8688469	0.6143755	1.4238646	0.19842243
0.60515666	-0.49534896	3.5130563	0.6006772	-0.93690443	0.17649812	0.05441013	0.9869035	-1.4185394	-1.4734994	8.447997	0.33825788	-2.6979198	1.1394104	1.6109113	0.75965893	-0.6016289	0.09155141	-0.20941544	-0.42118895	-0.29483178	1.8862016	-0.71217805	0.37087128	0.03220603	0.6810203	1.590229	0.62182087	-2.265414	2.3241024	0.3899878	2.0809588
-1.9776567	-2.1393797	2.043917	0.467002	-0.9748957	0.53150773	-1.1732243	0.8933474	-2.189367	0.7001234	4.981229	-1.5132322	0.98257387	-0.22545445	-1.2409259	-2.308221	-2.1458027	0.37735102	-1.0412065	-1.8095728	0.71874547	2.7228165	-0.39826947	-0.8030692	-0.06869935	-0.90712476	-1.807895	-0.88639545	0.094517514	-0.23427244	1.2977725	1.4434112
-0.25391957	-0.39513883	-1.4806334	1.1783323	0.61447936	-0.76697177	0.6621501	0.18124329	-1.2583627	-0.73569345	6.2856073	-0.7159038	0.9598214	-0.2654933	1.3944514	-0.92016006	0.38137448	0.45509377	-1.1644539	-1.4097543	1.455056	0.47386223	1.9473476	2.9492853	0.16555259	-1.294895	-0.10407125	1.3832874	-0.33433777	1.0343693	-0.84586954	2.5381823
-0.04242609	1.2465687	-1.6255705	0.6159866	-0.0320349	-0.6790632	0.023006376	0.50548214	-0.09682678	0.24774529	6.33764	-1.4312375	-1.6092938	-0.25260144	-0.7524548	-0.255207	-0.5007952	-0.84517556	-0.7597096	-1.0726815	-0.29339996	0.5616658	1.0339775	4.5454073	-1.3470497	-0.46379805	1.6299932	-0.4745567	1.2022963	-0.784326	1.7605457	2.639025
-1.6439826	-0.7156316	1.8933916	1.2952315	-0.12784697	1.4597065	0.7074823	0.8871285	0.23504382	-0.8686559	8.020057	3.2023501	-0.8450326	0.8852869	-0.05351629	-1.9217632	-0.47948146	0.83754706	2.5542347	0.3522603	-0.5410481	1.2852951	0.5407579	2.3286903	0.4565378	0.074606225	-1.9501721	0.20943382	0.07717211	0.17125486	-1.095936	2.3099437
-1.2521971	-0.93219554	1.1347402	-0.029011207	-1.8325447	-1.282872	-0.20128113	0.5609724	0.19307125	-0.68698233	4.1058	-0.23694594	1.3182626	-0.30102587	0.24243926	-1.0335596	0.46756798	0.3141549	-1.2837955	0.528018	0.19442478	2.3684165	-1.5879406	3.9759617	-1.061936	1.336596	-1.2899092	-0.3128499	-0.32467595	-1.3901243	0.38985103	2.7775984
-0.6871304	-0.79000527	-1.8294266	-0.77018785	0.15307531	-1.708566	-1.0493035	1.1493462	-0.26331842	-0.7642576	4.4517956	-1.6949211	1.3009548	-1.3492849	0.1594212	-0.008931683	1.256952	1.6018147	-0.11084138	-0.19023748	0.89145356	2.6187897	1.9419	2.9125772	1.3654405	-0.4967345	-0.7229235	0.49927938	0.4963709	1.2251737	1.4623524	3.0290399
-0.23592544	-1.129599	-0.65140676	0.26665646	-1.2653569	-1.2693192	-0.31827292	0.5196249	-1.4638085	-0.20877069	4.459773	1.1032909	2.112021	1.1839778	0.097572386	0.6206526	1.5785135	0.43951955	0.7938221	-1.1061405	-0.79701227	2.2862377	1.6287746	4.468798	-2.6174154	0.20326655	-0.721429	-0.781916	-1.1855084	1.8388982	-0.5751144	3.240929
-1.6805114	-1.9393047	-1.1515727	0.55723727	-0.96038634	2.2078066	-2.0092714	1.0923573	-0.5234279	-0.80745894	4.211903	0.31199422	-0.5698858	-0.45946184	1.3706951	0.29048425	-1.069348	0.18302512	0.25043046	1.3838559	0.085986175	3.0025744	-0.5615283	2.1921754	2.3327596	0.03980638	0.54450554	0.08203128	-1.0028993	2.478169	0.9807908	4.3472557
0.4301917	0.3635566	-0.12178316	0.21148671	0.46434823	-1.0387244	1.6007713	0.39718446	-1.1912333	-0.03692654	7.5241494	0.4622807	-2.947652	-0.97411036	0.30393648	0.56712925	0.6289964	-0.5917732	0.21217714	-0.79339045	0.8829149	2.8552618	1.0685365	4.8324127	0.50482595	2.1786563	0.32468018	1.2236365	0.092829	-0.61222047	0.26731744	5.736061
-0.093051	-0.084740706	-1.4240601	-0.31292403	-0.4756051	0.56500614	0.31872663	0.8892404	-0.17542545	1.3716612	7.289372	-2.849634	2.1542165	-0.36047214	-1.9609141	0.82561845	-2.4732332	0.96640986	1.0898924	1.7608445	0.52003294	1.9916501	-1.0696924	4.9593062	-0.66624	1.1162868	0.53892154	-0.88537276	-1.7362857	2.1915815	0.9523621	5.582748
0.5528558	2.4366508	-1.2366898	0.8094083	-0.06850134	0.083585255	-0.32151836	1.082947	0.34671396	-1.471928	5.5360584	0.15705308	0.6871541	-1.3001101	1.9493542	2.5954428	-0.65003836	0.876186	0.38897154	0.78697145	0.42279744	2.2776556	0.00023784261	3.1198254	-0.011231775	-0.7169663	-0.83960086	-0.524378	-1.2228949	-0.84196067	0.82469946	3.8233604
