# Supplementary material for: AUTOENCODIX: a generalized and versatile framework to train and evaluate autoencoders for biological representation learning and beyond
Source: Nat Comput Sci. 2025 Dec 9;6(1):96–108. doi: 10.1038/s43588-025-00916-4 (PMC12855006; doi:10.1038/s43588-025-00916-4)
Supplement: Supplementary file 7 — Statistical source data. [file 43588_2025_916_MOESM7_ESM.zip › Source_Data_Fig5_FigS5-6/Exp5_TCGA_MNIST/losses_RNA_to_IMG_x-modalix.csv]

train_vae_loss	train_recon_loss	train_clf_loss	train_adversarial_loss	train_paired_loss	train_class_loss	train_total_loss	valid_vae_loss	valid_recon_loss	valid_clf_loss	valid_adversarial_loss	valid_paired_loss	valid_class_loss	valid_total_loss
0.0031779273077543932	720.6647267206478	0.7107212329200405	7.530507570336222	0.0	42.65925520273694	770.8576863768261	8.197875112041872	71.63819880931302	0.7119244583605369	6.947661661899123	0.0	35.77591763677408	122.55965330648017
0.46709694780318844	586.6102353238866	0.7102263786532136	9.294218735173645	0.0	47.61901410678138	643.9905617408907	12.024758833325956	69.89299862783287	0.7136223336454829	6.9462434158109065	0.0	42.40506871901558	131.26906648371104
1.0664987103900445	537.7358615890688	0.7106994876012146	11.501021535773026	0.0	68.80450760690789	619.1079010627531	10.41828326260402	69.19698067900141	0.7130168882375398	6.9476272972042095	0.0	48.91721212154745	135.48009804355524
1.518945665928999	528.6734121963563	0.7096660907451923	10.688270352629997	0.0	70.86491214891194	611.7455275809716	10.327244918001947	68.08967499557366	0.7120022003778993	6.9506317225123935	0.0	54.69879928459189	140.0663564536119
0.7011124483004273	539.6021824392712	0.709335759583755	8.557646098889803	0.0	61.14699835526316	610.0079326923077	9.704342417946618	66.40884494511332	0.7100336436847114	6.948940936296587	0.0	40.82707650938385	123.88920303647309
0.6091454570954628	541.7596976214575	0.7068205675132844	7.553684002957364	0.0	45.4439119037829	595.3664283906883	9.796395536860393	65.21829906604107	0.7062554508025518	6.949843063570622	0.0	38.50267621005223	120.46721461136686
0.038183587765404085	508.8737601214575	0.7063537350550354	7.5556184714622345	0.0	43.154166403087046	559.6217295040486	10.972283468705736	64.41706411561614	0.7043249546299575	6.960949992323057	0.0	36.83754550836579	119.18784027531869
0.16629684606061773	488.31269610323886	0.7053741578631073	8.355913911271191	0.0	44.903919297191294	541.7388221153847	14.721993335583392	63.50058925725921	0.7054986278328612	7.007936904518192	0.0	40.69001022209189	125.92053049752124
0.015589768901045024	476.3370824898785	0.7054743840144231	7.348018013031377	0.0	42.51408207078694	526.2147773279352	14.760139789527265	62.36306823211756	0.7051208971580095	7.027706978341338	0.0	36.60690350843219	120.75781803293201
0.0032029222862923193	492.14901948380566	0.705157989625506	7.18072102040897	0.0	37.94553242424722	537.2784602732794	15.371262850234597	62.44155010623229	0.704287477660787	6.983761881971494	0.0	35.26731410040058	120.06388876593485
0.021199517114924998	461.83570344129555	0.7041227641858553	7.533746140205908	0.0	40.40251029937374	509.79315536437247	19.19562995197415	61.32518009693697	0.7040499290055662	7.065352312903904	0.0	36.52989028195822	124.11605601540369
0.005977161307083933	457.96965460526314	0.7033383018092105	7.574245190330845	0.0	40.40080230342232	505.9506705465587	19.54576080581622	61.51135910941926	0.702323113892639	7.113382269235238	0.0	36.77636684169175	124.9468727868272
0.0021587937467011362	434.8722608805668	0.7031880614245951	7.078386438037702	0.0	37.45057733821483	479.40337803643723	21.169738250818874	59.43014396689094	0.702717551428603	7.030834165578524	0.0	36.8536152177762	124.4843279700779
0.0018379293231346346	415.5432439271255	0.7028187369528087	7.137599558965397	0.0	38.18842664710906	460.87109691295547	25.20473162513279	57.43444858799575	0.7026027430893679	7.0873085432619956	0.0	39.11667432055595	128.84316627567281
0.0014831212368088696	380.8475012651822	0.7022997651505567	7.047681182984881	0.0	38.60344989483173	426.5001075404858	27.363961800637394	56.52312488934136	0.7018555811376814	7.097759084728555	0.0	39.794963371990086	130.77981697060906
0.0013899713151368052	370.0973431174089	0.7018237403529858	7.06035561503669	0.0	38.71169364404099	415.8707806174089	24.595231442546034	56.888362030807365	0.7011931422074186	7.027362899131883	0.0	39.78255404291342	128.29351097733712
0.0015368714988955603	338.25173962550605	0.7013095624051113	7.004436662805225	0.0	39.23585368168016	384.49356022267204	28.117767074628187	56.768268358268415	0.701272440361909	7.051893023526027	0.0	42.19918831887394	134.1371171211048
0.0017487509289251166	303.86836728238865	0.701227325563006	7.019501967951354	0.0	40.84783218939777	351.7374557186235	32.7742688230347	60.179557476097735	0.700891273217566	7.047519845935508	0.0	43.44213383055949	143.44348109950425
0.0016946624406436195	282.2886576417004	0.7013567102100202	7.029964308024418	0.0	41.593474229820345	330.91379048582996	31.28375503496813	57.599367309224505	0.7007508534547627	7.009659894127346	0.0	44.11595331035322	140.00873096671387
0.0016538002230377816	249.74602416497976	0.7006209771160172	6.987173474269357	0.0	42.09676222086918	298.83160425101215	33.68540578523371	58.88702306126062	0.700883427692878	6.997768845166431	0.0	45.09782828960473	144.6680240793201
0.0017957785110241972	219.3289505313765	0.7010073518946103	6.98303630380978	0.0	43.048186638094634	269.3619686234818	36.733821706798864	59.15366473751771	0.7005027360348796	6.981607496569582	0.0	46.255456854196176	149.12454353310906
0.0018939952136051317	189.74021697874494	0.7005458075025304	6.988915200175544	0.0	44.105530032262145	240.83655111336031	39.54509892882436	59.203231508941215	0.6998085259715828	6.981965840369378	0.0	47.66586087580781	153.3961523990793
0.0022419644753459977	183.2121188638664	0.7004966828504555	7.014869597276696	0.0	45.52593475218244	235.75516826923078	42.07294617563739	56.779479461756374	0.6999906804676435	6.9680693196845125	0.0	48.7652328534437	154.58572448211757
0.0020623522490142328	147.3185475708502	0.7003966049626771	6.9625680282530995	0.0	45.93592890071483	200.2191074139676	44.05136082462819	55.92964323654391	0.7007053148307476	6.960872401596804	0.0	49.604656446419085	156.54653749114732
0.002115282742118063	130.95051398026317	0.6997114791561235	6.958199443122154	0.0	46.52198649418016	184.43281882591094	44.13260501504958	54.5855944582153	0.6998406861388987	6.956727025191439	0.0	50.03613696219901	155.71105645803826
0.00212493842912589	117.4105326417004	0.6995857022551872	6.963944902304213	0.0	46.387063709830464	170.7636671305668	43.66597966094193	52.793170702018415	0.6990506871901558	6.955820143053957	0.0	49.41316945019255	152.82814713172806
0.0021218706239090274	104.0925971027328	0.6991042905490891	6.9554424826432815	0.0	46.06479660219509	157.11495761639677	42.53199417935552	51.46356564270538	0.6991942840662624	6.9539966529219415	0.0	49.48811647236854	150.43767152089234
0.002096326244987457	96.76080465587044	0.6986043953219888	6.977715866768408	0.0	45.74724921716852	149.48786373987855	41.451218904922094	50.96535277974504	0.698635328255024	6.9567570672832195	0.0	48.52164725068609	147.8949683516289
0.0021414808898802228	87.37593623481781	0.6983112783084514	6.952879870951417	0.0	45.03759815046179	139.3685570597166	39.707785111986546	50.28234690377125	0.6987288261608091	6.951624408322083	0.0	47.494982322282226	144.43673368891643
0.002076817041466593	82.46062436740891	0.6980771207616396	6.959347373560855	0.0	44.419816607888414	133.84186646002024	38.76351141997167	49.07891759251062	0.698236438437832	6.953505389075779	0.0	47.48749384461314	142.28342444228045
0.008980254316136905	89.49149639423077	0.6979678505345395	7.015904847426936	0.0	44.24642190662956	140.7628036437247	37.797316251327906	47.85572879780453	0.698184351070069	6.954281944728776	0.0	46.99188837586314	139.5992110038952
0.0019438614005501936	77.07697842864373	0.6977821751644737	6.948014602970015	0.0	43.35801690599696	127.38495223937247	35.93573015337287	47.712792415456796	0.6975855840839678	6.9510523117973175	0.0	46.04670538105303	136.64627412358357
0.0018864467800387486	75.19962044534412	0.6975621520748988	6.947410799713753	0.0	42.64643594224443	124.79535361842105	34.89636541696176	47.546660598884564	0.6977521339827151	6.953643712376063	0.0	45.36768235160676	134.7643468927054
0.0024343517386478932	71.72034492029353	0.6974739846912955	6.94819684356813	0.0	42.49836564160552	121.16934305414979	34.75773988026735	47.10821861720963	0.6976443282605569	6.955048126134251	0.0	45.581632187278686	134.4026314624646
0.0019712315397223965	70.16656835146762	0.6972725933862601	6.947680886457806	0.0	42.37944345821736	119.49566358805669	34.82479002523017	47.340538132967424	0.6971705277310553	6.953672241556745	0.0	45.21616387299708	134.3351573565864
0.002039045505678123	67.87930003795546	0.6971186464132085	6.947246350740132	0.0	42.29037067861209	117.11895875506073	35.02979622211402	46.52506141554532	0.6972625991778063	6.953516627843927	0.0	45.296511555528504	133.80489498495044
0.0020975284489542848	65.9297934590081	0.6970830137430415	6.94748764964733	0.0	42.41441833248988	115.29379902580972	35.343108179886684	47.26497764695468	0.6972787873265426	6.954544542869157	0.0	45.010264453401646	134.5728963792493
0.0021467184248240853	65.0563701923077	0.697105599221913	6.94798470315663	0.0	42.280792854092866	114.287292826417	36.10076575779037	47.05948178558782	0.6970482412883986	6.955574619195954	0.0	44.92778226944272	135.0436022707153
0.002205841647468598	63.40234533147773	0.6969875814461033	6.946862965942877	0.0	42.256463796021	112.60787734058704	36.75584277620396	46.67606204629958	0.6972360583945645	6.9529849476584635	0.0	44.93261148166386	135.31749623760624
0.0022890860252534812	61.3215903340081	0.6968925939397773	6.94832818035172	0.0	42.17995140909666	110.45215871710526	37.60671780940156	46.245226462907226	0.6971206016648592	6.954532439580382	0.0	45.47193489398902	136.27841160587818
0.00235657252763447	60.181237348178136	0.6967425018186993	6.947552514944965	0.0	42.28255867282389	109.41370192307693	37.831628729196176	46.15829441837819	0.6968680319637482	6.953740970946574	0.0	45.118446242032576	136.0621126947592
0.002474191410821459	59.55378763917004	0.6966793415517459	6.947990386592232	0.0	42.254495844667254	108.75874873481781	38.158916873229465	46.63991955116855	0.6968660651793224	6.952815069355303	0.0	45.03697814076886	136.78863093130312
0.002506122560153606	57.92179355389676	0.6966437088815789	6.945669073807566	0.0	42.0268030823001	106.8967737854251	37.90002960118626	46.97919617563739	0.6966751790249314	6.952664426636088	0.0	44.422237407046744	136.25412756728045
0.002546562791353295	58.25056300607287	0.6965078994812753	6.946058759805162	0.0	41.852166921021	107.05133476720648	38.72137675947238	46.75333912446884	0.6964301090402576	6.952524158164395	0.0	44.778330859651646	137.205570555949
0.0026808695271912856	56.330684621710525	0.6963117962424089	6.945282105974823	0.0	41.874138588847416	105.15278498228744	39.25334327416785	46.284685950779036	0.6966909565263699	6.948810393681945	0.0	44.784813035311174	137.27165589589234
0.002715134958506596	55.534322811234816	0.6964008532072369	6.944797407760311	0.0	41.963767356718115	104.44560349190283	39.446842355701136	46.413131584189095	0.6965459548042449	6.9489601718805325	0.0	44.58504566052142	137.39398072326486
0.002679180519783545	55.17110244812753	0.6962321293016195	6.944691522883983	0.0	41.676513671875	103.79498671558704	39.38199639252833	46.28221411340297	0.6964229551320711	6.948117048139275	0.0	44.0298928755201	136.64221848441926
0.0027865467766518535	54.44772662575911	0.6962679102353239	6.944598734620129	0.0	41.626208842042004	103.02132148279352	40.11439751903329	46.16911406692635	0.6963864723616213	6.94699014550228	0.0	44.312987070921125	137.54348607914307
0.0028640768788604117	53.384238202176114	0.6961389209577429	6.942435075396951	0.0	41.31272585478872	101.64226499240891	40.02138063252479	46.47119832241501	0.6961446875553293	6.945503386154391	0.0	43.90574857803647	137.34383299398016
0.0028755689439503287	52.7577231465081	0.6960469975645243	6.942770892309274	0.0	41.120462641542254	100.8238328694332	40.38095066837819	46.40555838349859	0.6962703888544618	6.945422121215475	0.0	43.85510495972026	137.58703302053826
0.0030898369275606597	52.439211158906886	0.696029403624747	6.942478566034603	0.0	41.24752992946609	100.63230959008096	41.01683117917847	46.05469441616501	0.6964356419722689	6.944478064691041	0.0	44.66882548994113	138.68482206090653
0.0030903470660993445	51.54836870571862	0.6961490522994687	6.941145306174089	0.0	41.26871975423836	99.76132338056681	41.15280021689094	46.472961944493626	0.6960603535681879	6.942566825715408	0.0	43.822461525374024	138.39079652089234
0.0031711757907018005	51.330109754554655	0.6960123533179403	6.941470621085843	0.0	41.12705987474696	99.40181237348177	41.13128679399787	46.32989277177762	0.6960466509162535	6.941118105275097	0.0	43.65052047599814	138.05281736898016
0.0033039605569260325	50.11658653846154	0.6959167233362854	6.941511146452745	0.0	41.07608884741903	98.1374905111336	41.741861057011334	46.2529808671211	0.6960125023514961	6.94130678690189	0.0	43.932046430982204	138.86820002655807
0.0033396029761928294	50.00539442054656	0.6959418787164726	6.941148518550734	0.0	41.00213202966852	97.95201163967612	41.272906338526916	46.62010888810198	0.6960092171731144	6.940692328866413	0.0	43.49865964722026	138.3323632259207
0.003502976170435608	49.46848589321862	0.6958719477479757	6.9396818215065155	0.0	41.01316975581984	97.42484185222672	42.19987993537536	45.2529808671211	0.6960509302933561	6.940636783416143	0.0	43.82198776807056	138.2154883365793
0.0034574861468573814	49.00828378036437	0.6958630519357287	6.940802817402581	0.0	40.870177481338565	96.82272267206477	41.86116490350567	46.07541524654745	0.6958042393325071	6.940179452004581	0.0	43.29904875066395	138.17580891466005
0.003638140585741051	48.72587139423077	0.6958164971849696	6.940720160480453	0.0	40.84664113898026	96.5168696229757	42.84169313252479	45.644348663243626	0.6957956157392551	6.9402138166994956	0.0	43.462535652830645	138.88879359950425
0.003657466535143524	47.895322779605266	0.6956733240289726	6.939978472134363	0.0	40.66449147583502	95.50344920293523	42.625502113580026	45.4056648924398	0.6957677781750731	6.9389436197686125	0.0	43.29413481542139	138.26424176699717
0.0036897803125111196	47.843667763157896	0.6956570644610324	6.940048773761703	0.0	40.47749656028593	95.26490384615384	42.805398481763454	45.58594718263102	0.695801170284282	6.939438341697282	0.0	42.92472342256109	138.25551080028328
0.0038245370030885765	47.530805604757084	0.6956529130819838	6.940236821348368	0.0	40.26481498687374	94.73968085779352	42.705567789483005	45.27209299752125	0.6956638195697039	6.939049739675549	0.0	42.52602466442767	137.4427286207507
0.003922610823442096	46.560074013157895	0.6956313654478745	6.93992806253163	0.0	40.11831133761387	93.62223241396761	43.21974316129604	45.81657777089235	0.695786992146003	6.939035475085207	0.0	42.64305222811172	138.6184102779745
0.0038651482296376094	47.16409017586032	0.6954554260501012	6.940227554877278	0.0	40.04686066785805	94.15504333248988	43.682947780187675	46.2076647707153	0.6957999383423888	6.939135327217599	0.0	42.506570356763454	139.3363220387748
0.004119038195745182	46.91600455465587	0.695537514628669	6.940194689793143	0.0	40.09491633982793	93.95523152834008	44.6908695555949	45.695691505842774	0.695711973368615	6.939784582208304	0.0	43.241077455515224	140.5674243094901
0.004191290415250338	46.07663999240891	0.6955046495445344	6.940375571308831	0.0	40.152883429276315	93.17408748734817	45.31905099150141	45.51841913066572	0.6954972264449252	6.939069407519808	0.0	42.77505934069582	140.55160012393767
0.004351285063786062	45.18207315915992	0.6954638276505567	6.940888192489562	0.0	40.13753024576164	92.26484375	46.37422262305241	45.025545547096314	0.6955531825424929	6.939506206566484	0.0	43.27343992065776	141.61272242386684
0.004894499836663003	44.2706066548583	0.6954613071704201	6.940983204706478	0.0	40.37175846485957	91.58824171305668	46.09313722777974	45.056711169883144	0.6957006913744357	6.940018002777532	0.0	42.96223670159791	141.05210915368272
0.0045351051608560535	44.618132432945345	0.6954673859754554	6.941156178833502	0.0	40.13366649797571	91.69749019483805	46.127287867386684	45.601825314270535	0.6955059797162713	6.940732529075558	0.0	42.76855814558251	141.43840463438386
0.004704009086979545	44.35594714701417	0.6954346691548583	6.9414614781676995	0.0	40.095329995097416	91.39744116902834	45.91273321308428	45.239387836402265	0.6955090919905276	6.942069510224858	0.0	42.50485601236057	140.59905608179886
0.004895628994775687	43.86975898279352	0.6953899429877277	6.942511801777581	0.0	40.148254641637145	90.96541940789474	46.318316494776916	45.04222733711048	0.6953003102591625	6.94183738643657	0.0	42.87182167636774	141.17419883144476
0.004927218491249239	44.12708675986842	0.6954153454738107	6.942604342935539	0.0	39.91301328836665	90.98763126265182	46.59105269564448	45.099363159525495	0.6953630312306347	6.941278257721207	0.0	42.42947327178869	141.06116656338526
0.005047119194679415	43.458345457995954	0.6953580663271761	6.941814592492725	0.0	39.778899034507845	90.18410614878543	47.08225533374646	44.753336358002834	0.6953453517838173	6.943606195638943	0.0	42.64459799099239	141.42380322680594
0.005237245463166642	43.33854614752024	0.695262979978492	6.942229236185792	0.0	39.88334328346407	90.16935412449392	47.43014396689094	44.88033512969193	0.6953224203741922	6.9435789632392	0.0	42.22830191550106	141.48235547981585
0.005345101298590903	42.757894736842104	0.6953252506642207	6.94256999521603	0.0	39.93701616665612	89.64282641700404	47.49215706887394	43.97978819936261	0.6954107743822482	6.94504994508565	0.0	42.55643850007746	140.97344469281163
0.005659355904891906	42.6760801492915	0.6953562871647267	6.943777601728555	0.0	40.02537629285805	89.65089353491904	48.20979771600567	44.489639584808785	0.6954572639789527	6.947580396960207	0.0	42.811042418223266	142.4580520759561
0.00678002216555329	43.07259061867409	0.6952383682312753	6.941688074274102	0.0	39.988648943572876	90.00970711032389	48.51992408817281	44.55601540368272	0.6953352368924841	6.947336386013301	0.0	42.80745984474593	142.83074207684135
0.005778834018630055	42.59962677125506	0.6952360948570344	6.944247350036374	0.0	39.86739852843497	89.41705149291498	48.47601888942989	44.26830293909349	0.6952549661522884	6.94771093957485	0.0	42.46078188628718	142.15281128275495
0.005966665387636254	42.35415216978745	0.6951664109944332	6.945560347213436	0.0	39.460174436993924	88.76585273279352	48.24250841005666	44.81642146556303	0.6950563857643193	6.949175869776912	0.0	42.303582642638986	142.31168942546034
0.006065030233097462	41.944520970394734	0.6951920605864119	6.944511135580086	0.0	39.68813506215208	88.58323317307692	48.09737268723442	43.75396572901912	0.6952891795560928	6.948832222827771	0.0	42.32251305080338	141.12268723441926
0.0063522771302505065	41.57932613233805	0.6952439034033401	6.945628424887715	0.0	39.62752591646635	88.15883413461539	47.90780198742918	44.46427662446884	0.6951812657688562	6.950821268659813	0.0	42.44666426445202	141.76955891466005
0.006273943692566412	41.748273026315786	0.6952237395622469	6.945173750039537	0.0	39.59536508413461	88.29508476720648	47.430489775141645	44.474056081798864	0.6952746339965474	6.949729162978045	0.0	42.10797447658463	140.96224880488668
0.0066967659151023215	41.34912069838057	0.6951397235576923	6.943663562357667	0.0	39.56438690061994	87.86386797823887	47.20100865350567	44.28903483533994	0.6952590510122499	6.95104496337199	0.0	41.808352375841004	140.24944117386684
0.006340820393581622	41.491334292763156	0.6950675686361336	6.942679586680795	0.0	39.16551795372596	87.60587518977732	46.94792957684136	44.61770621237606	0.6950624590217223	6.950847420408773	0.0	41.90548991346494	140.42196076044618
0.006783172572672609	41.606474569838056	0.6950535824424342	6.944997687088816	0.0	39.07801577919408	87.63627277327936	47.03050305417847	44.24854345564802	0.6951785857549132	6.950385982524234	0.0	41.439094003131636	139.66852757613316
0.006627562364585969	41.19937452555668	0.6950250170008856	6.942786459980706	0.0	39.07288240131579	87.22166940789474	46.923565310729465	43.93669495839235	0.6951970000442634	6.953514034282047	0.0	41.65839262792139	139.472163819051
0.006939281239683329	40.63931158274291	0.6951268740511134	6.944329265640815	0.0	39.48442293854377	87.075	47.17921996724504	44.60321684667139	0.6951464688136287	6.950784094272862	0.0	41.6047594972778	140.33797915191218
0.00749772386512293	40.14130187246963	0.6950844706794028	6.9444837068256575	0.0	39.343811282262145	86.43709514170041	46.86813639783994	43.881570356763454	0.6950731574644786	6.952731643114819	0.0	41.586417827660235	139.28885224858357
0.0071635192222440774	40.8064619180162	0.6950072747975709	6.942788066169029	0.0	38.99349765545926	86.74991143724696	46.888782533640224	44.433148348973084	0.6951401578130533	6.95273618184811	0.0	41.47893630073699	139.7536074716714
0.007379125390458203	40.531016732034416	0.6950323313353998	6.944997810641763	0.0	39.07338946261387	86.55678295799595	47.25184523282578	43.53699318342776	0.6950147158701089	6.952552255084765	0.0	41.327322724858355	139.06871348264872
0.007733950923811569	39.5573087993421	0.6950339622343117	6.946528508112981	0.0	39.0254776062753	85.53704927884615	47.730998528240086	43.83047926257082	0.694879310326941	6.956143689898526	0.0	41.23964477193254	139.75726473973089
0.008096573034278777	39.88949503415992	0.6949922507591093	6.94446146729504	0.0	38.87748489688765	85.71953757591093	47.66643197813385	43.783846328346314	0.6950272081931658	6.955063471375376	0.0	41.29993989852603	139.70527731055242
0.007994284031362186	39.879401252530364	0.6949668482730263	6.947839157784033	0.0	38.7276902913082	85.56292541751012	48.037928248937675	43.56716979461756	0.6949200940875089	6.955554086831069	0.0	41.48650863690687	140.0471627124646
0.008513423402299766	39.83568209134615	0.6948961759868421	6.9456811819964575	0.0	38.84577725676873	85.6356528340081	47.699200767970964	43.60828224592776	0.695019016860227	6.959412226258189	0.0	41.51880539848176	139.78570401026911
0.008740259664744019	39.74412243800607	0.6949797966219635	6.947971730097103	0.0	38.93407313543775	85.63490795799595	47.19534846405807	43.83415727912536	0.6950661548474018	6.961843042130511	0.0	41.22109648188518	139.21244522397308
0.008556910951127891	39.82705710716093	0.6949337360829959	6.9485909774718495	0.0	38.62695658448254	85.41115732540486	47.34238059932719	43.9301246016289	0.6949035169044905	6.961727844756994	0.0	40.93236301843573	139.16658828346317
0.008755700887456114	39.25990084134615	0.6948936060855263	6.949625980516195	0.0	38.727942339321864	84.94622501265182	47.99042526115439	44.11400191439448	0.6950339298410388	6.965320360221539	0.0	41.18120490660411	140.25095443077194
0.009051581239893369	39.611517111589066	0.6948071684431933	6.94970937875601	0.0	38.67405743927125	85.2443383097166	48.07344275628541	43.88338930816218	0.6948053722003364	6.966593799104771	0.0	41.24093982383145	140.1643640447946
0.009328106829994603	39.230821419534415	0.6948144333565284	6.949127567924469	0.0	38.60745152770749	84.79672792257085	47.76782710694051	43.72518203346317	0.694796251507724	6.968490557359906	0.0	41.30653446186703	139.76803735835693
0.009342927778298073	39.42267206477733	0.6948240704864626	6.951072661982857	0.0	38.42677758097166	84.80986525809716	47.72299237561969	42.94259306391643	0.694896038801069	6.970452586922362	0.0	40.992190439370134	138.6282284658286
0.009733142543900834	38.92009979124494	0.6948222913240132	6.948574792035678	0.0	38.53683904115005	84.41524702682186	47.411903273282576	43.267008233002834	0.6948281523188518	6.971447217903461	0.0	40.7304939940023	138.38084830913598
0.010099215063488917	38.95903419154858	0.6947693612411437	6.95221354990353	0.0	38.35937895369433	84.28072653087044	47.587052385800284	43.028743581798864	0.6949170250392838	6.97304441976142	0.0	41.097656768712376	138.68650407223797
0.010420023574520218	38.502681000126515	0.6948217476910425	6.951876497461728	0.0	38.40485385168902	83.8698301492915	47.585951332330026	42.80718492718661	0.6948008334670459	6.978262666264607	0.0	40.78420838958481	138.15561094635268
0.010121482200468117	38.36305193572875	0.6947546337297571	6.954957290216979	0.0	38.36743608853112	83.69556553643724	47.76363729417493	42.86657472777974	0.6949082069288908	6.980110362974172	0.0	40.63061765503276	138.24093982383144
0.010256786964200286	38.7393483521002	0.6947533487790992	6.952759777486083	0.0	38.14853535393472	83.85089986082995	48.16606818785411	43.344256263279036	0.6948285845791652	6.983358366968949	0.0	40.92224553354063	139.41592709808782
0.011937352616777305	37.69620603491903	0.6947205331161437	6.963456621054213	0.0	38.49081457964322	83.16241460020242	47.934144276735125	43.530807365439095	0.6947036397355811	6.98394645712531	0.0	40.59396370949894	139.0428608578258
0.010980691214804708	38.22526331604251	0.6947007152233047	6.956908932581604	0.0	38.26553554766574	83.45868705718624	48.18202101407578	42.81768712376062	0.6948064096250886	6.9878929937865175	0.0	40.513544271755485	138.50113978399435
0.011759647956261268	37.70395013600709	0.694705805604757	6.962149183759805	0.0	38.19764567386766	82.87550449139677	48.09959415943697	43.34728692678824	0.6947203033706622	6.991141862301921	0.0	40.56541464484109	139.00343595077905
0.011837403687388308	37.798676303137654	0.6946697281439778	6.9635814095315665	0.0	38.36844823428011	83.14254175101215	47.77415954762748	42.5968747233534	0.6948068851114333	6.996945821529745	0.0	40.63693297821131	138.00491324362605
0.012390286140596335	37.265722260880565	0.6946772895843877	6.967119101088056	0.0	38.18783655823001	82.4330686993927	47.19740948123229	42.51894268435729	0.6946459329837442	6.999300991847225	0.0	40.19380650506817	136.90946186703258
0.012497527396630662	37.44592057818826	0.6946204058071862	6.966385443683578	0.0	37.969249648121206	82.39405206224697	46.81393302939094	42.22557763810198	0.6946351048628939	6.998492448931038	0.0	40.30537635003541	136.34338206002124
0.01222849606502394	37.622984406629556	0.6946689868262905	6.965491414552758	0.0	37.9000881673836	82.50079232034413	47.62661423291431	42.754256207949716	0.6946192409093928	7.003062304964146	0.0	40.898380441638636	138.28231232294618
0.01248715725022289	37.68669819078947	0.6946412615447874	6.965047735916941	0.0	37.83296234501518	82.49719445850202	47.574528594192635	42.544191527974505	0.694677120565355	7.003105963255798	0.0	40.185556384726894	137.30738480435554
0.012865530237977804	37.22347782768219	0.6946642918142713	6.9653597071103235	0.0	37.97697318999874	82.17867693572875	48.213284846405806	42.99540489996459	0.6946738786130046	7.007272520416519	0.0	40.55315833591537	138.76912181303115
0.014029704028295602	37.0405261576417	0.6945657954042257	6.97131285879776	0.0	38.06190546321483	82.08777517712551	47.766006772308785	43.118554134206796	0.6946175983202019	7.009876024284039	0.0	40.23720371149079	138.1316450513456
0.013994353599393898	37.22032633793016	0.6946118065220142	6.967352369053644	0.0	38.04824297823887	82.24991618168016	48.252702837287536	42.620676013633144	0.6946556372277798	7.010460440227735	0.0	40.45287740129249	138.3367204098796
0.014733280537099491	36.58765063575405	0.6945251711949646	6.9744868104757085	0.0	38.0224841654542	81.59935792004049	47.410958525141645	42.741825092953256	0.6945762742342422	7.01252253805274	0.0	40.304095130466536	137.46939735304534
0.013922427443840243	37.27591132654352	0.694546422301999	6.972634381128226	0.0	37.79829091678264	82.06075721153846	47.4474606608534	42.60719848287004	0.6944988996381463	7.011935744677319	0.0	39.97364249513102	137.04024654745044
0.015254145981329173	36.60144586601721	0.6945455327207742	6.974061047017333	0.0	37.77063383650683	81.36139612854251	47.348634195733005	42.41117707595609	0.6945542289582596	7.011518829605059	0.0	40.41361087442458	137.18493825247876
0.014937526301333779	36.45467168522267	0.69449695170167	6.97296142578125	0.0	37.821628586000756	81.26419850708503	46.81866230302762	42.66489797273371	0.6945157794033839	7.014542274367033	0.0	40.195096369843306	136.69319891997168
0.014285590677608845	36.98724538208502	0.6945460269325658	6.971750853997976	0.0	37.510782712866906	81.48406503036438	46.76090540899433	42.17849169506905	0.69449982899782	7.016499549066041	0.0	39.89970004592334	135.85559877390227
0.015880260197257225	36.61153450784413	0.6944773314935476	6.977394258445091	0.0	37.535257069205464	81.14006515688259	47.26765696928116	42.0252931070733	0.694455781671886	7.021243389875288	0.0	39.85391676257082	136.1681070733003
0.01699555972327105	36.14690742029352	0.6944769855452935	6.977022981836728	0.0	37.77398310981781	80.91490859058705	47.70867729727337	42.20022851009207	0.6944642972000598	7.021872112501106	0.0	40.27700018950292	137.20777819582153
0.01599623162736777	36.440299215587046	0.6944962103839828	6.974261202792889	0.0	37.73701804466093	81.16757496204454	47.55386724282932	42.07352090895007	0.6943930607004138	7.02109620523858	0.0	40.33390898880135	136.98239421033995
0.01757390277105787	35.943527011639674	0.6944224739846913	6.980816180889423	0.0	37.86391433530491	80.80583248987854	46.92342837066218	42.50185145737429	0.6945241868664793	7.021111982740019	0.0	40.033832150208035	136.4802197680595
0.018400780102501995	35.63455014865891	0.6944509405838816	6.985325369275051	0.0	37.91924431063386	80.55752150809717	46.52753186968839	41.741701293599505	0.6943764402913642	7.021093395546543	0.0	39.577015128419355	134.86734518856233
0.018689300753327035	35.81247667320344	0.6944329018534919	6.983046558704453	0.0	37.551452883824645	80.36566611842105	45.974679919883144	42.7665503828789	0.6943604466597689	7.020746938905365	0.0	39.306882690775495	135.068851805949
0.018454134705578266	35.92132504111842	0.6943657878922065	6.983421912560096	0.0	37.40347994290865	80.3266826923077	45.286222722645185	42.671136353576486	0.6943979020159238	7.021881622228001	0.0	39.31546738059933	134.29471162358357
0.017613976590546518	36.4344797728998	0.6944214361399291	6.978603841804782	0.0	37.28010293443193	80.71079991143725	46.00636840474504	42.84824550725921	0.6944376483517396	7.0243593383443255	0.0	39.735505101363316	135.61448189624645
0.018882586212775967	36.13273540296053	0.6944249450436488	6.97996070027834	0.0	37.49399038461539	80.62557091346154	47.198492552673514	41.74269929621105	0.6943742789897973	7.026438078191395	0.0	40.12677157566838	136.09440011951133
0.019156538619686234	35.71497857097672	0.6943707300101215	6.979854197637272	0.0	37.711663002909916	80.42564998734818	46.77439884693697	43.05237750088527	0.6942814078614664	7.030442753864753	0.0	39.70872052330471	136.56594148371104
0.019730170246077934	35.60852021128542	0.6943622295673076	6.9820853167699894	0.0	37.549826432818826	80.16015941295547	46.58942739686615	42.55452427850567	0.6943262980950116	7.027194966000133	0.0	39.42275698394343	135.5938993891643
0.020699328835676555	35.54391645053138	0.6943655902074899	6.981809299484438	0.0	37.30554693430542	79.85197210273279	46.06355402354816	42.36468868958038	0.6943529469433317	7.029001597979927	0.0	39.26990714356852	134.7271489907932
0.020538432395409957	36.07863028213563	0.6943541244939271	6.9849228337708755	0.0	37.2460008381832	80.33009077682186	46.531471317280456	41.71352137924929	0.6943070625110659	7.02991690919352	0.0	39.707348529070025	134.98226141997168
0.022067790475451512	35.29761908527328	0.6943025287828948	6.986589068825911	0.0	37.291467334577426	79.59774164979757	46.080299442280456	42.13803212973619	0.6943270113245286	7.030537851133698	0.0	39.316012028594194	134.56488469369688
0.02178419244434187	35.645866807945346	0.6942612126771255	6.988150530981149	0.0	37.175882069205464	79.83168490637652	45.38231453611898	42.3838402421211	0.6942661274593883	7.029762592261641	0.0	39.008729410576755	133.8046460030099
0.02269181973538418	35.26028830339069	0.6943257567370952	6.986212479440789	0.0	37.318449815757845	79.58764233299596	45.99199938031161	41.710755604860125	0.6943477165935398	7.030196149355967	0.0	39.38316453279922	134.1161141111898
0.021946667273517562	35.32653719635628	0.6943109303833502	6.984026704239942	0.0	37.25606793237601	79.58857856781377	45.78542736366855	41.77381443099327	0.6942446225087974	7.032331083043776	0.0	39.156054099625976	133.74762360570114
0.0237577623683914	35.10687705592105	0.6942040817940284	6.987126029937373	0.0	37.085968635342866	79.2037275430162	45.92451974150141	42.12824713947415	0.6942221665855169	7.031239193492166	0.0	39.3928454347778	134.4768557453966
0.023024928907633795	35.27447020495951	0.6942524157072368	6.983165293087361	0.0	37.12296335320724	79.40362316548583	46.04972169351983	42.40677562854108	0.6942650684216205	7.031644005275651	0.0	39.35711306823212	134.8452604904391
0.023358925344490328	35.26184131452429	0.6942683787481022	6.983681991515372	0.0	37.05620769547065	79.32508856275304	46.46532511508499	42.1581547118449	0.6942661706854196	7.034066608202019	0.0	39.410875876969726	135.06841747078613
0.02527598253628503	35.1113328694332	0.69429699361083	6.986341962930162	0.0	37.211828563860074	79.33478143977733	46.02206809932719	41.96952737694759	0.6942152936465342	7.031900984031958	0.0	39.23632397530099	134.2598181878541
0.025725812178391677	34.72823649418016	0.6942175737759362	6.990408955315346	0.0	37.18453077555668	78.92890625	45.86937439137748	41.0943855955648	0.6942424828202461	7.030842378524477	0.0	39.29087090424708	133.28547162712465
0.02637730996135758	34.48340476341093	0.6942104077049596	6.990223749446483	0.0	37.11032339242789	78.61032863107287	45.22799414615793	41.745534923866856	0.6941558578534437	7.031314406786694	0.0	38.94177574611588	132.94661827195466
0.025449961303216726	34.97154249430668	0.6941860924848178	6.988243689903846	0.0	36.90698143345141	78.89221438512146	45.47765663730524	41.50526320157578	0.6941663185530276	7.031916761533397	0.0	38.88356757231542	132.89840430240793
0.026706904824446088	34.84535836285425	0.6942108030743928	6.987817555786627	0.0	36.56397028007971	78.42385184716599	45.49668300725921	41.67448101097734	0.6941937886959433	7.032141753026514	0.0	38.990493212475656	133.1937964766289
0.028664158809522867	34.46876976847166	0.6941950871394231	6.993002208138284	0.0	36.93722620666751	78.42766320850203	45.24613109729108	40.95092427629249	0.6941296196524213	7.0284813726927675	0.0	39.129956815465654	132.35549364819406
0.02817903819837068	34.69534096659919	0.6941896508097166	6.987594295609818	0.0	36.99254728618421	78.70366270242916	45.81371309534349	41.3104500486898	0.6940956656048048	7.032286992491811	0.0	39.004124109197946	133.16057675283287
0.0282653044109885	34.3637647868168	0.6941878716472673	6.986350611636513	0.0	36.875339523500756	78.25371963562753	45.22819333171034	41.23301874004072	0.6941289712619512	7.0315841372222465	0.0	38.960279081090654	132.4530779700779
0.03063225533798156	34.18667446862348	0.6941312349759615	6.989963794044155	0.0	36.912008555794536	78.11927979504048	45.354021888279036	40.92041707241501	0.6941456997360791	7.031186025473619	0.0	38.69836909912801	132.00399477691218
0.03254228275314516	33.8653189840587	0.6941387469951923	6.994763331857287	0.0	36.990339642111586	77.88296432186235	44.05531548778329	42.24999031736898	0.6940800177814602	7.029213189403329	0.0	38.68856543522043	132.02308062588526
0.0313832043636183	34.23003898342611	0.6941124549278846	6.989974296044724	0.0	36.730377320818576	77.98177346912955	42.82071363757082	41.83166538487075	0.6940713509621769	7.026279006396069	0.0	38.26923921493228	129.9478963792493
0.029297809755271263	34.79521563448887	0.6941334589290232	6.982032806767143	0.0	36.30413447700531	78.11068288208502	43.032297107383144	42.23699691815687	0.694016972614753	7.027125804349991	0.0	38.108283629160766	130.40470631196885
0.03230405954214243	34.27787512651822	0.6941091931300607	6.989615251178201	0.0	36.41348822589828	77.71328125	43.564278837641645	41.919975821087114	0.6941012201498318	7.031273774317236	0.0	38.27833483644653	130.79386785145184
0.03164350069486178	34.718266067813765	0.6940964424658401	6.984660901521382	0.0	36.425300381926874	78.15987079326923	44.1868650960517	40.93272092997521	0.6940605444543423	7.030443834515537	0.0	38.4691673905586	130.61919872078613
0.03156936506510746	34.416934463562754	0.6941068209134615	6.983437727337424	0.0	36.38554153751265	77.81748323633603	44.70544329851275	41.686877545148725	0.6940697948250487	7.031849761184822	0.0	38.7542949384738	132.1784674884915
0.034500959913740276	34.18059605895749	0.6940726214574898	6.992820461751961	0.0	36.57398992994054	77.78190947621458	44.55379393148017	41.39143834100567	0.6941302680428912	7.028972852669086	0.0	38.73552965374911	131.70974238668555
0.0365123370398394	33.87365416244939	0.6940865582300101	6.990029894871268	0.0	36.84694260817308	77.74713831604251	44.77736311526204	41.45230059313031	0.694117019264286	7.028448088648637	0.0	38.56281831649478	131.82093495485128
0.036942001682544044	33.98460905870445	0.6940695079232034	6.990826070067371	0.0	36.55062458486209	77.56300211918017	44.327415401469544	41.344332341094194	0.6940590315432454	7.028530650368493	0.0	38.813841390204495	131.51412280895892
0.03852143924728579	33.89110339701417	0.6940626383793016	6.988379845252404	0.0	36.523884761671304	77.44189018218623	43.666438894298864	41.37573587995751	0.6940229810331091	7.026033482538066	0.0	38.32018195738536	130.38839522839945
0.03638164273157776	34.42130527264676	0.6940325408811994	6.984961752949456	0.0	36.3933456359122	77.83599601467611	43.193201686437675	41.728189182011334	0.6940049557780409	7.0284122110426255	0.0	38.121805596284084	130.07160720609065
0.038199660266459226	34.02351064334514	0.6940358521002025	6.985946593496964	0.0	36.413594975645246	77.46125063259109	43.22870097822238	42.269865992386684	0.6940478360011287	7.028321436376815	0.0	38.15033391244688	130.67721981232296
0.04076977239446601	33.979635311234816	0.6939906811424595	6.9926563834371835	0.0	36.468851313417254	77.48191263917003	43.41858152222026	41.53446117541608	0.6940362730377456	7.029443584150363	0.0	38.11775358810641	130.1002401292493
0.04194780882553533	33.68323396381579	0.6940184558451417	6.98926769673583	0.0	36.407927354820345	77.12237632844129	43.01870684313031	41.086931352912536	0.6939402031830958	7.027547690415855	0.0	38.19518264900186	129.3283739819405
0.041117867380983913	34.03910559526822	0.6940250288619686	6.990018775105959	0.0	36.34026531265815	77.41050654731781	42.133033817280456	41.41803237871813	0.6940154164776248	7.021971532373185	0.0	37.918410692944406	128.49145162004248
0.04364246491961151	33.616791339827934	0.6940283895021508	6.989934141336665	0.0	36.22894954295293	76.87931743421052	42.29254963040014	41.159998561437675	0.6939919231295923	7.019742149806901	0.0	38.342985417957685	128.8152775318697
0.04412215074546907	33.721298551366395	0.69398425638917	6.9894729181822495	0.0	36.393464740953945	77.14835684463563	41.83758216404037	41.07107604461756	0.6940437295281515	7.0176593034868535	0.0	38.229938971759914	128.15625
0.04275313775066422	33.915192070470646	0.6939724941485323	6.987405136046622	0.0	36.27580378605769	77.22115621837044	41.70252882657578	41.28804997344193	0.6939488267763478	7.020044515896114	0.0	37.78147235470521	127.7920945467422
0.045907923277573065	33.509065030364376	0.6940079785551619	6.991220327524038	0.0	36.22806984596407	76.77426303137652	41.87722977160057	41.201394575513454	0.6939441367519475	7.02081653281582	0.0	38.04491599625974	128.14435419617564
0.043552506790470014	33.818762651821864	0.6939589527454454	6.981551815141068	0.0	35.90215842057819	76.74602416497976	42.007614697680594	41.71882676943166	0.6938883319454896	7.020379949899301	0.0	37.87137904180683	128.61819449362605
0.04397618452064422	34.060681300607285	0.6939643890751518	6.978486219398406	0.0	35.94612794945597	77.02927157135628	42.404519575513454	41.72577544042139	0.6939751298164173	7.025101745432565	0.0	37.77053962685906	128.92594170502832
0.046448060472001916	33.73625537702429	0.693976645527581	6.987436024283591	0.0	36.05898368310349	76.82912291244939	43.6632823565864	41.10421415766643	0.6939141378861986	7.025169826431923	0.0	38.091188598287005	129.88385822415015
0.04728638189524292	33.404612379807695	0.693951885516827	6.98151042490353	0.0	35.89926728159792	76.33267649291498	44.02764667802762	41.457500857604465	0.6939637181441439	7.026434187848575	0.0	38.00163117751859	130.51321264164307
0.05243120540974111	33.086198443825914	0.6939450653941043	6.988408262430415	0.0	36.24447718323001	76.37151442307692	42.57662004249292	42.073404717377834	0.6939344973469591	7.021375013140713	0.0	37.677830163885446	129.34922760269123
0.05260766836313101	33.19225787575911	0.6940061005503543	6.988897284998102	0.0	36.05814006357541	76.2919004617915	42.25102082595609	41.17268349969016	0.6938792112528771	7.020257836360769	0.0	38.00633416972822	128.45030043820822
0.05398532002561005	32.650129681174086	0.693934785788841	6.9903709010074015	0.0	35.99574631911058	75.69023279352227	42.00723292537181	40.378375088526916	0.6939260250448167	7.0167969441616505	0.0	37.68345127700071	127.08585450601983
0.05327967516323816	32.92847846027328	0.6939204042257086	6.980155543277138	0.0	35.76466474648912	75.72657989625506	41.29121481055241	41.2625964113403	0.6939047578373982	7.01590756856686	0.0	37.447928193608355	127.01764728665015
0.054209292948487316	33.019468781629556	0.6939033044977226	6.984931606030175	0.0	35.8698092935539	75.9284191548583	40.956461358002834	40.86964896312854	0.6938624395527178	7.0158165777708925	0.0	37.15049333005046	125.9924309490085
0.05514723279698175	33.0400438069332	0.6939211949645749	6.985313631745003	0.0	35.83671736620698	75.91722229251012	41.48663243626062	40.855582175106235	0.693852562404557	7.016102734098354	0.0	37.471092159282044	126.82940864022663
0.057856139673395195	33.007991602353236	0.6939301896191802	6.987320255171432	0.0	35.81538273737981	75.86855073380566	41.74298839190864	41.09469267329143	0.6938462514039815	7.01524491350644	0.0	37.185633499966805	127.03855900318698
0.0583959533135418	32.82589907009109	0.693876024006832	6.984566877728049	0.0	35.809958762968115	75.67882085020243	42.193905752036116	40.912419219192635	0.6938676266764784	7.015648428508985	0.0	37.298496667791696	127.42046963526913
0.06104042964425647	32.64779937373482	0.693895495951417	6.987996460455149	0.0	35.83224277264676	75.52907863107288	42.12604849061615	41.60238344878718	0.6938120380001771	7.015236484430329	0.0	37.42152919174929	128.16520228399435
0.06261555984435294	32.602767586032385	0.6938892194616649	6.984744793972989	0.0	35.99940842848558	75.64953504554656	42.05247709366147	41.18215933737606	0.693833737467909	7.009740294545636	0.0	37.57130393225478	127.8156759029745
0.06240154142804474	32.735350771761134	0.6938795823317307	6.984248481781377	0.0	35.994270602701164	75.77627229883603	41.21361820555949	41.31002401292493	0.6938146315620574	7.0116770368797585	0.0	37.32201508692236	126.85733888101983
0.06323072070534895	32.916955813512146	0.6939077524038462	6.984483232382338	0.0	35.84589833865764	75.8105658527328	41.20631888500354	40.97457617740793	0.6938503794899743	7.009839282157401	0.0	37.323287661284965	126.51402044971671
0.06288491839822005	33.060522757464575	0.6939067639802632	6.983806779992725	0.0	35.78349668680415	75.8907119812753	41.753283795148725	41.26875456466891	0.6938551127404059	7.00955701617276	0.0	37.60424476169662	127.63584178027621
0.07013920463531123	32.66364578061741	0.6938838325531377	6.988833531676999	0.0	35.85459943145875	75.57721644104251	41.921628784525495	40.910958525141645	0.6937717945650009	7.010640476648261	0.0	37.67049643540855	127.5137216713881
0.06805363859724901	32.63551287322875	0.6938540810032895	6.980430201480263	0.0	35.820954975328945	75.50495397899797	41.22551400938385	41.05339141067635	0.6937694819723242	7.010895294103001	0.0	37.34728243128099	126.63708668997876
0.06894365766270441	32.5804746805415	0.6938426152897267	6.982508856275303	0.0	35.799387078536185	75.43131325910932	40.82313014562677	40.643392849238666	0.6937918082175106	7.007880710677452	0.0	37.19731490267573	125.67172284436968
0.06907289559059297	32.43535946988867	0.6938641135026569	6.980415375126518	0.0	35.73301937705592	75.21786595394737	41.585395272662886	41.00979052319405	0.6937902953064138	7.0082727707816925	0.0	37.5238521240926	127.12731276558074
0.07597763818285243	31.972047381072876	0.6938336206351214	6.987416132258983	0.0	35.66375114657136	74.69919107413968	41.127423424220964	41.33782284658286	0.6937712326265935	7.005522730667936	0.0	37.141052764806126	126.611817789483
0.07572314768185016	32.20579769736842	0.6938323356844636	6.982447944672002	0.0	35.657829006673836	74.92179671685223	40.58302302806303	41.116192955470964	0.6938005831018723	7.0038200572935105	0.0	37.30011505040501	126.00315377124646
0.07646338273639139	32.502308166751014	0.6938515111019737	6.979332680644294	0.0	35.71926447447495	75.27736984438259	40.61666740439094	40.59575568785411	0.6937937533889209	7.000912674425682	0.0	37.03978887023061	125.2531233401204
0.08109905536358174	32.015405174595145	0.6938183989119433	6.983038157103998	0.0	35.6804723083249	74.76001391700404	40.20602563960694	40.835995595786116	0.6937667155063186	7.002857413575602	0.0	37.139422278904036	125.18430196529745
0.07734908594293632	32.25483418205972	0.6938484964100455	6.977471231931617	0.0	35.61798268677252	74.9276379048583	40.12002866058782	40.96421991191572	0.69377015197581	6.999914369231918	0.0	36.98425984585251	125.06842577018413
0.08270411780971265	32.35522994686235	0.6938069331983806	6.9817224417620825	0.0	35.52135785678138	74.94101404352227	40.562186006108355	40.92914665589589	0.693750743487739	7.001301276447415	0.0	37.2940080766975	125.78663630931302
0.08992684862391669	31.652775493421053	0.6938054999841852	6.9869617045167	0.0	35.906849478903084	74.63651553011134	40.707258100212464	40.44035222645184	0.6937244620606852	6.998615643120353	0.0	37.25105609839766	125.39728665014164
0.0857997307410607	32.065163603871454	0.6937812341852226	6.979488233805668	0.0	35.59460745745825	74.72505930541497	40.9364750243449	40.347905923557015	0.6937873127102514	6.999185362213394	0.0	37.44178145195202	125.72534802142351
0.0889319601329232	31.835223462803643	0.6937894875221406	6.9809551779557815	0.0	35.69526357303264	74.60037243800608	40.41571131373938	40.8796863934136	0.6937345769520185	6.997979788199363	0.0	37.29969835146291	125.59307498229462
0.08713133190324915	32.30510619622976	0.6937787631262652	6.978143854179845	0.0	35.49555061124114	74.8659333881579	41.17524870529391	40.76244771379249	0.6937261262628918	6.998092824271313	0.0	37.11373564204143	126.04952527443342
0.0963314457943565	32.01730136639676	0.6938009038145243	6.983387194181743	0.0	35.64711844872849	74.74413667130567	41.09525910720609	40.23102619290014	0.6937567951321264	6.997036596195556	0.0	37.19952461739775	125.52284547627478
0.09718356113202176	31.638697574013158	0.6938038690852733	6.9828210745745825	0.0	35.64693904984818	74.36564239625505	40.680686194228045	40.98046529191749	0.6937134394226939	6.9951873865748935	0.0	37.161726911074716	125.8180688960694
0.09272038695300638	32.06987877973178	0.6937888944679909	6.977924547697368	0.0	35.54260352748609	74.68312246963563	41.10098292537181	40.74634204032401	0.6937605125708215	6.997867400517882	0.0	36.88051218351629	125.72569936260624
0.10293939258405554	31.452233441928136	0.6937649251961032	6.981153727543016	0.0	35.480540410709764	74.01686566928137	40.86459532135269	41.5093734784437	0.6937615499955736	6.9962252435873316	0.0	36.91808252091448	126.28827682365439
0.10255551203059764	31.844890245445345	0.6937487150493421	6.981941006926872	0.0	35.481233295641445	74.41062120445343	40.651414217422094	40.739592554886684	0.6937167678271069	6.994164658673424	0.0	37.19811112617298	125.58328722556658
0.09900353775333297	31.905949914600203	0.6937763414884869	6.9759231134947495	0.0	35.24450288224317	74.22538271761134	40.566736842687675	41.023023221715654	0.6937457941071508	6.993626278453103	0.0	37.00284531028683	125.58623627832861
0.09842973624163794	32.2093785583249	0.6937650240384615	6.974582316904415	0.0	35.16968168806933	74.45207015435223	41.06702732161827	40.82298698101098	0.6937283091774743	6.99432437885922	0.0	37.06249896257525	125.94683405630312
0.10888345540776427	31.682266890182188	0.6937540031155112	6.979721995983047	0.0	35.444202006104504	74.21507622722672	41.38162568608357	41.086027410145185	0.6937070851960871	6.9958764095144295	0.0	37.13590367995308	126.59943785410765
0.10624262543342373	32.06372090080972	0.6937447613550102	6.978471145938765	0.0	35.40113293111083	74.54956667510122	40.759031128275495	41.284929399787536	0.6936750547068653	6.993658049586137	0.0	36.93038292039218	125.96800858711048
0.1121880318954406	31.45616974000506	0.6937379412322875	6.982574462890625	0.0	35.355622449867155	73.90655522520242	40.10543970210694	41.49835395272663	0.6936766972960561	6.988213730939049	0.0	36.89196362373849	125.48396556303116
0.11478933264852052	32.01243199645749	0.6937286500506072	6.979467353357477	0.0	35.33935448032641	74.44604472419029	39.720653328611895	41.34505369710517	0.6937162058886995	6.986604425792316	0.0	36.72795195755135	124.78026513810198
0.1192206147228658	31.563935586411944	0.6937492092611336	6.977566491254428	0.0	35.506349633097166	74.1670720521255	39.26412972512394	40.477301146423514	0.6937382079386508	6.984577124922539	0.0	36.936454448753985	123.66246624911473
0.12319943045797618	31.481454801366397	0.693710759583755	6.979675416521698	0.0	35.41638480120825	74.00071640941296	38.75153262216714	41.41846948034703	0.6937042538910344	6.982024195511686	0.0	36.99464792570379	124.14667249468839
0.12721742483285758	31.69547064777328	0.6937029016162702	6.9771700098446985	0.0	35.449245437436744	74.24910172064777	37.947820301434135	41.373313838969544	0.6937096355319361	6.979176896827417	0.0	36.51560234955958	122.81590828611898
0.12189352522012194	32.021791181680165	0.6937147132780871	6.9726126358094005	0.0	35.10471705386513	74.22101230389676	37.664548014783996	41.028626006993626	0.6936450126150849	6.977355135736655	0.0	36.688372474216536	122.35889916784703
0.12578915738866397	31.932951670040485	0.693712736430921	6.97421585886102	0.0	35.17613362300734	74.20908875253036	38.32451614509561	40.567608279479465	0.6936685275761332	6.980237231376151	0.0	36.87180040916032	122.74416828966005
0.13255020944695722	31.86727052758097	0.6937056197811234	6.978758653648469	0.0	35.516702381705464	74.49528166118421	38.520953213526916	40.5540041828966	0.6936842618515404	6.98047713585008	0.0	37.04370774223176	123.09914460871104
0.13333041696895956	31.540991507464575	0.6937213357160931	6.975761382685982	0.0	35.45663242108426	74.10671495445344	39.24925858711048	40.73121292935552	0.693670429521512	6.98217418984043	0.0	37.371942882159615	124.33459299752124
0.13965905378704613	31.393482334893726	0.6937379906534666	6.975755452144484	0.0	35.475994156439775	73.98489214321863	39.45593849592776	41.02684509450248	0.693645401649367	6.980366909470167	0.0	36.737480703899614	124.2006296476629
0.13484529657402503	31.94846319901316	0.6936950436487854	6.9731997594176995	0.0	35.14519102274165	74.20169850708503	40.18224924752125	41.37226949805241	0.69365631622228	6.983312331245574	0.0	36.691481290390406	125.22931790014164
0.14953796757377594	31.03158527327935	0.6936980089195344	6.979232849862411	0.0	35.38605205829327	73.5464068825911	40.292578678293204	40.900472235747166	0.6937023303326398	6.98294858419186	0.0	36.838188711712114	125.01418643767705
0.1420904151823839	31.392339321862348	0.6936904969003036	6.973528039600202	0.0	35.101824432249494	73.60978143977732	40.96852038332153	40.988150534481235	0.6936790098887328	6.982725321739997	0.0	37.18720260490439	126.12659901735128
0.153119884907958	31.531571039979756	0.6937059163081983	6.976616369085273	0.0	35.26126951148153	73.92257717611336	40.51386137792139	40.35283576597911	0.6936324986790124	6.981938607969635	0.0	37.0042363239753	124.85287380488668
0.15440848964428613	31.61854440789474	0.693671815694585	6.975919530459261	0.0	35.05397929450278	73.80284982287449	40.61719856586402	40.049606193564095	0.6936334712647176	6.979807564624646	0.0	37.197582904070025	124.84419816749292
0.15290442401098336	31.20952721723178	0.693675126913588	6.968607790556996	0.0	35.169679711222166	73.50071957236842	40.33840380444405	40.93302869931834	0.6936519287800992	6.978129962348397	0.0	36.99432718855126	125.2438944095255
0.1620366393795863	31.109535124620447	0.6936673677884615	6.974346207221028	0.0	35.29618606876265	73.5421028909413	39.967911760800284	40.41032154634384	0.6936472171426833	6.9774314296819675	0.0	36.977091240815334	124.33275329762748
0.169172334864072	30.818170783780364	0.6936555067054656	6.977191878716472	0.0	35.360705912354504	73.32524038461538	39.41704751682011	40.38335749380312	0.6936526203966006	6.975894960398039	0.0	36.65500889418821	123.43130864907933
0.1818678388711412	30.641412971280364	0.6936507622722672	6.978282357034413	0.0	35.301779063607036	73.103344034666	38.32658546166785	40.83477420104462	0.6936179098934357	6.974418143037358	0.0	36.36822838283463	122.5040030763102
0.16612287204757875	31.331947431680163	0.6936537275430162	6.969946486747217	0.0	34.93003394246584	73.3980516194332	38.39505964500708	40.38367702062677	0.6935957349393591	6.971745477519697	0.0	36.464146946374825	122.21462243271955
0.1766337807844525	31.045045625632593	0.6936504163240131	6.97458725902233	0.0	35.08541956604251	73.28168648785424	38.57858838305595	40.883230236366856	0.6936156621398061	6.974048128209101	0.0	36.417989325590916	122.85385036738668
0.17205312319612695	30.869948364752023	0.6936639083059211	6.971345353223052	0.0	34.96440340729377	72.97775177125506	39.36806170325779	40.47462389894653	0.6936458339096804	6.9767689907517045	0.0	36.65723071219901	123.47668699097025
0.1785014565657025	30.91048915106275	0.6936368254997469	6.9726330220458	0.0	35.18441414157389	73.24603839827935	40.32544982737252	40.58094679532578	0.6935856200480258	6.977994664870308	0.0	36.48757545536031	124.37197071972379
0.19213754445435063	31.042280016447368	0.6936271883698127	6.972951912204263	0.0	35.126750992377275	73.33412196356275	40.90486538376416	40.21133310463881	0.6935742083757525	6.976385791983888	0.0	36.95989073842511	125.05247156072946
0.19857662988577776	30.83084593243927	0.6936436456224696	6.974907508263221	0.0	35.203655289252275	73.20798646255061	39.2652819582153	41.52127481520007	0.6936161808521822	6.974112318865639	0.0	36.441174904280274	124.20184689270538
0.19195100112482605	30.934679829832994	0.693643447937753	6.972481175472862	0.0	35.028557039948126	73.12766874367409	40.06680185463881	40.58706483489731	0.6935736680503607	6.972345670964833	0.0	36.56644048501682	124.19265115970255
0.19955570051061963	30.984208549468622	0.693624272520243	6.972726057415549	0.0	35.087981065757845	73.24447273532388	40.553200524521955	40.35232535300106	0.6935865061816683	6.9743498459078435	0.0	36.53294722689448	124.41282035676346
0.20816764059337045	30.654184985450406	0.6936133010184716	6.97311957355453	0.0	35.15368948870825	72.9891637145749	40.722950878629604	40.709958171033996	0.6936006194809003	6.974994346035101	0.0	36.78352334344016	125.19142561526203
0.2167142829431696	30.70610687626518	0.6936123620160678	6.975302507037576	0.0	35.068420163050355	72.96654383856276	40.67135213792493	40.310992276026916	0.6936382261281648	6.972795870081224	0.0	36.681354295768415	124.63649466625354
0.20534166652664	30.871073586158907	0.6936403838246458	6.967954936780427	0.0	34.74101177014803	72.78538002909919	41.49177391333215	40.48325458126771	0.6936080759713062	6.972426719773592	0.0	36.841418560773725	125.78887161384561
0.22944402964974223	30.50841701986336	0.6936109782230516	6.972739154028024	0.0	34.849005942402584	72.55960668648785	41.316544573300284	40.62847398968661	0.6935855335959632	6.972981525885823	0.0	36.63163052739908	125.54963593307366
0.2223015603748893	30.94780095521255	0.6936062337898532	6.970826801500823	0.0	34.92944681885754	73.07037575910931	40.87332490483357	41.01109767838173	0.6935841287499447	6.9735199061061435	0.0	36.449904833569406	125.30784957064448
0.22160243910816516	30.99137027138158	0.6936286215840081	6.9656081720884995	0.0	34.86113686503669	73.03971881325911	40.340170192988666	40.99494151690864	0.6935912178190842	6.971054293278594	0.0	36.478848984153686	124.78502069316572
0.2335104722243089	30.4606457173583	0.6936012422507591	6.968593211309147	0.0	35.01777432708123	72.68052331098178	40.87858948964235	40.88086905763102	0.6935407082014651	6.970794937090563	0.0	36.44234892329143	125.1726053470255
0.2481060383290897	30.348627277327935	0.6935955093939777	6.970633811796242	0.0	35.05237310618042	72.619738423583	41.014270814890224	40.986817789483005	0.69355410827118	6.971692741761464	0.0	36.75420399090386	125.72698853576487
0.23580564429402834	30.588528751265184	0.6936184408211032	6.968738756681743	0.0	34.745588171337296	72.53866159539474	41.20422605347026	40.57392204652089	0.6935279132961889	6.974162028801677	0.0	36.366891833945644	125.11919595432012
0.2569097727416498	30.340019689397774	0.6936026260437753	6.97353051065916	0.0	34.91076165944458	72.48122232413968	41.7173363358711	40.596858124557365	0.6935271784536562	6.974922158562766	0.0	36.62317810923114	125.91228919529037
0.265092221155823	30.108859042889677	0.6935766305035425	6.973899686867409	0.0	34.90806178042763	72.25590919154858	41.92394708303824	40.13171352137925	0.6935410107836845	6.97229812233036	0.0	36.42097105723265	125.44893380400141
0.27729159830070216	30.407541671938258	0.6935840931015941	6.973334555683831	0.0	34.96819351752277	72.62635848937246	41.554468949185555	40.176044064270535	0.6935582147441572	6.969151915639386	0.0	36.31997948665457	125.01964744157223
0.2848036669526506	30.26852503479251	0.6935783602448128	6.974205727519294	0.0	35.025968852796055	72.55350297317814	40.90812843041785	40.34636776845786	0.6935897697470343	6.965297450424929	0.0	36.66289505134561	124.88268247609773
0.2682413325136007	30.570320407388664	0.693573171021002	6.967435767293459	0.0	34.8589796305668	72.66497659412956	39.86798424220963	40.98644085848973	0.693540189489089	6.965530438733844	0.0	36.360151166618714	124.18010800283287
0.28229705563440977	30.479496536563765	0.6935767293459008	6.969741883065536	0.0	34.73846015466852	72.46999778593117	40.09470719723796	40.575866180506374	0.6935269623234994	6.965886405101917	0.0	36.637866314679975	124.27433383498584
0.27483398808158843	30.413136149418015	0.6935651647899798	6.965526874248798	0.0	34.753610711348685	72.40710716093118	40.4878897950602	40.29919606497875	0.6935209971311748	6.96638674641466	0.0	36.28672656526646	124.04019951752832
0.2915790357087788	30.018600154984817	0.6935534025493421	6.970527556261071	0.0	34.601276845584515	71.88198222419028	41.02698272618626	40.338268939226275	0.6935514714832685	6.964486746207175	0.0	36.29051316561172	124.62024997786827
0.31589232533566863	30.0347596944585	0.6935712930161944	6.974721684629618	0.0	34.76435734675481	72.0897330465587	40.29595791651912	40.58985965717953	0.6935125248290324	6.961765235274101	0.0	35.814476985769296	123.66206511154391
0.3151266986059274	30.47759599569838	0.6935578504554656	6.968771745318826	0.0	34.541974890087296	72.30346818066802	39.443793710162886	40.42950353001062	0.693545160482693	6.960085687826443	0.0	35.69880931303116	122.53219059844193
0.28936044793379934	30.965520227100203	0.6935547369211792	6.9616995745824894	0.0	34.590260864752025	72.8068406819332	39.56057453966006	40.60888256905099	0.693525492638434	6.958513989326974	0.0	35.86090865959189	122.98887327372522
0.30548752387042954	30.58124130187247	0.6935344248165486	6.9662447168759485	0.0	34.611818383097166	72.46479077049595	39.87611211933428	40.14504373782755	0.6935204351927674	6.958989907932011	0.0	35.87592711192015	122.85607737252124
0.291230001719857	30.963584893724697	0.6935233050512398	6.959077163263854	0.0	34.471721695502275	72.68561646002024	39.98816229196176	40.53161171543024	0.693511573856343	6.960800214124469	0.0	36.08289594353089	123.56346826310198
0.3110884137481813	30.02588641826923	0.6935462858995445	6.961682524275683	0.0	34.60503977416498	71.90369749493927	39.91753718130312	40.8949711180949	0.6935301610498186	6.960242814450359	0.0	36.00637117121105	123.77911982117564
0.31782575599577745	30.310414030870444	0.6935410966757338	6.963965041434717	0.0	34.46697528545673	72.0591820597166	40.23919695024787	40.120719585472735	0.693487388891809	6.959707027791917	0.0	36.00078118083835	123.32040655984419
0.3284478994516226	30.20946277201417	0.6935400588309717	6.963549162212171	0.0	34.47388238945471	71.97534159919029	40.10647851009207	40.472386519564445	0.6934888801898902	6.96072175887759	0.0	35.74282292266068	123.28241191572238
0.34279009861502086	30.289810934337044	0.6935510303327429	6.964542898571926	0.0	34.53471590729377	72.13186203188259	39.99949650318697	40.79305727691218	0.693484644038819	6.9600794200518985	0.0	35.69375791900894	123.4463914217422
0.35334971192394676	30.19886370824899	0.6935464835842612	6.966454139122596	0.0	34.647101645527584	72.16576970521255	40.613503950513454	40.376774687942635	0.6935184035692944	6.958879249291785	0.0	36.020570057985125	123.96973486189802
0.3552997233896603	30.654661405617407	0.6935214270464322	6.962911876107034	0.0	34.59748525272014	72.57035915359312	41.045096162358355	40.955339556037536	0.6935004215402576	6.960946318110393	0.0	36.27034476390979	125.23172749203258
0.3760379065386197	30.021199709008098	0.6935447538429909	6.96784670439809	0.0	34.59614643297697	71.96123086411943	41.468527299486546	40.792710777044974	0.693494845382215	6.9601336687212285	0.0	35.94150791762571	125.16287845254958
0.3794312758966979	30.290913224316803	0.6935274070091093	6.964529060641763	0.0	34.497419720236586	72.1322921938259	42.30558383498584	40.49350987075071	0.693509282876682	6.962425296772641	0.0	36.40203286838261	126.16355070378896
0.387590799061393	30.302928106022268	0.6935248371077936	6.964218819189651	0.0	34.64209280902075	72.29682913714575	42.657156017616856	39.94806098397663	0.693504311883078	6.962068249753784	0.0	36.129957852890406	125.69724349327196
0.39278852949258286	30.066834435096155	0.6935119876012146	6.964953835676556	0.0	34.49226113755693	71.91683799342105	42.6558101319051	40.349609375	0.693509736750011	6.960019119738182	0.0	36.198690700801166	126.16413442811614
0.4110976616863297	30.269960621204454	0.6935183135121458	6.965390842453188	0.0	34.49148473083249	72.13793648785425	41.85835970697592	40.68713620972026	0.6934816182166254	6.960856624095365	0.0	35.86830463355391	125.3746569582153
0.41440465517854885	30.17424721659919	0.6935327444964575	6.966267079959514	0.0	34.416229124493924	71.97114910172064	41.81659160322238	39.92166682343307	0.6934686287942081	6.960708358807874	0.0	35.88931334930506	124.58828622963881
0.42237389444822243	30.12600384299089	0.6934977543016194	6.964865742424721	0.0	34.411368551524546	71.92461253795547	41.59601435242564	40.29397021069405	0.6934832175797849	6.960081797483623	0.0	35.60599610758233	124.45606575336403
0.4309697139600993	30.22309748228745	0.6934976554592611	6.9598533228824015	0.0	34.417439449171304	72.0313607034413	42.42739548291431	40.86495288708392	0.6934752207639873	6.961021099144609	0.0	36.286334072901916	126.53970432011332
0.4573567625964701	29.736762636007086	0.6935096648057946	6.969945374770686	0.0	34.41059906376518	71.57466393598177	42.96952184401558	40.820955703346314	0.6934860704978533	6.960760878435951	0.0	35.9634157348287	126.71466116324362
0.45909324985766703	29.812664869053645	0.6935051674784919	6.9652549342105265	0.0	34.405143459798836	71.64215745192308	43.45995263810198	40.570775191439445	0.6934632687663221	6.959033998483976	0.0	36.0583980225301	127.04815310729462
0.43721091699021064	30.568409191548582	0.6934991875158147	6.958823632614815	0.0	34.12106014359818	72.08550496584009	42.62476900008853	40.94411254537004	0.6934508196692967	6.960248433834432	0.0	35.9146974039483	126.44382690775495
0.4898599972126455	30.03351586222166	0.6934897974917763	6.966783284175734	0.0	34.25153897551873	71.74169724190283	42.8775409990262	40.34348165279745	0.6934586219679533	6.960459809127678	0.0	36.01425732836845	126.19573853576487
0.4917788671578473	29.595890134741904	0.6934709186013411	6.965992668862285	0.0	34.459870496742155	71.51353428643725	42.839793953611895	40.280182835738316	0.6934653652288421	6.959422168245396	0.0	36.05155793533109	126.13095343484419
0.5131709728163746	29.53056640625	0.6934925156566295	6.968291618563385	0.0	34.316233770084764	71.32826337930162	41.893172915191215	40.51586084122698	0.6934799324014032	6.958268465468971	0.0	35.85222541441661	125.21953014341359
0.5098407204817181	29.601601641573886	0.6934837186867409	6.9652346715270745	0.0	34.21998651790233	71.29666308198381	41.658358047096314	40.62071336092422	0.6934478802991656	6.956973845830382	0.0	35.37397173916652	124.61002511951133
0.519538199853318	29.58330829326923	0.6934890067529099	6.962936957355453	0.0	34.08469208628542	71.15047602479757	41.947818918201136	40.293790390403686	0.6934561580841669	6.955695435953546	0.0	35.71673255466537	124.91402930240793
0.5447913907317498	29.408549863992913	0.693477491618168	6.9661196812926995	0.0	34.11665325705339	71.03611462550607	41.37630577195468	40.71878942214058	0.6934365334659393	6.954935090062301	0.0	35.74437473718573	124.79440177939094
0.5306035709767206	29.686483109817814	0.6934759101404352	6.962677372611969	0.0	34.17830074171306	71.35806395495952	41.46323781648371	40.437362368316215	0.6934472967477425	6.954315012642749	0.0	35.47913635081002	124.33405077018413
0.5626354634520496	29.47153023785425	0.6934800615194838	6.9667997167178015	0.0	34.21161407594256	71.21257907388664	41.66249529700779	40.18100157135269	0.6934599619749248	6.955730232908773	0.0	35.581372831090654	124.38059656072946
0.5746871639359817	29.48719675164474	0.6934740321356275	6.963961829058072	0.0	34.19666169819079	71.22250600961539	42.142911484153686	40.427551788243626	0.6934456973845831	6.954072082346627	0.0	35.64553150036517	125.1700712641643
0.598847362193984	29.487353713309716	0.6934761078251518	6.967897731765562	0.0	34.22559928121837	71.27970015182186	42.20654296875	40.04814895759561	0.6934592703584234	6.955402795721383	0.0	35.65363119411739	124.86372665102691
0.565771453486763	29.67832070786943	0.6934792707806174	6.9574871603776565	0.0	34.00044083691802	71.20201954706478	42.39757989553824	40.942781875221314	0.6934445302817369	6.9544714908761955	0.0	35.75917705935729	126.0540069493626
0.5965880482785615	29.405592105263157	0.6934806545736336	6.960536694237095	0.0	34.19131877451291	71.1540335589575	42.79115256506728	39.774324843971314	0.693453737426412	6.9556033645067945	0.0	35.88959086042626	125.41067081267705
0.6171553885888474	29.234735576923075	0.6934716104978492	6.962162403925228	0.0	34.26889717627151	71.08295167004049	42.385756019830026	40.637801821441215	0.6934261376054024	6.953956452712797	0.0	35.41359444853266	125.391111898017
0.627824939310792	29.337812341852228	0.6934577231465081	6.962440274504997	0.0	34.12166851831351	71.04974538208502	42.75477077062677	40.55866152841714	0.6934218582282998	6.953393649784769	0.0	35.83294660443963	126.09976983002832
0.686475832549184	29.209983473557692	0.6934462574329453	6.96867735086665	0.0	34.205393926334764	71.07052995318826	42.77697304355524	39.96971342178647	0.6934377870208481	6.952850082440687	0.0	35.70287515353886	125.40241844458215
0.6683602398706351	29.526411073507084	0.6934558451417004	6.963375940979251	0.0	34.19888021492282	71.35702808704454	43.04444880931303	40.03630433339235	0.6934221824235349	6.954742301962531	0.0	35.75028287114908	125.78577593838527
0.6981801392095774	28.857445992535425	0.6934500134425607	6.966664426239879	0.0	34.22462914347166	70.74692007211539	42.54659005400141	40.2791495606852	0.6933998129523172	6.952985379918776	0.0	35.59153267749646	125.37025827726629
0.6795186278308452	29.099552046432187	0.6934504582331731	6.96275521096913	0.0	34.03042960842611	70.77225692687247	42.1751961424398	40.38721533064802	0.6934426067233423	6.951615979245972	0.0	35.46760191660765	124.98162513279037
0.7029090170918206	29.16528498228745	0.6934524845015182	6.96195359944332	0.0	34.13944383381832	70.96958897393725	42.395509195733005	40.48638276270361	0.6934150285153483	6.951626137363337	0.0	35.415637310773725	125.24915346140227
0.7076307041924975	28.88102345331478	0.6934406234185223	6.964499778593117	0.0	34.04532070391574	70.59847624620446	43.11029623317989	39.62077145671034	0.693429422783784	6.9533942981752395	0.0	35.786323007037886	125.47078611898017
0.7257369439128922	29.26843251834514	0.6934491732825152	6.9628164932312755	0.0	34.06705959798836	71.02404795040486	42.63277930240793	40.41822741457153	0.693417341108025	6.954181876466227	0.0	35.27246577881551	125.27764252832861
0.7568811084577429	29.009403861968625	0.6934383006231022	6.965913965634489	0.0	33.95630179339575	70.68850107540486	42.49188457197238	39.69789015470078	0.6934183785327771	6.9548276733744245	0.0	35.31414950535588	124.45875475832153
0.7246521737411438	28.952544202302633	0.6934384488866396	6.960775645638284	0.0	33.84116675496584	70.47913872722673	42.30304560242564	39.94160543555241	0.6934074855728798	6.952900656897353	0.0	35.40419192219591	124.60174508675638
0.8055288461538461	28.836299658400808	0.6934165553042763	6.9658652857730265	0.0	33.935851803675355	70.54354440789474	42.29242375619688	40.51912319626416	0.693409365905243	6.953141858152222	0.0	35.28000180511907	125.04469225832153
0.779623672547128	29.203873434337044	0.6934237707964321	6.962353169676746	0.0	33.98544002641068	70.93128953694332	42.5259273194051	40.014422970520535	0.693437333147519	6.953454598488956	0.0	35.55254798435287	125.04634937145893
0.8102470243508034	28.67218773722166	0.6934232271634615	6.963375323214511	0.0	34.08707616396761	70.53288682945345	43.06143491058782	40.37753684932719	0.6934144449639252	6.9534474661937855	0.0	35.62332110094281	126.01574119157223
0.7997817066516953	29.20570834387652	0.6934244132717612	6.959944628510881	0.0	33.9600251850329	70.92546021002025	43.68377495352337	39.621887725743626	0.6933975651986876	6.952744178663908	0.0	35.727423216736014	125.98583016111898
0.8203776371141195	28.926393281882593	0.693417444885501	6.960943183435602	0.0	33.94111268819585	70.648828125	43.31043898282578	40.47468614443166	0.6934082204154125	6.953580818500464	0.0	35.615575860647574	126.35428193608357
0.8442015118927125	28.760036848431174	0.6934255005377025	6.960495303999557	0.0	33.726248181300605	70.29098557692308	42.942360680771955	41.06932279678647	0.6934158281969282	6.952826740383764	0.0	35.18437890763323	126.14889120042493
0.9175924324313639	28.53863985007591	0.6934217939492662	6.966505537148912	0.0	33.9498874185539	70.37262620192308	42.27364498495042	40.13071551876771	0.6934082852544595	6.950757510263589	0.0	35.131414051434135	124.48653284348443
0.9145233895614562	28.759044471153846	0.6934315299215587	6.964269970110071	0.0	33.843138165802124	70.4809748228745	41.51248367785057	40.407249385844544	0.6933826306048602	6.9491127597711575	0.0	34.991470639496285	123.86031559844193
0.8788246062120445	29.13359888980263	0.6934151220900809	6.958650782040739	0.0	33.95040386987601	70.92147963056681	41.74467316970609	40.02153762947061	0.6933781134845852	6.949750127603244	0.0	35.19872389839324	123.91468495485128
0.8965305343813259	28.789122596153845	0.6933963914631832	6.958809918237601	0.0	33.875144309843115	70.51960795167004	41.743875044263454	39.88274057188385	0.6933958577704498	6.950855201094414	0.0	35.35400909337376	123.93147463703966
0.9189121755993801	28.739260975455466	0.6934022725835021	6.960105247343117	0.0	33.88795427947875	70.50623260374493	42.13045132126416	40.152118283020535	0.6933810312417006	6.951635863220388	0.0	35.550785226794886	124.78498472910765
0.9335171842382022	28.854489024544534	0.6934086479156123	6.959525660464638	0.0	33.74792776995825	70.49546036816801	42.81496492121105	40.41178915655984	0.6933956848663244	6.953087393352735	0.0	35.07283067568166	125.25267240616148
1.0763209539869054	28.70665050923583	0.693402569110577	6.967983353958439	0.0	33.94139191785805	70.69234248481781	42.37676777177762	40.36881141554532	0.6933800586559955	6.950863414040368	0.0	35.32330823687589	125.01975256728045
1.0247380306846217	28.537892206477732	0.6933993567339322	6.962463131800354	0.0	33.93579991143725	70.46089321862348	41.16678746901558	39.9286141111898	0.6933927454961933	6.948511701805396	0.0	35.21278100378453	123.2566920812677
1.0139447046194965	29.268490637651823	0.6933862601214575	6.961921846335716	0.0	33.704241424436994	70.94860039220647	39.88030331533286	39.87059855258499	0.6933780054195069	6.946677405165545	0.0	34.89181561780719	121.58939004957507
0.9728511794858616	29.190687073001012	0.6933876439144737	6.955371316145306	0.0	33.56858918348305	70.68749920926113	40.16460749380312	40.549557780408996	0.6933889848314669	6.947702510498739	0.0	35.10541878070777	122.7672876460694
1.1070964365352987	28.166148073760123	0.69340064168459	6.966320578385944	0.0	33.931476546685225	70.17103839827935	40.243389529479465	40.06273722445999	0.6933924645269897	6.948584969928515	0.0	34.86004621381463	122.11475300991502
1.0660296606148785	28.71146531819332	0.693400295736336	6.959265457956414	0.0	33.83095732777708	70.56771729504048	40.61779197282224	40.280343290766645	0.6933846622283331	6.9459892467466355	0.0	35.01485246436792	122.85897662889518
1.07464511886782	28.40115606022267	0.6933820099000506	6.957995951417004	0.0	33.72857542462677	70.16237031882591	40.94172577682365	40.20511754714058	0.6933714782887748	6.946035282470011	0.0	34.718946073278154	122.81182774876062
1.1639977953211982	28.12730698064271	0.6934046448001012	6.964530172618295	0.0	33.6687594888664	69.92459514170041	40.669679809224505	40.20842416563385	0.6933945177634783	6.946785470243892	0.0	35.04120564663376	122.86609751239376
1.0784146451757022	28.84421732667004	0.6933833936930668	6.95750729950816	0.0	33.39365402407009	70.2737949139676	41.031631772308785	39.73223513854462	0.693367998593252	6.947763891463239	0.0	34.753813919197064	122.46544130665723
1.170829964456288	28.576421353112348	0.6933849751707996	6.9617261384662825	0.0	33.55942452002151	70.26840049342105	41.75928149344901	40.40178284901735	0.6933778325153815	6.949885641211491	0.0	34.97243475981542	124.08338128541077
1.182544291260754	28.517582474063765	0.6933773148880313	6.959869755424469	0.0	33.75744233536817	70.41744053643724	41.77870761774079	40.26872344192635	0.693373164103997	6.947486164211889	0.0	34.990291433361364	123.98521047273371
1.181432339440473	28.594094762145748	0.6933717797159666	6.9583187952698005	0.0	33.58394632069206	70.31779320597165	41.80474006285411	40.44982944737075	0.6933743312068431	6.947417002561748	0.0	34.76997959039704	123.97196186703258
1.2285205424073253	28.585840239119435	0.6933885334956984	6.959970080418143	0.0	33.493014810538966	70.26734643851215	40.73986366855524	40.29171208281693	0.69336211985299	6.94759984867431	0.0	34.71596088355391	122.69514097910765
1.1613590873687374	28.98094714701417	0.69337390482667	6.9546629870951415	0.0	33.36875069189651	70.46572067940284	41.276945378895185	40.14934628408286	0.6933559817565399	6.949932973715806	0.0	34.716378447016645	123.09259915014164
1.2551933751897772	28.43270140118927	0.6933878910203695	6.958348200871394	0.0	33.515998624114374	70.16224063765182	41.49846322813385	39.88763859994688	0.6933501246292936	6.949341857737252	0.0	34.953876960041164	123.28932254780453
1.2740758486604884	28.293001170293522	0.6933816639517966	6.959209488471028	0.0	33.738777932850454	70.26506515688259	42.24726119865439	40.73696026248229	0.6933510756019831	6.95066198073433	0.0	34.83913864697681	124.77401845786119
1.3473879547736904	28.659726878795546	0.6933650090144231	6.959588054703315	0.0	33.547819932945345	70.51452350075911	41.45708381285411	41.11746552983357	0.6933523291568918	6.948779054809225	0.0	34.8656483074761	124.38897618626062
1.3785585967152707	28.44044471153846	0.6933678754428138	6.961190289331351	0.0	33.4877578797128	70.2679497722672	41.239055860481585	40.758968191173864	0.6933470988070999	6.947657555426146	0.0	34.798978205780806	123.74466072060906
1.3662860824028973	28.465940900177124	0.6933835913777834	6.960029509386071	0.0	33.68672062800481	70.47897741649797	40.90150412756728	40.55028259450248	0.6933670476205626	6.947148568907135	0.0	34.70001134251062	123.09894818962465
1.3653482908179402	28.36826330022773	0.6933619449013158	6.95715270254776	0.0	33.62759955402328	70.31836728238866	41.14396274123584	40.43934108312677	0.6933559601435243	6.949457919631396	0.0	34.8268797444892	123.35964058073654
1.4385188917399419	28.44465737284919	0.6933655032262146	6.960579320004112	0.0	33.461901707205215	70.3056569458502	40.18730773061261	40.788000177053824	0.6933411984538221	6.947230049976208	0.0	34.542346986765224	122.46488248052408
1.4271381084735577	28.226920309337043	0.6933569039410425	6.959267681909476	0.0	33.35578059764043	69.96910899544534	39.656135191660766	40.56518208879249	0.6933457588001284	6.9461850606686	0.0	34.434245598552586	121.60175061968839
1.36466704457395	29.002925338436235	0.693362340270749	6.952777445557629	0.0	33.051067398627275	70.37143772140688	39.778674420148725	40.33325541120751	0.6933567814381197	6.947337682794242	0.0	34.197934072348616	121.25719834454674
1.4359309022725835	28.445355595268218	0.6933600174753289	6.957698435918522	0.0	33.16931102922571	70.00829326923076	40.19728084056303	40.120164217422094	0.6933480497797893	6.9482642327759825	0.0	34.72102524538553	121.98673202903683
1.5847436819964575	28.16129214638158	0.6933627850613613	6.962367748924595	0.0	33.54857854804529	70.25698222419028	40.15404789305949	41.07101656559844	0.6933691224700669	6.947303318099327	0.0	34.53038375033198	122.70275429355524
1.5270076118500127	28.381837518977733	0.6933651572779606	6.957664953069648	0.0	33.40432702191928	70.27083596912955	39.82491036650141	41.198059600743626	0.6933446349233136	6.946690372974947	0.0	34.355552608500794	122.32520914483003
1.5200357166861715	28.352066596027328	0.6933529996678897	6.954596268503289	0.0	33.4202302631579	70.24693035172065	40.58214744157224	40.23236170436438	0.6933548794927408	6.9479543021312855	0.0	34.81341397120662	122.57587309667139
1.6080209832442434	28.06238850581984	0.6933491942370952	6.958274439761513	0.0	33.30939239625506	69.93807407641701	40.736614454231585	40.00542642307011	0.693342841043013	6.946644553381728	0.0	34.303499821562944	121.99218473353399
1.621155131104504	28.110215160045545	0.6933446969097925	6.958431969770053	0.0	33.238332648026315	69.92813448886639	40.41130986632436	39.437217820467424	0.6933396855427253	6.947029697320954	0.0	34.18573309274301	120.98129039040369
1.6345366813875886	28.19000229314271	0.6933467725993168	6.958348200871394	0.0	33.335998782262145	70.11888442560729	39.91664361278329	40.37974587243272	0.6933157599343794	6.946385197193697	0.0	34.188755456854196	121.43152996635978
1.6445101471565031	28.396988471027328	0.693352110086665	6.9561118925148655	0.0	33.21644351356908	70.21405459261133	39.86253845387748	40.12028594192635	0.693320882219093	6.944896492674398	0.0	34.42885963504781	121.35657810286827
1.6718408746757971	28.256404984817813	0.6933483046558705	6.956757580220458	0.0	33.10138112427252	69.98638426745951	39.88783086933428	40.25674326088881	0.6933430571731697	6.944330015533707	0.0	34.74920083713261	121.83811194228045
1.7434103282357034	28.35273160741397	0.6933434119591346	6.95628313690062	0.0	33.28253643329327	70.3349609375	38.99862644962819	40.35500536694405	0.6933296354904391	6.944787779205582	0.0	34.338974560961844	120.63739376770538
1.7851122157293775	27.872668111082994	0.693346525493421	6.959474633097166	0.0	33.2040027201417	69.82125664220648	39.278323078966004	40.64353808870396	0.6933284251615616	6.944454074243648	0.0	34.42045130743183	121.28676080028329
1.7565474166561235	28.49269436361336	0.6933477610228997	6.954666817236526	0.0	32.91410747327303	70.11801540359312	38.44501648813739	40.3018062256551	0.6933353629395914	6.943431562472336	0.0	33.97571163879913	119.66597136154391
1.7989361102764423	28.41191683008603	0.693338618104757	6.957271684036564	0.0	33.13143216646635	70.29955718623482	38.32076758365793	40.42141922472557	0.6933137283109065	6.945298494765846	0.0	33.5926745363403	119.28016277885978
1.8134299583280618	28.409171384741903	0.6933472173899291	6.955724430470331	0.0	33.00479830228365	70.18312405111337	38.934000420502834	40.45716680683428	0.6933188289826044	6.946155883097446	0.0	33.91764092377833	120.25496857294617
1.8899162261592233	28.298554529352227	0.6933333794597673	6.95832287251708	0.0	33.14684663224317	70.29364245951417	39.100679997344194	40.134318840740086	0.6933249670790546	6.9460610019586575	0.0	34.53425593821928	120.71531404922096
1.8378035695929276	28.444829753922065	0.6933424729567308	6.955107407048646	0.0	32.91482457458249	70.15256357540486	38.467034791076486	40.886720824849505	0.6933231948117696	6.94555179930949	0.0	33.947564576232736	120.24686836048159
1.9577954991143725	28.145953393851215	0.6933460807028087	6.958742334775114	0.0	32.942731231813006	70.00522203947368	37.83777166696176	40.92831740771069	0.6933151547699407	6.94383183552253	0.0	34.093383270350124	119.80330426699717
1.9914883385785678	28.200708106654858	0.6933262628099697	6.958044507725519	0.0	33.158200653941044	70.30844271887652	38.07599482117564	40.76456959321884	0.6933271283806215	6.943367804076111	0.0	33.894333447680594	119.67826553647309
1.9719499719287703	28.409245714195343	0.6933356528340081	6.95602738229852	0.0	33.00874112395623	70.34596327808704	38.31102270715297	40.3709471273017	0.6933282306444206	6.944540310176168	0.0	34.26910141034437	119.89561570467423
1.9906593477195091	28.2020567117915	0.6933304141890182	6.955939289046685	0.0	33.025861608837296	70.17451606781377	38.56390398149787	39.92655240239908	0.6933145928315333	6.943651366841692	0.0	33.74033638843396	119.17443951398725
1.9740556106876266	28.45542921305668	0.6933259662828948	6.952878264763094	0.0	32.86795303406503	70.25031629554655	38.624468838526916	40.409045513898725	0.6933092328036473	6.944494058322636	0.0	33.985789355745396	119.96380079231587
2.210464020393155	28.174812990258097	0.693327696024165	6.960851630701227	0.0	32.78738613360324	70.13351467611336	37.7002949052762	40.764533629160766	0.693311804752512	6.944204011652355	0.0	33.68647329530365	119.0955094723796
2.136989330955845	28.200252641067813	0.6933177623671559	6.95728935210811	0.0	33.02042181964828	70.31495366270244	37.82012299707861	40.47938429532578	0.6933076766665192	6.942805433408397	0.0	33.75257800050903	118.99489033728753
2.140734467911817	28.014200088562752	0.6933230010121457	6.9562814071593495	0.0	32.7955905435539	69.90680509868422	36.65901508277266	41.24850472512394	0.6933185912394321	6.943055928260003	0.0	33.54477577101407	118.39535289040369
2.148574495508603	28.432989625506075	0.693328041972419	6.95329760346818	0.0	32.78733078188259	70.32219129554656	37.29491011751948	39.77372659569759	0.6933144631534393	6.942634906714766	0.0	33.791090665390406	117.80236366855524
2.2206157236446735	27.79761908527328	0.6933193438448887	6.954581812808388	0.0	32.69804252593624	69.67086285425101	37.056217355701136	40.38629409746813	0.6933139876670945	6.942932301810376	0.0	33.79186354683074	118.17730557276913
2.2675397247438007	28.049478507717613	0.6933276466029858	6.956364311187373	0.0	32.883678853270496	70.15706129807693	36.279743659259914	40.38151156936084	0.6933119992696529	6.94166815652388	0.0	33.702506694847735	117.30542891288952
2.285616163493168	28.18357042320344	0.693325373228745	6.955310528094952	0.0	32.62899372548709	70.05349348431174	36.59521069405099	40.12574832905453	0.6933283819355303	6.942251707946951	0.0	33.85533924481011	117.51854362163597
2.2979748683419787	28.33636766194332	0.6933196403719636	6.95551698507085	0.0	32.62652760864752	70.21638569078948	36.40974128009915	40.17993648194051	0.6933041321319494	6.9424888027288425	0.0	33.61827126305772	117.1504404213881
2.380340353776569	28.002882243168017	0.6933158843623481	6.955781635485198	0.0	32.68521377625253	70.02421795926114	36.37778721450071	40.876286406692635	0.6933004579192856	6.943147135186128	0.0	33.37660662513279	117.5738259118272
2.398233588214828	28.021026141826923	0.6933156866776315	6.955500305422887	0.0	32.61416045277708	69.98892016700405	37.177316638633144	40.74786290501062	0.693295530151713	6.9432288323853575	0.0	33.4037205855502	118.27212896157933
2.415317204896255	27.877697605642712	0.69332275390625	6.955510313211665	0.0	32.514792253131326	69.76331762398786	37.12704441837819	40.32445943254249	0.6933062934335162	6.94352147261752	0.0	33.65249763467156	118.04751958657933
2.471546398579833	28.053402549342106	0.6933103491902834	6.955810793980896	0.0	32.67381181601088	70.1545720521255	36.19643983489731	40.90899986720963	0.6932925475555506	6.9433075037623935	0.0	33.32488408507436	117.37362783286119
2.490879840310286	27.950971027327935	0.6933115847197622	6.955425802995319	0.0	32.65678770242915	70.054065979251	35.53866136242918	40.854022579895535	0.6932999824329409	6.942562286982118	0.0	33.35306313490395	116.68831057453966
2.4868121807391828	28.223463199013157	0.6933228527486083	6.95583031534666	0.0	32.54671487537956	70.21282183071862	35.9419934324097	40.795388716138454	0.6933126908861544	6.943353755615926	0.0	33.31398507353266	116.9947243493272
2.4756475657104	27.976167525936233	0.6933210241649798	6.952870604480326	0.0	32.53378777754934	69.93847339954453	36.33014175371813	41.1219741778063	0.6933122153998097	6.943937307038996	0.0	33.27178522817812	117.66783872609773
2.5246949724822874	28.48194110576923	0.6933153407293775	6.9530939882100835	0.0	32.45569836079833	70.41543047823886	37.17073521600567	40.64250619688385	0.6933118912045746	6.947654745734109	0.0	33.80872602165589	118.56961535056658
2.7666821190220143	27.817266969256075	0.6933206287955466	6.959603745927695	0.0	32.64172857493042	70.1852811867409	36.61584023105524	40.19831688208215	0.6933244051406471	6.9450966291994956	0.0	33.81543988884339	117.57469458215297
2.7316229322178645	28.070366270242914	0.6933187507907389	6.95656446696293	0.0	32.47866734801999	70.23722165991903	35.24880004537004	40.756041961756374	0.6933043482621061	6.942791168818055	0.0	33.51211677529656	116.45975345254958
2.646491293965081	28.28248355263158	0.6933136109881073	6.95246930450563	0.0	32.50996676919914	70.39140941295547	35.08851169661827	41.09113707285765	0.6933017979262571	6.943696970304754	0.0	33.0581198197924	116.18147187057366
2.7881956030965336	27.924246821229758	0.6933001190061994	6.955608537805225	0.0	32.42241121979377	70.0904605263158	35.245198798247166	40.43383028284349	0.6932885275346361	6.944267986178736	0.0	33.32347145837022	115.94676766111898
2.7556557597419027	28.1739198507085	0.6933023923804403	6.953156753107604	0.0	32.39727956177252	70.2800101214575	35.15143012460163	40.96421161251771	0.6932949466002899	6.943910290769409	0.0	33.09944736383454	116.15899986720963
2.8655146919281376	28.159657293775304	0.6933065437594889	6.9564664894752655	0.0	32.36298373450152	70.3446229757085	35.216126006993626	41.10114545524964	0.6932960056380577	6.9441720243891645	0.0	33.151059245252746	116.4125022131728
2.928426815141068	28.12620389992409	0.693308570027834	6.955895304197242	0.0	32.36219250142333	70.37271713689272	34.79127290633853	41.093720260490436	0.6932907752882658	6.943792499834012	0.0	33.18101920757348	116.00980988845609
2.93407506286374	27.799156281629553	0.6933016016415738	6.9549904024070095	0.0	32.452541335874244	70.14076417004048	34.74919910809136	40.21979987384915	0.693281352013434	6.94299800537801	0.0	33.09514637371636	115.00714854815864
2.961670317244433	28.09654012209008	0.6933038255946357	6.954153825396951	0.0	32.314319193604504	70.3266826923077	33.794619638588884	40.79883780763102	0.6932861501029125	6.943175664366811	0.0	32.87142399687943	114.40805096936968
3.040557342405744	27.91609628036437	0.6932968077871964	6.954672253566232	0.0	32.326549452808706	70.23787718243928	33.35277421211048	40.898508044883144	0.693286647202273	6.941777734513323	0.0	32.91339128618537	114.10645084543201
2.9856632618768977	28.01532096090587	0.6932962147330466	6.953120304987981	0.0	32.238849593560225	70.19295293522268	33.51495274876062	41.21376482825779	0.6933071579541431	6.9423085501781605	0.0	33.03219716879869	114.70322459277621
3.0258344271887654	28.25728072811235	0.6932966595236589	6.952948319284539	0.0	32.157062978397015	70.39312531629555	33.737683693342774	40.375622454851275	0.6932985559739067	6.941773411910189	0.0	32.84319394033286	113.89827427850567
3.1224545127467107	28.188720900809717	0.6933058024418016	6.953699644760564	0.0	32.08098994575531	70.34586680794534	34.04683765270892	40.81521390315156	0.6932858475206931	6.94205308433295	0.0	33.069696615505485	114.87379382082153
3.035350277549342	28.549771871837045	0.693306939128922	6.951302594018851	0.0	32.16059955797697	70.69702286816802	33.30387415899433	41.30931718086048	0.693290688836203	6.941510597639652	0.0	32.975731868581796	114.53043389252832
3.259251002261513	28.196382765055667	0.6933034796463816	6.955070464717232	0.0	32.27355512240638	70.68426113360324	33.302311105701136	41.10729461756374	0.6932816545956533	6.941200450864797	0.0	32.832270722213615	114.18307365439094
3.30461485086665	28.39097490194838	0.693288752134995	6.955667719667257	0.0	32.15028486367662	70.80154352226721	32.88217344635269	41.77852433936792	0.6932838591232516	6.941983490422495	0.0	32.96158658208658	114.56426500531161
3.191594989483173	28.650356227859312	0.6932968077871964	6.951268616958186	0.0	31.972279660614877	70.76550006325911	33.50400930085871	40.4414553547716	0.6932826487943741	6.941101030992718	0.0	33.15641235697371	114.04297704939802
3.2735155360418777	28.366192750506073	0.6933040232793523	6.951802489245951	0.0	31.990711289378794	70.58222260880567	33.34584559799929	40.83038174464412	0.6932819139518414	6.9416785307714015	0.0	32.78853894630843	113.9064436526204
3.3851735968338814	28.32316034602733	0.6932995753732287	6.953448338064588	0.0	32.20848275003163	70.87026347419028	33.66983680617032	40.35547359131551	0.6932883546305108	6.941512326680905	0.0	32.98227542520583	113.94909425902975
3.3896747295673078	28.427720141700405	0.6932886038714575	6.95229200602543	0.0	31.928633346248734	70.69831888917004	33.075969922981585	41.15086853200248	0.6932893704422473	6.9418602962331795	0.0	32.79889763245839	113.96759638367564
3.411432057739752	28.52174650493421	0.6932916679845648	6.952134228910994	0.0	31.94950588705086	70.83481781376518	32.521530021689095	41.09924281825425	0.6932721664817745	6.941208663810752	0.0	32.698777498672094	113.26075601983003
3.4497281835146762	28.411982856781375	0.6932863304972166	6.951958289513221	0.0	31.95420682961159	70.76787623355263	31.777360348796034	41.56832756064094	0.6932892191511376	6.941756337627811	0.0	32.69242413658596	112.97986842687678
3.522216846296179	27.882767032515183	0.6933007120603492	6.952008081351215	0.0	31.914481097387398	70.27147172317814	31.80025838792493	40.63116645272663	0.6932728364852603	6.942319572816151	0.0	32.79249499269653	112.16624247521247
3.548506590808451	27.863634314903845	0.6932945838341347	6.951516711277518	0.0	31.9458936930668	70.3095513347672	32.07698106630666	40.857044252390224	0.6932688813033928	6.941646327378054	0.0	32.58901536633543	112.46468606143767
3.5567922491776316	28.054938164220648	0.693289098083249	6.952114583992282	0.0	31.698603456319585	70.26245018345142	31.970592466359772	41.01029471162359	0.6932833404108756	6.943154699741612	0.0	32.76403497366324	112.68807819139518
3.6826756527549342	28.16913074076417	0.6932819814334514	6.953078296985703	0.0	31.677115127625253	70.48199724822875	31.74269445489554	41.19262280342599	0.6932824758902487	6.941679611422185	0.0	32.60689278837641	112.483888101983
3.7965963139707744	28.277587692940283	0.6932916679845648	6.952659081833565	0.0	31.70050271223431	70.7273484944332	31.597313208215297	41.022335063296744	0.6932796445851961	6.941246918848486	0.0	32.720525379559135	112.28142428735836
3.775962675148659	28.100823949898786	0.6932863304972166	6.952325859533148	0.0	31.656189706161438	70.48530332742915	31.21176190686969	41.45869666253541	0.6932865823632259	6.941316512758942	0.0	32.3828833906914	111.99465518767705
3.819643831446103	28.14707782451923	0.6932964124177632	6.951325204208312	0.0	31.714558589796304	70.63260374493927	30.627332130842778	40.78942836512925	0.6932743926223884	6.940326204380976	0.0	32.34898899499823	110.70607405276203
3.755565417826417	28.424444110576925	0.6932870223937248	6.9503905261576415	0.0	31.67231386007085	70.80271302505061	31.00027249690156	41.28741299464412	0.6932698538890979	6.941463913525806	0.0	32.46994234684844	111.69909149256374
3.85305699645749	28.241629633729758	0.6932953251518219	6.949708266779479	0.0	31.54811201211412	70.5925077492409	30.920463410720608	40.69328122233534	0.6932940172406161	6.943289132699075	0.0	32.287630508033814	110.84465740084985
3.8855015063575404	28.28364672950405	0.6932853914948127	6.9513558453393856	0.0	31.617818114245953	70.73832394989878	30.661922638544617	41.282580670148725	0.6932725122900252	6.942880214442613	0.0	32.19349631506728	111.08088040014164
3.8661240056458754	28.712235102479756	0.6932819320122723	6.9488215272725835	0.0	31.511783985956477	71.03896682059717	30.20864686614731	41.642268972423864	0.6932723609989155	6.942493125331976	0.0	32.18447936493006	110.97788763721671
4.11009116230706	28.157161721912956	0.6932883073443826	6.95313834371837	0.0	31.583220817782134	70.80361130440284	30.756694847733712	41.984661329231585	0.6932825407292957	6.9438875971029566	0.0	32.56688709637261	112.25213017882436
4.145588665549089	28.217105263157894	0.6932764956825658	6.953234467911817	0.0	31.67702468686741	70.99295451670041	30.068938949628187	41.95807697415014	0.6932536441273459	6.942409266831179	0.0	32.086344170502834	111.05577195467423
4.028696605358046	28.60110149924089	0.6932846501771255	6.949342179394927	0.0	31.392420965650302	70.97156107667004	30.15289012703612	41.23272618626062	0.6932639751488359	6.942788359126018	0.0	32.18618592864731	110.51458757524787
4.11506406961665	28.356185950151822	0.6932733821482794	6.95122883290897	0.0	31.404952694047317	70.82742994053643	29.828005350345254	40.93987362783286	0.6932751058519055	6.942343995523858	0.0	32.297584598530456	110.0078125
4.071227483710779	28.144878384362347	0.6932760014707743	6.9491585797143856	0.0	31.287132602954202	70.45239752024291	29.14002882657578	41.17761334211225	0.693264623539306	6.9418773705155585	0.0	31.81148107598929	109.07100135003542
4.124151734881073	28.69463760437753	0.693281190694585	6.948870824898785	0.0	31.315240404383857	71.0828994812753	29.187555329320112	41.12798294197061	0.6932689029164084	6.942570932188385	0.0	32.20316338471583	109.46126947592067
4.312346003605769	28.4891684590081	0.6932833652264676	6.951837331177252	0.0	31.418125415137904	71.17147963056681	29.075793560773725	41.27774696242032	0.6932680600087974	6.941782057116457	0.0	32.104151566373055	109.39946662535411
4.304341403482414	28.390364451543523	0.6932832663841093	6.950365568462171	0.0	31.286491116048836	70.9315607603745	28.61456973154214	41.52835074362606	0.6932606467444228	6.941251025321463	0.0	31.832606502025055	108.91678193608357
4.27080018819585	28.690009014423076	0.6932718995129049	6.948364381365448	0.0	31.24910251138664	71.15827429149797	28.46565570777266	41.886227702283996	0.6932562376892263	6.940751116269033	0.0	31.972367500110657	109.26499977868272
4.3290589120223935	28.740551461285424	0.6932888015561741	6.949993179877278	0.0	31.35428066485324	71.37388347672065	28.72124950203612	41.562586452062675	0.6932701348583016	6.9420448713869956	0.0	31.92756544766953	109.15345033640227
4.5062072012588565	28.398439081477733	0.6932783242661943	6.950625276758603	0.0	31.113739384330717	70.96901094382591	28.660856165899432	41.001527089235125	0.6932745439134982	6.941788324891001	0.0	32.053897846859506	108.65807033463173
4.652038623639929	28.401177410172064	0.6932720971976215	6.952200700396951	0.0	31.43290086506832	71.43831762398786	27.6905756185818	41.78343135844547	0.6932558918809756	6.939709368913775	0.0	31.67551878153771	108.08923512747876
4.399570727637905	28.999068509615384	0.6932814872216599	6.946509480959008	0.0	31.082194834102985	71.42734375	28.17214473043555	40.91000755245219	0.6932722961598685	6.940085867646733	0.0	31.819883351960872	107.84212885092067
4.656688316437879	28.23580149291498	0.6932655736019737	6.950772181213626	0.0	31.00015567671432	70.84341788967612	27.79232416342068	41.50955468196707	0.6932656609640581	6.941357145228399	0.0	32.003819625033195	108.24705371370396
4.697317319553391	28.170926113360323	0.6932717512493675	6.950310710953315	0.0	31.215657222608804	71.03421131705466	27.542891980568342	41.061064895759564	0.6932769213452218	6.940177939093484	0.0	31.961522088847822	107.50565742298159
4.675339770606655	28.55716725708502	0.693273579832996	6.948766916869623	0.0	31.16499557186235	71.34627087550608	27.138512803204673	41.682570157577906	0.6932599335149057	6.939402680221428	0.0	31.466678262770007	107.22716005665723
4.76660739419914	28.54581659602733	0.6932729867788462	6.9496653939065665	0.0	31.08946468955592	71.35155617408907	26.940238801345608	41.113815177939095	0.6932635645015381	6.939826511458702	0.0	31.531132598098885	106.52501991855524
4.656689947336791	28.62189121014676	0.6932773358426113	6.946795506033338	0.0	30.96776701274671	71.19314429402834	26.445008188739376	42.128528627390224	0.6932545302609884	6.938497743255356	0.0	31.459440496082685	106.97147496901557
4.742972011797824	28.669201907262146	0.6932771381578947	6.94734642862791	0.0	30.98475356623229	71.3442750506073	26.762970575867563	41.97060214899079	0.6932691622725965	6.939914692562633	0.0	31.591177878231232	107.26466503629604
4.821360327840334	28.825414347165992	0.6932731844635628	6.947792948981529	0.0	30.927469477479757	71.52203551998988	26.837273703080736	42.17232247587641	0.6932518070210141	6.940678496536385	0.0	31.487285840950335	107.43756362871812
5.0159246900303645	28.42982825151822	0.6932654253384363	6.948965960668649	0.0	30.95752941548583	71.35224886133604	26.047674508675637	42.426432061127834	0.6932594364155453	6.939697481755156	0.0	31.637554222733712	107.05135667492918
5.174447866586538	28.653231749746965	0.6932733327271002	6.951417004048583	0.0	30.99929377134995	71.77839068825911	25.517594723796034	42.26264274964589	0.6932581612476209	6.9383274326918825	0.0	31.34159077328258	106.0601540368272
4.933504791877531	28.611863850581983	0.6932638932818825	6.946052582157768	0.0	30.90111612790992	71.39253542510122	25.32008288332153	42.48639590341714	0.6932706751836933	6.938221528915102	0.0	31.28993566583304	106.03463062145893
5.041393103966346	28.62271911373988	0.6932720971976215	6.947168635935919	0.0	30.959891253637398	71.57116966093118	25.884422583215297	41.39086084122698	0.6932643641831179	6.939174446775961	0.0	31.88289480236367	106.09735193873938
5.034339614435729	28.90997714764676	0.6932696261386639	6.945992658978049	0.0	30.825299591188006	71.71560997596154	25.453320035853398	41.826577853886334	0.6932559351070069	6.93997434448588	0.0	31.513526635534703	105.73340120396601
5.050797262462044	28.877649765941296	0.6932805976404353	6.946188366847482	0.0	30.795028130535172	71.66966251265183	25.86356342953258	41.53348599614908	0.6932616841691749	6.939619674898747	0.0	31.765307893834102	106.10197193696884
5.197257421084261	28.592524354757085	0.6932608291687753	6.947276003447621	0.0	30.819063626802883	71.55612190030364	25.89713449451133	41.62428279368803	0.6932715397043201	6.939775072481409	0.0	31.652615901093306	106.11381241147309
5.395107698633603	28.80697194458502	0.6932606314840587	6.9481859709087175	0.0	30.7255567790043	71.87582078694332	25.01131899566218	41.465198549265224	0.693261554491081	6.938840093423557	0.0	31.564611159370575	104.97997078611898
5.276404451069079	28.974161421432186	0.6932535642554403	6.945854279676429	0.0	30.65669528482414	71.85311551113361	24.71592405497521	41.59634079541431	0.6932741764922318	6.938023121431259	0.0	31.28627009837553	104.53655054886686
5.410073420103745	28.61554118168016	0.6932678469762146	6.946870132013854	0.0	30.698606421590334	71.6710890055668	24.732858976628894	42.2317890459012	0.6932505318530896	6.937296059584145	0.0	31.353433841348707	105.25538077638102
5.2763507796685225	29.017087076163968	0.6932685388727227	6.9447384730041755	0.0	30.560672404795042	71.7988471027328	25.24333005046034	42.02821795325779	0.6932523257333901	6.93828312600976	0.0	31.332962857427407	105.54279169617564
5.550815647140689	28.61553129744433	0.6932618175923583	6.94831483663335	0.0	30.672226384583755	71.78688796811741	24.457286456489022	42.52152310552408	0.6932549409082861	6.9394603869732645	0.0	31.310319333171034	105.22859031958215
5.606259983078188	28.90879420230263	0.6932602361146255	6.947885490139487	0.0	30.496922543174342	71.9598620951417	23.6735355712199	42.75823300283286	0.693253514449252	6.938581817886309	0.0	30.683381077925816	104.05372476983003
5.563923725328947	29.150300876138665	0.6932590500063259	6.946663798590904	0.0	30.50591818620319	72.16680478238867	23.75308115151381	41.87618335583392	0.6932483705515227	6.938072399106985	0.0	31.17944301356675	103.74678536650141
5.563382563417257	29.351759393977733	0.6932761991554909	6.946060242440536	0.0	30.614902758887904	72.47610703441296	24.117892257214944	41.768712376062325	0.6932455824725013	6.937077335865572	0.0	31.038367079607827	103.86204740616148
5.609345742661944	28.90528332173583	0.6932591488486842	6.945463358149355	0.0	30.45605172222925	71.91614530617409	23.479373229461757	42.086872565509914	0.6932472899007392	6.9377851621287405	0.0	30.961039167625707	103.46506783374646
5.584191449740637	29.076971311993926	0.6932611256958502	6.944629622857097	0.0	30.323617294249747	71.92941074139677	23.610228454762748	41.98768576819228	0.6932524770244998	6.9375714094037715	0.0	30.966815029933162	103.50230169971671
5.772158183356528	29.093796258223684	0.6932713558799342	6.946368630598431	0.0	30.37147281044408	72.18379459767206	22.96913177230878	42.08566915279745	0.6932431402017307	6.937241594784658	0.0	30.63924989349106	102.63129094369688
5.70798053200911	29.39088712993421	0.6932610268534919	6.944794936701354	0.0	30.304620781408147	72.34828567813766	22.82796039527266	42.34668867851452	0.6932586367339656	6.938024850472512	0.0	30.706082525064183	102.81875774610482
5.703969113739879	29.22219999367409	0.6932672539220648	6.944229187753036	0.0	30.214192873070598	72.08459087171053	23.181076957551344	42.236438092023725	0.6932415840646026	6.937594319200381	0.0	30.931933351684226	103.28704297981587
5.88457436503669	29.030403514043524	0.6932512414600203	6.945012760548456	0.0	30.433265099158653	72.29325657894736	23.156862772220254	42.54504359950425	0.693248673133742	6.9384916916109685	0.0	30.702722133387926	103.34311924575071
5.988812329991144	29.23141684590081	0.693252476989499	6.945970666553327	0.0	30.180332940599698	72.34653023785425	22.708752683472024	42.022935386419974	0.6932526283156095	6.938742834853045	0.0	30.785761933151115	102.45619301080028
6.137631855705972	28.927341773152833	0.6932542067307692	6.946762640949203	0.0	30.305102143693066	72.31683799342105	22.094343406958217	42.147503817723084	0.6932446531128276	6.936875686429378	0.0	31.06974485575646	102.24846737783287
6.017667676176619	29.308688638663966	0.6932645851783907	6.9446724957300106	0.0	30.120481421590334	72.39151062753037	21.478784663819052	42.470703125	0.6932575344701665	6.935847339143834	0.0	30.509122248749556	101.39446208834985
6.127053351151316	29.187170261892714	0.6932624106465081	6.945931623821799	0.0	30.213790090460527	72.47394436361336	21.616194338703966	42.886364642351275	0.6932527363806879	6.935688483478665	0.0	30.694178940554178	102.13242519475921
6.097761714796306	29.275517143218625	0.6932636461759868	6.94450335174437	0.0	30.37231741839575	72.69009994939272	21.09413038907578	42.53150451487252	0.6932409789001638	6.935745541840032	0.0	30.28391548999646	100.84529368803116
6.0579921954073885	29.485674579326922	0.6932592476910425	6.943865818533338	0.0	30.198482868642458	72.68601578314777	21.195311116766998	43.06899012924929	0.6932399414754117	6.935593170079564	0.0	30.126566684279833	101.3264623539306
6.204399967579707	29.462599237727733	0.693251142617662	6.944285898556111	0.0	30.125258472766955	72.73654478744939	21.10485874424575	42.10285236477514	0.6932459066677363	6.935695831903993	0.0	30.32966505704453	100.47306568696884
6.19091391621331	29.402901616270242	0.6932644863360324	6.943989371481212	0.0	30.29016805177758	72.82797475961539	21.681712553116146	42.76900838792493	0.693242664715386	6.9364963780043825	0.0	30.560917408540632	101.94813152885978
6.278028035646508	29.010768677252024	0.6932543055731275	6.943555329975329	0.0	30.037644606370193	72.26999541371457	21.67635183361367	42.81825424929178	0.6932622461075824	6.937133745836468	0.0	30.814827981143768	102.24656681568698
6.401853590745192	29.436630582616395	0.6932602361146255	6.944327412346596	0.0	30.012941429972166	72.79575452302632	21.542635390846318	42.49141150628541	0.6932448476299685	6.936897515575204	0.0	30.62378967112252	101.59473486189802
6.559732809337045	29.257662259615383	0.6932553434178896	6.944704866602353	0.0	29.970480729693826	72.73258318572874	20.638621386995396	42.11021946374823	0.6932417353557122	6.935567450590917	0.0	30.229282973508322	99.91369179355524
6.191544332774544	30.19889217484818	0.6932622129617915	6.941692151521382	0.0	29.797997849190285	73.13012556933198	20.541950690509914	42.848242740793204	0.6932537954184557	6.93595540422218	0.0	30.426921033994333	100.75307077726629
6.414118642459514	29.582175955212552	0.693255788208502	6.942805734240574	0.0	29.988673159950658	72.92777391194332	20.52414986499646	42.95739642351275	0.6932471818356608	6.935893374867209	0.0	30.516843282467246	100.93428260003542
6.462566224380061	29.867268946103238	0.6932556399449645	6.9423531597925106	0.0	29.898868452682187	73.17105737601214	20.864569039925637	42.67903184755666	0.6932395524411296	6.93681408933472	0.0	30.648616974482117	101.12903350743626
6.585938389581225	29.739853238866395	0.6932551951543522	6.943351714717232	0.0	29.978160286721913	73.24730437120445	20.7542970133233	43.21771395848088	0.6932464253801124	6.937099597271711	0.0	30.477159192136597	101.38627058250708
6.734471173614626	29.474724822874492	0.6932579627403846	6.9435148046084265	0.0	29.941094896571357	73.09380614245951	20.36081563717245	42.75236117873584	0.6932386014684402	6.936106911462022	0.0	30.40911709620662	100.45840618360482
6.927597676018472	29.377092295040487	0.6932601866934464	6.944614920056301	0.0	30.019114629459768	73.26841947115385	19.803011021600568	42.921116988314445	0.6932423189071353	6.935404056192458	0.0	30.247439635711757	99.90697204762748
6.611239562246964	29.647917984564778	0.6932489680857794	6.941882670167004	0.0	29.95964365352986	73.16068288208503	19.746290860702903	42.27867580338173	0.6932422540680883	6.93553265363569	0.0	30.243483589323656	99.20398260446176
6.726264490289727	29.44934961728239	0.6932557387873228	6.94228631764771	0.0	29.882085020242915	72.99998734817814	20.023025988181658	42.88600638500354	0.6932422972941196	6.9364767101601235	0.0	30.21503913166165	100.06055240793201
6.5984422444331985	29.73445565536437	0.6932454097608806	6.941162232927948	0.0	29.70375907372849	72.9778189840587	20.546110072149432	43.10796686880312	0.6932347975776824	6.936990019282268	0.0	30.420460471350477	101.01152233091359
6.935734972007844	29.778603792383603	0.6932505495635122	6.9423551366396765	0.0	29.84217939492662	73.49887082489879	20.59238751549221	43.00146899344901	0.6932604306142661	6.938507469112407	0.0	30.493371547450426	101.02573090031869
7.120346501771255	29.70841543838563	0.6932567766320851	6.94399530202271	0.0	29.931684609849444	73.70444078947368	20.46646904877833	43.098585782577906	0.6932423837461823	6.937628467765138	0.0	30.39569541347601	100.89837663774787
7.217911124905111	29.651526126012147	0.6932549974696356	6.943485399006832	0.0	29.814943383097166	73.62786563765182	19.676873312455736	42.986278328611895	0.6932438318182321	6.93564309614576	0.0	30.23042327621503	99.82921775407223
6.885749007622723	30.175365321356274	0.6932525758318573	6.940815172697368	0.0	29.79232627467105	73.79425607287449	19.558026624468837	43.01143103753541	0.6932357269373561	6.93520586483877	0.0	30.16910542172008	99.67376726274787
6.9881112411437245	30.360234533147775	0.6932602361146255	6.940952440022457	0.0	29.70027834008097	73.98957648026315	19.78327643634915	43.138806048601275	0.6932537305794086	6.9360226207009115	0.0	30.602745510025674	100.46084344015581
7.255560278023785	29.73072850771761	0.6932508460905871	6.942360078757591	0.0	29.689029585494687	73.61767854883604	19.3562986898017	42.64891609861898	0.6932515908908574	6.936620220584167	0.0	30.23595707274699	99.17778693785411
7.528033471976214	29.523745888157894	0.6932391826923077	6.9443659608663335	0.0	29.62088618104757	73.61703172444332	19.196775960516998	43.08096339412181	0.6932215487990772	6.935433882154081	0.0	30.002225276093306	99.21539704320114
7.262188745413715	29.68688085146761	0.6932464970268218	6.941538945866017	0.0	29.551581378890436	73.44218908147774	18.527615901093306	43.918990959189095	0.6932283785120286	6.934936134403218	0.0	29.893982106497877	99.27552618183428
7.111595691263917	29.937116096280363	0.6932458051303138	6.940822709427189	0.0	29.59770814223811	73.58724380060728	17.922644769166077	43.424978974858355	0.6932376072697194	6.9343532313706175	0.0	29.632620230612606	97.9145991944051
7.30620057882085	30.082549974696356	0.6932454591820597	6.942032169233932	0.0	29.398294672792257	73.72907546811741	18.239348760069937	43.44367890182365	0.6932373479135313	6.93506538023692	0.0	29.91321250331976	98.53130809578612
7.239342125031629	30.047855516194332	0.6932458051303138	6.940702739514802	0.0	29.44083790643978	73.66873892965587	18.560085566793557	42.86970360083215	0.6932248123644431	6.935526385861145	0.0	29.915719613137394	98.28103144918555
7.268791217263411	30.205210573760123	0.6932470900809716	6.9404064595458	0.0	29.48273224000506	73.89713989752025	18.713698778881906	44.26709814314802	0.6932365914579829	6.936217570102248	0.0	29.950500142473	99.86751947592067
7.362100775714828	30.2417909444585	0.6932452614973431	6.940485039220648	0.0	29.49825147868168	74.04262715080972	18.63934620108888	43.56525263367564	0.6932270601180728	6.936562946092644	0.0	30.184515501892264	99.32567667758498
7.402326254902581	30.124007622722672	0.693242246805415	6.940786261307566	0.0	29.523109837582236	73.9902272583502	18.46362823399876	43.48452715563031	0.693233716926899	6.9361529471853975	0.0	30.101771368183428	98.98607914305948
7.434243243136387	30.096124193446357	0.693245903972672	6.94079416869623	0.0	29.548424353966347	74.01958502024291	18.2582025717068	43.17152780851629	0.693234235639275	6.935433233763611	0.0	29.847863389142173	98.21302341536827
7.608561132021761	30.20817228618421	0.6932378483204706	6.940582398943573	0.0	29.402467302947876	74.1597846027328	18.150193514297097	43.00353969325425	0.6932463821540811	6.935584741003453	0.0	29.916568572392883	98.00588427319406
7.6660433008603235	30.429351831351216	0.6932480290833755	6.940561394942434	0.0	29.418174836317053	74.45413002909919	18.026579859574184	43.2551746746636	0.693242210842057	6.935883000619689	0.0	29.888148321308428	98.10578412712465
7.727646306458755	30.22377870382085	0.6932507472482288	6.940756237941232	0.0	29.516663338973938	74.40884362348179	18.08923374424575	43.355533761951136	0.6932382124341581	6.935715715878408	0.0	29.95892489598088	98.33940664837111
7.821241222798583	30.1491234659666	0.6932546021002024	6.940744994622976	0.0	29.409101602036944	74.3202112854251	17.502980175504604	43.285226794883144	0.693240114379537	6.9352272617242825	0.0	29.716203813850036	97.43964124468839
7.692647611177884	30.566218844888663	0.6932476831351214	6.939619056608995	0.0	29.308054564935475	74.50653861968624	17.490201177407933	43.68834930506374	0.6932273843133078	6.934850762991324	0.0	29.712005701686437	97.82540556391643
7.8588434257970645	30.375816437879553	0.6932524275683198	6.94037853657958	0.0	29.352313701923077	74.5273532388664	17.44999128563208	42.87601529302408	0.6932243368780985	6.934535212962553	0.0	29.80460709958171	97.06515304089943
7.863773781471407	29.976719857034414	0.693243235228998	6.939776215958692	0.0	29.525513189524293	74.30578346406882	16.88482441240262	43.49385291253541	0.6932339978961026	6.9349428344380755	0.0	29.758021541087555	97.07164040368272
7.7887359248481784	30.245109280111336	0.693246200499747	6.93958334980706	0.0	29.279049274892458	74.2524781756073	16.91477555661296	43.68463394121813	0.6932459498937678	6.934691691195998	0.0	29.323946598906694	96.85805262924929
7.741259765625	30.716509441422065	0.6932443224949393	6.939025137588563	0.0	29.07791347735324	74.47470505440283	17.09215824462199	44.44089860348796	0.6932300859402665	6.93511833212531	0.0	29.37796357670857	97.84614022662889
7.84534274576164	30.502419660931174	0.693250500142333	6.939719999367409	0.0	29.16456017127404	74.45204168775304	16.78780202892617	44.46843462287536	0.693229653679953	6.935599221723951	0.0	29.297781882137482	97.48961468661473
8.01344167114752	30.42641542257085	0.6932489680857794	6.940197037299153	0.0	28.97862781107667	74.3586831034919	16.94542938318874	43.67974282932011	0.6932297833580471	6.935092612636663	0.0	29.55069047533419	97.11096018502124
8.120333849949393	30.391166260754048	0.6932436305984312	6.940103754823507	0.0	29.056352499525556	74.50795641447368	16.960845860813563	43.474870806037536	0.6932335872488049	6.934611290777709	0.0	29.670759422583217	97.04108478665015
7.992443897077429	31.00689287069838	0.6932394792193826	6.938849815955529	0.0	29.129518578409666	75.06770464321862	16.837029562455736	43.42139086844901	0.69323455983451	6.934936350533374	0.0	29.306609502257437	96.49996403594193
8.127429644009363	30.545937579073886	0.6932456568667763	6.940121299342105	0.0	29.114559281692813	74.72804829832997	17.09522314314802	43.88139191970609	0.6932258065631639	6.935596412031914	0.0	29.45884293942546	97.37104948654391
8.091156673045294	30.61480935285931	0.6932355255250506	6.939305973439081	0.0	29.070367851720647	74.715636861083	16.696978604151912	44.55466260180595	0.6932218729943121	6.93533532680263	0.0	29.39570094640802	97.58268136951133
8.036312310222671	30.942174848178137	0.693241900857161	6.9387337997374745	0.0	28.997530423677883	74.9147520242915	16.492946203302054	44.15616562278683	0.6932259794672893	6.935100177192147	0.0	29.33526317391112	96.91947647397309
8.212993421052632	30.746167288714574	0.6932362174215587	6.939275950072748	0.0	29.194805438701923	75.09324234564777	16.503527589965476	43.80931579762748	0.6932425782633233	6.935709664234021	0.0	29.53816530049354	96.7867165368272
8.317757425037955	30.647978080718623	0.6932353772615132	6.939155238842675	0.0	29.081528636608045	74.98641826923077	16.36671443431303	42.998472910764875	0.6932216568641555	6.934535861353023	0.0	29.639207877788596	95.93893302939094
8.240690829010628	30.86227266257591	0.6932367116333502	6.9385347559384485	0.0	29.006718315093625	75.04821688385627	16.20760217942192	43.635964888013454	0.6932271897961668	6.9341682239564895	0.0	29.54353397358578	96.32126969723797
8.352935222672064	30.882115068319838	0.6932319672001518	6.939061462155238	0.0	29.044385655206224	75.21849933577936	15.824403411605878	43.91228642882436	0.6932220675114532	6.933980839110636	0.0	29.441175595896777	96.11184545414307
8.236726953915738	31.064886449898786	0.6932393803770243	6.938321627103365	0.0	28.84580888632338	75.08574535045547	15.685338352624823	44.21368045104462	0.6932316420773946	6.934601564920658	0.0	29.064982903240086	95.89860348796034
8.22003356686488	31.386783590587044	0.6932351301556174	6.9382027691675106	0.0	28.815800840555415	75.3608196799089	15.623680395715297	44.51003812190156	0.6932179826514917	6.934406183259008	0.0	29.333999244754782	96.40212243271955
8.658453789220648	30.885520385247975	0.69323962748292	6.939941653355896	0.0	29.11851396444838	75.60242914979757	16.287652985570112	43.46059860791431	0.693223774939691	6.934821801550328	0.0	29.547049114454232	96.23012294174929
8.649358018882845	30.772430889423077	0.6932386884805162	6.939873328575721	0.0	29.13418739720395	75.49585020242915	15.95885296786473	44.24833597069759	0.6932201439530586	6.933888119273416	0.0	29.277616073997432	96.4186990970255
8.453241040928644	31.314420704706478	0.6932315224095394	6.9379005586570095	0.0	28.876712443857542	75.58227479757085	15.560623298623407	44.76765005311615	0.6932275788304488	6.9341161365887265	0.0	29.42369758238536	96.68609186880312
8.556335992851722	30.917451606781377	0.6932291007717611	6.938337441880694	0.0	28.83566074139676	75.24778593117409	15.435834587464589	44.52914610260269	0.6932165561924575	6.934102088128541	0.0	29.244415888367563	96.14349659171388
8.506859857350708	30.855531218370444	0.693238639059337	6.937997053509299	0.0	28.83255313765182	75.13294218117409	15.13245147618626	44.81636751947592	0.693218414911805	6.934382192811615	0.0	29.392288683494158	96.2754929842422
8.65420850993168	30.495898042130566	0.6932404676429655	6.9386282855199894	0.0	28.728759271413207	74.81749509741903	15.129408363580028	44.1019027753187	0.6932181339426013	6.934117433369666	0.0	29.041525000553293	95.20695378895184
8.493673496014676	30.97467737854251	0.6932323131484058	6.9378501490542765	0.0	28.749958980421304	75.15615985576923	14.851609875730347	44.49983954497167	0.6932295672278904	6.933949500237916	0.0	29.04769076166342	95.33308804001416
8.495196360228999	31.231945454832996	0.6932330544660931	6.93775464262557	0.0	28.718092698317307	75.38298962550607	15.205711645715297	44.84955266244688	0.6932266710837908	6.9339693842123316	0.0	29.27182378579807	96.26106033109065
8.676494101088057	30.708704453441296	0.6932274698728492	6.938359187199519	0.0	28.800401695344128	75.12395938765182	15.182479555816219	43.92566367519476	0.6932226726758919	6.933849648105524	0.0	29.478882527554003	95.52087021954674
8.82076183736083	30.993592642965588	0.6932263331857288	6.938412191414157	0.0	28.898485932755566	75.65125173962551	14.66454109861898	44.68151198433074	0.6932093590582397	6.933940855031649	0.0	29.041439413011243	95.3214384516643
8.380643997501265	31.222932217864372	0.6932317695154352	6.936897555826164	0.0	28.628046321482792	75.16851989498988	15.037150871990084	44.35242287092776	0.6932170316788022	6.933828899610481	0.0	28.97225614985393	95.2956549884915
8.700786884014423	30.995526790232795	0.6932324614119433	6.9370888157894735	0.0	28.56786862269104	75.20127388031376	14.886023329607825	44.16701708569405	0.6932312962691439	6.934005477948499	0.0	29.216935371204407	95.20397707152975
8.566148370287197	31.225017396255062	0.6932372552663209	6.936956119923456	0.0	28.71252737933325	75.44064872216599	15.000069853266643	44.1105963947415	0.6932163400623008	6.934670510440642	0.0	29.09784679034614	95.14318674752124
8.934397437215335	30.98921946166498	0.6932331038872722	6.938318908938512	0.0	28.566905898121206	75.42884299089069	14.894060259162535	44.66484955957861	0.6932344085434003	6.934338534519963	0.0	29.056121566815687	95.5493703523371
8.764870832806174	31.32717057818826	0.693224455180921	6.937359273192371	0.0	28.43267599870319	75.46207537322874	14.450187358910235	44.502258819493626	0.6932324417589744	6.93417859820401	0.0	28.72853827544042	94.61515691395184
8.738157894736842	31.53928232540486	0.6932270250822369	6.937215086902201	0.0	28.491919142997215	75.7065749936741	14.471317280453258	44.53363469369688	0.6932276868955272	6.9339533905807365	0.0	28.77429908125664	94.71320046919263
9.292311448317308	30.753100882464576	0.6932220829643219	6.9384916359596405	0.0	28.592339519547064	75.57624383223684	14.11336908529568	44.6892082927585	0.6932166426445202	6.9336678826437455	0.0	28.595026032445112	94.33127600478045
8.877245006484058	31.361567323507085	0.6932225771761134	6.937711893305605	0.0	28.4585425496584	75.63506610576923	13.580126538155099	46.08555434445822	0.6932196684667139	6.933078711836601	0.0	28.40075095719724	94.99950756905099
8.859136888758856	31.335860007591094	0.6932350313132591	6.937126499438575	0.0	28.481490779984817	75.61361494180161	14.043169318785411	44.21487418112606	0.6932134655312168	6.933491736566041	0.0	28.693131833171034	93.8846687986898
9.056809250063258	31.12858086095648	0.6932301880377024	6.936928938274924	0.0	28.58252249652075	75.70484248481782	14.167067573698654	44.98398907799221	0.6932324201459588	6.934185514369024	0.0	29.125849477967865	95.21109242209631
9.073689152644231	31.445187167889674	0.6932214899101721	6.937302068177505	0.0	28.55267803485577	76.00885469382591	14.317496237606232	44.27289665589589	0.6932277517345742	6.933957929314027	0.0	29.226247122875353	94.75059202372522
9.020939555921053	31.496660709767205	0.693234339416751	6.936680349743801	0.0	28.536797033147774	75.99107809337045	14.327920281515581	44.536110680771955	0.6932208787955914	6.933640001853532	0.0	28.68100347329807	94.47867608002832
9.163029498513412	31.451208248987854	0.6932286559811488	6.936956614135248	0.0	28.47794135089828	76.02913319205466	14.287721455603753	44.650389241766995	0.6932053606503408	6.933947771196663	0.0	28.895867107272487	94.76792393325071
9.158867543332489	31.031950199266195	0.693222132385501	6.937035070257148	0.0	28.638148010501013	75.7660013917004	13.910033488070999	44.73112025274433	0.6932247691384118	6.933623575961623	0.0	28.905416602115793	94.48019486986544
9.280359825721154	31.428867108426115	0.6932232690726214	6.937613545159096	0.0	28.44049986557439	76.08734343370445	13.622871204408641	45.246472755842774	0.6932116500379006	6.933610824282379	0.0	28.57711575862031	94.38007093218839
9.13096572937753	31.723722956730768	0.693218178691169	6.936795871750063	0.0	28.421568588689272	76.21305193572874	13.477818821374823	44.80143690244334	0.6932156268327837	6.933545336844901	0.0	28.45214325037624	93.66494500265581
9.120958138284413	31.83809463562753	0.6932320166213309	6.936248655743927	0.0	28.435785579295292	76.33108868927125	13.601475356320822	45.34385097600921	0.6932142868258122	6.933869315949783	0.0	28.476199401336757	94.35539958834985
9.377736549531882	31.41451598873988	0.6932328567813765	6.937153063322368	0.0	28.395410946988868	76.12481575784413	13.61960954098796	44.96861444316572	0.6932098561576	6.933706353811637	0.0	28.80893869373008	94.33086933427762
9.230741752593623	31.741115258097167	0.6932213416466346	6.9364605490495315	0.0	28.466659978333755	76.37497944078947	13.361995880732117	44.689158496370396	0.6932171613568963	6.933330071208835	0.0	28.63619623373318	93.62068431303116
9.113709336253796	31.887421321482794	0.6932240598114878	6.935795587084072	0.0	28.435736652327936	76.3726657388664	13.299232029036828	45.31307265846317	0.6932231265492209	6.933564140168533	0.0	28.46920370042493	94.01507170679886
9.32600918047824	31.851337139423077	0.6932248999715334	6.936724705252088	0.0	28.371576594920292	76.4856480895749	13.2478756999159	45.121915390403686	0.6932142219867652	6.933164515508809	0.0	28.383272943685817	93.68622465917139
9.400078876201922	31.65789631831984	0.6932228737031882	6.9369220193098435	0.0	28.376258263221153	76.37115305541498	13.342029949760978	44.04175703788952	0.6932138329524832	6.9332399449334945	0.0	28.602245644199275	92.91926898902267
9.330757369686236	31.872349443319838	0.6932264320280871	6.9366735543316675	0.0	28.45402150018978	76.59379902580972	13.01623051024699	45.23609712508853	0.6932145677950159	6.933064663376417	0.0	28.41163527188828	93.5970227292847
9.29371856813006	32.17674199772267	0.6932231702302631	6.935936066785804	0.0	28.436370231844634	76.84276473937247	13.052947047074186	44.53146716758145	0.6932146110210473	6.932977995183583	0.0	28.539916300570997	93.05730734330737
9.20582735007591	31.945055114498988	0.6932256907103997	6.9354392603824015	0.0	28.390467346438513	76.47679023279352	13.38568824141289	45.0178229572415	0.6932122335893236	6.933563924038377	0.0	28.705312928802233	94.0423850256728
9.495473613044028	31.869492108426112	0.693224109232667	6.936819223257212	0.0	28.364540501644736	76.66632480389676	13.245572616966182	45.01996005223088	0.6932078245341271	6.9335388529402	0.0	28.556753704297982	93.75582894387394
9.39720987790992	31.747933403972674	0.6932196119053644	6.935868853982161	0.0	28.212825883255313	76.29383777201417	13.325428733069229	45.059552330470964	0.6932177232953036	6.933400097379604	0.0	28.653190115693608	93.97157179532577
9.63495055905238	31.822969382591094	0.6932160535804656	6.936599051904099	0.0	28.17181915406756	76.56633824645749	12.911995949893768	45.08330935729462	0.6932172045829276	6.932950978913996	0.0	28.66273528793378	93.59099183339235
9.37965725423836	31.56544708375506	0.6932225277549342	6.935568249659982	0.0	28.234704145053136	76.11537670799595	13.02243603930595	44.24494566660765	0.6932135519832795	6.932914669047672	0.0	28.849251290556392	93.04955017262748
9.46349346454327	31.929615147393726	0.6932198590112602	6.9356137171448005	0.0	28.21479037512652	76.54351435981782	12.481792849791962	44.70417349061615	0.6932148703772353	6.932895217333569	0.0	28.210330779424133	92.32918732294617
9.319111466504301	32.091300686361336	0.6932198590112602	6.93564744709957	0.0	28.144510987316547	76.49056885754048	12.491765613934136	45.65827228665014	0.693220316857184	6.933090166734906	0.0	28.143954614741943	93.22708812854107
9.23884168617156	32.84737356085526	0.6932270250822369	6.935477314690346	0.0	27.943152794471153	76.96484375	13.245290091625353	44.73063197149433	0.693217118130865	6.933256154695246	0.0	28.749993083834987	93.65917415456799
9.907900272014171	31.434217247596155	0.6932142744180162	6.936361583138284	0.0	28.284299780965334	76.56277834008097	13.323719402885978	44.94116971715651	0.6932092509931613	6.933519401226098	0.0	28.827531074329407	94.02593838526913
10.033790050923583	31.770406597925103	0.6932123469920294	6.936720380898912	0.0	28.38494650651569	77.1258658590587	12.690008493050637	44.97377528549929	0.6932109800344148	6.93329246456157	0.0	28.263840283618094	92.86091868803116
9.733537212171052	31.78321063701923	0.693220798013664	6.9361417824440155	0.0	28.298140182186234	76.75102954200405	12.43783681723619	45.42840662623938	0.6932007354649876	6.932692054986278	0.0	28.29871158761951	93.09764518413597
9.590860640182186	32.0475455465587	0.6932157570533907	6.935397252380124	0.0	28.153156728397015	76.72696103238866	12.706367298158641	44.75345116634207	0.6932095535753806	6.932751058519055	0.0	28.342828075203613	92.7353985924221
9.620428145559211	31.49377569901316	0.6932167454769737	6.935475461396129	0.0	28.28935952128669	76.33903956857287	12.49115699141289	45.50426727381374	0.6932197981448079	6.932528660587819	0.0	28.378961579320112	93.30691450513456
9.5330578267333	32.48637359248482	0.6932164489498988	6.935340665129997	0.0	28.070158800132845	77.0249319964575	13.207086579320114	45.4564433759738	0.6932146974731099	6.933716079668688	0.0	28.419694333171034	94.0169390713527
9.718203006389171	31.690192861209514	0.6932188705876772	6.936038121520749	0.0	28.122206714954455	76.46664030870446	13.314256014297097	45.26117375619688	0.6932113474556812	6.934028820005422	0.0	28.62590325115085	94.13535764872522
9.711788137335526	32.18430146128542	0.6932194142206478	6.935891093512779	0.0	28.158145302220394	76.9901260437753	12.88569342853665	44.95451238270184	0.6932038261262283	6.933681498843617	0.0	28.463439076885624	93.23732681922804
9.71402928896761	31.87461570091093	0.693218821166498	6.935684142325089	0.0	28.176380234691294	76.70070929276316	12.503660380333747	44.989984009826486	0.6932028751535388	6.933565436949474	0.0	28.427789704320112	92.85499291784703
9.490603254681174	32.21010920103745	0.6932170420040485	6.935262456113993	0.0	28.027259239783653	76.66323380566801	12.43723580249646	45.89556314182011	0.6932106774521954	6.933735747512947	0.0	28.501242834853045	93.7677773105524
9.801078370129048	32.20352195091093	0.6932160535804656	6.935561454247849	0.0	27.964961866618168	76.90512477859312	12.701621425725921	45.58635246990085	0.6932175936172096	6.933441162109375	0.0	28.965130770848088	94.18654556922804
9.775974783337551	32.58020345711032	0.6932124952555668	6.935188447898216	0.0	28.033306909476213	77.32467579706477	12.835009350655099	44.82570295901204	0.6932045177427297	6.933360545560928	0.0	28.980628167603577	93.57470011508498
9.824081853333755	31.758538398279352	0.6932186729029606	6.935415167557566	0.0	28.24109183245825	76.75912670799595	12.286280818431303	45.46861720963173	0.6932131629489975	6.933391884433649	0.0	28.382308138666343	93.07059744599859
10.034403071229757	32.238642617661945	0.6932182281123481	6.935782119812753	0.0	28.35893564571736	77.567761576417	12.409033756418202	45.938122454851275	0.6932071329176257	6.933078711836601	0.0	28.574102904236014	93.85434003186968
10.060821459071356	31.986550322621458	0.6932126929402834	6.936016252648975	0.0	28.205501170293523	77.18888853744939	12.152634920547097	45.28173828125	0.6932057929106542	6.932945359529922	0.0	28.320539004404214	92.68785687411473
9.693707497785931	32.34599807059717	0.693220155538335	6.935071566809527	0.0	28.105796906629553	77.08057312753037	11.976045516665192	45.19561127832861	0.6932048419379647	6.932678654916564	0.0	28.367781598574716	92.4721140226629
9.84640016131073	32.23624035298583	0.6932110126201924	6.934953326638411	0.0	28.168214867472166	77.18580940030364	12.114674857250353	45.86360216005666	0.6932125793975744	6.932564105933516	0.0	28.317916048822593	93.22875354107649
9.748592287133096	32.25382203631073	0.6932094805636386	6.93463307739752	0.0	28.115104891510626	77.0521508097166	12.409149602182188	46.17047101850213	0.6932025509583039	6.933315158228023	0.0	28.415289600577637	93.928221273017
9.958992875442814	32.21689611272773	0.6932132859944332	6.935304958328062	0.0	28.151524841061487	77.26272219762146	12.756086225212465	45.9837414792847	0.6932041287084477	6.933778109023659	0.0	28.495755722434932	94.16936304886686
10.014120223937248	32.13413224316802	0.693203302916245	6.935141374225076	0.0	27.937151580686994	77.02054655870445	12.522453329718484	45.996443707949716	0.6932107639042582	6.933630492126638	0.0	28.50722964019343	93.95975621901557
10.167634662828947	32.10873410614879	0.6932137307850456	6.935238981053897	0.0	28.024527237000253	77.23613597545547	12.08817868327284	46.36618603930595	0.6932008651430817	6.9335152947531205	0.0	28.11653288498141	93.50441251327904
9.799546906629555	32.34129238360324	0.6932119516225962	6.934596258619053	0.0	27.95907283891068	77.03450942560728	12.10152826498318	45.46507336667847	0.6932060522668423	6.933131231464678	0.0	28.187849785045593	92.68758299398017
9.798518550733805	32.341490068319835	0.6932159547381073	6.9345519031107665	0.0	27.938212159191547	77.01277122343117	12.085848281471318	45.345061304886684	0.6932047122598708	6.932998095288155	0.0	28.278378926998496	92.6422876460694
9.98569632464575	32.683906882591096	0.6932092334577429	6.934939241602353	0.0	27.900066916276568	77.5046100075911	12.144539549398017	44.39786484153683	0.6932083432465032	6.933240161063651	0.0	28.307997403671653	91.78364022662889
10.052747026821862	32.084779462930165	0.6932116056743421	6.934807039948128	0.0	28.010005811930668	77.08234121963562	11.964027642528329	45.18254940908286	0.6932020970849748	6.932972375799508	0.0	28.16919688800239	92.24874679089943
9.84442430256832	32.41821308830972	0.6932155593686741	6.934818036160489	0.0	27.84905486936994	77.0465104693826	12.148565449052763	46.128643435729465	0.693201427081489	6.933697060214899	0.0	28.084600951111014	93.2955055993272
9.994784879491396	32.071015466852224	0.6932076519800101	6.935081698151253	0.0	27.868188773089575	76.86907024924089	12.043712929355523	45.755321297361895	0.6932058361366855	6.9334318685126375	0.0	28.423516378861986	93.15597888633144
10.26162919882338	31.994270701543524	0.6932022156503036	6.934976307486716	0.0	27.941547100360577	77.13242029352227	11.45581538819051	45.90908424442281	0.6931982715812013	6.932711290570224	0.0	27.976008515182365	92.27362008675638
9.841039347165992	32.13784001771255	0.6932098265118927	6.934038787718244	0.0	27.88040766542257	76.79332932692307	11.500212672074186	45.428661141111895	0.6931979257729506	6.932792771639297	0.0	27.965651558073656	91.82731442546034
10.08746461443573	32.36470497532895	0.6932081956129807	6.934760089827935	0.0	27.83637981955339	77.22331019104251	11.639667111145538	45.281764562677054	0.6932054687154192	6.932582693126992	0.0	28.459141544849945	92.31315288597733
9.87183664916498	32.13282950088563	0.693209282878922	6.934179514525873	0.0	27.968815235956477	76.90765988739878	11.881492895715297	45.736246514252834	0.6932043664516201	6.932860204248185	0.0	28.284161705470964	92.83475898548159
10.137027731212045	32.26673796495445	0.6932134342579707	6.934339021381579	0.0	27.874048642301368	77.21215365637651	12.203372252899257	44.83447680594901	0.6931984660983423	6.93323367715895	0.0	28.639688032544708	92.61077483179886
10.030603966346154	31.722021286690282	0.6932116550955213	6.934407099055858	0.0	28.130798586949645	76.81783274291497	12.065220819316572	46.03205365837464	0.6932185445898991	6.93301473731022	0.0	28.272186365748937	93.30247986012748
10.07783203125	32.57699582489879	0.6932053291845901	6.934613556031756	0.0	27.752356401821864	77.34180003795547	11.895354273636686	45.62507884428116	0.6932043880646357	6.933057314951089	0.0	28.156184988048867	92.60967377832861
10.075461791497975	32.2498035013917	0.6932027592832742	6.934226835304909	0.0	27.93617699503416	77.1956699139676	12.148815468418023	45.548277598264875	0.6932015135335517	6.933498652731055	0.0	28.433518017993094	93.0641100832153
10.078517206477732	32.37253605769231	0.6932020673867662	6.9346288765972925	0.0	27.896869365985577	77.28255076543522	12.044977204320114	45.697459277620396	0.6931965857659791	6.933101837763368	0.0	28.14046195140979	92.81599681303116
10.208420775872975	32.21459189967105	0.6932103701448633	6.934710668648785	0.0	27.958594936108298	77.3163168965081	11.955126192346848	45.525617475212464	0.6931992657799221	6.932988585561261	0.0	28.259885966271245	92.67361234065156
10.231333422950405	32.05510066105769	0.6932113091472673	6.934955179932629	0.0	27.940187523722166	77.16157799848177	11.678580913597735	45.51006578656161	0.6931995899751572	6.9328018491058785	0.0	28.257907943077196	92.37935441749292
9.908479685918522	32.73599127024291	0.6932034017586033	6.933818863471028	0.0	27.805715460526315	77.38400493421052	11.543245396600566	46.07211623583569	0.6932036748351186	6.932701996973486	0.0	28.333198179942016	92.88126327903683
9.968937899323128	32.42092532262146	0.6932032040738867	6.934092903909413	0.0	27.852125407230517	77.17608173076923	11.215859734640581	46.31712691439448	0.6931971909304179	6.932573399530254	0.0	28.02987852447769	92.49543533109065
9.846994994622976	32.55704943699393	0.693208936930668	6.934183591773153	0.0	27.611933534444585	76.95016368294534	11.686514446485482	46.21813722777974	0.6932015351465673	6.933110050709322	0.0	28.259334402111367	93.09709465740085
10.180061321799089	32.447915612348176	0.6932089863518471	6.934249321941422	0.0	27.791402592832743	77.35362949139676	11.880911937854108	46.42974836225213	0.6931923928409393	6.932986208129537	0.0	28.42850034027532	93.67214611366856
10.443293150619938	32.38931909476214	0.6932053786057693	6.934698807565789	0.0	27.871220762430415	77.63853033274292	11.597901773858004	46.38066848884561	0.6931996115881728	6.933275174149035	0.0	28.264576855192104	93.17642583657933
10.151274868737348	32.37563298646255	0.6932064164505314	6.934212873821799	0.0	27.878006784539473	77.33912892206477	11.742905397928471	45.27777670192989	0.6931964777009008	6.932858259076775	0.0	28.22386139175372	92.17739963261332
10.508981212044535	32.271470141700405	0.6932027098620951	6.934941218449519	0.0	27.863074175259364	77.57846580845141	11.420839304289128	45.8557619953966	0.693197839320888	6.932612951348929	0.0	28.0962650634074	92.30547870927762
9.924869330402329	32.71786674468623	0.6932057739752024	6.933941427995319	0.0	27.702390601277834	77.27906597925102	11.38254346118095	45.5062024167847	0.6931975367386686	6.932833404108755	0.0	28.222585359308606	92.04416939624646
10.319948957806174	32.40980437120445	0.6932027098620951	6.934561416687753	0.0	27.70549721659919	77.36981275303644	11.278500132790368	45.66405281736898	0.6931953105980546	6.932737874579497	0.0	28.258545959299752	92.1338360924221
9.983160227416498	32.644715096786435	0.6932054774481275	6.933671959016005	0.0	27.69097134362348	77.25252008476721	11.386806239487429	45.625730347025495	0.6932036748351186	6.932518718600611	0.0	28.33087002589412	92.27592178647309
10.209680620571863	32.3107279542004	0.6932113091472673	6.934189151655807	0.0	27.872670285614877	77.32726942054656	11.26548805993272	46.25694382967422	0.6932034803179776	6.93251223469591	0.0	28.255027360348794	92.70997476983003
10.16898998924595	32.47740542763158	0.69320068359375	6.93378673970458	0.0	27.770459379744434	77.35064366143725	10.971153367342422	46.563742143236546	0.6931960454405873	6.932548544562234	0.0	27.901551676201752	92.3689967687677
10.046740376707996	32.866393598178135	0.6932082450341599	6.93390127328726	0.0	27.75416027486083	77.60119638790486	11.447858686149965	46.02895798291431	0.693204236773526	6.932724258379626	0.0	28.12018375558826	92.52972844369688
10.599156083944838	31.94822479124494	0.6932013260690789	6.934616027090714	0.0	27.871001826606783	77.3530000632591	11.519749109197946	45.653458635800284	0.6931920038066572	6.9327220970780585	0.0	28.26961614592555	92.37554776026913
10.503238668712045	32.01630898911943	0.693200041118421	6.934340998228745	0.0	27.80588843465334	77.25977590460526	11.331616625907401	46.349215153594194	0.6931987902935773	6.932644506351806	0.0	28.220441348154214	92.83391244688386
10.287064500569333	32.29021737411437	0.6932097770907135	6.933746461443573	0.0	27.765828121046304	77.27685507338056	10.861009981409348	45.66056568696884	0.6931965857659791	6.932304317485172	0.0	27.74906320544883	91.20294241324362
10.07626261228492	32.63087084071356	0.6931972241112095	6.933493425006326	0.0	27.6279588459957	77.26858473557692	10.55320259937146	46.07450231276558	0.6931997196532511	6.932165129664262	0.0	27.659273228631818	91.2191428381728
9.92474360292257	32.493217832742914	0.6931961368452683	6.933771789797887	0.0	27.680186653909413	77.03191975581984	10.701130723818165	45.780007856763454	0.6931970828653395	6.932411950303205	0.0	27.643377287867388	91.05692833746458
9.943806537828948	33.28400177125506	0.6932021168079453	6.933317362055605	0.0	27.716125241175355	77.8772520242915	11.334442225123938	45.81600096273017	0.6931899505701686	6.932598254498274	0.0	28.194524748804888	92.27756506728045
10.496837439903846	32.19895741080465	0.6932025121773785	6.934425384892143	0.0	27.676307585557947	77.30652834008097	11.038840491103045	45.73292537181303	0.6932020538589434	6.93256583497477	0.0	27.95057604738403	91.65490549752124
10.321507504111842	32.56657744496457	0.6932013260690789	6.933820963871141	0.0	27.971417755250506	77.79332458248987	11.06607427407932	46.36607538066572	0.693195418663133	6.932609493266422	0.0	27.947901220564802	92.31266322149433
10.509675876138663	31.915290912828947	0.6932065647140688	6.934057444213373	0.0	27.792545704706477	77.15157119812753	10.906873492276027	46.67736643502125	0.6932032425748053	6.932657258031051	0.0	27.822045172240173	92.33894188208215
10.169166917067308	32.75941018787955	0.693198706746584	6.933461548345774	0.0	27.64418134805162	77.50621995192307	10.980276134804356	46.06545735216006	0.6931950296288509	6.932313611081909	0.0	28.012875997310996	91.99092322503542
10.275936827871963	32.73375426998988	0.6932062187658148	6.933967374114372	0.0	27.73797385026569	77.6816335083502	11.007795901203966	46.370731342953256	0.693192479293002	6.932510721784813	0.0	28.00524487373849	92.31627899256374
10.221284318066802	32.319686234817816	0.6932022156503036	6.933478969311425	0.0	27.735642653245193	77.21008982793522	11.113957996746636	45.85476883410057	0.6931994386840474	6.932534279971892	0.0	28.22293462564182	92.12419772485836
10.44529273152834	32.05359548962551	0.693205971659919	6.934041629436045	0.0	27.836239957616396	77.26917067307693	11.097046244245751	45.84153267749646	0.6931973206085119	6.932657690291364	0.0	28.329444431380576	92.20067944405099
10.326810989688765	32.55885311234818	0.6932037971280365	6.933794152881452	0.0	27.73017518819585	77.54963151568826	10.932629636597026	45.866257967422094	0.6931943596253651	6.9322494204253715	0.0	28.280032754957507	92.01116545679886
10.081024639423077	32.84805557312753	0.6932045878669029	6.933526784302252	0.0	27.852438243294536	77.7150461791498	10.95310563473796	45.404302407932015	0.6931914850942812	6.932297833580471	0.0	28.14383790445733	91.4335439536119
10.185972687879554	32.69690583881579	0.6932040442339322	6.9333079720315665	0.0	27.714270958533653	77.53045767965587	11.132443868404746	45.591423402089234	0.6931960238275717	6.932532550930639	0.0	28.104653507048955	91.76105203169263
10.61687061139929	32.03759805161943	0.6931949507369686	6.93426105947147	0.0	27.60520484090334	77.19393503289474	10.959540434667138	45.95360083215297	0.693192414453955	6.9325775060032315	0.0	28.25388878668334	92.099609375
10.24237411437247	32.71707600581984	0.6932034017586033	6.933839867472166	0.0	27.493145776663713	77.38643724696357	10.991061548335693	46.38850727027266	0.6931929763923623	6.932600848060154	0.0	27.848126895029214	92.1603001062323
10.391961546368927	32.29122121710526	0.6931954449487602	6.933639217484818	0.0	27.599283195217613	77.2161026062753	10.896673186304886	46.222154136419974	0.6931985741634207	6.932684274300637	0.0	28.07784731597468	92.12935995042493
10.262085257464575	32.203868294534416	0.693195395527581	6.933480822605643	0.0	27.749063962866902	77.14849601467611	10.742307841271247	47.515622233533996	0.6931891941146202	6.932737226189027	0.0	27.871589984839765	93.06226208392351
10.520167004048583	32.32488020306174	0.6931964333723432	6.933980470726847	0.0	27.58213404605263	77.36116048836033	10.665562616191572	46.180677894830026	0.6932044529036827	6.932519799251394	0.0	27.90516883050416	91.6839312588527
10.004867788461539	32.73468259741903	0.6932003870666751	6.933084094090018	0.0	27.62746759947495	77.30010437753036	10.678779407533641	46.521597800106235	0.693184633768314	6.932512666956224	0.0	27.730477741014518	91.86337254337819
10.011400675290991	32.87936448317308	0.6931998928548836	6.933025282886829	0.0	27.57650843323001	77.40029731781377	11.04881394686172	46.533645759560905	0.6931817808502456	6.9325950125459235	0.0	27.8973388671875	92.41239155453258
10.524155095521255	31.784193920799595	0.6931935669439524	6.933850616578631	0.0	27.597615724633098	76.83981528340081	11.06036152177762	46.57631158153329	0.6931888050803382	6.9328135201343395	0.0	27.888227684301967	92.4577118006374
10.639023160741397	32.46227266257591	0.6931997445913461	6.933930555335906	0.0	27.674614910172064	77.70984153593118	11.066421811371281	45.57888577815156	0.6931938409129891	6.932524554114842	0.0	28.04195414859242	91.61978797804532
10.291796479630566	32.797224111209516	0.6931955932122976	6.933326134314904	0.0	27.592887106212043	77.6152320027834	10.752201069515758	46.67581306435906	0.6931907502517484	6.932417137426965	0.0	27.79866594093042	92.15909392705383
10.253811756705465	32.232903434969636	0.6931987561677632	6.933102750585147	0.0	27.525076800512398	76.94489498987855	10.378033084166962	46.95003900717068	0.6931942731733025	6.932556757508189	0.0	27.61038718074982	91.87101628895184
10.279963467864372	32.30057328567814	0.6932005353302125	6.9333670303406505	0.0	27.583155087613868	77.09705766067813	10.652248998539307	46.03774842864731	0.6931872921692414	6.932323769199274	0.0	28.006055794086404	91.62837232206091
10.293554292130567	32.31913746204454	0.6931988550101215	6.9331354921163335	0.0	27.507752700373228	77.05358046558705	10.644998436946707	46.12584792183074	0.6932027670884605	6.932266278577594	0.0	27.793085460284615	91.49619334277621
10.239617796368927	32.68299357920041	0.6931944071039979	6.933133391716219	0.0	27.593497457774543	77.44924247216599	10.623562475101807	46.526501361101275	0.6931887834673225	6.932356188722778	0.0	27.85850460063297	91.94092488491502
10.25811298076923	32.60258887904858	0.6931939128922064	6.933131785527897	0.0	27.568317861209515	77.36215049342105	11.204425239022664	45.955123771689095	0.6931844824772043	6.932437453661694	0.0	27.903744100511243	91.99572581002124
10.889923021571356	32.26858236336032	0.6931943576828188	6.933545440797381	0.0	27.549302074108045	77.64135327049596	10.997955581621813	46.32748041342068	0.6931883295939935	6.932497105584941	0.0	28.054290857936437	92.31222888633144
10.561092287133096	32.158512303896764	0.6931947036310728	6.933477239570155	0.0	27.777587890625	77.43066801619433	11.056299658064802	45.54559135977337	0.6931935383307697	6.932174423260999	0.0	28.39986222999292	91.9339312588527
10.484976554592611	32.301038635501016	0.6931978171653593	6.933171198918269	0.0	27.701634951448632	77.42082173582996	10.791993916541253	46.420480701133144	0.6931910096079364	6.932222404155786	0.0	28.254875204718484	92.39956621813032
10.439115281819332	32.253854851973685	0.6931963345299849	6.933531108655427	0.0	27.693486387430415	77.31998671558705	10.328013303935021	46.5948731851983	0.69319273864919	6.932079109861898	0.0	27.938859199329407	91.79382635446176
10.030966717801114	32.99740756262652	0.6931983113771508	6.932879613961285	0.0	27.40481728001645	77.36607097672065	10.377390226628895	46.45882115350567	0.6931864924876615	6.932224349327195	0.0	27.776318947249028	91.54475588703966
10.355501763347672	32.63901268345142	0.6931953461064019	6.933497872912449	0.0	27.526507543648787	77.45451986336032	10.557618570733004	46.679421919263454	0.693184828285455	6.932405898658817	0.0	27.879484787203435	92.04893325070822
10.258386378732288	32.87592595521255	0.6931980148500759	6.93316996338879	0.0	27.547256037291245	77.61473937246963	10.67199222899699	45.68283435508145	0.693190188313341	6.932309936869245	0.0	27.867151535941925	91.15428857560198
10.43531024639423	32.06193857540486	0.6931875375600961	6.933218272591409	0.0	27.5333251953125	76.96379364878543	10.816528666120751	46.00236671166785	0.6931824076277001	6.932534712232206	0.0	27.883468498251595	91.63489841536827
10.47257658305921	32.29887675544028	0.693198706746584	6.933253361628606	0.0	27.611851495287198	77.31655649038461	10.582148824805241	46.39156836490793	0.6931913338031714	6.932215055730458	0.0	27.696892843705736	91.60282400849859
10.283950175544028	32.811691074139674	0.6931945059463562	6.933028124604631	0.0	27.58627702350076	77.6149449645749	10.376008031050814	46.525520648902265	0.6931918957415789	6.932053174243095	0.0	27.57515104904391	91.40873428647309
10.20301864562247	33.02151995824899	0.6931908487790992	6.932914332339638	0.0	27.478858607983298	77.63631231022268	10.382655503054178	45.980562809844194	0.6931887834673225	6.932023780541785	0.0	27.508643477226453	90.80388799132436
10.129036128858806	33.00734121963563	0.6931921831509362	6.932760508919534	0.0	27.50023129111842	77.56936835779352	10.611033496370396	45.662315476717424	0.693189669600965	6.932174207130843	0.0	27.87155972661783	91.07708480878188
10.585679521444838	32.30891716219636	0.6931899591978745	6.933433748932503	0.0	27.66103693541245	77.48906803517207	10.764896036207507	45.73594220299221	0.6931834666654678	6.932446531128275	0.0	27.93988624983401	91.37316859950425
10.499145013600709	32.027605879934214	0.6931956920546559	6.933178364989246	0.0	27.671185080339068	77.13111794660931	10.685217665545325	45.83379348884561	0.6931838124737185	6.932274059263235	0.0	27.90254846848442	91.35383376859065
10.551993650366903	31.794458897393724	0.6931943082616396	6.933159584941169	0.0	27.531097288556428	76.81070976720648	10.44951614509561	46.121316450513454	0.6931888915324008	6.932155187677054	0.0	27.644320479871194	91.14730601540369
10.229644800101214	32.520922555035426	0.693192430256832	6.9330604954769735	0.0	27.532788975518724	77.21641732034414	10.480896514806126	46.13980059313031	0.6931896263749336	6.932052309722468	0.0	27.562402827881552	91.11515138101983
10.302257559463563	32.28540770495952	0.6931936163651315	6.933112511268029	0.0	27.429796226594128	76.950574076417	10.243094900849858	46.430081721405806	0.6931832937613425	6.932113906817126	0.0	27.57511560369821	91.18040678116148
10.41969809590081	32.4430628479251	0.6931946047887145	6.932869111960716	0.0	27.41886277913082	77.21449266194332	10.407633578811083	46.215738701752834	0.6931855631279877	6.932046041947924	0.0	27.7309808920193	91.28640392616856
10.465246236082995	32.26614214321862	0.6931931221533401	6.93300835613297	0.0	27.684766020369434	77.34916181680163	10.16478523924398	46.537330692280456	0.6931855631279877	6.9320702485254735	0.0	27.78895045812677	91.42313650849859
10.235503582047064	32.18419589764676	0.6931976194806427	6.93284155965334	0.0	27.66576456540992	77.01830560475709	10.169562926035765	46.451109629514875	0.6931885457241501	6.932140274696242	0.0	27.72912044363049	91.2819360835694
10.178501787069838	32.15786627024291	0.6931882294566043	6.933026641969256	0.0	27.478734560823632	76.7481291118421	10.208312123760622	46.44258199805241	0.69318175923723	6.932159942540501	0.0	27.456115203943874	91.03916762570822
10.301822850771762	32.5712866902834	0.6931926279415486	6.9329261934226345	0.0	27.404713001328442	77.21074851341093	10.266390273658818	46.75052286207507	0.6931875947514607	6.932338466049929	0.0	27.612024582816925	91.56127445555948
10.657411595394738	32.11003210399797	0.6931933692592358	6.93327807221818	0.0	27.651948874778594	77.35266953441295	10.285506553757967	46.22684191306657	0.6931856928060818	6.932140058566086	0.0	27.74505874590563	91.18954165191218
10.294612103049088	32.471039584387654	0.6931940117345647	6.932855274030554	0.0	27.59774866760501	77.29625506072874	10.382277880444406	45.60599714500708	0.6931848715114863	6.93206657431281	0.0	27.778433564702105	90.69877611543909
10.357659689714069	32.79438259109312	0.6931907499367409	6.932835999770686	0.0	27.393072336791498	77.47794629301619	10.054657068873938	46.52170430904745	0.6931851957067214	6.93207046465563	0.0	27.38822267008233	90.89665312942634
10.340135928011133	32.13900556680162	0.6931909476214575	6.932723443035172	0.0	27.55318657878922	76.96505408653846	10.200915976894477	46.00216337641643	0.6931914850942812	6.932057064585916	0.0	27.69060432066661	90.82574307276913
10.231697360513664	32.29136355010122	0.6931902557249494	6.932478561092485	0.0	27.450645539442053	76.90618515941296	10.425010789217422	46.4425308184313	0.693184828285455	6.93203588383056	0.0	27.798157602801876	91.59773371104816
10.141721754807692	32.41759670736336	0.6931923314144737	6.93254799784919	0.0	27.566959272994687	77.05882543648785	10.305421650916253	45.78377578346317	0.6931904476695291	6.932111097125088	0.0	27.80727656637305	90.82858699982295
10.342799927252024	32.24435333375506	0.6931903545673077	6.933015892862791	0.0	27.54368189761513	77.06385374493927	10.510026364421034	46.352132391997166	0.6931844176381573	6.932147190861256	0.0	27.778228673313563	91.57253120573654
10.362623355263159	32.33528039600203	0.6931870927694838	6.932957946530238	0.0	27.48161087345015	77.11247311487854	10.654698358379072	46.08668306258853	0.6931866437787713	6.93208948410942	0.0	28.12385883277266	91.79732870042493
10.38053438132591	32.12607224190283	0.6931912441485324	6.932915814975012	0.0	27.367160318351466	76.80668332489878	10.452184747366324	46.89698095564802	0.6931860170013169	6.932271465701355	0.0	27.963699470498405	92.24513101983003
10.220943311930668	32.427560412449395	0.6931875869812752	6.93251661540043	0.0	27.510947779605264	77.09196767459514	10.248728463062147	46.38483893634915	0.6931892589536672	6.932190633022752	0.0	27.562072581002123	91.1278273282578
10.370615748355263	32.597018914473686	0.693190453409666	6.932850949677379	0.0	27.484453085463056	77.38493800607287	10.39224130776381	46.362531537712464	0.6931847418333924	6.932152594115173	0.0	27.6050288819051	91.29195069050992
10.636389011892712	32.30055668016195	0.6931883777201417	6.9328845560792	0.0	27.62478897156503	77.49461981275303	10.538548628939447	46.14441229196176	0.6931859521622699	6.932149352162823	0.0	27.776710575092952	91.39182011331445
10.233176437563259	32.48839669787449	0.6931897615131579	6.932517356718117	0.0	27.55756826053264	77.21166181680162	10.438354146379249	46.22401873450779	0.693184309573079	6.932108287433052	0.0	27.890246339965476	91.48472910764872
10.16569063132591	32.83433230010122	0.6931887236683958	6.932470283044977	0.0	27.484778771033653	77.41727131831983	10.374235763765935	46.16076902222026	0.6931879405597114	6.932126226236057	0.0	27.66667698327948	91.13380842776203
10.412851878795546	31.932356639043523	0.6931897615131579	6.9324902986225325	0.0	27.626900738550102	76.90460210020242	10.17334503087376	46.3025877523017	0.6931863411965519	6.932019674068807	0.0	27.691295937168025	91.09924973441926
10.310327444964575	32.02126771255061	0.6931899591978745	6.932719612893788	0.0	27.62417862000253	76.88849474949393	10.036872842156516	46.628727812942635	0.6931922415498296	6.932090780890359	0.0	27.593472834687056	91.1911628009915
10.234940773658908	32.614599411690286	0.693191441833249	6.932657836419851	0.0	27.480860165738868	77.26305826163967	10.189900946684666	46.663640613934135	0.693192544132049	6.932079109861898	0.0	27.644740636895804	91.43036251770538
10.44745283242662	32.240603254681176	0.693189119037829	6.932563194861779	0.0	27.314650315504807	76.9352693256579	10.448970113867741	46.310272994865436	0.6931856495800505	6.932142219867652	0.0	27.986381033662358	91.67776757259207
10.371852068572874	32.22140292889676	0.6931889707742915	6.932678346209198	0.0	27.636251225645243	77.16218528593117	10.315942521135801	46.732695755134564	0.6931847202203767	6.932232130012836	0.0	27.65602781819892	91.63689857029037
10.38795625632591	31.832831477732793	0.693187488138917	6.932912231939524	0.0	27.509840745192307	76.66354061234817	10.159507859529922	46.61294927407932	0.6931841150559379	6.932224781587509	0.0	27.943454126460693	91.64813318873938
10.191538105705972	31.942409697621457	0.6931874387177378	6.9326458517839065	0.0	27.478064409634364	76.54465776821863	10.007552106387216	47.076229970786116	0.6931849795765647	6.932046474208238	0.0	27.409240895560377	91.42506750177054
10.03485754839322	32.61994164347166	0.6931888225107541	6.932677481338563	0.0	27.307509449329455	76.8949851341093	10.231003369555594	46.65981874114731	0.6931960238275717	6.93209985835694	0.0	27.492976634428118	91.31589722025495
10.247833177821356	32.49590832173583	0.6931857089764676	6.93261372801746	0.0	27.38409646223431	77.0604527770749	10.332204154125353	46.27879337818697	0.6931886105631971	6.932097697055373	0.0	27.865232300150495	91.40832484950425
10.43704710431427	31.99565370382085	0.6931894155649039	6.932601619828568	0.0	27.590611755123987	76.95591551745952	10.123427609884029	46.97156764562677	0.6931850876416431	6.932022699891001	0.0	27.538460793643768	91.5654767174221
10.427812460463057	32.235973083248986	0.6931856101341093	6.932639921242409	0.0	27.497774070091094	77.09419676745951	10.16968257569051	46.4668937013102	0.6931808731035876	6.932025509583038	0.0	27.530092233976628	91.09869644121812
10.37075136007085	32.0387683451417	0.6931902557249494	6.932743952824519	0.0	27.382289129712802	76.72455244180162	10.075696734463527	46.70374468838527	0.6931793818055064	6.932069600135003	0.0	27.567121381462464	91.27863292315864
10.18016886228492	32.20049381642207	0.6931890696166498	6.932627442394674	0.0	27.367788955750253	76.68108157262145	10.058070542116678	46.01742596936969	0.693181629559136	6.932097697055373	0.0	27.643240693608355	90.65083325956091
10.275050409602732	31.953832315915992	0.6931895638284413	6.932608168134805	0.0	27.522370002530366	76.68386101973684	10.175583101872345	46.53384217864731	0.6931825805318255	6.93212860366778	0.0	28.071735155143415	91.71328899610482
10.11622200784413	32.68965713562753	0.6931883777201417	6.932577032791941	0.0	27.37184989404099	77.11030490890688	10.162570337398193	45.95916142882436	0.6931832721483269	6.932111097125088	0.0	27.791128185585606	90.8449672450425
10.301862190030365	32.256331050733806	0.6931867468212297	6.932627936606465	0.0	27.429913354788713	76.92073317307693	10.37450238192723	45.94491966182719	0.6931807218124779	6.932102451918821	0.0	27.86290760418511	91.11442933339235
10.311557439271255	32.065720284033404	0.6931893661437247	6.932487580457679	0.0	27.428836961506832	76.73860228997975	10.461962129846848	46.25453562101629	0.693178560510911	6.9321590780198745	0.0	27.94349821701266	91.59215928204674
10.464714266510628	31.67961554276316	0.6931862526094382	6.93274741230706	0.0	27.648370287196357	76.72544834893725	10.266070746835164	46.16500171520892	0.6931863844225832	6.932079542122211	0.0	27.84744219469281	91.2105944582153
10.244751866143725	32.18027264676113	0.6931864008729757	6.932747041648216	0.0	27.500826816327177	76.8586008666498	10.07382279955294	46.227869655187675	0.6931823427886531	6.932054471024035	0.0	27.7508899375332	90.98463504780453
10.299118326163967	32.12071933514676	0.6931883777201417	6.932590747169155	0.0	27.42631845821736	76.77874573001012	10.003804928182543	46.33810225964943	0.6931788630931303	6.931970612523238	0.0	27.763951979683075	91.03782312322946
10.091963918585526	32.40076859817814	0.6931857089764676	6.932511302623672	0.0	27.486881147994687	76.9121236082996	9.829715717953258	46.19757408595963	0.6931842231210162	6.932017728897398	0.0	27.462735702903682	90.42204375442634
10.286908725012651	31.95357255819838	0.6931865985576923	6.932355749462298	0.0	27.52296552773912	76.69580117661944	10.265554455116856	47.0949229815864	0.6931807218124779	6.9321590780198745	0.0	27.75640385009074	92.04904114288243
10.215118927125506	32.26841314524292	0.6931898603555162	6.932407023935665	0.0	27.504781993294536	76.9207221027328	10.334620662181303	46.15428857560198	0.6931848715114863	6.932092293801456	0.0	27.727019658507437	91.14802253009915
10.40553734659666	31.91277438638664	0.6931886742472166	6.932514020788525	0.0	27.471476072241902	76.72230358046559	10.272022452638103	45.967467743006374	0.6931800734220078	6.932109800344149	0.0	27.69487851064536	90.86647928470255
10.159292170103745	31.86010564271255	0.693184522868168	6.93241023631231	0.0	27.436477970015183	76.38828678517207	10.280463286229638	46.41482327815156	0.6931812837508853	6.93209661640459	0.0	27.881400564912358	91.50878352956799
10.08901307882085	32.37857176745951	0.6931832379175101	6.932546021002024	0.0	27.32062978397014	76.72076084893725	10.301853601385446	47.19247410587819	0.6931875947514607	6.932178529733976	0.0	27.726299512825335	92.15280298335693
10.422173899291497	31.870202982667003	0.6931862031882591	6.932620152770749	0.0	27.379132104788713	76.6041300290992	10.417999181126062	46.1772945069051	0.6931799869699451	6.932155403807211	0.0	27.626901253762394	91.15434943785411
10.45841761291751	31.989098083248987	0.6931843746046306	6.932590994275051	0.0	27.41316204611589	76.79326844003036	10.223790501062323	46.56499396910411	0.6931822995626217	6.932014054684734	0.0	27.626711059224505	91.3475068608357
10.072095121931934	32.59960897963057	0.6931879823507086	6.93237131713373	0.0	27.38153842200152	76.98561329706477	10.101537255997698	46.5025880289483	0.693182148271512	6.9321500005532934	0.0	27.605682459498937	91.14196120308074
10.281624019483806	31.96105769230769	0.6931861043459008	6.9323778654399675	0.0	27.449532574487602	76.62459276948381	10.17315933184313	45.4481453611898	0.6931815214940577	6.931961535056657	0.0	27.424042353211313	89.97730667935552
10.44232884457237	32.18577816611842	0.6931881800354251	6.932390591393598	0.0	27.485748414568572	77.04624636260121	10.31861319825602	47.149996403594194	0.6931778472813939	6.93195937375509	0.0	27.858301438285675	92.25886929001416
10.378511868990385	32.02942181174089	0.693184522868168	6.93248461518693	0.0	27.57787146935096	76.91828978997975	10.261516452173336	47.09527432276912	0.6931849579635491	6.932016648246614	0.0	27.686452892616856	91.97526226097733
10.521744528087044	31.847618294534414	0.6931847699740638	6.932528723589322	0.0	27.45423747074266	76.75612822621457	10.160192905674576	46.66947785720609	0.6931800085829608	6.931936031698167	0.0	27.82751585876638	91.58912446883852
10.22310618041498	32.31715824266195	0.6931891684590081	6.932239486138347	0.0	27.522064085431428	76.99456920546558	9.902062953700424	46.32593672538952	0.693176788243626	6.931967586701044	0.0	27.639236234065155	90.79920989730878
10.099955718623482	32.184872374746966	0.693184176919914	6.932270621481212	0.0	27.436719639581224	76.6538192687247	10.239620911163243	46.54319698344547	0.6931910312209522	6.931945541425062	0.0	27.968705909448033	91.68346649256374
10.419312413018725	32.04451780743927	0.6931821506515689	6.932343270614562	0.0	27.5102830647457	76.9064548013664	10.409599498716359	46.369074229815865	0.6931791224493183	6.931979041599349	0.0	27.84114416192679	91.55179654302408
10.66274354757085	31.912764897520244	0.693179580750253	6.932494993634552	0.0	27.4424584269041	76.9504633729757	10.23079519298867	46.3823726319051	0.6931800950350234	6.932019025678337	0.0	27.613939496005223	91.15912712464589
10.32201219319332	31.82237356085526	0.693183534444585	6.932312753036437	0.0	27.449543941358804	76.52624304149798	10.142415249313917	46.138717521689095	0.6931772853429865	6.931920686457042	0.0	27.760486981010978	90.9735359861898
10.006152739119432	32.374140466852225	0.6931842263410931	6.93223701507939	0.0	27.405407368895496	76.71793870192307	9.959402630079232	45.95744345343484	0.6931816727851673	6.931966938310574	0.0	27.7486810873318	90.59748749557366
10.21444442687247	31.6509741902834	0.6931798772773279	6.932286683364436	0.0	27.447868069173836	76.24557265308704	10.170656025916253	47.47077781958215	0.693179079223287	6.932026590233821	0.0	27.739831854196176	92.31329674220963
10.176438947052125	31.84631594762146	0.6931828425480769	6.932162141992978	0.0	27.280166193541245	76.2350858742409	9.730922450424929	46.60884660499292	0.6931796411616944	6.931920902587199	0.0	27.407404653749115	90.67909547627478
9.975248687373481	32.476527312120446	0.6931839792351974	6.932217740819522	0.0	27.199854306363868	76.58384678643725	10.035504478908463	47.10963919750354	0.6931784740588482	6.931947702726629	0.0	27.343528682719548	91.42061625796742
10.380674342105262	31.928179956351215	0.6931783946419534	6.932244304703315	0.0	27.335840634488868	76.57693889170041	10.094633194272308	46.94049054975213	0.6931763559833127	6.932105910001328	0.0	27.72354428558782	91.69077549575071
10.288466480579453	31.764771002024293	0.6931879823507086	6.932334621908211	0.0	27.507668684368674	76.4932391826923	10.001946554643236	46.72458586003895	0.6931747133941218	6.932020322459278	0.0	27.299827165036294	90.95838128541077
10.304172728997976	31.69456208881579	0.6931849182376012	6.932463364079896	0.0	27.22941311361336	76.16061329706477	10.098723068453435	46.69557116457153	0.6931784308328169	6.931916796114222	0.0	27.836848358932365	91.56306159259915
10.277946095331478	31.958475929908907	0.6931828425480769	6.932289648635185	0.0	27.566273801239877	76.73498386892713	10.004566052142351	45.806110846759914	0.6931787118020206	6.931955915672583	0.0	27.692984345952105	90.43561880311614
10.162729709640688	32.24029012209008	0.6931873398753795	6.932197972347862	0.0	27.35365746378416	76.68887588562752	10.025834124081534	46.02387045192989	0.6931806137473995	6.931919605806259	0.0	27.549377960118626	90.5310037845255
10.256050140751519	32.18386932249494	0.6931833861810476	6.932218111478365	0.0	27.504016953441294	76.87615447874494	10.208912446883852	46.700741689536116	0.6931821914975433	6.931986390024677	0.0	27.88582863956268	91.72746436791785
10.328522939334514	31.543777675860323	0.6931850170799595	6.932091346153846	0.0	27.517686851594128	76.32208059210527	9.935457656471318	47.54148039128895	0.6931790359972556	6.931963696358224	0.0	27.726037563075426	92.13494267882436
9.995875901442307	32.41806917383603	0.6931811128068067	6.932243439832679	0.0	27.31060568620319	76.65679560981782	10.053005142860304	46.64112573034703	0.6931775230861588	6.931958941494777	0.0	27.61597198399876	91.24206024256374
10.184810499430668	31.86132061298077	0.6931821012303897	6.9321555936867405	0.0	27.340331042826417	76.31861715587044	9.94566937411473	46.14071767661119	0.6931827318229351	6.931983364202483	0.0	27.39289626859065	90.41126283640227
10.076128977416499	32.11527905174595	0.6931834850234059	6.9321569527691675	0.0	27.234677457616396	76.35824345268219	9.921778519498053	47.63641720520538	0.6931833802134052	6.932012541773637	0.0	27.263916707241503	91.75412203434844
10.25546815694585	32.51134077682186	0.6931813104915233	6.932305586965461	0.0	27.35354873719003	77.05266162702429	9.860387872366324	47.05204137526558	0.6931804192302585	6.931962399577284	0.0	27.635753944980525	91.48014230701133
10.02890921527075	32.43607271634615	0.6931831390751518	6.932232937832111	0.0	27.44520673867662	76.84242314018219	9.734225956643945	46.89697265625	0.6931743675858711	6.931896696009649	0.0	27.478973129315687	91.04206688208215
10.38376237506326	31.6292992472166	0.6931819529668523	6.932425803983742	0.0	27.325392503004807	76.27087866902833	9.831386836324805	46.61605048247167	0.6931738920995264	6.931883295939935	0.0	27.503387191815687	90.88270737429178
10.300654731781377	31.303165327682187	0.6931872904542004	6.9322660500221405	0.0	27.396143368863868	75.93223209767207	9.799395423435287	46.3532237628364	0.6931752969455449	6.931884808851032	0.0	27.359451423623405	90.44395693165723
10.009481552062248	32.262031882591096	0.6931817552821357	6.932084550741713	0.0	27.456049251170292	76.65964701417003	9.87453886469768	45.99525827726629	0.693181240524854	6.931907286387327	0.0	27.575794252390228	90.3774953523371
10.274308103491903	31.752189951290486	0.6931782957995951	6.932242451409096	0.0	27.29513240922318	76.25387224822875	10.040008285565687	45.550562699185555	0.6931772637299708	6.931893670187455	0.0	27.703751085837908	90.22621669174929
10.436211095647772	31.264573712677127	0.6931828425480769	6.932201802489246	0.0	27.47069027549342	76.10367851720648	9.86036124513102	46.66829380975567	0.6931828398880134	6.931843095730789	0.0	27.355113259118273	90.81561504072238
10.02497390561741	32.01643155364373	0.6931828425480769	6.93210160104852	0.0	27.22952826496078	76.20303485576923	9.949216848054622	46.124821562942635	0.693176399209344	6.932005841738779	0.0	27.657323734618448	90.66336535056658
10.149056846217105	32.09505669597672	0.6931777027454453	6.932360320921369	0.0	27.32676937705592	76.50324519230769	10.05459482338881	47.27961225212464	0.6931812837508853	6.931878108816174	0.0	27.58014884278727	91.84623428647309
10.30905178548836	31.9768507243168	0.6931847699740638	6.93217017293459	0.0	27.326285049500253	76.54435807818825	10.051287859087287	46.50028494599859	0.6931780850245662	6.931923928409392	0.0	27.559159146489907	91.04265337287535
10.200994354124495	32.02533250569332	0.6931822494939271	6.93213236573254	0.0	27.39341630819838	76.55187642332996	10.086806516134029	46.10332335561261	0.6931769179217201	6.931905341215917	0.0	27.678469909149257	90.80050736986544
10.291051998987854	31.175145100581982	0.6931788888537449	6.932113956343307	0.0	27.33095238565916	75.72926208248988	9.97273699622654	46.02312903904037	0.6931775230861588	6.931849795765647	0.0	27.749026895582507	90.67674121370396
10.095792873861337	32.05262327618927	0.69317859232667	6.932265308704453	0.0	27.358469109786185	76.43915264423077	9.847198054067812	46.801543411384564	0.6931751456544352	6.931881999158994	0.0	27.420657754957507	91.00127810729462
10.094584427188765	32.17208929023279	0.6931821506515689	6.932179686511576	0.0	27.26141826923077	76.46027169787449	9.767995515558605	47.411186758587114	0.6931745837160278	6.931909663819051	0.0	27.317274055805154	91.42836512924929
10.33675196103239	32.139635390308705	0.6931779004301619	6.932204644207047	0.0	27.341693090523787	76.75028624746963	9.887933228576488	46.283637460162886	0.6931738920995264	6.931866870048026	0.0	27.421726302452196	90.52516377478753
10.16593655111336	31.88459759299089	0.6931794819078947	6.931985461277518	0.0	27.373852934431934	76.35637256452429	9.651555652996636	46.49331345166431	0.693178884706146	6.931866437787712	0.0	27.46052253009915	90.5372587641643
9.974077405427632	32.04049057439271	0.6931799761196862	6.9320736780823005	0.0	27.287821534191547	76.23446356275304	9.941088452217599	46.85221123627833	0.6931841582819693	6.931914850942811	0.0	27.548198753983712	91.27341536827196
10.25721430604757	31.90153007970648	0.693179580750253	6.9321347132385505	0.0	27.30938547728998	76.40026568825911	10.219010047804533	46.89796166784703	0.6931724224144609	6.931895831489022	0.0	27.657504419429443	91.70636729815864
10.40089808166751	31.719384567940285	0.693177603903087	6.932246528656377	0.0	27.324534551334768	76.37706224696356	10.137330138987252	46.205884549840654	0.6931741730687301	6.93192803488237	0.0	27.610938744909703	90.88608799575071
10.156499675797065	31.861998276189272	0.6931778015878036	6.932029322574013	0.0	27.226392985355517	76.17692149544534	10.11558571618272	46.343260335516995	0.6931829911791232	6.932014703075204	0.0	27.503618883343663	90.8944842200779
10.22705770021508	31.753361430921053	0.6931791853808198	6.932291625482351	0.0	27.285227910709768	76.19793854377531	10.27411113447238	46.552623716359776	0.6931778256683782	6.931890428235105	0.0	27.808106506174752	91.56673269298867
10.22671590334008	31.57305794534413	0.6931803714891195	6.932134466132655	0.0	27.37233718686741	76.10424547697369	10.05714827151204	45.936813916430594	0.6931796411616944	6.931919173545945	0.0	27.616929872853223	90.54280829497168
10.113564532198886	32.023481386007084	0.6931808162797318	6.932119516225962	0.0	27.240892170894483	76.31005819838056	9.922718772131729	46.87840275318697	0.6931712553116147	6.931888266933538	0.0	27.435751420580292	91.16875995927762
10.161237387715081	32.11614174784919	0.693180865700911	6.932151145780617	0.0	27.410431525967866	76.61996062120446	9.976177961225213	46.27167526115439	0.6931760101750619	6.931826669838881	0.0	27.48634749026204	90.66602669086403
10.079320794850709	31.81943359375	0.6931782957995951	6.9320717012351345	0.0	27.354566319268724	76.18539189018219	9.837771666961757	47.73888710605524	0.6931741946817458	6.9318666539178695	0.0	27.253641015071707	91.76216691749292
10.426158037069838	31.58267253922065	0.6931793830655364	6.932086898247722	0.0	27.37034155965334	76.31125933071863	10.025193168488846	46.88489703213527	0.6931725953185862	6.931823211756374	0.0	27.43405263754869	91.27596051699717
10.19210328631073	32.08640719888664	0.693179580750253	6.931945553675354	0.0	27.38057866270243	76.59103302125506	10.061673518280807	46.784690100478045	0.6931757075928426	6.931805056823212	0.0	27.640947120385533	91.41911683339235
10.316200262525303	31.31160409286437	0.6931823483362854	6.932096658930605	0.0	27.502154763410932	76.06205560475709	9.75023221024035	46.64392677717776	0.6931797708397884	6.931922847758609	0.0	27.690687314646777	91.01676755046034
10.178385548456477	31.52669494876012	0.6931790865384615	6.932034758903719	0.0	27.38455360814145	76.021667826417	9.627450051456268	47.214229594546744	0.6931723791884296	6.931834882784836	0.0	27.355039774864995	91.12855490881728
10.135468888379302	31.71118618737348	0.6931812610703442	6.932032164291814	0.0	27.265982809337043	76.04467042004049	9.758745317756285	46.255526015846314	0.6931722495103355	6.931805056823212	0.0	27.795714467510624	90.74179189536119
10.006403205655364	31.962129934210527	0.6931756270559211	6.932046002221976	0.0	27.251202417288713	76.15178311614372	9.951270430351451	45.744767229550284	0.6931712120855834	6.931833586003895	0.0	27.67206813390802	90.29993747786827
10.217687444648279	31.84319371520749	0.6931809645432693	6.932081338365069	0.0	27.414730180130313	76.4076923076923	9.983877727735482	46.75686636862606	0.6931747566201532	6.9318054890835255	0.0	27.46488317214058	91.13743249822946
10.234938599127025	31.77034333881579	0.69317626953125	6.932001276054845	0.0	27.369452966852226	76.30673393218623	10.03357936437677	46.99280303868626	0.6931694398182985	6.9318448247720434	0.0	27.51240760003541	91.47063672981587
10.304338388790486	31.49501794977227	0.6931765166371457	6.932019561891131	0.0	27.309660753257845	76.0410346027328	10.114115339500708	46.623421731143765	0.6931748862982472	6.931827966619821	0.0	27.836218987916077	91.50558549486544
10.277578401758603	31.634113660804655	0.6931806185950152	6.931962603982161	0.0	27.512427943920798	76.35608473557693	10.023519629459543	46.94665976894476	0.6931784740588482	6.931760966271247	0.0	27.843952989443167	91.7458945644476
10.15736256958502	32.15585858426113	0.6931772085336538	6.932039948127531	0.0	27.280502751771255	76.5257622722672	9.936329093263103	45.92476734020892	0.6931729843528682	6.93181629559136	0.0	27.686599861123405	90.47951431922804
10.268425994749494	31.670791687753038	0.6931761212677126	6.932062434764044	0.0	27.309265878036438	76.18054782388664	9.802740253740263	46.4722675615262	0.693175945336015	6.931813269769166	0.0	27.53537618404745	90.74219579939802
10.14954255756579	31.49154383856275	0.6931780981148785	6.931973723747469	0.0	27.364692224664726	75.93775303643724	9.661551413387482	47.6817402177762	0.6931752321064979	6.931773501820334	0.0	27.57268543621636	91.84774754337819
10.073404091282894	32.184413746204456	0.693177603903087	6.931971746900303	0.0	27.34775212708755	76.53754032768218	9.639246435408552	47.754437411473084	0.6931710824074894	6.931795979356631	0.0	27.371865075303205	91.69734585251416
9.876902715397268	31.95513031376518	0.693176615479504	6.931946542098937	0.0	27.194000367693572	75.95798013663968	9.658101457374292	46.53747731497875	0.6931765721134694	6.93181370202948	0.0	27.30616755931303	90.43356055240793
10.178351349000506	31.70973122785931	0.6931755776347419	6.931977430335906	0.0	27.335962210589575	76.15602147646761	9.962439691041077	46.929337542050284	0.6931723575754138	6.931889131454165	0.0	27.718141031670502	91.54180406781161
10.278730310602226	31.815147393724697	0.6931790865384615	6.932000411184211	0.0	27.466014537734058	76.49189176366397	10.109354251504957	46.154803138279036	0.6931721630582729	6.931842663470476	0.0	27.817023171919264	91.01302452195468
10.316141352479757	31.582434922191297	0.6931773073760121	6.9320411836570095	0.0	27.538436827871962	76.3690536437247	10.041388752102515	46.89763799132436	0.6931798140658197	6.931910528339678	0.0	27.715587237739022	91.5865239907932
10.149597711601722	31.893605690156882	0.6931786417478492	6.931926526521382	0.0	27.294179074677377	76.26931063385628	10.053764537778859	46.420876305771955	0.6931764208223596	6.931829695661075	0.0	27.71383744799044	91.12030807365439
10.236070146444838	31.771088214827934	0.6931746386323381	6.931933445486463	0.0	27.397412998956224	76.33650683198381	10.014474841758144	46.48546775407224	0.6931730275788996	6.931899721831843	0.0	27.736950406947148	91.16879315686968
10.062846343623482	31.441868041497976	0.693182546021002	6.932050203022204	0.0	27.41233374715334	75.84909697621457	9.92840870108888	46.28902653594193	0.6931735679042913	6.931848715114864	0.0	27.591259661882525	90.74054698565864
10.126832339638158	31.36567442117915	0.6931774062183704	6.931974094406313	0.0	27.35657430177758	75.78105547823887	9.841708348087819	46.79813097556657	0.6931762479182343	6.931870760390846	0.0	27.272592171731144	90.84430329320114
9.980799278846154	32.180378210399795	0.6931780486936994	6.931852271199709	0.0	27.239041347735323	76.33207078694332	9.979747048180771	46.70325640713527	0.6931751240414196	6.931830127921388	0.0	27.532601937356144	91.14743327283995
10.095086744053644	31.41916513790486	0.6931767143218623	6.931897985790423	0.0	27.362870065789473	75.80902074898785	9.85265629149699	47.09575568785411	0.693178949545193	6.931854982889408	0.0	27.582002375011065	91.46226540368272
10.064514604946863	32.15923820217611	0.6931763683736083	6.931969152288398	0.0	27.33444300354251	76.49016399924089	9.976075256174752	46.98812217820468	0.6931689211059224	6.931799221308981	0.0	27.64513485830161	91.54113458303824
10.144734667573381	31.858929814018218	0.6931771096912955	6.931910958849949	0.0	27.354993812468372	76.29057202049596	9.959688267694316	46.32220199628187	0.6931696775614709	6.931831424702328	0.0	27.58723791192679	90.80096107029037
10.088469841219636	31.640764960779354	0.6931764177947874	6.931962851088056	0.0	27.39045993326164	76.05165501644737	9.969817510069936	47.127159226717424	0.6931762263052187	6.93176334370297	0.0	27.657426612573033	91.68616932985128
10.085941651379049	31.759478982160932	0.6931795313290738	6.9318992213199015	0.0	27.351111778846153	76.12842943446357	10.07955560873318	46.67085970697592	0.6931675810989509	6.931781282505976	0.0	27.47230853980391	91.15450159348443
10.164796305668016	31.576184922191295	0.6931767143218623	6.932029940338753	0.0	27.38081341330339	76.05382480389676	9.88242726960871	47.5004371016289	0.6931715578938341	6.931856063540192	0.0	27.53765160233711	91.85237030807366
10.215487016067813	31.465989135247977	0.6931745397899798	6.931962603982161	0.0	27.25732174769104	75.87076163967612	9.846306906205736	47.27746409127125	0.6931728546747743	6.931791224493184	0.0	27.441165913265756	91.49672450424929
10.129667533843623	31.50349229820344	0.6931778015878036	6.931969893606086	0.0	27.287318426587802	75.85244812753037	9.844912434434756	47.277186061437675	0.693170844664317	6.931764856614067	0.0	27.567745565354993	91.62160554621104
10.151524544534412	31.522629364878544	0.6931765166371457	6.9319094762145745	0.0	27.374837898532387	75.98090128415991	9.74053730302762	45.960382823565865	0.693170714986223	6.93179079223287	0.0	27.32300842112252	89.95571994511332
10.271273050037955	31.300799041624494	0.6931767143218623	6.931991268266068	0.0	27.330875782831477	75.83494037828947	9.708465316815687	46.64093207772663	0.6931688130408441	6.931838773127656	0.0	27.56141554532578	90.84264618006374
10.041028474506579	31.625361763031375	0.6931784934843117	6.9319181249209265	0.0	27.29149006831984	75.88979867788461	9.567969994909703	47.487902244157226	0.6931747133941218	6.931804624562899	0.0	27.402399079320112	91.39007447326487
10.190767332995952	31.39625940979251	0.6931769120065789	6.9318703099300985	0.0	27.28397508381832	75.80287354504048	9.82857161135579	47.130997698300284	0.6931764208223596	6.931816727851674	0.0	27.266257829098794	91.15764153240085
10.058455864910172	31.699450436487854	0.6931746386323381	6.9318958853903085	0.0	27.301706908685475	75.99150825531376	9.693199957396423	46.51631661650141	0.6931719469281161	6.931846769943453	0.0	27.633646243692457	90.77500885269122
10.190656827239373	31.276235924848176	0.6931783946419534	6.931875622706857	0.0	27.33199813780997	75.73076685855263	9.78267576741767	46.5680177164483	0.6931740650036518	6.931777176032998	0.0	27.47394248378851	90.75641820113314
9.918935823633603	31.630707948507084	0.6931736996299342	6.931849800140752	0.0	27.160211107508857	75.64170198633603	9.769537128740263	48.03163315554178	0.6931668030303869	6.9317847405884825	0.0	27.479848888710606	92.21280209808782
10.032133057629048	32.12796527074899	0.6931801243832237	6.931884889177948	0.0	27.30693369259236	76.39891826923076	9.895304131440334	46.88679759428116	0.69317626953125	6.931825805318255	0.0	27.55307637935995	91.26700546653683
10.15396496236083	31.799237727732795	0.6931745397899798	6.931928626921495	0.0	27.21120091488487	76.09633176239879	9.955697986289394	46.878372322060905	0.6931745837160278	6.9317847405884825	0.0	27.38864887875133	91.15450159348443
10.2560582458249	31.249171305668018	0.6931759730041751	6.931984349300987	0.0	27.232259279320598	75.66947115384616	9.95396047273371	46.017847855435555	0.6931707365992387	6.931770043737828	0.0	27.62390396074938	90.5274876062323
10.141406447684716	31.143920404225707	0.6931774556395496	6.93187488138917	0.0	27.414123782262145	75.6313251201923	9.648170536030452	46.72637714677762	0.6931707582122544	6.931768314696574	0.0	27.376156555694493	90.6824705648017
10.048903047507592	31.503398595647774	0.6931750340017713	6.931853630282135	0.0	27.388749960463056	75.87290454200405	9.561554214434313	46.61083984375	0.6931731140309623	6.931824940797627	0.0	27.47889445793865	90.5831101717422
10.026849735893219	31.820411342358298	0.69317626953125	6.931917012944395	0.0	27.28609920609818	76.06527865637652	9.405730250199186	47.72198399876062	0.693170455630035	6.931799869699451	0.0	27.162923407622166	91.22244046565156
9.92310558736083	31.462550211918018	0.6931745397899798	6.931865614918079	0.0	27.241581596343625	75.55910140435223	9.693442714788421	47.26975533374646	0.6931731572569936	6.93178430832817	0.0	27.341529911030452	91.23651071175638
10.095889937057187	31.067424326290485	0.6931748363170547	6.931914171226594	0.0	27.22694106623229	75.32216994559717	10.018043582905452	46.31619599858357	0.6931686401367188	6.931771772779081	0.0	27.68900322846583	90.95501726274787
10.26733339132085	30.924712566422066	0.6931726617851721	6.931903298567181	0.0	27.414075843718372	75.53802346912956	9.815681435906516	46.58410609950425	0.6931703691779723	6.931892805666829	0.0	27.52090237971406	90.85258332595609
9.971559297507591	31.202034966472674	0.6931761212677126	6.93184868816422	0.0	27.321474886133604	75.42691833248988	9.508841625354108	46.66083265093839	0.6931682727154523	6.931858440971915	0.0	27.58514144940687	90.68667559313032
9.886969216535931	31.71175986842105	0.6931752316864879	6.931820023880314	0.0	27.315454398089575	75.84600360576923	9.711809974216537	46.91349675770184	0.6931738488734951	6.931854118368781	0.0	27.41072009035278	90.96787856320822
10.019599648911944	31.73789339258603	0.6931751328441296	6.931832873386893	0.0	27.21830520938765	75.90763142079959	9.932762426965297	46.21150047583215	0.6931683375544994	6.931780850245662	0.0	27.418647744500266	90.49469391820114
9.93948218465334	31.186604883603238	0.6931738478934717	6.931840039457869	0.0	27.36812205449772	75.42605089195344	9.871162911650142	46.93236267262748	0.6931754266236388	6.93181370202948	0.0	27.620331761519566	91.35567346848443
9.948487909602733	31.129069537575912	0.6931746386323381	6.931828796139613	0.0	27.277049199772268	75.28643566548583	9.675021855081445	46.895128806657226	0.6931726385446175	6.931751024284039	0.0	27.160694673446354	90.662596273017
9.983145796432186	31.70881634299089	0.6931724146792763	6.931840780775556	0.0	27.252981085526315	75.87678469762146	9.817373302773106	46.21771395848088	0.6931725520925549	6.931774150210805	0.0	27.430027429510446	90.39688827903683
9.993237403529859	31.73993152201417	0.6931720193098431	6.931780363384046	0.0	27.25213845442181	75.9170862854251	10.067417393325071	45.79151220564802	0.6931709311163797	6.9318214827151206	0.0	27.849407250077462	90.64015470077904
10.014470521255062	31.457795499114372	0.6931753799500253	6.931834973787007	0.0	27.303149018693066	75.70725028466599	9.865932216049929	46.694878164837114	0.6931764208223596	6.931785172848796	0.0	27.482799497609772	90.97539505134561
9.94311582742915	31.207984881072875	0.6931756270559211	6.931831514304466	0.0	27.218889861936994	75.30182265308704	9.77400358810641	47.67731802186615	0.6931675594859353	6.9317406500365175	0.0	27.529504359950426	91.91256860835693
10.01052473431174	31.13088665549089	0.6931772085336538	6.931830402327935	0.0	27.296234501518217	75.36947827049595	9.818944136751947	47.37820910056657	0.6931694830443299	6.931815431070733	0.0	27.683548103310905	91.81251383233003
10.137157412386134	31.315923503922065	0.6931733536816802	6.931909105555731	0.0	27.238514517965587	75.62350629428137	9.793293809755665	46.600363236986546	0.6931671272256219	6.931829911791231	0.0	27.48171365970255	90.80720221759915
10.178016075721153	31.462761734564776	0.6931741444205466	6.931835715104694	0.0	27.372374252751772	75.94498829706478	9.60371584797716	45.915521810817985	0.6931690075579852	6.931778688944095	0.0	27.32152317468573	89.77253563208215
9.920379712803644	31.311888758856274	0.693176615479504	6.931805197526569	0.0	27.265843441611842	75.42991681427125	9.506535430130134	46.47925565465651	0.693172681770649	6.931768963087044	0.0	27.35019413675195	90.26775241235836
9.782811709261134	31.608089653972673	0.693172958312247	6.931844610916941	0.0	27.05185319537576	75.37459830465588	9.62969555733224	46.086447912978045	0.6931727682227116	6.9317778244234685	0.0	27.48421125979329	90.1321319493626
9.915541379364878	31.39492147963057	0.6931723652580971	6.931832502728049	0.0	27.418087360829958	75.66038161057692	9.740913196596141	46.2837882325602	0.6931703691779723	6.931763559833127	0.0	27.69307166253541	90.64953578700425
9.976466820597166	31.142734295926115	0.6931717227827682	6.931798896326227	0.0	27.191875751201923	75.24287623355264	9.680699680749823	47.22041541253541	0.6931709527293953	6.931808514905719	0.0	27.522921899898193	91.35584498937678
10.008999794407895	31.50307518345142	0.6931733536816802	6.931854000940979	0.0	27.358476028751266	75.80240542763158	9.970755169141732	46.89973912225567	0.6931668678694338	6.931820618194494	0.0	27.68226774826266	91.48457971848443
10.21989162923836	31.135880962171054	0.693174935159413	6.931853630282135	0.0	27.486887572747975	75.77451369559716	9.712598071219901	47.11462851894476	0.6931656791535721	6.93173784034448	0.0	27.46880982482737	91.22777421211048
9.871385137272267	31.770796827555667	0.6931760718465334	6.931828301927822	0.0	27.274088871141196	75.84809906376518	9.385065786561615	48.255721051699716	0.6931666733522929	6.931781066375819	0.0	27.000637324606057	91.57320622344193
9.878009749810223	31.854434858932187	0.6931727606275304	6.931823483362854	0.0	27.166804881231023	75.8310736652328	9.788756113889873	46.75479013588881	0.6931702178868626	6.931813485899323	0.0	27.527405303868626	91.00276369953966
10.13485517617662	30.746042351973685	0.6931734031028594	6.931827313504239	0.0	27.35683771666245	75.16956287955466	9.899734972556658	47.0572284990262	0.6931694182052829	6.931778688944095	0.0	27.600752962885093	91.48949572857649
10.099905704390181	31.47204461348684	0.6931718710463056	6.931844858022837	0.0	27.240143440030366	75.7439381958502	9.814794610647574	47.09972833303824	0.6931717091849438	6.9318054890835255	0.0	27.540323835594457	91.38665235481587
10.014525082236842	30.979753922064777	0.6931735019452177	6.931846093552315	0.0	27.174846201290485	75.10097102732793	9.79079344319892	47.074265779922094	0.6931704340170193	6.931764856614067	0.0	27.41873506108357	91.21555749822946
10.038902573064272	31.63041458438765	0.6931724641004555	6.931843746046305	0.0	27.19550326575152	75.79666466346154	9.681765807586757	46.72638129647663	0.6931648578589766	6.931759669490306	0.0	27.236832140525408	90.57673623406515
9.954206335399798	31.449714938638664	0.6931710803074392	6.931860425694269	0.0	27.330109754554655	75.66588989752024	9.736736524544087	46.88827488712819	0.6931655062494467	6.931805056823212	0.0	27.677825841282313	91.23464058073654
9.967806450847672	31.266880693319838	0.6931742432629049	6.931839915904922	0.0	27.519261410361842	75.68578725961538	9.493364631285411	47.38821679134207	0.6931691588490948	6.931754698496702	0.0	27.286855897552233	91.10019033286119
9.917398627277327	31.05431941105769	0.6931732548393219	6.9318514063290735	0.0	27.263838424373734	75.16740653466599	9.67080057376505	46.517735813562325	0.6931660681878541	6.9317592372299925	0.0	27.284541575834368	90.40483633587111
9.92974858457743	31.638058261639674	0.6931733536816802	6.93178246378416	0.0	27.117431640625	75.61701907262146	9.874044877611544	46.78779684180241	0.6931711256335207	6.931828398880135	0.0	27.383089146600568	90.97675891908641
10.023906210463057	31.222860655996964	0.693169350566169	6.931773320866017	0.0	27.25725848858173	75.43580149291498	9.987509405984419	47.29294938473796	0.6931707365992387	6.931859305492542	0.0	27.356544905276206	91.56886287181302
9.92628752055921	31.078143977732793	0.6931744409476215	6.931750710676556	0.0	27.329136157325404	75.26531740258098	10.120826786030452	46.65422909658286	0.693167256903716	6.931778256683782	0.0	27.597507552452196	91.30434722468131
10.107544241839575	30.899429481907895	0.6931750340017713	6.931848070399481	0.0	27.254334237411438	75.19315378289474	9.98763182210517	47.81783097999292	0.6931662194789638	6.931751888804666	0.0	27.75621884267661	92.49343517616856
10.028339290232793	31.161400872975708	0.6931749845805921	6.9318265721865515	0.0	27.261841314524293	75.3834055541498	9.854488383609242	46.62401513810198	0.6931685320716404	6.931728546747743	0.0	27.420183997654036	90.8304211667847
9.923414963942308	31.201133128795547	0.6931726617851721	6.931825089551177	0.0	27.251331406566294	75.30770495951417	9.663505748716359	47.026560840120396	0.693167840455139	6.931713849897087	0.0	27.55020444183782	91.17198842510624
9.851670831224697	31.46876383793016	0.6931708332015435	6.931763930841979	0.0	27.21684629617915	75.4690441548583	9.627340430240793	47.176027465474505	0.6931668030303869	6.931810460077129	0.0	27.21026455714412	90.94544529036827
9.971011513157896	31.434218038335022	0.6931733536816802	6.931824471786437	0.0	27.352965073064272	75.69002087550608	9.913062422538951	46.85913431745751	0.6931740217776204	6.931800734220078	0.0	27.697313865250972	91.40130909171388
10.048275793901821	31.126665691422065	0.6931702895685729	6.931830155222039	0.0	27.292947498892964	75.39971691548583	9.836553211590386	47.28141737119334	0.6931657872186504	6.93173330161119	0.0	27.50264197503541	91.55234706975921
10.06467809020749	31.515721865511132	0.6931718710463056	6.931787776560919	0.0	27.230301212202683	75.74248877150809	9.868141930771955	46.083473962021955	0.693170844664317	6.93176593726485	0.0	27.406304983511863	90.28969048778329
9.908516257591094	31.264877751771255	0.6931742432629049	6.931801738044029	0.0	27.346381183577936	75.45157594256072	10.038804872853222	46.42781045281516	0.6931642310815223	6.931793169664593	0.0	27.618688307808075	91.01709675991502
10.114854029605263	30.915090460526315	0.6931743421052632	6.93179642526727	0.0	27.329388205339068	75.29112711918016	9.824363297848796	47.050447890846314	0.6931654414103997	6.9317916567534965	0.0	27.628124550449275	91.43472800106233
9.870206540991903	31.38748378985324	0.6931713768345141	6.9318199003273655	0.0	27.306579342737855	75.49608979630567	9.741220793035145	48.017951597910766	0.6931686401367188	6.931756859798269	0.0	27.397110806646157	92.0880400141643
10.022014565409918	31.014443636133603	0.6931705366744686	6.9317946955259995	0.0	27.264095414505313	75.23234833628543	9.896845053005489	46.4356934976983	0.6931669327084808	6.931783443807542	0.0	27.629774055805154	90.89409968130312
10.122841480579453	31.117812579073888	0.6931692517238107	6.931777892325089	0.0	27.27717275272014	75.44960542130566	9.901965781581977	47.10318364907932	0.6931716011198654	6.931799437439138	0.0	27.684308881462464	91.62125973796034
9.91108576353745	31.13597703694332	0.6931720687310222	6.931786046819648	0.0	27.312858797760626	75.29170910298583	9.748862636663421	46.528946917050284	0.6931676675510137	6.9318065697343085	0.0	27.586637934611808	90.79625531161473
9.831015348241397	31.329727827682188	0.693172315836918	6.93177492705434	0.0	27.27020436646002	75.36272298836032	9.746905707772664	46.32961889164306	0.6931691372360791	6.931797276137571	0.0	27.610404471162358	90.61872565509915
10.089399947811234	31.028280380187248	0.6931717722039473	6.931814587550607	0.0	27.429439899892458	75.47893471659918	9.859922760269122	47.11778090695822	0.6931704340170193	6.931749943633255	0.0	27.64107420491767	91.55052673512748
10.161839535361842	31.24401212993421	0.6931720687310222	6.93182780771603	0.0	27.342998798076923	75.6806782957996	9.830762652432277	46.916993570733005	0.6931693101402044	6.931768746956887	0.0	27.41378740953656	91.09331289837111
10.083326282578442	31.02819695723684	0.6931704872532894	6.931781475360577	0.0	27.30093692671432	75.34424104883604	9.646790069493626	46.53988275717068	0.6931679701332331	6.93173005965884	0.0	27.26302884455781	90.38143479992918
10.052390008223684	31.092644547064776	0.6931699436203188	6.931808780562057	0.0	27.40666909159919	75.4835115131579	9.625699570091182	46.911734518856235	0.6931647930199296	6.931700665957529	0.0	27.763902702007346	91.23303326398725
9.912732872596154	30.94745579769737	0.6931683127214069	6.931798649220331	0.0	27.448170526790232	75.2401568825911	9.743789975433781	46.042238402974505	0.6931674946468883	6.931786253499579	0.0	27.577559603510093	90.29537004249292
9.78560855263158	31.255810349190284	0.6931719698886639	6.931745768558641	0.0	27.33066870809084	75.30383112980769	9.739356367851451	46.67576465120396	0.6931754266236388	6.931718604760535	0.0	27.475999178359597	90.82283551699717
9.856200776505567	30.646098494433197	0.6931721675733805	6.931774679948444	0.0	27.257431462708755	74.69150588309716	9.636888196042847	46.66151735127479	0.6931691372360791	6.931775663121901	0.0	27.592764792293732	90.8229461756374
10.078933728175608	31.414901078567812	0.6931740455781883	6.931806062397204	0.0	27.23727503479251	75.6629167193826	9.937720625663951	46.725479428558785	0.6931668246434025	6.931727682227116	0.0	27.78924785322238	91.38417360127478
10.097343710463056	30.793276347419027	0.6931676208248988	6.931767884536311	0.0	27.213037900113868	75.0354243104757	9.769312699185553	46.9423316328789	0.6931692453011575	6.9318171601119865	0.0	27.530752727735482	91.17421266377478
9.956216591282894	31.130161943319838	0.6931713768345141	6.931830772986779	0.0	27.28267530680668	75.30088562753036	9.487828414095697	46.543407234861895	0.693167645937998	6.931843527991103	0.0	27.507429690266466	90.4705094723796
9.790335984944331	31.481956129807692	0.6931700424626771	6.931775668372027	0.0	27.08572301208249	75.28978997975709	9.302628211867033	47.533269520184135	0.693168229489421	6.931706717601917	0.0	27.145807628253365	90.91341238048867
10.013355184084007	31.453943810096153	0.6931717722039473	6.931755529241523	0.0	27.181186444363615	75.58024101720648	9.791287948997432	45.98800875309844	0.6931668246434025	6.931756211407799	0.0	27.549081429543644	90.26013633144476
10.032224585652834	31.28645701543522	0.6931692517238107	6.931785058396065	0.0	27.34012149702682	75.59058704453442	9.805772300482472	46.37983854904391	0.6931659817357915	6.931750592023725	0.0	27.58975107338881	90.70710871104816
9.9785632670167	30.80039102036943	0.6931704378321103	6.931780363384046	0.0	27.50802698791751	75.218761861083	9.506302182465031	47.61851540368272	0.6931673001297473	6.9317778244234685	0.0	27.525218931203522	91.58181546565156
9.840522006262653	31.21786002340587	0.693170338989752	6.931765660583249	0.0	27.32229231243674	75.31243990384615	9.690529626084455	47.05647325380666	0.6931633233348641	6.931738704865107	0.0	27.39638979644343	91.07513168378188
9.965183965397268	30.854570866017205	0.6931691528814524	6.931732301287323	0.0	27.166967476910425	74.9184534729251	9.646006986709898	47.257883044883144	0.6931723575754138	6.931739785515891	0.0	27.4756343506551	91.31126338969547
9.847624620445345	31.20280475075911	0.6931723652580971	6.931786911690283	0.0	27.130458075025302	75.11267317181174	9.687774917559313	47.439899909259914	0.6931729411268369	6.931799005178824	0.0	27.157167429289128	91.21663918643767
9.913003997184969	31.59986162069838	0.693171327413335	6.93176504281851	0.0	27.212803149512904	75.65743215460526	9.733962104948654	47.54094369688385	0.6931704772430506	6.931770692128298	0.0	27.603913650296565	91.81059113845609
10.106071293016194	31.028732682818827	0.6931746880535172	6.931783822866587	0.0	27.404286002340587	75.4708723431174	9.77677316638633	46.91660903195822	0.6931666301262616	6.931786685759893	0.0	27.60585363458304	91.23102204320114
9.92901853491903	30.59095750569332	0.6931722664157388	6.931775668372027	0.0	27.34506015545926	74.79681015941296	9.67585905685641	47.33658485304532	0.6931657223796034	6.931742379077771	0.0	27.212054114841536	91.15624446706799
9.830502356401821	31.31434400303644	0.6931709814650809	6.931784687737221	0.0	27.233343085779353	75.30997358932186	9.651763829563562	47.51785477160057	0.6931680133592644	6.931779121204409	0.0	27.318199957396423	91.41960096494334
9.88355480611083	30.772782768218622	0.6931714756768724	6.931786664584387	0.0	27.321960696324645	74.91008508350203	9.607180846649257	47.187553946087114	0.6931696127224238	6.931755779147486	0.0	27.404290650451486	91.13077914748584
9.851056031756073	30.753090998228746	0.6931708826227226	6.931751451994243	0.0	27.27023747865005	74.8061345521255	9.519652628695999	46.779162701398725	0.6931638420472401	6.9317916567534965	0.0	27.01977089511774	90.25037623937678
9.680033052884616	31.27291956604251	0.6931705366744686	6.931768008089259	0.0	27.170723980737602	75.05544740005061	9.708273739044795	46.520441417315865	0.693167710777045	6.931747133941218	0.0	27.510942237573033	90.67140746724505
10.023961364498987	30.924961253795548	0.6931741444205466	6.931845722893471	0.0	27.167403371710527	75.04817023026315	9.42204029634384	47.01013079851275	0.6931646849548513	6.931786037369423	0.0	27.3727529379869	90.73671266377478
9.755501763347672	31.10208794597672	0.6931702895685729	6.9317811047017335	0.0	27.20151831746584	74.99088831604251	9.360240212243271	47.47488602160057	0.6931679485202173	6.931814998810419	0.0	27.293988192723088	91.06093418024079
9.767412662892207	30.780818256578947	0.6931684115637652	6.931831390751518	0.0	27.115062389296558	74.59512430414979	9.614490714356853	47.53939032622167	0.693164965924055	6.931829263400761	0.0	27.398746479672006	91.48445246104816
9.950094888663967	30.765507970647775	0.6931713768345141	6.931802355808768	0.0	26.99537417763158	74.6427805541498	9.550721770980878	46.38155099150141	0.6931683591675151	6.931757940449053	0.0	27.458361228532222	90.32238734950425
9.899878028529859	31.265236747216598	0.6931695482508856	6.931807050820787	0.0	27.163709632780872	75.26063069331984	9.538958065908286	46.95017041430595	0.6931765721134694	6.931748214592002	0.0	27.60080915672583	91.02168632701841
9.743979511955972	30.970615748355264	0.6931710803074392	6.931768131642206	0.0	27.25897982825152	74.90534460399797	9.40700178713704	47.03951481719193	0.6931660249618228	6.931702611128939	0.0	27.290072778804443	90.66828966005666
9.829221952492409	31.005120429529352	0.6931692023026316	6.931773567971913	0.0	27.172447297254553	74.93856275303644	9.528467626814802	46.784381639518415	0.6931663275440422	6.931746269420591	0.0	27.622786135578966	90.8673811526204
9.79996164916498	30.962558514676115	0.6931672748766448	6.9317432974996835	0.0	27.147743626644736	74.84200800227732	9.6485234333503	48.3331046388102	0.6931635178520051	6.931771772779081	0.0	27.364318674752123	92.27771998937678
9.785994828567814	31.301692971912956	0.6931681644578694	6.931803220679403	0.0	27.048678378827177	75.06816801619433	9.43446726164129	47.1432116457153	0.693162350749159	6.931802463261332	0.0	27.311689252556214	90.82117010446176
9.932794115321355	30.72995674658401	0.6931678679307945	6.931746509876328	0.0	27.163902869591347	74.75840001897774	9.61447774654745	47.44453512305241	0.6931620913929709	6.931776527642528	0.0	27.564238205172185	91.5550250088527
9.881491570723684	30.91039979757085	0.6931675714037197	6.931753181735513	0.0	27.251810297792257	74.97545309337045	9.825462968086049	46.94372316527974	0.6931636475300992	6.93181888915324	0.0	27.58336140143635	91.28436780718839
9.906772085336538	30.71652011639676	0.6931686092484818	6.931735513663968	0.0	27.125809024702683	74.68083407135627	9.792694351153063	47.11149411296034	0.6931666517392772	6.931836179565775	0.0	27.555731322204764	91.39175925106233
9.945263869559717	31.037243405237856	0.693169004617915	6.931753675947305	0.0	27.23665479899418	75.15091725708503	9.57680159182454	46.61676699716714	0.6931627613964567	6.9318608184036385	0.0	27.469879236842687	90.59530475389518
9.803878574139675	30.789472102732795	0.6931685104061235	6.931744038817371	0.0	27.341095588467866	74.86619037828947	9.614195567014873	46.6871569582153	0.6931647714069139	6.931706717601917	0.0	27.703362916076486	90.9364266111898
9.743891937626518	31.23902652138158	0.6931725629428138	6.931779869172255	0.0	27.286094758192053	75.20079390182187	9.638981373384384	47.766015071706796	0.6931642526945379	6.931833586003895	0.0	27.663273365571882	92.00010512570822
9.733717105263159	30.83962748292004	0.6931674231401822	6.93175046357066	0.0	27.252555074962043	74.75764960779352	9.331485045868007	46.8965327881551	0.6931678836811703	6.931814998810419	0.0	27.224438372820025	90.38427042758498
9.66656499082743	31.334975170799595	0.6931652486082996	6.931809151220901	0.0	27.13445130630061	75.06780111336032	9.562014485216006	47.181170325779036	0.6931649875370707	6.931724872535079	0.0	27.28341164737518	90.95832042315864
9.79603385153087	31.15153877783401	0.6931656439777328	6.931736378534603	0.0	27.28453601420167	75.16384504681174	9.84100047859862	46.958581854196176	0.6931648362459609	6.932009948211756	0.0	27.571763857228223	91.30335959631728
9.995500102796052	30.608770084767208	0.6931703884109311	6.931754787923836	0.0	27.24889840191675	74.78492377277328	9.772693666452726	47.585450601983005	0.6931665220611831	6.93173070804931	0.0	27.32627717361234	91.61615007524787
9.86688168174342	30.90200136007085	0.6931729088910679	6.93181149872691	0.0	27.21041314128922	74.91110750885628	9.727311520671034	47.81853919529037	0.693165030763102	6.93182342788653	0.0	27.26509245529391	91.74276292492918
9.874322336791497	30.985042778972673	0.6931696965144231	6.931727482722356	0.0	27.041988233805668	74.83307976973684	9.55104510169529	46.601003673866856	0.6931633233348641	6.931862763575048	0.0	27.268483105192104	90.3523952062677
9.847293103175607	30.559804371204454	0.693168362142586	6.931781846019421	0.0	27.240523983109817	74.57940283400809	9.550965219989378	46.42912175770184	0.6931658736707131	6.931771124388611	0.0	27.464344575790104	90.37620341271247
9.662426461285426	31.491525651568825	0.6931678185096154	6.931786293925544	0.0	27.129353511671304	75.21509204200404	9.548216390204496	46.021438728310905	0.693162480427253	6.931728546747743	0.0	27.18607613452771	89.68746403594193
9.825783226847166	30.850717595521257	0.6931693011449899	6.931785552607857	0.0	27.253178276031125	74.86146571356275	9.601756844236897	46.68876427496459	0.6931653765713527	6.931819753673867	0.0	27.1487314370131	90.37107161827196
9.783951361652328	30.670660820470648	0.6931690540390941	6.9319167658384995	0.0	27.322437610703442	74.70896697874494	9.49672121907091	47.2485863358711	0.6931634313999424	6.931934302656914	0.0	27.10981677004028	90.7870595786119
9.962997374746964	31.11670554466093	0.6931684115637652	6.931769861383477	0.0	27.350478199329455	75.36195043648786	9.70163594967245	46.950458126770535	0.6931654630234154	6.931779553464722	0.0	27.49786117596937	91.0817352381374
9.954040873292005	30.52306545736336	0.6931689057755567	6.931766649006832	0.0	27.366988332648027	74.77585953314777	9.761474609375	46.28754094369688	0.6931715578938341	6.931805056823212	0.0	27.609678273835872	90.59049663597733
9.914327199835526	30.61516241776316	0.6931687080908401	6.93176504281851	0.0	27.221774081952177	74.68302995318825	9.635223129315687	46.62568746680241	0.6931690075579852	6.931878541076487	0.0	27.574060024012926	90.7668477779745
9.721387410646509	30.725060886892713	0.6931686092484818	6.931779374960463	0.0	27.124826531661185	74.50305462424089	9.78004641438341	47.32629913243626	0.6931688562668754	6.93187119265116	0.0	27.329362647729283	91.3675803381728
9.75652260722419	31.17729314271255	0.693169993041498	6.931817182162512	0.0	27.12314621157009	74.98877941548584	9.732712008122345	46.8436019940687	0.6931628262355037	6.931804192302585	0.0	27.54716305827284	91.05527952372522
9.744154067560729	30.703897947241902	0.693168016194332	6.93188884287228	0.0	27.306593674879807	74.68653371710526	9.514944795170857	47.45407113137394	0.6931649443110393	6.93181694398183	0.0	27.47981863048867	91.38065742298159
9.616282795894485	31.432895132211538	0.6931673242978239	6.931787158796179	0.0	27.148353483995447	75.12931743421052	9.80667261226319	46.90191218130312	0.6931612268723442	6.9319256574506465	0.0	27.226066265160235	90.86657887747876
10.050542644547065	30.776226831351213	0.6931671760342865	6.931765660583249	0.0	27.183913010817307	74.94245160678138	10.038500561592599	46.93963709498938	0.6931621562320179	6.931798356788354	0.0	27.77935341464899	91.68928990350567
9.95033250569332	30.853788429908906	0.6931690540390941	6.9319399937926995	0.0	27.345045329105517	75.08110608552632	9.682918040678116	46.897322614199716	0.6931634313999424	6.931805921343838	0.0	27.287812921886065	90.79985725035411
9.753290264423077	31.17945265055668	0.6931668300860324	6.931762818865448	0.0	27.151996319110577	75.0165027201417	9.691935682431835	47.1025390625	0.6931677540030763	6.931822347235747	0.0	27.2422120523858	90.9685065509915
9.929610205275809	30.560293838562753	0.693174292684084	6.93184349894041	0.0	27.06696718038335	74.48871457489878	9.810786347213616	46.480731564270535	0.6931644472116789	6.932005193348309	0.0	27.617909374723354	90.84143170148725
9.870973162322874	30.916831272140687	0.6931675219825405	6.9317588651711155	0.0	27.381100056142458	75.10066263917004	9.829366105811792	46.05195008188739	0.6931626965574097	6.931761830791873	0.0	27.247447589301522	90.06052750973797
9.822967603428644	30.904917605010123	0.6931689057755567	6.931802479361716	0.0	27.242503795546558	74.90219350961539	9.672292044750353	46.778122510180594	0.6931651172151646	6.931754050106233	0.0	27.326125882502655	90.70829275849859
9.815440065947621	30.951449424342105	0.6931686092484818	6.931836085763537	0.0	27.22701124430668	74.92573775936235	9.914993415810907	46.83632342200779	0.693162869461535	6.9319325736156605	0.0	27.09755008686703	90.78080183250708
9.992044376265182	30.775659476214575	0.6931679173519737	6.9317748035013915	0.0	27.257923203441294	74.9574028972672	10.106738903704851	46.63333674530807	0.6931659817357915	6.931813918159636	0.0	27.94512265127036	91.61701044617564
9.967254712803644	30.615592579706476	0.6931702895685729	6.931884642072052	0.0	27.425125430952683	74.93985640182186	10.011187934335164	46.51656283197592	0.6931644039856476	6.931885457241502	0.0	27.805785268291874	91.26542304798159
9.850610055035425	30.744556158274293	0.693168362142586	6.931823483362854	0.0	27.30369116902834	74.83068145875507	10.064489780674576	46.432086026026916	0.6931705636951133	6.931824508537314	0.0	27.43235471903771	90.86075270007082
9.9708031534666	30.76291276568826	0.6931674231401822	6.931845475787576	0.0	27.324463879048583	74.99002482920041	9.80252412358357	47.01230800725921	0.6931694830443299	6.931854334498937	0.0	27.544211584853045	91.29089943342777
9.74248975993168	30.743436472039473	0.6931665335589575	6.931830772986779	0.0	27.258398635184715	74.67615606022267	9.794726147530099	46.96980402354816	0.6931683375544994	6.9318469860736105	0.0	27.621345844214765	91.31772308781869
9.852638794439525	30.843482334893725	0.6931661381895243	6.931785181949013	0.0	27.283860426682693	74.91176619433199	9.725452282611101	47.04874098132082	0.6931597571872787	6.9317235757541384	0.0	27.403452929964146	91.10936946706799
9.886651537196355	30.57613826859818	0.6931665829801367	6.9318421398579835	0.0	27.28264565409919	74.67727890941296	9.483421952461049	48.005765315155806	0.6931663707700735	6.931763127572814	0.0	27.21748416889828	91.6384311924575
9.68484291972419	30.725793901821863	0.6931703884109311	6.9318391745872345	0.0	27.26187294407895	74.60434748228745	9.484779595653329	47.78124031736898	0.6931673649687943	6.931800518089921	0.0	27.240365436327018	91.4381860835694
9.842553809779858	31.07135113550101	0.6931674725613614	6.931809151220901	0.0	27.269507033622215	75.11522093243927	9.63966330725478	46.87450480258499	0.6931662627049952	6.931787982540833	0.0	27.256701418090476	90.70265470077904
9.919712526885121	30.722037496837043	0.6931718216251265	6.931850788564335	0.0	27.394209518123734	74.96781218370445	9.535387941527974	47.238282633233005	0.6931641014034282	6.931708662773326	0.0	27.21830114089058	90.9236787358357
9.759649781756073	30.587693335652833	0.6931665335589575	6.93180161449108	0.0	27.200237814714068	74.47938227479757	9.49943287446884	47.67194692811615	0.6931662410919794	6.9317916567534965	0.0	27.6604870155918	91.76365804266997
9.72810760374494	30.653954880440285	0.6931688069331984	6.931829043245509	0.0	27.371867191453696	74.68575800227732	9.559788863314447	47.88601468440156	0.6931626101053471	6.931884592720874	0.0	27.394772278350743	91.77246370396601
9.891330339068826	30.882761497343118	0.6931689551967358	6.931846711317054	0.0	27.337074681332236	75.04301540359312	9.686038268524257	47.011236001682015	0.693162221071065	6.9317278983572725	0.0	27.691180955924665	91.32018247609773
9.93358040628163	30.83494749493927	0.6931667806648533	6.9318265721865515	0.0	27.305253866713056	75.00560871077936	9.63836410565687	47.140890580736546	0.6931634313999424	6.931810243946972	0.0	27.648627521633763	91.35969037712465
9.82312239056174	30.845629190915993	0.6931668300860324	6.931841027881452	0.0	27.295023682629047	74.89561772520243	9.65211741849991	46.38884754559136	0.6931647497938983	6.931724224144609	0.0	27.32589937809844	90.2985874424575
9.910190844825404	30.736352242535425	0.6931659405048077	6.931789135643345	0.0	27.290741337455717	74.86907262145749	9.834710572326488	47.166253541076486	0.6931623939751903	6.931751456544352	0.0	27.549100448997432	91.48181878541077
9.95823159159919	30.520564350328947	0.6931679173519737	6.93185103567023	0.0	27.327888766763664	74.73853824013158	9.650023376637748	46.93259782223796	0.6931630855916917	6.9317384887349505	0.0	27.59225126704143	91.10660853399433
9.813915817940284	31.001510311234817	0.6931688069331984	6.931827313504239	0.0	27.298459937215334	75.045714986083	9.328087306900672	47.07311493006374	0.6931646849548513	6.9317268177064895	0.0	27.432040898050193	90.76497211402267
9.710640281028594	30.5614340840081	0.693166039347166	6.931844116705149	0.0	27.08697287370319	74.29089068825911	9.194216287845254	48.10323621193343	0.6931600813825137	6.931695262703612	0.0	27.11832884013146	91.34747919617564
9.599168933451416	31.475294550227733	0.6931652486082996	6.931798525667384	0.0	27.112729215428896	75.11899354757085	9.55649365649345	46.95696762128187	0.6931585684714169	6.931764424353753	0.0	27.513585077129072	90.95881285410765
9.961707481971153	30.208750316295546	0.6931665829801367	6.931812240044597	0.0	27.27462607935855	74.37689461032389	9.691024131882967	46.60099814093484	0.6931638420472401	6.9318076503850925	0.0	27.591915833038243	90.81574506462465
9.884714918870193	30.727643835399796	0.6931652486082996	6.932003623560855	0.0	27.441131468243928	74.98549468623482	9.679123832551346	46.6510255289483	0.6931636475300992	6.931786469629736	0.0	27.38715758067015	90.64909591890935
9.758352376961032	30.54358908464069	0.6931684115637652	6.931908487790992	0.0	27.155740467642964	74.38959071356275	9.740514825491324	46.821662535410766	0.6931627830094724	6.931744540379338	0.0	27.458915386253985	90.95283728753542
9.920079627403846	30.715670467484816	0.6931641613423583	6.931793830655365	0.0	27.20564251486589	74.77318841725709	9.688732460605523	47.14229041253541	0.6931657223796034	6.9317592372299925	0.0	27.498805232493805	91.26158872609773
9.819967935538967	30.264650018977733	0.6931669289283907	6.931828178374873	0.0	27.312718935823632	74.32916561234818	9.486852024499823	47.77389535012394	0.6931590439577616	6.931729843528683	0.0	27.263231142384473	91.45570887924929
9.635984746647267	30.88195099000506	0.6931652486082996	6.9318212594097925	0.0	27.229454627403847	74.67921147520244	9.471890457628806	47.15535089854816	0.6931626965574097	6.931796195486787	0.0	27.342288960140756	90.90132569050992
9.584680719414221	31.40102084387652	0.6931658416624494	6.931772332442434	0.0	27.04007513996078	74.9575515561741	9.570817725854285	46.90914372344193	0.6931615510675793	6.931724656404922	0.0	27.257519254603398	90.66920259383852
9.836305687784666	30.5447218180668	0.6931687080908401	6.931831390751518	0.0	27.28292290691422	74.59578140814777	9.318392918400319	47.63402282887748	0.6931631072047074	6.93176658565532	0.0	27.053836465895007	90.93801456267705
9.687819063132592	30.960506547317813	0.6931649520812248	6.931844734469888	0.0	27.250856469034666	74.83103017459514	9.301506064093484	46.67594032179532	0.6931625236532843	6.931771340518767	0.0	27.21554937173557	90.12476761685552
9.700438464701417	31.06751249367409	0.6931672254554656	6.931834973787007	0.0	27.105338278087043	74.80512398785424	9.58628399986721	47.26684086180949	0.6931696559484553	6.931862115184579	0.0	27.54581872869821	91.33080293909349
9.852758492535425	30.59612221659919	0.6931654462930162	6.931835591551746	0.0	27.232374430668017	74.6130883097166	10.06860835694051	47.324080426699716	0.6931643823726319	6.931901450873097	0.0	27.815925230723266	92.14051434135978
10.03181102922571	30.418082221027326	0.6931661381895243	6.931908364238044	0.0	27.234465934969634	74.61626787069838	10.01137155851629	47.56664554930949	0.6931613781634539	6.931880270117741	0.0	27.905863905088083	92.41576111012748
9.876648196324647	30.79793221786437	0.6931662370318826	6.931840904328505	0.0	27.30018720742662	74.90660662322874	9.583696662535411	47.19416718307365	0.6931674514208569	6.931818024632613	0.0	27.39203434152576	91.1017118891643
9.636771334134615	30.664694300354252	0.6931662370318826	6.931862773200279	0.0	27.130844054434462	74.36417162196356	9.484613434788864	47.13766488137394	0.6931636475300992	6.931842231210163	0.0	27.510717462210074	91.06484043024079
9.638144155649039	31.01137636007085	0.6931651497659413	6.93195630278182	0.0	27.020826084893724	74.60229946862349	9.55543479162978	47.06459283153329	0.6931610323552032	6.931905341215917	0.0	27.36898881517794	90.92091780276203
9.861107311171558	30.16499952555668	0.6931651497659413	6.9319486424990515	0.0	27.30348310586412	74.26153925227733	9.65588603681613	47.10935425150496	0.6931632801088328	6.931826453708724	0.0	27.621013868294085	91.31807719546742
9.723040944458502	30.985216346153845	0.6931635682882085	6.931980766265498	0.0	27.18432370081604	74.82456113992914	9.383584344015581	47.34769636375708	0.6931612700983756	6.931827534359508	0.0	27.229858917149876	90.8929681967068
9.688316339037197	30.269615859058703	0.6931651497659413	6.931959391605516	0.0	27.240850162892208	74.13073997343118	9.247114057243715	48.24418073875708	0.6931612700983756	6.931837044086402	0.0	27.273986643502123	91.6971190023017
9.699367310064524	30.43766289220648	0.6931651991871205	6.932037600621521	0.0	27.222245065789473	74.2913121520749	9.07223173579143	47.05736543909349	0.6931610539682188	6.931729843528683	0.0	27.27462465972468	90.33595409879604
9.519118879681175	30.75353183514676	0.6931679173519737	6.931829661010248	0.0	27.171561175512398	74.37604061234818	9.14624542149876	47.91516078700425	0.6931617671977359	6.93173330161119	0.0	26.948366678470254	90.94150584277621
9.682681632717612	30.803123023152835	0.6931647049753289	6.932023021373672	0.0	27.10753010738234	74.52535741396761	9.38782671963527	46.658288885446176	0.6931617023586889	6.931775663121901	0.0	27.3397455404568	90.31763456090651
9.771169759773532	30.62094944015688	0.6931654462930162	6.931816935056617	0.0	27.285889660298583	74.60982730263157	9.354075488557896	47.8299328855347	0.6931612052593286	6.931721198322415	0.0	27.304977978930594	91.42070755134561
9.711894590555415	30.361245888157896	0.6931637659729251	6.9317923480199894	0.0	27.269512469951923	74.27444490131579	9.312230269564447	47.36844762526558	0.69315915202284	6.931848715114864	0.0	27.269965758067016	90.88249435640935
9.530475471280365	31.147184574266195	0.6931637165517459	6.931904039884868	0.0	27.001427283653847	74.61099206098179	9.39821272463704	46.93546388101983	0.6931652036672273	6.9317235757541384	0.0	27.263381568973532	90.52878231232295
9.738939144736841	30.436624652074897	0.6931644578694331	6.931784564184274	0.0	27.307853420736336	74.41520274544534	9.460780675958304	47.20797738137394	0.6931599084783884	6.931686833627501	0.0	27.46039112296388	91.0608401203966
9.627932257401316	30.173748260374495	0.6931640130788208	6.9319177542620825	0.0	27.334189967105264	74.06778767079959	9.15549786705471	47.48939060286827	0.6931579633069781	6.931789063191617	0.0	26.993356331887394	90.57003585339943
9.705617804276315	30.839393028846153	0.6931642601847166	6.931866479788715	0.0	27.01076146175987	74.48763837930161	9.1079831217909	47.34706007657578	0.6931634530129581	6.931715578938341	0.0	27.103794519354196	90.49055528505666
9.541783630123987	31.188985007591093	0.6931665335589575	6.931839298140182	0.0	27.16802064223811	74.83062768851215	9.270546543024079	47.915642152089234	0.6931652468932586	6.931747133941218	0.0	27.333295352060464	91.45123273725213
9.780773480990637	31.1629894673583	0.6931668795072116	6.931859931482477	0.0	27.326199056648534	75.20182107160932	9.476749928071884	47.02642251682011	0.6931647281808826	6.931729843528683	0.0	27.743672919340916	91.17858091359773
9.652409381325912	30.62321253479251	0.6931668300860324	6.931983978642143	0.0	27.23295908321736	74.44056490384615	9.322018026292493	46.94840955869334	0.6931612917113912	6.931687698148128	0.0	27.177082526447414	90.3791967289306
9.684329137145749	30.714689160551618	0.6931673242978239	6.931792842231781	0.0	27.194865732540485	74.52567845394736	9.731668358821707	46.97598569183782	0.6931592384749026	6.931699585306745	0.0	27.786231540755576	91.4255875973796
9.742156265814778	30.238137335526314	0.6931633706034919	6.931851282776126	0.0	27.244105535962802	74.15624920926113	9.696902872145007	47.27196297361898	0.6931607513859994	6.9318528215878406	0.0	27.588013386929003	91.48873495042493
9.707665817940283	30.217598684210525	0.6931638648152834	6.9320232684795675	0.0	27.278953892016702	74.13624035298584	9.499309075115084	47.66050482471671	0.6931638852732716	6.93170650147176	0.0	27.34865961263943	91.44017793909349
9.62830341045673	30.747812420926113	0.6931654957141954	6.931938511157325	0.0	27.22687681869939	74.53493009868421	9.627064821064979	46.94603454762748	0.6931621346190023	6.931711256335207	0.0	27.33226570799398	90.83707728399433
9.664303279984818	30.693477985829958	0.6931647049753289	6.932049214598621	0.0	27.151015802916245	74.44084719762145	9.713850242895715	47.454715717953256	0.6931592384749026	6.931846553813297	0.0	27.684052118836313	91.78446463349859
9.955893277928897	30.206263047191296	0.6931678185096154	6.932094682083439	0.0	27.22606779399671	74.32032040738866	9.790862950657312	46.98756196883853	0.6931594113790279	6.931754914626859	0.0	27.75627071391422	91.46644830028329
9.756014952871963	30.234008492535423	0.6931627775493421	6.931925661650746	0.0	27.291463380883098	74.21341409412956	9.410683088869954	47.08540495529391	0.6931628910745508	6.931742595207927	0.0	27.36981356785588	90.79764684401557
9.567759105358046	30.621635801492914	0.6931666324013158	6.931877352448128	0.0	27.33494462851088	74.45621678896761	9.425157757723973	46.28610099814094	0.6931623075231277	6.931771340518767	0.0	27.656463536594813	90.29949207684136
9.556649125442814	30.529051745951417	0.6931625798646255	6.931925538097799	0.0	27.17247843259742	74.19010627530365	9.417755213405188	46.94453927275141	0.6931596275091847	6.93178430832817	0.0	27.486520394387394	90.78059711402267
9.640304355389675	30.419460478871457	0.6931635682882085	6.931983978642143	0.0	27.099466053580464	74.09121489119433	9.523117281559845	46.37517982029037	0.6931572068514297	6.931727249966802	0.0	27.350248601551435	90.1802739907932
9.7211890340334	31.068612411437247	0.6931641613423583	6.9318799470600325	0.0	27.259440433641196	74.98112031882592	9.74217332186172	46.66956085118626	0.6931606649339368	6.931840069908596	0.0	27.703186553868626	91.04675604196176
9.738973937246964	30.558657404478744	0.6931648038176872	6.931917383603239	0.0	27.40207341615005	74.63162164726721	9.569084189093484	47.812033850478045	0.6931644688246946	6.931674946468883	0.0	27.42163639230701	91.73443309578612
9.766987047697368	30.313361905364374	0.6931640625	6.931946542098937	0.0	27.216295250031628	74.22858837297571	9.601165166319936	47.518331986986546	0.6931607946120308	6.9317778244234685	0.0	27.043527921941394	91.09480125708215
9.738061622279858	30.30284231085526	0.6931654957141954	6.93205736909318	0.0	27.281746188638664	74.25470726847166	9.38840802330471	47.87151840253187	0.6931643391466006	6.93190188313341	0.0	27.153602146224326	91.34543201133144
9.731218765814777	30.66456699139676	0.6931656439777328	6.931983360877404	0.0	27.151990882780872	74.4797602479757	9.45487790202284	47.3873536539483	0.6931603623517174	6.931694182052828	0.0	27.414377877124647	91.18830504160765
9.653422317813765	29.950554703314776	0.6931668300860324	6.932020426761766	0.0	27.428303212772015	73.96430130313765	9.466484091437234	47.10108390138102	0.6931605784818741	6.931827534359508	0.0	27.628657095155365	91.12804864553824
9.752749399038462	30.296007954832994	0.6931635188670293	6.931804703314778	0.0	27.186287698475457	74.16684985450405	9.587339233744245	47.03195544883145	0.6931596491222003	6.93175880496968	0.0	27.456383205338174	91.00743626062322
9.683991195122722	30.56113439397773	0.6931631234975961	6.931834356022267	0.0	27.187215828219887	74.36417399418016	9.47936043455648	47.404767174220964	0.6931612052593286	6.931767882436261	0.0	27.58278044357516	91.39867541607649
9.606100352669534	30.393835004428137	0.6931611466504302	6.9318819239071985	0.0	27.178342749715334	74.11015941295547	9.590281543245396	46.45972163819051	0.6931634746259738	6.931784092198012	0.0	27.28446636253984	90.26625298778329
9.730218283464069	30.39470916624494	0.6931636177093876	6.931858325294155	0.0	27.280731077618928	74.33751739625507	9.620013099216537	46.99547821131374	0.6931603623517174	6.931804192302585	0.0	27.53148411218573	91.07878065244334
9.668542826417005	30.272171922444333	0.693168016194332	6.932102465919155	0.0	27.236588080402328	74.10940662955466	9.653625315377125	46.82570019254604	0.6931647281808826	6.931944676904435	0.0	27.56687326404258	90.97814491855524
9.75749047159666	30.11193857540486	0.6931642601847166	6.93209282878922	0.0	27.324540481876266	74.12605959008097	9.686939790633852	47.01475632967422	0.6931593249269653	6.931707365992387	0.0	27.454297981586404	91.08770250531161
9.704993318256578	30.324560744559715	0.6931635188670293	6.9321144505550985	0.0	27.112277011639677	74.07394436361336	9.43552197680595	47.38463421786473	0.6931620913929709	6.93174108229683	0.0	27.20828653395007	90.96018225478045
9.711261011038715	30.326371141194333	0.693164408448254	6.9321056782958	0.0	27.16618662227986	74.1359232667004	9.277335104793732	46.95913376416431	0.6931692453011575	6.931704772430506	0.0	27.175272220254957	90.34344568873938
9.601788552473431	30.793718370445344	0.6931646061329706	6.931879082189398	0.0	27.18927520875506	74.51665928643725	9.207854619444936	47.469852436703256	0.6931609242901248	6.931757075928426	0.0	27.22104512935995	90.83050969369688
9.634513576986336	30.323982319078947	0.6931639636576417	6.931916395179656	0.0	27.129365866966094	74.01977954200404	9.071432227115793	47.77799663597734	0.6931601029955294	6.9317235757541384	0.0	27.172010383930154	90.95316373052408
9.49998724933578	30.372830212550607	0.6931623821799089	6.931913924120698	0.0	27.06534369464828	73.87007685981781	9.082967352934666	47.73385213792493	0.6931603191256861	6.931726385446176	0.0	27.140878996160144	90.88942435375354
9.642466433135121	30.395983046558705	0.693162431601088	6.932135454556238	0.0	27.233300583565285	74.20388490005061	9.280578094568874	47.40966381905099	0.6931606649339368	6.931725304795393	0.0	27.345975276093306	90.96793942546034
9.77539932312753	30.41467532262146	0.6931631234975961	6.93205798685792	0.0	27.25644748703188	74.37857809337045	9.383692236189802	46.44315189004958	0.6931615726805949	6.931811108467599	0.0	27.304734184113844	90.06338526912181
9.850460605389676	30.071303295799595	0.6931628269705212	6.932116427402264	0.0	27.343841923393217	74.19772267206477	9.32675248705294	47.79404905497521	0.6931615294545636	6.931716011198654	0.0	27.074221862274257	91.12674564004958
9.641072162828948	30.486418269230768	0.6931649520812248	6.93200337645496	0.0	27.17962127561994	74.23911706098178	9.404064146047274	46.76018474459986	0.6931602758996548	6.931721630582729	0.0	27.097805984972556	90.19377434490085
9.743061661816801	30.654900604124492	0.6931631729187753	6.931929121133287	0.0	27.174519527296304	74.50441153213563	9.309824827372521	47.32627285100921	0.6931590655707772	6.931685104586247	0.0	27.275148559224505	90.84293665899433
9.681424160235323	30.50103586791498	0.693161443177505	6.931968905182503	0.0	27.295810467801115	74.41024006831984	9.40827643634915	46.9670901203966	0.6931575526596804	6.9316864013671875	0.0	27.32828718406958	90.63533551699717
9.61646150287829	30.578499019483807	0.6931665829801367	6.931968534523659	0.0	27.32069847940916	74.4476301556174	9.506524710074363	46.217459443608355	0.6931587846015735	6.931689211059225	0.0	27.47110944969458	90.12678437057366
9.720523231907896	30.1980433166751	0.6931621844951923	6.931906510943826	0.0	27.200777493990383	74.05125015814777	9.840047603963793	46.90200762438031	0.6931592384749026	6.93167970133233	0.0	27.58172832197238	91.25546100389518
9.748185451986336	30.252522456983804	0.6931659405048077	6.931900086190536	0.0	27.41719432012272	74.34980152454453	9.576896343285235	46.984332119776916	0.6931601894475921	6.931728330617586	0.0	27.425626154999556	90.91858013898725
9.74121904257338	30.551725392206478	0.6931630246552378	6.9321443503684845	0.0	27.049645551303136	74.27473352100202	9.661389402222026	47.774151248229465	0.6931577687898371	6.931684456195777	0.0	27.475386233235216	91.84261574893767
9.865106670673077	30.025980911563764	0.6931627775493421	6.931925167438955	0.0	27.265385801492915	74.08839986082997	9.755561634096141	47.81367574805241	0.6931569691082573	6.931727466096959	0.0	27.349669372731498	91.8506329674221
9.852647986778846	30.12869512272267	0.6931661876107035	6.932063917399418	0.0	27.42701826211412	74.34042652454454	9.381174060508144	48.07228084056303	0.6931580281460251	6.931751888804666	0.0	27.51926843572946	91.90447116235836
9.625471082679656	30.26328520369433	0.6931630246552378	6.932197601689018	0.0	27.127376170293523	73.94832995951417	9.582038166165015	47.95844353089589	0.6931603623517174	6.9318469860736105	0.0	27.71030069410632	92.18262825336403
9.69283738850582	30.265498877150808	0.6931622833375506	6.931929986003922	0.0	27.089051034286438	73.97931664347166	9.566111448466271	46.66461440996813	0.6931615726805949	6.931725088665235	0.0	27.40521655204276	90.56767052496458
9.604049472577175	30.17764778909413	0.6931628763917004	6.9319724882179905	0.0	27.101544214163713	73.81521381578948	9.366494500265581	47.52626482825779	0.6931623075231277	6.931715362808184	0.0	27.173971981232295	90.99844801257082
9.542510516826923	30.133560934337044	0.6931617891257591	6.931926155862538	0.0	27.149277165833755	73.75727321609311	9.291424024544087	47.200217444228045	0.693170714986223	6.9316794852021735	0.0	27.258193580692282	90.68151890049575
9.645666948696862	30.253403340080972	0.6931652486082996	6.932002882243168	0.0	27.19625249082743	74.0273271444838	9.305419230258499	47.1233899167847	0.6931585036323699	6.931781714766289	0.0	27.45561032389784	90.81619599858357
9.500723921432186	30.350651173456477	0.693165050923583	6.93198706746584	0.0	27.157006638252785	73.94036800986842	9.225116329895538	46.97888356497875	0.6931583523412602	6.931691372360792	0.0	27.256537159171387	90.39222955028329
9.506731362284919	30.418459798836032	0.6931639142364625	6.931980024947811	0.0	27.15964523500759	74.01681585273279	9.347635674409084	47.66323809313031	0.6931641230164439	6.931716875719281	0.0	27.40265930002877	91.34524665810906
9.562149208470395	30.448934874746964	0.6931638153941042	6.9320126429260505	0.0	27.038087914347166	73.98118357793523	9.45267648669883	47.223731022043204	0.6931631072047074	6.931686617497344	0.0	27.347444961158818	90.95554012482295
9.830816279731781	29.731869939271256	0.6931605535962804	6.932122110837867	0.0	27.449974399829202	73.94478270495951	9.488433405630312	47.09546382569051	0.6931635178520051	6.931781498636132	0.0	27.452499778682718	90.96818010800283
9.74979302410172	30.160816516953442	0.6931615914410425	6.932210821854441	0.0	27.250694861778847	74.09351594129555	9.253309903671653	47.28200939491855	0.6931595626701377	6.931701098217842	0.0	27.245557747211404	90.71258078080737
9.578617432629049	30.19749533464069	0.6931627775493421	6.932016473067434	0.0	27.105470232635376	73.81359754554656	9.470401234397132	46.958429698565865	0.6931612268723442	6.931711256335207	0.0	27.4582280923557	90.81877157843485
9.637179454232035	30.740828615258096	0.6931628763917004	6.932080226388537	0.0	27.21447111430921	74.52455876771255	9.236111649035056	47.356928060817985	0.6931578336288842	6.931730275788996	0.0	27.294580389352426	90.81934700336403
9.5452660440916	30.223215697747975	0.6931635188670293	6.932073554529352	0.0	27.15513209292763	73.85568541244939	9.08241648039129	47.876599017351275	0.6931589575056989	6.931703475649567	0.0	26.89346529606719	90.78418522043201
9.594507923203441	30.577899639423077	0.6931615914410425	6.931939623133856	0.0	27.28567813765182	74.39002561993927	9.238314793400319	48.13630516333215	0.6931609026771092	6.931709959554267	0.0	27.308042704552495	91.61436847114022
9.63507430968497	30.16138980263158	0.6931655451353745	6.931951484216852	0.0	27.305953176398027	74.03436867408907	9.499406247233534	47.85729738402974	0.6931594546050593	6.9318076503850925	0.0	27.20282535715076	91.49133542847025
9.781861241143725	30.10283954326923	0.6931615914410425	6.931941847086918	0.0	27.12483839274418	73.9414813701923	9.6864866089213	46.89919827815156	0.6931574229815864	6.931716659589124	0.0	27.614616415655984	91.13201575779037
9.710048610671812	30.28405514612854	0.6931623821799089	6.931955314358237	0.0	27.117720260311234	74.04378004807693	9.575369945666608	47.68086324805241	0.6931609026771092	6.931823860146844	0.0	27.55162571374823	91.73968661473087
9.67752917826417	30.23067987727733	0.6931615914410425	6.932031175868231	0.0	27.171147520242915	74.01138663967612	9.675477284547627	47.440648238314445	0.6931574662076178	6.931703475649567	0.0	27.357896151015847	91.40572990439094
9.748777913081984	30.107470505440283	0.6931627775493421	6.932033152715397	0.0	27.256741543047823	74.0450230895749	9.531477541828966	47.354398127655806	0.6931595842831533	6.931744108119024	0.0	27.621491083680063	91.4391100832153
9.496594485387146	30.722372770116397	0.6931643096058957	6.931932827721723	0.0	27.18075351483426	74.33165327682187	9.103228949960164	48.17544235791431	0.6931575526596804	6.931741514557144	0.0	27.102208124004072	91.31262172450425
