# Supplementary material for: AUTOENCODIX: a generalized and versatile framework to train and evaluate autoencoders for biological representation learning and beyond
Source: Nat Comput Sci. 2025 Dec 9;6(1):96–108. doi: 10.1038/s43588-025-00916-4 (PMC12855006; doi:10.1038/s43588-025-00916-4)
Supplement: Supplementary file 7 — Statistical source data. [file 43588_2025_916_MOESM7_ESM.zip › Source_Data_Fig5_FigS5-6/Exp5_TCGA_MNIST/predicted_latent_space.csv]

0	1	2	3	4	5	6	7	8	9	10	11
-0.3538059	0.088502154	1.4629711	-0.23060882	0.46725172	-0.19284265	5.295391	2.32859	1.3670006	2.0942893	0.22967015	0.8781617
-0.0040071444	0.9314261	2.0325315	4.2720814	-0.15543558	1.9501967	3.756029	3.5559435	0.8512676	2.256419	-0.14780667	0.7127816
0.032387227	-0.3124102	1.8846279	2.6348767	1.4326379	-0.030028163	2.937774	2.123297	1.0790933	2.5389357	0.45422223	1.3289264
0.6253256	0.0014311075	2.0490608	0.7821151	0.644325	2.2391353	4.1816235	1.1837708	3.42066	2.7616878	0.59119815	1.2564332
-0.61489046	0.3247946	1.1599277	2.1788356	-1.8119031	-0.6395588	3.7953634	1.722928	1.9715323	3.0587223	-1.3244388	1.4232873
-0.6668893	0.35778704	1.1027088	1.9941007	0.053374212	-0.8000792	2.8309941	3.169344	2.3436112	3.538586	-1.2942724	2.300905
0.43201286	-0.49078742	-0.43751585	0.7945922	0.9465406	-0.055579193	4.272972	2.7226672	2.1709177	2.837672	1.7255919	2.763175
-0.7293354	2.6343095	0.33066595	2.4595618	-0.27034304	-0.87192017	4.7603817	4.3335137	1.1984961	2.8997304	-1.5997804	0.90983343
-0.6069978	-0.07035694	1.564382	1.4043715	-0.47885212	-0.40815428	6.6312633	0.8680513	1.4067123	4.3008714	-0.72052974	1.5691453
-0.76881385	-0.29009104	1.5525388	1.0333222	0.64076966	0.3860939	5.1307526	2.6603153	1.3351625	5.3129745	0.49730527	1.819798
1.5182625	0.9476411	1.675621	1.3189133	-0.5250603	1.377289	3.8132205	3.3274307	1.0975938	2.189946	-0.11143194	1.9364855
-1.3589817	-1.5478885	1.9756224	2.7446184	1.9796628	0.021584762	5.9583135	5.255084	4.0184608	1.6059542	-0.85047764	1.5932367
0.61307913	0.88241345	2.2376826	1.395089	-0.7396057	-1.3777218	4.59188	2.208678	3.794863	5.819102	0.9315513	1.0102121
0.22482719	0.5184213	4.0558543	0.8974224	-2.2059236	0.3207348	4.752842	2.425749	3.4805682	3.9068391	0.03224373	1.6982757
0.23393355	-0.69767284	1.2275516	2.64876	-0.2702344	-1.0172087	6.239563	2.0436165	2.922887	1.9415405	-0.5779966	1.9358311
-0.94855046	-1.4889991	1.757556	2.4631705	0.8461743	-3.0965292	2.8779986	1.0157958	0.8613049	3.958184	-1.4483838	3.6277604
1.3749839	1.2889303	0.86461085	1.3675201	0.7320855	0.8416371	2.8011522	1.8826756	2.8979514	2.3298757	1.0439397	0.56908
-0.19157974	2.146352	0.49771667	1.9359769	0.3224089	0.004316743	6.6098413	3.934106	1.7145625	3.269416	0.84414774	2.5477455
-0.25781634	-0.18757486	1.4133867	-0.061897278	0.19920397	0.020901702	3.118429	2.6195323	3.0765915	4.8518744	-0.18738604	1.225771
0.4720753	-2.223283	1.046145	3.3304706	1.3217682	-0.28766534	2.9607317	2.1585438	2.7299793	3.4685194	1.7969503	0.47411776
-1.1862494	-0.31370994	1.5323193	2.3735852	0.20910458	-1.8254808	5.1363273	2.2116497	4.3857217	2.6947234	-9.7259595e-05	2.5779252
1.7295597	1.4203844	1.4922687	2.3378026	-0.00749704	-0.55412173	4.690593	2.559996	3.229249	3.1682925	-2.4039578	2.5818596
-0.22528073	-1.338176	1.3187231	4.281335	0.8388025	1.3305321	3.7006502	3.3570147	3.2366152	2.7363906	-0.37049735	3.562751
-0.13837114	-0.21131779	1.570545	-0.115623474	-2.1220424	0.27811122	4.2314906	2.2207553	2.7026806	3.0516312	0.99677014	2.4011316
-1.1757256	1.6890069	0.28849405	2.1045456	-1.5685365	-0.24273883	3.6336727	2.925847	3.4885936	3.4799368	-0.30734926	1.0810549
1.7436409	0.2024856	1.0248984	2.7476947	-0.53696156	0.10400876	3.8692973	4.004008	4.46726	2.8666575	0.5412299	2.4750469
-0.07461391	-0.10013235	1.8251948	0.8971702	1.3964581	-0.042738456	2.4747696	3.96776	1.7162508	2.8771331	-0.6151623	2.020219
0.2819944	1.4232949	1.5146544	1.3077989	0.6386957	-1.4258194	5.541067	2.1530879	2.451853	3.8027706	0.3331658	1.5233213
0.87367445	0.848791	0.3701377	-0.49270785	3.1449068	0.5040898	3.547113	2.050292	3.8789	2.714855	0.6676271	1.5985564
-0.9076235	-0.9330045	1.0862721	1.9403657	0.32693928	-0.14674106	3.4556267	0.30506563	2.1595895	2.7703185	1.4737681	3.1230984
0.3141497	-1.419261	0.39160293	2.84769	0.8921297	1.1458378	3.7840257	3.1462386	1.1188865	2.033709	-1.1447182	1.5623212
0.8538861	-0.68476874	2.0597403	2.0882194	-0.1987876	0.06643089	3.2358868	1.9128449	2.390547	4.4113746	0.51757234	1.7291223
-0.9494861	-0.6124023	3.3958187	1.1787146	-0.578234	-0.0725414	4.0611477	2.9855287	1.9410505	2.4388857	0.928364	2.5087929
-0.4600342	0.8350316	-0.844149	2.5780358	-0.47817963	-1.5005773	3.9020734	3.6362288	4.5643487	1.5732155	-0.60705024	1.5600067
0.40637282	-0.97928447	2.7096934	0.83939624	0.7428746	0.42830583	4.0852437	1.9629478	1.3951757	3.8441749	-1.3693085	1.679449
-0.19059084	0.8210967	1.2640471	2.3537743	0.94906294	1.2556427	3.352775	3.8664966	2.6676836	3.8668377	-1.3282614	1.2713752
-2.1903446	0.33737144	3.2069614	1.8591988	-0.22259378	0.67303866	5.829948	2.1428676	2.2384007	3.4052749	0.13687444	4.335116
-1.239362	-0.6720842	0.3543067	2.0815506	-0.33354557	-0.4305504	1.9032854	1.9659611	-0.030423641	2.7162042	-1.1990794	0.52922714
0.74121153	-0.7965736	0.715841	0.24042654	0.47771952	0.6999097	4.6805515	2.7669177	1.9081764	2.7188928	-1.6961133	1.0042927
0.497869	1.3840457	1.7865179	1.4143322	-1.0139631	0.9774807	6.546973	3.658802	2.678065	3.2824323	-1.512289	1.1052275
1.0790484	-1.5770245	3.2259538	2.9658594	-0.6617895	-0.72913456	5.683599	2.772521	2.3413556	3.307205	-1.4645345	1.425288
1.3472672	0.5792857	0.091205716	1.4881325	0.72403634	-0.31653443	4.5573936	2.0599644	2.4242349	3.903331	-1.1550976	-0.16202688
1.7616866	0.4272793	-0.074502945	2.415568	-0.0094064325	-0.6340358	3.50356	1.9057252	4.651746	3.064845	1.2399546	1.2559712
-1.3515925	1.1625845	-0.36401927	1.2219199	-0.5563357	-0.31527865	4.628914	2.8101714	1.7238889	3.8031058	1.2856414	1.8034121
0.35837987	-0.46954933	-0.8565599	2.2862914	0.52437305	-2.0139594	5.79254	2.9934886	2.6355858	3.9490077	0.5956603	1.0038584
0.120892964	1.1018221	1.612028	3.3889832	1.4971321	-0.49613887	1.7298554	3.732843	1.2414525	2.1721563	0.8127214	3.4197607
-0.2679552	-0.6571073	2.2162304	2.9432902	1.055397	0.29178727	4.2428336	1.396466	2.1955414	3.0613537	1.9923259	2.3364236
1.5945208	0.5545393	1.2310109	1.5264233	-0.22688565	-1.4408461	4.359447	3.3693562	2.1006153	2.5031614	1.9973896	1.5489662
1.6253221	0.5288514	3.3430276	1.4746143	-0.18702851	-1.07711	7.8345346	2.3900714	2.6920455	3.4620793	-0.8053059	0.032164097
-0.93732953	-1.1794859	-0.026048541	1.8344547	0.6239785	1.610962	4.9202065	3.4732366	3.615148	3.8946707	0.95603454	3.2565064
-0.53097516	-0.74735713	1.9088596	1.4760491	-0.17305905	0.07837099	3.8561778	0.91623616	3.5479379	3.7404687	-0.6909219	0.9642433
0.10860119	-0.8939533	0.8258719	2.3545642	1.2207245	1.050431	5.518426	2.8222995	2.8556712	2.5589573	0.7616563	2.0398598
-0.90825474	0.021058202	1.4713762	1.5007025	0.64979637	-0.9934838	7.298276	2.1107368	1.0287186	3.9403398	-0.11469898	3.9324822
-0.9411344	0.49886468	0.3912692	1.8282526	0.5257171	1.4810088	3.7948992	3.0004008	0.9734849	4.761916	-2.1510518	2.8821223
-0.31582442	1.8636459	2.0728264	2.0553606	0.67212224	-0.3356416	4.2296243	2.7042482	2.4053874	2.90246	-0.2626256	0.5610652
1.7568247	-0.4248747	0.57587534	1.8457378	-1.9833077	-0.46452633	5.681052	5.116455	1.7642808	4.679185	-1.8339168	2.7250524
-0.4478618	0.8295981	1.1897149	0.9233873	-0.57521206	-0.28592542	3.7338784	4.450302	1.5711029	4.844162	0.34586668	3.8451123
-1.5408914	1.2898481	2.5807328	0.9331297	-0.8799006	1.5356828	5.6038957	3.6241293	1.7134905	2.357093	0.90372944	2.3921833
0.07727901	1.7121404	0.9616635	0.049265504	0.37010452	-0.3894283	3.938219	3.315667	2.5966287	3.8266408	0.7580679	1.0135466
0.25254416	1.2771688	0.32788366	2.467439	-0.93619424	0.10722122	6.260805	3.0831966	4.2395115	4.041209	-0.5526033	4.2720184
-0.029792853	-0.8285678	0.62301826	0.06565559	1.0187848	-2.6567812	4.936481	2.841141	3.3349245	5.043273	-1.1536851	3.1511457
-0.108265065	0.24695711	1.1222229	1.9483211	-0.25230345	-0.97848845	6.8917108	2.305115	1.5346574	2.025891	-0.35632405	1.9584659
2.0524547	0.8740206	0.53306717	0.4675901	-0.62976235	-0.7710652	3.474631	3.5501425	3.453642	2.0485854	-0.66625565	2.0304132
0.16788772	1.2019161	0.9417133	1.4221284	-0.21431956	-2.041611	4.2155156	3.533418	4.2302547	4.1148543	-2.118439	1.1689627
1.5364997	-0.18651477	-0.082497716	0.50133556	0.68848413	-1.404513	2.9993956	2.7611084	2.106999	2.7981343	-0.086721174	2.6569493
0.63557726	1.3125522	0.53456557	0.19060147	0.07894545	-0.26852897	3.694854	2.5677876	3.499664	2.9836762	-1.8737912	1.1372154
-0.56169605	-1.3507804	1.6761621	1.8009465	-0.49309883	0.3857802	4.7993965	2.4865491	3.86123	4.286846	-1.984619	2.5189288
0.6893382	1.6240764	-0.0052074194	2.7537766	1.4433365	0.9075384	5.2125983	1.8561717	1.024463	2.9222233	0.2858409	3.2030506
-0.6613628	1.9505253	0.49778467	1.9391731	0.5938535	1.1431973	3.6849668	1.9823437	2.687606	2.397684	0.89508677	2.309907
0.5338005	0.19303277	0.31507432	0.77798975	-0.57570523	-1.1796992	4.9496036	2.9072506	2.433519	2.228548	-0.16938159	1.0337821
-1.9277767	-0.49206716	1.5464858	1.0741563	-0.33781198	-0.5276966	5.206622	1.6098757	2.0636513	2.8734906	-1.2496141	2.6768727
-1.0718526	-0.5470941	-0.17708945	1.1248525	-0.22406065	1.2198385	4.685015	3.714172	3.3969445	1.7595884	-1.0351413	-0.5200316
-0.21360558	0.29263395	0.6679126	1.9573526	-0.54927653	0.047896363	5.4023814	2.005511	2.2475762	2.1816435	-2.077027	2.7908192
-0.51245505	-0.8008635	2.4100966	0.24258137	0.22484997	-0.953849	2.9084835	5.7039285	3.1375635	1.4156921	-0.72191787	1.4576259
-1.703449	-1.0814286	1.1219424	1.4870696	0.61015004	0.98367405	4.419766	2.6805928	2.7385235	2.984312	0.13191545	2.9576592
0.061836056	-1.2241344	2.8042173	0.7620341	0.51054657	0.15629469	6.656171	4.1324587	3.382396	-0.036983967	0.9030561	0.4547472
1.0574296	-1.3083949	1.522968	2.7575364	0.8154664	0.92885774	4.5792527	2.4294784	3.172364	3.9397268	0.7643967	0.8272207
-0.7452861	-2.2622037	0.017486215	2.5666113	0.7908841	0.21135531	3.2541134	2.438857	4.85977	4.1489024	1.6619319	1.516077
2.597144	-0.8003695	1.0354277	1.2922282	0.33901066	0.195299	4.9047227	5.343813	1.9203309	4.430997	1.1061059	-0.87269557
-0.8074872	-0.8232625	1.5746832	0.5121324	-0.54520386	-0.90067536	3.776128	4.59725	2.7751555	3.4816558	0.28064796	1.7562912
1.0866406	-1.792768	2.6795802	2.3587162	-0.65906394	-1.8925848	5.0912905	1.858139	2.0854533	3.1066158	-0.92217237	3.2522616
-0.06379644	-0.29209986	0.6849061	2.3205206	-1.0010766	-1.1511724	5.335073	1.0322995	2.0416446	4.028722	0.4866109	2.9163773
-0.583831	-0.2204016	1.2871016	2.1734104	1.836264	1.1954614	6.334803	2.9063745	3.9328413	3.2734213	-0.49167418	0.9077262
0.0645973	-0.46906275	2.4000263	3.3104892	-2.401055	0.6151792	5.374708	2.3249025	3.3330202	3.0477166	-1.2626077	1.3492835
-1.3184336	-1.5650594	0.060313463	1.0770245	-1.0963131	-0.039237443	4.5088587	4.230221	3.878772	2.2693536	-0.581772	1.0720489
0.5373795	1.4486177	0.83705056	2.4464583	0.16190583	-2.6310806	4.2520804	3.0416136	3.4471235	2.6893032	0.7460256	2.0336745
1.8120959	-1.5716095	1.3169295	2.9679465	-1.0379026	-1.0460627	3.693354	1.0467181	3.1580648	2.6691277	1.0203283	0.3141681
1.1855015	0.84112686	2.378869	1.1878986	0.08483252	-0.67205054	3.123405	2.4211066	2.2465177	2.763475	0.28869006	3.4828744
0.15345787	2.5597606	-0.30650377	2.3882647	-1.1717193	0.18176684	6.0399437	1.8167098	3.1576324	2.2441473	1.4364011	1.1499249
-0.9444945	-1.7314334	1.3309695	0.24637866	-0.95281863	-0.72880006	5.3903866	5.202211	4.7943087	3.3049536	0.3929485	1.455761
0.3333904	-0.36949077	0.70553577	0.30150485	-0.14409992	0.27234462	6.7130346	0.8483405	3.9722824	4.0712104	0.9786407	0.6570201
0.47027794	-1.2036082	0.063720465	3.5610576	1.9526376	0.15179268	7.3252892	2.8423712	1.4200934	3.0018864	0.7225892	1.2213439
1.2183096	-0.034499772	0.34196103	0.3547207	0.65662116	0.5846908	6.7278223	3.907656	3.4318664	2.8516598	-0.7246859	2.1832442
0.4706855	0.50586236	0.37939006	1.1536808	1.804415	-1.4425448	5.0114255	2.7771802	1.2676754	2.3771963	1.1290512	2.5955732
-0.3226422	-1.5594798	0.1624595	2.0248885	-0.48488727	1.9766359	3.3442945	2.553577	3.3961525	1.9923465	1.5075529	3.727905
0.82026404	0.8405663	-1.0639017	1.8281736	-0.14789404	-0.25374478	4.463627	3.3654835	4.6894326	3.2755475	-0.6285428	1.3377397
-0.69361	0.61281365	1.2125405	1.557658	0.23247617	-0.82859766	4.0008287	2.8623521	2.014192	4.1472006	-0.5972974	2.1442144
0.6131208	-0.78941226	1.8673232	2.6463637	0.23298693	-0.06601319	6.2656336	3.1151855	1.1978434	2.0389316	-1.2548083	1.8010607
-1.5824661	0.67310506	0.33295083	0.6743593	1.6158363	-2.0174203	4.80317	3.4744716	1.4756155	2.7423372	0.97684366	2.76617
-0.9959553	0.25228748	3.6565876	0.98668635	1.7004117	-1.3715911	4.188577	1.0226169	1.912059	1.5883559	-0.45057696	1.3204237
-1.359104	0.11408327	1.0829287	3.0922184	0.5909262	-1.1972715	5.056509	2.7643852	2.2108927	3.4855006	0.096600235	1.7632531
1.9955531	0.7961563	0.7881523	2.495352	0.68195456	1.1403192	6.2535634	4.382167	1.6801378	1.5814766	1.0556433	1.6314528
-1.0678105	-0.1445381	0.6234634	2.3684604	1.4134108	0.8319342	4.758247	2.5157042	3.2314482	3.6493149	1.8446934	2.4450054
0.5828096	-1.3614638	1.7934289	1.725089	1.59753	1.0376211	5.6362557	1.8660614	1.4012699	2.6744576	-0.3053193	1.8454382
0.27713513	1.2351916	2.6032264	3.1212487	-0.8123854	0.8843212	6.158454	1.3767208	2.6359022	3.0868864	-0.6624824	1.8162835
1.3767285	-0.32790208	1.1606629	0.15570545	-1.561707	0.41479847	6.087625	2.9013805	2.3631926	4.581278	0.29956406	1.9647679
1.0582975	0.4054824	0.82466424	1.9121212	-0.06104255	0.2636409	3.8437574	2.4705546	1.7366326	3.418209	-0.5595626	1.5117909
0.941717	0.15615703	1.6583142	2.6825852	1.5683404	-1.5688125	1.9935557	4.2145495	0.8178067	4.0156856	-1.0139347	3.563531
1.3491474	-1.6845427	1.7905402	1.0148588	1.4788167	-1.027541	2.4738607	1.156271	1.7591083	3.135999	5.993995	2.2031384
-0.91887015	-0.46040642	1.4411583	2.2946882	2.6933744	-0.8523993	2.6113799	4.103267	2.4987004	3.8658178	6.5642743	0.41518807
0.530984	1.2749895	2.098505	3.3593974	0.57883596	-0.00180684	2.3259327	0.99406993	1.7678123	5.299186	0.8804731	1.6745645
1.0121636	0.36848345	-0.22789454	2.8567095	0.6589633	1.3394536	2.16893	2.632859	2.2909691	3.6227186	3.140819	1.9632094
0.755064	0.11182834	0.95244974	0.7601298	-1.3108498	-0.7527511	2.8507872	3.1770282	1.6132927	3.7633104	0.9820461	1.7482162
-0.56561744	0.44697788	1.0731992	3.047215	-2.846672	1.0511061	3.7705433	1.9864714	3.464998	6.003231	0.99381846	2.276257
1.8718827	-0.6416489	1.1256421	2.742575	2.1766596	-0.51226366	2.2136807	1.629312	0.007092595	3.0390553	-3.0820081	0.07678318
0.9441698	-1.5185027	2.5690384	1.9059331	-1.7595639	-1.2398441	7.0643425	2.2950478	2.7701442	2.072806	-0.60220367	0.67023337
0.52287626	-0.42875993	2.3226292	2.8098478	-0.68604815	-1.3854053	4.1571994	2.5661042	0.95780253	0.8859389	1.0976688	1.5065912
0.9063536	-0.4057009	0.6636607	1.4823306	1.6005917	0.14799029	5.660129	1.8319079	2.8651435	3.8110356	1.24732	3.6754837
-0.6415472	2.0083396	0.6854749	1.4392241	1.5420526	1.5705074	4.214865	3.093042	1.4632338	3.3786283	-1.1749861	1.4547154
-0.93301743	-2.1496866	1.0368334	1.8162804	1.3024741	1.727857	2.2968202	2.6516066	1.8780704	2.9983711	-0.3654339	1.8076854
-0.30316895	1.0772363	1.4496472	4.5775228	0.09200388	-0.02681837	4.741553	4.908431	2.7034132	2.485436	-1.9606359	2.6703765
0.863876	0.49407694	3.7445464	2.194458	0.20355271	0.24742931	2.6064405	2.3768015	2.3951032	2.8685174	-1.0145199	2.1327844
0.013211279	1.1746407	-0.08180404	0.35329962	1.4435097	0.04478074	3.968433	3.6227171	2.4592283	2.956291	-0.7570995	1.8443141
1.1350127	1.5672141	0.09186065	1.1698061	-2.3702838	-0.8955893	3.9599133	2.5965073	3.0442965	1.8684744	-0.33266082	1.8798957
-0.5286611	0.6014944	1.2823267	1.5707744	1.0476027	-1.1084409	5.4492817	2.2030497	2.6832762	3.346198	0.40365496	2.5533414
1.1346976	-0.8925403	2.261351	0.518587	0.0030264813	-0.63195944	6.734474	3.8026562	2.154306	0.79556227	-2.231035	1.6227618
-0.087442875	0.29751495	-2.485696	1.8191572	-1.71912	2.7104023	5.3248625	3.6425436	3.3334198	2.6813588	-1.37022	0.382792
2.5891037	-0.4779339	1.8913295	0.7017195	-2.416413	1.0843065	4.2711325	4.420287	0.27371192	4.1653237	-1.660892	3.2530913
-0.9212792	-0.5787937	1.8526351	0.52739596	0.21568216	-1.2463078	3.822114	3.7114444	1.4598553	2.0373058	-2.426638	1.1776662
-1.8563128	-0.2149679	1.8904259	0.40263033	-0.84596324	-0.72639316	4.290724	2.436061	3.6242044	2.5930376	0.41633812	2.910395
0.011410179	-0.32861754	1.4465601	1.0822251	1.0606679	0.9454508	6.342636	3.0134873	2.8566635	4.478578	0.14099883	0.3508755
-0.41603175	-0.62585235	1.3860168	-0.24643576	-0.6916547	-0.6788211	3.1182907	3.5060892	2.8965063	3.1700726	-0.4978753	1.7939945
-0.8215311	-1.3626426	2.2761617	2.3747406	-1.4621648	-0.016398564	1.3021905	3.4070559	3.3821037	1.872975	-0.9473955	2.8643985
-0.43811205	-1.9684275	0.35354388	1.6807553	-0.65086514	0.80368906	4.377464	3.9084554	1.8703544	2.9427438	-0.075676665	2.6560867
1.3826586	0.9767252	2.9448452	2.3057036	0.1273505	0.19774666	5.630446	3.5088809	2.6466336	4.290695	0.64820814	2.7924125
-0.7526896	-0.87486804	0.5350561	1.509391	0.41012296	-0.98431945	4.3958073	2.9853942	1.5974338	2.8709211	0.19316266	2.7987432
-1.4250822	-1.1025102	0.19615012	2.6400495	0.26877764	0.8772913	4.5576386	2.4915576	4.135607	3.267258	-0.3162049	-0.32075274
-2.1946733	0.2663603	1.1765563	3.8239152	0.3573993	-2.3176231	4.325409	3.2675803	4.2976484	3.002494	2.206038	0.58543
0.04354005	0.43647632	0.05778289	1.946399	1.5207499	0.13082288	4.665895	2.3700233	1.3139179	1.1866803	-0.80843097	0.27517378
-0.7835412	-1.0199531	1.6699923	2.5705028	0.6038773	-1.1733649	5.3159294	3.5573885	3.251998	4.220197	-0.44851196	0.09189165
-2.1003723	0.12496218	1.9888414	1.6170826	0.98624086	-0.53515935	4.62889	3.1419265	1.2572546	2.799761	-0.30463368	3.452427
-1.4101772	-0.67209524	0.8310243	3.1611881	-0.90880764	-0.9252252	3.9011745	0.5548241	4.049189	2.5750172	-0.6453111	0.75933766
-2.005099	-0.25083172	0.92759985	0.947073	-0.9184304	-0.09406425	4.6675506	3.267605	1.3084685	4.5928583	0.45456105	1.9641362
-0.41161358	0.3991362	1.4666513	-0.2959633	-0.12642387	-0.98702955	3.9651074	3.984521	3.517765	3.1048963	1.6336076	3.3708763
0.9975781	-1.7255064	3.0513647	1.7877414	-0.17088026	0.47589648	5.443798	3.202271	2.5171824	2.6382744	0.079268366	2.1888332
0.0053462666	-0.95425016	1.0577769	3.1461263	0.82409066	1.5091434	4.9295835	1.4955387	2.8671775	3.7043352	-1.8042744	0.8520796
-1.7325374	-0.4551852	0.8350905	2.1181226	-2.1201408	-0.007019214	6.2085495	3.2668295	3.7167933	2.0520778	0.37629524	2.113748
0.43549678	-1.9597499	0.30071926	2.2851331	1.4835602	0.18103373	3.2973495	3.8668141	3.5523913	2.0587246	-1.2252921	1.5085162
-0.36513075	-0.7418226	1.4967841	1.7440332	0.9538835	0.286296	5.507808	3.3581982	1.3046227	1.5325325	-0.029712517	0.26128042
-0.39456496	0.5831741	1.7060282	0.57835305	-0.51101977	-0.42452857	2.3187213	4.3144917	2.3352482	4.29295	2.0572922	0.7760539
-0.33756295	-0.10186451	1.7907509	1.8640567	0.654259	-0.7627311	4.8206124	1.50213	2.858581	2.5998645	2.472386	1.3145485
0.43973	-1.7178869	0.8768322	2.0094867	1.2157805	0.70056975	2.1624188	2.1123126	2.116436	2.4996824	-0.3687057	4.275301
0.81019866	0.49300003	1.6491574	0.46966445	0.015174373	0.70745844	4.44643	4.701165	3.459938	3.8810472	0.15044074	-0.492823
1.011843	-1.8436631	1.2363511	0.7439556	0.971686	0.71061015	4.8073726	1.5101196	2.9198308	1.5479305	-0.16267961	0.41784596
-0.76352334	0.2901382	2.510461	1.4919943	-0.046422035	0.81564796	1.8064586	3.3695617	2.556047	4.5018926	-1.2792948	2.3197424
-0.4634683	0.22474596	1.033164	0.7216846	-0.698611	-0.21985602	4.5421233	4.8237457	2.4690616	3.1129196	1.071339	1.2281612
-0.064238325	-0.007980646	-0.730047	1.7687877	0.19443099	-0.59540045	3.995995	3.5553403	1.1942334	2.4134974	-1.0337373	2.8272061
-1.6906856	-1.0162693	0.9691378	-0.19060123	1.6595128	-1.1144404	6.497622	0.57259536	2.2789485	4.5850697	1.1071863	1.9674029
-0.07901466	1.0017989	2.9691894	0.8683226	-1.7867454	-1.9179325	5.1540446	2.6929274	4.8581333	3.6353698	0.39889795	1.3160939
0.37506965	-0.6352146	0.6472615	1.2924039	0.6818076	1.1443859	3.7349691	2.3372025	1.8050828	2.7550316	-0.09747091	1.0865836
-0.7383243	0.07319741	0.7877166	1.8914692	1.2933041	-0.7748602	1.684218	2.2933466	-0.49893618	3.7953405	1.1894773	-0.076079845
-1.0286524	1.4490731	0.9601036	0.23605049	0.9344162	-0.6446755	4.628331	2.9402864	3.25321	4.5634823	-0.9872021	0.16287911
0.7043284	0.007657244	2.33355	2.324489	0.61057204	0.8888066	1.8697885	2.3289547	1.8858413	3.7925985	-0.90607375	3.5716004
-0.9283419	0.6840571	2.743357	1.7014396	1.0047475	0.4789756	6.265509	3.3763545	3.2999334	2.2013454	-1.6295677	0.7722791
0.40572223	-1.1189467	-0.6519104	1.4975806	0.6287836	-0.29925707	7.0946927	2.7564528	1.2475884	1.4842621	1.6771936	3.0511894
1.8524148	-0.36110193	1.2299479	1.1983162	0.734936	-0.5704875	7.039894	3.094454	2.1970086	2.7896044	1.2830051	2.264398
1.6450326	-1.7602632	2.1622627	3.1528878	0.7157531	0.06446344	6.623431	2.270905	4.390865	2.7621706	1.2434708	1.5308472
1.2843843	0.11680062	-0.47221124	0.922871	-1.5790104	0.21734408	3.3843412	2.4690955	3.6207228	3.5760608	2.1718073	2.773119
0.2704959	-0.30092314	1.7923808	-0.40006566	-0.33388734	-0.32317546	5.2141204	1.8192981	2.3976922	3.3037574	1.761477	2.9465837
-0.5366911	-0.40214077	0.4355759	2.626408	-0.6766021	-1.0195055	4.2200694	3.8786962	2.9718046	3.7124443	0.5011929	0.12328899
-0.6391156	0.30391753	1.4757017	1.0745108	-2.4074087	0.122993365	4.820433	2.4657707	2.115999	3.5953047	-0.3030632	1.6780059
-0.015455061	1.6871306	0.6519107	1.805754	0.21162829	0.42905414	4.6137915	2.5456645	3.187408	2.7426229	-0.40980634	0.4747324
-1.9793614	-1.4832945	-2.1359353	0.44392323	1.1259497	0.48407707	5.169904	4.6825485	0.5217328	2.3016202	0.3717819	0.9240988
-1.8830162	0.6040744	-0.12132418	1.6444523	1.2407167	-0.6396021	4.824975	4.6734104	2.0407133	6.0871677	0.48168904	-0.739689
-0.685258	0.56521374	0.13540065	-0.42195308	2.6556492	-0.3543906	5.1460047	1.1836102	2.4338582	3.0044188	-0.23638229	-0.2552185
0.3602106	-0.53873485	0.39961988	1.1977692	-2.1305032	-0.033708442	5.4938793	2.7966123	2.0696769	2.6583154	0.009930548	1.7351443
0.17632365	0.82294554	2.0087829	1.6704532	0.8905474	-0.7993506	6.7332735	3.8562486	3.9413316	3.7327414	0.7085496	3.1286516
0.7820196	0.5808204	2.8771627	2.2106924	0.6712319	0.6798553	2.0695899	1.8012698	2.7157364	3.059494	0.8189948	0.14335358
1.6605251	-0.070652075	3.0066257	0.77622753	1.4722292	1.1431527	4.6286135	4.664501	3.3507662	4.7749653	0.08498574	2.8250775
0.27041712	-1.5818468	1.5606402	0.71392727	-1.5002625	0.42343763	7.0080028	4.178624	3.5068345	4.4061284	-1.7468419	1.9588599
-0.64640564	-1.3180798	1.5849898	3.217607	-0.23150423	-0.5186533	4.819437	3.892292	3.189826	2.2897592	-0.11213008	3.3864775
1.0426521	1.222721	1.6704602	1.2139633	0.8753076	-0.993636	4.7524343	2.8082297	4.507886	3.2457566	1.1336519	1.7687565
0.6399626	1.7123156	0.5875825	2.156952	0.9815298	1.9391565	5.637502	2.471189	2.1934426	2.5843298	1.3371828	0.82652044
0.14065476	-0.9253744	0.7014748	1.2105103	-0.26065433	-0.14472994	6.528366	3.734517	3.3659263	4.4546328	-1.1317776	2.1271138
-0.46882296	0.685502	0.84396803	1.7227929	-1.4610858	1.2816269	1.8764741	3.3644676	4.1395555	3.126472	1.7922511	1.0306985
-1.2335044	-1.7102662	0.46189767	1.3689289	0.055834074	1.1538416	3.6682677	4.9635944	1.6049609	3.77309	-2.9077857	0.40330243
2.35446	0.8971637	2.7776315	2.1615684	-1.0417179	0.9543326	1.855974	3.4898396	1.7551264	3.651129	0.27515405	2.5659287
-1.3800645	1.1249806	2.3644886	1.9381609	-0.91893345	1.3663223	5.9664545	3.3077264	2.208012	3.6946285	-0.84806436	1.9366614
-1.786434	-0.55512947	1.2205495	0.17983723	0.25505495	0.28234538	4.347834	3.6199033	2.4303448	3.7725935	1.1685917	0.93446106
0.031225298	0.7251943	1.0607723	2.4869728	-1.5366089	0.8062574	5.9723344	2.4937794	1.8348451	3.0492783	1.6784743	-0.256837
0.33244604	-0.31442735	2.3269506	0.52311265	0.041581172	0.12023454	4.4684515	2.5455444	2.154972	4.5093718	-0.6115296	-0.0004888773
-0.52764374	0.776684	1.2362821	0.80808485	0.66198	-0.077793	5.0797524	2.6471815	4.121269	3.9527035	-1.513003	0.5064908
0.8975378	-0.5703574	0.5086795	2.3648636	-0.1792249	-0.01713398	4.306225	3.5865686	1.5044347	3.6213932	-0.4828692	1.7730178
-1.505167	-0.8738514	1.4541979	0.34126687	-0.548021	1.4830173	5.9507704	1.0363528	2.2083583	3.8723023	-0.89104295	2.1101923
0.41303527	-0.06566802	0.682852	1.4153074	-0.19301891	0.5947964	4.804057	3.1819162	2.463879	3.130191	-0.76050764	3.320298
-0.37986547	0.767237	1.7176962	2.4846659	0.32630756	0.3945889	5.562488	0.7761898	1.9903345	4.5750957	-0.65985465	2.3455687
0.59620816	-2.015466	0.42408776	1.2431924	1.0700433	0.028644647	6.9236116	3.0482736	2.7552166	3.3594012	1.0753182	3.3024683
1.3126006	1.6515744	2.5892887	0.42396438	0.075054504	0.6500791	4.405327	3.5816307	3.5773885	3.1457787	0.024211012	3.8925738
-0.7936119	-0.9734498	1.5950825	2.616741	0.6671605	-0.9440933	3.962284	2.399362	2.627003	4.3741474	-1.340438	0.5104497
0.053975586	-0.72187835	0.8881112	1.6057217	-1.6413143	-0.88498044	5.2004566	2.3824654	3.9765565	3.8789084	-0.08913045	0.0027656555
0.5448355	0.24718033	2.8073153	2.6164348	0.6545083	-1.4943403	4.1689873	4.627881	1.7514415	4.1800165	0.27034324	1.8525407
-0.44488937	0.7040167	1.8109034	3.595525	-0.17342234	-0.21299374	4.9664025	2.3235283	3.731487	3.4399247	0.7898384	2.1811657
-0.34783927	-0.26293904	-1.7081302	1.7674826	0.68581593	-0.8737087	4.776443	3.6861987	2.045831	2.8654125	-0.186357	2.5094006
-0.26297385	-0.7083961	0.8288202	2.515725	-0.9575255	0.59693956	5.105206	4.4570584	4.123884	0.76102877	1.8524202	4.231059
-1.4339656	0.43859088	1.4323528	1.158108	1.8209797	-1.0426238	6.064129	2.2238812	1.589191	3.0691888	0.40045303	2.846066
-0.8603903	0.8439578	-0.3402648	1.0341251	-2.047778	0.44802713	3.7025256	2.6675553	2.9228964	2.8897367	-2.1559548	0.684842
-0.45015442	-0.3854268	1.2597542	0.9657489	-0.65627986	0.29993695	4.883925	2.5641346	1.2098672	3.1337187	0.6036363	0.861577
-2.6375988	-0.828244	0.89303577	1.4605749	0.7558625	3.5857174	6.203673	0.7178657	1.4819002	3.1062937	0.53971076	2.8632386
-0.037495904	-1.0439914	0.5394523	0.8861807	0.019223925	1.4995652	0.7800913	2.9145005	3.6130512	4.0616503	0.8677125	0.94098586
-0.86334014	-0.15676774	-0.41440558	2.6669488	0.20912594	-0.61886895	3.9372706	1.8645537	3.8987944	3.4911945	0.56902415	1.4359852
-0.96293914	-0.8963031	0.73236513	0.7557195	-2.0138085	-0.78683686	5.576125	2.381192	1.8356438	3.7308	-0.75930923	0.6676036
0.7826064	-0.74562365	0.73289764	0.441921	0.38686296	-0.7685027	8.039255	3.1493719	2.350717	2.226998	-1.8062671	1.3517897
-1.5882096	1.1452634	0.5633318	1.0786457	0.8734945	1.2302307	6.745584	2.2333145	2.826762	2.1907592	-0.977026	1.0320151
1.1447688	-1.5693935	3.124066	-0.65658236	0.8482583	2.5434742	6.766404	4.316994	1.7980407	3.634384	0.36445162	0.8052715
0.3353739	1.2382581	3.1797829	1.9027044	-0.5872637	1.646109	5.695489	1.8630644	3.9533565	4.5396113	0.5022316	2.1035206
1.4074656	-1.5376947	-0.63805556	1.0984738	-0.22350203	2.424133	5.6577225	0.66557264	3.072918	3.1052094	-0.1454765	3.3227756
-0.892354	-0.7281327	2.089437	0.1411134	-1.4496809	-0.62832874	5.4179225	4.3533278	1.4323564	1.7759416	-0.27851987	2.2164955
-0.29619297	1.8343383	2.8109417	0.5330539	-2.2217102	0.08580205	5.5809503	2.8232052	2.8007474	4.937816	0.389056	2.9396539
0.9645579	0.41059524	0.20983046	0.6413371	0.18240455	1.0403539	4.60792	3.7664144	1.408526	2.7651558	-0.61613524	-0.6604824
1.0407528	-1.5559039	0.24840528	-0.42856646	-1.5285267	-0.3166126	5.547142	3.7840836	3.520007	2.3799968	-1.6957058	-0.39800727
-1.3230351	-1.3331568	1.95279	1.8601521	-1.4453307	-0.33985338	6.3180256	2.8733056	3.742879	2.2750125	-1.6836069	2.8096237
1.3393646	-0.48670337	1.8809612	1.7792819	-0.021970976	0.5366078	4.90907	2.583071	1.7585114	4.283968	-0.8286622	1.531079
1.3561724	0.093133956	-0.34361327	1.2938607	0.9296123	-0.35637552	4.1472178	2.6092877	3.6393428	3.1800861	0.7434809	1.2015142
-1.3382729	0.27295017	1.5814787	2.1795948	-1.0555135	0.14565617	5.0250435	2.4017687	5.173439	3.8953195	1.2204459	0.48786867
0.08810138	0.88533777	2.4594588	2.1233225	0.57894087	0.051847342	4.6206036	3.4981463	0.76851094	3.0810332	-1.7091827	2.5166895
-0.5167344	0.9185657	1.9644265	1.4390445	0.8270311	0.018487206	5.0186343	3.535236	1.9551053	4.959192	0.99121094	0.8963413
-0.9400001	-0.42195722	-1.3724976	1.8070571	-0.29314247	-0.826309	7.4740663	3.8281536	3.7206082	3.5091047	-0.7905291	2.4645214
-0.25881898	-0.5185907	-1.1729939	1.0604919	0.57720214	-1.086129	6.3348675	2.7586696	1.4316363	2.5183437	-0.8033885	2.7452526
-0.32201058	0.717956	-0.045119762	1.6190745	0.124283694	-1.239933	3.453077	1.941043	3.2272549	5.2118454	-1.3760971	1.8513391
0.38258675	-0.03617753	0.006430745	1.391513	-1.241845	-1.2885807	5.2906575	2.4231825	3.8996816	0.46377087	1.6444507	2.604666
-1.0610675	-0.010440769	0.8364768	0.7638811	0.75882894	-0.28901854	5.281065	3.2156796	4.353693	2.8517108	-0.5569484	3.4945612
0.09111881	-0.3126621	1.1479998	0.9286807	0.6835121	-1.5114033	4.257889	3.3999271	2.2254908	4.0205526	1.1010312	1.5426916
0.6594517	0.6522587	0.6825578	3.597089	-0.40742353	0.26861238	3.7788248	2.0810716	1.489261	3.862213	-0.84573144	0.51319647
1.050727	0.2954849	1.4774232	1.8568377	-0.28097078	-0.1062385	5.6139994	2.3904033	2.7694016	2.7492545	0.8032864	-0.10022402
-1.8120452	0.14815208	1.6524857	3.8178473	-1.4381015	0.3255955	4.2228594	3.8801646	3.2250896	3.8051615	-1.6297765	0.17151868
0.93562	-0.8292537	0.51313573	1.3358548	0.07318579	-1.0310822	6.0018945	4.3423066	2.1382163	2.8339777	0.20468678	1.7045166
0.24704394	0.55485773	1.0247562	2.1656132	1.4361689	-2.1038592	5.4121137	3.3971086	4.125565	3.0977423	-1.8556356	0.7274962
-0.7497716	-0.1930402	0.7442109	0.42204893	-0.77178603	-0.60496765	4.272669	2.1600592	2.1919572	2.3864188	-0.58325875	0.74010855
-1.5428714	0.7081236	1.6356087	2.3530972	0.7915286	0.14400107	5.2137585	2.3857024	2.630261	4.905014	0.25366002	1.1602823
-0.14277034	-1.6523116	0.8987893	1.8147576	-0.7751042	-0.36421373	4.262965	0.7676642	2.5811443	2.0336463	0.009018128	1.605631
-0.25533688	0.50542474	0.9232774	1.0913719	0.14333774	-0.52311754	4.1408796	3.8779979	2.7667415	2.3314915	-1.4970343	0.9719443
-1.0398918	-0.40139517	0.0411644	2.153213	0.6355403	-0.7022534	4.8646326	4.3182406	3.396049	2.1149743	1.5334928	-0.04710424
-1.0521734	-0.5633154	-0.76145244	0.22908616	-0.6156969	0.8549399	4.742443	3.288259	3.6734314	3.4428608	-1.5089381	2.3703396
0.07230747	0.19442102	1.1820897	0.47486722	-0.50192493	-1.4111344	5.768108	3.7099543	2.6523817	1.3339384	0.2462082	1.6842327
0.69447005	0.54616255	2.3120046	2.7755003	0.6778362	-0.74575645	2.9945126	2.2004561	0.48899603	3.6574326	-1.1528201	0.91985536
-1.7470893	-0.23920791	3.346014	-0.69389904	-1.7696936	1.06664	5.2512755	3.5887432	3.5184734	4.8681784	0.6657334	1.721142
-0.12280713	-0.2147572	0.18551433	0.82862616	2.1838422	0.22588614	4.3146586	3.0861402	3.6594594	3.1123528	-0.8111184	-0.308779
1.9668049	0.22646637	0.23131537	1.575511	0.20124532	-0.39411566	4.6289654	1.8054695	1.3527546	4.532342	-0.5641791	0.818833
0.109324165	-0.72126204	0.6717767	1.2918104	-1.1100767	0.21989785	3.3653145	2.7412796	2.8283548	4.209116	-0.53768206	3.100312
-0.7495986	-0.9153712	0.27245033	1.0469956	1.2677332	-0.5659628	3.7613285	3.5693407	2.9440203	4.5069094	-2.1065235	2.4962513
-0.23494942	-0.25376332	2.0881586	0.35688913	-0.48701745	0.250272	6.3085427	2.1338682	3.769339	4.4929395	1.0530034	1.0359379
2.649423	1.6047949	1.894486	1.5629128	-0.42679697	-1.2991996	3.2544298	3.1656888	0.746035	4.2603183	-0.31402698	2.4920816
0.56859994	1.1019045	1.0320888	1.3012338	0.4816155	-0.22058572	4.187083	2.3599985	3.3064792	3.4331033	0.3651684	3.2802396
-0.24499594	-1.4722049	1.0673289	-0.15173233	-0.16479917	-0.78852934	5.7461567	0.8309612	1.7638026	2.0196767	-0.99486685	3.1590953
0.74287033	-0.51604134	1.5242916	0.47578752	0.4769616	1.328097	4.1169567	1.9231919	2.881336	3.5793502	-2.117919	1.527997
-0.70210165	-0.08245147	1.7386049	1.6777508	1.206642	0.73096335	5.8302326	2.8369634	3.7934036	2.949853	1.4320464	0.30425715
-1.22805	0.61271185	1.1249278	2.9958036	-1.7310375	-0.56644976	2.345409	3.1913629	0.6488874	2.5802348	1.2866584	-0.046934605
0.9722767	-1.312275	0.96450245	-0.21773946	1.1179807	1.2142576	7.393201	1.7031062	1.9751384	3.853964	-1.1684192	1.2178295
0.2885632	-1.1569316	1.7753402	4.300054	-1.1289276	-0.32678467	2.642517	4.298029	0.9956541	4.845453	-0.8273961	-0.42313972
-0.06764594	-1.1204256	0.5635022	2.2455432	0.03521634	-0.8157353	4.9168077	2.993979	2.6148067	1.4733875	1.2917308	0.022304177
-0.85044557	-0.26215628	0.29390073	0.95607424	0.55618984	-0.38853765	4.4875207	5.088217	3.9011936	4.041859	-0.15376097	1.0718765
-0.9354442	1.8863685	0.01589048	-0.8131907	1.1725358	-0.92667145	4.7212653	2.047847	2.5194707	3.5148075	-0.1494274	1.5569941
-1.4864483	0.345096	0.440835	0.10936618	0.072239235	-0.029627847	4.6221766	2.2532535	2.800003	2.4348752	-1.685913	0.9865965
1.5741353	-2.6962087	2.1280856	2.6223595	0.89203924	0.66286665	0.25476503	3.1417758	0.6885086	3.4320667	0.84705776	1.897986
1.0119318	-0.32925966	4.813089	3.3285837	-1.512297	-0.5244776	1.2445116	2.5715108	3.3580596	2.8536527	-1.3050991	-0.7754936
0.16627598	-0.6935195	0.848824	2.4961047	0.99167436	2.6643322	3.8660398	1.7120564	2.896518	5.023097	0.33344594	3.1330721
-1.0343198	-0.43940252	1.6604645	3.2309084	0.8977366	-0.05811979	4.358917	2.313791	2.3317637	4.5955944	-0.4267465	1.6211236
1.2133989	0.4821121	0.62615186	2.4486766	0.2663349	0.8644591	4.67151	3.2730584	3.3986452	3.7584689	-0.8782273	-1.2413932
-1.1589975	-0.78628814	2.378883	-0.24336803	-0.89167875	-0.7060683	6.884117	2.5172696	2.2396624	3.583433	-0.08725169	2.9062319
-0.44832623	0.7152109	3.4657128	0.15395212	-0.77053815	-1.1901761	5.279378	2.019114	2.4451404	5.7549267	-0.15016255	-0.028562069
-0.5439904	-0.156683	2.7748148	2.2645402	0.83008343	1.0549085	5.420886	1.6434674	3.8131967	3.9701622	1.3709284	2.4708261
0.9755226	1.5308046	1.6872032	1.5769341	-0.26276237	-0.8936221	3.7826009	1.9743325	2.675355	2.3874767	0.3063772	-0.6298313
1.0606505	2.337456	1.4545801	0.5390048	-0.28178468	1.8730471	3.506305	2.523641	3.6660085	3.3904057	-1.452465	0.8857522
0.8528389	1.3857783	2.9124398	1.9138584	0.27670586	0.35095668	4.693111	2.071788	1.0289673	1.8068869	-1.6297873	0.6914683
-2.030432	-0.93226117	0.23847783	2.4763446	-1.4218447	0.7901441	3.2774506	3.4224296	0.8055885	3.709689	0.19590381	1.5629438
0.6537055	-0.20243935	2.3306577	1.5036669	-0.17168613	0.6639848	3.915472	2.5548184	1.2658795	2.8710775	-1.4109828	2.7932901
1.2961535	-0.86009586	0.8274472	1.745656	1.8005105	0.5311085	5.5504394	1.9101806	1.7219303	3.232546	5.513388	1.6816427
-1.041261	-0.86636716	1.8401015	0.6254072	-0.34097838	-0.9257213	2.9149542	2.08072	1.6324482	3.9193017	-0.7558729	2.2641516
0.45430434	0.2137252	3.221829	1.334577	0.876744	-0.10156886	5.4740887	3.0670564	3.3235579	4.2065043	2.1196198	-0.0030368567
-1.4915957	0.34850883	2.7987647	2.5776978	0.65320975	-1.4191505	5.786485	3.7688198	0.019172907	3.075054	0.48862618	1.4219275
-0.19628857	1.4760193	3.1070738	3.5748496	1.1509846	1.2267935	3.139359	2.484724	0.874233	1.7345098	1.0148149	-0.15842342
0.08373189	0.5596053	-0.029391646	1.6994294	0.11140273	-0.28199357	4.6849804	2.6181333	2.7580879	4.4094653	2.4318337	3.3295827
1.8284944	-0.6632567	-1.360206	2.4468808	1.7370131	0.055093233	5.9656763	2.1884792	2.1324325	1.9302895	-1.7276765	1.048267
1.889254	0.24094592	-0.3413762	-0.71488035	-1.1116397	0.50904596	4.8654656	2.7613235	2.6797404	5.858316	0.39301383	3.7167215
2.179687	0.33584064	2.7538648	0.7901553	0.3580275	1.0464244	2.9353023	1.187576	2.6470454	4.0908694	0.051473342	3.0007122
1.0316072	0.6222871	0.005393505	0.6571739	1.1796747	1.8908541	6.127378	3.617892	4.0325413	3.733297	0.008223871	-0.5670705
-0.3943508	-0.8915963	2.3700814	2.4618344	-0.19575329	0.2746361	5.1091123	5.04576	2.1834972	4.0180225	0.53800446	1.2125401
-2.2195451	0.4544016	2.1491547	2.654783	-0.1027454	1.0074074	2.6485384	1.4010723	3.4985123	4.295127	1.4421715	3.6901526
-0.63456756	0.12849368	-0.37845135	3.207018	-1.8917557	0.40947577	4.3625154	3.4523	1.7080328	4.593192	-0.39922795	0.31015587
-0.9672979	1.2520388	4.012953	-0.060671687	-0.2603649	0.2557403	6.0038924	4.138053	2.2890046	2.434827	-2.3534882	1.4225707
0.7110717	-0.24366213	1.7422857	0.63224924	-0.57353467	-0.9006563	6.452736	2.253787	2.840625	2.968628	1.2746155	1.273963
-0.85229415	1.2826035	1.5099568	1.3463981	0.36883762	1.4830024	5.6631613	2.3137636	3.861092	1.1826386	-0.30237314	1.1042452
-0.1424118	-1.0946807	3.5223246	-0.25733125	1.8081627	-0.2512262	4.977313	2.4705944	1.6511967	3.9614804	-2.6535935	1.2836663
1.7302195	-0.6709855	0.8053014	2.2640774	-0.45458657	-0.37363178	4.1422997	4.667146	2.9146335	3.5965989	-1.9807931	1.4737853
0.6754479	-1.435723	3.5467942	2.801086	-1.0125788	0.12000778	4.4458427	2.1270967	3.665444	3.2888937	-1.1817132	0.8527633
-0.7990425	-2.3462443	1.183636	1.9970489	1.8086807	-0.79454106	5.257351	4.064559	2.9658093	2.951405	2.0096252	-0.90863216
1.6579905	1.1880485	1.0447628	1.3927127	0.13532208	-0.97264713	2.8408628	2.694182	2.5045943	3.735287	-0.96491677	1.8677285
1.8641961	-1.0885142	1.2456597	0.8126263	0.9440527	-0.10812482	3.6202059	3.5738387	3.7400894	4.5202994	1.3593788	0.4432664
1.6017482	0.25023276	-0.048656225	1.8474549	0.49192744	-0.053336263	4.0279484	0.8852055	2.8592536	0.9299638	0.7381284	2.211309
-0.2861357	-0.2870431	2.6579092	1.2814312	-1.0587103	-1.6224933	4.3540716	2.7373984	2.019658	3.1696327	1.261149	2.3139858
-0.10901025	-0.89235854	0.3937629	2.56078	0.53515923	1.5238587	3.7980263	0.5209582	1.9463356	4.340461	0.24285926	0.75479233
0.6877938	-1.6882881	0.38490295	0.55979836	-0.16550867	-0.95134413	2.41067	3.5543184	2.6729667	3.1906557	-1.0382643	0.8258158
-1.2272459	0.5205649	-1.3477311	1.4383777	-0.35594714	1.0696938	4.5682507	3.813686	2.8567204	3.776906	-0.9572336	3.9089024
-0.011696963	0.34969273	0.43045902	1.7214423	0.25221005	-1.166297	1.8656815	3.5458724	0.78548443	1.9551984	-0.6226136	2.1935241
0.34041625	0.37435043	1.7376447	2.066801	2.0396056	-0.3598209	3.8192453	4.4245477	2.9078066	3.8450396	0.41525212	0.1684668
-0.7752478	-0.3688317	2.7983027	3.8888266	-0.75265175	-0.4822921	4.766771	2.2595024	2.480038	2.3700783	-1.0247793	3.019885
-0.32496366	-0.74130595	0.18116474	2.7486973	0.68909293	0.40926734	3.219252	2.7107403	0.66772056	4.041831	-0.26255044	1.5872612
0.9935101	-0.59893644	1.1648526	0.6228488	-0.39513183	-0.92087144	5.2727294	1.6904284	3.682181	3.663454	1.5484139	-0.75487256
1.3103567	-1.0501783	3.4808288	0.59759295	-0.15414888	-0.07418819	3.8737533	3.4081786	3.6644287	3.648177	1.1317648	2.793838
0.7755783	0.78015506	-0.6751077	-0.6417278	-0.1478843	-0.8995486	5.966342	2.095182	2.7340388	2.8812752	0.7912803	0.44488072
-1.4129031	-0.7898893	-0.022419453	-0.016975999	0.5800259	-2.0721693	5.6967545	2.4152665	6.3740454	4.2009506	-0.7721191	1.6065191
-1.8324077	1.2731054	0.9141745	0.8674148	1.2615688	0.94772327	4.7893095	2.6645105	0.13470912	3.6254716	0.61256415	-0.56069064
1.8172543	0.93238735	0.42439866	2.391139	-0.52978665	-0.882062	5.6651325	3.485294	2.8072395	3.4922705	0.44979864	3.1740415
1.9398892	0.97896725	0.23945415	0.41898704	-0.6730004	0.30301452	5.5280433	1.4528039	2.6146548	3.3869634	-0.47833598	0.90775114
0.6968209	1.8332168	1.7865222	2.4544158	1.2694627	-0.4245359	4.6532474	1.1828233	2.942649	3.5698187	0.20622528	2.5072222
1.8940319	-0.40297052	-0.73397005	1.06835	-0.49051422	0.07308546	4.5428863	5.0145206	3.3449237	3.8094125	0.31039834	3.20509
1.0895041	-0.74429595	0.12721753	-1.1099315	1.7359201	0.22333694	5.201669	1.3995342	2.209634	2.1473126	1.3211161	1.4431558
-0.5619894	-0.12676485	2.1069787	3.6438437	-1.0166742	0.29218417	2.4284122	3.2667232	3.347955	2.1991215	0.51121604	2.6944609
0.58185655	0.9016389	0.83205396	2.579895	0.5868065	-0.20683996	5.0285273	3.689114	2.6171412	3.0650291	-2.215855	1.6737585
1.590471	-0.42428863	0.4749419	2.5971234	-0.5728609	-0.407124	2.8458674	3.602686	1.85029	4.2457952	-1.6725714	1.6615489
0.34233853	0.32004827	-0.815627	1.4261822	-0.14795405	-0.13097832	6.153525	5.125723	2.0346794	3.271345	-0.11926899	-1.3566089
-0.5077016	1.3695002	1.2910779	1.5819198	0.2919329	0.383645	6.51124	3.7045128	1.4166474	3.4407094	0.58360344	3.6843317
-0.017500477	-0.8186885	2.655901	4.2472553	-0.7816544	-0.24914268	5.3263655	3.9897902	2.723494	3.2889028	0.17919496	2.5558867
0.5232925	-0.8167696	1.6009223	1.8684949	0.81918037	1.7854711	4.830577	4.5934362	2.9623702	2.3790488	-0.75451607	1.9145905
-0.24015804	-1.4705675	0.63679546	0.38927424	-0.99542224	0.08925651	4.977588	3.2175045	4.6121855	3.8868825	0.11758564	1.6643316
1.2959399	0.3709124	1.2524003	3.9897914	1.4045587	-0.06857804	5.463181	2.7839186	1.936123	4.659283	0.29553416	2.3356597
-0.3421505	-2.1654177	1.7489461	2.0377083	0.8325401	-0.77697873	4.087419	2.421681	2.7359343	4.8071675	0.60073495	1.032893
0.17865	0.75764936	0.8708278	1.9714798	0.6661292	-1.0900196	2.4471416	4.384861	1.4451869	4.104419	0.29607058	3.401184
1.4998456	-0.8371087	2.514605	0.39795208	-0.38741904	-0.6094117	4.824717	5.120056	3.573077	4.1906357	0.025083855	-0.03194058
0.9343976	0.31562072	1.1811111	2.7078621	-2.2353585	-0.1689222	4.3913946	2.7388554	2.2897477	3.771306	-2.0857787	3.127779
-0.15755299	0.7385236	3.3092399	3.1007574	0.15884955	-0.11210247	3.5656204	3.8614116	1.9868281	5.385019	-0.37444317	-0.95960224
-0.028603382	-0.010627153	2.6662073	2.7694569	-1.8942994	0.56764406	5.9708996	3.2930708	3.7722535	4.1330194	-0.15145244	2.0452971
-0.34467316	-0.47377872	2.257205	-0.16176593	1.1538503	-0.21751744	5.062151	3.8298416	0.90673363	3.7140737	2.024054	1.735307
-2.834029	0.29212347	1.8563201	1.8227005	-0.33937582	0.1287687	2.6350765	-0.34895968	2.0334225	3.2757175	0.74017745	0.7608502
-1.1795404	-1.1205543	0.8479846	0.5258546	-0.35973704	0.65084034	3.455049	3.864283	1.4510944	1.545328	0.4700053	1.4892154
-0.13693163	0.5312133	-0.31989014	2.0708406	-1.6347252	-0.84984	3.9825096	2.5030196	2.9039521	2.6485682	0.36827862	2.346381
-0.12066593	-0.57664925	1.9241067	2.9990401	-0.50031483	1.5756079	3.447463	1.7032442	4.1020284	1.5373391	0.66243	1.8810046
0.5653911	0.12873815	2.8130903	-0.5892633	-0.9836884	-0.3701413	5.4384227	2.1756618	1.2256691	2.4851253	-0.9098514	1.5946066
-0.9169049	-0.16206108	0.605667	2.55896	0.3248193	-2.1918917	4.0997133	1.4830229	3.6190796	5.1433425	0.2615141	0.9924027
0.4678605	-1.3127192	1.2012924	1.4945197	-0.05228599	-1.917058	4.8067274	2.3923812	2.67366	4.612201	0.8518658	1.6363914
-0.34294638	-1.0495245	1.4830834	1.1125612	-0.8216835	-0.9116877	5.5933414	1.5715055	3.4990506	3.556312	-0.19729266	-0.44553733
0.6991221	0.9795633	1.579214	2.1222205	-0.54503566	-0.081306	2.1695037	4.2673492	3.7007537	3.7890196	0.7510836	0.2875905
-1.220548	1.0002787	2.694811	2.8392801	0.4193673	0.98171693	2.4612849	2.9669006	2.7154994	3.469218	-0.8915928	2.8052464
-1.2331359	0.015399285	1.2934635	1.4537085	0.07149373	-1.3375363	6.737276	3.1851168	0.31916404	4.1030865	-1.7143344	1.6020242
1.4757453	0.1537283	2.2558904	1.2094567	2.0168285	-1.0016414	2.711394	2.6011257	0.89712834	3.1647005	0.97444504	2.1909907
-0.33583257	0.69296944	1.4838068	0.057921052	-1.2511126	0.60694623	3.554951	2.667996	2.5504801	3.2327988	-1.1599189	1.0798755
-1.3934175	-1.6695303	-0.2578448	1.9627109	2.602121	-1.8171085	3.4173298	1.8108068	2.7355635	2.7010756	5.0918283	-0.15960371
0.7874599	-1.9444503	1.9964497	1.9521012	-0.40023255	-1.7270205	3.1371536	5.325062	2.5199878	3.2946556	0.6729654	2.815803
0.89869326	1.9311347	2.5669603	1.2525331	0.4071485	0.3377755	4.654033	1.5173645	1.6393454	3.8318756	-1.059071	-0.051155686
-0.5426906	2.1219807	0.09389448	0.35347724	-0.8266241	1.3643739	5.205364	2.441203	1.6023817	3.343011	-0.4259011	0.25130904
-0.3147417	0.6115251	1.2833383	1.7344948	1.576575	0.67412573	4.7092323	3.9907074	1.9108723	3.4390695	0.6844114	0.63692623
1.2969651	0.8601412	0.27262193	2.26184	1.5943277	-1.0638492	4.7234173	2.8758867	2.3074734	4.8062825	1.141619	0.14920115
-1.3786832	1.6400076	1.0024264	1.3942223	-0.17055464	-0.93152684	5.1319323	3.1956716	3.617007	2.7176218	0.5869653	2.4952822
-0.38932395	-1.1830208	4.3841553	2.1424892	0.0836005	-0.25829422	6.057001	3.7021806	1.4087436	4.746089	0.08007022	3.8560376
0.2706312	1.1581625	-0.3585298	1.4279764	0.9258746	-0.15982652	3.0927773	3.5692058	1.753329	2.758042	0.95521915	0.5161005
0.4881787	-0.28394386	2.3154492	0.82817054	1.6405438	-0.4192059	5.045855	1.7851877	1.5931792	2.9550798	-1.3789338	2.9248483
-0.22685872	-0.8386956	0.7677733	3.08067	-1.0695626	-0.17062293	3.896744	3.6531997	3.7592106	2.7468796	0.16120166	2.3022325
0.57593745	0.16572489	2.307197	2.6609256	-0.2029165	0.14216384	4.8987317	4.031654	2.9899662	3.41631	1.0039663	0.78004473
1.0962571	1.505588	3.3722324	3.164164	1.444534	-0.3542881	1.140682	4.146694	1.7831795	4.3841496	0.9219846	2.6724157
-0.66419584	-0.13474709	0.9032711	0.73221564	1.2901914	0.3807063	3.771666	1.9186336	0.996444	2.9437797	0.74311364	2.5181684
-0.93631464	1.319096	2.564096	-0.5682355	0.21694784	-0.4396414	2.076832	1.9389629	2.647169	2.618952	-0.83105016	3.0408082
2.032728	2.3318863	2.013856	1.5602098	-0.44062012	1.7791923	4.8189473	1.7579184	3.4078848	4.928864	0.7058162	1.9676304
0.40678304	-0.14671753	0.9532888	2.5312262	1.1442777	0.01245824	5.3507447	2.6978986	1.9871967	3.5383933	-0.57953477	1.0385451
0.6716828	0.26856476	-1.350394	0.17820871	-0.8916742	-0.20079768	2.6615033	4.1009607	3.7343533	3.1199064	-0.4955328	1.7469311
0.49200532	0.1602652	1.046704	1.7437996	-0.22949411	0.009185412	5.40585	3.6107564	1.7468308	2.9620073	-2.9353697	2.426153
1.7522006	-0.52618384	2.6622992	0.55994153	-2.2711782	0.80824846	1.8594785	2.7716439	2.271054	4.748473	0.19759223	0.54124224
-0.14019783	-1.6294689	2.2934098	1.3734012	0.46300265	-0.13226612	4.007489	2.825206	2.638141	3.7413046	1.4067198	2.7080934
-0.89231694	0.49618113	1.6195133	-0.50338817	1.639836	1.8091761	2.8404438	2.3974566	2.595012	3.6557672	-1.3634489	0.41944873
-0.44249427	-0.9461096	0.3073879	1.6568612	-0.9115529	1.1929976	5.6079144	1.8250964	2.2479694	3.5671122	-0.31857625	3.3769665
-1.3478099	-0.23188025	1.4171658	1.3108425	0.66506463	-1.5025028	3.3384922	1.4684618	1.6253532	2.59775	1.2965266	1.1501086
-0.1340857	-1.4618815	0.14591467	1.0214384	-0.03490571	0.68607605	4.924231	2.0933514	3.775981	3.777484	-1.7011929	0.3557638
1.5558994	0.18179227	0.7297796	2.9015386	3.1349576	0.5565709	4.1407027	2.4192374	2.9594307	3.6403873	4.1746264	0.7286345
-0.66020334	0.24530457	2.8367882	1.5658015	-0.28407902	0.9279515	4.1751842	0.8902893	3.570796	4.030432	-0.27375215	1.9163502
0.44224682	-1.0046338	0.44002438	0.16020858	-0.21399108	2.4477818	3.4255335	3.6923523	3.6808085	1.9914584	-0.8726505	0.31566048
0.6723146	0.1982623	2.1131225	2.5755458	-0.08140891	0.32348195	5.7115254	2.2463057	3.8272877	3.131404	0.986585	1.1969957
0.7592999	-0.71575934	0.32888603	2.7429264	1.0971199	0.90890974	5.3170433	1.3730865	1.049334	2.2136817	0.56960064	1.5430759
-0.5467575	1.0619249	0.006795883	2.315932	-0.4844992	-1.2951556	4.3145237	2.4187336	1.8244473	1.5667793	-1.1915706	-0.12511551
0.15012361	-0.634275	0.27011257	0.9959689	-2.0423586	1.5332783	4.704698	2.5734327	3.23542	4.041333	-0.04299447	1.4798493
1.0065573	-0.7040104	0.19432962	3.5192392	0.555039	0.7468652	5.589434	2.2991633	2.8858309	3.3084245	-0.35444054	1.9175749
0.5822608	0.80255413	0.8054128	4.2172947	1.0154836	-0.7111494	5.292205	4.297647	2.8826041	3.481669	0.526227	1.4712243
-0.33431092	0.47488427	0.53610325	2.2365088	1.2235224	1.3076075	1.3438947	1.6081921	0.26442683	2.986923	0.9193763	-0.87995076
-0.6500057	-0.58424485	1.4646263	2.0706117	-0.8448566	-0.39684904	1.4496045	2.9192905	2.547192	3.9249938	-1.3516465	2.2356997
-1.4441727	3.2034621	3.0400376	1.0630524	1.0306653	1.0694647	5.218091	2.729164	2.2079341	2.3726459	0.71316814	4.008087
0.23648007	1.1205521	1.8332367	-0.5540459	1.9243581	-1.4589088	5.253967	1.6830233	3.4092672	5.4956236	0.19240008	1.3524616
1.8645551	-0.19982341	2.1584368	2.6917298	1.1999724	0.43389148	5.397771	3.3408158	2.464106	5.4686136	-0.7057509	1.5297389
-1.7101359	1.5064782	2.3561826	0.99632263	-0.19150935	-0.13256411	6.005373	4.8746624	2.340239	4.5091305	0.23589644	1.7153089
-2.1868396	1.7721618	2.354298	1.8596789	-1.8131416	-1.177266	3.533437	3.7429764	0.9617151	4.317528	0.28678298	0.48922038
0.45817238	0.25461704	1.8187025	2.1762724	0.060432848	0.9044573	5.105089	4.0082245	3.130494	3.946083	-0.31595406	2.120011
0.69420993	-0.5807009	1.3627617	0.8819734	1.4403381	-1.7077361	2.1744366	4.128598	1.1646324	3.916946	-0.28689495	2.781517
-0.753807	-0.17747906	1.1237329	3.294147	-1.794482	0.51947343	6.2556186	2.7397628	1.3874068	4.976792	1.6087879	1.6684743
1.1437387	-0.5080907	3.6745915	2.6662245	0.3463925	1.1417071	5.383388	4.5155835	3.952837	4.6240377	0.047986884	1.2176028
0.00402658	0.7039016	2.868437	2.1788967	-0.9834987	-0.8907067	3.855246	3.4316354	4.070211	2.3125412	-0.6302448	2.584278
1.0796298	-1.1614404	1.5757997	1.5782685	0.80719227	1.1674708	4.694073	3.09663	0.90626454	1.1838927	-0.10998714	0.17141366
-1.5264906	0.063581444	-0.7293924	2.401156	-0.6559771	-0.87373024	4.9996033	3.2876353	2.9725296	3.2393782	0.39568081	1.8195573
0.18526857	2.0755558	1.531199	1.7465605	-1.0024014	-0.11579934	3.519596	2.7620244	3.213182	2.441389	-1.4314075	1.0481436
0.18549411	0.21912193	1.3227277	4.566425	-1.8424606	1.3182144	0.6399939	2.429792	1.9295228	1.2322989	1.5128506	3.0275667
0.2066946	0.6880708	0.952475	-0.19345152	0.26089394	-1.2240655	5.316244	2.956608	3.2190392	2.6958618	-0.037299007	-1.2016557
1.396273	0.74223864	1.7787344	2.3612127	0.7491425	-2.6271627	2.4323838	3.389487	2.2384741	3.3917086	0.09904754	1.6523365
-0.22244388	-0.19050288	0.5662202	3.1964238	0.23402049	0.81906337	2.8891249	2.4207103	1.183196	1.7119085	2.1216285	2.154823
-2.2193103	0.015703123	0.6038765	2.0710537	-0.7976584	-1.090466	5.5674114	1.764824	1.2261498	3.660355	0.7364342	1.584708
0.023080107	-0.462798	-0.25090802	1.2042084	-1.5578241	-0.71147573	3.2525623	3.537303	0.91285276	3.1381817	-1.1776834	2.6941476
2.313239	0.007300374	1.0062604	1.6444606	0.5443216	-0.7917003	3.7667742	1.6436051	3.403078	2.9452224	0.12773858	2.2816722
0.4792167	-0.29558456	0.19792259	-0.32386458	-0.3994415	-0.3340247	4.368948	3.2848449	3.7640054	4.116683	-0.6903932	2.6435204
0.34917495	0.4171261	1.8352835	2.225103	0.32864368	1.4372864	5.8249693	3.2162154	0.85653496	4.080109	0.6449026	0.6427719
0.4890277	0.02949659	0.2690376	0.38790417	0.26408294	-0.34761548	4.280682	1.3977022	3.2369237	2.0063076	0.846775	-0.61064005
-0.89005685	-0.15751626	0.71629685	1.7646253	0.5095659	0.5136785	5.4835463	4.7727604	2.2127924	3.2957666	0.09058382	1.4973812
-1.5588378	1.504122	2.9658504	0.81131566	0.6494511	0.94874644	4.129177	2.249608	3.00431	2.4949949	0.37295592	1.6128733
-2.52768	-1.072439	0.011031985	1.5289739	-0.009495688	-1.5983036	3.217526	3.0557973	0.6796514	3.6678116	1.0897564	2.806301
0.5372819	-1.9143704	-0.26280582	1.4253035	-1.2878606	1.8147274	3.1294663	2.8998024	4.8305306	3.613155	0.15383668	0.9602039
-1.7470586	0.41848776	0.32454634	2.0784805	2.2043607	-0.90620214	4.4711375	3.190568	1.8341659	3.6247485	-0.68066806	0.93100053
-0.34201813	0.9818025	1.3222289	2.6861224	0.18870722	0.46542305	7.1021576	4.329675	3.7569814	3.2950995	-0.9952538	1.9586788
0.25786346	0.20116337	0.8066424	2.3327796	-0.8924447	-1.7451667	4.7258162	2.0226154	2.609127	2.922827	1.3192488	1.9301869
-0.8159134	1.3102219	0.5818453	2.3502517	-0.105198465	0.0056969603	5.0838485	3.188915	4.0177364	2.8558934	-0.64374954	0.77839744
-0.0027810873	-0.7773954	2.4317641	3.4012008	-0.61058944	-0.9461227	5.5123835	4.7974315	1.4369696	3.4842982	-0.8695193	2.0331433
-0.83807254	-0.87223923	1.1297346	2.3388019	0.10665172	0.8768033	4.8676953	3.2264025	2.6003227	3.8604326	1.2098551	0.80740166
-0.319918	-1.1214675	1.0581753	1.5376761	-1.1521008	1.2675074	4.968237	2.125683	4.068189	3.0097394	-0.2657227	1.499082
-0.503072	-1.2264533	0.941328	0.4539945	0.8059668	0.6464538	5.1333427	1.7011764	2.5148292	3.3713162	-1.8858633	2.6295583
-0.36315012	1.301734	3.790327	2.1926405	0.5738541	0.24933653	6.361226	4.0839434	1.4777322	2.9052334	-0.7716545	1.227569
0.7697563	0.6547377	-0.10252035	1.9573772	1.6720035	-0.7279202	5.914017	4.823457	1.5990622	3.2249398	0.9919013	1.5835009
0.5285643	-0.37018242	1.9608676	1.9086058	0.062779516	-1.2600142	3.7541366	2.9801397	2.5241544	5.0667496	0.9506491	3.8641396
-0.19396292	0.6733467	1.7658594	2.1005573	2.0603757	0.89945775	6.68503	3.157332	1.4009137	3.9060779	0.24102262	2.4590702
0.58678687	0.36335307	1.6228173	-2.056623	1.3057697	0.20869242	5.640923	1.089837	3.1488564	2.1114147	0.885484	2.9687924
2.1436381	-0.6423067	1.0248466	1.4443352	-1.1999042	-0.014714297	7.264888	2.9413686	1.19124	1.4411659	-0.34958026	0.58368886
1.1116967	0.9301565	-0.74452806	1.560047	0.09042278	-0.86105675	4.7015104	2.1298807	2.519803	2.48039	0.39140877	1.0169505
1.603943	-1.6834295	0.427302	2.4297328	0.89305204	3.0618262	5.2380624	4.6390676	3.2828045	0.2716782	0.30195287	2.5943336
1.0426426	-1.6398393	1.0140959	1.4585885	0.3974286	0.98948485	4.5987067	2.784162	2.5431507	3.413775	0.14301674	1.8423017
-1.2682161	-0.31285644	3.8607147	1.9775717	-0.55704886	0.878605	6.1056185	2.2576032	0.7267002	2.6104517	0.71206015	1.1108673
0.91720504	-0.7739451	-0.028031468	0.018075109	1.8097135	-1.5949774	5.275765	5.0421295	4.081457	2.3858955	0.2140095	0.642303
-0.123549476	-2.1929755	2.5382957	1.8207985	-0.8210227	-0.6357984	4.7167625	3.4625473	3.5088868	5.8420115	0.6025688	1.4997057
1.2857469	-0.5751189	1.5859382	1.1458545	0.9173285	-1.4556541	4.027134	1.8630539	2.7588034	4.417167	-1.3286895	1.9792501
0.32970548	-0.5424013	1.4388422	1.587527	0.014763768	-1.1300088	5.9877167	5.0891623	2.185117	3.5321379	-0.71076596	2.2208805
0.07012016	0.19292235	0.28789473	2.114616	1.1279546	-0.40002805	4.0187116	4.284732	1.9667748	4.484559	1.7357612	-0.5333575
-0.75665057	-1.28815	-0.13559222	1.9022392	-1.1616145	-1.7513694	6.0345016	2.799781	1.2534816	3.0743458	1.3016741	0.07106483
-0.09446732	-0.09894891	2.5837896	0.67087424	-0.45026863	-0.80551195	5.0527864	4.680542	1.8190569	3.4516	-1.6701812	-0.0037418604
-0.1224066	-0.74287075	0.26344985	1.9427291	1.920287	1.7562524	3.5766506	2.8823843	2.3305702	3.3580616	-0.2676723	-0.35355937
-1.1840229	0.09091988	-0.21384454	3.0028772	0.8483373	0.7984362	5.172467	2.7672358	1.5848682	3.4671235	-1.4797782	2.1029434
0.53457433	-0.4721512	0.7604808	1.6482527	1.9581151	-0.24492912	4.3111725	2.647732	4.4440975	2.6414077	-0.82051593	2.287853
-1.2538904	-0.38031814	0.5804933	1.2244866	1.0922161	0.2794018	5.815741	2.1535602	3.584898	3.614314	-0.9095819	2.600368
0.1907725	-1.2762185	-0.9265624	1.4699364	0.099558294	-0.036566556	3.5743184	2.0091953	4.4198895	2.1837087	-2.1980116	2.7440438
0.6312569	-0.34879026	-0.5460725	2.4697728	-0.58308226	0.49124017	4.6149473	3.239075	2.182887	2.9250567	2.2478824	3.5258844
-0.77615386	0.90512234	0.093173504	0.76404905	0.9999972	-0.6064847	3.2873945	2.9244733	1.5648859	6.0162325	-0.11373994	3.0753727
-0.4271099	0.95552605	0.7204933	2.4820743	-0.18252291	-1.0574716	4.052497	4.711316	0.644716	6.385646	0.95324135	1.5160294
0.7962684	-1.982222	2.4420004	2.428904	-1.0314296	1.4710577	5.333541	4.254915	2.97469	1.2489095	1.4147959	1.8391947
0.36932665	-0.65120107	1.3886696	2.591435	-1.8086021	0.781325	5.747304	4.3896055	1.940455	4.3644123	0.6251137	0.7786512
0.30515847	1.2226198	2.4124851	1.8702071	-0.6046059	1.6399292	6.0469265	1.2522408	2.4266167	4.44267	1.0350258	2.6134984
-1.8178241	-0.5513825	1.5619339	2.9307075	-0.7933015	0.36285272	2.8919344	5.8675604	2.3187485	4.5917053	1.7655172	2.048765
-1.2522991	0.39717	4.706708	1.1891264	0.28870314	0.72541696	4.9441757	1.0378833	2.5411062	4.009128	-0.9213718	2.4572413
-2.1200778	1.3484007	2.3397734	2.4264636	-0.32745138	0.78751045	3.5772092	2.4954607	0.7777482	1.897798	0.7323651	-0.10064626
-1.5069478	0.16565238	3.0241764	2.3755524	-1.9520236	0.2588465	4.5542164	2.9458768	2.20175	3.9629788	-0.3785127	0.85028136
1.1395704	0.33147335	1.3032074	1.4705484	0.14945477	0.40136057	0.39762965	-0.50713766	1.363131	0.10146175	-0.32965738	-0.86635965
0.8885648	2.3356934	1.9574974	4.653581	0.4868828	0.4939965	0.5796957	2.320298	2.8900423	2.4682837	1.9708917	0.27569962
0.5902567	0.37570167	1.0649045	2.1383903	-0.4425513	-1.2008446	3.8119025	3.8139048	2.376827	1.5478865	-0.9326106	1.2593278
-2.1657982	1.3639473	0.6310012	0.8442545	-0.3632008	-0.27288184	4.3799305	1.8430058	1.5550656	3.4365964	-0.33193943	2.0128202
0.8039752	-1.3056196	3.738231	1.459926	0.7215146	-0.3683573	4.829714	3.924429	2.1699815	4.051138	-0.081493616	-1.1833527
0.23224898	-1.610251	1.1129639	1.0922959	1.7824568	0.43406582	5.0884953	1.9954165	2.494245	2.2409532	-0.6463838	0.69845223
0.87246186	-1.3313959	2.1880584	0.7513224	-0.66072077	-0.3878121	3.8750575	3.6453469	1.3189344	1.9361964	-2.510055	1.512951
0.8676209	0.49661797	0.46380937	1.0962522	-0.072396435	-0.90373105	5.3670807	1.7043345	2.7528257	3.1485481	-2.2220705	1.0033951
0.090244785	-0.7707292	1.0304601	2.002911	-0.24205515	-0.03738942	4.108123	2.5729976	1.5300871	2.6589568	0.57967514	1.317671
-0.86386967	0.35036397	2.4552333	2.452397	0.57189965	-0.8651234	7.331396	5.3416233	2.2863078	4.0997987	0.7706458	2.7346296
0.88679504	-0.15540713	0.7090547	2.1695526	1.1247385	-0.84387803	5.3861513	3.3831897	3.45702	4.849178	0.2211175	2.952578
-0.797697	-1.5199872	1.527059	0.7935355	1.1032618	1.287837	4.252983	2.665387	2.3734732	2.6190884	-0.37588003	3.1764202
-0.22536138	0.03652828	1.3080939	-0.30024958	-0.37788317	0.5887134	5.543742	4.5079403	3.7850974	3.6094146	0.22384942	2.5043788
0.44669542	-1.0480381	2.088952	2.1873775	-0.16124378	0.27864957	4.5448895	1.3210508	2.252662	3.2861407	1.7207499	1.1454554
-0.19060503	1.0515596	0.1961757	0.5944335	-0.38474354	-0.9053595	3.8280938	1.8307023	0.5003245	3.2524443	-0.4206032	1.3044949
1.3981452	-0.7688598	0.531269	-0.4044124	-0.5898723	-0.4317097	4.519753	4.4342866	1.8595961	5.2897677	-1.2617376	5.368411
1.2452568	-0.2097477	0.58151895	2.3595424	-0.14056605	2.3520367	4.865692	1.5547576	1.8208649	3.8171628	0.38711268	2.3634052
-0.26651326	-0.3402057	2.0464706	-0.71985376	-0.16706197	1.3692869	7.147041	3.0772083	2.0382686	2.1770139	0.13383579	1.5777447
1.6166939	1.6584716	-0.028969407	1.8485533	0.15296012	2.502144	3.694032	4.001502	1.7861564	4.3860993	1.426161	1.7323093
-0.361638	-1.2906686	1.8348707	2.8599677	-0.94698113	-0.1135592	3.1995225	2.5263982	2.6354678	2.4121828	0.7545432	0.1667651
-1.6679387	-1.216896	0.14865279	2.6902823	-0.18581745	0.6495854	4.12373	3.4082801	1.5039659	2.6369076	2.3479636	0.6729759
0.84983	-0.6315563	1.4755006	0.89826447	1.697145	-1.0594287	7.179535	5.315256	3.2482176	3.7773597	-0.24770378	1.6725508
0.841992	0.047577847	-0.3501836	1.5309492	1.1039847	-1.4175787	2.951685	4.783575	0.87920797	4.0455713	-0.23074108	2.0393696
1.4627479	0.32508197	0.7677313	1.465319	-1.6056608	0.8094827	5.1963477	2.0907583	4.338952	2.8168406	0.31443873	4.0020313
-0.6348972	1.0339708	1.1383415	-0.9290694	1.65903	-1.1900418	5.2876253	3.2265155	1.4501842	3.5416245	0.7921729	2.1530051
-0.7028968	2.4956498	0.33857822	1.9862534	0.5844925	0.12806572	3.6374907	3.9085326	2.7059553	4.157821	0.18066363	2.5375237
0.41301823	-1.2890241	1.088678	0.1218766	1.3806709	0.046982005	5.1552687	2.6787343	5.370262	2.9665473	-0.49316317	3.7777522
2.4402707	0.5026318	0.32593197	0.77199584	0.21622978	1.3376155	6.9870014	4.0450964	3.9138942	5.0120077	0.113252364	3.7390676
-1.5241764	1.8603326	1.7650104	2.7050562	-1.4700257	-2.2296906	6.3123283	3.3535066	1.4396319	2.5737753	-0.044424348	2.4462698
1.8816808	1.6186593	1.6958804	1.3940923	0.09506786	1.033026	3.0843017	0.97866154	2.7266455	4.939359	0.16753323	0.67837983
-0.25886962	0.7420651	1.9120169	1.3837919	-0.28657442	0.13462561	3.5578053	3.136482	1.7699807	2.0195053	-0.6034761	1.353318
-1.5637912	0.37976834	2.3047168	2.4225821	0.9191822	1.1874807	2.6886692	3.1443384	3.3173656	3.6608005	-0.87846017	-0.7079388
2.252312	-0.48895538	2.6023579	1.6201432	-1.3439806	-1.0451052	4.393942	3.1370945	3.0871723	2.7028105	-1.7277002	-0.17422283
1.097597	-0.69799465	0.9622177	2.099575	0.6088638	0.56421787	4.551237	1.4823102	2.206222	2.475424	-0.59984213	2.5874953
0.5110929	-0.49660096	2.3930387	3.569343	-0.28803688	-0.2641568	3.0822532	-0.5637665	3.2916665	4.4326315	-0.77541	1.7213722
-2.4775474	-0.9966563	0.6810093	1.0287588	-0.104363434	1.7526114	5.641867	2.7351959	3.1548543	5.3702655	-0.84059495	0.70641696
0.32719526	0.29367006	0.31498128	1.1887444	0.047016613	0.018559877	4.3652825	3.1390593	3.9542909	4.548827	1.4573231	0.77325904
0.81282574	-3.1481125	1.8543355	0.8118405	-0.48644406	-1.3715271	6.94179	4.593201	2.5673456	4.0559907	0.13769466	0.5559019
-0.06621088	-1.444355	1.280227	2.948842	2.313633	-1.960114	5.022634	1.3726958	3.5018525	3.4495752	2.2714856	1.4526832
0.56066716	-0.45332822	-0.12945199	3.0666938	-0.992942	-0.34751406	4.5695176	3.4220414	0.5693816	1.6617253	0.23086555	1.2743723
-2.2576795	0.73734426	1.3246062	2.511365	1.1496123	0.24441099	4.8972855	1.2890359	2.683848	2.02458	0.012304597	3.6440217
0.22432055	-0.96717685	1.6891328	0.87516093	3.0444982	-0.2827176	4.297349	2.0406573	3.1866915	3.735518	-0.6411604	3.923575
1.770672	0.16470203	2.7667613	0.88737875	0.1999006	-0.1325498	4.7647586	2.1272666	3.9472213	1.8061004	-1.405291	1.1689987
1.176905	0.7906976	2.4222398	0.53856874	1.0569569	0.016602738	5.966431	2.8721237	3.3807268	3.461166	0.28069443	1.4135278
1.7838194	0.12622473	0.3942358	2.7827077	-0.46214637	0.14998338	5.9396343	2.8520834	1.9747288	3.1318207	0.7755071	1.6190376
-1.2463765	1.0756462	2.9200487	1.1024646	-0.23977181	2.1223052	4.148779	2.812467	4.0355387	3.6198432	0.6013617	2.3782704
-0.8117936	-1.3670992	0.14362448	-0.65842044	0.83789945	1.5506065	5.717787	4.4522862	1.218131	2.933175	1.2960222	1.1034815
-0.6620856	1.0961732	2.094231	3.7883139	-2.103296	-0.35652724	5.251667	0.95731306	2.6321301	3.5843914	-0.85984576	0.78712296
-2.099828	-1.2307501	2.021781	2.2561495	-0.4222694	0.3191183	6.65168	3.4463131	3.7448893	2.6867137	-1.3225286	1.7256674
-1.1235099	-0.20314306	2.0734968	1.0546883	-0.33472386	0.89454544	4.841253	3.990406	2.7038734	2.9469616	-1.3516053	1.8361031
-1.4776101	0.82069254	0.663548	3.5425005	-1.7706522	1.5349821	5.4090962	0.54421425	4.2857513	1.272275	-0.44652233	1.3045834
-0.9088591	-0.017763712	0.4449898	2.2027595	-1.2694126	-0.82105416	3.2385237	0.662359	2.1747036	3.4887583	0.6287474	-0.41508424
-0.74657375	1.6261227	1.5593395	2.0131671	0.5959767	-0.8128572	1.374664	4.208843	0.7180351	2.6524522	-0.3131905	-0.570838
-0.27754012	0.101302855	1.6973202	1.0939394	-0.8731529	0.23017888	6.0093966	0.96747494	1.5749178	3.695976	-0.53896844	2.3906856
0.021515157	-0.003006607	0.31644988	1.6001071	0.09235471	-1.8327922	4.229419	2.8916879	3.9395628	5.545057	0.65111756	3.5218053
-1.6337916	0.54717636	1.660825	2.0391488	-0.33307633	-0.770138	4.885054	2.915573	2.4951847	4.0704813	-1.3953227	2.1068058
-1.4862577	-0.40165108	-0.21502316	2.1891677	1.2593329	1.3632151	0.5673647	2.8274724	3.9469886	3.6425447	0.85779893	2.5131507
-0.002065709	1.4356967	-0.008207202	2.1108766	-0.9982597	0.1775579	3.73693	4.731285	1.7483511	1.6302276	-0.5549622	1.0436802
-0.3688997	-0.11463612	0.64516777	2.436397	2.5158114	0.23709409	5.151967	2.7225578	1.7806752	3.2531197	0.9506176	2.628209
-0.12361942	0.07792685	-0.097319245	1.1181252	-1.4562072	-1.7497602	6.09163	2.4804718	1.3713934	2.5496068	-1.2350321	3.5205617
-1.3643059	0.3177809	1.3646182	1.0697432	0.41019112	0.17571117	4.1016674	3.383049	1.5345811	3.3888092	-0.25526303	0.47490162
0.9757423	0.7116174	1.3344043	3.857286	-0.37147412	-1.6817853	6.419166	2.14971	3.2995858	2.8052807	1.4706953	1.6439472
0.44095907	-1.206709	0.63261247	2.7547007	-0.32971767	-0.061576877	2.8937845	2.9444246	3.0451312	2.8596804	1.4979665	2.5269217
0.32581934	0.67798185	1.1711653	1.530968	0.042517778	0.077996425	5.5747666	1.7244728	2.6787143	3.9543326	-0.094677225	-0.22274959
-1.8327028	-1.5560175	2.3064218	1.8471274	0.962139	0.8896145	4.032252	3.2954938	3.7028775	2.8797705	-0.29607686	1.8111008
-1.9339503	-2.2443519	0.31785703	0.6503686	1.5472956	0.324523	2.9909391	2.3025708	1.7848449	4.103112	0.18152985	2.531711
-0.18370622	0.40064266	1.4023793	0.07409799	-0.5769076	-0.3075706	3.2706442	0.05552864	2.351646	1.2719333	-0.86603594	2.5367634
1.0508479	-0.9715908	2.451417	-0.3978008	1.1778958	1.5344799	4.222098	3.6682427	2.6708922	3.1521485	-0.43274882	0.6813042
0.9052517	-1.6150311	2.1309268	0.77054673	0.6195099	-0.30586636	7.4917135	0.9014442	5.4663944	3.6232538	-0.42809293	-0.43793595
-1.1075308	-0.3361792	1.0737746	0.3936422	-0.7428712	0.04990361	4.428293	4.121235	3.307745	3.791057	-1.1334915	1.3817614
-0.102848135	-0.7822388	-0.6454549	4.4724836	1.2314509	-0.17784873	4.215198	2.1002162	5.1398735	3.0174441	0.73880374	2.9927492
0.9643416	1.9626075	0.79103184	-0.27584863	-0.91723704	-0.6278353	2.6847637	3.4639373	2.7295456	2.1833797	0.6784761	2.9385762
1.0029445	-1.1455507	2.8912458	1.3239424	1.7447248	0.50659245	4.416545	2.1903477	1.8574812	2.731252	0.28900692	0.07042444
0.4868547	0.3271071	0.5385108	0.29296649	-0.5212788	-0.08914559	3.8346395	2.2040746	3.6286187	3.461903	-1.5554004	2.3778324
-0.006015329	-1.6030356	2.7844687	1.5156857	-0.24362612	-0.40228733	6.202719	2.5414472	3.31276	3.5869174	0.27502635	-0.4813547
-0.4054131	-0.13274847	0.16913629	2.4014177	-1.3311683	-0.58494204	4.9611287	4.0062194	1.4290243	1.2501202	-0.41704142	0.6016474
0.13730752	-0.24959691	1.5074248	0.7019209	-0.82382554	0.04432801	4.3845687	2.2023091	4.224163	3.2002242	-2.7093918	1.180589
-0.16030355	-0.3716476	0.40731567	0.27822053	-1.2106739	0.6693501	4.169177	4.136734	0.31605268	2.8954892	0.65577084	1.7304192
-0.18725042	0.1751756	3.6497989	0.9036893	-1.6536919	1.18064	4.3589015	3.6583655	2.0249953	3.2421222	0.7048299	2.3248377
0.052872162	1.0734941	-0.6259029	1.0346676	1.5124632	-1.0892625	4.4300313	2.9788277	4.5069313	1.7983824	-0.1423226	-0.31182873
-0.3991935	0.59993947	1.156861	1.0547452	-1.6311228	0.65473753	4.145824	3.065897	2.0517929	3.7199183	-1.6504749	0.2924112
-0.53308934	-1.5385547	1.801918	1.4923474	0.6098366	1.0152212	6.000415	4.363666	2.2926137	3.9800944	-1.3547907	-0.104169965
-1.0747849	-1.6037338	0.7129198	2.118173	-0.12219848	-1.6108167	6.0589314	2.4260924	0.4957471	3.9403749	0.54028314	1.4345597
0.18438338	-0.09808227	1.7302136	2.885112	-0.05370991	0.8934843	5.1145797	2.3942647	2.3992338	2.5688255	-0.499674	1.5566852
-1.2451221	-0.90587485	2.1735132	1.9695601	-2.44429	0.546712	4.600097	4.594928	2.7460618	3.188436	0.5389351	0.4456584
0.44286945	-2.048278	1.4926436	2.8525462	1.88386	0.2137042	4.6514416	1.894814	2.7963307	1.5923685	-2.0469043	1.6413965
2.3465865	-1.4541347	2.7018254	0.48713028	1.0032452	-0.89436406	5.3150454	4.2807574	3.750246	4.0149665	-0.6984684	3.7738256
-0.339077	0.121980615	3.2011333	2.2822797	-0.574232	0.52455103	6.243254	2.9174156	2.765549	2.1339898	-0.6774848	1.1581601
0.6572463	-1.0740277	0.11735225	-0.5651423	0.19191423	-1.5292214	6.124103	3.6332738	3.469629	4.100235	-0.3795938	3.619534
-1.509725	0.59140253	0.93554187	1.497157	0.6526959	-0.21075179	5.1418276	3.62787	1.599607	2.0319726	-0.9001437	3.1993847
-0.84467465	0.05653159	2.9437194	3.5889726	-0.38529226	0.187491	6.2309747	2.877718	2.5186791	3.3170238	-0.6237639	2.6632867
-0.69133794	0.5896297	0.9039545	0.44148803	0.3171834	-0.5118511	5.67742	3.332682	2.028218	2.385033	1.7979102	2.2081077
-0.94703704	2.618832	0.96405196	2.1688633	0.5666732	-0.03379305	5.0423136	3.7265408	4.304204	2.983117	-1.2107829	1.9507469
1.5513405	-0.1562535	1.2211748	4.247651	-0.120116815	0.7830841	5.7230587	5.1907625	3.939641	3.6913812	-1.230425	1.244209
-0.3666963	-0.84394	2.8138866	1.1906946	0.9748926	0.31683177	4.330902	3.3925657	3.3407423	2.997683	-0.8234009	1.4266756
-0.11191919	0.4143918	0.7394032	2.309736	2.5837603	-0.37914062	2.8858786	2.3078465	2.872929	1.3666348	-0.6881477	0.72988856
0.6206978	0.6390297	-0.86710644	0.7143409	2.2368677	-0.22147101	4.7467422	1.9755851	2.2865965	3.7517352	1.1270583	2.319576
-0.2758323	0.7386832	2.657306	1.6506248	-1.2747841	-1.4414089	4.6238704	3.3091342	2.818089	2.7050805	-0.40639472	2.9436696
-0.6233471	0.00502624	-0.23648095	1.1877658	0.29690954	-0.17704505	6.066299	3.8634186	2.5463963	3.9716797	-0.5054285	0.8534512
1.6619111	0.44741157	2.6119742	3.2331614	-0.79885834	-0.30241302	5.017678	1.5733349	2.9566264	1.1794654	0.12424284	1.2503272
-0.17482522	0.64598805	2.9336293	2.6420066	0.66568875	-0.52906835	3.769703	5.44359	2.4364195	3.3089986	-0.8072531	0.6745097
0.8950325	0.57771945	0.4838254	1.0513623	2.8631902	1.8872225	5.4659944	3.5277202	3.8984838	2.1110973	-0.065452136	1.0915539
0.33648214	1.0381106	0.116987586	1.8978872	0.42057672	-0.61606896	5.3063674	1.997834	1.6794724	2.8323288	-0.7287121	3.0955238
-0.57646155	-0.59137744	-0.5897291	2.298962	-0.8128715	-1.1285193	4.1748924	4.0884695	2.605251	2.522446	1.1209385	2.156123
0.25264096	-0.82491785	1.9714696	2.206483	-0.03535207	0.8588369	6.0726624	2.6199293	1.2912621	3.3128288	-0.8038045	0.9672803
-0.051825594	-0.4633325	-0.42356884	0.49417877	-0.53900933	0.14177042	5.6601577	3.2356732	4.5799017	4.4002433	-0.16943432	0.61735034
0.45249778	-0.16779284	0.19352007	-1.5090489	-0.19239473	-0.20015141	5.864027	2.722632	4.66559	4.4142923	-0.11683866	2.22808
-1.5782027	0.26103693	1.276451	2.636685	0.28393662	1.2723168	4.154505	2.2511642	3.221465	4.5801134	-0.4804823	0.8836255
1.6514778	0.836341	0.5372226	1.4627025	-1.3560877	0.8746899	3.8330088	1.6985283	2.9224446	2.8546276	0.94781876	0.67945164
-1.1702399	0.027912898	0.9404155	1.4073702	-1.3360857	-0.5183635	3.9394627	1.6880728	3.1397004	3.098292	1.109443	3.4675708
-1.5987407	1.9774272	1.7440543	2.4050674	0.15069303	1.5445634	5.469867	1.2589566	2.9437742	5.065584	-0.36118963	2.2897096
-0.5450143	0.39057285	1.8096949	3.124745	0.28093022	-0.8232924	3.0562937	3.3721564	2.9293866	2.944216	1.2985697	3.0361214
-0.48459893	-0.7450492	1.737633	1.5595019	0.22993152	-0.17832111	5.722157	2.5690846	5.4323816	4.295496	1.2964706	-0.052636743
0.51234007	-0.7838453	0.46764684	2.2091348	0.673184	-0.056738127	4.6542845	4.1764927	3.2826872	4.1430526	0.03918007	2.8366525
-0.9307537	-0.46152127	2.610655	1.5275072	-0.32744095	0.93572104	4.029032	1.7307788	2.3868997	2.1848273	-0.9640667	2.2141957
-2.0074875	-1.3529154	2.2046738	1.1175342	1.1102747	-0.12431687	3.4466314	2.1269455	3.6451051	3.468104	1.4124064	1.1951967
1.1287079	-1.8454428	1.8304389	1.4488018	1.0428033	0.7254629	5.6388597	1.7028158	3.5854058	2.9690409	0.0015725481	3.0440993
-0.4231621	0.49108362	1.5205035	0.5554262	0.47542876	-1.5991699	4.6155114	4.655814	3.3525524	2.4590752	0.15958275	1.1316098
1.4899765	-0.7938715	1.7897059	1.7980671	0.7842307	-1.0419782	2.2645333	2.4041343	1.6622767	1.8831232	-2.152334	0.26990724
0.37232625	-0.056621544	0.8670243	1.5821509	0.46344528	-1.8350654	4.9184012	2.677665	2.567196	3.1059372	-0.90025824	2.2884967
0.830647	-0.9834225	-0.14244151	0.42518383	-0.5508162	-1.141685	4.807878	2.6439102	2.3377175	2.4040956	0.23508528	1.7124375
-1.0274396	1.8700372	1.3269671	2.6447306	-0.7201778	-1.6614761	4.90221	3.079507	1.5262138	2.9244711	0.26649526	0.026275635
-0.7118564	-0.56551844	0.48292714	1.7075515	-1.1539576	1.4922551	4.3996286	2.7289095	0.6761273	2.918848	0.49116734	1.2110333
-0.40018588	-0.81915516	0.6359244	1.8926358	-0.6577575	0.010599165	4.7736344	2.556136	2.186437	3.7509296	1.4322164	1.2814816
0.40976706	-1.6365243	2.3824487	1.2994266	-0.7598688	1.157762	4.8426256	2.6415696	3.7832065	1.8295718	-0.2850993	-0.18206394
1.0840201	-1.5490507	0.1911695	1.0483117	-1.918982	-0.1877476	5.705612	4.5349364	1.309186	5.765985	1.8411306	1.5245485
2.0551667	-1.8534151	1.1231282	3.0587292	-0.3766452	-0.8796127	3.8525212	2.5108576	4.0282984	2.353081	0.37819964	1.905795
1.1607647	1.1070012	0.33517075	0.8445767	-0.23096773	0.99337286	5.6305194	2.2074654	2.0052369	2.582158	0.54902256	1.0733635
0.8658169	-2.0169141	-0.32350647	0.5942816	-0.8300753	1.1255996	4.9427614	2.7242236	3.0567229	4.867912	-1.1349934	2.588543
0.6875533	1.0594618	2.0175903	1.2995286	0.90425825	1.7416724	5.2256804	2.8534105	2.436041	2.7951102	0.53003913	0.61274946
-0.9256897	-1.3726827	0.03420806	1.2021426	-0.8411339	0.8193818	2.4829633	2.060608	2.627164	3.3789778	1.83897	1.5108091
-1.3932289	-1.7160629	1.7026808	2.249681	-0.014186629	1.6999215	5.0789347	3.5759664	2.6372457	5.614393	0.33606455	0.8111074
1.3019599	-0.83592695	0.92748165	2.0256984	-1.2303329	1.0908877	4.9478216	1.3228241	2.4766674	4.5421515	-3.047188	0.7381767
-0.0677975	-1.7815722	-0.48617768	3.0072057	0.34658915	0.31344485	4.081153	2.213103	2.3885002	4.5347056	-0.3833154	2.649258
-0.87737584	-1.0425978	1.2201905	2.2611818	-0.09429341	-0.8701071	5.5482373	1.6288476	2.404319	3.9564838	0.39171287	0.37356007
-0.4403838	-2.1468258	1.0234776	1.9790715	-0.00740285	-0.38131648	5.4071817	2.603195	4.5203714	4.161295	-0.668995	-0.6576897
1.0850044	-0.19158702	1.1361448	2.491844	0.6537627	0.7552301	4.476422	3.4337432	2.1166549	3.1255252	-0.1749796	0.9590217
0.13333455	0.9278061	1.4384627	3.2610908	-0.012900544	-1.3984654	6.545803	2.9510036	2.3738046	3.5755358	-0.58789915	1.6588342
-0.34993774	-0.26601145	0.2373969	2.584778	1.3089386	-0.39532667	4.9051485	2.469947	3.8687406	2.1647182	-2.5918288	0.20971286
-0.42290866	-1.7594439	1.3465136	0.8865526	-0.7389108	0.9352247	5.2456717	3.1325512	2.7932444	2.7811005	-0.5528509	1.4981387
-0.45349526	-0.9424928	-0.33780313	1.8142275	-0.45380124	0.9564924	3.2131474	2.0550537	2.249553	3.8354845	-0.93753237	2.6946166
-0.18643084	0.762158	2.2375126	2.2342124	0.013328688	0.7173063	5.746316	2.369074	1.7187741	3.329422	0.2506686	1.876598
1.0602213	-1.790329	1.350781	2.720417	-0.5171597	-0.63571197	6.715907	1.0470123	3.4873464	4.447629	1.5708152	0.6906972
0.44094768	-1.0498358	1.287744	2.7306228	0.08341297	0.9451257	3.7259693	4.089996	1.8196603	2.8848364	0.026250863	2.0066016
-2.0115566	-1.5006285	0.87297297	4.0789022	-0.16883439	-0.1960042	5.205004	1.9266479	2.3905056	3.4442718	-0.9529868	1.7898076
-0.45139077	-0.471071	2.0961103	2.2962976	1.0061537	-0.73015666	2.266037	3.6526785	3.1465485	3.1398232	0.041386716	2.6091375
-1.6282398	-1.0376902	0.79137814	1.0484867	-0.9466961	-1.6636829	4.4931693	2.436898	1.7280489	3.5066972	0.8997077	1.25205
1.5788286	0.12784299	0.44462663	2.0434077	-1.1833862	-0.5221484	4.1030207	1.9709759	4.116777	2.6788821	-0.07069688	0.016115308
-0.24537742	2.4193757	1.1334425	1.3702326	-1.9778349	2.0359669	6.013809	2.3077147	3.25413	3.746038	-0.7073428	1.0694852
0.8040996	-0.45909217	1.381696	3.3697171	1.3480511	-0.18587223	5.469606	1.2463008	4.2048383	3.1758058	-1.7781284	2.2208893
-0.058551505	0.87975794	1.5397303	1.866221	-0.2251604	-1.1321181	5.7479863	3.504031	3.145287	1.1523974	-0.390718	1.8294973
-0.8619838	-0.22805104	1.4070326	2.3980355	-0.37486446	-0.7460261	3.9479296	1.7013731	3.406254	3.492364	-0.6377791	0.49134827
-0.8190302	1.0442793	0.97973835	2.5596397	-1.003661	0.6990841	3.8472164	3.9621506	2.5206132	3.754377	-0.054125406	0.07033038
-0.22010149	-1.0493634	1.3658254	3.932142	0.6864063	-1.7369891	6.1169486	2.9661982	1.6437416	3.8308263	-0.30626413	1.8079878
0.4594416	0.60977626	1.1225293	0.9813448	0.16395098	-1.8825392	5.813384	3.165895	0.44047856	3.1685278	0.2486434	1.8782533
-0.365938	-0.7791757	0.45362228	2.0708542	0.42951033	0.30024314	5.3962636	4.440398	2.8999503	2.526146	2.2345383	0.13711357
-1.0043336	1.0364295	0.5594769	-0.64113533	1.2825929	1.3572955	6.51417	2.420432	2.5242283	4.014766	1.9207085	3.345611
0.26578012	1.6013306	0.94488156	1.5498806	1.5627735	-0.37408814	5.9835844	3.193525	2.1498973	4.1654243	-0.34243742	-1.3886628
-0.42484224	-0.5246266	0.8153993	1.7308296	-0.9454581	0.022596775	5.4452605	2.4760444	2.7779913	2.2743778	-0.32446286	0.722234
1.8180636	0.88648576	0.124201775	3.4207165	0.19372912	-0.24622041	6.7553983	3.4106684	1.18874	3.9362695	-1.07223	1.1591741
1.0061234	-1.0240318	1.6994095	1.1647034	-1.5639033	0.66855276	3.7193336	2.006617	2.3693151	2.9319258	1.6656115	1.3752898
-1.0027652	-1.5680174	0.11128974	1.9710331	-0.80624056	1.1757761	4.702409	3.345852	2.4120347	3.211885	-0.8909921	1.8104883
0.5669326	-0.17730305	1.800077	0.37222898	0.45139223	-1.0591972	3.4044185	2.67433	1.318709	2.681675	0.13198428	1.9678371
-2.3873606	-0.5866259	0.8448229	2.9585772	0.48606583	0.24105269	6.597406	4.6093063	2.740862	3.4259236	-0.6539306	1.3550041
-2.8128307	-0.12365065	0.9035023	1.1181195	-0.28126833	0.39265877	4.1773205	2.2534015	3.6020067	3.0022492	0.34811565	2.156274
0.6856168	-0.2153855	2.5223231	2.550505	-0.86917067	-1.513794	5.983234	4.5516224	2.851156	4.12623	0.21166009	0.6930701
2.2468927	1.2029102	0.9568222	1.9968894	0.002969093	1.5894667	6.4728875	1.9721504	3.9347315	2.5169582	0.3193345	1.8798884
1.6569287	0.9086861	2.6196895	1.1762282	2.8168466	-0.16756223	4.953827	2.5155284	2.314798	3.0679991	1.519426	2.79231
-0.7439409	-1.2007631	1.4454968	1.805741	0.53721815	-0.59583336	6.4729347	3.2427294	2.3705297	3.9415329	-0.18136595	-0.6445135
-1.2041969	-0.8213829	0.18795955	0.8231966	0.17061433	-0.23115896	2.9588773	2.9601686	0.9540479	3.0550077	-0.4969219	1.2650702
-1.0315776	-0.5092007	0.8995523	0.9047815	1.3835174	1.0609628	4.4510636	2.7404547	1.3526156	1.7600733	1.0477566	1.2879356
-0.4053908	1.7269942	1.90334	2.494514	-0.55538017	-0.24992354	5.1461344	2.7628202	3.5420425	4.302897	0.9340247	1.0905597
1.3871508	-2.1688273	0.62181795	1.319606	-0.6803567	0.43643722	5.23221	1.8766805	3.1990776	3.4417338	0.04232954	3.2027047
1.2258554	-0.76330197	2.1069355	0.88556373	0.41815802	-1.4397088	3.0164924	6.5883574	3.5264435	3.797278	-1.903508	0.93918115
-0.6102061	-1.1287478	1.1599982	3.484596	1.2225728	-1.0144054	4.464372	3.2003155	5.313092	4.2217307	0.67773694	0.7665504
2.0103745	0.17771262	1.2823566	1.5531143	-0.32758474	0.40162963	5.2674413	3.1953683	3.7486825	2.894374	-1.9250106	1.7577996
0.33907184	2.2179852	1.6443784	2.2097898	-0.7744185	-0.6764894	3.6970923	3.649505	4.120596	4.83279	1.496247	1.7732762
0.619967	-1.2580736	1.2400205	1.6051215	-1.6180032	0.6124984	4.454946	3.98641	4.2930875	1.0996144	0.35532156	2.55773
0.41925618	0.07001052	2.0036612	1.381003	0.27928346	1.0635421	5.920713	1.0574261	2.6622424	1.9870284	0.27333078	1.1736422
-0.66674864	0.07625333	1.4034007	0.36978674	2.4468725	0.11071352	4.2133007	4.7690773	2.5297253	2.739551	-0.3344419	2.207278
0.5298577	-0.002564338	1.14349	2.5910814	-0.101659015	0.54913753	6.0732894	4.152061	3.1395369	2.9921598	2.0966723	0.9048079
-0.11800106	2.6258917	0.80452424	0.84447193	-0.12729299	0.84864604	8.49025	3.8944187	3.1568153	4.2735405	0.6023922	3.5401134
-1.6818026	-0.521095	-0.13137782	1.8623358	0.10935488	1.395016	3.5832443	3.3827763	4.591749	4.422838	1.6579182	1.031132
-0.9049088	-0.85086286	-0.6851295	3.1875803	-1.9788914	1.1195725	5.819451	2.6558745	2.8757722	6.6453533	-1.6887298	2.6280336
-0.6608334	1.0918384	1.1668054	1.8076893	1.9364157	-0.20168342	5.123932	3.8719037	0.711992	3.5027354	-0.92122	2.0221858
-0.21993533	1.158395	0.20667785	1.5801251	-0.47841176	-1.5243189	5.6165056	3.5552933	2.6014802	3.827924	-0.172472	-0.68908715
0.8838	-0.5060244	0.9419093	0.8512536	1.0790716	0.65932953	4.416473	4.3142624	3.9838023	2.2245932	-0.33315468	2.3109787
0.061740723	-1.5058591	2.4210532	2.3259602	0.50788796	-1.2483205	4.474226	3.8480635	2.5191069	2.7852178	-0.9142583	0.7810742
-0.0139496345	2.6127806	2.4783201	1.0231678	0.3410992	1.1531606	4.93933	2.4210238	3.839394	2.7383327	-2.2137134	0.54067266
-0.9347905	1.4843584	1.3522344	0.5488254	-2.3061943	-0.8746083	4.2210155	2.7002647	2.242227	2.8552945	-0.8253746	2.2794073
0.37134787	-1.7025708	0.5445697	-0.32468188	1.5608846	-0.30827168	5.008393	3.5546713	5.20453	3.8113747	-0.9767439	2.8913658
1.4483169	1.5558654	1.0810819	3.161294	1.1339055	0.20784609	5.1139083	2.1301053	3.0554633	3.7134879	0.7258669	0.0031661987
0.44622552	0.6495712	0.42362916	0.3189218	-1.2962157	1.130594	3.7738252	1.8272434	2.5512748	4.1116405	0.2819707	2.43863
1.6509433	-0.84183997	1.4421151	2.1226816	-1.3596337	-1.4664228	3.8624966	3.6828537	2.054067	4.169296	-0.087368295	0.0019423962
-0.16287462	-1.0498642	3.7324696	1.6578419	-0.3950671	-0.22294125	5.6606636	3.4485803	0.8164557	3.0918689	-1.2211728	2.9049041
-0.032944083	0.23404573	2.2929173	1.7548368	0.66632783	-1.187856	4.953712	2.8891935	2.2262616	2.6167872	-0.50284845	1.5868728
-1.3855731	-0.28329793	3.0754268	1.4774625	1.4831629	-0.16581804	1.6753318	2.497077	1.4510484	4.016237	-1.8309983	2.1908007
0.47725546	0.5775616	1.3874756	1.9420248	2.0449286	2.1353848	3.465873	3.7643964	3.7372153	3.6001139	1.061454	3.1496725
0.3874446	-0.34514773	1.078635	2.652114	0.47856995	0.4128746	4.3589916	1.5317258	1.5925812	3.6122572	-0.1488574	1.5789059
-1.834029	-0.023452334	1.5825412	2.0475278	2.485539	0.30674395	4.3102584	2.8864474	3.1229942	2.1428509	-0.74262893	3.1449556
-0.32272255	0.6366653	0.67951006	2.8089583	1.5490072	-0.18463546	4.1690564	4.1344657	1.9866667	1.7488152	0.25811628	0.53234863
-0.055515382	0.06449703	2.729827	1.6604469	0.5621497	-1.9623284	4.6812506	1.3758341	1.7925636	3.8150043	-0.89139855	1.5946629
0.57659525	-0.15320961	2.7688572	0.8512034	1.6762849	0.8379492	3.6731296	1.918831	1.3918328	2.9945903	-1.5830066	1.7093034
0.4158978	-1.5675204	4.837142	0.82556945	-0.16009878	-0.108237	6.120201	3.234456	2.7211547	4.976883	0.6035665	0.92135817
0.21366142	-1.0156058	1.039911	1.2726493	-0.8711309	-0.8344557	4.2888217	2.2033186	3.813568	3.9348526	0.3862606	1.7782077
-0.67902386	1.0131078	2.3686628	3.2170563	-0.738075	0.822296	5.748752	3.5494761	2.9470088	4.5961547	-0.2976439	2.5601633
-0.11249953	0.7987574	-0.30941784	0.8241925	-0.041282818	0.5497503	2.464251	1.637565	3.3807702	3.2568064	0.6242068	-0.32917
-0.079623856	1.7179323	0.6518153	-0.14490879	0.5826464	1.4348239	3.2840955	4.2787857	4.847419	2.858825	2.4504044	2.015037
0.58990663	-1.250432	1.5103589	1.1222605	-0.40460637	-0.17846636	4.6501126	2.814003	1.4433322	1.9332279	-1.2308418	2.2172165
-1.1023204	-0.06424326	1.7067759	3.305105	0.95823103	1.0123413	7.439351	4.658778	2.5646586	3.1215048	-1.3983271	3.6668954
-1.0154155	0.78421843	1.3522782	0.7103075	-0.39481252	-0.83448243	3.597059	1.6189055	2.5577967	2.983766	-1.0870239	1.3724167
1.4495668	1.224752	0.21074015	1.1919279	0.9379547	-0.96438813	4.187341	3.5942125	2.8255396	2.1873555	-0.122986935	2.0558827
-0.48612896	1.1076974	0.7816784	1.3401269	-0.87868315	0.06870444	1.9518623	2.170205	1.5784006	3.3788767	-0.7239226	3.9491434
0.9904245	-0.26817828	1.1298239	1.5112791	1.1600873	-0.54291004	5.550008	2.200893	2.9836304	4.300064	-1.0934495	1.1405039
0.23634557	-1.1126552	2.0967422	2.0616658	-0.7203966	0.8342303	2.9705904	3.441348	3.02455	3.1225655	-0.8672623	0.96494186
0.8955512	0.46599162	1.2777941	0.6980817	0.7302142	-1.1662976	6.5101438	4.1367836	1.5691073	3.5270727	-0.85139424	1.0592096
-0.0060703037	0.18571268	1.053148	0.59405786	0.08188139	1.3037633	5.7615337	1.2653804	2.3034868	3.5476465	-0.25163397	1.8436265
-1.0168204	1.251693	0.39619052	1.6350654	0.116711445	0.61147773	4.022797	2.9274015	2.1822252	4.464278	-0.2998287	2.1073186
-1.5031936	-0.084469	1.5529389	1.9701054	-1.0617661	0.8342881	4.5860333	3.372493	1.6148139	2.417596	-2.2156794	-0.05048895
-0.50841177	0.3362803	2.8683047	1.3085041	-0.15474011	1.7821709	4.361516	3.663721	0.81377745	2.7257032	0.27640742	2.0839517
-0.26530227	-1.8372946	0.89344454	0.24882233	-1.2065742	1.3779085	3.3461804	2.1343634	1.9854031	1.3454528	-0.40601724	1.7628514
-1.8188571	0.7889628	0.21683788	0.9731213	-0.8904094	0.51474607	6.337886	3.554149	3.2703671	5.106936	-1.0930357	1.4280438
-0.61220235	-1.4846362	1.5416903	3.2411354	-0.48393494	1.5344644	5.287632	3.028529	3.2298708	1.8539709	-0.33287314	0.54396844
1.6259332	0.004023401	0.4370529	2.2170467	1.2804382	0.65827894	4.5285525	2.4246073	2.8336616	3.4521825	-1.5145363	2.840612
0.42776275	0.11798143	-0.16149712	3.1793947	0.3183974	-0.17851399	4.3704505	2.4141335	2.1602297	1.8031173	-0.57359487	1.189391
1.521336	-0.99789673	1.5794971	1.2254714	0.9362999	-0.30857694	5.356697	0.5045836	3.2678778	2.0536942	-0.41450033	0.37392044
1.0334276	-0.77970165	3.2927167	-0.5097765	0.57735234	-0.8118424	2.976139	4.6818438	4.398526	3.5873072	-0.94249725	1.14768
0.37853268	0.36593655	0.61048883	1.4446081	0.6809545	0.108292036	6.7815704	2.1251054	3.1873937	3.533334	-1.2007818	0.5393931
2.1179163	-0.292744	1.0253627	1.0332482	-0.8098976	-0.03974472	4.238393	2.229391	3.6626136	3.3452308	-0.40225682	1.2925018
2.736778	-1.1131114	1.7173556	0.85568273	1.3561316	0.6890097	3.371018	2.3746138	-0.036530733	1.9274006	0.9373808	1.3791177
-0.3368713	-0.9780284	2.0857394	2.1930223	-0.51131517	-0.94382024	5.2727847	2.4431746	0.71350086	3.659869	-0.2106715	-0.7792108
-1.9510144	1.1331396	2.2895865	1.5400703	-2.1172657	0.45884743	2.5874066	3.7445583	3.073662	3.7835305	-0.95941126	4.099598
-0.81963116	1.4932969	-0.62704706	1.5703683	-0.4961872	-1.65693	5.213143	4.1449227	2.6317108	2.6892588	-2.0791793	3.2416227
-0.87406075	0.51246554	-0.93265367	1.3365642	-1.2975967	1.1206269	4.273835	1.6145755	2.943541	0.8446274	0.0021687194	1.3188913
-0.6189438	0.2787382	1.2093478	1.3788526	-1.6780008	0.76750606	5.5021434	2.8880112	3.846651	2.8842201	-0.29440624	-0.0110446215
-0.42977813	-0.58296007	-0.23956978	1.2073742	0.47668964	-0.3346616	4.554928	2.391629	1.9203055	2.6983738	-0.4162527	0.48615694
-0.6649072	0.1479054	2.0627744	2.6314328	1.1794387	-0.3105657	4.3745694	2.2716856	1.3631501	3.1659913	0.54154515	2.0765367
1.5558133	-0.10129071	-0.02831626	2.6318927	-0.10421564	0.8469748	3.4380217	3.583468	1.6783757	4.5173407	-0.6896168	0.7830606
-1.0060662	-0.08036487	-0.16880512	0.74595225	-0.40232846	-1.089427	3.3473234	1.4640179	2.926337	4.0467253	-1.2943624	1.7228087
1.2148037	0.9265418	-0.16017914	1.4116776	1.917353	0.23897676	3.7285123	3.6492672	2.5462818	3.836132	0.101405054	1.5554955
-0.7791069	-1.1580286	1.5021613	1.1125864	0.6512532	-0.9691955	3.2060766	2.5288749	1.1924232	3.7820883	-0.61773354	2.4585123
0.43303907	0.5508166	0.79438555	2.500679	-0.12469691	-0.7992912	5.756583	3.9236803	5.217349	4.5941286	-1.1587995	-0.11347163
-0.9213234	-0.42321476	1.0057175	3.0482013	-1.1932373	0.24594586	2.313284	2.770228	2.851601	3.4422734	-1.5421221	-0.08951068
1.0217993	-0.3438261	0.947776	2.0458724	1.0997119	0.16340493	3.7971869	3.5782552	3.5733864	4.067906	-0.43674004	0.1698221
0.9331092	-0.66951233	1.5920298	0.53771657	0.36798826	0.4009942	3.0634818	3.7381687	3.6368792	2.9064744	0.78101635	0.9890786
0.93258166	0.17699915	1.4606187	0.5692836	-1.3891528	-1.0149374	3.7380013	1.4119296	2.1608036	3.66726	-0.9021021	0.92522913
0.33254635	0.28242037	1.1115993	-0.1764903	-0.05852341	0.3940624	5.0203476	3.0674324	2.0324402	1.6028309	-0.31465247	1.2102954
0.26622626	-0.116170086	1.6235638	1.5981332	-0.11977368	0.14589731	3.9941835	2.4642038	2.5861897	4.954623	0.1310586	1.2826996
0.7959266	-0.7203071	2.326089	3.1146278	-0.036631294	-0.38845944	4.78056	2.5312288	1.9019673	3.6611288	-0.11344168	3.7165198
-0.24348265	-0.176774	1.002714	2.9647634	0.1310701	-1.0940194	4.30523	1.3431652	2.0407145	3.7814412	-0.08140304	0.0965265
-0.9698106	-1.0257684	2.0091028	1.5675683	1.2933531	0.61535585	5.332766	1.5213258	2.5444329	3.68988	-1.5644277	0.02273357
-1.3908472	0.07706091	1.5239131	1.6652876	0.69251144	-1.1149325	1.921355	2.780646	2.215233	2.4129336	-0.48459083	2.1816905
-2.1152418	0.4020733	-1.0479556	4.012582	-1.0892341	-0.7483466	5.013924	2.4351022	2.753116	1.4450306	0.7485068	1.1387831
1.9369881	1.8128674	2.164912	4.120394	-1.1279303	1.0833827	4.4261546	1.7580812	2.2019157	2.466292	-1.6578308	2.3967063
1.2301226	0.16197829	1.7761011	0.2074517	1.2026913	1.3635572	4.3670754	3.419949	0.021859646	4.493041	-0.23037769	2.8248296
-0.36276248	1.5635809	2.220111	0.99912065	0.5121442	-0.8259663	6.5808296	3.2212777	2.341305	1.3419294	2.4811115	-0.21558046
0.18283725	1.4731722	0.36925447	1.7083457	-0.44801825	-0.69992423	5.1953697	3.184663	0.7707752	2.197666	-0.055409208	1.9955841
1.4510847	0.70107037	1.1208572	-0.104321	-1.1856328	2.0346746	4.500375	1.713764	3.642109	3.1312785	-0.2393848	0.03440225
-0.5080918	-0.110314086	0.12203276	0.11054325	-0.9068261	1.6843286	5.651245	1.8900894	3.357161	2.4472585	0.7025306	2.6909006
1.287422	-0.40136984	1.6367351	2.297439	-0.17056407	-0.06916299	4.2846045	2.7526023	4.550683	5.266295	-1.4769981	0.86307085
0.654307	-0.9413069	1.1894419	0.99852616	1.2045189	0.9856614	3.1680126	4.9656982	3.2359426	3.8858585	1.3572446	3.8159544
-1.6382463	-0.4249256	0.7886106	1.0856329	0.9996404	1.343476	7.596202	2.4660459	4.748749	5.381921	-0.1639052	2.2244372
0.8824553	-0.6105703	-0.20407367	0.23626208	-1.6512899	1.6676565	6.566942	3.8594856	3.7222862	3.9211435	1.5352055	1.5846567
0.07608292	-0.2570012	-0.36890972	1.0447018	0.5080852	-2.0055573	5.230032	4.2644396	3.135261	1.0592875	0.80331415	0.67968655
-0.89780754	-0.99048775	1.1141958	0.60431945	-0.22853035	0.06665374	3.593189	4.3178473	0.9571289	4.1457663	-0.7631358	-0.6024473
0.78118515	1.1010798	0.11594725	2.9032001	0.9031388	-0.06989649	6.0914145	3.7382448	2.7238562	3.616848	0.30193496	-0.4304911
1.2114148	0.8975765	2.0926795	1.3784279	0.44277856	-0.61134434	5.787956	3.2886624	2.7217083	2.6739888	-0.82048595	0.09767187
-0.5588322	0.7984038	1.8334439	2.904904	0.8014368	-0.5173194	6.109673	2.2481868	2.9439216	3.2547722	0.5023923	0.9681997
-1.8624347	-1.5833305	3.513582	2.497335	0.54315495	-1.4092239	4.8698454	0.9011903	1.9546052	2.969971	-1.3896143	2.4251337
-0.868681	1.5237716	1.5340517	1.7420813	-0.7448901	-0.053341974	7.3682356	2.751572	4.001688	2.3044987	-1.5025669	1.3988789
2.529828	0.45662066	1.3438314	1.8772321	0.35045552	-1.1275201	5.543386	2.155396	3.4047356	4.1514697	-1.5148269	2.20508
-0.33028418	-0.29098457	0.09195316	2.6685038	-1.8501459	2.0213456	3.6467066	3.096878	1.9093274	3.5380878	0.002095391	1.2376994
-3.3770292	0.54732746	1.3073945	1.715747	-1.2914716	-0.8271957	5.182835	1.4314181	1.6387712	2.867784	0.22212033	0.91827
-1.4720007	-1.4700991	1.4012398	4.1632776	0.8012881	1.1845683	4.886562	1.6839949	4.035387	3.1613472	-0.91150606	0.60907555
-0.5258478	0.3297182	2.315772	1.3848653	-2.2279897	-0.7625869	5.2204676	3.014106	3.6597605	1.6096964	-0.49056906	3.1042454
-1.4698718	2.2283468	0.9359729	2.9560857	0.022387005	0.4050816	3.9869618	3.653666	1.9108119	1.8750774	-0.16602933	1.1046395
0.1648655	-1.7761356	-0.9507475	1.656599	-0.21537405	-1.0309609	5.93371	1.4767691	3.3361685	3.187697	-1.5372024	3.1424851
0.5128822	1.4165181	3.1344032	1.3563662	0.842844	0.77259576	3.6633909	1.2619884	2.1080554	4.2045784	-0.7365981	2.1122873
-1.8485466	-0.99024016	0.4820056	3.37	0.488964	-0.8295735	2.5173862	2.6408577	3.1704993	4.5563517	-0.1945349	2.6158218
1.4485589	-2.3498964	0.8298439	0.85591847	-1.34874	0.2530204	5.9795346	1.852591	5.9946833	4.3679156	-0.18173091	0.5844178
0.5749792	0.8931084	0.2718494	3.0526764	-1.1283537	0.6516048	6.1630516	1.204351	3.336029	2.095079	-0.46465933	2.0192013
0.11540072	2.6352367	1.204668	0.17246199	0.09309637	-1.5689422	4.7674284	4.255454	3.0575914	3.6664345	1.3435706	0.5775746
0.9417692	-0.9024359	0.8461635	2.7790704	-0.10564205	1.407936	3.9128985	1.7530309	6.0593023	3.5937061	0.45589435	2.7420163
-0.5428169	0.37461546	0.9187324	3.1440783	-0.6504051	0.99161524	5.044842	2.8202214	2.268976	3.716408	-1.1832612	-0.8990921
-0.27156585	-1.2863977	1.357452	2.4408207	0.5234276	-0.18965395	6.8390245	3.446948	2.8802035	2.3339	-0.06589939	1.3353143
-0.7591339	0.6528246	1.9912324	1.4689883	-1.0099449	-0.61084586	6.4931297	2.398274	2.1965213	2.8832211	0.5119004	0.70699954
0.2978016	1.8364029	2.0316389	1.041381	-1.6175846	1.5871762	7.5369353	1.638479	3.0177917	3.8142467	0.5303662	2.008852
-0.8186516	0.61310077	1.7229327	1.489141	-1.3744628	0.032983154	5.331932	2.2646847	2.6036582	1.7855272	0.77703637	2.2840037
0.6550096	-0.51868564	2.171708	2.6058981	1.8382043	-1.9022434	6.2608957	2.2003393	3.8815246	3.443462	-0.34781718	0.4590683
-0.00989503	-0.5496454	1.3229122	1.577585	-0.42580053	0.989356	4.3302345	4.5809727	1.4460362	2.1434755	-0.45631507	1.8774573
-1.0108248	1.4638047	1.1087579	1.5902328	-0.8325704	-0.97501117	5.922177	5.0216784	4.935979	3.5788803	-0.6995357	2.2518778
1.5165265	-1.2038003	-0.03862679	0.3285725	1.4677438	1.1735028	6.7307243	2.7448409	2.8531234	2.793927	0.09696333	2.3930635
0.26495862	0.5818748	2.4302158	1.0763912	-0.1555447	0.48156437	4.7841682	1.50574	4.6110754	3.2343247	0.0021911075	1.7856567
0.58047634	0.9034309	1.9113519	1.9396198	-0.24096452	0.5327612	3.4374998	2.9449508	1.037982	4.4307594	1.1602328	3.221966
1.0808839	0.553351	0.5995794	1.0296198	-1.272993	-1.7616855	4.6007833	3.6922338	1.9268981	4.4312687	-0.74014056	0.2628367
-1.0802794	-1.7259108	1.8576864	1.267405	1.7191521	1.3900425	2.883533	3.0259366	3.7867215	4.978219	0.067297526	2.1675594
-1.4214072	0.20947325	1.1425683	0.91835684	-0.52659214	2.1556342	4.6943264	0.80967283	4.0512853	3.213266	0.8944148	2.5679321
-1.4691614	-0.19102575	1.5768074	2.8664594	-0.41814336	0.8174788	2.322251	3.8231301	3.9002337	2.259512	0.37285018	0.87350345
1.067337	-0.16564132	-0.1598568	1.3484684	-1.2364138	0.73647785	5.631763	3.4724646	2.1965985	3.200329	-0.86571395	1.5622817
-0.6734953	0.5358311	0.23968542	0.35636604	0.07624063	1.6062219	5.867579	4.5792894	2.983624	1.336139	-1.2317361	3.2696512
0.24627301	0.7294149	1.112103	1.9654641	1.7206606	-0.43198186	4.6283164	3.169428	2.4593544	2.0805593	0.016966728	0.37900078
-0.18237956	-0.5698457	2.4321284	3.05052	0.15382712	-0.030102935	6.954107	3.530475	2.0531023	4.9316287	-0.56881124	2.3712783
-0.34701914	-0.052736636	0.6245414	2.3348105	1.1102828	-0.034381054	5.040949	5.0224304	1.8060958	3.287046	1.2750162	3.6368272
0.15048422	0.17350715	0.27216995	3.4082718	1.1802449	1.7960205	5.8569093	3.1710007	2.5312405	4.1687875	-0.17748351	2.519241
-1.1193306	-0.6720066	1.1514827	1.3469986	-1.2037688	-0.48000014	6.3170567	4.0490484	3.733131	3.7318578	0.5496209	1.8149909
-0.614091	-0.6475264	2.0007792	1.6078715	-0.0026686802	-0.75487006	4.915859	3.777868	1.3032172	3.169078	-0.128522	0.093551874
-0.19024713	-0.00088713114	-0.23428893	0.56390464	0.8958074	1.7622288	5.355565	2.6276207	1.0720911	4.427507	-1.0569932	1.1994214
-0.8103902	-0.5572046	-0.2889371	1.2138964	-0.88955486	-0.34794703	5.003103	4.184445	1.7598181	2.0933194	0.30574903	1.0211014
2.1792808	0.53114355	2.1347346	2.309908	0.23648721	-0.6099721	4.788994	2.228683	1.6147411	2.3067303	0.14849246	1.6765988
-0.28368115	0.30547938	1.208491	2.530781	-1.592368	2.1177301	3.0513651	3.557535	3.4815674	2.7607193	-1.8268011	2.744441
-0.28386587	0.5688594	0.6947012	1.6119283	-0.43541202	-1.0610292	5.309468	1.6264375	3.5131059	4.227935	1.0049156	0.9321436
-1.5773165	-0.105343126	2.4935923	0.7713175	0.24711989	0.5753842	3.6777396	1.9425478	1.9093823	4.102656	-1.1894385	2.7513242
0.50276464	-0.53936654	-0.42686796	1.0035813	0.08680725	-0.14732485	4.2512703	4.1654997	1.4481181	3.005989	-0.17589109	0.85692275
-0.7932074	1.1141367	0.9371189	0.29275334	-0.01207943	-1.6651598	4.200973	0.029921055	4.266644	2.2907596	0.6203957	2.2145548
-2.6025767	0.24030606	2.6550057	1.3684881	0.7784222	0.19639908	5.6496434	4.4981036	2.6437042	3.7851124	1.6487498	2.5629401
-0.9756045	-0.6843925	0.43701404	2.2625682	-0.30187437	0.1911362	6.0668316	3.2615657	1.516201	3.2988305	0.41865826	1.4967304
0.66035223	0.49449468	0.87818235	-0.3213961	0.97503656	0.5387543	5.072588	2.065684	3.2835286	4.268559	-0.30322385	2.2343116
-0.39566034	-0.79808295	1.8831955	2.6092935	0.15690328	-0.054518897	1.8971655	1.24964	-0.09690404	2.3822284	-0.56359375	2.3640368
1.0583322	2.3233435	2.3330605	2.171278	0.022340896	-0.56562984	4.0050983	2.4000483	2.9476361	4.4367485	-0.3014026	-1.0002552
-0.45889834	-0.86957496	2.5337133	3.5126445	-0.058172394	1.6016529	5.259328	3.449193	3.3503892	3.4695125	-0.59085155	1.0683515
-0.960599	0.53057104	1.2287365	2.3499184	-0.21542946	0.13329361	2.7148695	5.0280085	2.2089071	2.3488843	-1.0113381	0.98736143
-0.53836507	-0.5154206	0.9424857	2.1551785	-1.069949	-1.6052526	6.396983	2.9124062	2.2442517	2.8746653	-0.5484441	0.89554185
1.0527683	-0.79119974	3.2045727	1.4763136	-0.105229996	0.79649895	4.124127	4.8191586	3.4284048	4.333894	0.7610939	1.2310429
2.2850006	-0.5080876	-0.24101686	3.1271229	0.77743423	-0.22597267	4.0061893	3.1647136	3.530015	2.1646109	0.13511878	0.6977033
-0.30202246	-1.4641521	1.0324075	2.9183788	-1.1266384	-0.5921717	4.828984	4.3639517	0.9125452	3.7659302	0.5154506	1.3169956
-1.9632307	0.67132884	-0.62647927	2.1745057	-0.27105263	-0.7880313	4.8184843	5.1365404	1.3513429	3.080549	-0.6761132	1.5878512
-0.7917709	-2.0111926	0.90696275	0.6323998	-0.18378414	2.0779235	6.60326	2.2013242	0.7466556	2.906537	1.1628494	1.9451394
-0.9221539	0.87337184	1.4558774	1.8883741	-0.056784656	0.28730235	4.4671397	0.6076827	1.8205404	2.272386	-0.19943547	-0.1815846
0.44059163	0.72888833	1.3705336	1.5438849	-0.75183743	0.74403405	5.597934	2.6094468	2.4117286	2.2726073	0.625045	2.6003678
1.484941	-0.010711084	0.66419035	2.6089776	-1.3899138	0.4168414	6.457548	3.5559702	2.3667216	2.5373106	-1.4017413	2.9043453
-0.42021903	0.9010371	0.40040004	1.8072909	0.5529669	0.8530222	5.2727966	3.9588404	3.2088547	4.12446	0.16306846	3.0065174
-1.1693735	-2.6127713	2.7474725	2.4775674	-0.52819705	1.3052937	2.8542316	3.2091002	0.91550183	4.7706046	0.13577287	4.0389547
0.28592512	-0.6001355	0.69907403	2.7036788	-1.2879198	-1.6394805	4.2530293	1.1124821	1.764497	3.4116993	1.4625418	-0.38911068
1.3283802	-0.57684934	1.4629937	4.3138957	-1.2994596	1.2528207	5.1623716	2.9014726	2.8282464	3.7551022	0.08831925	0.7313577
1.3991795	-1.6411151	1.5981842	3.9306521	0.22229575	-0.26940557	5.249169	2.196186	3.245391	0.6020384	1.3332418	1.3704393
0.74026823	-0.4470937	2.2384434	2.3759742	-0.35088766	1.4663066	6.4327526	2.941618	2.0308843	4.136261	0.78913313	4.7868633
-1.2953273	0.279884	0.91298634	1.9110311	-2.5348496	1.1008396	4.5135136	2.624025	1.1376966	4.0110855	-0.9193758	0.6611414
0.22595565	-2.43345	1.3934478	3.329486	-0.024908755	-0.31574553	6.0490446	4.455041	2.9615803	6.217921	-0.5630679	1.7089397
0.2627391	-0.91077703	0.97784734	1.0748432	0.35959956	-0.5227864	5.3817997	1.6000391	1.3263415	3.8514853	1.1929355	2.7242017
-0.06314258	0.6552291	2.4172592	-0.020689845	0.042482927	1.3705567	2.8758	2.9842358	0.1889391	3.5133128	0.21617849	1.9297488
1.0083383	0.98643357	2.2655401	2.5682461	-0.65503484	0.035243053	4.785723	2.1807513	3.3748016	2.8008492	-0.6267	1.4018471
-0.37357125	1.6935632	0.71468556	1.6520776	-0.3620384	-1.0548334	3.7382784	2.2980263	2.3097284	4.1701446	0.8181656	1.4054126
1.5036813	-0.3717488	2.9603078	-0.23356903	0.3110752	-1.4145837	5.9766264	2.5513136	1.9664345	3.4158332	0.1918051	1.1217831
0.58697087	-0.6727213	2.1492105	-0.15956259	0.5678535	-0.7878498	2.354665	1.7036419	1.6454846	2.6382232	0.78070855	2.2767432
-0.3059723	-0.34440497	1.2996188	1.8469031	-0.6357674	-1.562181	5.7420373	2.0694573	3.9165664	3.548083	0.121025614	2.6053548
2.0605087	0.59873337	0.19028986	1.9360278	-0.70280033	1.1029212	5.7505875	3.51215	3.8127866	1.6592538	0.99083275	3.3893247
1.8398666	2.4534163	1.2103229	0.6959139	2.620747	0.5443803	4.3677816	2.440506	0.9497392	6.0853643	0.06268916	1.2421228
1.4458221	0.3574382	0.76602817	2.1207078	0.098116264	1.6515641	5.486689	4.303598	3.4593935	3.3612118	2.6658907	2.3066986
-1.2168884	0.42827353	-0.8562566	2.2188463	-0.11660752	0.18435694	4.7931647	3.7292576	1.1771239	3.8532615	0.4343634	2.1353898
0.08582235	2.6430316	1.7620873	0.5745392	0.81920403	-1.2622467	4.8523216	3.7766614	4.232659	5.150996	0.5104347	1.6348863
-0.35956895	2.2037196	1.1015874	1.2565279	-1.3564029	0.6916582	3.6852787	3.0814552	1.8235565	4.05042	0.2060468	2.069816
-0.37965998	0.3998266	1.2916352	2.0751498	-0.6158923	1.8554125	4.723911	3.4860287	2.0398455	3.5153568	0.6035125	1.965796
-0.0996841	0.0035072763	0.7454213	1.9399513	0.50625974	-1.6915053	2.8444827	2.6307373	4.7415915	1.4883128	0.67625064	0.9282707
-1.3796932	0.3354817	1.3232294	1.6896918	1.4767535	-0.9545389	3.352695	3.4081554	4.7516613	2.2233799	0.3464562	2.6018782
1.5414993	-0.64756984	0.8823374	-1.1696179	1.4758633	0.25227156	5.172512	1.9844851	3.2846115	3.7489622	-1.1863177	1.6481088
0.6908312	0.042964928	1.196483	0.048181057	0.11120492	-1.3920138	5.0574465	1.8186464	1.0744222	4.9479465	-0.41871464	1.1872766
-0.44153467	1.0617251	0.24900055	0.4968654	3.8641818	1.4407804	4.51889	1.2437505	2.9979165	3.5086603	-1.7030708	1.2129298
-0.3061556	1.586868	0.9207443	1.0040915	0.8478042	-0.953023	4.5007586	5.3384733	3.1860843	3.5887415	1.0222659	1.0494823
-1.9586276	-1.591179	0.44429255	-0.20304823	1.4162458	-2.8337586	4.6348815	4.472062	2.6492975	5.0216403	1.8023727	2.367279
2.0884569	0.06799813	0.82685804	2.4767554	0.60824865	-1.4337959	3.7942674	2.7450414	1.8069816	4.1168537	0.46371275	0.7816503
-0.411707	0.5737932	0.47922653	-0.012038946	0.3527842	-0.65938	6.762641	2.6392474	4.5097556	2.6141448	-0.042920902	3.2656994
0.27098528	-1.214724	1.9119344	1.3858795	0.39480138	-0.4994636	6.636487	3.3430378	3.1800418	2.5322847	-0.4082225	1.2813493
-1.7338674	-0.625733	1.0944415	3.9894156	-0.43701133	0.59152627	4.7650824	2.9972603	0.6207421	4.0565276	0.042148124	2.1812897
-0.26130825	1.0993323	2.0661912	0.6807337	-1.7079141	1.271491	5.4736547	4.015814	3.9802942	2.169808	-0.3155892	1.3767061
0.84919417	0.5872068	2.4020348	0.011396289	0.42473772	-0.9374802	7.058335	2.4334495	3.0120423	1.87717	-0.25494373	1.6732445
0.42635158	-1.0692904	1.8768094	2.0350294	-1.8755449	0.41655037	4.6056924	2.9661062	2.998271	1.669401	0.3663558	1.2237769
0.38495284	-0.7075728	-0.25478196	0.39887786	-0.3417367	0.065284416	5.0106053	1.3059078	2.7015533	4.023461	-1.7187774	2.8491125
-0.17294057	-1.8854824	2.3639035	0.25053978	0.27548385	0.21627204	5.02059	1.478471	2.9967034	1.8196301	0.5745417	1.4157876
0.70730096	0.67590547	0.23844886	1.0523384	0.18413654	-0.48517156	5.332368	5.089813	3.2925851	5.1199203	-0.5544294	0.42021823
0.73925275	-0.47392738	1.0641712	0.5035517	-0.5364976	-0.8297596	7.180945	2.3479033	1.5074779	2.8808336	-0.71958774	2.2505171
-0.53183734	-0.6799464	3.2704544	1.3056383	-1.3815376	1.5376555	4.329454	3.7312899	2.8380427	2.604514	-0.22455764	1.3488706
0.37092346	-0.68446994	0.4776107	1.1173147	-1.4552075	-0.76163906	4.401871	4.990098	3.074624	3.8296115	-0.49232996	2.6237874
-0.85659593	0.31759265	1.644902	1.698772	-1.940848	0.4669911	4.6418753	4.2721534	1.303154	1.9589701	1.7460626	-0.40338433
-0.6607694	-0.46702424	0.7502734	1.7874259	0.25443047	0.5099738	5.489052	2.4282372	0.8696666	3.960634	-0.8779223	0.24435449
0.7042236	1.3004608	0.20160359	0.843877	-1.0936186	-0.36870125	5.649678	2.7576497	4.27069	3.4125204	1.0800946	2.3867557
-1.1717063	0.6646202	1.5953385	1.3302377	-0.649749	1.1976713	5.5931325	2.248525	3.4308696	4.7057586	-1.5996621	1.1923625
-0.6788907	0.7332346	1.5901185	1.4141054	-0.2809402	1.4611788	4.9601555	4.0610213	2.8098629	1.9194894	-0.24423441	2.4697833
1.0196668	-0.09055591	2.5983596	2.2962363	-0.39789924	-1.2712088	3.505237	2.8941457	3.3962545	3.7818716	0.7288255	1.4026339
-0.8531362	1.1183869	1.3997586	0.22144544	-1.7757488	-0.1787348	5.438443	2.5759478	2.7430592	2.4753098	0.2982888	2.4747548
-2.600008	-0.6121635	0.68278265	2.7534723	0.39228624	0.28904867	5.9810853	5.980954	2.8725886	3.0879505	0.3847314	3.6564178
0.12058028	0.14266706	1.580838	-1.7297713	0.9476698	-0.27580914	5.7565317	3.121322	2.148865	4.026024	-1.2941834	3.4147553
1.4290657	-0.19080326	0.8565621	-0.87225676	-0.1463066	0.5709004	4.8013678	3.4001548	3.1928885	2.4171169	-1.2922957	0.93611324
1.0077155	-1.2026179	0.9910605	1.8621069	0.76991516	1.9137156	4.1573505	4.137069	2.1382725	2.6012301	1.5775015	1.9085957
0.34141573	-2.171634	3.8668904	0.23524058	0.20168723	1.3322036	6.034653	3.8602784	2.9210577	2.5035849	0.18007094	-0.6038604
0.92543346	0.9312889	2.4769032	1.3012977	0.297722	0.40260828	3.3819513	3.084233	2.6893253	3.3029258	0.3855359	1.4262109
0.9920475	2.2003398	1.3363397	1.7010285	0.60424995	-0.42132217	7.171571	2.59663	4.544848	3.9963965	1.5974898	3.0282736
0.7070634	0.2691815	1.4401103	1.215265	0.38224077	-1.5035716	3.8106644	3.3407297	2.7777524	4.613759	-0.86834425	1.3084431
-1.3304825	0.08893519	-1.4134977	2.9214745	-0.5618457	1.5097208	4.4619308	2.3415203	3.116951	4.497052	-0.2873056	-2.0525932
-0.231133	1.3207573	-0.48610592	1.036426	-0.53490525	0.7111097	4.172537	1.8367226	3.2101498	2.9526439	-0.55020916	-0.77079713
1.409908	1.4725001	0.15481794	2.4138474	2.5434268	0.37691534	3.5924053	1.7696149	2.3263392	3.151181	1.0780735	3.5082264
-0.36222702	0.8796503	1.5068363	0.83665186	-1.7017249	0.032763746	5.0221014	2.3376927	2.1399217	2.9928775	-0.49075907	0.9390153
0.07660107	-0.30147377	1.168127	2.7376862	0.517312	0.018017981	2.6943998	2.322804	2.9391613	2.0220153	-0.91009706	2.3331604
0.7360672	-0.9359949	-0.6588725	0.72194594	-0.37730023	-1.6702942	6.5236673	3.2591457	1.8603586	3.110276	2.1950371	1.4525647
-0.82572675	-1.093774	4.382948	-0.4877727	0.67794406	-0.3333555	5.723185	2.5703201	3.407683	4.721447	1.7931561	0.84364825
0.32223716	-0.53508174	1.7756878	-0.2866528	0.576159	-0.4381572	5.8007097	4.0767374	2.2955484	3.7123785	-0.8661253	2.198238
0.8347342	-0.67491037	3.079947	1.4564314	0.4557467	0.64523	4.368662	4.093219	3.1911407	2.9883914	-0.09896434	1.5180643
-0.38714352	0.38146377	1.3248863	1.3847249	-1.487249	-1.3741997	7.5431366	2.4757452	1.0501965	4.2945957	-0.2085179	3.7481136
0.22865823	0.15225744	2.6526194	0.32076168	-0.7799843	1.1119342	5.0466304	1.893698	1.4824349	3.1864054	-0.68871355	0.96136224
0.454352	1.9982344	0.42410797	0.333722	0.35746574	-0.7673128	5.2251062	2.928204	2.6515856	4.121187	-0.3060488	-0.19600272
-0.70814157	-1.5239456	0.756453	0.3880849	0.3796759	1.6715038	4.8313923	3.2712905	3.5916266	6.190367	0.18831334	-0.06264722
0.8396717	-1.4136354	1.0862718	1.6054522	-0.08250431	-0.51630116	3.2611165	3.4970036	1.5953549	3.3452425	-0.8677286	4.114666
-0.8235091	0.9085496	2.6254325	2.0087008	-0.116840415	-1.3029207	5.0013905	2.9813044	-0.47381735	3.0790358	0.17426111	0.5305588
-1.652988	-0.61196786	-0.0059179068	1.1699191	-0.49152815	-0.57540774	3.7060695	1.1351167	3.4078383	4.014222	1.4150901	1.453447
-0.464521	-0.7995263	2.364984	1.6484897	1.1349785	-1.6129627	3.3430336	3.105816	3.292976	5.5219	-0.03068187	2.7438579
0.40001446	-0.84493446	2.2427325	1.196235	0.5671226	-0.7989291	4.233806	3.3650403	-0.38758516	2.1467774	0.84943426	1.9506148
-0.56037426	0.39846432	2.927717	1.0890989	0.5462119	0.21648483	2.3801863	1.9154589	2.772265	2.4769092	-1.9802833	2.434141
2.3314407	0.8949947	1.5214804	2.5144138	0.8571788	-1.6991023	1.7113135	1.9120247	3.3798847	2.5835352	0.30652797	-0.3503728
-1.1684114	0.2389456	-0.49442995	1.7715353	-0.21643339	-0.28790107	2.4903505	2.4280784	3.0018625	1.5397638	-0.33313698	-0.0038216114
2.222177	-0.5476662	0.66724366	0.09722972	0.35805765	-0.83045256	3.4629195	4.819211	6.1966105	4.531255	-1.78689	2.372906
1.9814405	-0.7048463	1.257576	1.4340758	0.92750525	-0.75070566	2.9076352	4.34472	2.6843965	5.283148	-0.6438316	1.1268327
1.432522	-1.470342	0.08296585	0.53305316	-1.7639854	-1.1183696	4.3276014	2.3675165	2.7540247	4.0606966	1.5640312	0.70663166
-1.878154	-0.14082877	1.2712166	1.6688724	-0.31271923	-1.3354774	5.7665744	2.0017445	4.02185	1.8543881	-0.19827516	2.7363052
-1.216809	-0.17659843	1.284059	2.1937416	0.7580444	0.8440382	4.801515	4.4364204	2.353763	2.6382833	0.12757422	3.394374
-0.6236905	0.7542731	2.2949805	2.6098218	0.46520963	0.24441126	3.6975517	3.818518	4.1737995	2.6265738	2.4421406	0.7018573
0.8197811	-0.70945764	1.8284159	2.570858	0.17762582	3.4210916	2.4447446	4.847141	1.2517204	2.2315044	0.83685434	2.4977078
2.5723166	2.1315472	0.32959676	3.2666242	-0.42897415	0.37912565	2.9217563	2.1618638	3.4590993	2.946279	2.2336307	2.940383
0.99236894	-1.18266	1.103792	1.7715251	-0.2934206	-0.1497958	4.343147	2.4655972	1.6867005	3.1172798	0.0829169	1.2447348
-0.94603926	-0.7105133	0.5310629	2.6018634	-0.5412346	-2.2313256	2.9824855	0.957	0.8119699	4.1053114	0.019052494	2.8177214
0.9772772	-1.1350465	1.0420552	2.3814101	1.1884307	0.259172	6.1373787	3.0727727	2.121672	3.5182052	1.5689754	-0.189767
0.87629354	-0.46229208	1.154724	1.6733233	0.49643955	-1.9512634	3.7471738	3.4215565	1.56308	4.029038	-0.26401106	-0.3217244
-0.47564065	-0.08087689	3.3511128	3.9850678	0.28473917	-1.0123338	5.0017343	4.2102885	1.9995131	4.7807765	0.34728175	0.931734
1.8777864	1.3048601	0.78242403	2.3493972	-1.5859904	0.5946226	4.262141	2.9056015	3.0662398	2.0843205	-0.48531008	2.9931545
1.791174	0.32011545	3.4321074	1.760148	-1.019171	-1.1394218	2.6496859	2.0801723	1.3219959	1.379801	-0.84046215	4.6427364
-0.058421258	0.9462216	2.9346027	0.55098057	-0.6638302	0.48907632	4.7899694	4.248067	2.4561124	1.7985787	1.2861472	2.0421576
-0.44992945	0.17649743	0.8968403	1.697327	1.0585799	-0.50947946	5.1908393	1.3724201	3.1561449	1.7506913	1.4436086	-0.077664256
0.23533355	-0.780299	1.6902246	0.9146516	-0.08219718	0.12714526	3.4081705	2.6246595	0.4820645	5.181712	-0.54962766	1.658508
-1.1892827	-0.4507615	-0.51897573	2.905785	1.3747749	-2.37721	3.753278	2.9022717	3.4835982	3.0416088	-1.0566205	1.3922164
1.420743	0.033678636	-1.4046621	-0.15198123	1.4658616	-0.9181131	6.9750214	3.0098612	3.8178976	4.1604905	-1.8308996	2.8374238
2.7311096	-1.1426332	-1.0369692	2.2880063	1.2465466	-1.6601683	1.4161932	4.364382	3.8679085	3.071063	0.70885366	2.489482
1.2470682	0.74897677	0.7485969	0.8998257	0.82858664	-0.2692803	4.217102	1.6823887	1.3679299	2.6543038	1.504442	1.177589
1.1041236	0.3494294	1.9509835	1.3285376	-0.78301555	-1.1814246	6.010562	3.1713743	1.5327916	1.698164	0.9313401	2.0419476
-1.0124478	1.5459119	2.7441692	2.532239	0.053094372	-1.2861574	4.265682	2.3074358	1.1060586	1.2882595	-0.35056645	0.49551916
-2.6693528	-0.680942	-0.6585132	1.2814336	-1.9857824	0.57675016	3.9496996	2.3537872	0.4652965	3.196817	1.7324221	2.0503514
0.4304885	-0.53234714	0.61216486	1.3904568	0.91205794	0.46905103	4.4674826	3.7701511	2.4243445	3.9708197	-0.23789068	1.7981775
-0.5152443	0.79031694	2.9576964	2.5147297	-1.4933784	0.4790291	4.22998	3.0365057	3.5460806	3.3668385	-2.3872998	1.7345301
0.5408978	1.0980747	2.8513744	2.2293532	0.7154782	-0.26895648	4.0860415	1.9948444	1.4052967	3.0702555	1.2103465	0.46200824
-0.7699448	3.180233	2.5984607	1.4641426	0.5599999	-0.43931928	5.7488694	2.1056743	1.6965961	3.7684836	0.50848836	0.72953016
2.612084	1.3736634	1.3465595	1.0316668	0.759964	-1.6445526	4.656321	1.363324	2.7467623	3.0504174	0.35028172	-0.58194137
-1.8133423	-0.25398403	0.75741404	2.120213	-0.15472522	0.76118857	2.1694164	2.5335603	2.8861415	4.450684	-0.24409954	0.7402128
1.3577795	1.0815074	1.7376204	0.8365467	0.6818089	0.101596266	6.8110867	3.1500351	3.6820774	3.3961322	-0.5566977	0.90883505
-1.2094572	-1.2174945	-0.837664	2.2203012	0.8392893	-0.47517648	4.239204	3.6302009	2.4315412	2.3657646	-0.23872216	0.72271705
-1.1349248	-0.25156534	1.6885402	2.4082577	0.7689026	-1.3772064	3.5473878	3.0421364	3.1686077	3.7576036	-1.5982435	0.43985128
2.1481974	-0.06812953	2.292478	2.2176127	-1.329594	-0.25592744	5.1397815	2.540276	2.2140853	3.315326	0.6328874	0.9494828
-1.477303	0.28469136	1.059401	1.1206009	1.0451559	-0.14698723	4.1136475	3.9361868	3.144938	1.9997346	0.0287902	0.16751134
-0.054323163	-0.4565408	-0.12049854	2.196912	-0.39623907	0.39334905	5.466665	4.12081	3.2669046	3.9725363	0.49166176	1.8592769
-0.7197454	-0.6323237	-0.7848252	1.2864571	0.60394	0.9171324	6.517382	3.0637643	1.802382	3.7233362	0.7679908	2.7052913
-0.052112415	-0.34008825	3.1856966	2.7512772	2.0335789	-1.524588	3.4947448	3.4484296	2.3639038	4.3793297	0.49844202	1.8975785
0.019369427	-1.0486995	1.4308901	0.236202	0.76706696	-1.7947392	2.4487286	2.2525358	3.15477	2.9809783	2.1994085	-0.11094487
-0.7684267	1.7735946	1.9067736	3.6731043	-1.4734313	-0.39371207	5.9480515	1.8808371	1.4883348	3.1640205	0.42566544	3.2556977
0.057296503	0.55156946	0.008735061	2.6986287	-0.657364	-0.3205452	5.0261316	3.3339994	2.7663279	5.4255247	-0.83933645	3.214231
0.33796537	-0.9801508	0.8319577	3.539734	-1.1446373	1.3575553	7.550905	4.19478	0.802789	1.4933457	0.69358736	2.8076212
-2.4970503	2.7072742	2.305542	0.20489681	0.8661453	0.20948252	2.8843846	5.0644917	3.6695151	1.4304303	0.32444364	0.6119498
-1.7988946	2.2690382	0.7604293	2.7549963	1.1119949	-0.56287897	5.0221906	1.3576417	3.0088425	1.7969571	-0.64950335	2.8927498
-1.1691606	0.45272443	0.19662881	2.2214437	-1.4759084	0.0037413836	5.328136	3.5888038	2.888338	2.691776	-0.138761	0.65609497
0.4002503	1.1013166	1.0380046	1.262875	1.1790394	-0.70922506	3.4046075	3.8549914	1.3935966	4.015753	0.49918386	0.14550352
-0.029225238	0.4483925	-0.15269792	1.5059339	0.96617484	0.16347787	4.3746376	3.6047945	3.7725894	3.5686276	-0.2721848	2.5384653
0.104510844	-0.75562453	1.1852255	1.000717	-1.539232	-1.4967455	5.4060564	4.380625	0.5898957	3.701261	-0.92450774	3.3493645
-0.004541169	-0.5340219	0.6440818	-0.24961066	-0.4593629	-1.9507724	2.3925083	3.8585052	1.4218267	1.275682	0.3641997	2.792233
-1.0601296	0.70984024	1.4431055	2.0867631	0.1272805	-0.30334827	5.7009425	3.3974319	0.6476877	4.493611	-0.41441292	1.2664003
-0.08039322	-1.706343	-0.020485401	1.7669761	-0.041054156	1.9117758	5.6726017	3.193357	-0.23101282	3.3106349	1.3820307	1.9838659
1.8704597	-0.78994995	-0.06607258	2.2773826	1.5308157	0.35638127	5.5609946	3.1384435	1.9343138	4.1985817	-1.566808	2.690399
-2.0334954	1.5548356	2.1757116	1.2449838	-1.2236067	0.62174994	4.8671055	0.5755291	2.174813	3.215011	0.18915823	2.2456377
0.21288535	0.22672614	1.3736467	1.39598	-0.4030737	0.85505253	5.0780673	4.653163	3.0214436	1.7807986	0.97796637	2.102977
0.6192902	-0.46573448	0.5871963	1.71507	-0.10227552	1.4458046	4.50451	1.2396942	2.9276063	4.7165747	0.517425	-0.4257778
-0.8077404	0.24425842	0.12625575	1.4035075	0.10202329	2.3956442	4.6793566	3.5068913	4.2179418	1.9619685	-0.8619572	0.22717452
0.11070564	2.6454723	0.20464647	2.3224592	-1.0834699	0.036023438	3.3176587	2.2218838	2.51471	4.359994	-1.8763107	-0.07652736
1.0524818	0.22293007	2.0694644	3.7066848	0.8945109	1.0403413	5.6205864	2.408659	2.5395958	3.763199	-0.100130655	2.3852134
-3.2554407	0.7583824	1.7743382	2.1547055	1.6361144	1.0170281	3.7693362	2.3350482	1.3246055	2.8104756	0.74486244	0.09905982
1.1716275	-0.30630103	0.11227727	0.2055533	1.6291709	-0.6809734	3.8523974	3.3024313	1.8990192	4.0689216	0.44039083	2.2625914
-1.4689077	0.6385903	3.2781897	1.1379778	1.7170969	1.6499802	2.6558187	3.8542943	2.6719613	3.8400292	0.9031167	1.6896647
0.5767596	-0.5564204	0.68847156	1.4888048	-1.0428381	1.2965254	4.7829113	1.9079909	2.1410997	0.6054332	-1.4164056	1.9303701
-0.7216088	0.39804778	1.2277182	0.7127266	-0.8893823	1.741525	3.8897734	1.8557761	1.4857506	4.9372797	-0.6603136	2.3836398
0.9688154	-0.11697802	2.4850607	1.9043335	5.255356	0.67048407	2.0110345	3.0919514	2.3784916	3.671115	5.6324425	2.5835838
-0.84427255	-1.9914021	0.42946577	-0.78410184	-0.18880454	0.841648	4.167204	3.6985736	4.065963	2.2097595	0.56272876	-0.022538185
-1.1895396	0.4428285	3.4095526	3.2802174	54.960026	13.155947	6.02414	0.14762671	3.2564082	4.0716786	68.41795	3.1148405
-0.41295597	1.175118	2.9361048	2.217743	-0.021474244	0.59773874	4.7997336	1.9869817	1.932391	3.0487714	-0.5505136	0.83475417
0.22933722	-1.0756795	1.7810905	1.9695164	1.9159347	-2.1978211	4.271885	3.8195727	2.4394937	2.4238963	0.3725772	0.8562471
1.238926	-0.40573043	1.2501093	2.7044935	0.81336725	0.6830917	3.0046728	3.6176472	0.88914955	4.5740314	-0.108592264	2.276688
-1.2941976	-0.017959557	0.030800104	-0.18573153	-0.82429427	1.107396	2.9486518	2.2539089	3.120297	4.067455	-0.16684978	1.6578817
-1.521214	0.46897557	0.6016002	1.42641	0.69793713	-0.815106	6.5870523	2.7031093	2.450756	2.6347275	-0.79891914	1.4037122
-0.23717518	-0.6531894	1.9256213	2.1798024	0.9917205	-2.5932057	6.4511733	3.850534	3.2517753	2.3688922	3.1891294	1.824288
-0.895587	0.049268983	1.1627643	4.253059	1.5997431	1.0718657	4.29388	1.5041764	1.6048071	3.1849682	-0.95163816	1.9632934
-0.34819004	-1.1554314	0.8518219	0.8579105	-1.6178057	-1.0791129	6.6222363	3.0230224	2.549536	5.6341496	-1.883564	2.7852006
0.91258353	-0.16675021	0.56933254	0.77477974	1.6321104	0.7593112	3.6715207	3.3501554	1.8134596	4.070574	0.5794475	0.51161134
0.605826	0.46972975	0.67974854	-0.1107887	0.28089815	-0.2472165	6.227465	3.4669409	0.7991266	2.7801661	0.32085112	-1.6955278
-0.9923055	0.34465945	1.8878807	1.799485	1.4858419	-0.10516588	4.658603	5.5003653	3.6001081	1.7851739	1.1544894	2.0961637
-0.76583683	0.26619098	1.9552854	2.6010132	0.8621992	1.5512029	3.3346884	1.5282654	2.9063885	3.21046	1.0318116	3.1750233
-0.6797481	-0.91141474	0.5470378	3.1681454	0.95548856	-0.22260906	4.4665685	2.3741546	2.8086033	3.0749648	-0.82608914	1.1176186
0.6754922	0.0062349597	2.0362353	2.5176501	-0.33517337	0.69714683	3.3868675	1.343863	2.4325886	3.3810894	-0.5450115	1.2138076
0.4708438	2.334525	1.0352604	1.5248138	-0.18590468	0.23949206	6.455641	1.9293228	4.0373178	4.6232185	-1.2321433	0.18417978
0.037167616	0.10844433	-0.30930114	-0.89988637	-0.5679151	-0.61156255	6.1993837	3.0102415	2.9624977	4.282785	0.37341735	2.8523817
-0.27569017	-0.45919192	1.5394002	2.2944672	0.94923085	-0.14881791	4.7046256	1.8966506	4.622971	3.3274376	0.10634044	-0.45001483
0.645819	-0.76824623	1.0024303	0.87287456	-0.17668673	0.6293484	3.3383784	3.3451414	4.0390124	1.486359	1.277762	1.7423297
-0.11429923	-2.045558	2.2677078	2.543447	-1.9174109	0.5944643	3.4275947	3.0794573	3.3103719	3.7534418	-1.2860767	0.016462088
-0.39673105	-2.5609372	1.4727458	1.6008625	-2.2239609	0.009747172	3.6266763	3.3264582	1.204161	3.6385179	0.9122677	0.13682187
-0.5453454	1.2896552	2.0631435	0.8868941	0.59784037	-0.35077292	3.53349	1.7245383	0.74235094	2.9438276	1.0459768	3.5124764
-0.07991948	0.5306531	0.065954804	3.4707446	-0.40504673	-0.33558497	5.304225	4.1779695	3.4848757	2.244647	0.93898	1.3258475
-0.033111185	0.12965196	1.7596748	0.5600432	-0.27085206	0.5936172	4.6604333	1.4964355	4.112545	3.458435	0.9161669	3.2055926
-0.25600517	0.015708406	2.4022486	1.3220178	0.11079198	-0.10133849	3.5162563	2.4009542	3.4008048	1.9954637	-0.02677793	1.0166277
-0.46376008	-0.73320544	0.95501703	2.1246798	0.8883103	0.023216538	1.9637234	3.15468	3.5451708	3.4800477	-0.218019	2.707333
0.059502136	-0.8241435	2.5068054	0.91946936	-0.48102945	-0.28897846	6.3641453	2.9345524	2.0599108	3.541569	1.4498143	2.7787719
-0.94279563	0.64412403	2.3141317	2.3682437	0.12342644	0.81474257	4.314711	3.1973069	2.6273088	3.24895	1.126877	0.056628704
-0.309332	2.1443717	3.0941238	2.0061946	0.44887254	-0.6251675	3.7396069	2.346147	2.8525279	1.6093905	1.6342254	2.6471317
-0.24950173	-0.1391623	3.1307735	1.434499	0.2817392	0.32075647	5.275573	3.4384832	3.843867	4.061043	-1.1436554	1.3747488
0.9788731	1.3392667	0.7212244	1.3331767	0.24486762	-1.6078146	4.55568	2.1757433	4.071135	4.678091	-0.9849611	1.8212143
-2.3282835	-1.450387	0.71665233	-0.029610395	1.0864397	0.5625517	4.7733784	3.0881991	3.6929822	2.9777722	0.2033894	0.32065558
-0.87608254	0.87914795	1.99405	0.9707542	-1.1665636	0.68881536	4.489802	3.066728	0.92324615	2.2168446	0.16024996	1.5302285
-1.0161816	1.0664661	0.11483395	1.5880653	-0.5179508	1.3740814	4.2679296	3.005334	2.6772354	2.0012136	0.5219099	2.4112573
0.37971967	0.013632963	0.46715736	-0.4341396	-0.31722537	1.5138925	4.1978955	3.1184404	1.2861387	5.0184197	0.535735	1.9572642
0.19614932	1.2672093	1.5782291	-0.36070597	-1.7989213	0.8234665	5.23116	2.8124084	3.885182	2.4693904	0.7239769	-0.2923808
-2.8160243	1.9049697	-0.06290841	2.6794486	-0.18367328	-0.95972973	6.715287	2.7379262	5.5986414	1.6156725	-0.9078719	1.3040833
1.3577397	0.21734817	-1.6030207	0.99539936	1.6657813	-0.9289987	2.33422	3.0535989	3.4067976	1.1495706	-0.028877253	3.6094556
0.33916822	-0.7209259	0.3172884	1.7122357	1.2550378	1.2503207	3.9842992	3.678754	3.1901364	3.3973901	2.3712852	2.9285283
-1.4919624	-0.6811899	0.26350582	2.6998892	-0.09969159	0.21343525	2.1426086	2.4927912	3.0274813	3.1895108	-0.9714823	1.6648191
0.3953308	-0.5149176	2.497747	-0.4964949	-0.4043308	1.2026814	3.2776878	3.8851275	2.0879927	3.2289515	-0.94960093	3.2697604
1.562718	0.30584496	1.3608001	1.7607722	-2.849818	0.38004962	3.0242805	4.161439	3.5740376	4.1407633	0.14555591	2.3361366
-0.45999974	0.16926326	1.3779973	1.1481345	-1.9104635	-1.4845055	3.8098025	2.6731856	3.6258175	3.2707317	-0.50461805	1.5993867
0.83367604	-0.25886014	1.6171308	-0.4120307	-0.01614744	0.514119	4.8541856	1.5315922	1.897196	2.8471563	0.14143176	1.2780313
-0.24257925	0.6511965	1.0680788	4.4217863	-1.6662159	0.59651953	1.8672786	3.6018963	1.9704063	2.6224828	0.07069397	0.21433342
-0.4626553	-1.0779295	1.216855	1.7628088	1.3954239	0.40885818	3.7766066	3.8655725	3.9464781	3.5160685	-0.6674754	0.17687666
-0.58146983	0.5654539	-0.021403313	4.305929	0.5417639	-0.7243127	4.4837832	5.5298586	3.01542	2.947274	-0.4867985	1.769076
-0.38327256	0.17420875	1.400806	2.4803672	-0.39673752	-0.6914311	5.2844014	2.6773152	4.069689	3.2203472	0.35334966	2.5850797
-0.44891185	1.5463581	0.4435714	0.21775675	1.0666392	-0.7141383	4.223973	4.341446	0.66187024	3.0705085	0.23812447	1.6811017
-0.40516418	1.0819702	2.3899946	2.4993472	0.06931308	0.6652546	5.684751	1.6702632	1.9289562	2.8403745	-0.073505424	1.7216204
-1.3160411	-1.2786142	2.8076458	2.575161	-0.57166785	1.4045268	4.3877597	2.1008816	2.9626658	2.419692	-0.86759686	2.8219419
-0.32394993	-0.7145446	1.0119665	2.545174	0.44373244	-0.09284404	2.0700748	3.5330844	2.8921776	3.4117322	-0.34097192	3.871159
-0.8595954	0.18882915	2.3250582	2.6636405	1.7140132	-0.59558856	4.403249	3.047964	2.2624974	4.3757067	-0.81874937	3.2286916
0.10772642	-0.23550132	-0.43249	3.1626868	0.9432876	0.25655553	2.6466887	1.5950346	1.4372424	2.515511	0.36669064	1.0976709
-1.4047853	-0.7914394	1.0698259	1.7912463	0.2810907	0.3698597	3.0751867	3.0803437	1.186819	2.5975947	-0.86019695	1.7395306
-0.7250814	0.24347666	1.5712552	2.1860857	1.2844325	-0.40251705	3.5033855	2.9963107	0.6726947	4.4899597	0.3843624	1.9099809
0.110375665	0.2574032	0.3261062	-1.0646743	1.0625105	-0.8060103	5.1190267	3.463688	3.2709246	1.972294	-0.22704248	2.6368995
-0.23926042	0.7424331	0.50540054	2.348081	1.1363956	0.14071175	4.649082	1.2459583	2.8305805	2.7446055	0.21204492	1.395467
0.014735838	-0.19841437	0.31785405	2.199088	0.13734242	0.721044	4.2616873	2.807426	2.3126578	2.3337052	-1.846081	2.889332
-0.89712906	1.4880811	0.76932263	2.4530363	2.2040074	-0.38926846	5.2029924	4.4987903	3.9823914	4.2072134	-1.6274573	1.5524495
-0.24813841	0.37855253	0.39100575	2.0998302	-1.3532562	1.2309198	4.87247	1.4015971	3.7235556	3.600318	-0.52767116	2.7078433
0.7089732	-0.63007736	-0.32406187	2.027508	-0.36228827	-2.354753	2.763877	3.7156072	3.8630266	3.2596676	0.41432142	0.8306405
0.80329937	-1.037094	2.4548051	-0.31104398	-0.10793349	-1.1056951	7.4614296	2.2097008	1.3540688	2.712998	0.31144476	1.6438117
0.42856565	0.74974954	1.3276875	1.5217376	-0.5131414	1.2880279	4.2592945	2.1699443	1.8660688	3.7759943	-2.2436543	-0.66777015
1.1467851	1.8449519	-0.28779817	2.5077982	0.558112	-2.2244594	3.2010593	3.8115003	3.6274996	4.08728	0.7186179	1.3558298
-0.44005752	0.5320587	1.148419	2.8140843	0.926431	0.8437583	5.063802	1.7937056	2.2968953	2.471374	-0.78369	1.2394642
-0.5782913	-0.50156176	1.312087	1.8268528	-0.55497044	0.5259161	5.918432	3.3419135	1.9495068	0.67971015	-0.98936164	2.7576575
-0.59382516	0.48981678	1.6600283	2.8273387	0.46157703	-0.48551744	4.3759284	2.6180701	2.8942146	5.65491	1.5241897	-1.3355346
-0.8388884	-1.2006402	3.0721803	1.9340473	-1.3563526	-0.0047951736	4.858845	1.2426202	1.3773155	4.136368	-0.93582046	1.8906903
2.4307547	-1.5942065	1.5910822	2.0527804	-0.035064463	1.9174362	5.370309	2.3768327	1.3937962	1.029607	-1.0527699	-1.6981409
0.2832649	-1.8600634	0.7551627	2.6656754	0.51199335	0.22779514	2.479399	2.4295642	1.8960507	3.8402615	-0.053628985	2.2246008
0.078229114	0.29413784	1.3722805	-0.38440347	-0.77863264	2.2619426	3.7281394	3.056423	2.3281858	1.9887826	-0.5069971	1.7356477
0.6981257	-0.19910584	4.335819	1.7190223	-0.7814983	0.37290317	5.394583	3.839627	3.7379491	2.7057054	0.0732713	0.8561749
-1.4724872	-2.6170523	1.1212292	1.3738859	0.45030114	-2.0198815	4.9562597	1.5123546	3.4437284	4.577136	2.6058319	1.8901286
0.16667272	-0.42398325	0.0651809	1.3175961	0.833483	-0.57357407	4.4107823	2.9814525	1.9641005	3.5346105	0.28261694	0.22746038
-0.2828807	-0.5386696	2.3071415	2.3968308	-0.5644541	1.0835788	3.3650594	1.2295252	0.37185812	3.085165	0.98006237	2.2823172
-0.76185405	-0.6087899	0.86353576	1.3640094	-0.55828375	-1.3357875	6.497093	2.6356635	2.3110287	1.2709961	-2.570648	3.1209965
-0.95122284	1.8941542	0.6052646	1.1038495	1.818397	0.893839	3.342563	2.2704616	3.067471	3.736533	1.4584037	0.67040443
1.7362956	0.99720585	4.6524525	2.84733	1.2530137	-0.91116464	4.7143235	2.598106	2.928332	3.1007106	-1.2270765	1.5226209
-0.5676745	0.0031936255	1.0784988	0.37020934	-1.3250538	-0.09786805	4.544701	1.7051047	1.9877393	2.7084951	0.6854099	1.2029495
0.59349465	-1.9065701	0.70886993	1.0023274	-0.3107258	2.4440353	5.6181993	2.772895	3.151681	5.034315	0.1342096	0.8550527
-0.9197935	-0.03602002	1.9184318	1.9403666	0.31387556	0.29681408	2.772315	2.2888582	2.1918225	3.8121612	-0.6885593	2.6321673
0.3308312	0.13558805	2.4709268	1.9808397	-0.33179298	-0.75615984	5.774147	3.5756636	1.6190398	3.2059894	0.7803766	1.5167717
0.5696655	0.9452354	2.77347	2.0067449	0.22005628	0.6349638	3.7498856	2.1790888	3.873709	3.521604	1.1950223	0.6904003
0.5536786	2.2355058	0.9046463	0.86148286	-0.17483129	-0.2581296	2.7964396	1.9374905	0.86902857	3.8621721	-0.8167108	1.1264291
-1.0739868	-0.16035505	2.871954	1.094506	0.7407745	-0.41412792	2.6425633	1.9678986	1.9910698	2.223142	0.9235517	1.3804821
0.3532789	-1.8067964	1.8381175	0.25309515	0.3557976	-0.28532937	3.023189	2.8340974	3.7091658	3.0673344	-1.1784691	2.5487676
0.5790625	-1.3002511	0.8210629	1.1292596	-2.0889266	-2.1161692	3.870915	1.1448472	2.9261665	2.5784872	-2.403321	0.9325678
0.8564799	1.2039725	1.7161686	1.6725867	-0.5558918	0.58092123	4.923117	3.5869064	2.867087	1.9401503	-1.3974558	3.0129418
0.47371906	-0.022087403	1.003767	2.2455273	53.173183	11.892213	4.4382343	0.81296337	0.6805589	1.7348372	70.087814	3.2526689
-0.18851331	1.4956219	0.64319134	0.90684605	-0.6304115	-1.9438324	6.1765313	2.901761	1.2596039	3.938303	0.0015468819	2.4043746
0.637275	0.21971312	1.9764731	1.7145412	0.077087805	0.22470939	3.0406754	2.0509775	4.9842825	3.59959	1.0348697	1.5864334
1.0605237	0.017715417	1.9882271	0.31767046	-0.89609045	-0.78296334	4.471959	2.6117938	2.3095756	2.9083943	-0.16734122	1.5330865
-1.0900887	0.02673675	2.3350575	2.712515	0.64898986	-1.1501241	2.8742518	3.872558	3.4265435	5.6300316	0.27922124	3.3882155
-1.1603295	-0.4472051	2.169819	3.099292	1.35181	0.20325473	4.745372	4.0230913	2.8214002	3.319998	0.24636926	0.6540141
2.667869	1.0190381	1.013715	3.31148	-1.1492935	-0.4424324	3.4627323	2.234466	2.7944405	3.0314002	-2.2700295	0.36445248
0.9568744	-0.24549544	3.0655742	2.5990896	-0.20534492	-1.8707012	5.776931	1.1727709	0.8434181	4.9216375	0.9338667	1.9518299
-0.062721655	1.184437	1.7236323	2.0801134	1.5417556	-0.17488112	3.4522529	4.4249287	3.2368832	0.89710736	-1.0759385	2.311908
-0.10462953	0.49507654	-0.06567621	1.909116	0.8146425	-0.5802859	3.857726	1.2293413	3.8945565	3.1199667	-0.6351519	1.7778088
0.6773508	0.012777703	0.41342574	0.27840924	0.20075947	0.5716442	3.148782	1.5881215	2.7332056	4.494447	1.7893215	1.6577325
-1.0357466	0.22889337	1.3088144	0.67576987	-0.52375215	-0.5682146	3.155362	2.6171157	2.6545477	4.68555	-0.2675818	1.45847
0.829919	0.2600088	2.503073	1.0299255	1.3229033	1.0153397	3.2311869	1.662856	2.1654613	3.3183668	2.0221093	1.2993997
0.033444226	-0.9458803	1.2805419	2.1423645	0.42366335	-0.3499444	2.7176547	0.5909157	1.0070376	2.425018	0.54201716	2.8192356
-0.6351157	2.4834285	1.1477032	1.7582427	-1.070378	1.3256692	4.6713777	3.990437	3.3190236	2.2421343	0.11322288	3.2529163
1.0797315	-2.7302108	3.2292786	1.943876	0.71548617	1.192861	2.2017264	1.9011745	2.8469121	5.9733696	-2.3574352	2.1641834
0.3636547	0.7610974	2.867704	2.3721058	0.027690846	0.41057858	3.661448	1.7642763	0.3179903	2.945054	-0.7953672	0.7181099
-1.0296562	-0.12212751	1.8829823	-0.008826375	-0.91309536	-2.7800515	3.3230865	4.9670463	3.301034	3.4960651	-2.1015933	0.5942702
-0.13176602	-1.0310918	0.7764861	1.7988069	1.4962498	1.1639814	2.4913623	3.7595694	0.82874894	3.3018086	-0.8172466	1.9387965
-1.1190289	-1.1025631	2.38033	1.3983891	0.7301122	-1.2813661	4.544782	2.416198	3.3335629	4.281268	-1.327903	1.6314645
-0.11388398	0.7411919	3.1497397	2.1262221	0.6282853	-1.0703307	3.8085785	2.8437288	3.0284128	2.6202464	-1.2093722	0.6109441
0.038376585	-0.49471807	-0.13441133	2.0756247	-0.24650154	-0.22031674	4.4171653	3.0400405	-0.23288345	4.489201	-0.06498002	2.9384842
0.77817255	0.3844993	2.7751489	0.20294404	-0.3510603	2.4490588	2.622572	3.023507	4.516562	4.935424	0.61375827	0.97195673
1.3928672	0.31193516	2.1438153	0.1969881	-1.3464797	0.9895327	3.951207	3.1217577	2.831739	5.3055444	-1.1270362	2.632175
-0.74228656	1.3980289	2.0170636	3.1673963	-0.53597975	-0.30476823	1.550273	3.158278	1.5253174	2.3559575	-0.024114355	2.3143704
0.08805699	0.91314185	0.89865595	0.5967809	-0.21719518	-0.066031024	1.5447134	1.8154414	3.1301384	6.1269727	-0.9718494	1.562946
1.8032008	1.846676	2.5878656	2.9606533	0.30544338	-1.4406993	5.4706945	3.365302	3.4384522	2.3461785	0.79436815	1.7427481
0.25912157	0.7707182	2.3066697	0.86833215	1.8622731	0.45586827	3.6146476	1.9423482	3.3398883	2.4607568	1.5164334	1.3915931
-1.7171324	-1.1200252	1.3869967	3.0374558	0.3251048	-2.2070718	3.5101626	0.9449612	3.8372526	4.184925	0.5402653	2.4005487
-0.80376726	0.47219816	1.4008883	1.4829773	-0.5323704	-0.6306266	-0.26393747	3.9766183	1.6265924	2.8545632	1.9055675	1.2381841
-0.82607955	0.085484095	2.1303544	0.776906	-0.4432752	0.715822	4.29958	3.711562	0.8006767	3.8454015	-0.36347827	0.054906964
2.9444659	0.40071425	1.3764429	1.2550778	1.0586256	-1.0900376	5.313969	3.0362194	1.304518	3.049406	0.23705083	-0.639554
-0.8974113	-0.633938	0.5359839	2.4608417	-1.7281853	-0.1559119	3.1630347	3.6849551	2.3141074	3.5326016	0.26943305	1.9493582
0.4365139	-0.034101155	0.9830564	0.46651983	-0.2137011	-0.94740325	5.817474	3.7477953	1.4112109	3.1947489	0.7044418	2.1235483
-0.34256896	-1.5337714	2.895176	1.8442289	0.14393216	0.951573	5.6658883	0.9758321	3.1111548	4.5201716	-0.072909154	2.2786906
0.4069931	-0.84904146	1.0950227	2.4687297	-1.5787982	0.35106814	3.570383	2.1936388	1.651165	3.1467774	1.2325401	2.225083
-0.7384839	-1.3325717	-0.23049462	1.0198839	-1.1160338	0.1994377	5.669417	3.538712	1.6542755	3.6769223	0.5009932	1.3505843
0.23865087	1.0053247	0.01689744	0.7111581	-0.9573648	0.5080379	4.72048	0.81121576	1.9519483	4.3605423	-1.103546	1.7583779
-0.15279293	1.5514561	2.1110678	3.2974172	0.5776376	0.17300391	5.9440627	3.3267143	2.348369	3.6592624	-0.5677566	1.7744025
-2.340379	0.5556104	4.3809066	1.8527789	1.0736023	-0.6861771	3.6268435	2.475248	4.9294763	4.4098506	1.6391085	1.8047127
-1.6864347	-0.8222192	0.44561672	1.8584757	-0.40648618	-1.1764181	5.3250794	3.7763805	2.5791678	2.382267	-0.25124314	3.1254532
-1.5968906	-2.47119	0.14576268	1.0441743	-0.68126976	0.24286102	2.0380647	2.6372035	2.8091407	4.080223	-0.6100892	1.0175879
-0.2830216	2.7854788	2.342392	0.49502897	-0.29345325	0.1250449	3.8364458	1.7661785	2.9441874	4.2527866	-0.28929287	0.050337434
4.1629024	0.3275852	1.2607971	1.7860553	0.118086755	0.4620879	3.1160705	3.4436872	2.6393843	3.9606273	0.8586891	1.2410526
0.6533183	0.3393324	1.2963712	0.9299432	2.0355783	1.5384511	3.1810753	3.5199957	1.7408619	3.3786669	-1.1226381	1.8103312
0.4884882	-1.8508126	2.6056354	1.2416075	7.700297	1.2480391	4.8811436	2.8788226	2.6051574	3.868176	10.654456	0.80997235
-0.47314557	-0.051354494	2.2284322	1.2403716	0.085324645	1.6924251	4.2153673	2.2406757	2.05471	2.4653628	-1.9135312	3.2543237
0.0150354	-0.0761318	2.320776	1.6932507	0.5097262	0.5704926	1.1764412	4.0560775	2.845784	4.7432685	-1.4798386	0.13355875
-0.2060572	0.723513	-0.05005622	3.3049011	-0.726972	0.7909287	5.3456936	1.9678133	3.1909952	2.592278	-0.36541677	2.0145905
1.0075077	-0.19368777	1.6109791	2.2245955	-0.39644337	-0.20693336	2.9214153	2.8801162	3.6522813	2.9480073	-1.5405569	2.1916718
-1.6162374	-1.6458396	1.1575164	0.3999375	-0.25721598	0.70955616	4.9962006	1.5704328	2.1595638	2.472232	-0.118770204	2.8089893
-1.568584	-0.68873966	0.6027191	3.4055886	2.2262416	-0.98714834	3.2849405	1.7350526	1.4375657	2.8106365	-0.16308913	2.4494948
-1.4043413	-0.43256453	1.5484025	0.031297326	0.12193537	-1.4902976	5.143771	2.2850263	1.692105	2.7333455	-0.561409	4.0559416
-0.5770686	0.20061855	-0.108439595	2.8464975	2.9583282	0.5630494	1.3775471	-0.37513337	0.6670311	-1.7703266	0.86187124	0.8150697
-0.19517551	0.48784435	-0.640253	1.2040795	1.356491	-0.5778912	-0.7059736	0.1864051	1.8398405	-0.15208647	0.24745941	0.6043498
-1.2139472	3.3396528	-0.20728287	0.7136375	1.2466396	-0.19754563	-0.45356533	0.05583971	1.4460431	1.7792051	1.5145625	0.40125713
-0.09010054	0.35428488	-0.78800446	0.32930267	0.023766655	1.761874	2.3057127	-2.0348248	0.2800451	-0.35483825	-0.5993667	-0.2941705
1.2678854	-0.35344797	0.23326568	1.311733	0.37702104	-0.069596864	-0.75061023	-0.40022838	1.2940648	-0.9732295	0.9758704	-0.37876558
1.5713475	0.3605518	-0.9747175	2.5951474	1.2342507	-0.5970635	0.117546044	-0.3253153	0.6351931	1.7584409	0.04141833	-1.2819653
-1.1013765	-1.1291414	-1.1932647	1.6684443	-0.8561814	-1.6387314	-0.2603203	-0.051934075	1.7965275	0.85186946	0.7977094	-3.331032
0.2697321	0.36971	-0.16937873	1.585149	-0.97295934	0.5071783	0.9475388	1.509341	1.6080537	1.0209613	-1.7530483	-0.121453576
1.1118901	0.9563091	0.51671034	2.557952	1.0720173	0.6200413	-0.9383642	0.59441835	-0.48896003	1.2461116	-0.9152441	-1.8727155
0.9445437	1.7676989	1.0213596	1.8114761	-0.014609099	0.8967341	1.9348438	-1.394629	3.1293888	-0.54700345	1.058047	-1.0893397
-1.802894	-2.742905	-2.0055003	-0.91794527	-0.035301715	1.2777358	0.06355871	0.8482255	0.78806067	-1.1393228	-0.21308564	0.5537733
0.8676757	-1.1787548	1.0505803	1.4163544	1.7876326	0.81074315	-0.66617584	-0.86755645	0.7102615	1.589581	0.5490375	0.3718919
-0.55553025	-2.3915467	0.5311543	1.476947	-0.2761727	-1.2036258	0.28365886	-0.28109643	0.024371028	1.9628736	-1.5466722	0.24435058
1.2139664	-2.0181842	0.4216992	2.7342496	-0.02190791	-0.22260697	-0.7970759	1.1460944	1.4862149	0.76945597	-0.9868425	-0.5326407
1.5720394	-2.0975652	1.7326655	1.1720603	-1.2447561	2.5066023	0.20486481	1.388928	0.7948777	-0.74084216	0.17529207	1.8826478
-0.89436346	-1.754122	0.16189021	1.116056	-0.2911865	-1.6181931	0.12382301	0.49848658	0.42685592	-0.12347669	1.6203927	0.2965531
-1.2259027	1.2446616	0.32784688	1.7464951	0.7674137	-0.8596213	0.7509857	0.70884204	1.9335439	-0.38477042	0.35481808	0.3297378
0.67278886	-1.3835307	1.0895014	2.0272536	-1.3469628	-0.8678166	-1.1633797	-0.95124143	-0.52385986	-0.07462112	-0.93181896	0.8972544
-0.114975676	0.122342914	-0.09812014	1.2257891	-0.52005756	1.0529189	0.7236673	-1.3482525	0.9233378	0.7834627	0.5610511	0.82876265
0.46709818	-0.8439984	-1.1117779	1.9886544	-0.3877399	-1.7254814	0.24099497	1.1357806	0.40796697	-0.58430433	-0.98280656	1.9234694
-1.9973968	-1.535481	1.2739856	0.7227565	0.7960217	0.36482507	-1.7034904	-1.3522604	1.6988297	-0.50812054	1.4441063	0.45528123
0.9488046	1.7181641	-1.7400284	1.7681693	0.17026982	2.105633	1.0595615	-1.6653206	1.5250864	1.7920723	0.4052761	0.2935834
-0.7011922	-0.44896048	-1.0887272	2.1486688	-0.22060096	-0.97088206	-0.62648666	0.7773787	2.437485	-0.7637927	-0.23588012	-0.81651527
0.471736	0.026689887	-1.3399928	1.4392319	-0.92784834	-0.8787908	0.2481934	-1.949942	1.7443559	0.023991738	0.46767056	1.7873687
-0.29765272	1.846349	-0.70716846	1.9082503	0.64563334	-0.14752801	0.1481217	0.37284076	1.7908162	0.23822095	-1.0571024	0.37459463
0.7938052	-3.2121255	0.42853907	2.2767272	1.909309	-0.4092445	-1.6098155	0.28153437	2.1823456	0.19372666	-0.9511427	0.20271914
1.6281799	-0.30353847	-2.5278323	3.8729148	-0.89294267	1.067394	-0.431901	-1.1004694	1.7028755	-0.17644337	1.2913253	0.11227226
-0.5069902	-0.5715632	2.1847572	1.4650632	-0.053516965	0.97300875	-0.9323576	1.2275972	-0.21959949	-0.81913716	0.048467956	0.678234
0.11747992	0.29669002	-0.9351936	2.888599	-0.5712814	-0.694568	1.6810081	1.3710946	2.4042594	-0.53509235	1.6837808	0.041134156
0.6869592	-1.543803	-0.5875296	1.7963804	-0.8082099	-0.06276973	-2.479168	-0.88804907	1.6182939	1.478118	-1.641244	-0.5054116
-0.34610632	0.10893743	1.3951433	2.4332	0.26246262	-1.202365	0.6202909	0.31431293	0.6136081	-0.13964634	-0.5307412	0.82473373
0.17626679	1.9571759	-1.6348746	1.9345883	-2.6273134	0.1452859	-1.0977154	0.65244716	1.1619955	1.2968425	0.8918572	-0.54746246
0.23591235	0.4094448	0.5718106	2.35695	1.1818556	-1.0374906	-0.18602061	-0.6469709	0.71217906	-0.4515711	-2.2095237	-1.4105494
0.61573845	-1.2463666	-0.42990378	2.8923817	0.07233031	-0.6497688	0.5241764	0.5658987	2.9862862	-1.3086146	0.3872176	-0.14336136
1.8256576	0.976144	0.028904691	1.3836066	0.26841155	-0.26131907	-1.1638287	-0.70933527	0.30308062	0.0030269986	-1.7515008	0.17957065
-0.48294652	0.62743354	1.1533207	2.0855303	0.3243397	-0.9629199	-0.12816158	-1.4356278	1.8319501	0.7073444	-0.24384817	-1.0984752
-1.0784475	0.7813037	0.86686593	2.001761	-1.2121266	-0.55853677	2.0897248	-0.9597377	2.392935	-0.57446945	0.37941673	-0.6928214
1.2874188	0.96757126	-0.42519954	2.6058521	-1.0491363	1.0513599	2.3146336	-0.8389418	2.4435806	1.1111991	1.9557437	-0.73404294
-0.5431287	0.6780355	0.48566076	1.2285317	0.50250536	-0.09674675	0.34442747	-1.1736677	0.32210392	-1.0662483	0.053089634	-0.7069146
-0.8236873	-0.44940665	-1.3966099	1.5710057	-0.6684021	-0.33588743	0.026429424	0.9278794	0.44125736	-1.1482174	-0.04342922	1.9526497
0.6504612	0.2994652	1.2087072	1.6116147	-1.2453011	-0.20848447	0.14271007	0.9847782	2.738668	-0.3831554	-0.48037398	-1.5349044
0.4545917	-0.05636234	1.3527046	-0.67736447	-0.24135064	0.011120837	-0.13097851	2.3370245	2.4781513	-0.41626945	-0.35371462	-2.0808494
0.6281421	1.0296284	-0.08738622	3.0725064	1.6668802	2.057169	0.17035493	1.0998952	1.0487173	0.24762334	-0.21504807	-1.2745543
0.9675762	-1.6339036	-0.0024212415	1.8566186	2.3358269	-1.7773718	0.49515936	0.37084493	-0.23665547	-1.7076048	-0.39248747	1.5071414
1.0893936	-1.4033581	0.073172085	1.6402714	2.388576	0.09199401	1.9461606	0.67005473	1.0259871	-0.91255885	0.11760697	0.7391992
-0.3042426	-0.90954214	-1.2783973	2.3724086	1.2526215	-0.30895594	0.59750897	1.5914603	1.5091671	1.3387893	-1.4464293	-1.1698251
2.315131	-1.7116978	-1.1043051	0.2607417	0.54827756	1.126177	0.7302273	-1.9774572	-0.17724109	0.90507346	0.86775225	0.58516526
0.5299334	1.23434	-0.052089803	2.9724665	-0.047595493	0.40674534	1.4939175	-1.2114042	1.189785	-0.39737496	1.2744845	-0.11280083
-1.0177363	-0.19301787	-0.58883005	2.1579885	1.5988985	-2.1816485	-0.71752673	0.5620744	1.669167	-0.12412282	-1.2524911	2.0461838
-0.74233544	-0.1787629	1.7852037	4.652565	0.0720893	0.60852826	-1.3794621	0.5341426	2.078051	-1.3696009	-2.0150597	-1.302693
-1.5736716	-1.4019743	0.090237394	2.2238972	1.164448	1.1512202	0.37442994	0.05675537	1.7807102	-0.44943032	1.1842101	-0.013755781
-0.22516872	0.3885622	-0.2611689	1.8812491	0.29550934	-2.0687544	-0.785825	1.5929065	0.09360933	-1.3709573	1.4469229	0.25209984
-0.8191202	-0.3135578	0.001221544	2.5544932	0.700081	0.38066232	0.39420512	0.32649517	2.3408105	1.863191	0.87773937	2.4526823
1.9450264	-0.24557632	-0.04210643	3.2932916	0.57134956	0.067548744	0.53479195	1.5208561	0.46277708	-0.066467576	-2.2827866	1.1349639
-1.1294881	-0.028798208	-0.8287638	2.4813035	0.4176435	-0.11887626	1.7084017	-1.5339187	0.67255104	0.6338099	-1.5543797	-0.83628166
-0.6395592	0.28466848	1.3561991	2.426637	-0.2961099	0.6376924	1.1355072	-0.6368804	1.7041683	-0.6270653	0.46003646	0.59065795
-0.19630907	1.13908	1.5425036	2.6320152	0.31254506	-0.08064577	1.2778192	0.7910107	-0.32292032	-0.887135	-0.9348596	0.821867
-1.6376499	-0.09495331	-1.0618916	1.3909508	0.1729651	0.053323798	0.7555746	0.42077994	0.9841664	-0.22153312	-1.4067038	-0.01814082
-0.96316963	-0.6736748	0.059959054	1.9025459	-1.3143083	-0.5432532	-1.3373262	-1.4010655	1.2824298	0.6476368	1.1028278	-0.7725067
0.7441578	-0.31258935	1.2746428	0.90255785	-0.5066673	-0.18614799	-0.47282818	0.97784686	1.247464	-1.3148118	0.48627546	1.317473
-0.9266922	0.19746675	0.3934695	1.130451	0.6055407	-0.6705212	0.4083133	0.09592134	-0.7526375	1.5861591	-0.83283615	-1.5117954
-2.877518	1.8816687	0.029334726	0.82036537	-0.8228053	-1.434785	-0.40855306	0.14858639	0.56215566	-2.3708699	-2.5545342	1.2401069
-2.7892842	0.34582254	0.28528666	2.7442918	1.344591	-0.9802913	0.38701546	-0.4973773	1.7445322	-0.11712324	1.5852078	0.6466706
-0.39968792	0.4150955	1.3823402	2.7701693	-1.7309924	-0.158377	-2.4893782	0.34105018	1.7885628	-0.30292475	-2.3867924	-1.293332
0.6376	0.44642806	0.5233617	1.1154715	-2.3237424	0.10372028	-1.1129473	-2.6593168	0.14848769	-0.46811295	0.74418	-0.758467
-0.97542715	-0.5426811	-0.5437096	1.443033	0.5599248	0.477291	0.09465556	-1.8122395	0.4051804	0.4955325	-0.7808134	-0.6457239
0.700224	0.9339547	1.1895934	0.37239194	-0.21828994	-0.7772365	0.5575453	1.52737	0.23572588	0.25642887	0.7424774	-0.23480403
0.12014302	-0.8493295	-0.26679033	3.4462771	1.435741	-0.72410524	0.6540942	-0.11219927	0.14953041	0.61174315	-0.77754366	-0.14188163
-1.2570223	-0.53323907	0.6871063	1.0909984	-1.9573176	0.867949	-0.33431304	0.15955977	0.91517055	-1.1836776	-1.0235796	-0.7934132
0.23027983	-2.230923	-0.4707336	2.39525	-0.032402348	-0.40635058	-0.66625136	-0.007883538	1.9289012	0.040780403	0.77078754	-0.30354264
-0.5349934	0.7529623	-1.2240154	3.3944	-0.17161554	-2.7801363	-1.2908118	1.1369985	0.57412726	-0.07927698	1.3245006	0.35910818
1.3516935	0.46514162	-0.10622744	1.9384768	0.22545514	-0.27215233	0.010026744	1.1374655	2.6250367	1.9925075	-1.0459347	-0.5770232
-0.04248699	0.10272734	0.18803212	1.5279455	0.48408854	-0.27794707	-1.0407426	-0.40119356	0.8069624	0.37623203	-0.9985463	-1.1122227
1.197367	1.0847486	-0.033478957	2.7845993	-0.27304402	-0.23199695	-1.1442099	-0.79138845	2.6898093	0.4964817	-0.5839585	0.91594326
0.37308866	-0.05028494	-0.4392878	1.7015092	-0.123624094	1.7148806	1.4508822	0.01215839	2.1234503	-0.43875092	1.6993841	-0.5510321
0.08144338	1.3492877	0.56640553	2.8126898	0.003586978	-1.023459	0.13679053	0.22678037	1.7109784	0.29853866	1.664969	-0.33157915
0.81889284	1.2952303	0.28144568	2.951971	-0.38879734	1.9657395	0.23603038	-1.2644986	0.12652856	1.6214283	-1.3832307	1.5967712
-0.5611681	0.57899487	-1.1376776	2.1530535	0.5902486	0.8054926	-1.6103952	-1.0088136	1.8438486	1.1856375	0.4080703	0.5117668
1.5888224	1.1947085	-0.08587913	3.8211555	-1.1022631	-0.51215476	-0.6067419	-0.7243614	2.3401115	-1.5064639	0.58180255	-0.4130424
-0.3070766	-0.21974342	0.047714148	3.2424276	0.05718591	0.12360796	0.35601133	-1.3580401	2.61473	-1.3790916	0.546687	0.0410445
-1.4110069	0.73739284	-1.7348493	3.2158237	-0.4787115	0.36509788	-0.7378247	0.19705813	-0.33876622	0.9502888	1.152606	0.23411323
-0.49108145	0.7344669	-1.3427356	2.0405972	0.42750037	1.2375183	-0.09987345	-1.9213717	0.37069452	0.22202317	0.19292928	-0.39785284
-2.4357638	-0.4314409	0.45554727	1.1850381	-1.560525	-1.0259384	-0.779523	-0.25469807	0.50156456	-0.7903282	0.282944	-2.3471682
0.6368893	-0.47129548	-0.08128217	-0.05254233	-0.09396276	-1.1459507	0.64494705	-2.1256816	2.7871532	-0.5496451	-0.001326868	-0.74508625
0.083800904	0.493084	-1.1155217	2.793956	-0.74896795	-2.464085	0.95296085	-1.6116409	0.99027276	-0.47057998	-0.90635127	2.4995954
-0.36408782	-0.29754448	-2.8393254	1.9152737	0.21325533	-0.031778604	0.4009447	1.1198176	1.619695	-1.9702531	0.78973687	0.48967084
0.9231572	0.7214612	0.93083966	4.11955	0.43660513	-1.6840338	2.1533902	0.09759508	1.1223252	0.47660697	-1.1397431	-0.6761704
1.9551666	1.3149971	-0.971017	1.6925132	-1.279846	-0.89846987	-0.804631	1.2362466	2.2822452	1.9695718	-1.3749878	-0.41041225
-0.19160199	0.31105748	-0.27071562	3.4876971	0.012311763	1.617409	1.1617749	0.3510457	0.86686325	0.11702416	-0.37301338	-0.3857359
-1.718216	2.4319372	0.42901108	2.9694128	-2.428204	-0.20775808	2.20743	1.2648044	-0.33902	0.073572844	2.481524	-0.3459542
-1.7798479	-0.80146295	-0.9672648	1.1643068	0.39945024	0.5604432	-1.1510454	0.9052611	4.252675	-1.3128237	-0.8001645	-1.0766404
-0.49273637	0.049937893	-0.74699676	1.898726	0.08863966	-0.07765034	1.0332545	-0.49838117	-1.1707094	-0.53047615	1.9414626	1.613916
-0.4111883	0.13214041	0.785061	1.6950121	1.8786868	0.40878695	1.3868519	-0.12481839	1.8918059	-0.57553416	-0.8046018	1.845145
-0.8755989	-1.272796	-0.81197417	2.3515198	3.2851195	0.42208338	-0.21939693	1.2056146	1.9691423	-1.1464418	-0.3148176	0.2641402
0.51269937	1.5175798	0.11212494	0.80194783	-0.14053701	-1.7514373	-0.35461742	-1.7028018	1.5404084	0.51563567	0.9713537	0.577908
-0.922627	-0.19460398	0.09499764	1.8125405	-0.7899534	0.5153063	0.9438735	-0.6043677	2.210382	0.77913237	1.3846347	-0.060384635
1.6967669	-0.082261585	-0.81149435	2.5103626	-1.2907838	1.7112578	2.0607188	-0.44031543	2.0650377	-1.5813657	1.0157762	0.18887621
1.8299396	-1.8609306	-2.9397712	1.6536013	-1.2395445	0.506556	-0.3766856	0.58709	2.333887	0.5012143	-0.48901093	0.29606387
-0.21242301	1.0764444	-1.7864958	2.546582	2.1900764	-0.9003745	-2.0616136	-0.8635552	2.905191	0.56997645	-0.76793325	0.7433376
0.15634745	-0.22680601	1.2156153	4.263799	0.33297056	0.9696103	1.3262663	-0.77268827	0.24734843	1.0751545	1.0178248	-0.06596179
0.4903334	-0.76265925	0.023885831	1.632002	-0.08614036	-0.08283154	1.2240349	0.021857312	1.3904455	0.022437524	-1.9365832	-0.24908397
1.358583	-1.882216	-1.5212154	1.4662269	0.86695665	3.34193	0.47629502	0.42813683	2.4580839	-0.43997556	-0.093096174	-0.50411034
-0.68464833	0.9809741	0.92949456	2.196569	1.9974298	-0.8284335	-2.335394	0.5877566	1.5058777	-0.553292	-1.3328062	0.86379004
-0.87711155	1.8464488	1.540793	1.6117023	1.4502747	-0.58106965	0.13930835	-0.71411383	1.4801817	-1.6147635	0.5048385	-0.4143451
-0.30954224	1.7682219	0.5333507	2.3036094	0.6472599	0.06483704	-0.41224357	-0.14681417	1.7837329	0.15869786	0.6608503	0.45788398
-1.1037798	-1.5144763	1.7540616	1.2600422	-0.118837714	3.6035874	0.38712367	-0.2833539	1.821296	-0.9406004	1.7858666	0.8294773
0.2558415	0.9002415	1.027014	0.29678106	-0.34343383	0.88420206	-0.031342372	0.30979517	0.9049331	1.1040643	-1.6493653	-1.3639212
1.3573767	3.2317598	-1.8647587	0.7052326	-0.63136095	-2.3221934	2.2994611	1.8266555	2.4517066	1.1273891	0.27033383	-1.5500603
-0.21765761	0.4745003	0.88223606	1.4272238	0.5195388	-0.7698578	-0.05502416	-0.16628209	2.641492	-1.082584	-0.643556	0.7469932
2.2563121	0.64930516	1.4962765	2.593455	1.1757865	-0.33329415	-0.07723583	1.4677943	0.8619975	0.30760765	1.0513531	1.8835719
-0.2851593	-0.6527875	3.2305012	2.900866	-1.6387299	-0.4648583	1.279633	1.1011081	-0.4528526	-0.2639667	0.5421322	-1.4764278
-0.60356677	1.1882225	-0.2689918	2.826382	1.8342023	-1.2618454	-2.1938365	-1.2304188	0.41077417	-0.11888156	1.4908365	0.52309316
-0.98984605	-0.86649287	0.012676157	0.7364322	1.5948846	0.32029605	1.2795601	-0.5195755	0.9301816	-0.8951264	0.16280375	-0.84171194
0.9396933	0.4928443	-0.18177736	1.0241323	-0.9459074	1.6678276	0.5395993	-0.308713	-0.38036978	-0.7906431	-1.2859353	1.2851338
-1.8036569	0.3937691	0.88090426	0.6546211	0.47977653	-0.19602194	2.1251528	-0.11524127	2.5356927	0.5496429	-0.97807556	0.0076799253
0.036830634	-0.11654261	1.1676118	1.4602556	-1.4342843	-0.23932582	0.5797848	0.06440587	0.29586923	-2.1111865	-0.8618217	1.4260695
-0.3600221	1.397855	-1.0350109	2.8940759	-0.0837874	-0.56599593	-1.6817365	0.519883	0.8816035	-0.44762346	-0.28164917	0.7494781
-1.3448367	-1.6778312	-0.16224004	1.9517314	-0.6137941	0.2827295	-1.1118428	1.8817383	1.8238733	1.5420687	-1.7097646	0.37125888
0.024472332	-0.6908453	-0.9982504	1.47665	1.6761625	0.24049567	0.07412177	0.16653852	1.2413042	-1.2216631	1.1687219	-0.13165049
2.386178	0.9248329	-0.38388118	1.2279849	0.24639696	0.440101	-0.7175295	-0.10637112	0.33346987	0.14051788	0.23542789	-0.038708895
1.2216814	-1.7505352	-0.55786645	2.043039	-0.599374	0.39580476	-2.6121466	1.2003287	0.17826939	1.3164593	0.28145626	-0.1736882
-0.46016088	-0.260417	-0.47617674	2.8647904	0.2083956	0.67298955	-1.7820425	0.1884749	1.6132016	-0.24057558	-0.8006021	0.21256645
-0.04821443	1.229367	2.1947606	2.2218437	0.11898437	-1.9223535	0.60876995	1.2821456	2.65556	-1.3106408	1.7059804	-1.2358103
-0.9290425	0.14768767	0.9760905	1.0896745	-0.19767413	-0.43439448	-0.4842077	0.30184707	2.3283582	0.1627705	-1.6262692	-0.490725
0.6021258	-1.3771623	2.1573274	2.3400025	0.9133787	0.06459268	0.8634079	-0.70999926	1.9898074	0.62914354	-0.7346954	-2.0629466
-0.56490636	-0.06324831	1.3161666	4.5283794	-0.22229266	0.94499135	0.62586147	-0.5978067	0.28786337	-2.2493103	-0.8217291	-0.02896541
0.45418122	-0.04612867	0.18092807	1.443815	1.6280465	0.2938009	1.6263083	1.5193346	0.97687083	-0.45602563	0.7380555	-0.7548151
-0.52270216	-0.22205773	0.38318226	0.95578194	0.13889967	-0.0014687856	0.096542716	-1.2020655	0.4428801	0.33593145	-0.35494158	0.9379579
0.940386	0.29851773	0.78620094	-0.67466974	0.93826073	-0.5969806	0.70800364	0.94143325	2.7279167	0.5303763	0.7253051	-0.30146664
-0.7795423	-0.60993177	-1.1050453	1.9551708	0.058749672	0.015811147	-1.4011424	-0.32213262	2.7051744	-1.1344079	0.5253377	-0.4840632
0.8177576	0.21912509	-0.52981627	2.7468755	-0.75416327	-0.06767367	-0.7816116	2.0619626	0.637442	-0.2451508	-1.7247328	-0.80298424
-0.42584482	-0.4187152	-0.13751249	2.0503137	0.27528158	-1.2099172	-0.9176564	1.1695359	0.014515996	-1.412841	-0.028661925	-0.2669346
0.42677686	-1.6858739	-0.4338057	3.5075922	-0.4792977	-0.7523739	-0.97282636	0.35870728	2.1323266	0.16350302	0.23785597	0.59420866
-0.99028826	0.42961913	1.7077094	1.2017109	2.7372997	-0.8035271	0.37580088	-1.0128933	1.9107871	-0.9429671	-0.17468797	-0.31185833
-0.11284465	-0.1959201	0.27556387	1.457591	-2.666268	-0.3564564	0.6863145	-1.0931728	0.18013883	1.2155207	0.5273045	-0.39094958
0.89540035	-0.33785078	1.1214774	2.869802	-0.50453806	0.14591782	-0.6636873	0.6627942	1.5737894	0.0006247133	1.3193988	-0.58069247
-2.674266	-0.4156881	0.7650488	2.437065	-0.7101278	-0.7326997	-0.4932111	2.9733856	0.9823316	0.64129084	-0.5194983	-0.35252574
-0.8676313	0.334047	-1.2649223	1.9235847	1.3105551	0.22286382	0.15386009	-0.6331695	-0.020810962	-0.44256344	-0.7977782	-1.2203883
0.9253621	1.5133284	0.82983947	2.0009048	-0.7119106	0.835976	-1.9869968	0.45001355	0.69165874	-1.3644108	2.519749	-0.3503497
-1.1650457	-0.6011004	-0.21387814	1.7721865	-0.13475965	-0.47807086	-1.2894726	-0.36689827	2.5272088	0.6452732	-1.8982149	-1.4114603
-0.5073806	-0.62909216	0.59305674	3.6582093	-0.59012884	0.87212753	0.86316687	-0.23597096	-0.41012275	-0.12307125	0.5297472	0.9406235
1.3132333	-0.4513074	0.4153872	1.7332677	0.65676963	1.0332223	0.9518814	1.8056031	2.2589335	-0.23298013	0.506162	-1.5112542
-0.34872234	-1.8599292	0.80906373	0.19373405	-0.5310095	0.17544942	0.04542826	2.0183291	-0.5200429	0.40031362	-1.6333562	-0.87637013
0.04225021	0.8522136	-2.0921075	1.6365736	1.2383949	1.4399962	-0.1682529	2.2235796	1.0453916	-0.61971223	1.5972092	-1.2847642
-0.114392176	0.34278333	-1.3086803	0.47859716	1.055635	-0.5024134	0.63706374	0.6185749	3.05504	-0.54800105	0.10574001	1.4959483
-0.78941053	0.94258386	1.4139591	1.7670226	-1.4366826	-0.5339772	0.48895448	-0.8343553	1.0755376	-0.64394325	-0.2998592	0.27268705
0.95565283	-0.34364855	-0.6528984	1.8713133	0.11556481	0.13233773	-0.40796167	-1.5098844	1.8877382	-0.9534104	-0.0796704	-0.88456285
1.116394	-1.690134	0.6367589	3.5007446	-0.6751321	0.41448224	-0.39060038	2.03995	0.51887655	-0.3631941	-0.3828879	-0.1560992
0.0859341	1.9714828	0.061266102	2.9553022	0.6885392	-0.72590005	1.4484298	0.004068936	2.5746427	1.2543656	0.610839	0.9537663
0.9047689	0.5996408	0.1924653	2.1558464	-0.35583135	-0.324412	-0.54887587	0.993463	-0.084736705	-1.0540575	-0.47127172	1.4950622
-0.41919157	-0.27311108	1.2386208	1.9857222	1.9246355	-1.1429044	-0.86265916	1.098731	-0.34346616	1.0230931	0.6948937	-1.6704719
0.91110885	0.14933445	0.20904587	1.7779146	0.19041514	-0.42490664	-1.1538846	-1.1177301	2.0924752	-0.876845	-0.61601293	1.1186954
-0.52859384	1.4056151	1.083007	1.8128545	-0.9778469	-0.31960753	0.059272084	1.898699	2.3721695	-0.1155625	0.21138462	-1.4402605
-0.16540058	-0.4872439	-1.3027241	2.1810007	-1.4851446	-0.6958517	0.27480972	-1.6623148	0.5154132	-1.4796021	-1.3759667	0.7118708
0.32841286	-0.27152553	1.0428828	4.5721893	0.7559134	0.112129234	-0.12071951	0.25041097	0.77062094	0.83214355	0.5617164	-0.05770493
-0.78028846	-2.2790627	-0.3701609	1.3312345	0.27939832	1.165229	-1.7716366	0.105811246	1.6052103	-0.031684443	0.5087041	0.69766927
-1.3402323	0.37654546	2.0018904	1.2851305	0.98130023	0.8577957	-0.201476	-0.9165057	2.3806353	0.5331188	0.055239122	1.0194974
-2.1836097	-1.5534922	0.6154042	3.1553802	-0.93080264	-0.4650046	-0.5534345	-0.1291824	0.24913335	-0.22509763	-0.93207455	-2.0804145
-0.35246602	-1.3430319	-0.8368489	1.0617452	-1.9469444	0.61616915	0.5418924	-0.424752	0.6612587	-0.12716953	1.981352	0.3956316
1.5126444	-0.22833827	0.9363423	2.200077	0.2599096	0.060753588	0.1895429	-0.556373	-0.12054944	1.2660354	-1.5904827	1.0339543
-0.5503782	0.4726029	-0.00068013003	4.4540963	-0.16551827	0.88537794	-1.4064733	-0.7991509	2.4465551	1.2741307	-0.6979168	1.5403391
-0.27006638	-1.8631346	0.46078432	2.36397	1.2257445	0.39095217	1.3795907	-0.83269143	1.3415686	-1.2375574	0.3870797	-0.09086718
-2.0142694	0.6436755	-0.74326396	0.35440898	0.6825015	-2.3962374	0.66776586	-0.9526497	2.709744	-0.24859744	0.56774044	0.5316436
1.5254867	1.3310089	-0.027730651	2.1356244	0.43857124	-0.346086	-1.7816454	1.5463227	1.7205693	-2.6806662	1.202152	-0.6497928
1.1411458	1.4506786	-0.17780717	1.6800632	-0.95823514	-0.35205624	0.5393105	-0.90818816	1.5185008	0.4047838	0.08511546	1.1678911
0.41911837	-0.9624742	3.6409078	3.400776	-0.29124808	-2.1064816	0.8343932	-1.3867863	1.6147075	-0.58672416	-0.6104502	0.26548147
0.6424793	1.3941996	-0.4540107	1.3014663	-1.7137418	-0.12730113	-0.93410903	1.029572	1.8321829	0.4153214	1.561148	0.29248986
0.4593907	0.59082097	1.68521	1.9186136	-0.39015538	-0.5697059	-0.32560396	0.009384456	2.1610217	0.9338338	-0.061485045	-0.91276884
0.41982242	0.42169946	-0.5339176	0.72894084	0.76369226	0.1335054	-1.478973	2.4815483	0.5694712	-1.2266876	-0.82098126	0.6148178
0.069999725	0.96622264	1.1373774	1.4913832	2.0584974	0.18081799	-2.3864472	1.390696	1.079428	-3.1405725	0.41094622	0.49997067
1.5118704	0.20261177	0.5516372	4.344716	1.7791647	-1.1120409	0.4319024	0.64020693	1.3496658	-1.1059052	-0.7305675	1.9369116
0.42677835	-0.33417502	-0.08405262	1.2695569	0.9918472	0.028475482	-1.0599725	0.5332631	1.1874417	0.51518905	-1.8743796	0.571241
0.80193657	1.0514338	-1.1592749	0.76784647	1.6216388	0.104973085	-0.46640882	-0.117954575	2.5737772	0.071576804	0.659578	1.7137145
0.24515516	0.2122752	-0.7910125	4.007665	1.9057482	0.4908966	1.1883175	0.7043048	-0.6529354	-2.4098468	1.223115	0.8389248
3.1944127	-0.23831338	-1.0696403	2.3918674	2.1109095	-1.1094975	-1.2901592	0.82080597	1.0671092	0.21145816	0.14905582	0.4455036
0.2636751	-0.5462496	-0.30175287	2.8688502	0.16309285	-0.49962723	-1.5524224	1.2578605	-0.6992576	0.892131	-0.62358636	1.0614563
1.273151	0.6656276	0.13908118	-0.33976197	0.52815574	-1.5657957	-0.4132349	1.9232017	2.3255942	0.5448813	-1.2960937	0.35634094
-2.3673105	-0.13043182	-1.0257528	3.2818294	0.1621315	-1.275381	-0.5027842	1.6991869	2.1129665	1.4300913	0.34565732	-0.07386459
-1.8041347	0.25580996	0.28711042	3.746658	1.0215749	-0.297048	0.07763487	-0.91631943	2.2439013	-0.9370808	-0.6616658	-0.12715784
0.58513844	0.39656794	-0.009326497	2.8292294	-0.8086079	0.2793419	0.24853666	-0.5782411	0.69105387	0.6592937	-0.7751499	0.042250514
1.7225873	1.6539258	0.08581589	3.2625656	0.118425004	0.7260788	0.5719063	-0.59781164	0.56030357	0.28346762	-0.54882044	-0.6036337
-0.55384284	-1.6712636	0.54675776	2.5284102	0.79579985	-2.1467154	-1.3465906	1.7628242	1.2999542	0.84968114	0.036141854	-1.3917572
-0.8451062	0.7339398	0.63016456	2.691647	0.105778955	0.80106145	0.32148376	-0.0068447534	3.6220965	1.1229285	1.0489448	0.40705684
-0.2340711	1.8732736	-0.3972346	0.26083696	1.2405301	-1.6603138	-0.12355899	0.881879	1.2944442	-0.48757803	0.058845706	-1.5163568
0.113111526	0.566276	-2.1702116	1.028027	-0.14863604	1.2378801	1.4834327	0.33892494	0.9003837	0.66815406	0.7861706	-0.7178181
-0.6489665	0.28761956	-0.66797584	2.03568	1.0428008	1.1972004	-0.32812697	0.37659726	-0.3850503	1.8860588	0.6824608	0.44269896
-0.06315067	-0.46301606	0.779435	2.0470192	0.5685825	0.5968654	0.503554	0.40902847	1.3526952	0.52627563	-0.7497753	1.1922951
0.1628571	0.33772966	-2.1179268	2.540491	-1.2358946	-1.0533742	1.1545652	-1.1324366	0.7734858	-0.0182981	-0.7779994	-0.21100044
-1.0947645	0.14892134	-2.1606393	2.4824781	0.93203384	-0.2102417	0.597989	-1.2266049	0.16383433	0.5516366	0.8017181	-0.50733024
-0.78496367	-0.02369961	1.8052335	1.9823536	-0.98313284	-0.34369546	1.1972259	-1.0313598	0.8359857	0.52672243	-0.11024038	0.23441379
1.3525482	1.0705123	-2.779026	1.8142581	0.8054561	-0.47868893	0.9249433	0.7830101	2.37139	0.24436907	0.94033056	-0.85199034
-0.48546502	-0.8552485	-1.0182503	1.3784163	0.12179551	-1.053212	0.44693515	0.0666926	0.90773356	0.4675652	1.6916134	1.5313756
-0.57593215	1.2127558	2.8058226	1.3701636	-0.9090564	-0.009567643	0.17251225	-0.5195803	2.195804	-1.3582232	-1.728876	0.6424788
0.059242133	-0.63544977	2.0962076	2.130728	-0.21227263	-1.3489534	-0.96211475	-1.3604743	1.1175677	-0.19975124	-1.3230137	-0.16310692
0.81841767	-0.35070658	-0.85524553	1.4074743	0.15951422	-0.3830938	1.4727609	0.45682216	1.9780949	-1.68794	-0.37459418	-0.44517452
0.25320286	-1.4097482	-0.9111221	2.2730186	1.7800342	0.4200264	-1.1780688	-0.9515696	1.8622184	0.033894703	-0.29894817	-1.4638326
-1.0580215	0.9651586	1.3477017	1.6572251	-0.28486437	0.15925585	-0.4079818	0.42862937	1.6468377	0.7215868	-0.21367207	0.75186944
1.5614512	0.4310515	-1.0444994	1.0369167	0.71457213	-0.8539079	-1.0317663	-1.8108177	1.6755226	0.79168785	0.036080442	-1.2688712
-0.40847296	0.1651766	0.1049998	2.572998	-0.42513877	0.5106476	-1.3598063	0.41468632	1.8874445	-0.87686545	-2.2887545	-1.6426526
-0.3336544	-1.0061224	-2.3214707	2.0588276	-1.8009408	-0.89714557	-0.37569398	2.0300016	0.5242385	-0.19017357	0.124201305	-1.0442413
-0.5605025	0.1851766	-1.1094142	2.140898	1.6581678	0.8503993	-0.28698152	0.88819957	-0.7440007	-2.7819827	-0.60373306	1.2653302
-0.3420934	-0.41515836	1.3966496	0.48938513	2.0679936	1.3811405	-0.21981122	0.41565153	2.9387422	-0.286846	1.1917882	0.48750874
0.1753737	0.6917421	-1.0907257	2.8694723	-0.12220089	0.39411923	0.7884014	-0.6221444	1.430469	1.2099977	-1.5198505	-0.6727466
0.2791982	-0.42847568	1.2290497	1.3782345	-1.684459	-1.150823	-0.14499782	-0.18911621	2.1201043	-1.6996225	-1.920408	-0.46352798
-0.024520405	-0.28294414	0.63355094	1.5231161	1.7986823	1.6195042	-1.1466504	0.18729322	0.97579086	1.3456506	1.3932853	2.0009303
0.08580216	-2.0136106	0.43627355	0.9378487	-0.19143556	0.124958806	1.0947012	-0.22491302	2.977515	-0.5866704	0.9091199	-0.051617384
-1.9178363	1.4571207	0.92297006	0.99189717	-1.5402113	0.6852773	0.40947548	-0.28061008	2.036226	-1.1794295	0.12548509	0.96488106
-0.36831748	0.2765414	0.27389064	2.5316927	-0.2914487	-0.17423497	0.23215415	1.0070703	0.59192663	-0.073220424	-1.9145812	0.1205159
0.3135173	-1.3179554	0.17660248	1.0856539	1.4405107	-1.1479607	0.31640318	1.4851788	2.239778	-0.2654874	0.5660016	-0.6075987
-0.7974665	2.098092	-1.8792795	1.5629175	0.087918825	-0.13015258	0.54954326	-0.17201495	0.33918357	-0.8892436	-0.5388824	-0.30209285
0.8153822	-0.25372803	0.943985	3.6323168	-0.42438474	-1.1066791	0.67812145	-0.4212605	2.1940982	0.9275438	-0.3486301	-1.0181026
-0.4343099	-0.07101063	0.5738453	-0.2526722	1.5554249	0.17054267	1.2986634	-0.7676231	3.7669363	0.2886025	0.06647891	-0.27662683
-1.3210133	0.3095584	0.027832516	2.0162067	0.6510368	0.32792577	-0.75682026	0.36430004	2.8051903	-0.8972594	0.06285289	1.4858865
-0.7606606	0.766237	0.14565639	1.1478629	-1.5568206	-0.32989618	-0.8876762	-2.3216746	1.114279	1.3039027	2.1577773	1.3604887
0.4636477	0.30202183	-1.2568634	2.8011594	1.3591648	-2.5956526	0.41234413	0.39174744	-1.2685138	1.6400894	-1.9444237	0.26005843
0.38305828	-0.5742868	0.49108994	0.9346836	0.034783393	0.04127853	0.5576352	1.0532194	1.440883	-1.5062851	-1.3047086	1.3546771
0.5966831	-1.1197717	2.1344008	2.152491	0.52369	1.6773843	0.35238415	-1.6283904	2.1657171	1.6823828	-0.08189069	0.7851488
0.7259598	0.3132308	-0.99429953	3.0931005	0.07414511	1.0544106	0.46414813	-1.5556457	0.83333814	-0.81136405	-0.23470485	-1.3605593
-2.7873497	1.8334771	-1.7202233	1.5180036	1.1153845	0.20480046	-1.2855748	2.2434018	1.9421821	1.3018957	-2.5587158	1.1233363
0.075687096	-1.2950484	0.39417034	2.7701418	-0.32980743	-1.7731208	-1.3307488	0.69361836	-1.0159023	0.9756074	-0.77968794	-0.34077302
-0.05610565	-0.4049591	-0.022698583	2.5760376	-0.5439496	0.45678893	-0.8598464	0.2852352	2.8567586	-0.72213864	0.68688166	0.25317615
1.0094206	0.06946037	-0.5435709	1.9719458	-1.4184402	-0.08536844	0.46830276	-0.5165603	0.7148925	0.18743302	-0.7910082	-1.4796599
0.5233295	-0.21481076	0.5927044	1.1879443	1.8855523	0.16167025	-1.1387434	0.4247716	2.1749504	0.099723786	0.4552687	1.6244314
-0.075386636	-0.27675346	0.81565815	0.43490303	-2.2350945	0.93347174	1.3786963	-0.26769656	1.1623373	1.542844	1.6606125	-0.2094884
0.5092238	0.52229875	-0.040440157	-0.3662622	-2.8492742	-0.16189243	0.6152025	0.75714874	0.41910625	1.6274735	-0.42569268	-0.28979662
0.19043331	-0.39737108	-1.1235373	0.75514174	-1.6212469	1.0284309	-0.42113912	1.5441402	1.1399719	1.617858	1.9956272	0.73288745
1.5134976	1.319329	0.16802269	0.06921089	-0.82119757	-1.4331515	-1.2577705	-2.7749357	2.2222452	-0.8612531	-0.14891906	-2.4190178
-1.6635026	1.2540759	-0.5893145	2.5003445	-1.0444425	0.2829302	-0.9455262	0.37773946	-0.463529	0.765452	-0.5935061	0.26938263
-0.91399276	3.6637456	-0.9642454	2.0276227	-1.1180314	1.7878844	-0.2313635	1.43474	1.6675562	0.34047195	1.1423352	0.007264227
-0.035854414	-0.40004158	0.04901277	1.5717616	-0.58350235	0.1675602	1.7720662	-0.17079236	0.34670526	0.5771709	-0.17061362	-0.7094006
2.7069702	-0.78803825	0.96787786	-0.118041754	1.1169815	-0.18370931	1.0702901	-0.85805976	2.0936418	0.5342255	-0.32247165	-1.4690348
-1.4167035	0.36186633	-0.090195045	1.3757646	-0.5742631	1.9439175	1.0498048	-0.39124224	2.5307288	0.20814878	1.1253911	1.3300581
1.4144558	0.2349951	-0.7879664	2.7474418	0.95442295	-0.26821595	0.52608687	-1.9719077	-0.20367014	-1.9344164	-0.33915755	-0.26593685
-0.6012829	-0.08254138	0.8729931	3.3196561	0.85436916	-0.6303363	1.9384468	-0.8417418	1.3522055	0.0344047	-2.3629715	-0.72999334
0.8618242	-0.4778688	0.9717344	2.1780639	-2.3470178	1.0030657	-0.479101	1.1307142	-0.045241833	0.9810311	3.4624608	-1.2564576
0.9743301	0.18442497	-1.5505015	2.0544047	0.3778132	0.73648685	-0.5441802	-0.24921168	-0.84948516	1.1160011	-1.0099694	1.1751657
-1.1526285	0.97963744	-0.041406456	1.517268	-0.38375497	0.5112555	0.830876	0.8010146	1.230244	0.16038448	0.6664335	-0.636654
-2.2302265	-1.2646159	-0.17883572	4.187884	0.8406979	2.1111832	-0.21757632	0.14968985	1.2264329	0.49970922	-0.8083832	1.5062385
-0.30603302	0.9303046	-0.25161204	1.5016509	-0.38670704	0.04718768	-0.26956356	-0.4320704	1.2139302	0.45255008	0.31570375	0.8057151
-1.1097306	0.20283607	-1.0153278	0.45990753	-0.52238584	1.8519267	-1.1148275	0.47447348	-0.26445615	-0.21707296	0.26667678	-0.017147794
-0.10323077	0.51029587	1.6907806	2.161168	0.38074023	0.12256537	0.8929201	0.15572983	0.348702	0.588946	1.8693658	-0.8188091
-0.68403375	-0.7225873	-2.2301393	1.8130715	-0.9334627	0.20545048	1.3891102	-0.13939114	1.2106048	1.2614847	0.7751106	-0.58841354
-0.73766154	0.69011015	1.1769516	2.332945	-0.07650848	-1.2439394	0.35473907	0.12677741	1.479575	0.78043526	0.35193917	0.54077965
1.1343747	3.420245	1.9902185	4.657773	0.7107712	0.7436539	-0.26887757	-0.31302696	1.0052459	0.68127507	1.0768648	0.91990244
1.0904131	-1.4280224	0.2580745	0.42145956	-1.2119634	0.21598041	0.47325462	0.8030163	1.0882006	-2.462069	0.88326573	2.934245
0.9694691	-1.4502076	2.0151405	0.7308053	1.5896534	0.34233654	0.6675681	-0.4341088	0.5860376	0.64192253	1.6663775	0.23777333
1.386951	-0.16306946	0.815229	1.8495035	0.82128644	0.9634336	0.22588344	-0.63232124	3.756784	0.3458897	0.9208483	-0.85609376
-0.18804309	0.31222332	0.62728024	3.3541787	1.4094242	-0.55037934	-1.889016	0.30759442	0.9584559	0.653617	0.4691592	-0.29244602
-1.4996679	-0.75716066	0.18843506	1.4646177	-1.1153328	0.032647505	-0.9499524	0.07464254	1.3802407	-0.41178903	-0.91263163	0.4472915
-0.6013739	-0.09430525	-0.5130679	2.5263538	0.88184565	0.46184346	0.79089826	-0.2111148	1.1927098	-1.203732	0.6347213	0.5022823
-0.77693915	0.22788332	1.0429335	1.7408829	-0.55539215	1.0318798	0.18080164	0.9201023	0.12178558	0.36349344	-0.10338431	0.9436258
-0.6487627	0.9602954	-0.14919442	1.2704612	0.6409583	-3.502242	-1.4573358	-0.015974931	0.5493376	-0.7120535	1.0663518	-0.8742463
-1.3694657	0.3081377	-0.21165112	2.5973506	-1.0982273	0.45434803	0.04964533	-0.36945558	0.7829404	-0.7091202	0.29748034	1.1835059
0.056473587	-1.1894516	-0.64272493	1.6955221	0.5640901	-2.6408107	1.1374997	2.2319882	0.46950412	-1.0375718	-0.3224083	-0.9479453
-1.5936797	-0.48977423	-1.0265806	2.5757892	1.5242939	-0.23130213	0.7846215	-0.4218078	0.9015151	-1.1282673	0.31431264	1.2694918
-1.0325569	2.0813587	0.35916355	1.264355	-1.2587415	0.546578	-0.18230984	-1.1425331	2.9400687	-1.1543328	0.73432404	0.52281195
0.65469396	0.9360523	0.5051789	0.74885917	0.07479901	0.8992646	-1.0660697	0.4309813	2.6480083	-2.2650025	0.25000444	0.24836907
0.94414026	0.05791211	-0.4910128	1.5562532	0.4609688	1.5522256	1.4438063	0.7101369	1.6341475	0.89162415	0.8440948	1.876003
-1.5646747	0.7217211	3.6428015	0.7887943	0.8286996	1.0519062	0.8237053	0.37319422	0.8500508	0.50345594	0.038432278	1.8086078
1.6878463	0.8731592	-0.58642685	2.2666028	-0.35218745	-0.74123037	0.3407961	-0.8086372	1.3788325	-0.49573025	-1.0527986	-0.9241648
0.77896166	-3.2863204	-2.8555472	1.7179706	0.3406385	-0.53592527	-1.0896442	-1.6148772	4.0332346	1.2025301	0.7822088	-0.63015425
0.31735337	1.4928567	-0.87799066	2.0916648	0.5707932	-0.45885238	-1.1175432	-0.7239457	1.6404563	1.3584818	-1.0392835	-2.7453387
-0.9492037	-0.51034534	0.008869953	2.4875224	-0.28986275	-1.2915086	-1.3883649	-1.4210898	0.7179347	-2.0796173	-2.0880742	2.429425
-0.6940539	0.09187234	0.7131063	2.3622699	0.13913448	-2.1112113	0.035242394	0.54981804	0.37684733	-1.1240762	1.277814	1.009418
0.7806505	0.6455278	-1.126702	1.9484197	-0.6880272	0.18611124	-1.2051213	0.8167096	1.713642	-1.8357332	1.1168567	1.2691306
-1.0097785	0.06355177	-0.30448216	1.511473	-0.5378409	0.035037905	-0.72405255	-0.38074556	-0.73136556	-0.08746838	-1.2475162	0.8193224
-0.58854187	0.54374266	-2.5153196	3.2233186	1.2541063	-0.7548739	0.14270455	1.0114968	-0.028084636	-0.37198502	-0.0045944117	-0.9276758
-1.2402576	-0.30299887	0.26996598	2.302978	-1.1589763	0.9912909	-1.5418465	-0.84765476	0.59852576	0.88807154	2.1450572	-1.0432413
-0.23656833	-0.067930296	-0.42959574	0.7724738	-0.78267777	-1.4005882	0.60307175	-1.1463428	1.511388	1.2704616	-1.2426432	-1.0432533
-0.17201592	-0.87447494	-0.62241614	2.2440782	-0.68196726	0.9598226	0.17600557	-1.1689637	1.4904546	-0.62343884	-1.6188006	-0.006929814
1.5989991	0.059691474	0.39733124	1.9557546	-0.7317803	1.8486496	2.4403121	1.0316048	2.1599452	-0.6627156	1.2978445	0.9962891
0.3197282	1.3684165	-0.63411593	2.033474	1.4443711	0.110731415	0.8889069	-0.09317723	0.9042174	1.8752288	-0.8737646	-0.9351802
-0.13743241	-0.044126574	0.6465261	2.911427	0.3002151	0.22750878	-0.18161511	1.0202659	3.551518	-0.7649852	0.13063192	-1.7238302
-0.19176954	-1.023348	-0.7687987	0.7092557	0.32259727	-0.62385774	0.66220886	1.5662147	1.2375871	-1.8663838	0.4895705	0.107021354
-0.48739105	1.2167336	2.4137971	2.8865366	-1.4743732	-0.3005557	0.35262126	-1.1820252	2.6779244	1.6290989	-0.76166403	0.28974342
-0.068183966	-2.5101323	-0.1260993	0.17827594	0.025628693	-1.7699647	1.560669	-1.720003	2.11695	-0.18741743	0.70741194	0.8013565
1.193116	1.2561896	-1.1553687	2.3916059	1.0856076	1.0350342	-1.9034373	0.92188674	0.040582538	-1.571988	1.0333467	0.8935834
0.6477511	0.4389483	0.71139306	0.33267593	1.5829599	-2.1267633	-1.235696	0.4548047	1.1385902	-0.9558176	0.6773014	0.56669366
-0.686225	0.86468434	-0.7529196	0.31333756	-0.04485987	0.012454777	0.9739371	0.27577698	3.3057556	2.6363363	0.53041285	-0.08768334
-0.89016604	-0.26047668	0.122418664	3.0333803	-1.2197373	-1.5320288	1.8785833	0.13720147	-1.0245578	-0.5002601	-1.6965404	-0.9155265
-0.22122724	-0.1829165	-0.31039158	1.2179087	-1.5929103	-0.12321212	1.0890414	1.5679686	-0.23998761	1.3987405	2.4025288	1.0119696
0.99178773	-0.81125385	-0.31774223	1.283237	0.38235357	-1.1039277	0.29291838	-0.18185656	-0.3544531	-0.09666748	-0.2695288	0.60235274
-1.5631769	-0.6816941	-0.5201826	2.4393442	0.05001642	-0.13018943	-0.76995194	0.50081015	0.9216996	-0.050933182	1.808577	0.47548157
-0.5789896	0.54892856	0.87007976	3.1242158	0.44157532	0.62005985	-1.6986244	0.4128803	-0.77892876	0.06384782	0.967019	-1.7336785
1.1540825	1.0790801	-1.3070556	1.3511021	1.5776334	-1.4252521	0.20110643	-0.18349545	0.67007905	-0.5841108	0.31060544	-0.27344304
0.9212306	-0.22446677	1.7091985	2.0626984	0.17816752	0.79299265	0.52874416	-0.12996286	2.5785966	1.3394257	-1.6983296	-0.21307512
-0.6998902	1.3527495	-0.43206367	1.6477929	-0.25252023	-1.5433488	0.7231975	1.1930345	2.2180378	-0.114046596	-0.27143654	1.2084047
-0.41954982	-1.284096	0.272872	0.5044974	-0.39686018	-0.020012818	-0.9683391	0.6643753	1.5492469	0.62983835	0.23300473	2.3707256
-0.43055806	0.24871457	0.6759292	1.2695912	-0.63008994	-0.7559884	-0.40844777	-0.7564976	2.3748157	-1.1768328	0.5056436	-2.138734
1.1616498	-1.7054707	0.9817233	4.556363	0.2239446	0.021139687	0.049860336	-1.3918873	-1.2558879	-1.1279491	0.21980974	-0.29934523
0.1392375	-0.72341233	-1.5349439	2.5470235	0.8938293	-0.42797524	0.54606545	-0.8834582	2.1583269	-0.3498389	0.42801192	-0.57172734
0.4430015	0.6178148	-1.486898	2.6021996	-0.80533177	-0.61020046	1.2507191	-1.4135323	1.1294585	-0.5661707	-0.32354075	-1.252575
-0.54747516	0.040299978	-0.19201085	1.6234092	-0.65867937	-1.6881664	1.1733326	1.0407195	0.5000824	2.530616	0.647559	0.48049772
-0.7157956	0.46659487	0.4023383	4.8172092	-0.8062429	-0.3156154	0.326224	1.290883	0.14642417	-1.0176289	-1.2117815	-0.92685914
1.7688104	-1.5879304	-0.58839905	0.95676064	-0.7131978	-0.8079446	-0.31822613	0.9264136	-0.07380271	-0.038139474	-0.23821951	-1.0928402
0.08984807	1.8465506	1.5753471	1.7215031	0.7950964	-1.9526955	1.2489301	0.16795635	1.2957686	0.4847056	1.2064084	-1.727589
-1.6386068	-2.0465252	-1.0465753	1.6368566	-0.43702254	1.2679476	0.37416106	-0.627159	1.406734	0.34653696	-2.1002204	-0.55212164
-0.51777905	-1.371308	-0.13475227	4.253178	-0.7547027	-0.92152345	0.05885509	-0.67693955	1.8767103	-0.051624905	-0.3046275	0.19558658
0.12262006	1.9264734	-0.59206957	0.48195136	-1.1836905	0.44282168	1.0245326	0.06335837	1.769917	1.8162025	0.082138896	0.28436017
-2.1601982	1.8917254	-1.9525783	2.1566896	1.4403765	-1.3028014	-0.9136503	0.22126125	0.30820143	-1.2337916	0.8089411	-0.081014544
1.5365639	-1.699761	-1.7575043	2.1843262	2.553952	-1.7247863	-1.5051636	-1.8038125	0.1643436	0.53631043	0.51653534	0.2130509
2.0774443	1.4629892	-0.15976092	1.8397646	0.22979045	-0.58995837	-1.0783178	0.05325573	0.798794	0.23683141	0.1673005	-0.38326544
0.7245957	0.6185701	1.553528	0.90056455	0.3176456	0.020930251	-3.2750762	-1.7077423	2.314807	-0.6843935	-0.040621668	0.97512877
0.68216616	-0.16475394	0.07584119	1.7137489	1.3656452	-2.375115	-0.4136257	1.4075818	1.9408681	-0.39560044	-0.56162846	1.8634173
-1.2187986	-2.4489653	0.361995	2.1834013	0.2815166	2.464958	-0.4477837	-1.2445658	0.6066895	-1.0852911	0.40394267	0.51457286
-1.450518	-1.4992286	-0.70976526	1.88193	0.4175365	-0.8640216	-0.32045153	0.013279847	2.8862247	1.0908252	0.16061252	-0.076796725
-0.16642706	1.653236	-1.3116388	0.5111226	-0.9345431	-0.03535019	-0.44837642	-0.50821537	-1.2544448	0.3679928	1.2886155	-0.102354705
-1.9560829	0.9409521	-0.7185787	1.9394945	1.1011717	-0.17350908	-0.73119915	-0.8566638	1.5684731	1.157953	0.76996624	0.03800447
0.6277738	-0.631554	-0.12383586	2.109598	0.389119	1.3126975	0.8249243	0.6608488	1.4203639	0.12244879	0.5406433	-1.5281813
-0.93680274	1.0274928	-0.30411032	0.815127	1.1491275	1.2895548	0.5467704	-0.06763704	1.2226088	0.9990301	0.6596378	-0.41295344
1.5221187	1.3475338	-0.6287869	2.800324	0.6111246	1.8790516	-1.4268585	0.61157066	2.7369897	2.2389686	-0.20040743	-0.45422167
-0.19008912	1.2124407	0.7637574	2.712516	0.43653613	1.3624172	0.25527617	-0.08580516	1.170941	0.20021753	-0.3037416	-0.9876801
-0.13212143	-1.4725614	-0.85896075	2.871627	-2.1810918	0.61896616	1.4907719	1.8872116	1.0040675	0.13804339	-2.244452	0.38883534
0.8880475	0.9579877	-0.24387825	2.2612495	0.33238855	0.5623906	-0.25508115	1.638266	0.30634916	-0.22449389	0.48185655	-0.017181994
-1.2563924	0.37741616	-0.3407503	3.2813535	-1.5094472	1.61534	-0.698087	-2.0684636	1.2995397	0.9151045	0.36427733	1.3882289
-2.1282089	0.5729311	-0.33512875	3.6484823	0.19336879	-1.6716388	0.5627578	-0.76931816	2.441348	-0.21439642	-2.4305003	-0.05646227
-0.95050055	-0.7488214	0.777673	3.1782641	0.55130523	1.6564645	-0.6460365	2.3908937	-1.7428851	-0.83018154	-0.1650431	2.1092284
-1.2921679	0.5609815	-0.36690405	1.9563373	1.4730047	1.9091549	-1.7694728	-2.1405997	1.9215344	-0.58561504	0.9549539	-0.5861811
-1.7018892	-0.17619993	-1.7685968	2.248976	0.3244793	0.98787713	-0.96498865	-0.06651605	2.3635435	-0.7116285	-0.33874977	-1.073176
-2.3698816	1.0988548	0.031949926	2.0461435	0.7705345	-1.355399	-0.25653037	0.3385035	0.6224918	-1.2117826	0.2807112	0.19328114
0.5515673	-0.8238774	-0.47182435	2.049977	-0.44122133	-0.9848497	0.23899327	0.8796465	0.8220855	1.4241246	1.4462835	-1.409612
-2.2071338	-0.8783316	-0.5947344	1.0881629	1.352711	0.7309448	2.5504818	0.36196908	3.1629739	-0.6041977	0.79062676	-1.1878418
1.1570876	0.8588954	1.9159034	1.8447373	-0.42190072	-0.7278835	1.1310917	-0.8685781	2.1774375	-0.4235623	2.2962234	-0.7216504
-0.2274013	-0.5834671	-0.6338421	1.0191734	1.0889447	-1.5248021	0.2840821	-0.08011989	-0.87325263	-1.3772112	0.8813654	-0.39268237
0.61201245	-0.718878	-0.16129242	4.462287	0.27144057	1.2609789	0.9964676	1.6286799	3.4307315	1.1190536	-1.0990788	0.42458376
1.0379719	0.9109563	1.4065831	2.247409	0.0026783673	-0.7700366	-2.4107494	1.2950987	2.4216056	0.50552803	-0.62435454	1.588113
2.108878	0.17478253	-0.22473282	1.4782406	0.4197538	0.1822863	1.252125	1.1994661	2.3075771	-0.06685521	1.5959102	0.639736
-1.4532117	-0.38341698	-0.66552836	1.6570206	1.2014964	-0.765139	2.243359	-1.2147244	0.6214684	-0.8250612	-0.78956974	0.97620773
1.068676	-0.28297037	-1.4330559	0.6881707	0.26095647	-0.03900511	0.021476913	1.2942079	0.09254491	-0.8900105	-0.29201576	0.8343257
-0.6872325	0.486678	-0.45854312	1.7069045	-0.47661805	1.601435	0.8423322	-0.30112755	1.2414615	0.4956278	-1.7715995	0.42288813
0.019985145	0.058823563	-0.6925697	1.7994096	0.0935049	0.20542455	2.4938157	-0.9068919	3.2960062	-0.14649448	-0.16315457	0.61767375
-0.6670328	0.6933904	-2.0964646	3.9273267	-1.2891905	0.73647773	-0.18614207	-0.5141546	-1.3681259	0.6309436	-0.5665548	-0.86340857
-0.71032786	-0.89649683	-1.0043116	4.2967987	-1.465919	-1.4537363	1.1670104	-1.0062051	1.6674325	-0.19029021	0.8603428	1.0729162
0.5722603	-2.4098709	-0.4860212	0.98798573	-0.6109355	0.5878112	-2.1498382	0.42639032	0.06614709	2.2607472	1.1369478	1.5945295
0.7596299	-0.54712284	1.586288	0.5555943	-0.02968926	0.38047868	0.861984	-0.40656182	1.685051	-0.72611743	0.7832386	-0.20454444
-0.16500068	-0.044094495	-0.10810343	3.8190126	-1.4713467	-0.45133	0.051274866	-0.11743177	0.55519783	0.2096223	-0.042903047	1.465392
-2.047582	3.4954593	0.40983996	0.08567202	0.45755392	2.482089	-1.1257381	-1.0937028	2.0599463	-1.3678274	0.6584617	0.30056724
-0.9174174	0.7213157	-1.7318041	2.5092602	0.3402619	-0.43293604	0.6121674	-0.06549742	1.6929294	-0.363334	-1.9795508	-2.1374245
-1.0815295	-0.9871528	-0.52823853	2.1911001	-1.6717283	0.94116277	-0.48969182	2.482443	1.373809	0.75723994	2.359921	0.30412143
-3.401612	-0.52143115	-0.7089638	1.487191	0.28968197	0.8286103	-0.2721588	-0.024891602	1.057411	0.95661396	-1.398598	-0.5252919
0.36614534	-0.946815	0.748674	3.2230828	-1.5683106	-0.32407337	-1.3928008	1.4031285	2.4127984	0.23737158	1.1454934	-0.6743081
0.68805116	0.53877074	0.647145	3.7939513	0.29625827	-1.5202209	0.044651914	1.7377124	0.48372418	-0.9172915	1.2812026	-0.28345433
1.0686169	-1.5855515	1.3929724	0.32725215	0.64218456	0.00091050967	0.4978679	-1.1943922	0.7982105	0.46527955	-0.759137	0.18085581
1.5482026	-1.2002931	-0.30321902	1.8553244	-1.0536845	0.11294211	-0.6850191	0.6935842	0.9619936	-1.1144313	2.171263	-0.2645829
-0.51350534	-1.5666013	0.5478917	4.0776534	1.769644	2.1988804	0.02937018	-1.37929	2.8253493	-0.16649279	-0.77097553	-0.74729747
0.14567642	-0.5447553	0.8860299	0.5648414	1.0989836	-0.01703641	-0.34095457	0.45713913	0.05172944	0.2093483	-2.527234	-2.4922967
-0.71205527	1.1484703	0.6928388	1.8933462	-1.0803058	-1.4408226	-1.0157648	-0.5808493	1.7031658	-0.55738366	0.99350184	0.6364713
-0.40467548	0.96642876	0.68851113	3.8261466	-0.29547614	-0.10641156	-0.7690152	-0.38393468	1.704201	-0.84219545	-0.059873756	-0.65799004
1.9588724	2.4854665	-0.56432635	1.1614844	-0.5884966	0.8595488	0.17268582	-0.7495242	2.3821573	0.48155853	0.045700025	0.7163381
-0.7246213	0.78394806	0.7088595	1.1002345	-1.192836	1.088985	0.67623794	0.9125676	1.4483458	-0.35214585	0.21785438	-1.6514384
-0.26895955	-0.9367686	-0.6486369	1.6242533	-0.27755386	0.42989025	0.4502417	-1.1318536	2.160131	-0.9557804	-2.0286283	-2.8593247
-1.1502949	0.64107597	-0.68042	1.3868854	-0.8137776	0.46026114	-0.17102844	0.7685537	2.0535395	1.2347785	0.5343445	0.87485915
1.4563828	-0.4339488	0.36518094	2.9602256	1.1369402	-1.0706496	-0.26174766	-0.1726614	0.5121875	0.18394059	0.31150344	0.6889272
-0.42477113	-1.587765	0.5531492	1.3830144	-0.5620135	-1.737585	0.052828807	-0.10220004	1.3404336	-0.9108253	0.049966313	0.34438768
2.1053853	-0.15559235	-2.068007	3.9540193	-1.1272057	-2.0448344	-1.2096376	0.030952517	-0.24466515	-0.8700828	-1.0462892	-0.71939766
0.13769904	2.1559644	0.43674907	1.4590583	-0.5029331	1.800178	0.22325958	0.68989587	0.9498911	-0.056742948	-0.72497946	-0.9736706
-0.64212316	-0.45339823	-0.8708277	3.2441282	1.1836886	1.2539167	0.11938893	0.23301955	1.3569741	-0.5811368	-0.7067451	-0.14197373
0.11678037	0.7647869	0.27165568	3.8565145	-0.2202755	1.9111111	1.3116422	0.03326305	2.6249175	1.5587313	0.0018295718	0.012735224
-0.44193372	-0.6023841	0.78042805	3.605693	-0.15941647	1.1682495	-1.6604759	-0.10218075	1.7982823	0.74375284	0.19933794	-2.4646888
-1.4755657	0.66411656	-0.4316361	3.8364625	0.34538105	0.36094138	-0.5439157	-0.019657463	0.92048216	-1.1202782	1.0286078	-0.9061411
-0.84428006	-1.5632572	-0.47354132	2.472456	1.5334932	-0.9299294	1.2186575	-1.6566883	-0.6846657	-2.3630686	0.6461102	0.04999045
1.5106555	-1.3273435	0.39859295	0.7442558	-0.54192317	1.908563	-0.068356566	-0.5081293	2.7922158	1.189324	-0.4509948	-2.4635613
0.12008634	1.2134789	0.14221747	-0.43359303	-0.8515317	2.0092084	0.97020096	0.5216836	1.6611794	-0.37979332	0.91423255	2.3986256
2.0748086	0.19109315	1.0477209	0.5958066	-2.1319113	1.2381984	0.09082796	0.68460155	1.3039721	0.46530867	-2.0352597	0.70815545
1.4281619	0.13024276	-0.08114171	0.7518474	0.6543433	0.23827168	0.6707165	0.21652335	4.870864	0.2774513	-0.04536765	-1.3108611
1.0256376	-0.039153457	0.28312126	2.6313195	1.344946	1.4215256	0.2067654	0.53874284	1.0534021	-0.6601712	0.5799226	-0.5241288
-1.5305502	-0.5175049	-0.5940875	1.8188293	-0.49574327	0.37008733	-1.6458638	1.9921345	-0.105107546	0.3640234	-0.63961047	0.62297434
0.22840802	-0.7313542	0.8041378	2.2889457	0.322095	-0.23967649	-0.48604733	1.0872087	3.0349002	-0.006999282	1.0261669	-0.461545
-0.06821375	-0.7038643	0.44444418	2.1793773	1.4282998	0.6934311	-1.0197148	-0.39647982	0.022441745	-0.6771623	-0.94396603	1.3061805
0.23354053	1.071952	-0.65614986	2.7178955	-0.08336279	1.7162292	-0.8199512	1.7048419	0.5614062	-1.104129	-1.928751	-0.39849535
-0.21273807	0.4788963	-1.7910616	2.0235162	0.037065253	0.3521546	0.07691654	1.5428827	0.6250201	1.0214262	-0.99785674	2.7277026
-0.19243929	1.4078406	0.80407953	2.1234798	0.91546524	-0.015078127	0.4146754	-3.5300324	0.58094364	-2.66751	-1.8693235	-0.15227543
-0.49301016	0.33896074	0.16467498	1.2960906	0.41628787	0.029199658	-0.10627809	-2.5524342	2.0201416	-0.9249879	-1.3898684	0.51795775
1.776543	-1.2169651	0.9722279	2.8293612	-0.33332953	0.23046823	-0.2502814	-0.026869252	0.7765715	0.6635753	-2.4722965	-0.33963394
-0.18675415	-1.224232	0.68321186	1.3171555	-0.7744826	0.9380062	-1.5678132	0.44787672	1.611486	1.1083341	0.23116139	-0.26790196
-0.38763583	0.60669154	0.832726	3.0393653	0.20752801	0.7899461	2.3867214	-0.1953092	1.3262135	0.3175997	-0.24720415	-0.46827587
-0.60684407	0.08236269	-0.7433136	0.5735252	-0.8029223	0.6682521	0.38280782	3.0068927	0.49504977	1.4036303	2.111542	-0.85738003
0.046317715	-1.3974698	1.6742901	0.7124759	-0.6322427	-0.61664253	1.734145	-1.3934919	0.94226754	0.760079	-1.8222674	0.34905496
-0.4030511	-0.28465575	0.74967396	1.5588725	0.005843397	3.180969	0.33135283	-0.4260799	2.1980414	1.4983402	0.3486918	0.39194682
-0.6990889	0.6207926	0.5484423	2.4617684	-1.715541	-2.1376061	-0.87854105	-0.8967916	1.1019648	-1.378574	0.30864722	0.03414473
0.10149438	0.44297054	-1.5506588	2.8429246	2.2064433	0.81552565	-1.0141478	-1.0284793	3.0577056	-0.81679654	0.3735904	0.7695977
-0.9161859	0.31614283	1.8260136	2.6025918	0.013581582	-0.49909744	-1.0461313	2.2022119	2.3282182	2.316783	-1.1988938	0.22015935
-0.558376	-1.348119	-0.4196827	3.2828555	0.14520817	0.3896871	-0.1744362	-1.7216654	1.2268794	-0.22749782	-1.6263188	0.8450292
0.9292234	0.3306988	0.48647887	2.269812	0.6418057	-0.3122346	0.7921868	0.85597396	-0.061653495	-1.8611741	0.40149948	0.5084336
1.325216	-0.25215742	1.9197745	0.819154	-0.25291452	-1.4756469	-1.0731415	-1.2425227	0.67993504	-0.7657345	-0.41664544	0.3338366
1.1890036	-1.4420043	2.1877687	1.1509149	1.0237285	-0.2957123	-0.72026443	-0.44075644	1.6815394	0.079778254	0.8047458	-1.7289697
-0.3408793	0.47051474	0.33864534	2.202487	0.55508053	0.32875997	-0.4937425	1.3157064	0.4260375	0.1433531	-0.3940413	0.2336803
-0.157251	-1.0094281	1.067327	2.4813738	0.74005634	-1.7052507	0.4579988	0.65936583	1.3029611	-0.9227136	-0.8988588	1.5890282
-0.29938737	0.9265621	-0.96203506	1.213814	0.81198186	1.4815907	-0.988219	2.069501	2.3447914	-0.13228275	-0.50278074	-1.6496048
1.7302654	2.1470716	1.6240535	0.21965683	0.39039686	-0.7073634	0.42762086	0.21223089	-0.06500018	-0.9708138	0.7437232	0.20865418
0.46041054	1.8787711	-0.1950749	3.202829	-0.29258314	1.1827487	-0.52854645	-1.0779476	1.5483133	2.0651412	0.9556641	0.8660196
-0.014756552	0.6313819	0.28845555	2.3372674	-0.27470756	1.2926525	-1.811695	2.3187604	0.8216868	0.18779361	0.31561646	-0.4466617
-0.71430266	0.63718534	1.0664383	1.7482	-1.4199941	0.6732238	-0.21710736	1.0510195	1.4056692	0.20483248	0.99214876	-2.0893133
-0.48370343	-0.31554806	-0.8828015	3.7812545	-0.057370856	-0.5345887	-0.7921716	-0.45238382	2.0968924	-0.11723926	0.5805794	-0.6469848
-1.2739972	-0.8697462	0.6865156	3.0062385	-2.1552358	-2.4382105	-1.5239654	1.0737373	1.2411721	1.7216055	0.39871076	1.4883108
1.0088123	2.0418997	-0.12942971	3.3881621	0.7581784	-1.3574363	-1.6591262	-0.19553226	1.3687114	-0.9597703	0.9336915	-1.6883943
-0.74339134	0.37596077	1.8398066	2.2071028	0.5030655	-1.2241503	-0.93024874	2.5230002	0.38786864	3.0663974	-0.15268072	1.7631451
0.19556162	-0.49868843	0.27546698	1.122606	2.108583	1.2654511	-0.52555317	-2.1284902	1.5290756	-0.8218391	-0.64253473	0.23148157
-0.6451682	0.35223645	-0.93083006	3.121947	0.11706674	0.45662603	-0.14992735	0.77513784	0.5877952	-0.00070835673	0.05717942	-0.05630031
-0.576356	-0.52161324	-1.3457708	3.329629	-2.5862482	-1.7107975	-0.26287317	0.17037408	-0.48869586	-1.0966746	0.34812477	-0.7933831
0.09422159	-0.57972467	-0.11191761	1.5401318	-0.11081421	-1.4867145	-0.06811971	-1.3845838	2.433353	1.4747125	-0.8300706	-1.1332994
-0.6339906	0.77409637	1.688096	3.998759	-0.7533904	0.9002137	1.188349	0.14770578	-0.8547567	0.4161235	0.95045817	-0.49566606
2.0096362	-0.51805806	-1.0116795	3.600744	0.45717973	-0.2110507	-0.6140414	-0.49736786	2.8173912	0.1390924	0.24688356	-1.0779055
-0.03670842	0.8198095	-1.6700497	3.0092177	-2.3984554	0.28312072	0.92666477	0.17578495	1.3198649	-1.0448362	0.18048328	1.6975648
0.5499564	2.0365374	0.088756934	0.9288416	0.097175114	-1.5094627	-0.7960754	1.1749467	1.3773077	-0.7073538	-0.8752794	1.1982863
-0.22516285	0.85020196	1.7362483	1.9437494	-2.3528278	-1.3809664	0.6215252	0.023936693	1.3031329	0.6367475	0.94682044	-0.7734169
-1.3096333	0.5035868	0.5309101	2.0458953	-1.8029238	0.4897027	1.5894893	-0.2785138	2.2934937	-1.0931976	1.2667356	1.0599678
0.16015801	-1.3400718	-1.9989731	0.8487004	-0.9814889	0.14400741	0.9746811	0.30891407	1.6690106	0.26544902	-1.3562076	0.909216
-1.929791	0.5081125	1.9443945	0.45581365	0.4291674	-0.058084674	0.593274	1.2934016	-0.27223742	-1.0102727	1.403464	-1.2613078
1.7418126	0.7800919	-1.5376655	4.444803	-0.19935633	-0.34515986	-0.4994875	-0.25696155	0.044035077	-0.4044551	-1.1074458	-0.110442646
0.97455055	1.4006096	0.28030565	1.1897376	-1.0129281	0.0103017995	-1.5031639	0.5913672	-0.9810233	-1.2703301	0.20623337	-1.526095
1.9030616	-1.4258612	-1.8645772	0.952721	-0.39629304	0.8558667	-0.7754366	-1.8708255	0.9626547	-0.81304455	1.7464122	-1.2437805
0.37619826	0.6215669	2.8294249	2.1808298	-0.56640434	0.9212057	-1.4502127	1.2257208	2.2650561	0.7867063	2.4549263	0.3029819
-0.503864	0.3012488	-1.092364	3.2571666	-1.8307717	-0.7125955	-1.1836538	1.2100537	1.9446954	0.533283	-1.190563	-1.32107
0.24616665	0.71113724	1.1208181	2.0483847	-0.4333213	0.809978	1.8936335	-0.83897245	0.9860079	-0.25764227	-1.7069291	-0.27529943
-0.16836533	1.6185367	0.48841634	3.4781313	0.1523435	0.11943812	-0.15636873	0.4014602	1.304166	0.8073173	-1.404693	0.5693419
0.15264314	0.6405843	0.7603497	2.823759	0.6857754	-0.66405165	-0.7641406	1.5059187	2.1889095	-1.3664198	-0.34662	-0.70916116
1.2206802	1.687674	-0.15041794	1.458014	-0.037794586	0.5184722	-0.14173572	1.5672456	2.8792872	-0.44859314	-1.0903126	0.64209586
-1.4440995	1.4083785	-0.9435735	2.291065	-0.5011801	-0.4032509	-0.82968634	-1.9137051	-0.9536648	-1.390663	-0.8000868	-0.8614457
-1.5066997	0.5375498	0.611805	2.2643645	0.87175125	-0.44382563	1.1245979	-0.37423792	1.3730521	0.43467283	-1.5732404	1.0827523
-1.3347524	-0.18618079	0.66598207	3.2707338	-1.3019631	0.5827664	0.37077165	-2.16611	2.776907	0.76134187	-1.1329199	0.2429429
-0.12771182	-0.84599936	-0.33478203	3.2149506	-0.31128657	2.1569507	1.6214553	0.0784471	2.9715981	-1.1345738	0.9127584	-3.3510582
-0.13625821	-0.6890169	-2.2848423	2.7486186	-0.38046008	-0.24540932	-1.1463246	0.5919567	0.9570762	-0.1349429	-0.5809564	0.60566854
1.077702	1.5260445	-0.8321562	1.669534	0.23820186	-0.9903951	0.33941802	0.593516	2.591575	-2.754736	-0.72816694	-0.11304887
1.2737697	-0.27074388	-0.22099754	0.1790793	-0.654176	-0.81232154	0.31354448	-0.13155502	-0.4743724	-0.9556293	1.3322464	1.9827986
0.26998207	-0.7873036	-1.9626608	1.4599358	0.38837314	-1.5917981	-1.7118798	-0.6585392	1.6141403	0.8340879	1.8676403	1.342569
-0.48186788	0.08787023	0.3911676	1.7735462	0.112904795	0.61479634	-0.14000803	0.88620263	2.4089155	-0.2521747	-0.57147974	-0.49633828
0.25823134	0.77945787	0.66146743	2.5239315	-0.97902304	1.0791851	-0.8005221	-0.8684401	0.19904178	0.6377921	-0.29171738	-0.5481574
-2.6505938	-0.7591322	0.5235082	1.8971275	-0.5000842	0.5955187	-0.48247668	-0.065327376	0.6778964	-1.5863662	0.19012932	0.44979733
-2.0194705	2.1163633	1.3825452	1.1404114	1.5856457	1.7455741	-1.1787679	0.22011767	0.49931133	-0.21487807	0.9306234	-1.2796305
-1.3118418	0.6026392	-0.95416933	1.294137	-0.4187213	2.8950934	-0.5623627	-0.0066098627	2.393087	-0.82087964	0.38563666	-1.5238234
1.3035495	-0.17188518	-0.33022925	2.9000921	-2.2887845	1.1955167	0.6124782	0.21747649	2.2307014	-0.66783065	0.44696182	-0.44227323
0.21118721	-0.50227207	-0.7808537	2.1068606	-2.406104	-2.2716134	-0.67003655	-2.4241076	0.4844737	-0.32552975	1.5390807	-0.68997836
2.0068164	0.7399145	0.89196754	3.4284172	0.054493073	0.85346144	-0.9094493	0.097316094	-1.0981576	1.4289753	0.68659717	-0.83057505
0.335907	0.43301034	-0.041880526	3.5924075	1.9046156	-0.38191268	0.0023111443	0.08114472	3.5355682	-0.64027995	0.062916145	-1.454857
0.24900338	0.9927613	0.28318495	0.94673836	0.33110884	-0.2462446	-0.024036348	-0.65124106	1.6603768	0.024790686	1.6216851	0.8990478
1.0191503	-1.2570053	-1.3709433	3.743988	-1.5080909	-0.19822313	1.6319135	-0.16635822	1.1594849	-0.93986523	0.04625425	1.4774747
1.1134644	2.0944748	0.94370425	2.7015157	0.06976651	0.7519354	0.19779858	0.4543407	1.5183334	0.9422861	-0.94616693	1.3878647
0.8166988	1.4990582	-0.36623168	3.9023504	-0.74021065	-1.0472809	-0.31797397	0.3589913	-0.0035834312	0.35470727	0.52100855	-0.7785572
-0.001912006	-0.16735695	3.2644274	3.4657135	-0.7407508	-1.3416394	1.2643656	2.3277981	1.2191027	-0.6733382	-0.26073688	-0.40341
1.4019073	-0.705436	0.418775	0.7910224	-0.1653631	-0.46834818	0.44789875	-2.4818072	1.7618921	0.8390516	0.578053	0.42482033
-0.26769277	0.77410746	1.3954114	2.1800957	2.2184956	0.23805615	0.8525432	-0.21400018	2.2236822	-0.83392984	-2.1759777	1.4716057
1.4473367	0.18220688	0.48089752	1.9860643	0.7609118	0.079599924	0.068703145	0.2626776	1.3102338	-0.85761786	-3.0034802	-2.484159
-0.17752026	-0.11712272	1.5416036	1.9394261	0.8491613	-0.16641806	0.20533274	1.0025463	0.14173913	0.25029364	-1.6414119	-1.8524724
1.5020635	-2.0702808	-0.25609702	0.9270544	0.3904082	-1.0236887	1.3214167	0.4183924	1.3377312	1.5490336	-0.7935866	-0.5597454
0.63163203	-0.6985094	0.33136484	2.9323268	-0.37719578	0.54485404	-0.23467658	-0.0828849	0.3081302	-0.5064978	-0.37841594	-1.8360373
-0.77749044	1.4906676	-0.9142423	0.901715	-0.8396859	-0.63709044	-0.9128116	0.09998657	0.3709132	-0.42056602	0.5627347	0.4126454
-0.39795378	0.8019984	-0.749438	0.9646836	-2.2134318	-1.2822565	0.50457543	3.1546435	-0.47607887	-0.752093	-0.087619804	0.26432163
0.60889685	0.51533866	0.3359542	1.9646323	0.34669316	0.34062028	1.6785308	1.3217852	-1.0640497	-0.06502014	-0.6089111	0.29206404
1.2152901	-1.7316072	1.6076279	3.1531174	-0.874129	-0.7642605	-1.6701475	-0.6926107	1.8704305	-1.5390567	0.34601024	0.42040834
-2.5148172	-1.7563142	0.96968484	1.8146659	-1.8490045	-0.9176546	1.0431712	0.11200377	0.8155689	-2.2646177	0.06895904	-0.98777336
0.44699875	0.58118254	0.71084654	2.8619494	-0.1788942	-0.3989007	-0.8755691	-0.5269794	0.81108373	0.48493212	1.7140734	-0.06096112
-2.7012734	0.87460095	0.83120465	2.8272338	0.37479472	-2.4278884	0.21090794	0.30501145	0.045305967	-0.70766455	-0.99783653	0.07909828
0.15866235	0.5218461	-0.7151078	2.1058233	-0.06773894	0.84341866	-0.26465207	0.7817353	2.156083	0.071285225	-0.2695996	-0.27541915
-0.76666266	-0.97991776	-0.44270355	1.6243343	-0.6121779	0.7203314	-0.23242955	0.9296201	1.596174	-0.5011495	0.18096659	0.025487093
-1.2914048	0.9680875	0.23888996	0.21902335	0.15871653	0.4905957	1.5452449	0.2678053	1.3406938	0.04810389	-0.93258697	1.805672
0.28740954	1.7187173	-1.6736113	0.7930614	0.30714267	-0.72886306	-1.5925368	1.0567694	0.28643817	2.0685048	-0.26705733	0.20894057
0.6503416	-1.3998194	-1.2339174	2.2344036	0.7802805	0.7172	-0.34881812	1.4999326	3.0710096	-0.61003345	-1.1433822	0.521159
-0.7115781	0.3341343	-0.7347535	2.5284717	0.80672234	-0.5220361	0.15357862	1.7097507	0.46560556	-0.16350484	2.2191207	-0.69332117
2.6519747	-1.1664993	1.0188391	1.0059211	-0.25078788	-1.4975343	0.5802618	1.013984	1.1554806	0.14935373	-0.3604775	-0.034038924
-0.6967081	1.3697852	0.6135556	3.1688619	-2.0372858	0.16170877	-1.4728371	0.27535915	1.2497319	-0.58597916	0.5418709	1.7832297
1.401362	-0.018851563	0.7540129	2.3291504	1.3665394	0.16180344	0.5550015	-0.15708168	1.1382787	-0.3570737	0.36785066	1.2202928
0.7641102	1.1742282	-0.9039772	-0.665807	0.062342692	0.11614348	0.91251725	0.5660138	1.073794	-0.44312167	2.7615159	-0.5895889
-0.47007298	-0.51931137	-0.12534481	1.7758214	-0.703868	0.9959635	0.019685745	0.36462668	-0.101750374	0.17126681	-0.015079665	-2.874277
-0.13761514	-1.2485002	0.68078035	1.6372015	0.5091759	-1.3232169	-0.0528854	-0.7174613	1.188086	-1.3464522	-1.1599127	1.0461209
-1.7731329	0.22705266	-0.8012616	0.68387556	-0.65221375	-0.52261513	-0.21617529	1.3137407	0.27630162	0.32775462	-0.3905218	2.241923
0.22058557	-2.0078807	0.53457946	1.6956257	0.3921758	-1.7805666	0.013025964	0.91290087	1.0269227	-0.020242758	2.311788	0.1972152
-0.90129787	0.2283239	0.5983132	1.4925903	0.64923495	0.96418506	0.93449503	1.9044483	1.5271084	0.066896215	0.909594	-1.0943311
0.8389797	-0.59182006	-0.84257275	3.0638988	-0.057809453	2.1297963	-0.02582949	-1.2452543	0.9950509	-2.158038	0.060099162	-0.4128174
-0.03802929	-1.6514788	1.1517949	1.7971195	0.5710614	0.29311448	-0.14431253	-0.42547888	2.708869	-0.41793832	-0.4530414	-1.5614135
1.1200957	1.8422645	2.1172917	1.5498571	-0.24679269	-1.5786581	-0.32352117	-1.1353601	1.9381804	-0.36128342	0.8819421	-0.50619864
0.19788773	0.35490316	2.5129547	-0.88922477	1.7480017	-1.144042	0.8735701	0.5033154	0.24408233	0.7757916	2.0164394	-0.10683096
1.2386712	-0.24823391	-1.2694908	1.3709385	0.40558583	-1.1568226	0.47662398	0.9338967	-0.3352654	0.20451753	0.79736954	-0.33184257
-1.2130086	1.3591282	-0.94750875	2.1717277	0.070361815	-0.44496793	0.5040488	3.000543	0.77372265	-0.742793	-0.8146993	-0.40811682
1.2260066	-0.15764749	1.3243258	3.2100687	1.3581413	-2.342717	-2.5371125	0.54015	1.5293213	-0.005009102	0.38819847	1.8377337
-0.5054232	1.4597623	-1.7249696	4.0371814	1.5331386	0.4882179	-1.7064605	2.0898316	1.2399966	1.106568	1.3828347	-1.0059441
-0.21111012	-1.1164565	0.7410486	1.8981558	2.3287315	-0.24652345	1.0141966	-0.7702551	0.3897571	0.46696994	0.051392525	-0.2492077
1.2530302	0.25287107	-0.5143625	2.6315851	-0.54385203	1.0608199	-0.6905472	-0.121799886	0.96841764	2.5738332	-1.1993501	0.63617015
-0.48538592	-0.0679999	0.5505073	1.2778661	-0.51555115	0.76356936	-2.2886033	-2.0867677	2.132288	0.7102532	0.27812198	-2.196381
-0.62393916	2.3949225	1.0418459	3.921656	-0.77858967	-0.09559326	1.2459886	3.2209983	1.6551383	-2.641317	-1.3701104	-0.8620701
0.27346832	-1.0210435	1.1038469	3.0187106	-1.6828228	1.7184703	-0.109009214	0.18208443	0.44103563	-1.2931474	-0.048885576	-1.1592789
-1.3556416	-1.3107283	-0.45982933	1.3050742	-1.1746113	0.63453627	1.0253025	-1.0411927	1.9197905	-1.3284994	-0.25924703	1.5125524
0.9730892	-0.8592972	-1.6803188	1.9271817	0.48346937	-0.69606507	-0.96937364	0.90129936	1.1707557	-1.2851403	0.8852365	-0.9680253
-1.1906073	0.8797049	-0.12906498	0.8839556	0.26903796	-0.49638584	1.163284	0.58657527	0.44214064	0.16992313	0.6151367	0.45384803
0.013606261	-0.34204376	-1.287849	2.273715	-0.5029289	-0.12581219	0.1836915	1.2540598	1.7687335	-0.79869205	-0.9196201	-0.6294645
-1.2606714	0.20804974	-1.6624565	0.43401396	0.38226148	-0.7598971	2.649528	0.1563828	0.39450502	1.2892857	-0.2060518	-0.3312709
0.6657339	0.096544005	2.5976064	3.1187787	0.31344488	1.1018499	-0.54437566	-0.6382624	0.30478513	0.95878154	0.7736647	-0.7362195
-0.026631944	-0.17688632	0.77293587	2.3783398	0.5410201	0.9747793	1.1069765	-1.9034017	2.4926462	1.326366	-1.5769118	-0.050948847
0.41228992	-0.99728626	-1.285511	1.1346594	0.94387394	0.72394705	1.0414095	1.2683669	1.1940324	-2.7660525	1.2986257	0.33604598
-0.060191225	-0.21223578	0.15918098	1.8881553	-0.89543104	2.2159843	0.028439332	-0.22015688	2.0268002	1.6826258	-2.6175401	0.6988501
-0.7025976	-2.3533206	-0.7552462	2.3250709	-0.5062921	1.4617323	0.9235285	1.5130094	1.3785522	0.1403639	0.47848344	0.52621365
-1.4755927	1.3748934	-1.1219828	4.25632	-0.7974408	-1.6240306	-0.8239314	1.0679055	1.3855995	-0.60886145	1.8195665	0.22874926
1.6922523	0.8392418	-0.7686062	0.08082628	0.31455746	-0.53662634	1.1019956	-0.57682544	0.45492452	-0.00926242	-1.5866456	-0.16437735
0.35759088	0.86774117	-0.8711866	1.4234095	0.16695215	0.13410403	2.1039352	1.1224483	2.3592236	0.6010728	-0.8236683	0.8695198
-0.27738988	-0.6793744	-1.3345485	2.4840813	0.5241847	-0.15958886	-0.28035206	-1.0102354	0.041918874	-0.580217	-0.39912748	-0.5872765
-0.46891245	2.1104407	0.6264317	1.3296993	1.0685533	2.613135	0.11799744	-0.5776473	2.4802592	-0.51789355	0.64470893	1.3421794
-0.47413447	-0.79349506	-0.31848726	1.7818227	-2.4102137	0.35807866	0.2231768	-0.5194874	2.1534328	0.059269454	-0.58080316	0.9754928
-0.4473177	0.2907802	-1.1779913	1.081672	1.1030291	0.25972256	0.9422131	1.7055339	1.1730765	-0.3768582	0.2588604	-0.05252324
-0.85142726	-0.46908364	0.4636849	2.5714684	0.319638	-1.4466143	-1.1576095	1.5638475	1.2105402	-0.7813264	0.8591909	2.0788836
-0.43819273	0.26839247	-0.27805322	0.10174918	0.7411713	-0.9228037	-1.6277517	0.85541767	2.5511074	2.1444929	0.015201405	0.34759927
-2.0581536	-0.14780207	1.2831513	1.2472374	-1.0169077	0.008633936	2.915983	-2.3051848	1.19422	0.045549672	-0.81149143	-1.6174468
-1.3682116	-0.6218989	-1.2966685	2.3825855	0.8101946	0.30924246	0.5940513	0.28250715	2.3057513	1.6960535	-2.2558177	-2.5688832
0.107429676	0.05494893	0.78616774	2.5806265	1.9908079	-0.48207602	-0.19774792	-0.5827323	0.47212213	-0.23995063	-0.46930388	-1.8589029
-0.12843283	0.24819025	1.2969307	0.8938837	1.3908879	1.0536528	-1.1237009	0.9823959	1.6946567	-0.40769708	-1.9324021	-0.3535873
-0.9313944	-0.6545707	1.2577144	4.0152926	0.04526366	1.1007077	-0.8153837	-1.3273466	0.8189372	0.76622343	0.76764494	-0.81487596
-1.6793652	-2.0502248	0.48851794	2.216635	1.6149493	0.6220786	-1.9732019	0.14551534	1.1169757	-0.42497784	0.850008	0.5490666
0.33869117	-0.5986979	-0.95844764	2.5546517	-1.0714955	-0.6208731	0.93229383	2.1311803	2.993857	-1.6996641	-1.2874703	0.9148598
0.35745123	-0.23572896	1.044487	1.5616839	1.6580929	-0.16035071	-2.4648936	0.7937504	3.738871	1.3401003	-0.20645958	0.60546285
-1.4506615	-0.24184647	0.35497743	1.9172826	-0.06213455	-1.6181451	-1.1614823	0.35643527	1.58163	0.38725138	-0.16372006	-0.37845173
-0.86082166	0.89312565	0.43906376	1.4391836	2.349391	1.1080784	0.12368149	0.81187123	1.9358847	-0.047139876	0.28526038	1.1956829
-0.9682068	1.9105732	-0.66245055	3.879081	0.533809	0.48261228	-1.2564133	0.18077111	0.11490166	0.055259395	-0.42321062	-0.4347451
-1.4444424	0.6087916	2.134173	1.5109756	0.25874293	-1.1047254	-2.7071853	1.5068202	2.0557637	-0.6413786	0.39852223	0.057179116
2.0162473	0.2971775	-2.697335	0.30827463	-1.0772805	0.5387794	-0.57169116	-0.5512936	2.3807073	-0.9526669	-0.56937045	1.6984193
0.9577713	-1.256627	-1.3405793	1.1852098	0.27408946	1.0871998	-0.39422986	-0.8881055	1.2401235	-0.32460698	1.2141304	2.5481567
0.7154145	0.26569754	3.0400007	0.5010836	0.36417115	-1.0308634	0.594894	-1.4810687	1.4929047	0.19156292	0.8802596	0.8380107
1.8004872	0.7968192	1.4147855	2.5722737	-0.09168794	-0.024833107	-0.67420256	-1.5986716	1.8982272	0.7115241	-1.3838524	0.022304686
-0.7988795	-0.6225094	0.98732287	2.4178627	-0.690785	-0.015507367	-1.2971972	-0.3495572	1.8612063	0.6831428	-0.7255992	-0.31383187
-1.6272182	0.76966	0.7852863	1.983684	-0.9610455	-0.73904645	0.546736	-0.70467395	0.8237145	-0.11537061	0.35474262	-0.69571745
-0.7589135	-0.27905378	0.7049084	0.6403676	-1.4602355	-0.44523594	-0.7743673	1.3404795	1.884928	-0.21026386	-0.7374233	-0.5374409
0.77688473	0.33302078	1.1266683	4.136383	0.12603411	0.44465962	0.4687605	0.4927595	0.7212003	-1.0422572	1.4165525	-2.3891084
-0.018785356	1.5338688	-0.6500211	1.8638488	-0.88183564	-1.395339	1.5418153	1.4077188	0.69335955	0.07805287	-0.18822607	0.5630195
-0.05602973	2.3275034	-1.0254098	2.884973	-0.13212407	0.34551048	1.6563125	1.5884464	2.3980825	-0.82690924	0.3929086	0.61317825
-0.31295788	-0.38911408	0.04768282	3.137922	-0.03737875	-0.8685369	-0.47286236	-1.1838022	1.4779562	0.6856485	-1.6430885	-0.20328556
0.049319755	0.80428576	0.38122553	-0.10976207	0.17092206	0.69938767	-0.3289535	0.11455642	3.0121136	1.6896461	-2.380876	0.5818895
-0.5701897	0.7485949	0.83152676	0.24542594	1.5554363	-0.23309453	0.50410295	0.5134712	0.9033167	0.49201843	-2.1723807	-0.56323195
-0.12753493	-0.19766259	1.6000243	3.3168168	-1.1112355	0.19915317	-1.6728135	-1.3241925	1.7102556	-0.67257774	-1.9144399	0.0026793464
-0.92109346	0.09198943	1.6453024	2.2341468	1.3043593	0.9660825	0.79906124	0.3506347	1.5955027	2.1989362	0.46549472	-0.48048827
-0.23439999	0.007886636	-1.0657995	0.7460544	0.9126181	-0.48247823	-0.51209486	0.7872413	2.25145	-1.5823034	0.72678137	0.8797054
1.8191112	0.03595845	1.4973581	2.4655397	1.8809029	-0.26076284	-0.7364986	0.4828443	3.0636306	-0.1547141	0.4236027	0.89301914
-1.7126348	1.3882871	1.6136367	3.2864456	1.7177823	-0.8232458	1.9767615	-0.41594046	3.4811893	-0.43746224	0.31166917	-0.1300918
-1.9039345	0.25411966	0.70359075	2.360672	0.53743166	-0.21233393	0.26080677	-0.8380819	1.5254602	0.05133767	0.101497956	0.4246894
-0.5708892	-0.7121285	-1.1758034	3.8288395	0.6593405	0.29884967	1.6851821	0.27250555	3.0118048	-0.84957564	-0.45885563	-0.058705945
1.6298244	0.8545734	-0.04074283	-0.04516244	-0.44241568	-0.14240089	0.3120703	-0.36514863	3.1886914	1.0312945	-0.85768026	2.7416627
1.2429951	1.0685176	0.36237958	-0.34886694	-0.22390358	1.1385995	-1.726934	1.7111135	2.4374042	-0.42147118	1.4122735	0.72541815
-0.64571345	0.50405157	-0.26402682	0.5444366	-0.41561317	-0.5018729	-2.106332	0.10970288	0.6535739	0.8808758	0.49008793	-0.12178414
1.3243697	1.4035788	-0.14676835	3.0354016	-1.366404	0.3164533	-0.38027573	-0.93296164	1.6666726	-0.7972456	1.0464083	0.03409962
2.4625316	0.2244155	2.2905116	2.8086522	-0.6184627	0.79869765	0.020255571	-0.10942223	1.6605995	0.2125873	2.0133536	0.18010958
-0.014627242	0.11857961	-0.9397659	2.9534883	0.70830035	0.44741005	0.021621102	-0.21649759	1.0835326	0.15275717	-1.8908994	-0.7184629
-0.47141546	-0.42218277	-0.89917475	1.1462667	-0.52023906	1.063114	-1.1697817	-1.549593	1.0253037	0.5667637	-0.5302827	-0.91850334
-0.09829407	-0.33664432	1.5387021	2.6540575	-0.021195835	1.2667763	-0.90749896	1.4776981	1.8848722	-1.1983161	-0.122991875	0.12275834
0.2588712	0.134644	0.5254273	3.4866772	2.3076408	1.3397644	-1.09438	0.8762329	1.5541081	-0.21823776	0.01759656	0.01821801
-1.2460474	1.1120083	1.0686027	2.1708775	1.3613417	1.4113265	0.27742022	0.3638006	1.0211372	0.3853308	2.0815728	-1.2807832
1.2028689	0.0861677	0.16041195	1.4973059	0.74858224	0.31522864	-0.51829386	0.19702719	0.94211257	1.0428089	1.7225274	1.1592093
0.8435771	-0.05677468	-0.67031264	0.5245596	0.51558936	0.2047339	0.8240107	-0.22800958	2.2818851	-0.6569813	1.4822824	0.21142289
-0.17282934	-0.51200056	0.8234094	3.5557268	-0.8055496	-0.9868528	-0.28153265	1.7891909	0.47837788	1.7179172	-0.8714177	-0.14569947
0.995679	0.29092026	-1.3654326	2.107712	-0.78330666	1.6785367	1.2798009	0.90254754	1.8822916	-0.5627342	1.5068686	-1.1932868
0.43875968	-2.5540698	-1.718715	3.1638281	-0.09896414	0.7460444	-0.52335185	-0.06291142	1.0142741	-1.9905279	-0.087022625	0.2954001
2.1165142	-0.97292846	0.77171135	0.706848	-0.1566806	-0.35962144	0.1205589	-0.9240037	2.2586112	-0.4634867	0.04619422	1.1376054
1.008589	-0.1941923	-0.57568216	3.5484023	0.20502909	-0.5415727	-0.43812722	-0.46801203	0.7476664	-0.5322173	-2.3557882	-0.102705896
0.84226835	-0.092389844	-0.6489015	2.8118377	-0.5520237	-1.4504507	0.33024737	0.10883826	1.1009963	-0.17149992	-0.2815619	-0.8885918
-1.2810119	-0.93153197	0.89440936	1.9868827	-1.464254	0.7318875	0.07354881	0.079460986	1.7831068	0.86991954	0.33253145	-0.6510217
0.7149943	-1.4384502	-1.2836007	2.731855	-0.20931692	0.0067759766	-0.56875753	0.7181761	2.0416255	-0.8948998	0.35241842	0.37059674
0.4195166	-0.04623412	1.0868727	1.884124	-0.88974404	0.677994	0.508477	-0.14633353	1.337147	-0.22728999	-0.46770555	0.20474589
0.054226026	0.46733716	-0.36672217	2.5721686	-0.20600972	-1.2400162	-0.6149785	2.066239	-0.8382262	-0.9547239	0.8398083	-0.51607114
-1.2820357	-0.2938434	0.7422842	0.10234952	-0.7085725	2.4532256	-0.6650191	-0.62914217	1.7496207	0.5467327	-0.6548396	0.89772177
1.434629	0.77126056	-0.5286906	1.7547582	1.1160114	-0.5860314	0.18575236	1.1273009	0.6491077	1.1362989	0.37289682	1.1269925
-1.1946236	-0.74533397	-0.4291694	1.4376515	0.8056098	-0.86673987	-1.4727033	-0.36145815	2.944443	-0.018610248	-0.8419287	-0.5106041
-0.63865	-1.5618589	-0.8352453	1.5420365	-0.91890013	-0.38680986	0.56514233	0.88562727	1.7974393	1.8893243	1.0576307	-0.7719389
-0.39319304	0.65465707	0.34178516	1.8942643	-0.39714628	1.4411298	-0.068657406	-0.27373406	1.5794883	-0.5796885	1.4990364	0.93550193
0.8615746	0.9954333	1.1138963	3.0325785	-0.5359517	1.3576665	-0.2704767	-1.6248697	-0.01275146	-0.0047599166	1.4795983	-0.029440217
-0.769664	2.3221576	2.3247263	2.6288779	0.35158843	-0.08975685	0.8453531	0.01842067	1.8138866	-0.24553119	-0.08065306	-1.3519547
1.0093219	-0.83745533	-0.8133649	2.7762005	1.3908484	-1.5108535	-0.8572748	-0.12211568	2.299108	0.29747084	-1.8204108	0.67219627
0.40549093	0.830214	-0.08071285	1.20786	-1.2054807	-0.4321395	0.12621416	-1.0352857	1.3503546	-1.3015593	1.6302656	-1.5069464
-0.30199993	0.25041008	0.5409931	1.1412628	0.364224	-1.7732043	-0.9940779	0.63597196	1.8582852	0.67787343	-2.4929328	0.7290856
1.1337552	-1.374733	0.45985502	1.2702475	-0.23400056	0.18906732	-0.28208646	0.07565415	1.6513546	1.8335197	-0.91609555	1.8532819
-0.71149874	-0.30673426	1.3853644	1.7481651	-0.57409406	-0.41977584	1.4790636	-1.4220953	1.2373532	-0.3702741	-0.0070028235	1.6373137
0.33092058	0.4354971	-2.025807	0.81546044	-1.0800018	-1.2970103	0.78692025	-0.50626564	1.5046068	-0.17211631	-0.2939136	2.7704134
0.2995564	0.6198628	0.7521114	2.9311137	1.3779877	-0.33093137	1.7050936	-1.7040266	2.9300728	0.42731145	1.1960905	0.11986591
1.167099	-1.4815344	-2.0089936	1.9734818	-1.0717963	-0.3018361	-2.5738204	-2.0284326	1.2750435	0.65309095	-1.500072	-1.4663398
-0.10481654	-0.3188693	0.62369573	2.2846837	-0.8304286	1.2735738	-3.2021587	2.4605796	0.8154444	-3.1149333	0.18356703	-1.4743176
-0.48563552	0.49160266	0.044854797	2.2307885	-1.4330869	0.5459985	0.7321092	0.7379702	3.1438367	-0.053066723	-0.42107975	-0.23481156
-1.4739152	1.381038	-0.25538537	2.8323624	-0.48220432	1.2331985	-1.0292875	-0.31644526	0.6453646	0.19883643	1.4468414	0.55952346
0.1073249	-0.17201866	-0.6324355	2.972055	-0.23761171	0.27675343	-0.09562511	0.6803687	0.6250679	1.521842	1.1986685	0.6894874
1.1413239	-0.5065618	0.2741071	1.9204681	0.06595803	-0.3701037	0.7991729	-0.38265628	0.7788584	0.5102582	1.362967	0.7763982
-1.9190012	-1.7492115	-1.1941706	0.80312204	-0.43231755	-0.54118925	-1.2682201	-1.0281491	-0.03944695	1.2630181	2.479274	-0.1888277
2.2710104	0.22164148	1.3269006	3.350521	0.6340424	1.1460316	0.87016404	-0.17318799	2.957384	2.7467299	1.5923418	0.45449194
0.46991912	2.047881	1.4490873	3.5644534	0.09574433	0.3115404	0.73628944	1.9124843	1.6636413	1.5146302	-0.8822221	0.056211874
-0.20089386	-1.5369164	1.9517363	2.3125713	-0.763225	0.6858313	0.43467858	-0.6986167	0.34754366	0.5962242	-0.3184429	-1.0491275
-0.3655933	-1.0949501	0.46178824	2.5156927	-1.2719927	1.0438756	-0.7232115	-0.5013241	0.86517715	0.24770445	0.41238025	1.4786549
-0.1399116	0.022551244	-1.2987881	3.3348022	1.8529726	0.22975107	1.1242738	1.9713533	1.9448458	0.99760383	-0.41300112	-0.5883181
0.02041804	1.5399013	-0.6258134	1.1430798	0.27037358	-1.2567677	-0.5689296	0.841629	1.4643136	1.7307259	-0.9918606	0.09360936
0.6438677	0.55812186	0.0916079	0.5440757	-0.01064699	-0.39023593	1.7330186	0.78947264	2.6429887	-0.56176037	-0.72748464	-1.3149343
0.94702715	1.0595797	1.5512295	1.7480386	1.4108536	-2.7361002	-1.0471245	-0.68858653	1.9532025	-1.0159459	0.85200596	0.74406934
0.12400623	-0.50095206	1.322387	1.5018202	2.6772423	-0.81595284	-0.4951771	-1.6542044	2.054205	0.75163394	-0.40851074	-1.6103601
-0.9306723	0.31031668	0.67911136	2.310485	-0.5579671	0.30939904	-1.0858483	-1.482021	1.1390011	0.93325686	0.7708485	0.78050745
-1.161132	-0.6820951	-0.2775817	1.8947434	0.33745897	-0.99973613	-0.80676156	-0.9779818	2.9814386	0.25616774	2.675349	0.83263797
-0.28123158	1.8604715	1.1738306	2.2982197	1.0078269	-0.13079906	0.48847622	0.08723863	-0.5571799	0.19989546	-0.8568803	-0.17134249
-1.6432781	0.87618375	-0.37663853	1.7168849	-0.42302194	-1.4029548	0.93956065	0.733862	1.828731	0.012957581	-0.042785794	2.795969
-0.45901406	0.20509191	0.44777906	1.04089	0.22015296	1.0724537	2.4843366	0.37320223	0.99071103	0.06606323	-1.103824	-0.35105103
0.56055903	-1.0693854	0.48714533	3.4715977	-1.1066047	0.831523	-0.6716484	1.5439588	1.8205893	-0.17476167	-0.06962768	1.5603285
-1.5543119	-2.396724	1.0425185	2.4899487	1.2023214	2.016181	0.3115703	1.2006094	1.2380112	-1.8140188	0.32526356	-0.06729877
0.13065758	1.5504348	0.8388518	0.6641015	0.7960462	-0.56425446	1.5607015	0.4473108	2.100285	0.09775061	-2.3695633	2.660177
-0.9186444	1.5928351	-0.16400418	3.735798	-0.941097	0.42529425	1.0377897	-0.09599427	0.5844236	-2.1161683	-1.0282533	0.99857134
-0.2188347	0.024686081	-0.39439648	1.1608101	-1.104774	0.11039974	-0.019469664	-1.3560436	1.4776506	1.0162545	0.27569047	2.4141943
0.05762578	0.11953625	2.9396324	1.4145728	1.0356015	0.24537499	-0.19291094	-1.116898	1.5646615	-0.67186636	-1.3922049	0.06402994
2.39205	-3.3522322	-0.45324254	0.26795506	-1.1921127	-1.0322034	-0.8820401	1.7910138	0.8733672	-0.45329863	0.64112115	-0.6580022
0.32365197	0.16971138	0.43008494	1.5868703	1.2647481	-0.28198433	0.2717327	0.14331605	0.28770262	0.37986642	0.6688336	0.5730975
-0.078299806	-0.09938153	-0.71758753	1.9599222	0.051536098	0.87898856	-0.08584442	-0.9909091	0.36230493	-1.4501868	0.61142015	0.8605493
1.0977626	-0.36782947	0.9698411	2.5791943	-0.0738448	-0.08070745	-0.91148806	0.6694921	2.0142777	0.76225877	0.7287331	0.29517233
0.8685031	-0.626519	-0.40738654	5.0310926	-0.62389636	-0.4323124	0.27285272	0.24261144	1.569806	-1.7674347	-1.654396	1.1013308
0.2046103	-0.1537746	0.71701574	2.903562	0.8216266	-1.8859489	2.2733533	0.20727745	2.7317014	0.018165922	-1.5091738	-1.1448296
-0.42963096	-1.019727	-1.2633485	1.8690535	-0.55274856	-0.17658298	-0.4085665	-0.2785863	-0.22430062	0.8068277	0.95853966	0.13276638
-0.13853428	1.4562765	-0.18420085	3.4933248	0.07243756	0.6083666	1.2774389	-0.17559603	-0.29329836	0.72636163	-0.58265615	-0.15799491
-0.9156793	-1.2506745	0.48151287	3.8593223	-0.2757408	-0.4073118	-1.2040753	-0.45767444	2.4280322	-0.18009451	-0.36032295	0.95784396
0.52200323	-0.8483755	-0.3892991	3.081167	-0.6752968	1.4640183	-0.05267874	0.979606	1.9835033	1.9267914	0.6812055	0.711599
-0.092612855	0.43123642	1.168484	1.0820019	1.0371598	0.13221881	-1.3382704	0.5535654	1.151149	0.32343313	0.5773086	-0.25503898
-0.81052005	-1.2630323	0.1327892	1.3598905	-0.23043452	-0.5755061	-0.058165718	-0.9445358	-0.8180456	0.08010304	0.35375038	0.90775174
0.7959029	-0.21364708	-1.0516366	2.0615427	-0.91527677	1.1649214	-2.9332817	-0.5852494	1.7797289	-1.5608538	-0.756302	-0.3551458
1.6526659	2.274017	-3.0810735	3.605227	-0.15128922	-1.0118558	1.8226671	0.40400162	1.709684	-1.4214593	-0.831079	-0.58724064
0.5547984	-0.7448878	-1.7722539	1.458327	1.9702777	0.021703344	-1.3424301	-0.6258318	2.036429	-0.9993857	0.058182366	1.293569
-0.3912703	-0.6531712	0.7375369	0.7926401	-0.07690034	0.7413201	1.1512353	0.7717381	-0.15763164	-1.4898479	0.20063491	2.0857186
-0.4849219	2.779868	-0.39515415	1.012156	-0.967521	0.38243148	-0.36802655	2.2562208	0.8112115	0.81116223	-0.8337419	-1.1001544
-0.21930942	-1.65775	1.3227476	0.54731977	0.59064096	0.16834354	1.5288509	0.17329782	1.4245605	0.89673764	1.2408043	-0.60950625
1.5936915	0.5975792	-1.1528995	3.3758674	-0.13722202	1.4867167	1.769952	0.016384654	0.2858795	-0.21169172	-0.34203774	1.5912577
-0.3906754	1.3564737	-1.0464199	1.9063641	-1.0291458	1.4691968	-0.17808549	1.0834053	1.6254656	-1.6673017	0.5073344	-0.27529374
0.6997959	0.3524842	0.26162308	1.1613222	-1.8073258	-0.97809494	-0.60621864	-1.1701599	1.9559479	-0.051157165	1.5467024	-1.5510716
-0.011181451	0.71870583	-0.30759722	2.7820184	2.004771	-0.13608685	-0.636938	-0.4617085	0.9171007	0.8355934	0.07323854	0.09608863
0.7558498	0.56863046	1.0041846	2.004655	0.91508013	1.1030412	0.5284126	-1.1681824	3.2195237	1.5603033	1.8526496	0.0454805
2.419441	0.5224144	-0.8549945	0.77856207	-0.11882729	0.40300316	-0.4131137	-1.1579573	0.71853936	2.0683784	0.31020644	1.1606637
-1.0761566	-1.1961898	-0.9194789	1.8625114	-1.3803219	1.4158223	1.8878255	1.1701908	1.8606201	0.62481695	-0.23990244	0.8837839
-0.033508442	0.42002568	0.39897355	3.8087533	-0.01731458	-0.017917976	-1.563809	-1.2942325	2.9977446	-1.3066632	-0.35220852	-0.6932506
0.16329049	-0.37562317	0.29621512	1.2156458	0.42844403	1.3604168	-0.3388813	1.6910439	2.24517	0.99751043	1.4775448	-0.32803053
-0.44082314	0.9945508	0.05703474	2.4280138	-1.8022426	0.14675117	-2.34924	0.02528692	4.5961647	1.4538624	-0.57278657	0.21548733
-0.29188034	-0.60205114	1.9603273	2.039123	0.5632863	0.8059112	-0.6003602	0.47677296	-0.17909908	0.51115197	-0.7915931	-0.085920006
1.7519882	1.0556843	-1.4094416	2.988893	-0.025154052	0.74075943	0.3162779	2.1954095	0.40384865	-0.40986547	0.20581378	1.6964977
-2.3749127	-1.443583	1.7668563	0.039431334	0.81317955	-2.2583835	-0.60691	-0.072167285	0.8551157	0.8877133	-0.22017145	0.6209982
2.0839646	0.14559346	1.6241889	3.8914323	2.4293787	-0.005935776	0.0060350914	-0.36285642	2.9060445	-1.0738615	-0.32963508	-0.5016104
-0.34017903	-0.12173609	0.112741575	3.604495	0.030703502	-0.51833797	0.4517128	1.0589248	1.3904521	0.7240696	0.71019316	-2.3441339
2.9434214	-0.8873351	0.91831696	1.9610538	-0.40307423	1.6774478	-1.4701465	-0.37544987	0.8228065	-0.9813369	-0.4554025	0.008286949
0.3332278	0.3318002	0.45768315	1.7435348	0.23307954	-1.231154	0.8636438	0.09230631	1.7642306	-1.427273	-0.116331406	1.7478899
0.6443871	1.0735391	2.0074039	1.4076258	0.8130748	0.62130934	-0.61910135	0.3525359	2.1951408	-0.322991	-0.5645065	-0.4313599
-1.1102376	-0.0577132	-1.613335	1.7805312	-0.5666588	-0.7908307	-0.01849411	0.9955881	1.4670542	-2.055363	0.24747334	0.19902955
0.48647943	-0.56500804	-0.5703714	2.143727	-1.2339019	0.72308856	0.011743486	0.841896	0.35514253	-0.75836986	-0.023218801	1.4858421
-0.961517	-1.6395591	0.0908852	2.2112467	0.17209129	0.11262586	-1.2851025	-0.6414707	0.34948933	-0.36159956	0.6728863	-2.6179497
1.2183702	-0.9479945	-0.65538055	1.3803496	0.3721851	1.930102	-0.96037096	-0.9671383	1.4798272	-2.0792553	0.4014343	-0.37279013
-0.22765423	0.47176483	-1.7788982	1.5775919	1.3808639	0.90411294	-0.89623994	0.26840425	1.9004375	1.2258134	-0.2808471	-1.4595041
-0.44468784	-1.0475649	-1.1170673	0.24119544	1.1354839	-0.877279	1.2563679	0.3527107	1.9441135	1.2332705	0.12071434	-0.026855895
0.81613314	-1.9568986	0.99331105	2.5774884	0.45874804	-0.6891665	2.8533847	-0.31328452	2.9986174	1.5496807	1.5676547	0.57113516
0.0702523	1.4350562	-0.63261116	1.7316667	0.9507477	-0.42905098	0.43755668	1.1283668	0.5496354	-1.0033336	0.400079	0.19366497
-1.4269171	0.38600802	1.9754107	1.9317043	-1.2795659	-1.867732	-1.2394729	-1.1586968	2.1315289	-0.3617458	1.7726234	2.9477956
1.4310834	-1.2932718	-0.29468668	1.4023266	1.5432944	0.39432272	0.5486048	0.74312174	0.8021865	0.75887626	0.450498	-0.09986784
0.7380723	-0.44257697	-0.36586463	0.95348084	-1.4491982	2.6611292	-2.2839422	-0.50524354	0.76298624	0.73345214	0.068103835	2.3106174
0.081651226	-0.57969165	0.048164148	2.4064238	-1.1738001	-1.4925256	-0.99543357	-0.27480772	1.6846786	0.43134716	0.008694242	0.68895894
-0.12749417	1.0226628	0.5498582	0.6159035	-0.35257593	-1.4399128	-1.1270643	-0.3661787	-0.03538382	0.45598483	0.080739595	0.38407087
0.44670585	1.4138534	1.7329583	2.4677815	0.8046869	0.19851013	-0.27816212	1.3523586	1.7659618	-0.43634912	1.0376972	-1.1059468
1.086626	0.7303258	1.0381801	-0.09902215	-0.9271755	0.37279192	-0.39387655	-0.51946855	0.93750256	0.54113674	-0.7754859	0.5262085
-0.4257539	-0.32963428	-1.0306861	2.4670203	0.081189014	-0.03047019	0.6435634	0.26815617	1.0621955	-0.9130532	-0.5738031	0.26256207
-0.8518951	-0.85824394	1.5500245	0.49597847	1.5115365	-0.6740436	-0.1978384	1.2473443	0.7727392	1.0917555	1.446468	2.3243613
0.7304138	0.30566552	0.6884888	1.7703791	-0.009938639	1.1760607	0.961945	1.942714	-0.6803379	0.21076979	0.48356643	-1.7796876
-0.12924667	2.4940143	-0.9115702	1.0125074	0.52458894	2.271631	-0.012890276	-1.7256707	1.5674834	0.16464324	0.47522524	-0.29316643
-0.45695835	-0.23517995	0.98396534	3.473747	0.34153327	-0.5216636	0.9814448	-0.11142458	1.7097273	0.3148212	-1.4018852	1.7350385
1.208471	-1.1760507	1.7857761	1.0593679	0.57822466	-1.2427374	0.12995669	0.19020867	0.9117658	-1.9569091	2.0179455	1.6518492
-1.086473	0.42536193	0.7776884	3.855394	0.06771552	-0.56819916	0.0987977	0.12592979	0.93650895	-0.5669915	0.6450184	-1.5435828
-0.25972226	0.5112012	-0.33658782	0.7160032	-0.14186372	0.39497367	0.62425894	2.416522	-0.51226866	0.5136965	-2.7072377	-1.6862817
2.023507	0.3454416	0.21657704	1.1890752	0.3608286	0.19817656	0.11431287	-0.6132416	3.5612276	1.2950349	0.6293039	-1.2340808
0.61144835	0.48335922	-0.27276686	1.9204191	-1.9226178	-0.13524973	0.4379215	0.42397532	1.8272104	0.75768816	0.444382	0.16120116
-0.14463778	-1.4231455	0.97153294	0.38572323	0.9307404	-0.3303494	0.4205747	-0.33261284	0.318511	-0.057392936	0.5086775	0.14571163
0.23848544	-0.5702573	0.6122879	2.3414536	2.160392	-1.699592	-1.351653	0.67405283	2.6039116	-0.34633815	0.43650788	2.1370518
0.10415372	0.67028916	-0.68831754	4.1611423	0.8397306	-1.3597506	0.2286126	0.8007571	1.1505313	0.15659158	1.4854615	-1.2136234
-2.4630735	0.62650716	0.9688628	2.3067286	-0.95129085	0.3955119	1.556087	-1.0333514	2.1109397	-0.66865087	-0.2343466	1.6488756
-0.26867777	1.1902717	-0.58431697	2.2523496	-1.6096036	0.6314558	-0.59408176	0.4331201	0.3532818	-0.78672266	0.80850697	0.8983793
0.8643785	-0.8446657	0.8922595	1.2212338	1.2044152	-0.874768	1.1611075	0.6471485	0.7707349	-0.02076802	-0.3082049	0.27853808
0.8594176	-0.26616785	-0.027646296	1.9243529	0.6659031	0.56303304	0.74393547	-1.2599688	1.8013113	0.23921582	-0.9957452	0.4592506
0.24944884	0.031836916	-0.6908557	2.9891853	0.29117826	-0.25016275	0.31856462	-0.9320236	0.7976507	-0.22776777	-0.9825612	0.09144276
1.9088658	-1.1836271	1.0354556	2.5628796	-0.9385652	0.065966114	-0.14274712	-0.18020111	-0.05543971	-1.2413203	0.24371064	-0.7850369
-1.4127929	-0.8951836	-1.6664572	1.8822098	2.2993574	-0.40346795	-0.41171393	0.5652161	2.0858188	0.46135843	0.10604187	-1.3501687
0.2838642	0.68369406	-0.98839736	2.4469116	0.031617727	2.244539	1.484593	-0.12645122	0.19042957	-0.783037	-0.45385164	-0.35796496
0.4922661	-0.30360413	-0.5591949	0.009076834	0.46824506	0.63838524	0.52157664	-2.7719176	2.1256878	-2.772013	2.0905468	0.78629714
-0.1526899	0.16692129	0.3759486	2.0200074	-1.8088529	-0.13398078	0.60755634	-0.7327381	1.0574268	-0.9260382	1.727407	-0.61770225
1.4634845	2.287642	1.3511496	1.1357737	-0.5682264	-0.34338728	0.90492415	-0.43324015	1.7027514	0.32468587	0.5654885	1.4183667
-0.22908679	-0.6425466	0.010070204	3.5904365	-1.5206958	-1.3910085	0.037972156	-0.17048857	3.7411153	-0.8935683	1.1791176	-2.2458138
1.3494147	0.5292012	0.1579192	2.3823416	-2.0469425	1.9624165	-0.22068723	0.2347366	0.9883236	-0.047144834	-0.029437322	-0.7771352
0.43262726	-0.90070975	2.919479	2.987598	-0.08750302	0.6542213	-1.393391	-0.07434499	1.8029695	0.5756588	1.4589413	-0.1989231
1.5639346	1.1298227	0.83000124	1.628242	0.95810205	-0.6704866	2.2863228	-0.1302959	1.9161462	-0.0325387	-2.8857157	1.9736104
0.65829164	1.0140498	0.75706667	1.9498823	1.4953158	-0.110336155	0.16960338	1.5854794	-0.05863595	1.4354664	0.9596023	0.75645524
-0.7116975	0.1629896	0.6335983	2.19315	-0.5176603	-0.617998	-0.815775	0.05091322	1.3325627	-1.6776365	1.2455649	0.45153153
0.096495524	1.3875537	0.66949075	0.48397017	-0.39823666	-0.3299061	-0.13718545	-0.0708074	0.8247374	1.9023932	-1.3309436	-2.4676094
-1.7237486	0.2692591	-0.7205711	3.0844016	0.36716762	1.0861278	-0.07247271	0.89316607	-0.40528893	-0.54030246	-0.97325623	-1.917718
-1.0867589	0.6610545	0.99240017	2.377377	0.58864456	-0.28725934	0.35535038	-0.22224848	-0.13627946	-0.07182559	0.14257364	-1.012519
1.7763344	0.050970927	0.41763073	2.0833545	0.10162033	-0.331244	0.35380635	-0.8026322	-0.9047384	-2.023046	0.3318055	-0.32479063
-1.3994104	-0.47543544	1.4351115	3.1408617	-0.6450656	-0.024772748	1.0342401	0.76806074	1.2046546	-0.7630848	-0.93294305	-0.6620359
-1.7596409	1.787374	0.8085828	1.9622465	0.031371303	-1.535487	2.1130047	1.2597857	1.6474105	0.3895437	0.4118947	-0.08129666
-0.33026072	0.41186735	-0.7673133	1.8200399	1.6151607	1.0039696	0.013905394	-0.8626082	2.507731	-1.0439476	0.72067386	-0.980097
-1.2962948	-0.5615964	0.49971408	0.86219096	0.25697327	1.5149235	-1.5695153	-0.73441064	0.7159455	-0.21219099	-2.149063	-0.85850316
-0.12553988	-0.5772475	-0.7773577	0.91927147	1.3720531	-1.4836935	-0.32292336	-2.2927382	2.7108526	0.6700406	-0.735084	1.4868599
0.1950893	-0.6797999	0.027686149	0.79536474	0.016335776	1.5202483	1.0269389	-0.36707863	1.6421404	-1.7979591	-0.5863362	0.5797086
-1.2589055	-0.112981655	1.1670296	2.675418	-0.2030481	-0.74762195	-1.874172	-1.4485458	2.2306056	-0.5841924	-0.066235624	-0.26818234
-0.169008	-0.8832843	-2.3181036	-0.1109612	1.0190544	-0.9359754	-0.88925475	0.30534938	0.39355463	-2.7364979	-0.8791506	-0.7640048
0.33442315	-1.052925	0.86260283	1.7021142	0.3216434	0.16413254	-0.07437925	-0.22216511	0.84549534	-1.6466179	-1.1159445	0.053038597
0.65266114	-2.438599	-0.4033145	0.13368881	-0.029843144	-1.532872	-0.2881918	-0.035445627	2.1990557	-1.3007414	0.20069759	-0.2406428
0.20449653	-0.366527	0.7002427	2.5068712	-0.41161674	-0.35661575	0.69191074	-1.913502	3.433501	-1.2972629	1.381387	-0.96519303
0.81692946	-0.7171702	0.14940625	1.5611295	0.43477052	-0.59417945	-0.34036943	-0.35092878	-0.5527649	-0.81251943	-0.41563156	-2.1407707
0.8098074	0.17106651	0.64855975	-0.4700569	-0.27935416	1.6446192	0.19425575	-1.4863162	1.533498	1.0121167	0.98165333	1.0299976
-1.3782245	0.35786882	-1.957221	2.816703	0.73037326	-0.9752339	2.1240351	-1.377985	0.8396494	-0.5360973	-0.45707548	1.7434226
-1.0446908	-1.1259006	-1.4136019	1.7998217	-1.2909741	-2.137723	-0.71858144	2.2072978	1.4235725	-0.5888329	0.20579192	-0.20114392
-1.2744608	1.0096694	-0.6974468	2.067683	0.4096205	-0.45645654	-0.47061327	0.94784504	0.97713566	-0.8107647	0.4085627	-0.089494936
-0.33805797	-2.0316498	-1.1466795	3.656814	0.06074122	0.1831426	-0.9900731	0.3901679	0.67887104	0.87879217	0.6410782	-0.947251
-0.2695559	0.71979046	0.34878486	3.7855585	-1.6050323	0.23850349	-0.6371717	-0.21103887	0.53373957	-0.7762662	0.41381022	-1.0126938
-0.22039546	-0.37057272	-0.6524751	1.9301035	1.715661	0.23434865	0.7318337	-0.04752559	1.9654243	0.79949534	-0.79838634	-0.2607508
-0.65457803	0.31703013	1.3231578	3.8279572	0.017300006	0.33075026	1.5039873	-1.3224608	3.046699	0.12583494	-1.300496	0.7019456
-0.26786518	0.28046098	-1.0106918	1.8727612	0.42371184	1.2036431	1.0927761	0.69645345	0.048030615	-0.7043998	-1.9544426	0.5782151
-0.121104054	-1.0863984	-0.8413262	1.5196791	0.8725398	1.005757	1.050244	-0.23474753	1.6700852	1.0717531	0.7604769	-1.7062851
1.5199288	0.17458233	-0.4617607	0.2084564	0.19358954	1.1720006	-0.7752533	-0.41417363	1.3960253	0.42341852	0.52598774	-0.018546611
-0.06913697	1.0735658	0.38227308	3.551242	1.6522902	2.0454044	0.3044252	-0.9418574	1.8114374	-0.72087187	-1.8771234	0.09922742
-1.5961821	1.5581254	-1.2780716	1.5550445	-0.19675146	-1.2134423	0.06434755	0.81272274	-0.39000368	1.1406293	2.4275253	-0.13716675
1.1605589	-0.26704305	0.8521286	4.0665026	-0.7283919	0.09449745	1.4503249	0.85810643	0.4751001	-0.6228293	-0.089606054	1.6130389
0.16792694	-1.197529	0.90788513	0.7220663	-0.41391435	1.7213392	0.75051814	-0.28594485	0.4711994	-0.372078	0.67920786	-0.52880794
0.20347933	-1.196299	-0.7085388	1.37529	-0.077358544	0.11859714	-2.1333897	-0.35955873	0.8471505	-0.977582	2.9694743	1.3220271
0.035812702	0.30323493	0.21787137	3.6709485	-1.2053246	3.1369805	0.8382075	-1.330644	0.555972	0.16368446	0.8626429	1.2239773
-0.53110474	-0.38160998	-0.25667876	2.2205071	0.7478275	0.006069576	-1.0612521	-1.6826043	1.828908	-0.27518132	-0.3886572	-0.30426383
1.5129431	0.5813971	-0.029585771	1.0764067	-0.12364418	2.3431191	0.8262764	0.81756437	2.3811746	1.4614658	0.85729223	1.2674453
1.1862832	-0.96739644	0.17121765	3.6197605	1.0094903	1.144934	0.48547006	-0.5927384	-0.36639965	-1.3495182	-1.8191637	-1.0393347
-1.0229231	1.2661012	0.90580106	1.8649769	-0.20813991	0.23733322	-0.9426302	0.69537127	0.9124009	-1.3591529	0.38862693	0.32301822
-1.2734374	-0.14897986	0.3484381	0.8609595	1.1423844	0.7438322	-0.78310806	-0.32168233	-0.5647274	0.33401287	-1.3877447	-0.8184231
0.67713547	0.4675706	-0.12229699	2.5825088	0.53529584	-0.48407212	-0.24158923	0.46521372	0.33351612	0.17809255	1.1532533	0.041160036
1.583927	0.0065595945	-0.24374023	1.0456643	1.4646558	-0.503879	0.035316046	1.1046438	1.88973	-0.17216507	-1.3567895	-1.4445956
-0.23280473	-0.18638948	1.3408709	1.5266731	1.2598367	1.0339798	-0.256587	1.0087116	-0.28131855	1.9305973	1.5966934	-0.1820945
-0.13268048	-0.5312698	0.27717546	3.241763	0.41555962	-0.9040273	-0.15637271	0.42670074	3.1903281	1.0325836	-0.90410495	0.619955
2.6407316	-0.05581507	0.52677095	2.5506837	1.7768644	-1.3277485	1.553669	-1.0774956	1.2046899	-0.6269151	-1.959742	-0.08789544
0.78161556	-0.44887364	0.14725791	3.0498815	-0.21418793	0.36634758	-1.3229473	1.1549469	1.4192351	0.21123259	0.24829438	0.121486574
-1.315306	0.080528736	0.601909	2.5309126	-2.28268	1.1253668	-0.731772	-0.7808328	1.5469116	0.67166394	0.23254049	-1.1116245
1.210649	-0.15904163	-0.23609845	1.5347857	-0.71539783	1.7748884	0.9847277	-0.45265654	-0.12096	-0.7062159	-0.23579232	1.5617261
1.1930776	-1.0946423	-0.8822708	1.5549293	-0.8988607	-0.9787315	0.7203902	-3.451821	2.4840055	-1.0060045	1.2342218	1.7311949
1.109321	-2.706135	0.5861999	0.30931294	0.44230184	-0.6254222	0.2756125	0.7997433	1.9078231	0.8146709	1.4897358	1.0284616
1.5718223	-0.3425702	-1.7597826	3.8072038	-0.58007014	-0.355978	-0.8517833	1.6304812	0.9495076	-0.704937	0.8357143	-0.91935897
0.571171	-2.9351645	0.49512598	1.3484752	0.76826215	1.2881558	-0.4270147	-0.6508715	2.0007608	1.4001359	0.6884908	0.75462365
-0.20901953	0.6136639	-0.7649861	2.4873905	-0.009889898	0.25004354	0.78022605	0.51274717	0.23171186	0.59952056	0.23291135	-0.62965304
1.9163829	0.30878228	0.76925945	2.6438773	-2.6634061	-1.3382056	1.8403152	-1.2022331	1.6825547	1.337033	-0.70346266	0.9683232
-1.3014243	-0.96840674	-0.8668568	1.2574519	-0.5605167	0.21399127	-0.76421803	0.42265192	2.4438252	1.6044677	-1.1296798	0.20099749
1.5315872	-1.5359032	-0.18247393	2.1214845	-0.3582917	-1.6885272	-0.52587956	-0.16787419	-0.44480526	-0.70159245	-0.68736166	-2.1666355
0.018104855	2.0429206	0.5640999	2.8043125	-0.52760637	-1.7039427	2.369743	-1.0530318	0.7301702	-0.653872	-3.0175662	-1.343041
0.06912774	-1.4924924	0.49379212	2.566	-0.5249602	-0.102601096	0.8584264	-0.41839576	1.981612	-0.9355293	-0.7943308	0.03534196
-1.0241468	-0.13416262	-2.0982108	2.4548278	0.6448037	1.5626637	-0.008676198	-2.5316544	1.3990389	0.7495454	-0.9801743	0.124464914
0.10946468	0.63687414	2.762087	2.5749326	-1.507921	-0.65741104	1.31237	-1.1461836	2.3907418	1.3877565	1.0105687	0.233501
0.67316025	-0.3921812	-0.75191784	2.1315753	1.113765	1.0812571	0.49980497	-0.63261634	1.6917748	0.7334627	0.34759048	-1.2015857
-0.29655713	1.3874189	-1.417149	2.1965702	-1.2199749	1.1876621	-1.423767	1.4607366	1.0877458	0.76549214	-0.26064432	0.05008777
-1.3507177	-0.5444379	-1.1241295	0.8488846	-1.4975326	-0.13308711	-0.7706839	0.4645011	-0.22171617	0.5607493	-0.53686476	0.7176871
1.0139085	-0.15559775	-1.294424	1.8335623	0.78550327	0.9054151	1.0671443	0.2909315	1.7702739	-1.5223702	0.936715	-1.2321696
0.86085236	1.9404825	0.5079285	2.2904773	1.2510638	1.8488528	-2.3933256	-1.2551361	1.2285959	1.767115	-0.6859262	1.8232569
0.013983556	0.3343739	0.9010259	-0.5388763	-1.2515218	-0.20863913	-0.33660752	-1.0174162	1.9196093	-1.1306497	0.24207193	-0.44026777
0.5809131	0.38615727	0.3803454	2.3021111	-1.1653291	0.11734671	-0.63183576	-0.4777227	0.80810773	-2.6179824	-0.71963644	1.2184813
2.645412	0.8249179	1.2411321	2.9776123	-0.5204491	1.6695161	-0.68778235	0.48556507	1.9867653	0.6638803	0.58334136	0.2908687
0.48206976	0.44156373	-0.5312917	3.460676	-0.7944888	-0.9988904	-0.46461785	-0.7870609	1.7573981	0.70181423	-1.6816522	0.54905313
0.09711971	-1.3226852	-1.5867453	2.3266792	1.5197003	-1.0428395	1.0411365	0.75307745	2.054921	-0.61926067	0.86287594	0.725727
-0.40500495	-0.16288874	1.1472445	1.3944204	0.30282187	-0.19278166	-0.22677666	-0.49877915	2.6586232	-0.36405823	0.5705931	0.40942383
-0.7175918	1.1349953	-0.6818118	1.7277036	0.11394698	0.050211217	-0.9927992	-0.46686473	0.3541165	-0.25289434	0.98563206	0.8817986
1.604338	-0.9501278	-0.39863724	2.1277885	0.6100744	1.0237112	0.9417234	0.9637701	2.053246	1.0999537	-1.9615083	-1.1019603
0.00424264	-0.15190746	-0.13984045	3.3547258	0.70269436	0.21932691	-0.53851944	-0.7245588	0.90153366	-0.70118994	0.78209853	0.8921921
-1.5826422	0.946423	-0.5031823	0.2904364	1.1879505	-0.9965181	0.65774214	1.178619	-0.5605048	-0.4893531	0.93881345	0.5171429
-0.78326464	-0.73741394	-0.5790169	1.1031662	-0.0604797	-0.32748267	1.22399	-0.28582644	0.8679368	-0.76596534	-0.94723773	-0.06730219
1.3171935	1.5587553	2.5101538	2.529056	1.7290139	3.4206097	-0.1735361	-0.4618155	1.1680236	0.4901173	0.25579593	1.3935971
0.26119065	0.31790146	-0.24167511	1.4544749	-1.3721857	0.24550775	0.5839736	-0.44422397	1.770628	0.6457262	1.2891682	0.33752087
1.6027538	0.5933716	-1.4740493	0.53614247	0.26456103	0.55066746	0.36951265	1.232791	-0.73267496	0.80667573	-0.17745325	-0.0976072
-0.7045193	-0.81789327	-0.8014097	1.525777	-0.5927972	-0.57984906	1.3533989	1.0291016	1.6153766	0.21434078	-1.5119665	0.40194717
0.29076645	0.9996345	0.2938292	2.3663523	-0.08334134	0.5414281	0.036133196	-0.027889699	2.376452	-0.38335022	0.9325731	-0.22573969
-0.40780947	0.43092155	1.359502	-0.25206077	1.5574768	0.18038224	1.6677738	0.8972525	1.337714	-0.67676264	1.4811089	0.22276974
0.73564106	-0.14407939	0.05065689	0.43222177	-0.49316695	1.745607	1.4532325	0.6359525	0.4344793	0.1938257	-1.3986585	1.3881892
-1.0674145	-0.15172313	0.31638703	3.4240437	-1.1954476	1.2082407	0.052253865	0.53113115	3.030951	0.09619655	-0.5924947	0.14684698
-1.4081925	1.3218803	-2.098572	2.4149656	-3.955861	0.40575245	-1.798999	1.072586	0.9373243	0.7204826	0.3610958	1.3123009
0.8099261	-0.62410134	-0.56684065	0.812189	-1.424165	-0.108839035	-0.30718124	-1.8119456	2.3017392	0.9934159	-0.56152177	1.0348709
-1.0592357	-1.319191	2.3118746	2.4602213	-0.5918054	2.108611	-0.5830197	0.20787647	3.131654	-1.0763457	-1.3808204	1.9086949
-0.55792856	0.3364433	0.51389605	2.7827563	1.2865486	0.09372946	-1.2452912	-2.2850711	2.198393	0.06780439	-1.1223758	1.0693582
1.1268398	-2.2541013	0.67565155	2.4867716	-1.0984786	-0.24010192	-0.43347847	-1.332364	1.0860363	0.6994109	1.89563	0.5072638
0.7230248	-0.6164111	0.6449096	3.0007915	1.0025179	0.02197498	-0.86467683	-0.5084546	1.7309927	0.45870227	0.87606955	1.8650419
-0.38561594	0.41941458	3.4452605	2.8426676	1.9460231	0.1961484	2.4029825	-0.07540727	0.9808986	-0.8969345	-0.047658615	-0.30178392
-1.4310038	0.5639506	0.0018327096	1.3960626	0.60258293	-2.4845855	0.4799245	-0.10574025	-0.33529365	0.030889925	-1.3950162	0.019641154
-0.55608666	-0.17759632	0.43133128	2.3758676	0.3390171	-0.83052087	0.22471341	-0.4289322	0.80380124	1.149912	0.9266125	-0.17145532
0.6703151	0.26682517	-0.38519913	1.0253586	-1.0785445	-0.78267324	0.8279508	-1.5425051	2.4251654	0.16866733	0.7135738	0.64396495
-0.18412893	-0.48043737	1.0123327	1.4055736	0.8010276	-2.474102	0.5725914	-0.2338286	2.3278213	-0.12955518	0.61173046	-0.12340511
1.0590931	-0.37641433	-1.660893	2.4969335	1.2817241	0.8329948	0.58347505	-0.1555451	1.1141793	-0.084259175	-3.3298254	-0.93361425
-1.4158765	1.0104805	1.2411852	0.9590845	-0.56893694	0.5876357	1.4767244	0.9452096	2.2065098	1.3305036	2.0230703	-0.37122083
0.008285352	1.1788075	1.2518668	1.2272892	0.52672297	-1.0371182	1.8946418	1.125202	3.0940843	0.23507066	0.13741428	-2.067973
0.227034	2.574048	0.78791416	2.4697475	-0.041089054	-1.1909266	0.8859051	1.0392711	1.7876463	0.35733512	1.3766	0.72691905
-0.91603804	0.2166414	-0.8910679	2.941684	2.1918306	-2.63569	-0.7169364	0.29734674	-0.09549677	0.12951633	1.4030085	-1.8928249
0.9183023	-0.9141269	-1.6524192	1.0648203	0.7298357	-0.750665	-0.7529313	-1.3663961	1.305769	0.05959387	1.9701252	-0.7479784
-0.023960566	0.7397331	-0.2709637	1.2752571	1.5746192	-0.36160463	0.038127147	0.2711559	1.1321878	-2.092432	-2.737818	-1.0425391
-1.0521873	0.530753	-0.0695296	-0.12643516	0.35975602	-1.6723628	-1.1036454	-0.2469427	1.0924976	-1.310475	0.95741373	1.7660053
0.8605255	-0.93145454	0.90103406	0.0681622	0.8573277	-2.4850097	-1.260358	-0.876882	2.1207762	-0.009771935	-0.656976	-0.74501795
-1.1335082	-1.3459723	-0.1825788	3.786928	1.3965955	2.6798828	-0.13818151	0.40490013	2.1717234	0.88128847	0.7841515	0.89637303
-3.1896899	-1.3207353	-0.69737685	1.742873	-0.7239243	0.4034887	0.8423561	-0.23626763	-0.6388594	-1.7036067	0.13081001	-0.4947055
-1.6628789	0.6451731	0.0836258	3.056981	0.42246327	0.056146845	0.9854046	0.40770525	2.694468	-0.11685868	-1.5887184	-0.38419747
-0.65146405	0.14725119	0.6349116	-0.13683629	-0.802743	0.4570609	-0.27336437	0.3786371	0.61948144	0.2217256	0.10756665	0.25636905
-0.9898826	-0.3279652	1.2458163	4.5850554	1.5011613	-0.11699799	0.049701583	-0.028370958	1.6111138	-0.4422234	0.37878907	0.5027868
0.547907	0.5031611	-0.7851479	2.7529912	0.10704876	-0.850643	-1.8299279	-1.4845356	2.209145	0.2703998	-0.42082655	0.6746814
-0.950046	1.9679788	-0.87089086	3.9745882	-0.82180154	-0.41412202	-0.42332876	0.034912556	0.7561304	0.038840126	-2.0418909	2.502144
1.1121478	-1.6448326	0.46122608	0.64762735	-1.4062378	-1.9717866	-0.80577713	0.99827474	0.5068774	0.89650416	-1.9920028	0.5698729
-1.3627099	1.1883783	0.17953539	1.9152201	0.31441003	0.19885272	-1.0784388	-0.08761936	1.8118029	-0.12369238	1.2201706	-1.4502323
-0.5041317	1.3369821	0.35693365	2.5033493	0.0068033105	0.32877138	1.0705789	-0.82013106	1.5612183	0.18171835	-0.010075959	-0.34527197
-1.6816344	-1.3321826	-0.53505343	1.6077805	-0.23301712	0.69933	0.055702906	-1.5535207	0.5092921	1.3409952	0.8539161	-0.3722883
-0.5280715	0.39672217	1.8915253	1.2119945	-0.8477737	0.6276994	-0.33437556	1.1271147	1.02037	0.68769604	-3.4488263	0.43563783
-0.3435673	-0.9326112	1.4661155	1.7676771	0.6517184	0.7933117	-0.30318877	0.42184255	0.87759745	-0.35763606	-0.6568792	-1.070354
-0.11280046	0.6807473	1.0509844	1.2664492	-1.2138604	-0.48087025	1.2002879	0.70465666	1.9656451	0.80864644	0.049144275	-0.5167847
-0.9107217	-1.3169898	0.5789896	0.74185586	-0.30405182	-0.7665112	-0.59297675	0.78825784	2.0751173	0.8526645	1.1651804	0.3689787
0.18070617	-0.7876822	-0.45655885	1.7980286	-0.2926467	0.2337792	1.0680685	-1.3209379	0.50332856	-2.0614626	1.2725979	1.5539204
1.1674281	-0.9954242	0.6896229	3.2149963	-0.5145197	-0.8553077	-0.32403368	1.5170083	1.407727	-0.64762264	0.43798915	1.2495745
-1.4185737	-0.3462206	-0.36193785	3.3876467	1.0373966	-1.0103235	-1.1536217	-1.0304399	1.7485805	-0.0040431293	0.6144671	0.44157377
0.21372727	-0.5763222	2.0336976	1.3875856	0.0002479915	0.989582	0.29259264	-0.6112014	1.4014041	-0.59374374	-0.064767405	-0.070688695
-1.0977516	-0.033645157	-1.5700268	2.4170115	0.5497179	0.21095678	1.2775109	0.9952351	2.7220259	-0.7243659	0.33387026	-0.013784237
-0.095377624	-1.50554	-0.7495403	0.22444415	-0.91484904	-0.6375548	0.13379489	1.9776323	0.96754134	-1.9699309	0.41031814	-0.88130987
0.54306775	0.40207985	1.1480777	3.8755753	-0.5717728	1.1563144	-0.7610078	-0.56918585	2.0534918	-0.66870755	-0.20371053	-1.5947839
-0.8959807	-0.1716667	-0.66374373	2.341594	-1.2263454	-0.7333662	-1.0845659	-0.4123445	1.9185803	0.76048803	0.21447498	-0.19022186
-0.10322172	-0.33763292	-1.1353382	2.5234604	-1.0765586	-0.04124357	0.12492481	0.44574556	0.73876506	-0.13923039	1.1055651	0.1603277
0.2984951	1.1999718	2.2653422	1.384831	0.6012513	0.93060166	0.81938964	-0.41064215	0.46415418	0.47074232	0.018943917	1.0846288
-0.82153314	-0.3275244	-0.75326973	1.7803987	-0.07281329	0.67238903	0.64058185	0.0013954274	1.9577475	0.29160437	-0.46004578	-0.14095485
-1.1138357	1.8597744	2.4780643	0.5393748	0.74396026	1.1972917	-1.5592694	0.3111676	1.4680372	0.61858773	-0.99860156	-0.05954415
0.7925197	-0.23885143	-0.027205706	2.7007663	-0.23605263	-0.03870543	0.438755	-1.4953885	0.7137294	-1.7822801	-0.35224825	0.5569436
-2.5970194	-1.0444546	-0.20272762	2.5746715	0.736672	0.32764193	-0.08115412	-0.7159852	-0.12283456	1.49271	-1.177832	0.037097767
-0.17910783	0.41806877	1.8340425	0.9211049	0.25128642	0.229624	-1.3217736	-0.89979357	0.826304	0.015130328	1.1018461	1.3418409
0.21648327	0.1860327	-0.16422626	1.3733064	-1.980531	2.1790075	-0.024177771	2.4964137	1.9844158	0.12633376	0.10134922	0.09121615
-0.13727337	-1.5140369	0.7443369	2.0479372	1.6570225	-0.6583955	-0.59624285	0.07199409	0.4693585	0.044677127	0.8524655	-0.44514862
-1.2649004	-0.08369353	0.31607094	1.4795005	1.0256572	-0.7625977	-1.1484027	-0.84660375	0.6117724	-0.36629796	1.0982431	-0.6901315
0.56465083	-0.9190971	-0.32767197	3.637126	-1.8149517	-0.6034587	0.77149546	-1.0065376	1.2799542	0.9072951	0.91944844	0.049973454
1.0704136	1.0952429	-1.173142	1.078973	-0.029786542	-0.17353046	1.8150492	0.070754714	0.93369037	0.65946734	1.3433903	1.2099056
-0.52508485	-0.846966	-0.50503355	2.1095579	1.0870637	-0.10703347	1.9180622	-0.27621776	0.75085247	-0.18009788	-0.675767	0.64046377
0.054535434	-0.27088967	0.28980753	2.0861807	0.44640377	1.5237865	0.8181021	-0.47726396	2.2062235	0.979102	1.1139863	1.8867469
-0.28132212	0.7168135	-0.48227617	1.0869255	-1.622426	0.22913665	-0.24515297	0.33988973	1.7876147	-1.3364339	0.29353252	-0.8493617
0.10809296	-1.2537225	0.22847784	4.025209	0.2643888	-0.24380936	-0.8724411	1.0026742	0.53752893	-0.12583731	-1.2430867	0.22227716
0.06811336	-0.43008947	0.78443277	1.133913	-1.6763045	1.3571907	0.4874481	-1.563545	0.96776545	-1.01775	-1.10148	0.11488502
-1.2186972	-0.69443715	1.6075263	0.97667634	1.1795917	-0.115037955	0.06758094	1.5110934	1.7842653	-1.0772523	0.2876833	0.12744524
1.2572342	0.3799862	0.16078351	2.0862675	0.80372	-0.6542703	0.07434683	-1.7135031	0.99393517	-0.12163503	-0.3227003	1.2294573
0.26522055	0.97652096	1.8779525	3.96596	0.65892327	-0.07968109	1.1182704	0.029535124	0.85834926	-0.4282966	0.73008686	0.5038448
-0.57501185	0.035112202	-0.06969229	4.725619	-0.9251446	-0.91532874	-2.2436752	1.256888	1.0989606	-1.3052846	2.2782369	-1.7626109
0.8797875	-0.32587844	1.0562632	1.1273768	-0.0675907	1.8858585	-1.0018394	-0.35589635	2.4008162	-0.29568303	1.2974864	-1.5640026
-1.6972417	0.027693188	1.3656818	3.486011	0.27111262	-1.5956743	-0.31620973	0.64695853	0.45239598	-0.56633127	-0.06569041	-0.23482075
-1.5957026	2.1166239	0.5732159	2.0729952	-0.8851042	-1.0927596	-0.24183674	-0.8477469	0.8097109	0.95892596	0.5563145	-0.19401497
0.26499283	-1.4403609	-0.7715987	0.5191903	-0.43929172	0.46378934	-0.85444045	-1.13146	1.8984128	1.2153478	-0.52879	1.3613156
0.9479469	-1.1659783	1.7249185	2.084576	0.036194682	0.103426084	-2.1440587	0.611542	2.1809216	-1.0807252	-0.16333392	-1.444418
1.4472868	-1.6658212	0.72511303	3.6951015	1.0680634	-1.2871442	1.227089	-0.56022984	3.3762627	-0.34977418	-1.3955126	0.99654055
-0.1013077	0.16790994	-0.7248851	1.482725	-0.037068676	0.78532505	0.72099286	-1.3379734	2.0721648	0.11900717	-0.19338244	0.23360696
0.1322888	-0.010970562	0.32626316	3.251618	0.6424121	0.7597985	1.6188725	-0.42803475	0.8153438	0.608366	0.6465131	1.2676136
-0.5252717	-0.011432621	1.949477	3.2377722	0.6810785	-0.99554133	-0.9640053	2.2056034	1.3215873	-0.2855104	2.498185	-1.0486779
-0.5708015	-0.58639675	-0.5408184	1.8564401	-0.13525125	0.018378759	0.8896687	-0.09381673	2.4392166	-0.2426717	-0.9029018	0.6115246
1.295058	-0.4131053	0.2902642	4.4994802	-0.15271167	-0.86266077	-0.8704231	0.32984158	3.5214412	0.8381625	1.7417893	-1.0899701
0.98230994	-3.3408465	0.9408785	0.4336624	-0.41832906	-0.5065545	0.10903837	-0.9602504	0.18341196	0.7105337	1.0298382	-0.29324478
-0.048401136	2.2476416	0.74947697	1.9773221	0.05414256	0.6150189	0.26716685	0.4908417	2.4495637	1.2317462	-0.1379846	-0.20192394
0.81991047	-0.19336799	-0.39155787	1.6707962	-0.045611985	0.6702389	-0.278279	-0.6174956	0.04019308	-0.44377667	-0.8240693	0.8887219
1.3914361	1.3890597	1.4178971	2.328941	0.3932484	2.0043085	-0.57367015	0.2487168	0.63924444	0.56482404	-0.67912656	1.0647703
0.6176168	1.9003437	0.5911591	0.3022337	0.48229086	-0.06175767	1.2711464	0.09838641	0.72179264	-1.2697568	0.40081444	-0.293655
0.76038784	1.0769637	0.88900685	2.6592937	0.8334904	-0.5762361	-0.20216331	0.6687123	1.8457775	-1.1809417	0.28326508	-0.54646945
-2.1089942	0.8466413	-0.8133295	1.0352867	-0.06387208	0.3552951	-1.4413548	-0.54003954	0.38862717	-0.6893176	-0.6757771	-1.7995017
1.6789206	-0.11925602	0.90064526	1.8674345	-0.51641244	-0.0559254	0.27403626	-0.6701262	-0.4366771	0.15678883	-0.8393328	-0.019127581
-1.9845489	-0.43397006	2.6209388	0.97044003	0.6897824	1.3214738	1.3655288	-0.11979881	2.2111154	0.027663464	0.70492744	0.6147463
0.2909717	-1.2733341	0.46072918	2.509004	-0.50074154	1.4442517	-0.31519315	1.7863302	-0.16559839	-1.4488101	-1.1336923	-1.3383898
0.6738281	-0.68980265	-0.4146841	3.501242	1.9493904	-0.31662178	-1.0567039	0.5595251	1.7942969	0.16375804	-0.06341198	-0.6116113
0.59950686	-2.3601806	-1.2066472	0.92251074	1.7889068	0.8110033	-0.52985877	-0.8605492	-0.66851294	-0.26781014	-0.8815626	0.4965723
1.3088344	-0.23730358	0.61881536	3.8994305	0.06776873	-0.42101455	-1.4219459	-0.1314989	0.5969104	-1.2819178	-0.3826107	0.08260289
-0.44524547	-1.2204605	-2.5184648	0.64573324	0.29437655	2.0847626	1.005058	-0.79741055	1.2170693	0.82107216	-2.254772	-0.6602112
-0.8424998	1.3902533	0.7901566	1.9257742	1.666507	0.02781289	-1.3423337	-2.1427748	1.4190629	0.01077453	-0.1502226	1.1878973
0.18851614	2.7609315	-1.5500145	3.8064587	0.17753822	-0.9204448	0.97215027	1.315789	1.2725484	-0.3213245	-0.57883424	2.0928068
2.442345	0.42178807	-0.019005572	1.5636718	-1.4708877	-0.72592413	0.6197271	1.5746907	4.57825	1.7222528	1.6511394	-0.49748248
1.4012471	0.6660606	-0.9662435	3.4000795	-0.97335416	-0.5519296	0.5918762	-2.1564715	1.2136387	0.49244153	-1.0817244	-0.55411994
-0.7631893	-2.679815	0.21214095	2.495762	0.34927005	-0.6726652	-0.6866665	2.9368434	3.0832102	-0.31033963	-0.9205287	-0.33940852
-2.208068	-0.25106192	-0.7097636	1.1606088	-0.5053897	0.1192748	1.5355229	1.1912363	2.1508074	-0.026450558	-1.8956643	0.11928038
-0.6224983	-1.6250416	-0.9054159	2.064744	-0.11188096	-0.78896385	-0.517601	0.98490274	1.4001272	0.2503687	-1.9212437	-0.27648163
-0.8436206	0.82059586	-1.2573421	2.6271088	-2.9050756	0.8864804	2.4458983	-2.642438	1.3140442	-0.33708087	0.5974887	-1.0736653
0.08088955	0.68318665	0.71170855	3.6683998	-0.7401166	-1.0591947	-0.7033249	-1.8027253	2.968076	1.4152858	-0.6156619	-0.62750196
0.80239844	-0.29548922	0.23628198	1.4069667	-0.45902467	-0.6509433	-0.7268284	-1.205097	1.0412889	0.2137352	-0.8882611	0.13704224
0.6144107	-1.0860059	0.4018679	2.236578	0.62204003	1.1450886	-0.078091614	0.47910488	1.6244885	0.29431593	0.74937993	2.0758314
-0.79788417	-0.26448047	-0.5627244	2.1326723	-0.21397237	-0.18830061	1.2410055	-0.53817487	0.78319365	1.9023485	-0.77449924	1.1657528
-0.0034271204	0.0018740183	0.62183386	1.0284104	-2.1554418	0.55989325	-1.967578	1.1356899	1.9903209	-1.2405217	2.1930504	-3.2329257
-1.1795162	-1.4101137	-0.6990145	4.181868	0.16399568	0.094493605	-1.1559153	0.2525854	0.9888021	-0.9498644	0.6622679	0.83576065
0.4963734	-1.724017	-1.4131008	3.253876	0.18438159	1.551101	1.036589	-0.90787417	0.46556473	1.2414143	-0.8101155	-1.2060999
-0.21711996	-1.6085534	2.3924024	2.3341825	-0.47261345	0.39183733	0.6105142	-0.1552381	2.552838	-0.57523805	-0.3308317	0.9115938
-2.9442885	-0.09362949	-0.21791399	3.0875664	0.6956233	1.2373492	-0.4101558	1.3524203	2.3592973	-1.0664389	0.765678	0.66367507
-0.008245751	-0.07493263	-1.719464	2.8831291	0.10092787	0.043271642	0.24294187	0.50435644	0.5215974	0.13010533	-0.43719217	0.8746804
0.09853511	1.3330542	1.2887032	2.414842	-0.65907687	0.028693097	0.06972135	0.36477304	0.94774765	-0.44557542	2.0378628	1.916806
0.66746336	-0.6184962	0.983733	2.2017694	0.6666966	-0.8791164	-0.1300618	0.20875296	0.22624922	-1.7654154	-2.6827397	1.2927938
1.3983425	-1.7097087	-1.5724058	2.0974338	-1.0672505	0.81701213	0.76102996	-0.32664907	2.273808	2.3092449	-1.1648295	0.40548053
1.6478145	0.92371017	0.107736915	4.2427864	0.39855134	-0.5557511	1.7753394	0.10505006	1.0636657	0.63896984	1.9281032	0.4533747
1.683117	-0.22734924	-0.7639067	3.0566034	-2.9360669	-0.77869225	0.891362	-0.03802499	-0.74182105	-1.7473276	0.9331763	-1.8370687
-0.12267181	0.17389032	0.8022895	1.8587346	0.5105673	0.3529103	-0.8774101	-0.13854432	3.4986782	-1.2980123	1.1494163	-0.59755915
-0.43329722	-0.7013331	-0.03828609	1.3406975	0.13877471	0.11703635	-1.8595228	0.23418374	0.54257035	-2.7206426	2.721963	-0.61754394
0.45009345	-0.7978378	0.40600964	1.7861881	2.6094909	1.5459319	-0.8007813	0.057101835	2.477857	-1.348803	-1.7804135	-0.63648576
-0.26332593	0.9743298	-0.48190975	3.2256386	-0.55212957	-0.3160264	-1.62055	0.10466927	2.9215236	1.2656612	-0.16840135	0.27589217
0.20539735	-0.9295336	-1.0238649	2.892929	0.45550758	-0.01986617	0.4456316	-0.52370936	-0.19426167	1.8373137	-0.21845809	0.034371037
1.462648	0.3647541	0.80429846	2.148916	-1.6418642	-1.5046197	-0.5516759	-0.31293556	2.3061626	-0.76714194	-0.13557175	-0.1493856
-0.45179167	1.0211915	-0.46677732	4.612863	1.0199747	-1.0463558	0.062148504	0.9466602	2.4154582	-0.06206446	-1.0515856	-1.8046999
0.47901934	0.13894756	-1.053084	2.3306265	-0.7276231	-0.22011277	0.25786433	0.5198529	-0.81260693	-1.6504605	0.6433404	0.22103778
1.5841863	-0.37966305	1.1298443	1.2066016	-0.31993535	-0.45180562	-1.4917517	-0.875199	1.9952024	-1.7609547	0.57933533	0.24792294
0.7589527	1.2560155	0.62107867	1.4662468	1.4641162	-0.25575352	-1.1267282	0.2906955	2.5494976	-0.69367135	0.5142758	-0.909409
0.2342856	0.040219985	-1.202042	2.491011	-0.24724305	-0.7821098	-2.2718625	0.43582168	1.042511	-1.7646642	-0.49092	-2.792224
-0.31746486	-0.12273227	-0.92989874	1.1382239	1.0559283	1.0606239	-0.2560634	-1.6448694	2.7135723	-0.030103033	-1.1890011	0.1279729
2.167937	-0.15733014	-1.5246675	2.052574	-0.35354966	-1.1614821	0.8042221	-0.5196695	1.6350646	-0.25923565	-0.053688303	0.100458816
-1.78343	-0.5064627	0.42229775	1.8821383	-0.60937345	0.23304498	-0.09943857	0.98910517	2.341913	-0.42186096	-1.8317654	0.08332713
0.8202631	-2.035556	0.49622226	-0.19518995	0.013570849	-3.6457496	-1.2504563	-0.68485194	0.81173986	1.359771	-0.302587	0.5903538
-1.517652	0.56632394	0.37524855	2.704684	-1.1069646	-1.8752143	-0.2905115	0.20853354	-0.09878409	0.61606914	-1.399304	0.6147804
-0.1478848	1.3663011	-0.28203315	2.7077503	-0.11992235	-0.1404032	2.0322769	1.3750645	2.4647439	-0.5482402	0.6283614	-0.8616039
-0.6168804	0.7364292	0.77248895	2.1353998	-1.3354517	1.1816792	-0.54635465	-0.08302461	2.394138	0.15256688	1.9808159	-0.8675752
-1.1849184	0.27317494	0.24618876	3.626566	-2.3791087	-0.15696369	0.5844918	-1.2479192	0.23308969	-0.029465817	1.6100754	1.0567936
0.8112268	0.004231062	1.6936561	0.7218536	0.3312811	-1.423669	1.3618917	-1.3427011	0.744712	-1.0299757	-1.3080359	1.9675528
-1.3102474	-1.2389935	-0.16897921	3.167657	-0.9353609	-0.6653277	0.8769283	0.28357077	0.88775146	-0.42942026	0.112353325	1.1602327
1.3705465	-0.21180342	-1.0591419	2.0582428	-0.93092746	0.19746254	-0.47366947	-0.4460378	2.6351256	-0.2215503	-0.08632019	-0.74806744
1.0779383	1.8596714	1.0213265	0.91022635	1.0920739	-1.685888	0.4621549	0.382094	2.8333566	-1.0396587	0.057419598	-2.1453981
-0.5149517	0.88300186	2.0389733	0.6356343	1.1715031	0.73624307	-0.2154197	2.336031	0.10063505	0.37156683	0.57267797	-0.0028570157
-0.47101665	-0.85345024	-0.5054561	3.876728	1.306818	0.06854647	-0.2609331	0.010197065	1.6495792	-0.03347384	-0.36576447	0.6936452
-0.5426162	-1.8131096	1.696749	1.3567686	0.38724065	-1.1992649	-1.4996803	1.8709974	0.44284272	1.0567086	0.7547546	1.1716777
-0.013740484	0.41920918	0.8238418	1.8125534	1.5417933	-1.1096121	-1.3283362	-1.3565437	2.4905083	-1.0474077	0.08059653	0.013621489
-0.94787925	-0.17666432	0.2665715	-0.73023725	-0.36004868	0.4463533	-0.22778754	0.8303259	1.8905128	2.3432438	-1.3444065	2.7411976
0.05939469	-0.9726017	1.1964867	2.7585306	-0.8945826	1.2832329	1.4994755	-0.037729055	-1.8069729	-0.41024813	1.4758089	-0.85597605
-0.7337659	-0.088045284	-0.72984326	3.2442346	-3.1648464	-1.4408655	-1.2230963	0.58591956	0.15621072	-0.29403365	-0.72156155	0.6183708
-0.37144434	0.79431766	-1.73034	2.0447702	-0.7976489	-0.914589	0.22993185	0.30610245	1.5263361	-1.4236281	1.8686856	1.552115
-0.6455682	0.1740213	0.5539834	2.2414854	-0.4058616	-0.023641502	1.4671642	-1.6162252	2.5327256	1.4101356	-1.0506151	-0.99955267
0.8839842	-1.5103651	1.5293112	2.291673	1.1548976	0.11251815	-0.39164776	-1.1223817	1.9416238	1.1657331	0.012796791	-1.0474763
0.88723683	-0.6482587	-0.030118793	1.7833028	1.582019	-0.2357038	0.18060133	-0.99931824	0.3893276	-1.0294222	-0.117851965	-1.0003613
-0.56615496	0.19967514	0.4381812	3.5915222	-0.17744742	1.0853267	-1.8597912	1.865141	0.79367733	-0.8167297	0.053186584	0.36974716
0.18378001	0.43283224	-1.8167427	1.2218108	-0.05558283	0.6422847	-0.38876936	-0.75310713	-0.9054159	-2.6715338	0.6615504	0.47659272
2.051163	-0.048157644	1.7783101	0.6825341	0.35297236	1.1799563	1.9225199	0.80804694	3.279456	-0.3860713	-0.5702498	1.4999744
0.39273077	0.102442555	-0.004009217	1.8727807	0.45582268	-0.01103002	1.4516238	-0.61715853	1.2595766	1.2409909	-0.9671427	-0.6360751
-1.1244193	-0.095649414	0.6689962	1.7734345	1.5868211	-1.8570863	0.5159737	0.20971487	-0.6924082	-0.24970357	2.051991	0.12998721
0.25855696	0.0912502	0.93855846	1.55276	1.2341156	-3.076253	0.6622524	-0.92698836	2.8717518	0.64983445	-1.275591	-0.5363168
0.7144426	-0.45294562	-0.29745463	2.2723355	1.4837495	-1.8899779	1.67824	-0.47233397	1.6311958	-1.247635	1.4077034	0.97811544
-1.2702466	0.047486983	-0.21468394	3.1818802	0.54662216	-0.62632877	-0.28831667	1.6286716	0.8533429	0.79346734	-0.25084662	0.6973341
0.09606708	-0.636563	0.19809823	2.131082	-0.2812647	-1.1496933	-0.05326728	1.3113661	-0.18172705	-1.5095266	2.4178336	0.19576266
-2.8428528	-0.748315	2.2794743	2.778889	-0.70635206	0.75983757	0.8968685	-0.27952704	1.3390503	-0.018458262	-0.50208	-1.855442
0.30848062	0.15953678	0.11470614	0.9822843	0.65249425	-1.0095388	0.9486001	-1.1835207	0.3896507	0.35594875	-0.43549773	-0.06836511
-0.98143405	-0.038434234	0.09507663	0.85110843	1.5332909	-0.2456055	0.035411995	0.39816704	1.1189528	-0.5062794	0.5693242	0.73648304
0.29694405	1.3661349	-0.26422435	0.660988	1.8348763	-0.3709873	1.0823911	0.43001857	0.24861956	-1.6685814	-0.59689265	0.31567773
-0.2098029	0.16077082	-0.60758114	0.7968013	-0.2075178	1.0144945	1.2356712	1.0860115	3.4571495	-0.25757477	-1.4808855	1.2394279
-1.1701933	-0.21209082	1.1166952	2.0343466	0.26386318	1.0246344	1.2793527	0.25045118	1.7836807	1.4222643	0.27138454	0.8189461
-0.3054441	-2.655826	2.044754	1.6111735	0.94242316	1.2946663	-0.018489273	0.56987125	0.2938879	-0.25433165	0.3805014	-0.59003097
1.2460463	-0.6404454	-1.5836738	1.8268996	-0.11608164	0.6189269	-0.1218528	-1.3803973	1.4960611	0.256999	0.14335452	0.024557332
-0.7607356	-0.35312936	-1.4384226	1.3956884	-0.6967058	1.3593154	0.07073244	-1.747245	0.61819917	1.3552376	0.06370503	0.8777806
-0.27750835	0.54499346	1.3935087	2.5890405	-0.2862822	-1.0151244	-0.64113104	0.6553706	2.3581493	1.5511566	0.93514425	-0.15191868
-0.16028121	-1.620889	0.11599779	0.7873721	-0.11027376	0.08967679	-3.0857644	-1.074341	5.0291557	1.4397962	-0.4873595	-0.35997307
1.0341874	-0.4937364	-0.6115104	2.7666407	1.1528436	-1.4731473	0.5806714	1.6132498	1.4144932	0.3157671	-1.6615708	-0.093075335
1.898411	-0.7132329	1.0756128	1.4825627	-0.9196278	1.8274196	-1.1673845	-2.6184921	1.6111171	-0.28928342	-0.010976583	-1.5912389
-0.37794858	0.7702234	0.5224502	1.7885777	-0.41101694	0.5553609	-1.8002104	-0.045551494	-0.5667354	0.011972694	-1.1154072	-0.1140624
-0.8444169	-0.7226558	0.24486473	0.6298132	0.88263404	0.65620434	0.17631893	-0.037153438	0.96608007	-1.7763965	-1.2770885	-1.5872016
-1.3531939	-1.5653188	1.0151483	1.7580721	-0.07012432	0.72312397	-0.009767193	0.7322268	1.1542186	-0.6393178	0.19451773	1.2104423
1.9610618	-1.6299919	-0.01715608	1.4446057	0.06707764	0.62738246	-2.773398	1.2540988	2.4446936	0.5554274	0.9089263	0.40397087
0.07892435	-1.0392396	1.6718777	1.7372651	0.5452986	1.3207738	1.0979208	0.3226892	2.7539964	-1.0393562	1.5304024	0.8628164
-0.88080055	1.2044482	0.61683947	2.5907516	-0.1420353	0.09656472	-0.32908124	-1.1073227	0.651045	-1.0161186	-0.5773954	0.43672448
0.04221362	0.18251877	0.714919	1.9119095	-0.4121055	1.2944787	0.10184214	0.58439904	2.1591334	1.09597	-0.3343827	1.2877538
-1.0296528	-0.94633234	0.694651	3.703235	-0.35433602	-0.8113607	0.5972757	-1.3895161	-0.26883674	0.59580076	2.4050822	0.39587694
[truncated: 5,059 more rows]
