# Supplementary material for: AUTOENCODIX: a generalized and versatile framework to train and evaluate autoencoders for biological representation learning and beyond
Source: Nat Comput Sci. 2025 Dec 9;6(1):96–108. doi: 10.1038/s43588-025-00916-4 (PMC12855006; doi:10.1038/s43588-025-00916-4)
Supplement: Supplementary file 7 — Statistical source data. [file 43588_2025_916_MOESM7_ESM.zip › Source_Data_Fig5_FigS5-6/Exp6_TCGA_METH_RNA/ml_task_performance.txt]

score_split	CLINIC_PARAM	metric	value	ML_ALG	ML_TYPE	ML_TASK	ML_SUBTASK
train	CANCER_TYPE	roc_auc_ovo	0.9999121411989325	Linear	classification	PCA	PCA
valid	CANCER_TYPE	roc_auc_ovo	0.999668484816512	Linear	classification	PCA	PCA
test	CANCER_TYPE	roc_auc_ovo	0.9999043806811059	Linear	classification	PCA	PCA
train	CANCER_TYPE	roc_auc_ovo	0.9999905169890259	RF	classification	PCA	PCA
valid	CANCER_TYPE	roc_auc_ovo	0.999356064032404	RF	classification	PCA	PCA
test	CANCER_TYPE	roc_auc_ovo	0.9986936647789655	RF	classification	PCA	PCA
train	CANCER_TYPE_ACRONYM	roc_auc_ovo	0.9880302023119281	Linear	classification	PCA	PCA
valid	CANCER_TYPE_ACRONYM	roc_auc_ovo	0.9819894805423308	Linear	classification	PCA	PCA
test	CANCER_TYPE_ACRONYM	roc_auc_ovo	0.9876799447756551	Linear	classification	PCA	PCA
train	CANCER_TYPE_ACRONYM	roc_auc_ovo	0.9998244470345509	RF	classification	PCA	PCA
valid	CANCER_TYPE_ACRONYM	roc_auc_ovo	0.9799824640983646	RF	classification	PCA	PCA
test	CANCER_TYPE_ACRONYM	roc_auc_ovo	0.9863197379699971	RF	classification	PCA	PCA
train	TMB_NONSYNONYMOUS	r2	0.09758069831686367	Linear	regression	PCA	PCA
valid	TMB_NONSYNONYMOUS	r2	0.06041522358009055	Linear	regression	PCA	PCA
test	TMB_NONSYNONYMOUS	r2	0.07801446205802987	Linear	regression	PCA	PCA
train	TMB_NONSYNONYMOUS	r2	0.6873313002432915	RF	regression	PCA	PCA
valid	TMB_NONSYNONYMOUS	r2	0.1595491795312719	RF	regression	PCA	PCA
test	TMB_NONSYNONYMOUS	r2	0.12224210013502979	RF	regression	PCA	PCA
train	AGE	r2	0.08514344461862267	Linear	regression	PCA	PCA
valid	AGE	r2	0.09978935556761104	Linear	regression	PCA	PCA
test	AGE	r2	0.05178721272019282	Linear	regression	PCA	PCA
train	AGE	r2	0.6106267187556211	RF	regression	PCA	PCA
valid	AGE	r2	0.15328261743238414	RF	regression	PCA	PCA
test	AGE	r2	0.09992212406000855	RF	regression	PCA	PCA
train	SEX	roc_auc_ovo	0.9993855450413391	Linear	classification	PCA	PCA
valid	SEX	roc_auc_ovo	1.0	Linear	classification	PCA	PCA
test	SEX	roc_auc_ovo	0.9986842105263158	Linear	classification	PCA	PCA
train	SEX	roc_auc_ovo	0.9999915182597732	RF	classification	PCA	PCA
valid	SEX	roc_auc_ovo	0.9998585172608941	RF	classification	PCA	PCA
test	SEX	roc_auc_ovo	0.9919534412955465	RF	classification	PCA	PCA
train	AJCC_PATHOLOGIC_TUMOR_STAGE_SHORT	roc_auc_ovo	0.8006638620176842	Linear	classification	PCA	PCA
valid	AJCC_PATHOLOGIC_TUMOR_STAGE_SHORT	roc_auc_ovo	0.8097438201772545	Linear	classification	PCA	PCA
test	AJCC_PATHOLOGIC_TUMOR_STAGE_SHORT	roc_auc_ovo	0.7930437131790515	Linear	classification	PCA	PCA
train	AJCC_PATHOLOGIC_TUMOR_STAGE_SHORT	roc_auc_ovo	0.9834358830803254	RF	classification	PCA	PCA
valid	AJCC_PATHOLOGIC_TUMOR_STAGE_SHORT	roc_auc_ovo	0.8077195526309591	RF	classification	PCA	PCA
test	AJCC_PATHOLOGIC_TUMOR_STAGE_SHORT	roc_auc_ovo	0.8075177961136607	RF	classification	PCA	PCA
train	OS_STATUS	roc_auc_ovo	0.9022789868358719	Linear	classification	PCA	PCA
valid	OS_STATUS	roc_auc_ovo	0.6702490016443504	Linear	classification	PCA	PCA
test	OS_STATUS	roc_auc_ovo	0.6930574227002112	Linear	classification	PCA	PCA
train	OS_STATUS	roc_auc_ovo	0.9922974617381612	RF	classification	PCA	PCA
valid	OS_STATUS	roc_auc_ovo	0.6844373972280949	RF	classification	PCA	PCA
test	OS_STATUS	roc_auc_ovo	0.7011234876128288	RF	classification	PCA	PCA
train	OS_MONTHS	r2	0.03499428049808728	Linear	regression	PCA	PCA
valid	OS_MONTHS	r2	0.029899832412229266	Linear	regression	PCA	PCA
test	OS_MONTHS	r2	0.017431337617534015	Linear	regression	PCA	PCA
train	OS_MONTHS	r2	0.50893223891727	RF	regression	PCA	PCA
valid	OS_MONTHS	r2	-0.003906844001976051	RF	regression	PCA	PCA
test	OS_MONTHS	r2	-0.06123344596641478	RF	regression	PCA	PCA
train	DFS_STATUS	roc_auc_ovo	0.682536250403175	Linear	classification	PCA	PCA
valid	DFS_STATUS	roc_auc_ovo	0.7056418432990949	Linear	classification	PCA	PCA
test	DFS_STATUS	roc_auc_ovo	0.7107229829489188	Linear	classification	PCA	PCA
train	DFS_STATUS	roc_auc_ovo	0.9766831249523739	RF	classification	PCA	PCA
valid	DFS_STATUS	roc_auc_ovo	0.7199169083933326	RF	classification	PCA	PCA
test	DFS_STATUS	roc_auc_ovo	0.6985806145231278	RF	classification	PCA	PCA
train	PFS_STATUS	roc_auc_ovo	0.8992048777519677	Linear	classification	PCA	PCA
valid	PFS_STATUS	roc_auc_ovo	0.7150242022651441	Linear	classification	PCA	PCA
test	PFS_STATUS	roc_auc_ovo	0.707590002293052	Linear	classification	PCA	PCA
train	PFS_STATUS	roc_auc_ovo	0.9940802793695335	RF	classification	PCA	PCA
valid	PFS_STATUS	roc_auc_ovo	0.7021124112975233	RF	classification	PCA	PCA
test	PFS_STATUS	roc_auc_ovo	0.6749369410685623	RF	classification	PCA	PCA
train	MSI_SCORE_MANTIS	r2	0.2866248111188773	Linear	regression	PCA	PCA
valid	MSI_SCORE_MANTIS	r2	0.262715268301975	Linear	regression	PCA	PCA
test	MSI_SCORE_MANTIS	r2	0.28040398166052316	Linear	regression	PCA	PCA
train	MSI_SCORE_MANTIS	r2	0.8541746780497761	RF	regression	PCA	PCA
valid	MSI_SCORE_MANTIS	r2	0.4508974541898326	RF	regression	PCA	PCA
test	MSI_SCORE_MANTIS	r2	0.593907868957638	RF	regression	PCA	PCA
train	ANEUPLOIDY_SCORE	r2	0.30454019331836335	Linear	regression	PCA	PCA
valid	ANEUPLOIDY_SCORE	r2	0.2770442109858622	Linear	regression	PCA	PCA
test	ANEUPLOIDY_SCORE	r2	0.18456426767610168	Linear	regression	PCA	PCA
train	ANEUPLOIDY_SCORE	r2	0.7500921775917708	RF	regression	PCA	PCA
valid	ANEUPLOIDY_SCORE	r2	0.3290307716426346	RF	regression	PCA	PCA
test	ANEUPLOIDY_SCORE	r2	0.3196295822612838	RF	regression	PCA	PCA
train	CANCER_TYPE	roc_auc_ovo	0.9981186252935546	Linear	classification	UMAP	UMAP
valid	CANCER_TYPE	roc_auc_ovo	0.994296043596037	Linear	classification	UMAP	UMAP
test	CANCER_TYPE	roc_auc_ovo	0.9992850720625741	Linear	classification	UMAP	UMAP
train	CANCER_TYPE	roc_auc_ovo	0.9999470473836652	RF	classification	UMAP	UMAP
valid	CANCER_TYPE	roc_auc_ovo	0.9935026979829635	RF	classification	UMAP	UMAP
test	CANCER_TYPE	roc_auc_ovo	0.9984844800553553	RF	classification	UMAP	UMAP
train	CANCER_TYPE_ACRONYM	roc_auc_ovo	0.9757054344163665	Linear	classification	UMAP	UMAP
valid	CANCER_TYPE_ACRONYM	roc_auc_ovo	0.9695950726206028	Linear	classification	UMAP	UMAP
test	CANCER_TYPE_ACRONYM	roc_auc_ovo	0.977122488916692	Linear	classification	UMAP	UMAP
train	CANCER_TYPE_ACRONYM	roc_auc_ovo	0.9987566563351038	RF	classification	UMAP	UMAP
valid	CANCER_TYPE_ACRONYM	roc_auc_ovo	0.9781108823511302	RF	classification	UMAP	UMAP
test	CANCER_TYPE_ACRONYM	roc_auc_ovo	0.9854724511030086	RF	classification	UMAP	UMAP
train	TMB_NONSYNONYMOUS	r2	0.10453829536334747	Linear	regression	UMAP	UMAP
valid	TMB_NONSYNONYMOUS	r2	0.06765497164243117	Linear	regression	UMAP	UMAP
test	TMB_NONSYNONYMOUS	r2	0.043909092371400504	Linear	regression	UMAP	UMAP
train	TMB_NONSYNONYMOUS	r2	0.7410868859514154	RF	regression	UMAP	UMAP
valid	TMB_NONSYNONYMOUS	r2	0.06084816403707183	RF	regression	UMAP	UMAP
test	TMB_NONSYNONYMOUS	r2	0.046020090284867754	RF	regression	UMAP	UMAP
train	AGE	r2	0.06930596639442288	Linear	regression	UMAP	UMAP
valid	AGE	r2	0.06750126281321178	Linear	regression	UMAP	UMAP
test	AGE	r2	0.04850128849930535	Linear	regression	UMAP	UMAP
train	AGE	r2	0.5543868541667603	RF	regression	UMAP	UMAP
valid	AGE	r2	0.16600203950106007	RF	regression	UMAP	UMAP
test	AGE	r2	0.11356956330164392	RF	regression	UMAP	UMAP
train	SEX	roc_auc_ovo	0.9878173937874081	Linear	classification	UMAP	UMAP
valid	SEX	roc_auc_ovo	0.9899429352952274	Linear	classification	UMAP	UMAP
test	SEX	roc_auc_ovo	0.9921558704453441	Linear	classification	UMAP	UMAP
train	SEX	roc_auc_ovo	0.9997182177413504	RF	classification	UMAP	UMAP
valid	SEX	roc_auc_ovo	0.9922656102622147	RF	classification	UMAP	UMAP
test	SEX	roc_auc_ovo	0.9855769230769231	RF	classification	UMAP	UMAP
train	AJCC_PATHOLOGIC_TUMOR_STAGE_SHORT	roc_auc_ovo	0.7912581623159028	Linear	classification	UMAP	UMAP
valid	AJCC_PATHOLOGIC_TUMOR_STAGE_SHORT	roc_auc_ovo	0.7866780210339301	Linear	classification	UMAP	UMAP
test	AJCC_PATHOLOGIC_TUMOR_STAGE_SHORT	roc_auc_ovo	0.7852513833284509	Linear	classification	UMAP	UMAP
train	AJCC_PATHOLOGIC_TUMOR_STAGE_SHORT	roc_auc_ovo	0.9663718057316384	RF	classification	UMAP	UMAP
valid	AJCC_PATHOLOGIC_TUMOR_STAGE_SHORT	roc_auc_ovo	0.7855537367505588	RF	classification	UMAP	UMAP
test	AJCC_PATHOLOGIC_TUMOR_STAGE_SHORT	roc_auc_ovo	0.7723600478468899	RF	classification	UMAP	UMAP
train	OS_STATUS	roc_auc_ovo	0.7041018327127396	Linear	classification	UMAP	UMAP
valid	OS_STATUS	roc_auc_ovo	0.6762626262626263	Linear	classification	UMAP	UMAP
test	OS_STATUS	roc_auc_ovo	0.6398838102554254	Linear	classification	UMAP	UMAP
train	OS_STATUS	roc_auc_ovo	0.9834574216747457	RF	classification	UMAP	UMAP
valid	OS_STATUS	roc_auc_ovo	0.6692623913554145	RF	classification	UMAP	UMAP
test	OS_STATUS	roc_auc_ovo	0.6893604762819281	RF	classification	UMAP	UMAP
train	OS_MONTHS	r2	0.03196827895895704	Linear	regression	UMAP	UMAP
valid	OS_MONTHS	r2	0.02224673157016599	Linear	regression	UMAP	UMAP
test	OS_MONTHS	r2	0.018567424336792482	Linear	regression	UMAP	UMAP
train	OS_MONTHS	r2	0.4443631335699588	RF	regression	UMAP	UMAP
valid	OS_MONTHS	r2	-0.04572663802473009	RF	regression	UMAP	UMAP
test	OS_MONTHS	r2	-0.07676188667953054	RF	regression	UMAP	UMAP
train	DFS_STATUS	roc_auc_ovo	0.6874295809664027	Linear	classification	UMAP	UMAP
valid	DFS_STATUS	roc_auc_ovo	0.7163012750069879	Linear	classification	UMAP	UMAP
test	DFS_STATUS	roc_auc_ovo	0.7014414045385524	Linear	classification	UMAP	UMAP
train	DFS_STATUS	roc_auc_ovo	0.9562851271444955	RF	classification	UMAP	UMAP
valid	DFS_STATUS	roc_auc_ovo	0.6896111749259285	RF	classification	UMAP	UMAP
test	DFS_STATUS	roc_auc_ovo	0.6737538411446611	RF	classification	UMAP	UMAP
train	PFS_STATUS	roc_auc_ovo	0.5394014720111481	Linear	classification	UMAP	UMAP
valid	PFS_STATUS	roc_auc_ovo	0.6189200620329903	Linear	classification	UMAP	UMAP
test	PFS_STATUS	roc_auc_ovo	0.5728961247420317	Linear	classification	UMAP	UMAP
train	PFS_STATUS	roc_auc_ovo	0.9845372017471333	RF	classification	UMAP	UMAP
valid	PFS_STATUS	roc_auc_ovo	0.6753489355702806	RF	classification	UMAP	UMAP
test	PFS_STATUS	roc_auc_ovo	0.6555835817473057	RF	classification	UMAP	UMAP
train	MSI_SCORE_MANTIS	r2	0.3631258250186017	Linear	regression	UMAP	UMAP
valid	MSI_SCORE_MANTIS	r2	0.2907607933808327	Linear	regression	UMAP	UMAP
test	MSI_SCORE_MANTIS	r2	0.3917870310271274	Linear	regression	UMAP	UMAP
train	MSI_SCORE_MANTIS	r2	0.8519125679191086	RF	regression	UMAP	UMAP
valid	MSI_SCORE_MANTIS	r2	0.5026525405485738	RF	regression	UMAP	UMAP
test	MSI_SCORE_MANTIS	r2	0.6062265179086044	RF	regression	UMAP	UMAP
train	ANEUPLOIDY_SCORE	r2	0.2475725013658796	Linear	regression	UMAP	UMAP
valid	ANEUPLOIDY_SCORE	r2	0.21286908322382003	Linear	regression	UMAP	UMAP
test	ANEUPLOIDY_SCORE	r2	0.2368553851691546	Linear	regression	UMAP	UMAP
train	ANEUPLOIDY_SCORE	r2	0.6589504722462569	RF	regression	UMAP	UMAP
valid	ANEUPLOIDY_SCORE	r2	0.2614332419479032	RF	regression	UMAP	UMAP
test	ANEUPLOIDY_SCORE	r2	0.2705026997865889	RF	regression	UMAP	UMAP
train	CANCER_TYPE	roc_auc_ovo	0.9177458293497234	Linear	classification	RandomFeature	RandomFeature1
valid	CANCER_TYPE	roc_auc_ovo	0.9139293534729049	Linear	classification	RandomFeature	RandomFeature1
test	CANCER_TYPE	roc_auc_ovo	0.9200102411866039	Linear	classification	RandomFeature	RandomFeature1
train	CANCER_TYPE	roc_auc_ovo	0.9975827539847405	RF	classification	RandomFeature	RandomFeature1
valid	CANCER_TYPE	roc_auc_ovo	0.965782989655566	RF	classification	RandomFeature	RandomFeature1
test	CANCER_TYPE	roc_auc_ovo	0.9677966970127969	RF	classification	RandomFeature	RandomFeature1
train	CANCER_TYPE_ACRONYM	roc_auc_ovo	0.9026857806269387	Linear	classification	RandomFeature	RandomFeature1
valid	CANCER_TYPE_ACRONYM	roc_auc_ovo	0.8873069183887756	Linear	classification	RandomFeature	RandomFeature1
test	CANCER_TYPE_ACRONYM	roc_auc_ovo	0.9133571545805399	Linear	classification	RandomFeature	RandomFeature1
train	CANCER_TYPE_ACRONYM	roc_auc_ovo	0.9960552569190064	RF	classification	RandomFeature	RandomFeature1
valid	CANCER_TYPE_ACRONYM	roc_auc_ovo	0.9300553570568587	RF	classification	RandomFeature	RandomFeature1
test	CANCER_TYPE_ACRONYM	roc_auc_ovo	0.9502615210880796	RF	classification	RandomFeature	RandomFeature1
train	TMB_NONSYNONYMOUS	r2	0.05882531759740106	Linear	regression	RandomFeature	RandomFeature1
valid	TMB_NONSYNONYMOUS	r2	0.06373145322055307	Linear	regression	RandomFeature	RandomFeature1
test	TMB_NONSYNONYMOUS	r2	-0.00017716417871938006	Linear	regression	RandomFeature	RandomFeature1
train	TMB_NONSYNONYMOUS	r2	0.6356597990854962	RF	regression	RandomFeature	RandomFeature1
valid	TMB_NONSYNONYMOUS	r2	0.06702403195104556	RF	regression	RandomFeature	RandomFeature1
test	TMB_NONSYNONYMOUS	r2	-0.060778765926081224	RF	regression	RandomFeature	RandomFeature1
train	AGE	r2	0.043496720205455586	Linear	regression	RandomFeature	RandomFeature1
valid	AGE	r2	0.05664590770450728	Linear	regression	RandomFeature	RandomFeature1
test	AGE	r2	0.03815447463059929	Linear	regression	RandomFeature	RandomFeature1
train	AGE	r2	0.5283969275767424	RF	regression	RandomFeature	RandomFeature1
valid	AGE	r2	0.0708740688104611	RF	regression	RandomFeature	RandomFeature1
test	AGE	r2	0.05619990389173535	RF	regression	RandomFeature	RandomFeature1
train	SEX	roc_auc_ovo	0.7734093674223897	Linear	classification	RandomFeature	RandomFeature1
valid	SEX	roc_auc_ovo	0.7740992265610261	Linear	classification	RandomFeature	RandomFeature1
test	SEX	roc_auc_ovo	0.8140182186234818	Linear	classification	RandomFeature	RandomFeature1
train	SEX	roc_auc_ovo	0.9741156136586177	RF	classification	RandomFeature	RandomFeature1
valid	SEX	roc_auc_ovo	0.8449467081682701	RF	classification	RandomFeature	RandomFeature1
test	SEX	roc_auc_ovo	0.8595141700404858	RF	classification	RandomFeature	RandomFeature1
train	AJCC_PATHOLOGIC_TUMOR_STAGE_SHORT	roc_auc_ovo	0.718760276166595	Linear	classification	RandomFeature	RandomFeature1
valid	AJCC_PATHOLOGIC_TUMOR_STAGE_SHORT	roc_auc_ovo	0.7287672538332487	Linear	classification	RandomFeature	RandomFeature1
test	AJCC_PATHOLOGIC_TUMOR_STAGE_SHORT	roc_auc_ovo	0.706739380919832	Linear	classification	RandomFeature	RandomFeature1
train	AJCC_PATHOLOGIC_TUMOR_STAGE_SHORT	roc_auc_ovo	0.9894175946948444	RF	classification	RandomFeature	RandomFeature1
valid	AJCC_PATHOLOGIC_TUMOR_STAGE_SHORT	roc_auc_ovo	0.7637666266984457	RF	classification	RandomFeature	RandomFeature1
test	AJCC_PATHOLOGIC_TUMOR_STAGE_SHORT	roc_auc_ovo	0.7037320981023989	RF	classification	RandomFeature	RandomFeature1
train	OS_STATUS	roc_auc_ovo	0.747662435318078	Linear	classification	RandomFeature	RandomFeature1
valid	OS_STATUS	roc_auc_ovo	0.43689217758985205	Linear	classification	RandomFeature	RandomFeature1
test	OS_STATUS	roc_auc_ovo	0.43335893988861146	Linear	classification	RandomFeature	RandomFeature1
train	OS_STATUS	roc_auc_ovo	0.9967164175473867	RF	classification	RandomFeature	RandomFeature1
valid	OS_STATUS	roc_auc_ovo	0.6224101479915433	RF	classification	RandomFeature	RandomFeature1
test	OS_STATUS	roc_auc_ovo	0.6219032072210487	RF	classification	RandomFeature	RandomFeature1
train	OS_MONTHS	r2	0.011944466041956425	Linear	regression	RandomFeature	RandomFeature1
valid	OS_MONTHS	r2	0.00834376819858662	Linear	regression	RandomFeature	RandomFeature1
test	OS_MONTHS	r2	-0.009238645601389317	Linear	regression	RandomFeature	RandomFeature1
train	OS_MONTHS	r2	0.5093698121436538	RF	regression	RandomFeature	RandomFeature1
valid	OS_MONTHS	r2	0.013059240669601735	RF	regression	RandomFeature	RandomFeature1
test	OS_MONTHS	r2	-0.030335123209092263	RF	regression	RandomFeature	RandomFeature1
train	DFS_STATUS	roc_auc_ovo	0.6326852214622803	Linear	classification	RandomFeature	RandomFeature1
valid	DFS_STATUS	roc_auc_ovo	0.6236571553336719	Linear	classification	RandomFeature	RandomFeature1
test	DFS_STATUS	roc_auc_ovo	0.6269588337324522	Linear	classification	RandomFeature	RandomFeature1
train	DFS_STATUS	roc_auc_ovo	0.988224020194933	RF	classification	RandomFeature	RandomFeature1
valid	DFS_STATUS	roc_auc_ovo	0.6425563096893613	RF	classification	RandomFeature	RandomFeature1
test	DFS_STATUS	roc_auc_ovo	0.6778294306703397	RF	classification	RandomFeature	RandomFeature1
train	PFS_STATUS	roc_auc_ovo	0.7477552366874142	Linear	classification	RandomFeature	RandomFeature1
valid	PFS_STATUS	roc_auc_ovo	0.5977900747215564	Linear	classification	RandomFeature	RandomFeature1
test	PFS_STATUS	roc_auc_ovo	0.5204998853473974	Linear	classification	RandomFeature	RandomFeature1
train	PFS_STATUS	roc_auc_ovo	0.9980287482417115	RF	classification	RandomFeature	RandomFeature1
valid	PFS_STATUS	roc_auc_ovo	0.6514051412190422	RF	classification	RandomFeature	RandomFeature1
test	PFS_STATUS	roc_auc_ovo	0.6680119238706718	RF	classification	RandomFeature	RandomFeature1
train	MSI_SCORE_MANTIS	r2	0.1343143268559348	Linear	regression	RandomFeature	RandomFeature1
valid	MSI_SCORE_MANTIS	r2	0.12168556970318323	Linear	regression	RandomFeature	RandomFeature1
test	MSI_SCORE_MANTIS	r2	0.1108440284623925	Linear	regression	RandomFeature	RandomFeature1
train	MSI_SCORE_MANTIS	r2	0.6984674826018604	RF	regression	RandomFeature	RandomFeature1
valid	MSI_SCORE_MANTIS	r2	0.14519823489931172	RF	regression	RandomFeature	RandomFeature1
test	MSI_SCORE_MANTIS	r2	0.13260107892264328	RF	regression	RandomFeature	RandomFeature1
train	ANEUPLOIDY_SCORE	r2	0.11487721835597897	Linear	regression	RandomFeature	RandomFeature1
valid	ANEUPLOIDY_SCORE	r2	0.06098942771969085	Linear	regression	RandomFeature	RandomFeature1
test	ANEUPLOIDY_SCORE	r2	0.03953045155869761	Linear	regression	RandomFeature	RandomFeature1
train	ANEUPLOIDY_SCORE	r2	0.6956641258303471	RF	regression	RandomFeature	RandomFeature1
valid	ANEUPLOIDY_SCORE	r2	0.1020184345372882	RF	regression	RandomFeature	RandomFeature1
test	ANEUPLOIDY_SCORE	r2	0.10153658942798072	RF	regression	RandomFeature	RandomFeature1
train	CANCER_TYPE	roc_auc_ovo	0.9093661420248861	Linear	classification	RandomFeature	RandomFeature2
valid	CANCER_TYPE	roc_auc_ovo	0.927142852896589	Linear	classification	RandomFeature	RandomFeature2
test	CANCER_TYPE	roc_auc_ovo	0.9305948994794992	Linear	classification	RandomFeature	RandomFeature2
train	CANCER_TYPE	roc_auc_ovo	0.9989558324975725	RF	classification	RandomFeature	RandomFeature2
valid	CANCER_TYPE	roc_auc_ovo	0.9715029900744275	RF	classification	RandomFeature	RandomFeature2
test	CANCER_TYPE	roc_auc_ovo	0.9779798033197494	RF	classification	RandomFeature	RandomFeature2
train	CANCER_TYPE_ACRONYM	roc_auc_ovo	0.905756979842039	Linear	classification	RandomFeature	RandomFeature2
valid	CANCER_TYPE_ACRONYM	roc_auc_ovo	0.8604051799780896	Linear	classification	RandomFeature	RandomFeature2
test	CANCER_TYPE_ACRONYM	roc_auc_ovo	0.928993632468701	Linear	classification	RandomFeature	RandomFeature2
train	CANCER_TYPE_ACRONYM	roc_auc_ovo	0.9988192388822561	RF	classification	RandomFeature	RandomFeature2
valid	CANCER_TYPE_ACRONYM	roc_auc_ovo	0.9467729561409909	RF	classification	RandomFeature	RandomFeature2
test	CANCER_TYPE_ACRONYM	roc_auc_ovo	0.96549951285226	RF	classification	RandomFeature	RandomFeature2
train	TMB_NONSYNONYMOUS	r2	0.03645632284321665	Linear	regression	RandomFeature	RandomFeature2
valid	TMB_NONSYNONYMOUS	r2	0.010683742155428666	Linear	regression	RandomFeature	RandomFeature2
test	TMB_NONSYNONYMOUS	r2	0.03692444863376254	Linear	regression	RandomFeature	RandomFeature2
train	TMB_NONSYNONYMOUS	r2	0.5707041236208379	RF	regression	RandomFeature	RandomFeature2
valid	TMB_NONSYNONYMOUS	r2	-0.12677505918720855	RF	regression	RandomFeature	RandomFeature2
test	TMB_NONSYNONYMOUS	r2	-0.2703899672379082	RF	regression	RandomFeature	RandomFeature2
train	AGE	r2	0.050355960167637104	Linear	regression	RandomFeature	RandomFeature2
valid	AGE	r2	0.0637935677798881	Linear	regression	RandomFeature	RandomFeature2
test	AGE	r2	0.04675668697259061	Linear	regression	RandomFeature	RandomFeature2
train	AGE	r2	0.5790191974619155	RF	regression	RandomFeature	RandomFeature2
valid	AGE	r2	0.08441271864475597	RF	regression	RandomFeature	RandomFeature2
test	AGE	r2	0.0634027251089434	RF	regression	RandomFeature	RandomFeature2
train	SEX	roc_auc_ovo	0.7469749216300942	Linear	classification	RandomFeature	RandomFeature2
valid	SEX	roc_auc_ovo	0.7379518072289156	Linear	classification	RandomFeature	RandomFeature2
test	SEX	roc_auc_ovo	0.7603256670826647	Linear	classification	RandomFeature	RandomFeature2
train	SEX	roc_auc_ovo	0.9836969696969697	RF	classification	RandomFeature	RandomFeature2
valid	SEX	roc_auc_ovo	0.8230487166055526	RF	classification	RandomFeature	RandomFeature2
test	SEX	roc_auc_ovo	0.8502406846140131	RF	classification	RandomFeature	RandomFeature2
train	AJCC_PATHOLOGIC_TUMOR_STAGE_SHORT	roc_auc_ovo	0.6843034585212932	Linear	classification	RandomFeature	RandomFeature2
valid	AJCC_PATHOLOGIC_TUMOR_STAGE_SHORT	roc_auc_ovo	0.6848428088912443	Linear	classification	RandomFeature	RandomFeature2
test	AJCC_PATHOLOGIC_TUMOR_STAGE_SHORT	roc_auc_ovo	0.6666023657820408	Linear	classification	RandomFeature	RandomFeature2
train	AJCC_PATHOLOGIC_TUMOR_STAGE_SHORT	roc_auc_ovo	0.9937699772316989	RF	classification	RandomFeature	RandomFeature2
valid	AJCC_PATHOLOGIC_TUMOR_STAGE_SHORT	roc_auc_ovo	0.7552764652004103	RF	classification	RandomFeature	RandomFeature2
test	AJCC_PATHOLOGIC_TUMOR_STAGE_SHORT	roc_auc_ovo	0.7448372581217436	RF	classification	RandomFeature	RandomFeature2
train	OS_STATUS	roc_auc_ovo	0.6471436354272629	Linear	classification	RandomFeature	RandomFeature2
valid	OS_STATUS	roc_auc_ovo	0.580758627245936	Linear	classification	RandomFeature	RandomFeature2
test	OS_STATUS	roc_auc_ovo	0.6162508662508662	Linear	classification	RandomFeature	RandomFeature2
train	OS_STATUS	roc_auc_ovo	0.9905351799752288	RF	classification	RandomFeature	RandomFeature2
valid	OS_STATUS	roc_auc_ovo	0.6305868292749175	RF	classification	RandomFeature	RandomFeature2
test	OS_STATUS	roc_auc_ovo	0.6716331716331716	RF	classification	RandomFeature	RandomFeature2
train	OS_MONTHS	r2	0.025274267041124565	Linear	regression	RandomFeature	RandomFeature2
valid	OS_MONTHS	r2	-0.006032568819128947	Linear	regression	RandomFeature	RandomFeature2
test	OS_MONTHS	r2	-0.011822493359779918	Linear	regression	RandomFeature	RandomFeature2
train	OS_MONTHS	r2	0.5065729281662164	RF	regression	RandomFeature	RandomFeature2
valid	OS_MONTHS	r2	-0.08403231281984391	RF	regression	RandomFeature	RandomFeature2
test	OS_MONTHS	r2	-0.017521193584687733	RF	regression	RandomFeature	RandomFeature2
train	DFS_STATUS	roc_auc_ovo	0.6340972893178906	Linear	classification	RandomFeature	RandomFeature2
valid	DFS_STATUS	roc_auc_ovo	0.6404886049723757	Linear	classification	RandomFeature	RandomFeature2
test	DFS_STATUS	roc_auc_ovo	0.6484440599971556	Linear	classification	RandomFeature	RandomFeature2
train	DFS_STATUS	roc_auc_ovo	0.991791165247653	RF	classification	RandomFeature	RandomFeature2
valid	DFS_STATUS	roc_auc_ovo	0.6442275984116023	RF	classification	RandomFeature	RandomFeature2
test	DFS_STATUS	roc_auc_ovo	0.6635987188553861	RF	classification	RandomFeature	RandomFeature2
train	PFS_STATUS	roc_auc_ovo	0.6172185554638866	Linear	classification	RandomFeature	RandomFeature2
valid	PFS_STATUS	roc_auc_ovo	0.6179303292846384	Linear	classification	RandomFeature	RandomFeature2
test	PFS_STATUS	roc_auc_ovo	0.6345143994251284	Linear	classification	RandomFeature	RandomFeature2
train	PFS_STATUS	roc_auc_ovo	0.9957321849712909	RF	classification	RandomFeature	RandomFeature2
valid	PFS_STATUS	roc_auc_ovo	0.6266771684008345	RF	classification	RandomFeature	RandomFeature2
test	PFS_STATUS	roc_auc_ovo	0.6360068542369133	RF	classification	RandomFeature	RandomFeature2
train	MSI_SCORE_MANTIS	r2	0.14005116171218168	Linear	regression	RandomFeature	RandomFeature2
valid	MSI_SCORE_MANTIS	r2	0.12944347129387646	Linear	regression	RandomFeature	RandomFeature2
test	MSI_SCORE_MANTIS	r2	0.1574461208915764	Linear	regression	RandomFeature	RandomFeature2
train	MSI_SCORE_MANTIS	r2	0.7373379544242293	RF	regression	RandomFeature	RandomFeature2
valid	MSI_SCORE_MANTIS	r2	0.1787625054670675	RF	regression	RandomFeature	RandomFeature2
test	MSI_SCORE_MANTIS	r2	0.19019260278349792	RF	regression	RandomFeature	RandomFeature2
train	ANEUPLOIDY_SCORE	r2	0.1333952798157233	Linear	regression	RandomFeature	RandomFeature2
valid	ANEUPLOIDY_SCORE	r2	0.11317099256456764	Linear	regression	RandomFeature	RandomFeature2
test	ANEUPLOIDY_SCORE	r2	0.08966364488330292	Linear	regression	RandomFeature	RandomFeature2
train	ANEUPLOIDY_SCORE	r2	0.7061413375146464	RF	regression	RandomFeature	RandomFeature2
valid	ANEUPLOIDY_SCORE	r2	0.2349714181817878	RF	regression	RandomFeature	RandomFeature2
test	ANEUPLOIDY_SCORE	r2	0.16819666372606668	RF	regression	RandomFeature	RandomFeature2
train	CANCER_TYPE	roc_auc_ovo	0.9385922886120206	Linear	classification	RandomFeature	RandomFeature3
valid	CANCER_TYPE	roc_auc_ovo	0.9202484030011711	Linear	classification	RandomFeature	RandomFeature3
test	CANCER_TYPE	roc_auc_ovo	0.9636566886953272	Linear	classification	RandomFeature	RandomFeature3
train	CANCER_TYPE	roc_auc_ovo	0.9980691996060072	RF	classification	RandomFeature	RandomFeature3
valid	CANCER_TYPE	roc_auc_ovo	0.9605055969099479	RF	classification	RandomFeature	RandomFeature3
test	CANCER_TYPE	roc_auc_ovo	0.9813963201641338	RF	classification	RandomFeature	RandomFeature3
train	CANCER_TYPE_ACRONYM	roc_auc_ovo	0.929459338265444	Linear	classification	RandomFeature	RandomFeature3
valid	CANCER_TYPE_ACRONYM	roc_auc_ovo	0.9106166019975511	Linear	classification	RandomFeature	RandomFeature3
test	CANCER_TYPE_ACRONYM	roc_auc_ovo	0.9553721704912296	Linear	classification	RandomFeature	RandomFeature3
train	CANCER_TYPE_ACRONYM	roc_auc_ovo	0.9979017062535357	RF	classification	RandomFeature	RandomFeature3
valid	CANCER_TYPE_ACRONYM	roc_auc_ovo	0.9478101073014502	RF	classification	RandomFeature	RandomFeature3
test	CANCER_TYPE_ACRONYM	roc_auc_ovo	0.9657934736715923	RF	classification	RandomFeature	RandomFeature3
train	TMB_NONSYNONYMOUS	r2	0.0339181332190055	Linear	regression	RandomFeature	RandomFeature3
valid	TMB_NONSYNONYMOUS	r2	0.010571533856330362	Linear	regression	RandomFeature	RandomFeature3
test	TMB_NONSYNONYMOUS	r2	0.07258675662364678	Linear	regression	RandomFeature	RandomFeature3
train	TMB_NONSYNONYMOUS	r2	0.6442736897963681	RF	regression	RandomFeature	RandomFeature3
valid	TMB_NONSYNONYMOUS	r2	-0.0037605019064459455	RF	regression	RandomFeature	RandomFeature3
test	TMB_NONSYNONYMOUS	r2	0.08416819535808162	RF	regression	RandomFeature	RandomFeature3
train	AGE	r2	0.06834176863783603	Linear	regression	RandomFeature	RandomFeature3
valid	AGE	r2	0.04887125029353234	Linear	regression	RandomFeature	RandomFeature3
test	AGE	r2	0.06902378977440526	Linear	regression	RandomFeature	RandomFeature3
train	AGE	r2	0.6018860811250883	RF	regression	RandomFeature	RandomFeature3
valid	AGE	r2	0.07438669395488118	RF	regression	RandomFeature	RandomFeature3
test	AGE	r2	0.08588476511719323	RF	regression	RandomFeature	RandomFeature3
train	SEX	roc_auc_ovo	0.9579676071055381	Linear	classification	RandomFeature	RandomFeature3
valid	SEX	roc_auc_ovo	0.9595206914614982	Linear	classification	RandomFeature	RandomFeature3
test	SEX	roc_auc_ovo	0.9691567124264575	Linear	classification	RandomFeature	RandomFeature3
train	SEX	roc_auc_ovo	0.9984900731452456	RF	classification	RandomFeature	RandomFeature3
valid	SEX	roc_auc_ovo	0.9818884232582504	RF	classification	RandomFeature	RandomFeature3
test	SEX	roc_auc_ovo	0.9819932251738278	RF	classification	RandomFeature	RandomFeature3
train	AJCC_PATHOLOGIC_TUMOR_STAGE_SHORT	roc_auc_ovo	0.7278168068085042	Linear	classification	RandomFeature	RandomFeature3
valid	AJCC_PATHOLOGIC_TUMOR_STAGE_SHORT	roc_auc_ovo	0.7209738475984194	Linear	classification	RandomFeature	RandomFeature3
test	AJCC_PATHOLOGIC_TUMOR_STAGE_SHORT	roc_auc_ovo	0.7193452702173632	Linear	classification	RandomFeature	RandomFeature3
train	AJCC_PATHOLOGIC_TUMOR_STAGE_SHORT	roc_auc_ovo	0.9914784851656915	RF	classification	RandomFeature	RandomFeature3
valid	AJCC_PATHOLOGIC_TUMOR_STAGE_SHORT	roc_auc_ovo	0.7439554473848943	RF	classification	RandomFeature	RandomFeature3
test	AJCC_PATHOLOGIC_TUMOR_STAGE_SHORT	roc_auc_ovo	0.752798183584262	RF	classification	RandomFeature	RandomFeature3
train	OS_STATUS	roc_auc_ovo	0.6476341674150561	Linear	classification	RandomFeature	RandomFeature3
valid	OS_STATUS	roc_auc_ovo	0.6269335759781619	Linear	classification	RandomFeature	RandomFeature3
test	OS_STATUS	roc_auc_ovo	0.5810810810810811	Linear	classification	RandomFeature	RandomFeature3
train	OS_STATUS	roc_auc_ovo	0.9951659721897093	RF	classification	RandomFeature	RandomFeature3
valid	OS_STATUS	roc_auc_ovo	0.6320264012059811	RF	classification	RandomFeature	RandomFeature3
test	OS_STATUS	roc_auc_ovo	0.6036613536613538	RF	classification	RandomFeature	RandomFeature3
train	OS_MONTHS	r2	0.03203035234459839	Linear	regression	RandomFeature	RandomFeature3
valid	OS_MONTHS	r2	0.015660248965980506	Linear	regression	RandomFeature	RandomFeature3
test	OS_MONTHS	r2	-0.019541581986296963	Linear	regression	RandomFeature	RandomFeature3
train	OS_MONTHS	r2	0.5407127578379969	RF	regression	RandomFeature	RandomFeature3
valid	OS_MONTHS	r2	-0.03505219005806426	RF	regression	RandomFeature	RandomFeature3
test	OS_MONTHS	r2	-0.0654636472955814	RF	regression	RandomFeature	RandomFeature3
train	DFS_STATUS	roc_auc_ovo	0.6284922205287443	Linear	classification	RandomFeature	RandomFeature3
valid	DFS_STATUS	roc_auc_ovo	0.6262648912292818	Linear	classification	RandomFeature	RandomFeature3
test	DFS_STATUS	roc_auc_ovo	0.6231099902394548	Linear	classification	RandomFeature	RandomFeature3
train	DFS_STATUS	roc_auc_ovo	0.9822434265096857	RF	classification	RandomFeature	RandomFeature3
valid	DFS_STATUS	roc_auc_ovo	0.6639632970764272	RF	classification	RandomFeature	RandomFeature3
test	DFS_STATUS	roc_auc_ovo	0.6479747842841586	RF	classification	RandomFeature	RandomFeature3
train	PFS_STATUS	roc_auc_ovo	0.6408024783952931	Linear	classification	RandomFeature	RandomFeature3
valid	PFS_STATUS	roc_auc_ovo	0.6215921181721454	Linear	classification	RandomFeature	RandomFeature3
test	PFS_STATUS	roc_auc_ovo	0.6102481897075895	Linear	classification	RandomFeature	RandomFeature3
train	PFS_STATUS	roc_auc_ovo	0.989392443144412	RF	classification	RandomFeature	RandomFeature3
valid	PFS_STATUS	roc_auc_ovo	0.6522544183282897	RF	classification	RandomFeature	RandomFeature3
test	PFS_STATUS	roc_auc_ovo	0.613177823227019	RF	classification	RandomFeature	RandomFeature3
train	MSI_SCORE_MANTIS	r2	0.1287173820461074	Linear	regression	RandomFeature	RandomFeature3
valid	MSI_SCORE_MANTIS	r2	0.13032957643422272	Linear	regression	RandomFeature	RandomFeature3
test	MSI_SCORE_MANTIS	r2	0.15228117372421657	Linear	regression	RandomFeature	RandomFeature3
train	MSI_SCORE_MANTIS	r2	0.753734078199656	RF	regression	RandomFeature	RandomFeature3
valid	MSI_SCORE_MANTIS	r2	0.2848438447643452	RF	regression	RandomFeature	RandomFeature3
test	MSI_SCORE_MANTIS	r2	0.34054591153984637	RF	regression	RandomFeature	RandomFeature3
train	ANEUPLOIDY_SCORE	r2	0.11703117215939252	Linear	regression	RandomFeature	RandomFeature3
valid	ANEUPLOIDY_SCORE	r2	0.08476505312079552	Linear	regression	RandomFeature	RandomFeature3
test	ANEUPLOIDY_SCORE	r2	0.1262803072184282	Linear	regression	RandomFeature	RandomFeature3
train	ANEUPLOIDY_SCORE	r2	0.6841161507069405	RF	regression	RandomFeature	RandomFeature3
valid	ANEUPLOIDY_SCORE	r2	0.16697946887734683	RF	regression	RandomFeature	RandomFeature3
test	ANEUPLOIDY_SCORE	r2	0.20224006488479296	RF	regression	RandomFeature	RandomFeature3
train	CANCER_TYPE	roc_auc_ovo	0.906179916279609	Linear	classification	RandomFeature	RandomFeature4
valid	CANCER_TYPE	roc_auc_ovo	0.8953990639329723	Linear	classification	RandomFeature	RandomFeature4
test	CANCER_TYPE	roc_auc_ovo	0.9197696220910144	Linear	classification	RandomFeature	RandomFeature4
train	CANCER_TYPE	roc_auc_ovo	0.9984858278106099	RF	classification	RandomFeature	RandomFeature4
valid	CANCER_TYPE	roc_auc_ovo	0.9582605909959296	RF	classification	RandomFeature	RandomFeature4
test	CANCER_TYPE	roc_auc_ovo	0.9764264276998647	RF	classification	RandomFeature	RandomFeature4
train	CANCER_TYPE_ACRONYM	roc_auc_ovo	0.8955532217685186	Linear	classification	RandomFeature	RandomFeature4
valid	CANCER_TYPE_ACRONYM	roc_auc_ovo	0.8939901025064415	Linear	classification	RandomFeature	RandomFeature4
test	CANCER_TYPE_ACRONYM	roc_auc_ovo	0.9016477639949191	Linear	classification	RandomFeature	RandomFeature4
train	CANCER_TYPE_ACRONYM	roc_auc_ovo	0.9985140063572615	RF	classification	RandomFeature	RandomFeature4
valid	CANCER_TYPE_ACRONYM	roc_auc_ovo	0.9396183156182003	RF	classification	RandomFeature	RandomFeature4
test	CANCER_TYPE_ACRONYM	roc_auc_ovo	0.9481435836634259	RF	classification	RandomFeature	RandomFeature4
train	TMB_NONSYNONYMOUS	r2	0.029814949415207126	Linear	regression	RandomFeature	RandomFeature4
valid	TMB_NONSYNONYMOUS	r2	0.02243250077074721	Linear	regression	RandomFeature	RandomFeature4
test	TMB_NONSYNONYMOUS	r2	-0.008442563026604955	Linear	regression	RandomFeature	RandomFeature4
train	TMB_NONSYNONYMOUS	r2	0.6462394730654558	RF	regression	RandomFeature	RandomFeature4
valid	TMB_NONSYNONYMOUS	r2	-0.02992770057922267	RF	regression	RandomFeature	RandomFeature4
test	TMB_NONSYNONYMOUS	r2	-0.34244110575849285	RF	regression	RandomFeature	RandomFeature4
train	AGE	r2	0.028097852053214245	Linear	regression	RandomFeature	RandomFeature4
valid	AGE	r2	0.02666028462610115	Linear	regression	RandomFeature	RandomFeature4
test	AGE	r2	0.03947169601671796	Linear	regression	RandomFeature	RandomFeature4
train	AGE	r2	0.6001033731910219	RF	regression	RandomFeature	RandomFeature4
valid	AGE	r2	0.08375968583719107	RF	regression	RandomFeature	RandomFeature4
test	AGE	r2	0.058370786827367516	RF	regression	RandomFeature	RandomFeature4
train	SEX	roc_auc_ovo	0.7045256008359456	Linear	classification	RandomFeature	RandomFeature4
valid	SEX	roc_auc_ovo	0.7374803562074385	Linear	classification	RandomFeature	RandomFeature4
test	SEX	roc_auc_ovo	0.7631782254709693	Linear	classification	RandomFeature	RandomFeature4
train	SEX	roc_auc_ovo	0.9851191222570532	RF	classification	RandomFeature	RandomFeature4
valid	SEX	roc_auc_ovo	0.8246987951807229	RF	classification	RandomFeature	RandomFeature4
test	SEX	roc_auc_ovo	0.8412670113508052	RF	classification	RandomFeature	RandomFeature4
train	AJCC_PATHOLOGIC_TUMOR_STAGE_SHORT	roc_auc_ovo	0.7095381736295646	Linear	classification	RandomFeature	RandomFeature4
valid	AJCC_PATHOLOGIC_TUMOR_STAGE_SHORT	roc_auc_ovo	0.7060257597228785	Linear	classification	RandomFeature	RandomFeature4
test	AJCC_PATHOLOGIC_TUMOR_STAGE_SHORT	roc_auc_ovo	0.6853452648251948	Linear	classification	RandomFeature	RandomFeature4
train	AJCC_PATHOLOGIC_TUMOR_STAGE_SHORT	roc_auc_ovo	0.9942086195934262	RF	classification	RandomFeature	RandomFeature4
valid	AJCC_PATHOLOGIC_TUMOR_STAGE_SHORT	roc_auc_ovo	0.7528733992342286	RF	classification	RandomFeature	RandomFeature4
test	AJCC_PATHOLOGIC_TUMOR_STAGE_SHORT	roc_auc_ovo	0.7318778703694282	RF	classification	RandomFeature	RandomFeature4
train	OS_STATUS	roc_auc_ovo	0.5953153663135404	Linear	classification	RandomFeature	RandomFeature4
valid	OS_STATUS	roc_auc_ovo	0.6053535778794834	Linear	classification	RandomFeature	RandomFeature4
test	OS_STATUS	roc_auc_ovo	0.6000231000231	Linear	classification	RandomFeature	RandomFeature4
train	OS_STATUS	roc_auc_ovo	0.9951468190969104	RF	classification	RandomFeature	RandomFeature4
valid	OS_STATUS	roc_auc_ovo	0.6393736504013146	RF	classification	RandomFeature	RandomFeature4
test	OS_STATUS	roc_auc_ovo	0.5954608454608454	RF	classification	RandomFeature	RandomFeature4
train	OS_MONTHS	r2	0.017054786722518478	Linear	regression	RandomFeature	RandomFeature4
valid	OS_MONTHS	r2	0.008552956195235106	Linear	regression	RandomFeature	RandomFeature4
test	OS_MONTHS	r2	0.0039026685910763526	Linear	regression	RandomFeature	RandomFeature4
train	OS_MONTHS	r2	0.5080815694974243	RF	regression	RandomFeature	RandomFeature4
valid	OS_MONTHS	r2	-0.01835696580095103	RF	regression	RandomFeature	RandomFeature4
test	OS_MONTHS	r2	-0.05697113057572545	RF	regression	RandomFeature	RandomFeature4
train	DFS_STATUS	roc_auc_ovo	0.6198292207850024	Linear	classification	RandomFeature	RandomFeature4
valid	DFS_STATUS	roc_auc_ovo	0.6110679960865562	Linear	classification	RandomFeature	RandomFeature4
test	DFS_STATUS	roc_auc_ovo	0.6423179054376563	Linear	classification	RandomFeature	RandomFeature4
train	DFS_STATUS	roc_auc_ovo	0.9916523007414974	RF	classification	RandomFeature	RandomFeature4
valid	DFS_STATUS	roc_auc_ovo	0.6533307435543277	RF	classification	RandomFeature	RandomFeature4
test	DFS_STATUS	roc_auc_ovo	0.6791474037144622	RF	classification	RandomFeature	RandomFeature4
train	PFS_STATUS	roc_auc_ovo	0.6070172587648024	Linear	classification	RandomFeature	RandomFeature4
valid	PFS_STATUS	roc_auc_ovo	0.5815335295499455	Linear	classification	RandomFeature	RandomFeature4
test	PFS_STATUS	roc_auc_ovo	0.6620418992869384	Linear	classification	RandomFeature	RandomFeature4
train	PFS_STATUS	roc_auc_ovo	0.9941769377567773	RF	classification	RandomFeature	RandomFeature4
valid	PFS_STATUS	roc_auc_ovo	0.6386436181237823	RF	classification	RandomFeature	RandomFeature4
test	PFS_STATUS	roc_auc_ovo	0.676690066884086	RF	classification	RandomFeature	RandomFeature4
train	MSI_SCORE_MANTIS	r2	0.09943004673981803	Linear	regression	RandomFeature	RandomFeature4
valid	MSI_SCORE_MANTIS	r2	0.10163107026244189	Linear	regression	RandomFeature	RandomFeature4
test	MSI_SCORE_MANTIS	r2	0.09496846938909032	Linear	regression	RandomFeature	RandomFeature4
train	MSI_SCORE_MANTIS	r2	0.7242367270339991	RF	regression	RandomFeature	RandomFeature4
valid	MSI_SCORE_MANTIS	r2	0.2652103921991995	RF	regression	RandomFeature	RandomFeature4
test	MSI_SCORE_MANTIS	r2	0.24866412756359701	RF	regression	RandomFeature	RandomFeature4
train	ANEUPLOIDY_SCORE	r2	0.062013269418842665	Linear	regression	RandomFeature	RandomFeature4
valid	ANEUPLOIDY_SCORE	r2	0.061429826984398694	Linear	regression	RandomFeature	RandomFeature4
test	ANEUPLOIDY_SCORE	r2	0.0281849818192329	Linear	regression	RandomFeature	RandomFeature4
train	ANEUPLOIDY_SCORE	r2	0.6264608558812039	RF	regression	RandomFeature	RandomFeature4
valid	ANEUPLOIDY_SCORE	r2	0.14477764420516737	RF	regression	RandomFeature	RandomFeature4
test	ANEUPLOIDY_SCORE	r2	0.1462373480695598	RF	regression	RandomFeature	RandomFeature4
train	CANCER_TYPE	roc_auc_ovo	0.9530348996132784	Linear	classification	RandomFeature	RandomFeature5
valid	CANCER_TYPE	roc_auc_ovo	0.9549206732790309	Linear	classification	RandomFeature	RandomFeature5
test	CANCER_TYPE	roc_auc_ovo	0.9586994424923259	Linear	classification	RandomFeature	RandomFeature5
train	CANCER_TYPE	roc_auc_ovo	0.9992921460664899	RF	classification	RandomFeature	RandomFeature5
valid	CANCER_TYPE	roc_auc_ovo	0.9774147744052668	RF	classification	RandomFeature	RandomFeature5
test	CANCER_TYPE	roc_auc_ovo	0.976505801365034	RF	classification	RandomFeature	RandomFeature5
train	CANCER_TYPE_ACRONYM	roc_auc_ovo	0.915425343839753	Linear	classification	RandomFeature	RandomFeature5
valid	CANCER_TYPE_ACRONYM	roc_auc_ovo	0.9098130010211687	Linear	classification	RandomFeature	RandomFeature5
test	CANCER_TYPE_ACRONYM	roc_auc_ovo	0.924517521987067	Linear	classification	RandomFeature	RandomFeature5
train	CANCER_TYPE_ACRONYM	roc_auc_ovo	0.9977662673159583	RF	classification	RandomFeature	RandomFeature5
valid	CANCER_TYPE_ACRONYM	roc_auc_ovo	0.9388618507821427	RF	classification	RandomFeature	RandomFeature5
test	CANCER_TYPE_ACRONYM	roc_auc_ovo	0.9599032655986536	RF	classification	RandomFeature	RandomFeature5
train	TMB_NONSYNONYMOUS	r2	0.0534413732193304	Linear	regression	RandomFeature	RandomFeature5
valid	TMB_NONSYNONYMOUS	r2	0.012608067399222489	Linear	regression	RandomFeature	RandomFeature5
test	TMB_NONSYNONYMOUS	r2	0.04305022610479625	Linear	regression	RandomFeature	RandomFeature5
train	TMB_NONSYNONYMOUS	r2	0.5682180289347484	RF	regression	RandomFeature	RandomFeature5
valid	TMB_NONSYNONYMOUS	r2	0.03051472477430328	RF	regression	RandomFeature	RandomFeature5
test	TMB_NONSYNONYMOUS	r2	-0.006097959114952811	RF	regression	RandomFeature	RandomFeature5
train	AGE	r2	0.06274487247447214	Linear	regression	RandomFeature	RandomFeature5
valid	AGE	r2	0.06442034150495968	Linear	regression	RandomFeature	RandomFeature5
test	AGE	r2	0.026656100875468547	Linear	regression	RandomFeature	RandomFeature5
train	AGE	r2	0.5253859553596146	RF	regression	RandomFeature	RandomFeature5
valid	AGE	r2	0.1009069955150792	RF	regression	RandomFeature	RandomFeature5
test	AGE	r2	0.02684606076118512	RF	regression	RandomFeature	RandomFeature5
train	SEX	roc_auc_ovo	0.9971912225705328	Linear	classification	RandomFeature	RandomFeature5
valid	SEX	roc_auc_ovo	0.9996202200104767	Linear	classification	RandomFeature	RandomFeature5
test	SEX	roc_auc_ovo	0.9906697569382541	Linear	classification	RandomFeature	RandomFeature5
train	SEX	roc_auc_ovo	0.9999707419017763	RF	classification	RandomFeature	RandomFeature5
valid	SEX	roc_auc_ovo	0.9999476165531691	RF	classification	RandomFeature	RandomFeature5
test	SEX	roc_auc_ovo	0.9901349022404469	RF	classification	RandomFeature	RandomFeature5
train	AJCC_PATHOLOGIC_TUMOR_STAGE_SHORT	roc_auc_ovo	0.7575316256202941	Linear	classification	RandomFeature	RandomFeature5
valid	AJCC_PATHOLOGIC_TUMOR_STAGE_SHORT	roc_auc_ovo	0.7614782701783087	Linear	classification	RandomFeature	RandomFeature5
test	AJCC_PATHOLOGIC_TUMOR_STAGE_SHORT	roc_auc_ovo	0.746201064005301	Linear	classification	RandomFeature	RandomFeature5
train	AJCC_PATHOLOGIC_TUMOR_STAGE_SHORT	roc_auc_ovo	0.9936070459315548	RF	classification	RandomFeature	RandomFeature5
valid	AJCC_PATHOLOGIC_TUMOR_STAGE_SHORT	roc_auc_ovo	0.7637644542246085	RF	classification	RandomFeature	RandomFeature5
test	AJCC_PATHOLOGIC_TUMOR_STAGE_SHORT	roc_auc_ovo	0.7324097864118572	RF	classification	RandomFeature	RandomFeature5
train	OS_STATUS	roc_auc_ovo	0.6607934062285857	Linear	classification	RandomFeature	RandomFeature5
valid	OS_STATUS	roc_auc_ovo	0.6390069669849116	Linear	classification	RandomFeature	RandomFeature5
test	OS_STATUS	roc_auc_ovo	0.63998613998614	Linear	classification	RandomFeature	RandomFeature5
train	OS_STATUS	roc_auc_ovo	0.9925813687225737	RF	classification	RandomFeature	RandomFeature5
valid	OS_STATUS	roc_auc_ovo	0.6357203971045591	RF	classification	RandomFeature	RandomFeature5
test	OS_STATUS	roc_auc_ovo	0.6337491337491338	RF	classification	RandomFeature	RandomFeature5
train	OS_MONTHS	r2	0.039905343344167954	Linear	regression	RandomFeature	RandomFeature5
valid	OS_MONTHS	r2	0.020735476463880187	Linear	regression	RandomFeature	RandomFeature5
test	OS_MONTHS	r2	-0.009314377819031217	Linear	regression	RandomFeature	RandomFeature5
train	OS_MONTHS	r2	0.5630390813713932	RF	regression	RandomFeature	RandomFeature5
valid	OS_MONTHS	r2	-0.016487203559114372	RF	regression	RandomFeature	RandomFeature5
test	OS_MONTHS	r2	-0.08033633159111186	RF	regression	RandomFeature	RandomFeature5
train	DFS_STATUS	roc_auc_ovo	0.645301363858276	Linear	classification	RandomFeature	RandomFeature5
valid	DFS_STATUS	roc_auc_ovo	0.6642475972605894	Linear	classification	RandomFeature	RandomFeature5
test	DFS_STATUS	roc_auc_ovo	0.6280263047666919	Linear	classification	RandomFeature	RandomFeature5
train	DFS_STATUS	roc_auc_ovo	0.9830467058616739	RF	classification	RandomFeature	RandomFeature5
valid	DFS_STATUS	roc_auc_ovo	0.6779529955110496	RF	classification	RandomFeature	RandomFeature5
test	DFS_STATUS	roc_auc_ovo	0.6288679326152222	RF	classification	RandomFeature	RandomFeature5
train	PFS_STATUS	roc_auc_ovo	0.6604310941106861	Linear	classification	RandomFeature	RandomFeature5
valid	PFS_STATUS	roc_auc_ovo	0.6417112299465241	Linear	classification	RandomFeature	RandomFeature5
test	PFS_STATUS	roc_auc_ovo	0.5903487922171246	Linear	classification	RandomFeature	RandomFeature5
train	PFS_STATUS	roc_auc_ovo	0.9929019058809803	RF	classification	RandomFeature	RandomFeature5
valid	PFS_STATUS	roc_auc_ovo	0.6770440381931491	RF	classification	RandomFeature	RandomFeature5
test	PFS_STATUS	roc_auc_ovo	0.6284893040738488	RF	classification	RandomFeature	RandomFeature5
train	MSI_SCORE_MANTIS	r2	0.10339689385920237	Linear	regression	RandomFeature	RandomFeature5
valid	MSI_SCORE_MANTIS	r2	0.07922808131159698	Linear	regression	RandomFeature	RandomFeature5
test	MSI_SCORE_MANTIS	r2	0.17849546754641743	Linear	regression	RandomFeature	RandomFeature5
train	MSI_SCORE_MANTIS	r2	0.728263033574514	RF	regression	RandomFeature	RandomFeature5
valid	MSI_SCORE_MANTIS	r2	0.13787250288065334	RF	regression	RandomFeature	RandomFeature5
test	MSI_SCORE_MANTIS	r2	0.32247355880633677	RF	regression	RandomFeature	RandomFeature5
train	ANEUPLOIDY_SCORE	r2	0.13712565284783806	Linear	regression	RandomFeature	RandomFeature5
valid	ANEUPLOIDY_SCORE	r2	0.14368743029898445	Linear	regression	RandomFeature	RandomFeature5
test	ANEUPLOIDY_SCORE	r2	0.16181133824217897	Linear	regression	RandomFeature	RandomFeature5
train	ANEUPLOIDY_SCORE	r2	0.7024886835847012	RF	regression	RandomFeature	RandomFeature5
valid	ANEUPLOIDY_SCORE	r2	0.21662223801726088	RF	regression	RandomFeature	RandomFeature5
test	ANEUPLOIDY_SCORE	r2	0.203179067573651	RF	regression	RandomFeature	RandomFeature5
train	CANCER_TYPE	roc_auc_ovo	0.9996610321507609	Linear	classification	Latent_FROM	Latent_FROM
valid	CANCER_TYPE	roc_auc_ovo	0.9989132492972406	Linear	classification	Latent_FROM	Latent_FROM
test	CANCER_TYPE	roc_auc_ovo	0.9992283831247946	Linear	classification	Latent_FROM	Latent_FROM
train	CANCER_TYPE	roc_auc_ovo	0.9999752298567254	RF	classification	Latent_FROM	Latent_FROM
valid	CANCER_TYPE	roc_auc_ovo	0.9987547525087818	RF	classification	Latent_FROM	Latent_FROM
test	CANCER_TYPE	roc_auc_ovo	0.9997006007098364	RF	classification	Latent_FROM	Latent_FROM
train	CANCER_TYPE_ACRONYM	roc_auc_ovo	0.9828550366014838	Linear	classification	Latent_FROM	Latent_FROM
valid	CANCER_TYPE_ACRONYM	roc_auc_ovo	0.9786181226464599	Linear	classification	Latent_FROM	Latent_FROM
test	CANCER_TYPE_ACRONYM	roc_auc_ovo	0.9849051403439351	Linear	classification	Latent_FROM	Latent_FROM
train	CANCER_TYPE_ACRONYM	roc_auc_ovo	0.9996954410840415	RF	classification	Latent_FROM	Latent_FROM
valid	CANCER_TYPE_ACRONYM	roc_auc_ovo	0.9764464684212139	RF	classification	Latent_FROM	Latent_FROM
test	CANCER_TYPE_ACRONYM	roc_auc_ovo	0.9827416861442902	RF	classification	Latent_FROM	Latent_FROM
train	TMB_NONSYNONYMOUS	r2	0.07760822732396588	Linear	regression	Latent_FROM	Latent_FROM
valid	TMB_NONSYNONYMOUS	r2	0.05717568117261451	Linear	regression	Latent_FROM	Latent_FROM
test	TMB_NONSYNONYMOUS	r2	0.05317959894816493	Linear	regression	Latent_FROM	Latent_FROM
train	TMB_NONSYNONYMOUS	r2	0.6659252081041751	RF	regression	Latent_FROM	Latent_FROM
valid	TMB_NONSYNONYMOUS	r2	0.00044732141947512183	RF	regression	Latent_FROM	Latent_FROM
test	TMB_NONSYNONYMOUS	r2	0.0887059043599141	RF	regression	Latent_FROM	Latent_FROM
train	AGE	r2	0.09117142953558177	Linear	regression	Latent_FROM	Latent_FROM
valid	AGE	r2	0.11221790765367001	Linear	regression	Latent_FROM	Latent_FROM
test	AGE	r2	0.04950043765789147	Linear	regression	Latent_FROM	Latent_FROM
train	AGE	r2	0.5725159567124758	RF	regression	Latent_FROM	Latent_FROM
valid	AGE	r2	0.11784368601126705	RF	regression	Latent_FROM	Latent_FROM
test	AGE	r2	0.09140432829925693	RF	regression	Latent_FROM	Latent_FROM
train	SEX	roc_auc_ovo	0.9859419867816791	Linear	classification	Latent_FROM	Latent_FROM
valid	SEX	roc_auc_ovo	0.9930555555555555	Linear	classification	Latent_FROM	Latent_FROM
test	SEX	roc_auc_ovo	0.9918522267206478	Linear	classification	Latent_FROM	Latent_FROM
train	SEX	roc_auc_ovo	0.9992422978730623	RF	classification	Latent_FROM	Latent_FROM
valid	SEX	roc_auc_ovo	0.9915464063384267	RF	classification	Latent_FROM	Latent_FROM
test	SEX	roc_auc_ovo	0.9909412955465587	RF	classification	Latent_FROM	Latent_FROM
train	AJCC_PATHOLOGIC_TUMOR_STAGE_SHORT	roc_auc_ovo	0.7817264878197718	Linear	classification	Latent_FROM	Latent_FROM
valid	AJCC_PATHOLOGIC_TUMOR_STAGE_SHORT	roc_auc_ovo	0.7954447143673931	Linear	classification	Latent_FROM	Latent_FROM
test	AJCC_PATHOLOGIC_TUMOR_STAGE_SHORT	roc_auc_ovo	0.782359649122807	Linear	classification	Latent_FROM	Latent_FROM
train	AJCC_PATHOLOGIC_TUMOR_STAGE_SHORT	roc_auc_ovo	0.9872335311711138	RF	classification	Latent_FROM	Latent_FROM
valid	AJCC_PATHOLOGIC_TUMOR_STAGE_SHORT	roc_auc_ovo	0.7870047938031546	RF	classification	Latent_FROM	Latent_FROM
test	AJCC_PATHOLOGIC_TUMOR_STAGE_SHORT	roc_auc_ovo	0.7697219916674805	RF	classification	Latent_FROM	Latent_FROM
train	OS_STATUS	roc_auc_ovo	0.8835715519343612	Linear	classification	Latent_FROM	Latent_FROM
valid	OS_STATUS	roc_auc_ovo	0.64748649283533	Linear	classification	Latent_FROM	Latent_FROM
test	OS_STATUS	roc_auc_ovo	0.6099001344344152	Linear	classification	Latent_FROM	Latent_FROM
train	OS_STATUS	roc_auc_ovo	0.989683427258569	RF	classification	Latent_FROM	Latent_FROM
valid	OS_STATUS	roc_auc_ovo	0.699342259807376	RF	classification	Latent_FROM	Latent_FROM
test	OS_STATUS	roc_auc_ovo	0.6513347416938735	RF	classification	Latent_FROM	Latent_FROM
train	OS_MONTHS	r2	0.026165260822806347	Linear	regression	Latent_FROM	Latent_FROM
valid	OS_MONTHS	r2	0.01805110666210996	Linear	regression	Latent_FROM	Latent_FROM
test	OS_MONTHS	r2	0.021660021866710677	Linear	regression	Latent_FROM	Latent_FROM
train	OS_MONTHS	r2	0.4786766653945772	RF	regression	Latent_FROM	Latent_FROM
valid	OS_MONTHS	r2	-0.02924315919508902	RF	regression	Latent_FROM	Latent_FROM
test	OS_MONTHS	r2	0.003371682173930135	RF	regression	Latent_FROM	Latent_FROM
train	DFS_STATUS	roc_auc_ovo	0.6747015756293964	Linear	classification	Latent_FROM	Latent_FROM
valid	DFS_STATUS	roc_auc_ovo	0.70767499985374	Linear	classification	Latent_FROM	Latent_FROM
test	DFS_STATUS	roc_auc_ovo	0.686123339755247	Linear	classification	Latent_FROM	Latent_FROM
train	DFS_STATUS	roc_auc_ovo	0.9769418045369346	RF	classification	Latent_FROM	Latent_FROM
valid	DFS_STATUS	roc_auc_ovo	0.7085325096876686	RF	classification	Latent_FROM	Latent_FROM
test	DFS_STATUS	roc_auc_ovo	0.6901623558820528	RF	classification	Latent_FROM	Latent_FROM
train	PFS_STATUS	roc_auc_ovo	0.8869735126280612	Linear	classification	Latent_FROM	Latent_FROM
valid	PFS_STATUS	roc_auc_ovo	0.7112998731143381	Linear	classification	Latent_FROM	Latent_FROM
test	PFS_STATUS	roc_auc_ovo	0.6627379041504242	Linear	classification	Latent_FROM	Latent_FROM
train	PFS_STATUS	roc_auc_ovo	0.993570241465664	RF	classification	Latent_FROM	Latent_FROM
valid	PFS_STATUS	roc_auc_ovo	0.716903989849147	RF	classification	Latent_FROM	Latent_FROM
test	PFS_STATUS	roc_auc_ovo	0.6604907131391883	RF	classification	Latent_FROM	Latent_FROM
train	MSI_SCORE_MANTIS	r2	0.22086652384131045	Linear	regression	Latent_FROM	Latent_FROM
valid	MSI_SCORE_MANTIS	r2	0.2036794457416884	Linear	regression	Latent_FROM	Latent_FROM
test	MSI_SCORE_MANTIS	r2	0.2536303869972055	Linear	regression	Latent_FROM	Latent_FROM
train	MSI_SCORE_MANTIS	r2	0.8030465396398304	RF	regression	Latent_FROM	Latent_FROM
valid	MSI_SCORE_MANTIS	r2	0.3398618174705488	RF	regression	Latent_FROM	Latent_FROM
test	MSI_SCORE_MANTIS	r2	0.4752436432545738	RF	regression	Latent_FROM	Latent_FROM
train	ANEUPLOIDY_SCORE	r2	0.19277609437921805	Linear	regression	Latent_FROM	Latent_FROM
valid	ANEUPLOIDY_SCORE	r2	0.16714564492703943	Linear	regression	Latent_FROM	Latent_FROM
test	ANEUPLOIDY_SCORE	r2	0.14373639754724366	Linear	regression	Latent_FROM	Latent_FROM
train	ANEUPLOIDY_SCORE	r2	0.66306211325066	RF	regression	Latent_FROM	Latent_FROM
valid	ANEUPLOIDY_SCORE	r2	0.21422874712008055	RF	regression	Latent_FROM	Latent_FROM
test	ANEUPLOIDY_SCORE	r2	0.19452465695860466	RF	regression	Latent_FROM	Latent_FROM
train	CANCER_TYPE	roc_auc_ovo	0.9999975374871248	Linear	classification	Latent_TO	Latent_TO
valid	CANCER_TYPE	roc_auc_ovo	0.999817966933304	Linear	classification	Latent_TO	Latent_TO
test	CANCER_TYPE	roc_auc_ovo	0.9996059421567599	Linear	classification	Latent_TO	Latent_TO
train	CANCER_TYPE	roc_auc_ovo	1.0	RF	classification	Latent_TO	Latent_TO
valid	CANCER_TYPE	roc_auc_ovo	0.9995515281459193	RF	classification	Latent_TO	Latent_TO
test	CANCER_TYPE	roc_auc_ovo	0.9997713736998834	RF	classification	Latent_TO	Latent_TO
train	CANCER_TYPE_ACRONYM	roc_auc_ovo	0.9625313156437997	Linear	classification	Latent_TO	Latent_TO
valid	CANCER_TYPE_ACRONYM	roc_auc_ovo	0.958074571919917	Linear	classification	Latent_TO	Latent_TO
test	CANCER_TYPE_ACRONYM	roc_auc_ovo	0.9512941041733548	Linear	classification	Latent_TO	Latent_TO
train	CANCER_TYPE_ACRONYM	roc_auc_ovo	0.9984835815952903	RF	classification	Latent_TO	Latent_TO
valid	CANCER_TYPE_ACRONYM	roc_auc_ovo	0.961410471465159	RF	classification	Latent_TO	Latent_TO
test	CANCER_TYPE_ACRONYM	roc_auc_ovo	0.9553189755194105	RF	classification	Latent_TO	Latent_TO
train	TMB_NONSYNONYMOUS	r2	0.04914837724048815	Linear	regression	Latent_TO	Latent_TO
valid	TMB_NONSYNONYMOUS	r2	0.03757155304830628	Linear	regression	Latent_TO	Latent_TO
test	TMB_NONSYNONYMOUS	r2	0.03474264638291946	Linear	regression	Latent_TO	Latent_TO
train	TMB_NONSYNONYMOUS	r2	0.6378419446874286	RF	regression	Latent_TO	Latent_TO
valid	TMB_NONSYNONYMOUS	r2	-0.03538210448893642	RF	regression	Latent_TO	Latent_TO
test	TMB_NONSYNONYMOUS	r2	-0.1065449747317948	RF	regression	Latent_TO	Latent_TO
train	AGE	r2	0.07391892535973421	Linear	regression	Latent_TO	Latent_TO
valid	AGE	r2	0.06869520159575604	Linear	regression	Latent_TO	Latent_TO
test	AGE	r2	0.0863770400284204	Linear	regression	Latent_TO	Latent_TO
train	AGE	r2	0.5386682627407826	RF	regression	Latent_TO	Latent_TO
valid	AGE	r2	0.05466868408345493	RF	regression	Latent_TO	Latent_TO
test	AGE	r2	0.017782634076197956	RF	regression	Latent_TO	Latent_TO
train	SEX	roc_auc_ovo	0.8705139840335954	Linear	classification	Latent_TO	Latent_TO
valid	SEX	roc_auc_ovo	0.8731607243916242	Linear	classification	Latent_TO	Latent_TO
test	SEX	roc_auc_ovo	0.8618421052631579	Linear	classification	Latent_TO	Latent_TO
train	SEX	roc_auc_ovo	0.9904391939331055	RF	classification	Latent_TO	Latent_TO
valid	SEX	roc_auc_ovo	0.8848330503678551	RF	classification	Latent_TO	Latent_TO
test	SEX	roc_auc_ovo	0.8952935222672065	RF	classification	Latent_TO	Latent_TO
train	AJCC_PATHOLOGIC_TUMOR_STAGE_SHORT	roc_auc_ovo	0.7934244516853135	Linear	classification	Latent_TO	Latent_TO
valid	AJCC_PATHOLOGIC_TUMOR_STAGE_SHORT	roc_auc_ovo	0.8054112622205375	Linear	classification	Latent_TO	Latent_TO
test	AJCC_PATHOLOGIC_TUMOR_STAGE_SHORT	roc_auc_ovo	0.7712970087556554	Linear	classification	Latent_TO	Latent_TO
train	AJCC_PATHOLOGIC_TUMOR_STAGE_SHORT	roc_auc_ovo	0.9811720813236819	RF	classification	Latent_TO	Latent_TO
valid	AJCC_PATHOLOGIC_TUMOR_STAGE_SHORT	roc_auc_ovo	0.7994065683321738	RF	classification	Latent_TO	Latent_TO
test	AJCC_PATHOLOGIC_TUMOR_STAGE_SHORT	roc_auc_ovo	0.7490594505744882	RF	classification	Latent_TO	Latent_TO
train	OS_STATUS	roc_auc_ovo	0.9004398583550284	Linear	classification	Latent_TO	Latent_TO
valid	OS_STATUS	roc_auc_ovo	0.6681348367394879	Linear	classification	Latent_TO	Latent_TO
test	OS_STATUS	roc_auc_ovo	0.646149414250048	Linear	classification	Latent_TO	Latent_TO
train	OS_STATUS	roc_auc_ovo	0.9849374510837738	RF	classification	Latent_TO	Latent_TO
valid	OS_STATUS	roc_auc_ovo	0.6945853887714352	RF	classification	Latent_TO	Latent_TO
test	OS_STATUS	roc_auc_ovo	0.6662185519492989	RF	classification	Latent_TO	Latent_TO
train	OS_MONTHS	r2	0.03264756180492712	Linear	regression	Latent_TO	Latent_TO
valid	OS_MONTHS	r2	0.012477977796222839	Linear	regression	Latent_TO	Latent_TO
test	OS_MONTHS	r2	0.02334572050697914	Linear	regression	Latent_TO	Latent_TO
train	OS_MONTHS	r2	0.4664386284234655	RF	regression	Latent_TO	Latent_TO
valid	OS_MONTHS	r2	-0.008935821110709563	RF	regression	Latent_TO	Latent_TO
test	OS_MONTHS	r2	-0.027039910157116154	RF	regression	Latent_TO	Latent_TO
train	DFS_STATUS	roc_auc_ovo	0.6768979848679383	Linear	classification	Latent_TO	Latent_TO
valid	DFS_STATUS	roc_auc_ovo	0.6947789539356988	Linear	classification	Latent_TO	Latent_TO
test	DFS_STATUS	roc_auc_ovo	0.698141546180762	Linear	classification	Latent_TO	Latent_TO
train	DFS_STATUS	roc_auc_ovo	0.975408162849624	RF	classification	Latent_TO	Latent_TO
valid	DFS_STATUS	roc_auc_ovo	0.6823903025560746	RF	classification	Latent_TO	Latent_TO
test	DFS_STATUS	roc_auc_ovo	0.6992614424098381	RF	classification	Latent_TO	Latent_TO
train	PFS_STATUS	roc_auc_ovo	0.8671075362723447	Linear	classification	Latent_TO	Latent_TO
valid	PFS_STATUS	roc_auc_ovo	0.7023708820903238	Linear	classification	Latent_TO	Latent_TO
test	PFS_STATUS	roc_auc_ovo	0.6560880531988076	Linear	classification	Latent_TO	Latent_TO
train	PFS_STATUS	roc_auc_ovo	0.9964567279070072	RF	classification	Latent_TO	Latent_TO
valid	PFS_STATUS	roc_auc_ovo	0.7096903049955354	RF	classification	Latent_TO	Latent_TO
test	PFS_STATUS	roc_auc_ovo	0.6991974317817015	RF	classification	Latent_TO	Latent_TO
train	MSI_SCORE_MANTIS	r2	0.13570526580457953	Linear	regression	Latent_TO	Latent_TO
valid	MSI_SCORE_MANTIS	r2	0.11476653043725127	Linear	regression	Latent_TO	Latent_TO
test	MSI_SCORE_MANTIS	r2	0.10063369523289833	Linear	regression	Latent_TO	Latent_TO
train	MSI_SCORE_MANTIS	r2	0.580341247069027	RF	regression	Latent_TO	Latent_TO
valid	MSI_SCORE_MANTIS	r2	0.08075439215972768	RF	regression	Latent_TO	Latent_TO
test	MSI_SCORE_MANTIS	r2	0.04985598721531603	RF	regression	Latent_TO	Latent_TO
train	ANEUPLOIDY_SCORE	r2	0.1132866565073053	Linear	regression	Latent_TO	Latent_TO
valid	ANEUPLOIDY_SCORE	r2	0.1109028254855079	Linear	regression	Latent_TO	Latent_TO
test	ANEUPLOIDY_SCORE	r2	0.10232160725927031	Linear	regression	Latent_TO	Latent_TO
train	ANEUPLOIDY_SCORE	r2	0.5768702199828493	RF	regression	Latent_TO	Latent_TO
valid	ANEUPLOIDY_SCORE	r2	0.09482620039987466	RF	regression	Latent_TO	Latent_TO
test	ANEUPLOIDY_SCORE	r2	0.0892570357606346	RF	regression	Latent_TO	Latent_TO
train	CANCER_TYPE	roc_auc_ovo	0.9996996103692275	Linear	classification	Latent_BOTH	Latent_BOTH
valid	CANCER_TYPE	roc_auc_ovo	0.9988103889975288	Linear	classification	Latent_BOTH	Latent_BOTH
test	CANCER_TYPE	roc_auc_ovo	0.9990077167852862	Linear	classification	Latent_BOTH	Latent_BOTH
train	CANCER_TYPE	roc_auc_ovo	0.9999910409214191	RF	classification	Latent_BOTH	Latent_BOTH
valid	CANCER_TYPE	roc_auc_ovo	0.9990510430507198	RF	classification	Latent_BOTH	Latent_BOTH
test	CANCER_TYPE	roc_auc_ovo	0.999508161114776	RF	classification	Latent_BOTH	Latent_BOTH
train	CANCER_TYPE_ACRONYM	roc_auc_ovo	0.9707209522997723	Linear	classification	Latent_BOTH	Latent_BOTH
valid	CANCER_TYPE_ACRONYM	roc_auc_ovo	0.966903118930008	Linear	classification	Latent_BOTH	Latent_BOTH
test	CANCER_TYPE_ACRONYM	roc_auc_ovo	0.9664708758225468	Linear	classification	Latent_BOTH	Latent_BOTH
train	CANCER_TYPE_ACRONYM	roc_auc_ovo	0.997587674147139	RF	classification	Latent_BOTH	Latent_BOTH
valid	CANCER_TYPE_ACRONYM	roc_auc_ovo	0.966759476172972	RF	classification	Latent_BOTH	Latent_BOTH
test	CANCER_TYPE_ACRONYM	roc_auc_ovo	0.9635139931718065	RF	classification	Latent_BOTH	Latent_BOTH
train	TMB_NONSYNONYMOUS	r2	0.06073635166112357	Linear	regression	Latent_BOTH	Latent_BOTH
valid	TMB_NONSYNONYMOUS	r2	0.04578081168219528	Linear	regression	Latent_BOTH	Latent_BOTH
test	TMB_NONSYNONYMOUS	r2	0.03777514955154848	Linear	regression	Latent_BOTH	Latent_BOTH
train	TMB_NONSYNONYMOUS	r2	0.5843115353359318	RF	regression	Latent_BOTH	Latent_BOTH
valid	TMB_NONSYNONYMOUS	r2	0.0223937144061388	RF	regression	Latent_BOTH	Latent_BOTH
test	TMB_NONSYNONYMOUS	r2	0.01543273449727689	RF	regression	Latent_BOTH	Latent_BOTH
train	AGE	r2	0.07345361461436473	Linear	regression	Latent_BOTH	Latent_BOTH
valid	AGE	r2	0.08265989108733796	Linear	regression	Latent_BOTH	Latent_BOTH
test	AGE	r2	0.055381735894631356	Linear	regression	Latent_BOTH	Latent_BOTH
train	AGE	r2	0.42390562904527296	RF	regression	Latent_BOTH	Latent_BOTH
valid	AGE	r2	0.09223730200077263	RF	regression	Latent_BOTH	Latent_BOTH
test	AGE	r2	0.06216272674546197	RF	regression	Latent_BOTH	Latent_BOTH
train	SEX	roc_auc_ovo	0.9343395504489198	Linear	classification	Latent_BOTH	Latent_BOTH
valid	SEX	roc_auc_ovo	0.9398845736653461	Linear	classification	Latent_BOTH	Latent_BOTH
test	SEX	roc_auc_ovo	0.9363486842105263	Linear	classification	Latent_BOTH	Latent_BOTH
train	SEX	roc_auc_ovo	0.9849519792140818	RF	classification	Latent_BOTH	Latent_BOTH
valid	SEX	roc_auc_ovo	0.9384225853612526	RF	classification	Latent_BOTH	Latent_BOTH
test	SEX	roc_auc_ovo	0.9483173076923076	RF	classification	Latent_BOTH	Latent_BOTH
train	AJCC_PATHOLOGIC_TUMOR_STAGE_SHORT	roc_auc_ovo	0.7910337921635645	Linear	classification	Latent_BOTH	Latent_BOTH
valid	AJCC_PATHOLOGIC_TUMOR_STAGE_SHORT	roc_auc_ovo	0.8078486120403516	Linear	classification	Latent_BOTH	Latent_BOTH
test	AJCC_PATHOLOGIC_TUMOR_STAGE_SHORT	roc_auc_ovo	0.7796048359535203	Linear	classification	Latent_BOTH	Latent_BOTH
train	AJCC_PATHOLOGIC_TUMOR_STAGE_SHORT	roc_auc_ovo	0.9663217254899756	RF	classification	Latent_BOTH	Latent_BOTH
valid	AJCC_PATHOLOGIC_TUMOR_STAGE_SHORT	roc_auc_ovo	0.790675463125813	RF	classification	Latent_BOTH	Latent_BOTH
test	AJCC_PATHOLOGIC_TUMOR_STAGE_SHORT	roc_auc_ovo	0.7659685699638707	RF	classification	Latent_BOTH	Latent_BOTH
train	OS_STATUS	roc_auc_ovo	0.8963599714301873	Linear	classification	Latent_BOTH	Latent_BOTH
valid	OS_STATUS	roc_auc_ovo	0.6750249588912379	Linear	classification	Latent_BOTH	Latent_BOTH
test	OS_STATUS	roc_auc_ovo	0.6536753408872671	Linear	classification	Latent_BOTH	Latent_BOTH
train	OS_STATUS	roc_auc_ovo	0.9697115060086001	RF	classification	Latent_BOTH	Latent_BOTH
valid	OS_STATUS	roc_auc_ovo	0.6880843316889829	RF	classification	Latent_BOTH	Latent_BOTH
test	OS_STATUS	roc_auc_ovo	0.6608051661225275	RF	classification	Latent_BOTH	Latent_BOTH
train	OS_MONTHS	r2	0.0274419179862031	Linear	regression	Latent_BOTH	Latent_BOTH
valid	OS_MONTHS	r2	0.017765423875260478	Linear	regression	Latent_BOTH	Latent_BOTH
test	OS_MONTHS	r2	0.020059563442907158	Linear	regression	Latent_BOTH	Latent_BOTH
train	OS_MONTHS	r2	0.3587502297790829	RF	regression	Latent_BOTH	Latent_BOTH
valid	OS_MONTHS	r2	-0.023238250820986295	RF	regression	Latent_BOTH	Latent_BOTH
test	OS_MONTHS	r2	-0.008617090512077707	RF	regression	Latent_BOTH	Latent_BOTH
train	DFS_STATUS	roc_auc_ovo	0.6702346242511009	Linear	classification	Latent_BOTH	Latent_BOTH
valid	DFS_STATUS	roc_auc_ovo	0.7045673077059614	Linear	classification	Latent_BOTH	Latent_BOTH
test	DFS_STATUS	roc_auc_ovo	0.6893324210614763	Linear	classification	Latent_BOTH	Latent_BOTH
train	DFS_STATUS	roc_auc_ovo	0.9422623451220979	RF	classification	Latent_BOTH	Latent_BOTH
valid	DFS_STATUS	roc_auc_ovo	0.7009039481065971	RF	classification	Latent_BOTH	Latent_BOTH
test	DFS_STATUS	roc_auc_ovo	0.6921232058403404	RF	classification	Latent_BOTH	Latent_BOTH
train	PFS_STATUS	roc_auc_ovo	0.8078734938968447	Linear	classification	Latent_BOTH	Latent_BOTH
valid	PFS_STATUS	roc_auc_ovo	0.6965758494290146	Linear	classification	Latent_BOTH	Latent_BOTH
test	PFS_STATUS	roc_auc_ovo	0.6465776198119698	Linear	classification	Latent_BOTH	Latent_BOTH
train	PFS_STATUS	roc_auc_ovo	0.9824625629195882	RF	classification	Latent_BOTH	Latent_BOTH
valid	PFS_STATUS	roc_auc_ovo	0.7119724846092391	RF	classification	Latent_BOTH	Latent_BOTH
test	PFS_STATUS	roc_auc_ovo	0.6800389818848889	RF	classification	Latent_BOTH	Latent_BOTH
train	MSI_SCORE_MANTIS	r2	0.16659786018994582	Linear	regression	Latent_BOTH	Latent_BOTH
valid	MSI_SCORE_MANTIS	r2	0.1560625590088216	Linear	regression	Latent_BOTH	Latent_BOTH
test	MSI_SCORE_MANTIS	r2	0.15262241701554102	Linear	regression	Latent_BOTH	Latent_BOTH
train	MSI_SCORE_MANTIS	r2	0.5626490380545123	RF	regression	Latent_BOTH	Latent_BOTH
valid	MSI_SCORE_MANTIS	r2	0.22028266308985045	RF	regression	Latent_BOTH	Latent_BOTH
test	MSI_SCORE_MANTIS	r2	0.2575950665651858	RF	regression	Latent_BOTH	Latent_BOTH
train	ANEUPLOIDY_SCORE	r2	0.13794666001634237	Linear	regression	Latent_BOTH	Latent_BOTH
valid	ANEUPLOIDY_SCORE	r2	0.12542266976001115	Linear	regression	Latent_BOTH	Latent_BOTH
test	ANEUPLOIDY_SCORE	r2	0.11419690641501135	Linear	regression	Latent_BOTH	Latent_BOTH
train	ANEUPLOIDY_SCORE	r2	0.5039406965149227	RF	regression	Latent_BOTH	Latent_BOTH
valid	ANEUPLOIDY_SCORE	r2	0.15906160810268832	RF	regression	Latent_BOTH	Latent_BOTH
test	ANEUPLOIDY_SCORE	r2	0.14873657923084294	RF	regression	Latent_BOTH	Latent_BOTH
