# Supplementary material for: AUTOENCODIX: a generalized and versatile framework to train and evaluate autoencoders for biological representation learning and beyond
Source: Nat Comput Sci. 2025 Dec 9;6(1):96–108. doi: 10.1038/s43588-025-00916-4 (PMC12855006; doi:10.1038/s43588-025-00916-4)
Supplement: Supplementary file 7 — Statistical source data. [file 43588_2025_916_MOESM7_ESM.zip › Source_Data_Fig5_FigS5-6/Exp6_TCGA_METH_RNA/losses_METH_to_RNA_x-modalix.csv]

train_vae_loss	train_recon_loss	train_clf_loss	train_adversarial_loss	train_paired_loss	train_class_loss	train_total_loss	valid_vae_loss	valid_recon_loss	valid_clf_loss	valid_adversarial_loss	valid_paired_loss	valid_class_loss	valid_total_loss
0.1728187768195986	1038.6049848178138	1.1935986723494434	7.113920512952302	0.0	49.016401774468775	1094.9081148311489	0.41370020101833616	306.3123616766997	0.7018085079895539	7.002292017085694	0.0	32.922270777542934	346.6506396069405
0.2410959913844039	691.2870635121458	1.2334927331098178	7.129715521808578	0.0	61.61004515118927	760.2679276315789	2.1413633870673245	264.78259450247873	0.701693029646833	7.195396099144609	0.0	55.36341334875177	329.4827649167847
0.5029318728427655	535.5316232287449	1.4003808396065283	7.103249615503226	0.0	76.97844643534918	620.116270242915	2.3123286520117743	209.4235293466714	0.7049358465178492	7.046134667761265	0.0	54.85105519929621	273.6330559490085
0.6337724436632535	459.9852669534413	1.6011115811614371	7.086599743800607	0.0	84.79390874082743	552.4995571862348	2.6107455245496194	201.7637216713881	0.7026231673891754	7.091496065047915	0.0	48.940717572868714	260.4066926345609
0.24970236617905892	435.32009741902834	1.0228237877973179	7.073364504918396	0.0	58.64378597861842	501.28694964574896	2.458352583325956	175.2033739819405	0.6998604836612518	7.088635150163775	0.0	48.858642578125	233.60901535941926
0.1138049285798541	401.68138284412953	0.9017022630946356	7.067285823435919	0.0	51.50997517079959	460.3724506578947	2.6211372353875264	148.0450214677762	0.7038785810173402	7.0654910684645005	0.0	40.39208085273548	198.1237329585694
0.19185453542330969	355.3652517712551	1.1296102052758097	7.068005766463183	0.0	56.37016710289094	418.9952682186235	4.72174815753364	130.01947315421387	0.7201902265251527	7.066681513367564	0.0	42.55676183079187	184.36466448300283
0.1006056409133108	336.08033906882594	0.9865613929655871	7.07332879811646	0.0	53.608483441928136	396.86275303643725	20.53109404047893	118.97506584189094	0.7831562031429821	7.073918199404103	0.0	43.864887010612165	190.4449805240793
0.15621921554026816	336.77584134615387	0.9385048314144737	7.075906730373862	0.0	46.89522067544914	390.90318193319837	42.491608616988316	111.61740328434844	0.7937499308383499	7.093363861862053	0.0	47.54736967870264	208.74973441926346
0.08632066704724964	314.2529162449393	0.8192317576543522	7.076030653980579	0.0	45.74747260089828	367.1627403846154	21.25172765802054	103.81310862252124	0.7717889888428426	7.089389876670945	0.0	39.08274707307896	171.23696994511332
0.030625694567857967	298.5581920546559	0.7992788461538461	7.07939339456288	0.0	39.158693383097166	344.82689777327937	17.01118361173203	99.01877323831445	0.7765844847595388	7.086539984424796	0.0	40.584753106741324	163.70124933604816
0.003344085275644233	285.19642902327934	0.7373162520559211	7.075160223462803	0.0	37.507376110988105	329.7823127530364	19.517010999468837	94.89182564624646	0.7744389174680196	7.083369787286429	0.0	38.191795457186174	159.68399765403683
0.012013367445845352	279.78293269230767	0.7574824159444585	7.075799239309211	0.0	36.88976655411817	323.76051366396763	22.294680500841007	90.89182841271247	0.7762771044506905	7.07864172397862	0.0	38.92299403549929	159.18814182011332
0.003980450688103433	271.46015625	0.7700928722798583	7.07617360474127	0.0	38.12896950910931	316.66928770242913	7.1762169683958925	87.29958337021955	0.7162951504542537	7.0752311901060105	0.0	34.88259204724017	136.4336352469901
0.0011844866550885715	270.3460842611336	0.7256035808609564	7.079374243855959	0.0	34.98054387019231	312.4071862348178	4.932776432199451	84.09340004205028	0.704895084370297	7.072666589666696	0.0	32.9993384688164	129.09818464500708
0.0007166464319113295	290.3655174595142	0.7182407641700405	7.073660414228555	0.0	33.852283060792004	331.2921780111336	4.880506650584278	79.0427211512925	0.7039454084617895	7.067196335400806	0.0	32.51285196363757	123.50327549575071
0.0017130294128468162	264.6405585779352	0.7333385390308704	7.072861150208755	0.0	34.70653407293775	306.4216630819838	6.563173461568255	78.70983782976275	0.7050682262388235	7.07114179141123	0.0	33.04379211944494	125.38794706090651
0.004888091034252151	247.87242219129556	0.7362031882591094	7.070902465326101	0.0	34.61639577271002	289.5646065283401	6.217402212342865	77.12111311526203	0.7039545723804334	7.070454281382791	0.0	33.02446057370972	123.43343052850567
0.0015183303761578764	239.11797823886639	0.7190738569869686	7.067961658060792	0.0	34.070184499146	280.2576448633603	10.286727602691219	81.88093406958215	0.7144664731984773	7.066253143396999	0.0	33.00481693602824	132.23873218395892
0.0031077307486823695	231.9585399797571	0.7342810009172571	7.063835236707679	0.0	34.98941991396761	274.01490384615386	8.380883235769298	73.90022463703966	0.7128706113474903	7.064534908651292	0.0	32.978659135424046	122.32430174398017
0.0009531925805667151	217.04209261133605	0.7182872200784413	7.058060248371078	0.0	33.64618438844256	257.7472861842105	7.233699463582242	72.3025393391466	0.7086296405738204	7.054323839398349	0.0	32.19940790711314	118.78996990084985
0.001051817936935888	216.8937784665992	0.7111114625506073	7.054242091622912	0.0	32.841564101246206	256.79063765182184	8.664759476529303	72.07703501239376	0.7081253873052408	7.054122622222468	0.0	32.452560295126595	120.2484812101629
0.0011612880567790044	205.71299342105263	0.717457043111083	7.050889729488234	0.0	33.376330912354504	246.14137145748987	10.10117726960871	72.42319737075071	0.7120511538583901	7.052347112985238	0.0	32.78287633620308	122.35959631728045
0.0012106002463020294	193.3125917257085	0.7142018183040233	7.047355497414284	0.0	33.36017265783148	233.72132780870444	9.499213459133765	72.72320401026913	0.7130406193287447	7.044988745670481	0.0	32.732741056015406	122.00014108976629
0.0014479547377057405	193.23151252530366	0.7125612328409666	7.044939543071546	0.0	33.34465836127277	233.6225550354251	8.98602000984862	68.17171592820468	0.704013208491944	7.0397106311138895	0.0	32.469800565465654	116.66725223530453
0.0011749571392893308	183.5173361589069	0.7104850985260628	7.040856241697242	0.0	33.31822791466346	223.8775999493927	9.513934343462287	70.2408678957153	0.7059889190933184	7.034901518997322	0.0	32.38352832307896	119.17323056834277
0.0012722766592435026	175.5071609311741	0.7066869326448634	7.0356778905459265	0.0	33.481833268756326	216.0259457236842	9.980490190111544	68.20207789261686	0.703954334637261	7.03327254600633	0.0	32.408407497676166	117.62424752124646
0.0013633864611266595	164.46669407894737	0.7082108841251266	7.033822495927695	0.0	33.658674603049086	205.16055794534412	10.258264817191927	72.9855438318874	0.704165796382569	7.035326647015537	0.0	32.96082061681126	123.23995772839943
0.0014711718086289009	158.7816074139676	0.7062526687436741	7.031120022298836	0.0	34.03330542684084	199.8475012651822	10.342780353665015	69.73227386906869	0.7036538272673956	7.026327851811482	0.0	33.49326676755046	120.59465186791785
0.0015586511326222284	151.1175449139676	0.7061839238834767	7.026765027992156	0.0	34.36613384046053	192.51200657894736	10.525342211844901	69.16199871635978	0.703810305500841	7.024003804236566	0.0	33.720894184058515	120.43223818165723
0.001671651066073522	143.0641146887652	0.7064624616491649	7.0249184056332235	0.0	34.70266093512778	184.79336728238866	10.521131650584278	68.32891067634561	0.7011308534962597	7.018010298861323	0.0	33.599182647618626	119.4672312101629
0.0017317442276217193	136.857445597166	0.7039197419819079	7.019313426152897	0.0	34.79867837882718	178.67716662449394	10.337950795635622	67.1047384029745	0.7005806293433516	7.018119012330139	0.0	34.123852435320025	118.58465662623938
0.0017917048351967382	131.67085494686233	0.7014383045767966	7.017059943936615	0.0	35.10469382591093	173.79440789473685	10.669311869245751	67.28007701841359	0.7016965093423557	7.012556686617497	0.0	34.3379137941528	119.29986278328612
0.0019346702436686528	125.46130123987854	0.7020845853365385	7.015141907973811	0.0	35.48312167889676	167.9614973431174	10.899035056657224	65.71965601761686	0.6999387443909901	7.007457311700492	0.0	34.75416059196839	118.38031438119688
0.0020918164417328623	119.7664204832996	0.7008815749936741	7.009140570636703	0.0	36.02527893313512	162.8029320597166	11.006319299973441	64.58177396866148	0.7009014097219148	7.011040965828612	0.0	34.807925129747254	117.40705780807366
0.0021428042336514123	116.41985703441296	0.6997737004206731	7.007816947906123	0.0	35.64827193904985	159.07809020748988	11.013439146047274	64.52659127124646	0.6990149824882702	7.0085466076902225	0.0	34.956177449429	117.50475832152975
0.0022603899843779652	113.66819964574898	0.6994640273121204	7.00523567971913	0.0	35.65366131863613	156.32935697115386	11.153620128253364	63.56730811791785	0.6985459584352315	7.002803813296742	0.0	35.21233058853798	116.93606143767705
0.002406363641684837	110.14673266700404	0.6991097268787956	7.003793693264487	0.0	35.949880499588815	153.10281186740892	11.23441891764784	62.70625940598442	0.6982684257010224	7.003420432633786	0.0	35.04057800465873	115.98467931126062
0.0025556005447017038	109.00982888410931	0.6986564852448127	7.001753463436235	0.0	35.55706367029352	151.57120129048582	11.148614899632614	62.34071242032578	0.6977886815922119	6.994132455280077	0.0	34.44254672561084	114.92600256728045
0.0026313018702302385	105.69567149544534	0.6982859252435476	7.000479138331857	0.0	35.489612162354504	148.18839353491902	11.253149275739199	61.394756716979465	0.6975229495645583	6.993861644193741	0.0	34.30587638876594	113.94764186437678
0.0027530352596329293	103.94922665738866	0.6979263367440537	6.995318084593244	0.0	35.23742725202429	146.1847260880567	11.572332711800637	60.76405503054178	0.697235107421875	6.9954043812522135	0.0	34.60589616899787	113.93768811968839
0.0029022151642000144	101.74140466852226	0.6976001075404858	6.9958006824076415	0.0	35.162712807597416	143.90281977479756	11.79393113436172	60.14509284259915	0.6969996768421897	6.995049279404768	0.0	34.5965800947238	113.53065797627478
0.0030615453778008216	100.12065726214576	0.6974020768756326	6.991046364973431	0.0	34.936895578979	142.05165738866395	11.829397574362606	60.58374922538952	0.6966941336396734	6.992339871760469	0.0	34.179951178791164	113.58543676965297
0.0032238611325561277	98.408019673583	0.6971236379523026	6.99103944600835	0.0	34.950569430826164	140.35284665991904	11.853681267152089	59.851980236366856	0.6965318198919972	6.989730100118405	0.0	33.99261820417626	112.68800902974505
0.003404151090243567	96.91660077176114	0.6969616847482287	6.989078660725582	0.0	34.649543545989374	138.55862854251012	11.974083746458923	59.55423103310906	0.6962123795204055	6.990727324661385	0.0	33.73404959443609	112.25309014252832
0.003572349413203807	95.89082584767206	0.696597203551999	6.9866341656518856	0.0	34.52627081620066	137.40730959008098	12.052049674663598	58.949553492386684	0.6961075996204409	6.98716614806956	0.0	33.763464044241324	111.75223530453258
0.0037553835011686874	94.44098873987855	0.696293016194332	6.987437630471913	0.0	34.42951007796685	135.8616855389676	12.133597830537358	59.16790788774787	0.6957874244063164	6.98852150028218	0.0	33.671653682719544	111.96168444582153
0.0039052008617262127	93.38340871710527	0.6960511489435729	6.985573092935539	0.0	34.00352422428517	134.3764122596154	12.059115574650319	59.327595221759914	0.695687723565034	6.984622079995131	0.0	33.22224128009915	111.59357847910765
0.004112321982982187	91.72731053896761	0.6958645839922823	6.9820594942038845	0.0	33.95377390008224	132.66725075910932	12.056054134206798	59.10900706002125	0.6954242825170415	6.984244068351075	0.0	33.09885689624646	111.24816030010624
0.004333339335947384	90.84528087044535	0.6956873596438512	6.9824645007670165	0.0	33.811808103491906	131.64389075151823	12.094146987871813	59.1931643391466	0.6952959876560287	6.978626197188164	0.0	32.42748919695025	110.69342577018413
0.004528269400963417	90.17870698380567	0.6953868788746205	6.979372835352353	0.0	33.54939597434843	130.71200657894738	12.240554247631906	58.546720077903686	0.6951583127462154	6.97945505633908	0.0	32.560029718761065	110.3267583657932
0.004739706912021405	89.19358868927125	0.6952783499652075	6.979197760825215	0.0	33.387033068699395	129.5645590840081	12.41661663973973	58.37843041784703	0.6950307959537668	6.9766269932387575	0.0	32.381042826277	110.15271998937678
0.004969819740727846	88.32614815283401	0.6951292462677126	6.977333717500633	0.0	33.08536174326291	128.39381325910932	12.51077192700956	58.05314934490085	0.694910087261254	6.976050790241015	0.0	32.3511710450602	109.89114786207507
0.00522235984261702	87.20042541751012	0.6949991203030111	6.9755370105326415	0.0	32.91772016146888	127.09890403593117	12.564968725101807	58.10655320467422	0.6946555075496857	6.977136195887925	0.0	32.076402183294974	109.72506307542493
0.005468415152206112	86.57849348431174	0.6948171515213816	6.974619135682882	0.0	32.923573111715584	126.48215460526316	12.60760757403063	57.533316550106235	0.6945318811000576	6.971466453487407	0.0	31.64774778544396	108.76013909791077
0.005743742375238704	85.65725581983806	0.6946933514676114	6.972007473470711	0.0	32.45918848446989	125.09419597672064	12.606811177629249	57.31953650628541	0.6944240969909149	6.971837548966448	0.0	31.51906129658729	108.41724116944052
0.006034376167575357	84.89224285172065	0.6945903577302631	6.9713584498355265	0.0	32.390623517364624	124.26025904605264	12.716438271844016	57.789372344192635	0.6944067633523482	6.969889135603864	0.0	31.5959595418179	109.07165700247876
0.006347358178513253	84.29098241396761	0.6944753052252024	6.971131483070281	0.0	32.256936756705464	123.5253953694332	12.888625190886154	57.40972468130312	0.694275032021844	6.970144601449075	0.0	31.418899665810905	108.68739210782577
0.006631415479096324	83.70323886639676	0.6944197558198381	6.96898425638917	0.0	31.947117855674342	122.62597260880567	12.956500780143413	57.381921697946176	0.69418916351059	6.969904264714833	0.0	31.22035558770804	108.52868271954674
0.006956507802492211	82.90162575910931	0.6942702073317307	6.966775623892966	0.0	31.812678904668523	121.68803770242916	13.08632307619954	57.28323770582507	0.6940847726449075	6.969369558707175	0.0	31.053319828368448	108.39225444847733
0.007273157598518649	82.08203125	0.6942249869528087	6.967156414078315	0.0	31.639151754649543	120.69561298076923	13.095524687942634	57.112062621724505	0.6940762355037181	6.968557773838637	0.0	30.73173371658109	107.90787944847733
0.007655761019903638	82.10125885627531	0.694103312009742	6.9661836817196985	0.0	31.491548484153594	120.56664821609311	13.201776347822237	56.723230291696176	0.6939585742464146	6.9679608223458525	0.0	30.610911771866146	107.50388135180594
0.00798931507929134	80.87150177125505	0.6940768716788968	6.965895185586412	0.0	31.28217071656756	119.12755408653847	13.395140218329496	56.93353703744688	0.6938770715643259	6.965609542371193	0.0	30.425992538841182	107.72027985570114
0.008375065239817507	80.41751802884616	0.6940030364372469	6.964359422444332	0.0	31.03353029320597	118.42378858805668	13.483879802584985	56.37423645538244	0.693903266539317	6.963734397131728	0.0	30.646927701177407	107.46878319759207
0.008776589250757626	79.95350929908906	0.6939836633350203	6.9632321253479255	0.0	30.99541025509236	117.92093243927125	13.703444526823654	56.411130046033996	0.6938761422046521	6.963354224186106	0.0	30.247453468041783	107.32538066572238
0.009246312751461138	78.96484295926113	0.693939036010248	6.962353910994433	0.0	30.779146634615383	116.71559178896761	13.73458940111544	56.21585489332507	0.6938456462395428	6.962263631415435	0.0	30.197964849282933	107.11067523902267
0.009688513674716718	78.5484541055162	0.6938850186614373	6.962849111209514	0.0	30.667176528498228	116.18817054655871	13.880445096715652	56.59047588748229	0.6937955472692214	6.96297686093252	0.0	29.903546298191838	107.33744799043909
0.010207658451095766	77.88955750253037	0.6938678200910932	6.961803853270496	0.0	30.5496826171875	115.41125063259109	13.953425853178116	56.54185939713173	0.6937152116899787	6.961404946302895	0.0	29.968421655065953	107.42511453169263
0.010569833261281372	77.69380377024291	0.693831495524418	6.9602022364071985	0.0	30.189410622785932	114.8539884868421	14.315457352160056	56.38468539748584	0.6936924315714633	6.962811089102337	0.0	29.665115831931658	107.32807243714589
0.011182160126535516	77.10479424974696	0.6937563753321103	6.961093053161374	0.0	30.26612316548583	114.34319015688259	14.361200175947237	56.26333989907932	0.6937119265115971	6.95756604245972	0.0	29.58502750558826	107.16712497786827
0.011692019126675873	77.0755717042004	0.6937877577808704	6.9605263157894735	0.0	30.018626842421558	114.06641257591093	14.183177396866148	56.17435237030807	0.6936740821211601	6.959705947141134	0.0	29.55690897220255	106.87414516200425
0.012288816544691078	76.23833818319838	0.6937673468338815	6.959364300314714	0.0	29.840911247469634	113.05090144230769	13.958524450026559	57.002579729550284	0.6936821221629891	6.9582548492691	0.0	29.384668798689802	107.30402908109065
0.012908018359288512	75.8980777138158	0.6937563753321103	6.9592276507543644	0.0	29.809577725676874	112.67979504048583	14.20912131506728	56.078307586756374	0.6936974025650673	6.960528754647663	0.0	29.188747676168557	106.43670325779037
0.013521202180067055	75.91507543648785	0.6937300832648027	6.958400834427189	0.0	29.673713467864374	112.56070976720648	14.811180395715297	55.734149533020535	0.6936926693146357	6.960801078645096	0.0	29.260418165169085	106.76654899964589
0.014163911101306497	75.06260279605263	0.6936895084767206	6.958732574092232	0.0	29.625928623956224	111.6614293395749	14.813695113314447	55.91075657312323	0.6936839160432896	6.958205571593374	0.0	29.2184076498318	106.90106840917139
0.014791567991619651	74.71589385121457	0.6937028027739119	6.958299521009931	0.0	29.485204287386132	111.17419186487854	15.153820697038775	55.82660344369688	0.6936459852007901	6.963143713413487	0.0	28.93793727453302	106.88150672804532
0.015659629188568485	74.0815394104251	0.6936993927125507	6.958061187373482	0.0	29.32589561060855	110.3811535298583	15.007701495551522	55.342723641111895	0.6936251286406693	6.957814592139917	0.0	28.724540732062234	106.03277708923513
0.01630208907339737	73.5345371014676	0.6936790311867409	6.957132192758413	0.0	29.145006187531628	109.65297634109312	15.106604384295325	55.24685452815156	0.693641749049719	6.957719711001129	0.0	28.455249472988225	105.76642727514164
0.01724651641691262	73.56442228618421	0.6936494773216093	6.957050030048077	0.0	29.105019017269736	109.64373892965587	15.13926251549221	55.98584399344901	0.6936466984303072	6.959653427513058	0.0	28.504960273548157	106.58971372609773
0.018024757709580393	72.67018677252024	0.6936670712613866	6.957637030103428	0.0	29.07015435222672	108.71600455465587	15.528450336402265	54.97382508188739	0.6936320880317147	6.958838184562013	0.0	28.774372565509914	106.23548988580028
0.018970445872318407	72.35326258856276	0.6936603499810222	6.957152331888917	0.0	28.96086139138411	108.29024860829959	16.133776613402976	55.606067689890224	0.6936076653240085	6.959216844596539	0.0	28.98297274754338	107.6820334631728
0.019891156648334705	72.11277438638663	0.6936673677884615	6.955209214677695	0.0	28.691922701322117	107.77979662196357	15.89000980712199	55.37259317457507	0.6935999710904303	6.956116241368626	0.0	28.576637678713706	106.79535897662889
0.02072413015944755	71.93213641826924	0.6936476487379808	6.955905064880124	0.0	28.674631219161185	107.58339922823886	15.707248417581445	55.180857715120396	0.6936194011915169	6.95259829080814	0.0	28.252022286650142	106.09272917404391
0.021874607333287537	71.4851752277328	0.6936376656597925	6.954017917154289	0.0	28.523231413682947	106.98429908906883	15.997425111765226	54.85452676832507	0.6936421164709853	6.956776951257636	0.0	28.55869714666696	106.36742541607649
0.022973366787559107	71.20732935855263	0.6936638094635628	6.955984632978555	0.0	28.460120073696864	106.64640846406883	15.727706779501593	55.0690924884915	0.6936437590601762	6.955370160067723	0.0	28.41235023044662	106.16452449982295
0.024177271730986685	70.68682708122469	0.6936484888980263	6.955097399259868	0.0	28.431028790802124	106.09712961791497	15.663875071928116	55.199772043201136	0.6935980043060044	6.9540578177562855	0.0	28.27550439591448	106.0932077726629
0.025360224024969555	70.24870872343118	0.6936148824962044	6.9548649961649165	0.0	28.348785029731783	105.57771856022268	16.25961001128718	54.95853620750708	0.6935818161572681	6.957099201321264	0.0	28.405258567745218	106.58050139429886
0.026369791378376455	70.38428960020244	0.6936430031471407	6.953074961056111	0.0	28.342703753637398	105.7064381958502	16.73758825026558	54.7371580648017	0.6936096753344657	6.955853643228244	0.0	28.22299687112695	106.65359419263456
0.027766537376743578	69.5657143534919	0.6936395436646002	6.952554061827872	0.0	28.07313395511766	104.61917067307692	16.801774411296034	55.35343678071884	0.6936327364221848	6.955397392467466	0.0	28.153539554930948	107.26415047361898
0.029211425009044077	69.27142981401822	0.6935996113518471	6.952880859375	0.0	28.18299031740258	104.436511576417	17.02868168212199	55.29783911340297	0.6935670112415346	6.952633736153838	0.0	28.079547828047538	107.35870274876062
0.03065659449650691	69.15319142206478	0.6936088036911691	6.9519236946878165	0.0	27.973297736905366	104.10906661184211	16.373886497432718	55.58088178337464	0.6935570692543268	6.949991328858114	0.0	27.727122536462023	106.63188020095609
0.032012328252135985	68.90458707616396	0.6936161180256832	6.9515067034887394	0.0	27.980790976088056	103.86889549595142	17.417359090054003	54.0873539305949	0.6935522927778639	6.950470057155187	0.0	27.986347317357914	106.44152797450425
0.0336930803924437	68.8619425290992	0.6935686242725202	6.949836514739372	0.0	27.84134516542257	103.68681838309716	17.823840435773725	54.78523094458215	0.6935749648313009	6.952166030494754	0.0	28.21841836988757	107.77964821618272
0.03516578674316406	68.02815979251012	0.6935802876707996	6.949746815299216	0.0	27.90341025904605	102.91648532388663	17.700344701664307	54.73758963349859	0.6935683728615217	6.9496455206074055	0.0	27.879292863624293	107.26687544263456
0.03704992788523315	68.02515024038462	0.6936000561424596	6.949841086198444	0.0	27.888227578599444	102.90026726973684	17.61985713969547	54.612142849238666	0.6935353697865948	6.951326797096317	0.0	27.67685152653594	106.86017727514164
0.03897107081857287	67.80843560222672	0.6935522164410425	6.9489629953979	0.0	27.692674397456983	102.48904668522268	18.031274898194052	54.81643391466006	0.6935311984745707	6.95099136309313	0.0	28.364810241180507	108.16350920679886
0.04120167566214496	67.59144499620446	0.6935807324614119	6.948442096169661	0.0	27.90633549863993	102.48742250759109	17.930352835074363	54.51252240837464	0.6935772774239776	6.95087378828789	0.0	28.150976251272574	107.54473375531161
0.04294678537469161	66.78731259488866	0.693559629617915	6.948118016787386	0.0	27.61838892886513	101.39676745951417	17.5041005942369	53.37711772972734	0.6935395843246503	6.947975699016798	0.0	27.671130129027976	105.50033197592067
0.045099159580493264	67.15713562753037	0.6935439136829453	6.948223901663715	0.0	27.619754436045042	101.7702160298583	17.665154562455736	53.97300067501771	0.6935377472183184	6.946322951708569	0.0	27.757295170856942	106.34176921033995
0.0471361214332735	66.39606844635628	0.6935269127973178	6.94668900339227	0.0	27.55490890688259	100.94480010121457	18.39696435685198	54.2613770914483	0.6935054357598929	6.946820051068962	0.0	27.66269413675195	107.26784923866856
0.04945210290823871	66.43622216599191	0.6935291861715587	6.947039275999494	0.0	27.51400200847672	100.94671368927125	18.352467826000353	54.74281687101629	0.6935091315855724	6.948008334670458	0.0	27.757949612971405	107.80124601628896
0.05213438026335558	65.99757085020244	0.6935219706794028	6.946184042494306	0.0	27.49812545467485	100.49401726973684	18.334227824008497	54.02283164394476	0.6935002054101009	6.947522257948057	0.0	27.833454250951664	107.13803558781869
0.054257237669910016	65.91968465334008	0.6935229591029858	6.946269788240132	0.0	27.631648631231023	100.5518613992915	18.41732278018768	54.098638345432015	0.6935005296053359	6.945405046933096	0.0	27.688845885711757	107.15021357117564
0.05711757490026806	65.8100502909919	0.6935447538429909	6.945417396452745	0.0	27.367935736652328	100.18052093876518	18.888854461756374	53.798898669883144	0.6934718491335429	6.944738285399699	0.0	27.677969351706356	107.31045834808782
0.06009905347939928	65.17452081224697	0.6935080833280617	6.945027710455149	0.0	27.333236138347672	99.5128858805668	19.03319759206799	54.08067014872521	0.6934812940213904	6.945769010116966	0.0	27.65538288581135	107.71501803735836
0.06253043804091481	64.93493168016194	0.6935032894736842	6.9447162334735575	0.0	27.334784998102226	99.2769673582996	19.33213360924221	54.059131827638105	0.6934588380981099	6.944887415207817	0.0	27.575002351496106	107.91115217776203
0.06581049158505582	64.7497319395243	0.6934849542162196	6.944727476791814	0.0	27.24802018756326	99.00828694331983	18.90804751128718	54.19761419971671	0.6934839091962863	6.94455068442369	0.0	27.32765349045016	107.37786605878188
0.06910315293532152	64.66460652834009	0.6935010160994434	6.9446396306458755	0.0	27.228015482667004	98.90636702935223	19.789167625708217	53.83079602292847	0.6934829798366126	6.94313719319892	0.0	27.581434384959277	108.14453678293201
0.07261940805535567	64.35117029352227	0.6934775410393471	6.943762528268914	0.0	27.168781728397015	98.53633603238866	20.078472191483712	54.479886408905806	0.6934653220028107	6.944695491628674	0.0	27.930481129935377	109.43353288774787
0.07608528523309993	64.18308214195343	0.6934628629491397	6.944423412987095	0.0	27.467237711918017	98.67082806174089	20.074401682564623	52.991433638013454	0.6934595297146113	6.9430369088062145	0.0	27.643690244334277	107.65255953434844
0.07926335199641796	63.87300496584008	0.6934732413967611	6.943384703354314	0.0	27.160787358457743	98.05643977732794	19.45992289859242	53.65033529567989	0.6934525703235659	6.942293421067192	0.0	27.53155846095963	107.58410609950425
0.08408029533108237	63.67905807186235	0.6934646421115891	6.943277212289663	0.0	27.17354049373735	97.87995635121457	20.061487127633676	52.922977436703256	0.6934703578354616	6.942655439079652	0.0	27.32083501626682	107.24795834808782
0.08705560630149686	63.701943636133606	0.693466618958755	6.9426501810792	0.0	26.947426243832236	97.67907704959514	20.11876473143148	53.7126471759915	0.6934962286152178	6.942080748993006	0.0	27.231246472755842	108.00474172273371
0.09106210407457854	63.086683166751016	0.6934606389960779	6.942149420981465	0.0	26.9324022053707	97.05229788714576	20.919742746326133	54.17082097645184	0.6934616045641157	6.942374037615639	0.0	27.959010310618805	109.99194958392351
0.09551964887240638	63.33348462803644	0.6934483825436488	6.942512419542321	0.0	26.908501134710274	97.28001802884616	20.661956181944937	53.85460007967422	0.6934268940609508	6.942082261904103	0.0	27.321165263146245	108.77980590474505
0.10028899961154954	63.32046511260121	0.6934472458565284	6.942075659871584	0.0	26.94599302963689	97.30882148279352	20.764124883808428	53.36717643413598	0.6934271101911075	6.941965119359176	0.0	27.447446655619245	108.52071253098443
0.10485122001122849	62.6415169534413	0.6934420072115385	6.942266178517206	0.0	26.874918455054402	96.56355326417004	20.662654368803118	53.69898913332153	0.6934551206594148	6.9413212676223885	0.0	27.15471824235349	108.45768413597733
0.11020160628716473	62.47799294660931	0.6934501617060982	6.941928137651822	0.0	26.861481330655366	96.39160235323887	20.429596552430063	53.19875536694405	0.6934285582631573	6.941074879243759	0.0	27.017844743161294	107.58727093661473
0.11482787653502183	62.416687753036435	0.6934215468433704	6.942052555470331	0.0	26.973822589827936	96.44739056174089	20.79446817457507	53.417122211402265	0.693431454407257	6.940465608332042	0.0	27.459791145648904	108.61184268767705
0.1208541345017159	62.28697099569838	0.6934426002656883	6.941025830473494	0.0	26.71214535361842	96.06099443319837	21.118962879559135	53.07370003762394	0.6934448328639563	6.9406918966061	0.0	27.357537374955736	108.49089002744334
0.12584654001089243	62.29334435096154	0.6934282681237348	6.940576591955023	0.0	26.61398401916751	95.97375063259109	21.12894982183959	53.21581201310198	0.6934001371475522	6.940090838640337	0.0	27.301770607405278	108.5866235835694
0.13261237047944474	61.84435254301619	0.6934168024101721	6.9417709783021255	0.0	26.77103958438765	95.68977574645749	20.853552280674574	54.05795331311969	0.6934371170173623	6.941116160103687	0.0	27.363517264131108	109.21613845609065
0.13913352132326195	61.88673456477733	0.6934162093560222	6.941214248719003	0.0	26.655195352036944	95.62227669534413	22.35569698344547	52.65927098087819	0.6934243004990704	6.9408336779888895	0.0	27.73353987307454	109.68933693342777
0.14593986171459863	61.47836459387652	0.6934261430130314	6.940581534072938	0.0	26.80379693035172	95.36868357793523	22.19010255289483	53.866524931391645	0.6934316056983667	6.939255927845034	0.0	27.422136085229283	110.4180185463881
0.15103792198273816	61.013115985576924	0.6934309368674089	6.940595495556048	0.0	26.75017841045673	94.85492630313765	21.70414167625708	53.06652797450425	0.6934052162062345	6.940161729331733	0.0	27.314830055993273	109.02565897220255
0.1591526263155918	61.11803279984818	0.6934172472007845	6.939972541592865	0.0	26.640188116776315	94.85734754554656	21.738591094192635	52.626935142970964	0.6934069884735193	6.939780691865483	0.0	27.266399610481585	108.57170679886686
0.16675967938504238	60.965338752530364	0.6934167035678138	6.940290690433641	0.0	26.698714653972672	94.77110640182187	22.64904197282224	53.23578313119688	0.6934322540888368	6.9405699991977245	0.0	27.57741090596229	110.40280851628896
0.17445534771753227	60.6385872659413	0.6934063745413714	6.940306258105073	0.0	26.444737237474698	94.19808483046559	22.577073051301344	52.98832551345609	0.6934184649848397	6.939903453794485	0.0	27.468259989708745	109.97356641731587
0.18116173995168586	60.70050053770243	0.6934013335810981	6.940040866373039	0.0	26.61129600123355	94.43299911437246	21.82782691328789	52.505989398902265	0.6934130185048911	6.939506638826797	0.0	27.061653461402265	108.33498030276203
0.19277136181047572	60.5796780111336	0.693408203125	6.939680585977037	0.0	26.48359958169914	94.19573159159918	21.27325283839412	52.90223585782578	0.6934219662933782	6.93972925288819	0.0	27.62832684827594	108.74354306834277
0.20148771957829897	60.082283495698384	0.6934018277928897	6.93982749043206	0.0	26.543900339226973	93.7675006325911	22.443802009560905	52.382862296388105	0.6933906058076421	6.939460603103422	0.0	27.18727003751328	108.95339611366856
0.20953848834945124	60.11194648279352	0.6933972316232287	6.939597929054909	0.0	26.56728446435349	93.82836696609311	22.593864808339234	52.93639479683074	0.6934218582282998	6.9403350657174	0.0	27.695998929377655	110.16659658286119
0.2190496467868326	60.04149876644737	0.6933853705402327	6.939791412971281	0.0	26.370062824202936	93.57040580718623	23.515894038819052	52.34887211180949	0.6934014771545237	6.9383146810126375	0.0	27.232563137670414	110.03563761508498
0.22897442960546086	59.73286943319838	0.6933885334956984	6.940204574028972	0.0	26.515916584956983	93.41796558704453	23.227170430904746	52.41820389961048	0.6933886606362318	6.9390962076592375	0.0	26.83031552236411	109.41478731409349
0.2400843353889249	59.75988423582996	0.6934038540612348	6.939322158875253	0.0	26.247436029225707	93.18672507591093	23.138761785145185	53.29922787933782	0.693409560422384	6.939576664997565	0.0	27.344541036373496	110.72211125619688
0.2501508241722941	59.703779731781374	0.693397330465587	6.9391663586079835	0.0	26.487098601182947	93.38019357287449	24.053453656161473	52.634779457330026	0.6934039842643414	6.938929571308428	0.0	27.315630602093663	110.94279501593485
0.26271434583162007	59.38942465840081	0.6934059791719382	6.9393295720521255	0.0	26.23322002704327	92.8246868674089	24.106579486101275	52.77857759383853	0.6933835383515182	6.93928359250509	0.0	27.513052532422982	111.3375005532932
0.27397542791327967	59.312212961791495	0.6933906091852227	6.939943012438323	0.0	26.31754145448507	92.84367408906883	24.49468146910411	53.02042896821884	0.6934254676019166	6.939872763312234	0.0	27.56908211424398	112.02406825424929
0.28893443428070437	59.16781850961539	0.6933988131009615	6.939097539616017	0.0	26.293247485450404	92.68909887398786	24.290729295768415	53.119183505223084	0.6933923780749269	6.938384491053249	0.0	27.113688957927586	111.46198322415015
0.2989976396444838	59.05190647140688	0.6933943651948381	6.938872920356781	0.0	26.111410164157387	92.40118768977733	23.66836919595432	52.637272043201136	0.6933939990511021	6.937467450798402	0.0	27.025101529302407	110.2682116457153
0.3127275474641005	58.8638719319332	0.6933964903055415	6.938958666102606	0.0	26.189250003953696	92.30480611082996	23.91609861898017	54.16769210339943	0.6934074423468485	6.939050604196176	0.0	28.057854411959987	113.08070057985128
0.32653957475052187	58.66354298456478	0.6933929319806427	6.93907702982667	0.0	26.377763632338056	92.30692212803643	23.718567413243626	52.14687029700779	0.6933758225049244	6.93803803441207	0.0	27.196344046011863	109.99982017970963
0.34186591638727226	58.32507512019231	0.6933878910203695	6.938957924784919	0.0	26.234759002561994	91.84065662955466	23.664069416165013	51.71247703833215	0.6933846622283331	6.937835520455249	0.0	27.505489705979993	109.8198726319051
0.35885587375656314	58.25618674089069	0.6933916470299848	6.938663374557186	0.0	26.23149127419661	91.78519894989878	24.103714118935905	52.23402227558428	0.6933887254752789	6.938697663650297	0.0	27.331321651469548	110.6077593838527
0.37549391526442305	58.15142886513158	0.693403261007085	6.939162157807756	0.0	26.21492924863993	91.68101594129554	24.578752296166783	51.854898858002834	0.6933976300377346	6.938821938490395	0.0	27.27020523028063	110.64267771777621
0.39032659492029353	58.04645353618421	0.6934010864752024	6.938001995627214	0.0	26.098702496362602	91.47348494433199	24.93874490970255	52.21340657091006	0.6934023849011819	6.937865130286717	0.0	27.305064430993273	111.39508177673513
0.4083184987427252	57.605697273532385	0.6933937227195092	6.9382000510026565	0.0	26.035105840397268	90.98731971153846	25.028573444139518	53.79336435463881	0.693384143515957	6.938035873110504	0.0	27.465772763865527	113.22574915899433
0.426509718180668	57.993413935981785	0.6933858153308451	6.9380309070170165	0.0	25.921777146065285	91.27973019989878	24.89095144298867	51.951122078611895	0.6934076584770051	6.937695468113713	0.0	27.22518877672406	111.00495750708215
0.44393090004863045	57.87217469003036	0.6933953536184211	6.938001995627214	0.0	25.933265593370447	91.18737348178138	26.05587431391643	52.180060972910766	0.6933856132010224	6.937726590856276	0.0	27.12951141443874	112.30317147662889
0.4663617771164126	57.34167193825911	0.6933977258350202	6.937999153909413	0.0	25.9746385334957	90.72067149544534	25.450820533817282	51.67599703434844	0.6934286014891886	6.937900143372101	0.0	27.239352218152444	111.30407057808074
0.48646741859343373	57.3603420736336	0.6933815156882591	6.9383553570581356	0.0	25.910051971311994	90.69521919281377	25.364064159879604	52.729626361101275	0.6934198049918112	6.938213748229462	0.0	27.256588165888367	112.28848984153683
0.5040099294562089	57.20796590334008	0.6933841844319332	6.937788866792131	0.0	25.997864510848938	90.64763094635627	25.07325740306303	52.90501615616147	0.6934387379935375	6.937888472343639	0.0	27.512296941395185	112.42845642262748
0.5261586301239879	57.0838807882085	0.6933961443572875	6.938025223581414	0.0	25.87790349427505	90.4259694458502	25.224776746193342	51.84956511154391	0.6934086526757259	6.937622848381064	0.0	27.058478941660766	111.07044529036827
0.5494440982216283	57.06663398279352	0.6933967868326164	6.937463057668586	0.0	25.705169059969634	90.2587091978745	24.67033200358534	52.154570755134564	0.6934168656216803	6.936813657074407	0.0	26.96484703517838	110.72655973353399
0.5737100022041846	57.127520084767205	0.6933992578915739	6.937514826353745	0.0	25.819980883887904	90.45872975708502	25.628254055639164	52.69157915412536	0.6934328808662912	6.937356359897862	0.0	27.077052302806305	112.33423888987252
0.6012452407404478	56.90278261007085	0.6933991096280364	6.937936512564841	0.0	25.77069314192181	90.21265814777328	25.811646545237252	52.20166845564802	0.6934032710348242	6.937504625185353	0.0	27.12162785084322	112.07244267882436
0.6235625726491334	56.71434637525304	0.6933930802441801	6.9374351347023655	0.0	25.828301433609564	90.10364530617409	25.577531593041783	51.30101224991147	0.6933769031557078	6.938189325521756	0.0	27.242805978056392	111.05953988137394
0.6529608228428644	56.65161785172065	0.6933944640371964	6.937890550868231	0.0	25.746236577207743	89.98870824898785	26.30592272707153	51.8968274167847	0.6934223121016289	6.9380685087641645	0.0	27.511874190808694	112.6526867917847
0.6827740750332111	56.70923503922065	0.6933913010817307	6.93817373422476	0.0	25.717664710905872	90.04784760880567	25.18750553293201	52.223742087907226	0.6933952958320423	6.937078200386199	0.0	27.482822839666696	111.83114874734419
0.7133053181142459	56.647791466346156	0.6933962431996458	6.937839152841915	0.0	25.65210257464575	89.95104061234818	26.577151203966007	52.442785333303824	0.6934192646664196	6.937263207800328	0.0	27.449494704984065	113.40669263456091
0.7377061975147078	56.062902486083	0.6934037552188765	6.937633807842548	0.0	25.695660425101213	89.43390055668016	26.112928525584277	52.209137913863316	0.6934267643828568	6.936701917783397	0.0	26.89177170015935	112.1505400141643
0.7764952995516511	56.121432976973686	0.6934137382970648	6.9376995380108175	0.0	25.58930950705339	89.42493674089069	25.53102591625354	51.66105950115085	0.6933984729453457	6.937070635830715	0.0	26.781028336911294	110.91018944759207
0.8047031541584957	55.963376929402834	0.6933936732983299	6.9377416695660425	0.0	25.62450529399671	89.33032799848178	26.81194947326487	51.90963615439094	0.6934136668953612	6.936775618166829	0.0	26.91621169827815	112.57457009118272
0.8377808852716979	55.9812547444332	0.6933885334956984	6.937798998133856	0.0	25.385258354156125	89.14209419281377	26.177849183339234	51.827054377655806	0.6934276721295148	6.937589564336934	0.0	27.106314596981232	112.04880599327196
0.8711105902667953	55.77205449772267	0.6934122062405111	6.937535089037197	0.0	25.63077931268978	89.21147678390689	26.873326288066572	51.23180080338173	0.6934034655519653	6.936658475621901	0.0	27.065152176378806	112.106934976983
0.9083533653846154	55.725742503795544	0.6934014324234565	6.9372326314208	0.0	25.425059700784413	88.99638632338056	25.9393071939182	51.725054776026916	0.6934222040365505	6.936999529009163	0.0	27.42873842925593	112.03009915014164
0.949089760722419	55.443273184463564	0.6933971327808705	6.93750345948254	0.0	25.43353444458502	88.76339986082996	27.06380438872167	51.54978117253895	0.6934193727314979	6.937565357759384	0.0	26.848400429355525	112.39954961933428
0.990156598419313	55.544966947115384	0.6933980223620951	6.937598101040613	0.0	25.060875031629553	88.53359691295546	26.99178774566218	51.676756429266995	0.6934134075391731	6.9374629120651115	0.0	26.978480525462555	112.58448510534703
1.0242054680581034	55.48054070723684	0.6933926848747469	6.9371972952777075	0.0	25.113163627593625	88.55511133603238	26.693721782046744	51.31578656161473	0.6933941287291961	6.937087710113093	0.0	26.507194886464234	111.45378895184136
1.0766749084719762	55.5487387715081	0.693397330465587	6.9378235851704835	0.0	25.107751020053136	88.67099095394737	27.56717256108357	51.68859828700425	0.693425770184136	6.937419686033773	0.0	27.10821654236013	113.30140647131728
1.118834633769294	55.01638885374494	0.6934218927916245	6.937456756468244	0.0	25.265499470204958	88.3381800354251	27.204943951398725	51.561029623317985	0.6934133643131418	6.936798960223752	0.0	26.698043001947593	112.40081942723087
1.1703186776473937	54.95736019736842	0.693403903482414	6.93753607746078	0.0	25.165365242282387	88.23058103491903	25.495510025672804	52.089405265138105	0.6934036168430749	6.937390292332463	0.0	26.632619538996106	111.15492762924929
1.216689976989499	54.86041956604251	0.6933896207616397	6.937496046305668	0.0	25.225890866175355	88.24049690030364	28.693425078567635	51.76440913819051	0.6934350853938894	6.937238352832308	0.0	27.252638171144653	114.64770991944052
1.2618904885975455	54.97840254934211	0.6934082525461791	6.937711646199709	0.0	25.067433716314525	88.24543901821862	27.03145471848442	51.7002921388102	0.6934670294310487	6.93799891485371	0.0	27.10765892655586	112.77739907932012
1.307404552876708	54.71062594888664	0.6934010370540232	6.937278469564461	0.0	25.05712594097925	88.01243357793523	26.049060508144475	51.33328307586756	0.6934346963596074	6.937162707277466	0.0	26.82296450347468	111.14247299929178
1.365472535662323	54.59155095521255	0.6933995544186488	6.937202484501518	0.0	24.979776853491902	87.87400366902834	27.016638218174574	51.207294064270535	0.6934286663282356	6.938408697630798	0.0	26.51306671056126	111.67540501062322
1.4141207675702177	54.42320502277328	0.6934096363391954	6.937716217658781	0.0	25.06204829042257	87.83708881578947	27.81048877921388	52.6145994710517	0.6934418070417626	6.938127296166785	0.0	27.025876139783993	114.38908684490085
1.4676940670862855	54.44253226214575	0.6934049413271761	6.937934535717675	0.0	24.928042268946104	87.77620508603239	26.117526392085693	50.923057664217424	0.6934131697960008	6.93698007729506	0.0	25.998440058981057	109.97600920679886
1.5260065611557438	54.46353112348178	0.693397330465587	6.937506918965081	0.0	24.920788228270496	87.8478349569838	27.959152437809845	51.88836479727337	0.6934412234903395	6.938024634342356	0.0	27.087684177474326	113.87322392882436
1.6020630129918396	54.1704089701417	0.6933978246773785	6.93771683542352	0.0	24.91391423646255	87.62410172064777	27.92382259206799	51.14427673512748	0.6934131049569537	6.937810449357073	0.0	26.785589547738137	112.791502523017
1.6532172940520622	54.20544423709514	0.6934108718686741	6.937860651054845	0.0	24.84137432391827	87.63789378795546	26.92870056325248	51.217015425814445	0.6934166494915236	6.937443028090696	0.0	26.319813498694227	111.40297450424929
1.7130484021144357	54.04353254681174	0.6934087961791497	6.938122953963183	0.0	24.850785104851973	87.54548962550608	26.556277526336757	51.082169573300284	0.6934343721643723	6.937628900025452	0.0	26.328236523160854	110.90431624026203
1.7642155326812374	54.0054734944332	0.6933960455149292	6.937432540090461	0.0	24.885828674563513	87.5929497722672	26.643111361322593	51.1703105634738	0.6934177733683383	6.936960625580958	0.0	26.19160163166165	110.94198167492918
1.839813751344256	53.926734881072875	0.6934156163018724	6.937723260176809	0.0	24.73790564903846	87.44217642965587	26.67313512526558	50.807047295502834	0.6934137533474238	6.937484092820467	0.0	26.24984697984906	110.66751228310906
1.9114296855231527	53.89883682312753	0.6934231777422823	6.937809500134426	0.0	24.698128518787957	87.4462044534413	26.75471267484065	50.62319764739731	0.6934169520737429	6.937888688473796	0.0	26.056126062322946	110.37192922273371
1.981162104432882	53.85231844635628	0.6934179885184717	6.937880543079453	0.0	24.795664675322623	87.56702460779353	27.2748041342068	51.60896417979816	0.6934153310975677	6.937923269298867	0.0	26.798956765669264	112.62065111543909
2.058794350566169	53.72194300354251	0.6934058309084008	6.937959987624937	0.0	24.78484588499494	87.5035440915992	27.199950480258497	50.75167371193343	0.6934212746768768	6.937921972517927	0.0	26.30442070893458	111.19396799752124
2.1384562998165486	53.723911152580975	0.6934076100708502	6.937687676927822	0.0	24.599598008128794	87.39965365637651	27.617946894918557	51.03300255621459	0.6934206911254537	6.938288961523991	0.0	26.77573487711358	112.36496879426346
2.2173523196324645	53.260380819838055	0.693409191548583	6.937962458683894	0.0	24.628321103238868	87.04401568825911	27.02968279700779	51.718660089854815	0.6933921403317546	6.937840491448854	0.0	26.229547171011863	111.91572791253542
2.2977237593307187	53.71791181680162	0.6933871991238614	6.938408114166878	0.0	24.59166195518092	87.54570470647774	26.6479008055949	50.62239260578966	0.6934067939563784	6.938084286265603	0.0	26.18812971682454	110.39651203966005
2.366058992084704	53.341636355010124	0.693419075784413	6.93805981840682	0.0	24.635651252530366	87.28140498481781	26.131961120086757	50.628263046653686	0.6933978029418599	6.937641003314226	0.0	26.135707779579054	109.83356940509915
2.447039918474823	53.32418791118421	0.6933961443572875	6.937570672286184	0.0	24.59844155253669	87.307238423583	25.717229826929888	51.695495086756374	0.6934086310627102	6.938218070832596	0.0	26.66977231293157	111.02071253098443
2.5473495421621966	53.274504997469634	0.6934194711538462	6.937738210083502	0.0	24.53728037227986	87.296875	27.28032600035411	51.08457363225921	0.693395382284105	6.938202941721627	0.0	26.593027087851894	111.89613026735128
2.639814739767839	53.26467532262146	0.693404891905997	6.937683846786437	0.0	24.69352493595015	87.53569869686235	27.852745855833923	50.594615903859776	0.6933812041458259	6.937998698723552	0.0	26.73297828047539	112.11833281692634
2.7137138830022773	53.06224300986842	0.6933987636797824	6.937666425820787	0.0	24.529510374493928	87.24313480516194	26.510255289483002	50.3172832197238	0.6934231333962243	6.938366984510557	0.0	26.24711163658596	110.01301345609065
2.812898235861589	52.953700657894736	0.6933942663524798	6.937893639691928	0.0	24.56935867124241	87.27385342864372	27.01650888588881	50.496851761685555	0.6934109436553869	6.938609698676522	0.0	26.433031119976096	110.88500354107649
2.914229840112601	52.90104614752024	0.6933880392839069	6.9380226289695095	0.0	24.43824230611083	87.19154225708502	27.823565172406163	52.06253319759207	0.6934075936379581	6.937484092820467	0.0	27.060540823355613	113.88412103842067
3.0159540956319586	52.92896634615385	0.693410179972166	6.937872882796685	0.0	24.589193367282387	87.47198728491902	26.26893922627479	50.99417243935906	0.6934306114996459	6.9385124401060105	0.0	26.239366396290723	110.44099128009915
3.0905762707173583	52.855662481022264	0.693400295736336	6.937879925314714	0.0	24.4391333699709	87.32325246710526	27.15996467222911	51.23303464722026	0.6934072910557387	6.9387251121801965	0.0	26.706871486588174	112.03859220077904
3.1822960486778844	52.673634393977736	0.6933976269926619	6.937707074740637	0.0	24.510371528656375	87.30400904605263	26.087968086048157	50.20626770538244	0.6933930696914283	6.938490827090342	0.0	26.095836952793025	109.32857040102691
3.290775833438765	52.64656819331984	0.6933896207616397	6.937832728088626	0.0	24.38191599981022	87.25709292763158	24.877284409304178	51.098742087907226	0.6934043732986234	6.937388131030896	0.0	25.898535190830824	108.81195223973087
3.399827025872976	52.83877704326923	0.6933936238771508	6.938351156257907	0.0	24.37375310365005	87.55070692054656	26.141818730081443	50.576214755223084	0.693414531415988	6.937730697329254	0.0	25.74507326985216	109.40083602602691
3.4884286239562248	52.458465650303644	0.693400295736336	6.9378676935728745	0.0	24.29939943383097	87.18416308198381	26.605247432719548	51.10867785056657	0.6933970680993272	6.939274515038509	0.0	26.67847198399876	111.33167160941926
3.579777891336665	52.42268550733806	0.6933937721406883	6.937662595679403	0.0	24.41033466045673	87.35045862854251	25.944880931303118	51.54430495308074	0.6934072694427231	6.937737397364111	0.0	26.036745238912005	110.46366523548159
3.6703974055857795	52.631439777327934	0.6933982694679909	6.937511243318257	0.0	24.208725408021255	87.44807534159919	25.93596115328435	50.9798352292847	0.6934295308488624	6.938676699025097	0.0	26.164179901901115	110.0186570467422
3.7851096952492407	52.48142079959514	0.6933902632369686	6.937948991412576	0.0	24.167761675259364	87.372241902834	24.97768983489731	50.331785034525495	0.6934060591138456	6.937689848729639	0.0	25.654455946795327	107.90161893590651
3.8817430256831984	52.43616918648785	0.6933892253922065	6.937154793063638	0.0	24.19529026046938	87.45035741396761	25.211593152443342	50.63195212907224	0.6934020823189625	6.937029571100942	0.0	25.679983511862606	108.46055572769122
3.9921467769483807	52.39884552125506	0.6933999992092611	6.937793438251202	0.0	24.228497339163713	87.55728270495952	24.914972667315865	51.244895870219544	0.6933875151464014	6.937460966893702	0.0	26.115774527487606	109.21310640934844
4.104214143946103	52.24608347039474	0.6933878910203695	6.937531506001708	0.0	24.16758029953188	87.45540707236842	24.48388671875	50.81817540501062	0.6933912758111278	6.9379898373871285	0.0	25.84671841802408	108.0867674398017
4.179768056522014	52.23645068952429	0.6933937227195092	6.937831492559147	0.0	24.183888794439525	87.53793965080972	23.278946917050284	50.377668256462464	0.6933892658006706	6.93819689007724	0.0	25.57150778621857	106.16631993626062
4.3031727408590585	51.973858963815786	0.6933948594066296	6.937901794186488	0.0	24.15312905253669	87.36806363866397	24.58633310463881	50.89212442457507	0.6934107707512616	6.9377968331572015	0.0	26.059362827549574	108.47562190155807
4.385639638553264	52.235653624746966	0.693414825563006	6.937436370231844	0.0	24.150903616839575	87.70963436234818	22.338785576752834	50.38869262349504	0.693401585219602	6.937985082523681	0.0	25.675622869821176	105.34108865970255
4.514885066105769	52.10726214574899	0.6933927837171052	6.9376104563354	0.0	23.965671060538966	87.52542699898785	23.58885888810198	50.286715153594194	0.6934026226443541	6.9369461448604595	0.0	25.397108040180154	106.20962896157933
4.584744868104757	52.01877609438259	0.6933871002815031	6.937648263537449	0.0	24.209144005408653	87.75031313259109	23.886526480612606	50.69464439845963	0.6934019094148371	6.938020311739222	0.0	25.943088261331443	107.46227646954674
4.699129643613993	52.04092231781377	0.6933903126581478	6.937395597759046	0.0	24.120245188353998	87.79769262398786	24.18723718572946	50.805525739199716	0.6933883148279811	6.937184104162978	0.0	26.0294434976983	107.95938827903683
4.800880191200658	51.72791308198381	0.6933954524607794	6.93756918965081	0.0	24.124327871963562	87.59069142206478	21.50764651203966	50.726011973264875	0.6933955984142617	6.936630810961845	0.0	25.455508137559757	104.62579397574362
4.897045700752783	51.9008848367915	0.6933780562057186	6.937279457988044	0.0	24.090062191611842	87.82526885121457	23.476953954939802	50.53062892838173	0.6934191566013412	6.937990053517285	0.0	25.699309005953435	106.64487982471671
4.994919206256326	51.82282072368421	0.6933856670673076	6.937561405815094	0.0	23.9824507863898	87.73774987348177	21.988609767838174	51.534185220432015	0.693387212564182	6.937983353482427	0.0	25.615420246934757	106.07619677319406
5.076380037006579	52.079644800101214	0.6933879898627278	6.937583645345711	0.0	23.823137908811994	87.91674626771255	21.777604489421034	49.916754271423514	0.6933853754578502	6.936981157945843	0.0	25.297968705044926	103.92931402708923
5.181080781882591	51.73445170167004	0.6933743496172824	6.9372112567608175	0.0	23.863425065631326	87.71617060981781	21.69325148282578	50.64689657843484	0.6933792589744158	6.936475845639496	0.0	25.440894280884827	104.71752168909349
5.253098411405618	51.818358584261134	0.6933810214764676	6.9370447073870825	0.0	23.89282448957806	87.90132369686235	21.148057802540723	49.80689928957153	0.6933955551882304	6.936181692496238	0.0	25.040047188993892	102.93118139164307
5.337665462107793	51.8834925354251	0.6933854199614119	6.937412771618801	0.0	23.847111134393977	88.00567908653846	20.966242890182365	49.913955991058785	0.6933898061260623	6.937451889427121	0.0	25.06318521904878	102.88083447680594
5.440613138917004	51.68482493041498	0.693377858521002	6.9374394590555415	0.0	23.8209228515625	87.883800923583	20.593874490970254	50.77116346494334	0.6933903896774853	6.9379111660100925	0.0	25.60694189314802	103.90989620219547
5.53584508239499	51.71069078947368	0.6933959466725709	6.937102035954896	0.0	23.700747841282894	87.8843844888664	20.700900761331443	50.268511807276916	0.6934175788511974	6.937312269345897	0.0	25.041215156360657	102.94793787623938
5.586977025082237	51.68036911690283	0.6933667387556933	6.937351736462551	0.0	23.804956845426368	88.00965334008097	20.63302275141643	50.27950435995042	0.6933725157135269	6.937188426766112	0.0	25.042364968794264	102.89208016111898
5.686683957489879	51.6261576417004	0.6933772654668522	6.937201496077935	0.0	23.807709357999116	88.05775240384615	19.154029911030452	50.44172992652266	0.6933767518645981	6.937227330194316	0.0	24.57859158178227	101.1115743404745
5.7394410662322874	51.49735260627531	0.6933715326100709	6.936996521737411	0.0	23.71670841108932	87.89050164473684	19.42501459310818	49.66592709808782	0.6933895899959056	6.937585673994113	0.0	24.87575801168555	100.90428580913597
5.787605267111589	51.44821372090081	0.6933982200468117	6.937240909468307	0.0	23.655835356306934	87.82889517965587	18.900075593683606	49.884771157932015	0.6933667450383432	6.936692408056502	0.0	24.87544591973929	100.59698676522663
5.833122568477986	51.78188417257085	0.6933585348399545	6.937316523872406	0.0	23.536666067023027	88.08898975202429	18.918650683870396	50.115789051434135	0.6933934154996791	6.937176539607494	0.0	24.949425543333923	100.9210422937323
5.9167558554213056	51.662263569078945	0.6933792423140183	6.937019131926872	0.0	23.580435934337043	88.09647646761134	18.11681298966448	50.92143928160411	0.693392637431115	6.937176323477337	0.0	24.68414565996813	100.6595697592068
6.0028250134425605	51.70804102353239	0.6933690121299342	6.93700356425544	0.0	23.545516411785172	88.19338467864372	19.217756838703966	50.64481066306657	0.6933734018471693	6.936916967289306	0.0	25.472789040368273	102.27227005134561
6.0688879839321865	51.35023010501012	0.6933729658242662	6.937017278632655	0.0	23.708016214100457	88.06415106275304	17.228957567944406	50.76771921476629	0.6933847054543644	6.936838079782113	0.0	24.80219897737584	99.73571120308074
6.097231425544028	51.59612458881579	0.6933751897773279	6.937095734754554	0.0	23.4171898722166	88.04764359817814	18.313079574628187	50.87830039394476	0.6933670043945312	6.936891031670503	0.0	25.224934434755667	101.35320578080737
6.15407072368421	51.481847798583	0.6933695557629048	6.937560293838563	0.0	23.33438419233932	87.90786310728745	18.385192006573124	50.749958503009914	0.6933743744328744	6.937596696632104	0.0	25.631456240040723	101.70420945467423
6.2313552671115895	51.24490210652834	0.6933644159602733	6.9372858827413335	0.0	23.48491196111146	87.89845331477733	16.74895496746636	50.508302164483005	0.6933801018820268	6.937160978236212	0.0	24.52313647391776	98.71755212021955
6.216765344287702	51.42818825910931	0.6933690121299342	6.936962050464954	0.0	23.30917667280807	87.89108995445343	16.19630462387128	50.02664660056657	0.6933929400133344	6.937146497515713	0.0	24.565428822979374	97.72552507524787
6.252983358900557	51.51879032768218	0.6933508745571862	6.937065587835273	0.0	23.270380305857792	87.97921780111336	16.098908767484065	51.19456970387748	0.6933713702236964	6.93725715615594	0.0	24.688599237976938	98.9193353842068
6.353219295609818	51.525336854757086	0.6933676777580972	6.937036182233679	0.0	23.327377257559462	88.14296875	18.013263475455915	52.20132126416431	0.6934008719900849	6.937136123268192	0.0	26.635579657622166	103.78730026115439
6.345758476720648	51.257291403087045	0.6933616483742409	6.936809833233173	0.0	23.541926951543523	88.08178612095142	15.649486682232649	50.14083801788244	0.6933706353811637	6.936474332728399	0.0	24.046654201431924	96.77345409879604
6.374683111399292	51.40647377909919	0.6933603140024038	6.936991703172445	0.0	23.115555612664473	87.83370603491903	15.49128874435641	50.392395538243626	0.6933686037576908	6.936140195506153	0.0	24.561633145167537	97.38145969812322
6.355652893313512	51.47025240384615	0.6933638723273027	6.937150839369306	0.0	23.211321996773787	87.97438006072875	14.652071944714944	50.474891554532576	0.6933666801992963	6.9373449049995575	0.0	24.41109503294861	96.47540888367564
6.418332687563259	51.46206746584008	0.6933660468591852	6.936896196743738	0.0	23.24512633041814	88.0624225075911	14.25339307055595	50.70373362252125	0.6933703760249756	6.936771079433538	0.0	24.39136191738226	96.28526137570822
6.429755108173077	51.43022441169028	0.6933718785583249	6.937067811788335	0.0	23.25759208154099	88.05463847419028	14.190613311681126	49.9915041828966	0.6933701382818033	6.936738227649721	0.0	23.994227941583304	95.1130820644476
6.3448974609375	51.60052979504049	0.6933647619085274	6.936733106852543	0.0	23.228208472371584	88.11036658653846	14.250854837995751	50.547577682365436	0.6933945177634783	6.9376373291015625	0.0	24.365726287236633	96.10178935021247
6.446089993990385	51.448193161690284	0.6933644159602733	6.936872845236589	0.0	23.22511989578062	88.056273722166	13.676536495219548	50.035742740793204	0.6933415226490572	6.937060261583193	0.0	24.132664061808384	94.78200247875354
6.425072154921558	51.45963515308704	0.6933717302947875	6.936778450784413	0.0	23.082342109216853	87.90382717611337	13.07729990151381	50.4332534746813	0.6933776163852249	6.936710995249978	0.0	23.834957306513367	94.28222102956799
6.314881112411437	51.41698586158907	0.6933606105294787	6.936932891969256	0.0	23.090351552615765	87.75915043016194	13.886495703678293	50.44468312898371	0.6933653834183561	6.937653971123628	0.0	24.397385897109597	95.66621204408641
6.425020262683452	51.29939666624494	0.6933700005535172	6.936809091915486	0.0	23.060353638189525	87.72157926366397	13.025496442324716	50.18446657002479	0.6933703327989443	6.936829218445689	0.0	24.126175402244158	94.27296720077904
6.397668605294787	51.482119812753034	0.6933525054560982	6.936705554545167	0.0	22.97511742472166	87.791613423583	12.562125489664483	50.27861632436261	0.6933792157483843	6.937758145859154	0.0	24.023671785089856	93.80217554886686
6.428274548488107	51.46497343117409	0.6933588807882085	6.936624874470205	0.0	23.0969062836064	87.92677599949393	12.88254415279745	50.49704264783994	0.693367868915158	6.936649182025164	0.0	24.338873412048514	94.65510468307366
6.338948040549089	51.499891668775305	0.6933632298519737	6.936556179031187	0.0	22.956572374351595	87.7319679908907	12.053617569272308	50.23322138367564	0.6933628330825071	6.936662149834565	0.0	23.82939281949916	93.05289483002832
6.412370615352986	51.403266542257086	0.6933667387556933	6.936643407412386	0.0	22.91207725123355	87.66435823633603	11.279947686127834	50.163796919263454	0.6933773354160212	6.936161808521822	0.0	23.494327534359506	91.87423092245042
6.299183265593371	51.4423733236336	0.6933587325246711	6.936857524671052	0.0	22.901940720284035	87.58035172064777	11.59085938883233	49.86995396600567	0.6933628330825071	6.935864845686527	0.0	24.008055516748186	92.4047312101629
6.319251328441296	51.317689619180165	0.6933550259362348	6.936773261560602	0.0	22.82248777320028	87.3961997090081	10.828330928813298	50.04864138854462	0.6933855483619755	6.936068440294131	0.0	23.53084142755179	91.34388555683428
6.284950262525304	51.4370200215081	0.6933540869338309	6.936428795941928	0.0	22.810968437658147	87.46936519483806	10.779822849349328	49.96273155320468	0.6933688198878475	6.936432403478001	0.0	23.569979573106632	91.24896534171388
6.2858181972735325	51.02914584387652	0.6933599680541498	6.936525537900114	0.0	22.944276137873228	87.1957663841093	10.770480493648193	50.54593163509207	0.6933747634671565	6.937103703744689	0.0	23.84374775224637	92.0972634118272
6.209667474538208	51.313516890182186	0.693360363423583	6.936485753850898	0.0	22.751417893629807	87.21108615890688	9.90526410067723	50.71365970254958	0.6933691008570512	6.936176073112164	0.0	23.24539227796344	90.80049630400141
6.205161449108046	51.50138695597166	0.6933529996678897	6.93611595987791	0.0	22.74244152486083	87.38510564271255	10.081854023271513	50.50568232117564	0.693361990174896	6.936234644384627	0.0	23.667202266012307	91.19096914837111
6.161647188132591	51.368617155870446	0.6933660468591852	6.9366629287781505	0.0	22.821892742203314	87.28882053390689	10.480531687101628	51.90109192413244	0.693342646525872	6.9363889613165055	0.0	24.18802796274677	93.50604196175638
6.124488886165233	51.23904352226721	0.6933612035836285	6.936842327658464	0.0	22.786861280680668	87.08723431174089	9.562300295735216	50.16709454674221	0.6933581646711225	6.935927739562124	0.0	23.051043286201974	89.71636530630312
6.071263066959768	51.22875680035425	0.6933582877340587	6.9363524402201415	0.0	22.724365481480895	86.9607398152834	9.74501638439492	50.15754193962464	0.6933450239575956	6.93619725386752	0.0	23.42928705404568	90.26804289128896
6.034673602764423	51.27140846406883	0.6933572498892966	6.93655889719604	0.0	22.61311321799089	86.85575499746963	9.28267507580117	50.88265204497167	0.6933448510534702	6.935958646174531	0.0	23.508516046886065	90.60980103576487
5.977750486304402	51.400588309716596	0.6933626367978238	6.936682326590967	0.0	22.61514541687753	86.9301651062753	9.13638642827107	49.913524422361895	0.693367933754205	6.935813838969547	0.0	23.315468590928205	89.30119068696884
5.959714424658401	51.40406123481782	0.6933584854187753	6.936410262999747	0.0	22.555599814967106	86.85578504554655	8.847057310109774	50.32915689182011	0.6933710460284614	6.9365447911594815	0.0	23.359343012736808	89.47210848973087
5.910555276600456	51.28909254807692	0.6933586831034919	6.936636117788462	0.0	22.718282722751137	86.8545673076923	8.223094216149521	50.78201354461756	0.6933708298983047	6.9366234625365175	0.0	23.044201902222024	88.9859380532932
5.894454746014676	51.3099704263664	0.6933614506895243	6.936377768574456	0.0	22.47921196941422	86.62001518218624	8.613568962464589	50.44639142174221	0.6933483523620086	6.9362906220952105	0.0	23.28747887111588	89.28372875354107
5.804444248956225	51.4032214701417	0.6933622908495698	6.936406803517206	0.0	22.59348312563259	86.73755535172064	8.561998578036473	49.89056413774787	0.6933770328338018	6.9360896210494865	0.0	23.37386868830781	88.76252102514164
5.820526889075152	51.302492408906886	0.6933695063417257	6.936365783938512	0.0	22.55278774987348	86.61217421558705	8.134645975345254	50.150653439270535	0.6933793238134627	6.9362582025717066	0.0	23.505108106575335	88.7266648592422
5.708807150651569	51.2603444458502	0.6933512699266194	6.9365558083723435	0.0	22.561895578978998	86.467601847166	8.27260012532091	50.28338017882436	0.6933465368686924	6.93628413819051	0.0	23.673419466099727	89.16568364907933
5.69427139344003	51.28553817687247	0.6933800824740638	6.936555314160552	0.0	22.51471639162133	86.43108078188259	7.75707523680949	50.43178033153329	0.6933739205595454	6.935798709858578	0.0	23.28178254470609	88.40643811968839
5.65795433878416	51.527561203188256	0.6933714337677126	6.936152531550481	0.0	22.515785618832236	86.63745413714575	7.419258441871016	50.835158739819406	0.6933588995136553	6.937063935795857	0.0	23.131631737727957	88.32311493006374
5.6750891558071865	51.16951780743927	0.6933585842611336	6.9360671564634995	0.0	22.418161986810475	86.1988328694332	7.337686598132082	50.508787679266995	0.6933836680296123	6.935820971264717	0.0	23.136659789693255	87.91895084543201
5.527936013410931	51.677108109817816	0.6933589796305668	6.936367760785678	0.0	22.514840191675102	86.65625	7.115453271622698	50.23641941837819	0.6933781567106166	6.935871761851541	0.0	22.644306647541164	86.93205006196884
5.557583383413461	51.64797254554656	0.693368962708755	6.935893193912892	0.0	22.304368239182693	86.44581699139677	7.4152041859397135	50.342131617386684	0.6933658372916851	6.9364049549481015	0.0	23.045359927601584	87.73910012393767
5.50886576417004	51.32228934716599	0.6933698522899797	6.936174153316359	0.0	22.35328532230516	86.1206161437247	7.399625005532932	50.482860359861895	0.6933786105839457	6.936419219538442	0.0	23.53876562361677	88.35767362340651
5.57098739562247	51.303106813006075	0.6933662445439018	6.936030955449772	0.0	22.485469184906375	86.29559558451417	6.631561711557189	50.716861886951136	0.6933801451080581	6.935557292473552	0.0	22.83198888848929	87.1159702549575
5.4004943106338565	51.502118389423075	0.6933750415137905	6.936255945367852	0.0	22.25003212376645	86.08890435222672	6.678361671166785	50.37021263057719	0.69337858897093	6.935650444571087	0.0	22.57927308339235	86.56349869422804
5.391659187594889	51.256893661437246	0.6933751897773279	6.936410757211538	0.0	22.40342557961159	85.98838879048583	6.508396570135446	50.13845609065156	0.6933681931103931	6.936128740607848	0.0	22.54880132486057	86.1317861411119
5.414815678770243	51.20529083375506	0.6933652066991397	6.936265088285994	0.0	22.377980097102732	85.93434969635628	6.68103511475301	50.97300344148371	0.6933711757065554	6.935966210730015	0.0	22.926289933936793	87.51629448477337
5.3498454105516196	51.413216409412954	0.6933582383128796	6.936656133366017	0.0	22.325914637762526	86.02563100961538	6.243283712154745	50.310104240439095	0.6933613633974416	6.935851661746968	0.0	22.82643693702417	86.3156731365085
5.2928199922507595	51.232969066295546	0.6933720762430415	6.936430649236146	0.0	22.20660869891827	85.66882749240891	6.592365729572415	50.82535576752833	0.6933604124247521	6.936404738817944	0.0	23.051098183261775	87.4052264075779
5.306232801429656	51.41305351720648	0.6933524066137399	6.9362327174136515	0.0	22.25786439223811	85.91338562753036	6.215858005599327	50.24388472689448	0.6933908219377988	6.93659255592411	0.0	22.845840237971405	86.24217643413597
5.200390625	51.489879333248986	0.6933635263790486	6.936311420641448	0.0	22.250812978397015	85.87739435728744	6.126278453102868	49.90940377124646	0.6933640650244002	6.9362443702416785	0.0	22.662124417658905	85.63405464323654
5.271979476372723	51.17478333755061	0.6933912022393725	6.9364245951417	0.0	22.20002209126708	85.58320945091093	5.830227859972557	50.05109801035765	0.6933673069767506	6.9360896210494865	0.0	22.671320755826176	85.48873495042493
5.199517155079707	51.32265704073887	0.693369605184084	6.9363441621726345	0.0	22.17036197060033	85.62887778340081	6.130779666198212	50.73218534215651	0.6933994023050195	6.935694967383366	0.0	22.93761083154435	86.73626726274787
5.106484552916245	51.3222561361336	0.6933815651094383	6.936142029549911	0.0	22.278368745255566	85.64325341599191	5.79333011962199	50.32090867342422	0.6933782215496636	6.936059146697393	0.0	22.567255814419926	85.61755267351275
5.110320822526568	51.28358505187247	0.6933935744559716	6.9362038060238485	0.0	22.338946014280744	85.66905522520243	5.97516353272176	50.17053879691926	0.6933877096635424	6.935659089777355	0.0	22.782519289184226	85.86387880665723
5.173513707458249	51.35183925860324	0.6933792423140183	6.936408656811425	0.0	22.270369927410172	85.7321324645749	6.0125977945733	50.228277708923514	0.6933678256891267	6.935548863397441	0.0	23.12954305589368	86.30596837376062
5.066824353175607	51.32296463815789	0.693367974285172	6.936254462732477	0.0	22.185071937468372	85.5111162069838	5.611841650252302	50.5668433516289	0.6933641514764629	6.936915238248052	0.0	22.612356558737606	85.72795679886686
5.044252514549595	51.425929118168014	0.6933669858615891	6.936586078844573	0.0	22.24477469872849	85.6515435222672	5.422686957772663	50.7809581378364	0.6933451752487053	6.935989768917095	0.0	22.557543357438472	85.69717433162181
4.9945773105389675	51.063405396002025	0.6933787481022268	6.936156238138917	0.0	22.163060238486842	85.15720046811741	5.69183349609375	50.23420347910765	0.6933810312417006	6.9361726150296565	0.0	22.729104882259207	85.59131550991502
5.013593295325152	51.484024702682184	0.6933700499746963	6.93672977092295	0.0	22.32024232192561	85.75458944838057	5.544476473973088	50.38275163774787	0.6934173843340563	6.935995820561482	0.0	22.639894998782754	85.50312057365439
5.012197838910678	51.138233805668015	0.6933735094572369	6.9364944025572495	0.0	22.062947261671304	85.14987348178137	5.447065056214589	49.90450712641643	0.6933727318436836	6.9359912818281915	0.0	22.575559102779746	84.86312632790369
4.988798788588056	51.353874620445346	0.6933695063417257	6.936704936780427	0.0	22.179995641052	85.459375	5.423125961346937	50.359080371370396	0.6933398800598664	6.936542845988071	0.0	22.714071733080292	85.43281913951841
4.963256737095142	51.50788208502024	0.693381812215334	6.936252362332364	0.0	22.106686240748356	85.51407831477732	5.210651689480789	50.145005698919974	0.6933611904933162	6.936635781955449	0.0	22.479153814126683	84.77144841094193
4.986798219256073	51.13208502024292	0.6933736577207743	6.936233829390182	0.0	22.165054630171433	85.22017174848177	5.279513523869069	50.10527648061261	0.6933406797414461	6.9353532656056345	0.0	22.476226547284437	84.79636873672096
4.884771950910931	51.20327207742915	0.6933658985956478	6.936422247635691	0.0	22.122664849285172	85.14713278087045	5.04761226319051	50.23644016687323	0.6933452833137836	6.936583262327373	0.0	22.366632564209677	84.58726817014872
4.881652387240638	51.21258777201417	0.6933638723273027	6.936763624430668	0.0	22.327128174816547	85.3581303770243	4.7864357405276206	50.497956964854815	0.6933371784329077	6.936135440642706	0.0	22.232710970697593	84.45323565864022
4.863636094066296	51.2789086222166	0.6933615989530617	6.936688627791308	0.0	22.22074216773153	85.29997469635627	4.959000714439846	50.90117906781161	0.6933687334357848	6.936787073065133	0.0	22.55139575126151	85.34836169883144
4.885468937800481	51.01383397646761	0.6933750415137905	6.936287574922508	0.0	22.101730037797317	84.93731971153846	4.952822158424442	50.12913863314448	0.69337100280243	6.935731061119533	0.0	22.367982945428693	84.38567855878188
4.817944385358679	51.29087091978745	0.6933763264644484	6.936441398342612	0.0	22.078841359991777	85.12409697621457	5.045540093700204	50.25360747167139	0.6934039842643414	6.9354373402365885	0.0	22.503565283064802	84.73814845963173
4.803953051856655	51.196121425860326	0.6933775125727479	6.936664164307629	0.0	22.232325256594763	85.16906787702429	5.027947358301611	49.786598962021955	0.6933700518297407	6.935546485965718	0.0	22.641977628972644	84.39206909525495
4.8252333173867665	51.23006310096154	0.6933759805161943	6.936395189540106	0.0	22.12301425702176	85.11470774291497	4.847736996226541	49.89797964987606	0.6933445268582352	6.935914987882879	0.0	22.17574727433937	83.85737761154391
4.815288342927632	50.97252498734818	0.6933654043838563	6.936196639952872	0.0	22.10138186559021	84.82539220647773	4.953288394398459	50.38288857781516	0.6933333745421498	6.936844347556657	0.0	22.527889435419617	84.80091127390227
4.77455763102543	51.010308862601214	0.6933622414283906	6.936120407784033	0.0	22.182895922950404	84.90388410931175	4.882711005278417	49.66387438031161	0.6933686902097534	6.93622988952118	0.0	22.643503075618582	84.12631683781869
4.71299411294914	51.07959972798583	0.6933703959229504	6.937283288129428	0.0	22.23228992045167	84.96216630819838	4.833806456655011	49.78591287845255	0.6933345848710274	6.936404522687788	0.0	22.594574233965563	84.15069770272663
4.752126642759995	50.84910646508097	0.6933568050986842	6.936771902478176	0.0	22.01441368689904	84.55241807945345	4.739095109718042	49.891116047716004	0.6933391668303492	6.936059795087863	0.0	22.30399156089545	83.8702638101983
4.706889806585274	51.140934178896764	0.6933691603934716	6.936616349316802	0.0	22.107593613597544	84.89203567813765	4.660663896512039	50.772859308604815	0.6933604124247521	6.935742732147995	0.0	22.283216265713527	84.65248207330028
4.741176540359311	51.14839084640688	0.693364317117915	6.936529491594446	0.0	22.05144448222419	84.8775414347166	4.585507487440244	50.32256440332861	0.6933917080714412	6.9366489658950075	0.0	22.32598323659924	84.17070755134561
4.662038603871458	51.02985039220648	0.6933682213910678	6.936836150011071	0.0	22.19163358742409	84.82035678137652	4.667893709609596	50.352384140403686	0.6933534530337067	6.937249807730613	0.0	22.590150914178693	84.54767450867564
4.702492112379808	50.81912797317814	0.6933553224633097	6.936868397330466	0.0	22.04806901568826	84.50655680668017	4.715348457141909	50.00829109861898	0.6933637840551965	6.936119663141267	0.0	22.762915419451577	84.42267174220963
4.6475818217042	50.84924484438259	0.6933725210336539	6.936730018028846	0.0	22.137451418980895	84.5710115131579	4.4354785778704855	49.9381847003364	0.6933711973195711	6.935818377702837	0.0	22.575131597329808	83.88461346936968
4.596113024259869	50.91863059843117	0.6933563108868928	6.936688874897204	0.0	22.108185926429655	84.55962012904858	4.493095073753984	49.75450242342422	0.6933442242760158	6.935803464722025	0.0	22.350069645781694	83.53346870573654
4.646371398184463	50.89771160172065	0.6933572004681174	6.936926096557123	0.0	22.029413508982792	84.51042193825911	4.430752589412181	49.89194737075071	0.6933815067280453	6.935991065698035	0.0	22.175629267273813	83.4343240970255
4.577388575009489	50.82664157388664	0.6933627850613613	6.936612889834261	0.0	22.209783515466853	84.5504238360324	4.503025476385446	50.26913841182719	0.6933663343910456	6.93655992027045	0.0	22.32507289637925	84.03379514872522
4.572186402849823	50.541047254554655	0.6933596715270749	6.936478587779922	0.0	22.094641558071864	84.14435412449393	4.44969994218086	50.08980501947592	0.6933860238483202	6.936241128289328	0.0	22.50768558837199	83.98343163509207
4.614837522931427	50.60425101214575	0.6933610058989119	6.936783887114119	0.0	22.016522241507463	84.17239372469636	4.574205263478222	49.92292349061615	0.6933526101260955	6.9352810781333	0.0	22.909113638124115	84.34152576133144
4.56245581746584	50.727258350202426	0.693351467611336	6.93625718089733	0.0	22.03269680501961	84.25866966093118	4.129558271456711	49.97977298379958	0.6933592237088904	6.9352815103936125	0.0	22.06189552717776	83.10650894121812
4.503389699835527	50.84331825657895	0.6933513687689777	6.937033093409982	0.0	21.9813056976689	84.26504617914979	4.094926266764784	50.2859848065687	0.6933435110464987	6.936665175656759	0.0	22.01342185563474	83.33099659171388
4.5419011536880065	50.83556031756073	0.6933803790011387	6.936242601649481	0.0	21.929759160709768	84.24346217105263	4.496776721295149	50.661446806391645	0.6933528910952992	6.936704727475433	0.0	22.5747793051744	84.66970885711757
4.527024390340334	50.6621117472166	0.6933491942370952	6.936734095276126	0.0	22.13673802425987	84.26260754048583	4.446675503220167	49.86375984861898	0.6933483523620086	6.935843016540701	0.0	22.48647025219104	83.73274831798867
4.527205370698381	50.70100819205466	0.6933648113297065	6.937195936195281	0.0	22.072357301287322	84.2377656882591	4.364088712265404	49.76363452770892	0.6933590724177806	6.936715533983269	0.0	22.515356479893324	83.57979871193342
4.547104215428897	50.75635991270243	0.6933680731275303	6.936839856599507	0.0	22.150064445217613	84.39036880060729	4.215119704984065	49.670897054266995	0.6933486765572437	6.936044233716581	0.0	22.232216032638767	83.05427806303116
4.568290481876265	50.62596628289474	0.6933580900493421	6.936875439848494	0.0	21.99339436519484	84.1245271381579	4.085704165882834	49.52440299663598	0.6933662479389828	6.936827921664748	0.0	22.263652596190024	82.81059113845609
4.493472895448507	50.55364530617409	0.6933616483742409	6.937006776632085	0.0	22.05282975787576	84.03695439018219	4.303470600765758	49.75913763721671	0.6933439649198279	6.9359716139839325	0.0	22.33361263113049	83.33219170502832
4.494378538556427	50.404208312246965	0.6933706430288461	6.93711167308483	0.0	22.132442335368168	83.96814113107287	4.326156659436969	49.65763876593484	0.6933321642132724	6.936240912159171	0.0	22.400009544307718	83.32004691926346
4.420948797681554	50.56374541371458	0.6933650090144231	6.937039147504428	0.0	22.057844030712296	83.97957837803644	4.277380146318387	49.890611167669974	0.6933654482574031	6.935743812798778	0.0	22.337604555124603	83.44134262128188
4.395434273785425	50.64458818319838	0.6933711866618169	6.936990344090018	0.0	21.996598587345016	83.97361146255061	4.116752300316484	49.63763168378187	0.6933617740447393	6.936596014006617	0.0	22.3146727132392	83.00565465651557
4.494801682692308	50.25570439018219	0.6933538398279352	6.937471088610198	0.0	21.956079892301368	83.64405522520244	4.026141893424664	50.18029335605524	0.6933248590139762	6.937438921617718	0.0	22.311547903433738	83.4554211667847
4.405677505060729	50.47928185096154	0.6933632298519737	6.936863331659603	0.0	21.975847375537704	83.79767364625506	4.2781463709498935	50.005689237340654	0.6933355358437168	6.93592406534946	0.0	22.683580955094722	83.90334244422804
4.388505325626265	50.456896824392715	0.69335705220458	6.937141696451164	0.0	21.941371160962802	83.72391668775303	4.161150275816661	49.69088477115793	0.6933724508744799	6.936069088684601	0.0	22.308029736743094	83.09613469369688
4.392949228634236	50.29672396887652	0.6933506768724697	6.937290330647457	0.0	21.90507130487728	83.5320359944332	3.848230378148238	50.35442025938385	0.6933701166687877	6.936451855192104	0.0	21.948922132972957	83.08802341536827
4.364379783970142	50.50094176998988	0.6933767218338815	6.9370848620951415	0.0	22.026994836475204	83.82940283400809	3.9829973863812413	50.033977735481585	0.693348590105181	6.936291918876151	0.0	22.19043288622632	83.1437040766643
4.368962115700911	50.40223225581984	0.6933614506895243	6.936505522322558	0.0	22.004442964005566	83.71214258603239	4.017814484939359	49.723746237606235	0.6933434245944361	6.936245450892462	0.0	22.334968199473266	83.01277554001416
4.296616230705972	50.49321387904858	0.6933580900493421	6.9376361553485575	0.0	22.026878696704202	83.75434273785424	3.997854864968794	49.742345188562325	0.6933722131313076	6.936628649660278	0.0	22.237336588311127	82.91416209277621
4.353453156629555	50.287983932186236	0.6933494413429909	6.936986884607477	0.0	21.960025185032894	83.53844888663967	3.941138248605701	49.20029628850921	0.6933630924386951	6.937044916342068	0.0	22.32406962019188	82.40254570201841
4.297255444237095	50.27207426619433	0.6933729164030871	6.937041618563385	0.0	21.884782922412704	83.39115321356276	4.128890083464279	49.355886486366856	0.6933485468791497	6.935921255657423	0.0	22.398923706400495	82.81962088349859
4.3088758955117665	50.190891478997976	0.6933574475740132	6.93750988423583	0.0	21.894851746346788	83.33213088309716	3.9352035738591096	49.78984817634561	0.6933756928268303	6.936712075900761	0.0	22.15323861530077	82.81500365173513
4.218248770401063	50.2479575215081	0.6933450922792257	6.937115009014423	0.0	22.000442813765183	83.40376549848177	3.775860405508587	49.66620512792139	0.693345326539815	6.93738856329121	0.0	22.138912211734244	82.51836656781161
4.2565800346343625	50.419400778087045	0.6933397547918775	6.936719392475329	0.0	21.88842526331604	83.50112443066801	3.84819329021335	50.06457484950425	0.6933669611684999	6.936234212124314	0.0	22.168203899610482	83.01720188562322
4.281178833502024	50.33922539220648	0.6933395076859817	6.937960481836728	0.0	21.914105002214068	83.4724680541498	4.001785321546344	49.70748910012394	0.6933501894683406	6.936047043408618	0.0	22.38676941090873	83.03208547273371
4.255662777549342	50.257618768977736	0.693360363423583	6.937265372951987	0.0	22.09931927267839	83.54987031882591	3.9212711323422007	49.78733345874646	0.6933585969314359	6.93653052656914	0.0	22.270977247200335	82.9161124513102
4.2492525046653595	50.228046716852226	0.6933510228207237	6.937634672713183	0.0	21.90345152573064	83.31838467864372	3.8209518994555594	49.426820057985125	0.6933699437646623	6.936598607568498	0.0	22.308761553453657	82.49313086490793
4.194239467358299	50.208227637904855	0.6933446474886134	6.937822102535109	0.0	21.966123511434084	83.30641605516195	3.768738311681126	49.5034663819051	0.6933344551929334	6.93791981121636	0.0	22.051317252788596	82.26144072016643
4.24439810934337	50.23324819711539	0.6933538892491143	6.938151371141195	0.0	21.80797425551936	83.22377277327935	3.9460533941771425	49.50674879382082	0.6933468394509118	6.93620438616269	0.0	22.385600579021336	82.77460494865439
4.191836906155111	50.14780569964575	0.6933652066991397	6.937448478420737	0.0	21.853760506942688	83.13085146761134	3.792579024101452	49.33926279213881	0.6933629411475855	6.9358536069183785	0.0	22.359964948875707	82.42765829718485
4.198909472260881	50.36067023026316	0.6933560143598179	6.937385837076164	0.0	21.82443076685855	83.32139581224696	3.714308611732029	49.59051323477337	0.6933531936775186	6.9369381480446615	0.0	22.00692930572769	82.24869146157933
4.219003728333755	50.28408400809717	0.6933534938796811	6.937634425607287	0.0	21.799654941327177	83.24037670799595	3.902953582850124	49.580944028859776	0.6933681066583304	6.936192499004072	0.0	22.26766181059667	82.68775589810552
4.230588052726468	49.94805003795547	0.6933556189903847	6.937851508136703	0.0	21.959128190631326	83.07561835779352	3.9495176147806745	49.32371110348796	0.6933307809802696	6.936578939724239	0.0	22.4770262288642	82.68683604815864
4.166773053991649	50.0930818256579	0.6933594244211791	6.937525946119053	0.0	21.90846999936741	83.10584830465586	3.697034106376151	49.59149533020538	0.693339642316694	6.935917797574916	0.0	22.343453901685333	82.56790290810906
4.154518874936741	50.23795388410931	0.6933556684115638	6.937309604907325	0.0	21.97371139217485	83.30349506578948	3.697251965574097	50.01049458879249	0.6933952093799797	6.936005978678846	0.0	22.325978049475477	82.96972932896601
4.204176089638158	49.847707648026315	0.6933618460589575	6.937816913311298	0.0	21.909218236019736	82.89891668775303	3.7885098984153682	49.374313916430594	0.6933623575961624	6.936958248149234	0.0	22.246136976031337	82.34592167581445
4.1701427876708	50.0965950784413	0.6933661457015435	6.938176081730769	0.0	21.897356658811994	83.10226783906883	3.6846122417503984	49.68796476628895	0.6933747634671565	6.93753553179776	0.0	22.26713661431591	82.5772507967422
4.097134362348178	50.028437341852225	0.693371236082996	6.938034737158401	0.0	22.066650390625	83.1302568319838	3.73551884724128	49.580945412092774	0.6933446349233136	6.936971215958636	0.0	22.177271856464678	82.43070555949008
4.121276904889929	49.95071482793522	0.6933614012683451	6.936978977218813	0.0	21.86577454848811	82.87474538208502	3.7776817775650673	49.76761685552408	0.6933585753184203	6.935327113856675	0.0	22.321543058660144	82.80217139916785
4.138350538493168	49.860675765435225	0.6933641688543776	6.937836928888854	0.0	22.02177324179213	82.95863328694332	3.7386384699229818	49.60998223928824	0.6933552469140072	6.936454881014297	0.0	22.076602752080383	82.36168084941572
4.099383717896002	49.86077698001012	0.6933533456161437	6.938275912512652	0.0	21.943831841472672	82.84226815536437	3.7408581266322147	48.82897845476275	0.6933528046432366	6.936652207847358	0.0	22.19951381088992	81.7060007414129
4.063420914252277	49.9171803833502	0.6933350597798583	6.9379423195533905	0.0	21.86275392601847	82.78129586285425	3.67254638671875	49.57012161384561	0.6933318184050217	6.938157986649035	0.0	22.230132105667934	82.41095852514164
4.109235731117156	49.859924563512145	0.6933549270938765	6.938441473462803	0.0	21.820982651189272	82.72858679149797	3.6003028934467953	49.43552197680595	0.6933273445107782	6.936703430694494	0.0	22.19347470205161	82.16599902620396
4.025187009741903	50.00264660298583	0.6933477116017206	6.938726015901759	0.0	21.956066054371206	82.92262462044535	3.609226475356321	49.56248478443697	0.6933498868861212	6.936604010822415	0.0	22.02899014308162	82.1373024743272
4.071309720552884	49.99781123481782	0.6933427694838057	6.93786386343149	0.0	21.902266158748734	82.90924848178138	3.8112231894863227	49.18173191837819	0.6933859806222888	6.936256473530453	0.0	22.387243600472512	82.3164560463881
4.111068169597672	49.8241270242915	0.693354432882085	6.938342136892713	0.0	21.948491270242915	82.82202840334008	3.734398860769299	49.60175338615439	0.6933603908117365	6.9372268979340035	0.0	22.315673828125	82.58905530718839
4.0856713175290995	49.66548662069838	0.693348798867662	6.938223526062753	0.0	21.948047220948254	82.63742883350203	3.774329425930639	49.467463593307365	0.6933437271766555	6.936415761455936	0.0	22.29932444629183	82.47753352956799
4.08674840270749	49.72097830212551	0.6933642676967359	6.938255526276253	0.0	22.030767649291498	82.7767506958502	3.5818630142860304	49.57803232338881	0.6933343903538863	6.935998846383676	0.0	22.238326032168466	82.33421952461048
4.073876656597925	49.68970220774292	0.693349787291245	6.937642209443004	0.0	21.86191351886703	82.56313417257086	3.561951029402001	49.36711280541785	0.6933316455008963	6.936758760014607	0.0	22.038756632602247	81.90457628806658
3.9746778727543015	49.79617124240891	0.6933592761576417	6.938197456390752	0.0	21.87920969603998	82.58825594635627	3.6250788442811617	49.13488458303824	0.6933279496752169	6.937535747927917	0.0	22.211743319676213	81.90924331621812
4.008254078235703	50.03469287702429	0.6933434119591346	6.9379131610576925	0.0	21.866638430699645	82.84749810222672	3.7833044468174575	49.10339666696176	0.6933625953393348	6.936592772054267	0.0	22.497677033075867	82.32097091890935
4.025483536816802	49.649006831983804	0.6933424729567308	6.9378517552425985	0.0	21.870122129617915	82.48246615637652	3.4983191989974327	49.5829082197238	0.6933532801295813	6.936816682896601	0.0	22.07778628081843	82.09583314890227
4.000314121014676	49.60135058198381	0.6933450922792257	6.937956651695344	0.0	21.96358647520243	82.5032072368421	3.5267418707396425	49.2842792802762	0.6933644756716979	6.937019845243892	0.0	22.118750293937012	81.86678774566218
4.000275127704327	49.709562405111335	0.6933589796305668	6.938450492827998	0.0	22.029032471691547	82.67732002783401	3.6462543260612166	48.98934080648017	0.693359050804765	6.936525771705692	0.0	22.327784033064802	81.899900960517
3.9136456323538713	49.61745160678138	0.6933360976246205	6.938088606243674	0.0	21.94175022140688	82.4109375	3.4819510570666607	49.64108008365793	0.6933391668303492	6.936462661699938	0.0	22.14378594676766	82.20327992209631
3.946429270385248	49.663392744180165	0.6933375802599949	6.938306430090777	0.0	21.78418215855896	82.33230959008097	3.447732206782268	49.267131340740086	0.6933638921202748	6.936913076946485	0.0	21.936809334471274	81.58858777443342
3.9100541458438767	49.650971027327934	0.693346179545167	6.93831903249146	0.0	21.83822471217105	82.33756958502025	3.5746959653859776	49.14880267351275	0.69337374765542	6.937105216655786	0.0	22.130957757447327	81.79156753496812
3.971081987759362	49.5229432882085	0.693336295309337	6.937762426461285	0.0	21.93906418032009	82.37085336538462	3.4645113418190068	49.176471483268415	0.6933295274253607	6.9386315278223485	0.0	22.032463786959987	81.61207922052054
3.840326347814398	49.78446751644737	0.6933576946799089	6.938025223581414	0.0	21.871788611778847	82.43460589574899	3.4958373331821	49.39723132082153	0.6933313429186769	6.936923667324163	0.0	22.038425521202196	81.86841996060552
3.8950121180731276	49.730351720647775	0.6933394088436234	6.937613174500253	0.0	21.943810590365636	82.50678770242915	3.5168858168820822	49.21261121193343	0.6933646269628077	6.937459453982605	0.0	22.109825847506862	81.77678215740085
3.8859973490479502	49.591796875	0.6933358010975456	6.937970489625506	0.0	21.952428161373987	82.36819490131579	3.546185371896025	49.47936078036473	0.6933515727013434	6.937408663395781	0.0	22.44571674984508	82.40867204098797
3.9514098379776064	49.368163271761134	0.6933449440156882	6.938308283384995	0.0	21.939405186456224	82.19728776568826	3.5113869469834453	48.94617010446176	0.6933301974288465	6.935618025047583	0.0	22.10968276934313	81.50286329231587
3.905183985165739	49.473068224949394	0.6933401995824898	6.9378972227274165	0.0	21.98030195352037	82.29644958248988	3.379447267008233	49.608900551080026	0.6933304567850346	6.936079246801965	0.0	21.91078596682454	81.83521268590651
3.8762159092706225	49.61147520242915	0.6933525054560982	6.93762145254776	0.0	21.88877467105263	82.31408938512146	3.5276305979439626	49.64021556303116	0.6933296571034547	6.935308742793356	0.0	22.063883924619333	82.1670392174221
3.84512010334957	49.6432439271255	0.6933416822178644	6.938262939453125	0.0	21.92055496030491	82.34718022520244	3.516874405209809	49.28491695069051	0.6933568895031981	6.936962786882525	0.0	22.056509131412668	81.79526215031869
3.8584939686392965	49.7289979757085	0.69332043111083	6.938177440813196	0.0	21.84658603436551	82.3722561361336	3.575383432188385	49.27422732604462	0.6933075037623938	6.937029354970786	0.0	22.351501291939623	82.13814347999292
3.8908976072241903	49.373567971912955	0.693330364767839	6.93745292632686	0.0	21.85874957497786	82.06067023026316	3.4311179358290547	48.97954890005312	0.693367544719923	6.9362612283939	0.0	22.167896562527666	81.51482272485836
3.9081479215428896	49.46832221027328	0.6933478104440789	6.9372510408100325	0.0	21.931810633856276	82.24553074392712	3.439090717953258	49.40179460649787	0.693340420385258	6.936342493332817	0.0	21.88444661688872	81.6616750398371
3.879102649765941	49.3434511007085	0.6933343678833502	6.93815804300038	0.0	21.96125774924089	82.12196988866397	3.3913551741213706	48.88029778240085	0.6933419549093706	6.9363435739836	0.0	21.822377493969103	81.03037441350921
3.8014208589005567	49.34791007717612	0.6933452405427631	6.937510007788778	0.0	21.794694290470016	81.88153308451417	3.4296524004625533	49.171277443342774	0.6933545336844901	6.935959510695158	0.0	22.34379106472977	81.88067955470963
3.807774544534413	49.38078267332996	0.6933346644104251	6.938786680399165	0.0	21.902645466298708	82.0299911437247	3.416370942977603	48.94405237473442	0.6933387345700358	6.936732176005334	0.0	22.11372699683516	81.41087968086048
3.8030902074898787	49.46073032641701	0.6933365424152328	6.937945408377088	0.0	21.84989651205086	82.0516637145749	3.3988051806225656	48.89159464633499	0.6933453697658463	6.936454448753984	0.0	21.986178217123317	81.2130344812323
3.8288568782420294	49.39640292889676	0.6933311060855263	6.937976914378796	0.0	21.80285891637146	81.96609469888664	3.257952206533286	49.63668278594193	0.6933252480482582	6.93705853254194	0.0	21.976878568741146	81.80857438473797
3.830244526110197	49.26688069331984	0.6933187507907389	6.939060350178707	0.0	21.869586404035932	81.9057723937247	3.288566956776735	49.424074340474505	0.6933145928315333	6.937357008288332	0.0	21.947415705780806	81.59741833392351
3.761086010643345	49.554758666497975	0.6933421270084767	6.9373469178975835	0.0	21.831386303612096	82.08457901062754	3.453517924624867	48.65443243183428	0.6933277119320446	6.936352435320025	0.0	22.294445524134648	81.33875099592777
3.7538678497438007	49.25637098304656	0.6933316991396761	6.937506177647394	0.0	21.833606797191294	81.78135437753036	3.4523704463969547	48.96687018634915	0.6933394477995529	6.936358919224726	0.0	22.31887860608844	81.67447824451133
3.856459545799595	49.41651616270243	0.6933312049278846	6.938540315821103	0.0	21.911309740321357	82.12282704959514	3.392376000077461	49.0883277266289	0.6933547282016311	6.937016171031228	0.0	22.288714184639474	81.70643369334277
3.8329158396856022	49.278701448633605	0.6933371848905617	6.938414168261323	0.0	21.927059775904606	81.97709229504049	3.3420471537214502	49.38285123052408	0.6933567814381197	6.936709914599194	0.0	22.06073966309977	81.72234640580737
3.8372745405807187	49.24363217990891	0.6933389640530111	6.9387981708233175	0.0	21.887247062405113	81.90695059463563	3.489904301024699	49.0003430417847	0.6933186993045104	6.936113395366723	0.0	22.170962584930507	81.59732150761332
3.754916863692434	49.349686867408906	0.693327696024165	6.938462230358047	0.0	21.927884121172823	81.97094983552631	3.414867973867962	49.331852812942635	0.6933607582330028	6.936510858724881	0.0	22.295582368758854	81.97881440332861
3.7747003099696355	49.28732840966599	0.6933428189049848	6.938098861138347	0.0	21.82110076780744	81.82122817560729	3.5179501282256993	49.27221195555949	0.6933333745421498	6.937052697027709	0.0	22.425492154302407	82.15270615704674
3.8022489601783906	49.160210020242914	0.6933324404573633	6.938066119607161	0.0	21.8808709889771	81.78139707742915	3.309113845609065	49.90734690377125	0.6933179860749934	6.937238136702152	0.0	21.905411242087908	82.05911107914307
3.7596180039378795	49.37427489245952	0.6933325887209008	6.937598348146508	0.0	21.80804912860577	81.87954042257086	3.298898583431082	49.30505958967776	0.6933057098820932	6.937043403430971	0.0	22.10714540130356	81.6481414881374
3.7980236470457998	49.0418063638664	0.6933190473178138	6.938038690852733	0.0	21.8389136434084	81.61678106022268	3.480303799464412	48.97907721759915	0.693317294458492	6.9363554611422185	0.0	22.187786588587773	81.58352237517705
3.724117733109818	49.22648105389676	0.6933390628953694	6.937912666845901	0.0	21.97301727171369	81.86152897267206	3.3873856412114907	48.59952914748584	0.6933488278483534	6.936800689265005	0.0	22.316081881860836	81.2398000398371
3.7058664916497976	49.255895748987854	0.6933540375126518	6.938526601443889	0.0	21.83755110149924	81.73784001771256	3.3180374275185907	48.87614808339235	0.6933177267188053	6.9370604777133495	0.0	21.97032723143148	81.10157494909703
3.6833778782894737	49.318179086538464	0.6933295740289727	6.9380962665264425	0.0	21.81709666387272	81.7567513284413	3.182835911218573	48.9812018634915	0.6933202122156072	6.936553868626063	0.0	21.873304675050903	80.97389562677054
3.686499369385754	49.24984659665992	0.6933400513189524	6.93777960032104	0.0	21.777867614498987	81.65199266194332	3.228734089362385	48.97625403904037	0.6933328126037425	6.9368616379691925	0.0	22.03689791325469	81.17874966802408
3.769616007322242	48.82242693572874	0.6933363447305162	6.937705962764107	0.0	21.894844333169914	81.42459514170041	3.3676803632093217	48.85700967156516	0.6933113076531515	6.936251502536849	0.0	22.254745872432718	81.41568641554532
3.66515648722166	49.088396697874494	0.6933375802599949	6.938829182613234	0.0	21.930504432091347	81.62288398279352	3.211190977447769	48.798893136951136	0.6933189154346672	6.937913327311659	0.0	22.278649003242297	81.22664549398017
3.6672892087866904	49.201089638157896	0.6933269547064778	6.938535373703188	0.0	21.83336117393092	81.64027549342106	3.2121789516200425	49.17704690819759	0.693323951267318	6.936990235412424	0.0	21.8102672890293	81.13648636685552
3.659269683467232	49.09698016826923	0.6933266581794029	6.9388611828267335	0.0	21.940677781819332	81.63578567813765	3.2682365439093486	49.007230158905806	0.6933226977124093	6.937002987091669	0.0	22.22189841121857	81.43436836048159
3.641978695518092	49.073221628289474	0.6933163785741396	6.937972095813828	0.0	21.930877809099822	81.58404921558704	3.3103928174243094	48.883855457684135	0.6933496707559645	6.937066529357737	0.0	22.233549987965873	81.36486505178824
3.68609851420167	48.883145401062755	0.6933465749146002	6.938767035480453	0.0	21.87777326946799	81.38578409665992	3.3301152129348885	48.81038780320468	0.693334411966902	6.937642300095167	0.0	22.17477468863425	81.25291862163597
3.6961846355484567	48.96753463436235	0.6933348620951417	6.9388403023785425	0.0	21.818681848193954	81.42123924595141	3.307486299077107	48.684988048866856	0.6933264799901514	6.936302293123672	0.0	22.37701416015625	81.30579131993626
3.629326478286311	49.08698918269231	0.6933330829326924	6.938326198562437	0.0	21.897457478017458	81.55209862095141	3.2832240463991678	49.09486626903329	0.6933339580935729	6.937132016795215	0.0	22.075709270012617	81.39093484419263
3.5656216393598177	48.97569268724696	0.6933241871204453	6.937845330489309	0.0	21.789802087945976	81.26896191801619	3.128810634018679	48.764410521423514	0.6933311051755046	6.938136805893679	0.0	21.884460881479065	80.715821695733
3.6323343995129047	49.128874620445345	0.6933369872058451	6.9379277403055415	0.0	21.81508324503416	81.51422222925102	3.2194222512393766	48.81392472999292	0.6933438568547494	6.93542804663985	0.0	22.139222574639252	81.10800006639518
3.6606179920767965	49.01429023279352	0.6933308095584514	6.937880048867662	0.0	21.81427817402581	81.42706699139676	3.2550076492785056	49.07853582020184	0.6933323803434291	6.935714635227625	0.0	22.010467788653063	81.27972291076487
3.6041834533938513	48.95580086032388	0.6933205793743674	6.937783183356529	0.0	21.900973794913966	81.39874114372469	3.253047694565554	48.68285787004249	0.6933432516903107	6.93550650188673	0.0	22.10839809169175	80.97981309755666
3.6098357042320344	48.72976657388664	0.6933278442877024	6.937773299120698	0.0	21.846327561598557	81.12370318825911	3.2013756425117297	48.911774632613316	0.6933024030906958	6.937511541350367	0.0	21.980564884693695	81.03122095210693
3.6008810807818827	48.994943224949395	0.6933255709134616	6.937815924887715	0.0	21.810693161690285	81.3443335652834	3.293103442313651	48.78804720697592	0.6933192396299022	6.936677062815377	0.0	22.134527795375575	81.15235758233003
3.620876296811741	49.028323475455466	0.6933265593370446	6.938072791466346	0.0	21.87908416624494	81.46635722419029	3.3104385505654657	48.75454392041431	0.6933321858262881	6.9367632987478975	0.0	22.1570308350301	81.15877854992918
3.6074741131863615	48.83524323127531	0.6933130673551366	6.937659012643914	0.0	21.78638164813702	81.16675891953442	3.200652816815687	48.892845088969544	0.6933369406897353	6.937773058839966	0.0	22.13096208005046	81.16222833303824
3.57480701029542	49.123397172317816	0.6933105962961792	6.938256020488044	0.0	21.76228042170104	81.39874114372469	3.08744885495972	49.01858788509207	0.6933065527897043	6.937101326312964	0.0	21.808969211308206	80.85210749380312
3.591676435586412	48.67701243041498	0.6933234952239372	6.93825219034666	0.0	21.808157855199898	81.01509836791497	3.121088389972114	48.927596051699716	0.6933114805572769	6.935770180677895	0.0	21.942160717150983	80.9266139562677
3.6090320664378797	48.727354029605266	0.6933274489182693	6.9371366307803015	0.0	21.843801398026315	81.11732667004048	3.2336939306502304	48.53168571839589	0.6933057314951089	6.937509812309114	0.0	22.04698254636597	80.74986859286473
3.6082066339037198	48.739037987095145	0.6933228527486083	6.9376690204326925	0.0	21.85917978634236	81.14409001771256	3.2485438014562678	48.490656261065865	0.6933185912394321	6.937438705487562	0.0	22.20628430417847	80.88292177540723
3.5707131574993674	48.85086506831984	0.6933283384994939	6.9380816872785935	0.0	21.93708436788335	81.29674531882591	3.075469624894874	48.54456500088527	0.6933610608152222	6.936867905743736	0.0	22.214147983799574	80.77104865660411
3.531856743816422	49.08405158780364	0.6933196403719636	6.938244282957996	0.0	21.804178461854757	81.35832964321862	3.2034894818962463	48.55809440288598	0.6933008469535676	6.93636972573256	0.0	22.027876640514343	80.7258293865085
3.5423421882907387	48.872339954453444	0.6933343678833502	6.937229419044155	0.0	21.93914275999494	81.29105358046559	3.1165473224758764	48.8159691483711	0.6933109186188695	6.937212633343662	0.0	22.064135932382037	80.93386486366856
3.547973682233679	48.888373766447366	0.6933165268376771	6.93807662160773	0.0	21.898049543743674	81.27247438006073	3.0209983415036294	49.01934728001062	0.6933240161063651	6.937386834249955	0.0	22.092192652542934	81.06992381152621
3.5825616875158146	48.82552900430162	0.6933040232793523	6.937700032222609	0.0	21.900686163651315	81.24647646761133	3.0357280439425463	48.751242143236546	0.6933175322016643	6.938208128845388	0.0	22.119610059700335	80.84478742475213
3.567748380962171	48.67472324139676	0.6933262133887905	6.937953068659856	0.0	21.757612097118546	80.93803453947369	3.153248038575602	48.71243415810906	0.6932924394904723	6.936854505674022	0.0	22.167769045735216	80.97030890359419
3.5439458561329706	48.64980310602227	0.693333972513917	6.9383089011497345	0.0	21.930039625901443	81.06209672317814	3.1311403442037005	48.79133653505666	0.6933189586606985	6.9364687133443255	0.0	22.01015742574805	80.86910189447592
3.542203364198507	48.652792889676114	0.6933324898785425	6.938286167407325	0.0	21.85698647441169	80.99026600455466	3.1298570497853224	48.57438335472734	0.6933163218727868	6.936677927336004	0.0	22.09945462580781	80.74037269830028
3.5358410792794785	48.90148737980769	0.6933113376138664	6.93788770915043	0.0	21.805724356338562	81.18094003036437	3.1795487444394035	48.518557453966004	0.6933196718902156	6.936719856586402	0.0	22.1194570395494	80.75427972291077
3.5056030767649293	48.71918886007085	0.6933208264802632	6.938569103657958	0.0	21.913150185032894	81.07651189271255	3.125075386198654	48.62638738270184	0.693314549605502	6.937397856887947	0.0	21.85478577870485	80.54364515093839
3.497121710526316	48.89397219762146	0.6933118812468371	6.9384756976293644	0.0	21.829450476024796	81.15902074898786	3.069560539958835	49.00709598530453	0.6932904727060464	6.937813907439581	0.0	21.84342251958658	80.85789217422096
3.4848192469793777	48.60002925733806	0.6933173669977226	6.938157795894484	0.0	21.852492853697495	80.87549974696357	3.026961372526779	48.83942878009915	0.6933319696961314	6.937704977840608	0.0	21.888002822486943	80.69209510003542
3.5014517471375255	48.655971659919025	0.6933223585368168	6.93855971363392	0.0	21.81273203243611	80.90871710526316	3.179355005366944	48.44643291873229	0.6933058395601872	6.936494648963128	0.0	22.176116856907313	80.73839744157223
3.4975147571640943	48.673023152834006	0.6933179600518725	6.938441967674595	0.0	21.754397743626644	80.8633777201417	3.175429303652842	48.63962768900496	0.693317488975633	6.936454232623827	0.0	22.066305014634604	80.8178171476629
3.499864981338563	48.5366127909919	0.6933167739435728	6.937962829342738	0.0	21.81668226728555	80.79112316548583	3.166346477043865	48.81124540766643	0.6933134257286871	6.935633802549022	0.0	22.040955108556126	80.95418040678116
3.464749998023153	48.71977084387652	0.6933078287101467	6.938189054790296	0.0	21.75248044898153	80.87519135880567	3.046893154933162	48.857067767351275	0.6932952924085406	6.936180827975611	0.0	22.056506105590476	80.89664483002832
3.459234495587677	48.67208217358299	0.6933070379712803	6.9380318954405995	0.0	21.848191234264295	80.91753858805669	3.0801261923468486	48.885035355435555	0.6933073956973155	6.936540468556347	0.0	22.147831903300947	81.04953080736544
3.477062098700025	48.62564761513158	0.6933057530206225	6.937956404589448	0.0	21.833323119622975	80.87399259868421	3.1281425324783108	48.60443270848088	0.6933184831743537	6.936230970171963	0.0	21.996872769536782	80.6656781161473
3.478073008919534	48.46903150303644	0.6933141051998988	6.937127858521002	0.0	21.824696405696482	80.70893060475709	3.0623789671122523	48.69016963969547	0.6933275822539505	6.936604443082729	0.0	21.80214338869954	80.49129946441218
3.493647055683831	48.69715808451417	0.6933140063575405	6.937882396373672	0.0	21.961987700056934	81.09067560728745	3.0103972437699187	48.63318458967776	0.6933287061307654	6.93714541686493	0.0	22.22020222174885	80.8009306391643
3.469245595584514	48.61160962803644	0.6933129190915992	6.938040914805795	0.0	21.83584755345395	80.85474127024291	3.091581177103621	48.496232073300284	0.6933177699448366	6.936876767080161	0.0	22.33530449799708	80.85999468838527
3.4011285820470647	48.51001391700405	0.6933080758160425	6.938735282372849	0.0	21.955417154288966	80.80529636892713	2.974434828285455	48.969945113314445	0.6933225031952682	6.936818411937854	0.0	22.04373929723464	80.92493747786827
3.455830018819585	48.43132432945344	0.6933107939808958	6.938496701630504	0.0	21.820150398532387	80.6457995951417	3.0656967379216096	49.02029617785057	0.6933012359878497	6.937459237852448	0.0	22.1421143961358	81.16556469104107
3.4666813282831477	48.532773753795546	0.6933076804466093	6.937796774180795	0.0	21.86914704975329	80.80640024038462	2.9873570774499822	49.06260512570822	0.6933075253754094	6.936331686824983	0.0	21.938716034713615	80.92501217245042
3.4294378736241145	48.421740574392715	0.693329030396002	6.9378196314761515	0.0	21.885895887367155	80.67489245951417	2.9412964558804	49.20104461756374	0.6932947088571175	6.937451024906493	0.0	22.105437540805372	81.18522873140935
3.4226169107413966	48.541051998987854	0.69331286967042	6.938737753431806	0.0	21.86252387042953	80.7649307312753	3.040568062671521	48.406959598530456	0.6933120208826686	6.937635383930152	0.0	22.045238808261775	80.43040401469547
3.4015654652707488	48.40942402580972	0.6933122766162703	6.938407867060982	0.0	21.847127937594887	80.59652549342105	3.132867656415988	48.77998849150141	0.6933148305747057	6.937739126405365	0.0	22.262412009090607	81.11300736986544
3.401214130108173	48.47455718623482	0.6933113376138664	6.937948620753732	0.0	21.830001027960527	80.64372153340081	3.0110825492707596	48.89803221273017	0.693355787239399	6.936828353925062	0.0	22.171317470647796	81.01726136464235
3.390113935586412	48.4567299784919	0.6933161314682439	6.938719344042573	0.0	21.809987180146127	80.59555288461539	3.0095256340740084	48.33459576398725	0.6933157383213637	6.935993875390071	0.0	22.10821524557919	80.3883288332153
3.4158023726119686	48.45384378162955	0.6933082735007591	6.937704109469888	0.0	21.81063929260501	80.61798930921053	3.089441142744113	48.32589246193343	0.693306509563673	6.937406285964058	0.0	22.137205648016998	80.48994666253542
3.3905192386766196	48.37350708502024	0.6932916679845648	6.938002119180162	0.0	21.775101016890183	80.47713025050608	3.0368332471118094	48.64554654302408	0.6932981021005776	6.9368871413276825	0.0	21.806821742071307	80.42608556126062
3.3727198056363865	48.48267570217612	0.6933057530206225	6.938377225929909	0.0	21.81780239831098	80.61157641700404	3.0022842364000533	48.56613513633145	0.6932908185142971	6.936260363873274	0.0	22.157535715076133	80.66221588394122
3.3489964535361842	48.44330955845142	0.6933012556933198	6.937234855373862	0.0	21.840422472007845	80.56996615637652	2.9660554621104818	48.57858146689094	0.6933089302214279	6.93658801719082	0.0	22.111649986029345	80.5928757967422
3.414319885501012	48.376910425101215	0.6933084711854757	6.938204498908781	0.0	21.86313941121584	80.5925733805668	2.9985899668577374	48.89330708879249	0.6933152412220034	6.935930333124004	0.0	21.983715630117963	80.81153865306302
3.385828328615258	48.45436329706478	0.6933031336981276	6.938001872074266	0.0	21.81580059344952	80.59399196609311	3.0839221295148724	48.55186017174221	0.6933072444062057	6.938031982767683	0.0	22.312884452322724	80.88669800150495
3.4056824471786435	48.09875774924089	0.6933086688701923	6.9387046412417765	0.0	21.943908938512145	80.38705086032388	3.0000478079906605	48.551708016111895	0.6933193260819649	6.937332585580626	0.0	22.289132612622833	80.77822071972379
3.3591884844698887	48.39464748861336	0.6933165762588562	6.938028065299216	0.0	21.854648111320216	80.54651126012146	3.0269359556203526	48.32140525407224	0.6933026624468839	6.937503328404413	0.0	22.28112109997455	80.56696507613314
3.4049562523722168	48.4286168395749	0.6933030348557693	6.9377184416118425	0.0	21.839593925939397	80.61088372975709	3.0659624915622787	48.41247454851275	0.693303245998307	6.9360721145067945	0.0	22.107180414388942	80.52168909348443
3.3891457746868676	48.27172238739878	0.6933146982540486	6.938378214353492	0.0	21.862925911721913	80.46217105263158	3.055426924492077	48.54907572370751	0.6932883114044794	6.936401496865594	0.0	22.120558438827903	80.66145925548867
3.427061357382338	48.28171969888664	0.6932994271096913	6.936509846675734	0.0	21.74332221027328	80.38861177884615	2.9336658510202724	48.81897629691926	0.6933190234997455	6.935824861607538	0.0	21.936003168986808	80.62447437145893
3.3780148896128543	48.075624683704454	0.6933050117029352	6.937745746813323	0.0	21.92714848692118	80.31853650050607	2.9295005041884297	48.899524721140224	0.6932823245991391	6.936122472833304	0.0	21.821522050808916	80.5866706134915
3.343329425765435	48.34173598810729	0.6932936448317307	6.937603166711475	0.0	21.77230921448001	80.39497722672064	2.9630977641421743	48.44796692413244	0.6932949033742586	6.936336225558273	0.0	21.99457530597114	80.34197392882436
3.297907013063006	48.349783337550605	0.6933007614815283	6.937205573325215	0.0	21.795920924136514	80.38081667510122	2.958855388522486	48.346300681657226	0.6933065311766886	6.936592772054267	0.0	22.034354925831046	80.27610575646247
3.314303675354251	48.4112292826417	0.6932969560507338	6.937919462258034	0.0	21.65444118484312	80.31789442054657	2.9047050151878984	48.862413962907226	0.693278542321397	6.935562047337	0.0	21.91137816345388	80.61406139341359
3.3604595971976217	48.32333470394737	0.6932809930098685	6.937217928620003	0.0	21.81756764771002	80.43858173076923	2.98038575601983	48.45335599991147	0.6932926988466603	6.937643596876106	0.0	22.16002294091935	80.53140768856233
3.357135825215081	48.266532768218624	0.6932886532926367	6.9378710295024675	0.0	21.8329149006832	80.39445533906883	3.0145133993780986	48.586940343927054	0.693312258625841	6.936402361386221	0.0	22.124739260578966	80.66259488978399
3.3604273745888156	48.2789109944332	0.6933028371710527	6.93823007436899	0.0	21.90693893123735	80.48450784412955	3.0011355478432633	48.41979738402974	0.6933206012498894	6.935953891311083	0.0	22.07804390796521	80.43492995308074
3.3100141146887654	48.092765530111336	0.6932924587234311	6.937648139984502	0.0	21.712591626866143	80.0530190409919	2.904055933101319	48.29289682188385	0.6932841833184866	6.936050069230812	0.0	21.827929445434226	79.96093335030099
3.351757170024671	48.275946514423076	0.6932992788461538	6.937440200373229	0.0	21.790160144388917	80.35530427631579	2.977858502871592	48.28654639916785	0.6932911210965165	6.936587152670193	0.0	22.048408573139827	80.24939967687678
3.315400281898406	48.34370571862348	0.6932954734153594	6.937686441398343	0.0	21.897528150303643	80.49431775050607	3.021154214572636	48.35851739553824	0.6933213360924221	6.937728536027687	0.0	21.976852633122345	80.29424962376062
3.32390660583249	48.28594619812753	0.6932938919376265	6.937438841290802	0.0	21.84647508381832	80.39376423329959	2.991054286362429	48.352533529567985	0.6933065527897043	6.93633644168843	0.0	22.10372968030719	80.38365488889872
3.320320407388664	48.231955339068826	0.6932957205212551	6.938305318114246	0.0	21.792980116871206	80.28356212044534	3.029752823178559	48.424010711756374	0.6932918559390492	6.936646588463283	0.0	22.107095259107208	80.4975046476629
3.3474086993136387	47.9863186361336	0.693303281961665	6.9383835271302505	0.0	21.899022646761132	80.17113328694332	2.8713154995407666	48.55650921786473	0.6933081953788952	6.936777563338239	0.0	21.859937457119777	80.22454159658287
3.3309554497722673	48.29609454073886	0.6932940896223431	6.937990505203062	0.0	21.72259694458502	80.28763758856276	2.9754323121846227	48.67378386154391	0.6932926772336446	6.936513020026448	0.0	22.20249294896977	80.78821872786827
3.326336842896002	48.20367772646761	0.6932916185633856	6.938320020915043	0.0	21.715375768993546	80.18371077935223	2.9046653336911294	48.438046377036116	0.6933054937519365	6.9359854463139605	0.0	21.927531731365086	80.20622897485836
3.315149172887146	48.12416814271255	0.6933012062721406	6.937215828219888	0.0	21.90318539268092	80.27971754807692	2.962408222490262	48.10921039527266	0.6932949466002899	6.93692907057808	0.0	22.092075942258322	80.10062190155807
3.3403724083533652	48.262049278846156	0.6933066426018472	6.937496046305668	0.0	21.80779263268598	80.34771002024291	2.958873543455648	48.18027952372521	0.6933052776217798	6.937045996992851	0.0	21.833474912994642	79.90967765138102
3.328791691706731	48.04870397899798	0.6932961158906883	6.937709051587803	0.0	21.88668217832743	80.20188828441296	2.869401018612783	48.66827029479462	0.6933249670790546	6.937125749020671	0.0	22.04631340740085	80.52111090208923
3.3077059973589322	48.02865005060729	0.6933014039568572	6.938223896721596	0.0	21.889029684337043	80.16361177884616	2.9906425151878984	48.63419849946884	0.6932887868908242	6.936446668068343	0.0	22.074603115870662	80.63589434313032
3.278900714827935	48.110146761133606	0.6932896417162197	6.937664943185412	0.0	21.772420165027203	80.09913335020244	2.8241396463626507	48.806126062322946	0.6933141389582043	6.937089006894033	0.0	21.899626734574184	80.46698222822238
3.278057737775177	48.21558467231782	0.6932891475044282	6.938172375142333	0.0	21.885087851088056	80.3169028340081	3.0034221184490084	48.735305915810905	0.6933042401970277	6.936720937237186	0.0	22.011062146583967	80.68651098840297
3.271244188069332	48.223179719129554	0.6933048140182186	6.938410832331731	0.0	21.734717982983298	80.16755123987855	2.8263112357250355	49.097154136419974	0.6933128637902798	6.937085548811527	0.0	21.860682673900055	80.72123428647309
3.3136403442877023	48.3142578125	0.693311189350329	6.938018057510438	0.0	21.854717548076923	80.4206351214575	2.96174323322415	48.37346599459986	0.6932846371918157	6.936301860863359	0.0	22.031350284392705	80.30286301566926
3.3281234185222672	48.11593655111336	0.6932969560507338	6.937245110268535	0.0	21.883196996773787	80.26450215080972	2.985732470288155	48.38619312145892	0.693284485900706	6.936516478108954	0.0	22.212072269774698	80.52051196219901
3.2831795510975454	47.977291561234814	0.6932969560507338	6.9374215438780995	0.0	21.951673499968372	80.14956509362348	2.911054919191528	48.061921808604815	0.6932852639692701	6.936066062862407	0.0	22.08200254791519	79.99104771600567
3.223580673155997	48.14894436361336	0.6932848478618421	6.938091818620319	0.0	21.873739018613993	80.18435602226721	2.851512357803647	48.41753718130312	0.6932814384654966	6.936764595528838	0.0	21.954607652874913	80.16042459720255
3.3090065651094385	48.003114720394734	0.6932795597956731	6.938276406724444	0.0	21.868143552710652	80.11854124493927	2.865579145825956	48.180946242032576	0.6933081737658795	6.936237670206821	0.0	22.24227689143281	80.22503817723087
3.3015758931395496	47.98360007591093	0.693292063353998	6.938342754657452	0.0	21.808338736715587	80.03185886892713	2.924452827604904	48.52730363624292	0.6932799687804311	6.936111666325469	0.0	22.115961782655365	80.50382878895184
3.2740902549342104	48.03921194964575	0.6932909760880567	6.937581421392649	0.0	21.85847849981022	80.1093607667004	2.9063277204043465	47.87350195865793	0.6932777858658485	6.936444506766776	0.0	22.211134697154968	79.92741069847733
3.2075580303485576	48.0140601277834	0.6932773358426113	6.936919177592042	0.0	21.758860476103873	79.91739941801619	2.84556134361721	48.289597811172094	0.6932867552673513	6.936457474576177	0.0	22.028573444139518	80.10018618316218
3.2665200175544027	47.9276307882085	0.6932784231085526	6.937037788422002	0.0	21.805952187974444	79.9371378415992	2.894606463294529	48.38879636597026	0.6932784126433029	6.936168292426522	0.0	21.822342913144034	80.04191195998584
3.268845679402834	48.054411532135624	0.6932854409159919	6.937294655000633	0.0	21.853817588404606	80.1143708881579	2.826925477630356	48.57974891554532	0.6932909049663598	6.936027807824672	0.0	22.107674920187456	80.45038066572238
3.2369009658875254	48.01089321862348	0.6932897899797571	6.937921933316991	0.0	21.756114141178518	79.94183008603238	2.8369866822326486	48.46736261729816	0.6932828649245308	6.936120311531737	0.0	21.960622122875353	80.20109164748584
3.1975289904636894	48.103442086285426	0.6932872694996205	6.937188028806617	0.0	21.747409341788966	79.98556901568826	2.8027067103399435	48.65745894564448	0.6932971727409039	6.937160545975899	0.0	21.841597516543466	80.23892307011332
3.262550804972166	47.976473937246965	0.6932786207932692	6.937024321150683	0.0	21.87366019183325	80.04971217105263	2.8234260710373142	48.40365920458569	0.6932792339378984	6.93630834476806	0.0	22.22880333746459	80.39219635269122
3.2449117930794533	47.89385437753037	0.6932770393155364	6.9374869033875255	0.0	21.83031979456604	79.90657420293522	2.798727667703169	48.72083868183428	0.6932914236787359	6.936746656725832	0.0	21.872348515237693	80.3286603111721
