# Supplementary material for: AUTOENCODIX: a generalized and versatile framework to train and evaluate autoencoders for biological representation learning and beyond
Source: Nat Comput Sci. 2025 Dec 9;6(1):96–108. doi: 10.1038/s43588-025-00916-4 (PMC12855006; doi:10.1038/s43588-025-00916-4)
Supplement: Supplementary file 7 — Statistical source data. [file 43588_2025_916_MOESM7_ESM.zip › Source_Data_Fig5_FigS5-6/Exp6_TCGA_METH_RNA/predicted_latent_space.csv]

0	1	2	3	4	5	6	7	8	9	10	11
6.169405	-0.56868845	0.048023958	0.13149437	0.3186078	0.08836576	2.7752793	1.4450088	0.17872357	1.2375988	0.2895896	-1.0259931
5.094551	5.030937	2.7190247	5.9045763	0.87598765	3.7694304	0.5677592	2.2450352	1.2947569	-0.34015158	0.88664764	-1.197839
2.0766757	0.47713435	0.9858507	-0.6994374	-0.36580682	3.7053018	6.206766	11.057502	6.0190635	0.22756606	0.22980069	0.07614142
-0.494799	1.4830685	-0.8392463	1.2515365	2.8002262	3.2639337	5.497697	5.4811244	5.4438086	1.137942	-0.3432466	0.22776192
6.473412	5.1976013	0.7324322	0.91734785	1.3254794	0.1279853	1.847872	1.0774924	-0.25963795	-0.33628982	0.7660797	-0.99347055
1.8502693	4.26142	3.545075	-0.48235777	10.982212	6.909892	1.1600373	2.8009753	0.27804986	0.75242245	-0.8557999	-0.10340756
-0.7130345	-0.21710458	1.7728105	-0.96628404	1.7268903	2.248638	2.2876282	-0.22488356	-0.27301064	-0.015738148	-0.23581487	-0.08077927
-1.6572942	7.856126	-0.41811857	3.2022734	-0.76528525	1.6474757	5.056553	3.5609019	1.68631	-0.5662046	2.399148	-1.1101102
4.215966	1.068087	-0.2490325	9.820425	-0.48891816	-1.2377695	-0.48805034	2.0017781	0.93098015	-2.4325974	-2.0462236	-0.25194484
-0.278284	6.972995	-0.70246756	0.37175107	3.683371	-0.38615084	4.94295	4.927988	3.1393983	0.6089441	-0.54323345	0.15532663
0.23900281	1.5155183	0.49156684	2.0839715	4.6152472	-1.1978787	5.510817	2.3642905	6.6131687	-1.5391514	0.102082714	-1.3041909
0.28779483	0.6691795	-1.0426209	-0.7150925	1.0243456	6.1708784	4.3501854	4.697579	8.891137	-1.0851065	-0.88091165	-0.47517416
-0.69266725	-0.57778835	4.9647927	1.9066406	-0.10635306	9.780375	3.6493053	1.6168652	0.47650585	4.4627237	14.99019	8.871661
-1.3776102	6.7108345	-0.05319214	1.1219703	1.2449669	0.29552984	4.8521304	2.6526961	6.9899344	-0.30935383	-0.35005495	0.22974513
-0.35312942	-0.34651732	2.8379369	-0.5880628	2.5223374	1.6277812	1.0017092	2.6471488	1.7834518	-0.45712933	-1.3481694	-0.59959865
2.126366	6.346841	3.874169	-1.6610638	2.5531137	-0.75632566	-0.6323081	0.5136783	-1.4198321	0.22620487	-1.5876637	0.5088237
0.17180808	1.0871983	-0.36071387	-0.5688079	2.5062277	1.5811344	5.8326907	3.2712429	5.9530716	0.6331302	0.774774	1.2925125
2.660965	6.96436	8.003262	-0.39404324	9.863438	2.857595	1.5608777	1.4578576	-1.7058864	-0.9204386	0.15150535	-1.2426409
6.983774	-0.6117381	1.2425572	4.9031405	0.83055955	0.060689542	2.5134768	1.1150981	0.80187863	1.9624296	2.0588477	0.8892073
0.3822817	0.34656215	-0.1898255	-0.0155590875	-1.2067134	6.6542983	3.2324576	0.22455516	0.25242203	5.2687902	16.102869	3.035479
-1.3853362	1.8409178	-0.56359255	0.1345075	3.167889	4.0890665	3.7289276	6.9308286	1.9399185	0.644154	0.4940479	-0.15207319
-0.469047	-0.4015261	1.6396117	0.4703946	-1.7965832	7.0508175	1.7002821	-1.192189	0.8139253	5.269038	16.730057	3.378343
0.5768614	8.01652	1.3601819	1.905481	2.4602911	0.22957909	4.6765018	2.7183444	3.7422397	0.31137317	-0.22338694	-0.021248931
0.34617278	7.1631455	6.2795115	0.7656834	3.398708	-1.8256565	1.9818021	0.84215045	0.4033988	3.0576491	-1.1043465	0.4148544
-0.7526012	1.2294611	1.0414256	1.0177573	1.3434103	3.3585873	3.400449	4.6270213	6.020146	-1.8538358	-1.4614694	0.8652732
1.3863435	-0.20211613	0.84141344	3.9116917	-1.0784189	0.31833705	10.241907	4.262683	5.401881	-0.5398748	1.0701401	0.9799407
0.6600093	0.03847895	3.6424818	-0.5971055	1.2030485	1.6796248	7.127512	-0.85498834	-1.3689785	7.981241	17.394464	5.940901
-0.6809122	-1.1648151	2.560545	1.4780265	7.7028503	-1.2858663	0.3680947	2.2721756	-0.5829397	0.055810485	0.28748566	-1.6639769
0.25891355	3.836133	0.17699514	-0.1632489	2.4054942	1.8010603	1.9516878	6.2639556	4.6956577	-0.92723763	-2.8738453	-0.029467963
-0.2944751	-0.82856333	-0.010754686	1.4037129	0.4796746	0.051141508	2.368421	10.65602	2.7252846	-0.03219151	-0.116350815	-0.016125506
2.234006	0.6701218	2.5093036	0.55755633	12.063857	-1.5048205	1.2124788	2.8540432	0.016654985	-0.42262435	0.16342235	1.563598
0.09253271	1.3430431	6.7165728	0.9734699	-1.1860533	6.1387124	3.8258839	-1.0360681	1.4534377	6.0635676	10.973543	13.157865
-0.23395093	1.2461073	5.3850994	0.65584874	2.0911252	-0.58213145	1.5042787	1.587775	0.31978488	-0.18339649	1.3324522	0.15553463
-2.0200176	1.0755469	0.3997102	3.6776555	-1.4540055	-0.3867334	3.8603501	4.486206	5.116731	0.14935867	-1.1554725	-1.2955556
-1.9067504	-0.7259069	5.0358453	-0.7146577	4.3283806	-0.13073774	-0.5072278	-0.8141547	-1.0569766	-0.4679507	-0.5248018	-1.3152698
1.4860276	0.024312913	2.1180823	-1.3377376	2.7181425	0.041663643	4.736447	2.6615968	-0.52019376	-0.8825045	0.8034297	-0.15945809
4.551646	0.09107569	3.9830332	6.696638	-0.6207317	0.6762974	4.8242507	4.4030066	-0.84685105	-0.71887577	0.13659354	0.08621401
5.715307	-1.3622018	0.27374864	7.7355556	-1.3264959	0.09900956	0.17474544	0.8356588	-2.585107	-1.0967778	1.2339529	0.4731065
0.09944354	3.0041485	-0.20374891	0.50717187	-0.8851478	3.0627155	5.921324	3.8645236	2.5342073	-1.9909633	-0.7369381	-0.59823203
1.2620473	-0.24586512	4.5653806	-0.46979356	-1.8097152	5.4587374	1.7604113	-1.3542	1.2992134	6.4926286	15.627347	10.845375
-1.1255645	-0.42424092	5.481346	-0.030112803	-0.11801219	2.0426662	0.60723495	1.5356374	-1.0614152	1.3925439	-1.6132473	0.57437706
-0.6051389	6.5650816	-0.30945343	2.776884	-0.29688662	1.7114468	0.87162995	1.3804617	6.6976933	0.33027196	0.63959634	-0.1511861
1.5935003	2.0505052	4.0851793	-1.2367506	7.7936015	2.76881	1.8314354	1.6729592	-0.18704908	1.1654185	-2.2651703	0.79573923
0.021423064	0.8001876	9.616001	1.6683437	2.6901164	0.34631595	1.7022732	-1.8834516	0.47915265	0.20300896	-0.29744017	-0.9778883
6.070379	2.6423376	0.24345982	6.0805087	1.2070692	-0.6805552	-0.010888773	2.2300975	0.45917806	-0.15218377	1.2348605	1.0575312
3.2505429	-0.19896004	0.20192581	2.160861	1.617732	0.40896836	6.0867825	3.9259505	0.8391596	0.41768757	0.566999	0.73776597
0.23402254	3.1692245	3.9721973	0.60525864	2.6686072	0.6404857	2.175355	4.223275	-0.62172633	0.40282986	0.016127082	-0.77212477
6.723732	0.46005726	3.4696598	9.723343	0.8684188	0.87669724	9.696867	6.2158318	-1.2847317	0.3299585	-0.18536778	-0.5769274
0.61306405	2.5940175	2.0271502	-0.4704163	9.575704	2.5972366	-0.2065804	4.7111835	0.07981489	-0.5535006	1.5696812	0.82795197
0.8772331	-0.6320308	-0.8555646	1.1595727	1.5573953	3.4463758	1.0143219	0.951969	0.32385758	-0.2774474	0.88632447	-0.8596402
10.822571	-1.2163061	3.711202	4.181614	0.4588676	0.5181762	2.47568	4.9156733	0.42229438	-1.5299758	0.76388043	0.33367217
0.7366036	0.05399063	1.3609759	0.7753209	3.3424923	0.9533087	2.970053	-1.3662297	0.5584586	-1.6212784	-0.17985494	-0.025248326
1.0671026	1.951942	5.6658115	2.4246361	0.9792085	6.948787	1.0444616	-0.77978003	-0.79075676	4.7864237	12.607946	8.984822
-0.8062804	-1.0799872	2.1831298	-0.630915	4.793381	-0.8940104	0.36817926	0.45083138	-1.6283542	0.06236469	0.32345548	2.2940874
8.84279	1.6448991	0.5944735	-0.19949116	3.0432532	0.87120694	2.3209014	2.093964	-1.3478298	0.21754558	0.32934222	-0.021365141
3.1525455	3.1227288	-1.6463084	3.5225735	1.3672975	2.2056613	2.9428937	1.9927685	1.763595	-0.6054069	0.21382488	2.7161648
1.1485258	0.27660078	8.074658	-0.039818604	-0.48845908	7.235523	1.9999391	0.32690468	-1.0899203	3.747634	14.607701	9.319897
5.887978	0.7430503	3.5886803	6.9445286	0.73146796	2.2456992	3.7176683	-0.32224977	-0.43479344	-1.7284027	-1.1998225	0.76166964
1.3109095	2.7733934	-2.6718352	-0.010431134	5.376766	2.7311506	5.7681813	9.326846	2.8745165	-0.810083	-1.4516681	-0.011863045
-1.7602203	1.7338647	4.1409826	0.33683035	3.0760543	-0.36591557	0.96439284	-0.6573107	0.4517836	0.6713875	-0.607309	1.2232053
3.7463303	0.2027817	1.373575	0.4849174	-0.09765899	0.6648144	3.0844903	2.4384458	-1.6304797	1.2331799	-1.0941783	0.9459434
2.9152904	7.1300745	0.9483968	-1.2479976	2.7314117	4.934436	2.1005106	0.89806336	3.7187498	-1.8751891	0.91653836	-0.15092771
6.3228827	1.8115287	3.9119172	4.915292	0.29144514	0.0782108	2.5841203	0.8184973	1.6548246	-1.0518398	-0.5023793	0.76312953
0.32326567	0.5864635	2.2567472	-0.47084168	8.178054	0.9367222	3.1150298	1.5528051	1.7611028	1.6153114	-1.8334734	0.045472782
1.0243586	1.669401	8.265326	-1.5766494	-1.0245624	8.47436	3.533474	0.42617157	0.79876006	6.188736	16.105673	3.413195
12.336666	0.2562726	2.195919	1.2966396	0.4731228	-0.01817894	1.7333775	3.6294641	-1.1413616	1.7906493	0.073728725	0.96258587
1.2592177	2.457924	0.45978302	0.8965872	2.8305027	1.614911	3.671289	0.73131204	6.4815693	-1.0449783	0.15680438	0.75357115
-0.5643899	0.036204614	2.7581012	0.70517385	-0.2394734	11.2245	2.6412005	0.35222563	-0.1105705	3.8562322	13.665329	7.7126656
6.4608846	1.3731213	-0.10753369	5.347053	0.89657354	-1.480733	-0.46905988	0.049522705	-2.3907342	-1.0009663	-0.20764513	0.4061313
8.392315	-0.03800308	-0.20127262	4.65018	0.28095835	-2.0364883	3.81782	0.3997444	-0.32814744	0.56902343	-1.2474008	0.60415125
-0.9218206	1.7488444	9.547914	-0.84528166	0.6292276	-0.5878158	2.1949978	0.7471328	1.9985598	-0.65833664	-1.1155653	0.9853686
2.0834029	-1.6677281	6.393095	-1.1553638	2.5048127	0.6824789	1.943639	1.1048572	-0.87033635	-0.44027677	-0.44406968	1.4996591
-0.26191315	1.2584355	3.1430447	-0.64452684	-0.9590041	7.386202	1.7173107	-1.785711	-1.2645875	5.119791	8.960483	7.8346806
1.7923912	-0.4511664	10.731192	0.38720882	3.2666414	0.28574163	2.23618	0.828937	0.28144637	-0.26667553	0.2126088	1.1258541
-0.46997297	3.663343	0.83516127	2.549765	2.2408814	0.2947248	5.0965157	2.0594804	6.344602	-1.7017261	-1.6878257	1.1312516
-0.39277142	6.8513184	1.5213044	-0.1764409	1.8150619	3.502936	3.6277275	5.393514	2.1839814	-1.532211	-1.0843767	1.6681296
1.3273046	-1.7137754	8.239779	1.0934728	1.5854352	2.713339	0.09096444	-0.1800187	-0.3294353	4.491423	15.130725	8.60616
0.41420308	1.3163359	7.0827384	2.2965455	-1.6560634	4.586514	2.038401	0.006714078	1.2808709	4.839231	16.638039	-1.556146
0.6558505	2.2824652	2.3427393	0.16248536	3.2857306	2.3817701	4.2273407	3.5999053	3.561212	-0.060974415	0.314711	0.5232557
0.48680854	-0.8267286	3.4130197	-0.64645046	3.262086	0.43535805	1.6937878	-0.5024283	1.0123825	-0.32597834	0.5008969	0.4968845
-0.40427092	1.2315297	2.2587833	0.36161053	-1.8798373	5.677599	1.3279333	-0.61263	1.1705083	6.1090984	11.56606	7.3632646
5.782013	0.5648139	0.43662807	2.6004336	2.7498279	0.21394971	2.0838962	-1.529281	1.0346533	0.41287154	0.75802016	-2.0116694
8.2627325	0.3074053	0.6809582	4.780147	0.71944606	1.6803889	1.68947	0.17138836	-1.4611564	-0.21216103	0.6702889	-0.29043943
1.4085598	-1.238153	2.1488612	-0.6270321	-0.2137712	3.3333964	5.5352383	0.40785533	0.3692972	6.20082	16.16777	7.172155
1.1571786	0.23572677	-1.2151978	0.30376527	-0.3031395	4.5579004	5.237605	-0.4941366	0.62387687	5.3516345	6.5544367	7.104304
8.474873	-0.91373086	-0.000446424	5.047899	0.9578702	5.6998835	1.8826042	3.8234267	0.08395954	-0.93865466	1.6355778	0.09265305
-0.02623856	-0.13275912	7.8957524	-0.686186	0.8830942	1.419826	1.9590169	-0.86091286	1.435829	0.75892705	-1.1085057	-1.4743451
-3.2500196	0.28355694	7.089524	-0.09677155	-0.95059156	-0.36121893	4.3161173	2.3790019	0.3997843	0.336542	-1.36648	-0.043754987
2.0538607	11.661167	2.7722251	1.0019524	6.6760554	3.1727736	3.831121	1.1037369	0.385875	-0.67187285	2.4592686	-1.1275119
3.455037	8.913761	0.7437708	9.553173	-0.6008502	0.1448347	1.1260061	1.2025424	-0.70051306	0.85263	4.235106	-0.973082
-1.7622573	2.6953156	1.1679567	-1.0122136	1.3505456	3.808583	5.190455	7.005267	4.037897	-0.5875054	-1.0521451	-0.60293406
0.45266208	-1.3496923	4.5716763	0.21134712	0.50362533	4.249112	2.2270741	-1.14422	-0.70833546	4.6744566	13.335015	10.015234
6.7373333	-1.3956852	0.507036	7.1625605	0.7713473	2.035835	1.4569802	11.041232	1.1170952	1.6025575	-0.16791327	0.00813621
0.1298265	2.7249255	0.52840734	0.65829957	1.9719965	0.8138379	7.3730736	4.439118	7.7937784	-1.0214796	-1.1175134	-0.43222037
1.2110275	2.2362475	11.973146	-0.89692587	3.7114036	-0.25457007	0.6885314	3.9800587	0.82662076	-1.943758	1.9413118	-0.72921646
0.966023	0.71996766	-0.7945453	-0.75998616	-0.37890607	2.6375358	8.116882	4.235853	1.4274446	-0.1749377	-0.23784563	0.7784149
-1.3651494	2.3699074	0.90478915	-0.87708724	0.30375147	0.7391062	4.8686104	5.531749	4.8271074	0.25967267	-0.2878918	0.99022096
1.5752572	1.032672	2.3411543	-0.020139225	3.2320704	-0.75846183	1.10876	0.7514297	0.3680674	0.27650648	0.37688097	-1.8594486
-0.13502891	0.008862019	7.690318	-0.92051333	1.5127219	8.186482	1.8404497	0.57062536	0.42635697	5.0715237	18.36392	4.698256
2.612985	1.1674404	-0.5291804	-1.3586789	0.4741726	-0.82602406	-0.17932	3.0983765	-0.53380483	-0.4646882	-0.5780394	0.10967025
5.6108747	1.8788087	-1.1121558	2.401705	-0.8763399	0.04943084	3.474309	0.5484158	0.49724016	-0.6986232	0.68619984	-1.0039325
4.0410767	4.0807104	-0.88703835	8.342368	0.1846611	4.625386	-0.54185563	1.732599	0.292336	1.0345405	-0.42444688	1.1449193
4.237563	3.5614085	3.523477	1.3891258	8.597574	0.6804114	0.19086625	7.0100617	1.8358492	-0.07716052	1.5685415	-0.13944812
2.4304318	1.2653991	2.259041	-1.5680199	9.14113	0.56316847	0.45677745	4.2075815	-0.017255105	1.0169445	0.02771394	2.235987
0.79853016	0.14867917	6.990554	-1.2779428	4.6243205	-2.2145884	-0.3794011	0.6006034	-1.2066362	-1.538579	0.24068584	0.23150109
0.5032902	6.25068	1.5196068	1.1059617	2.4867907	5.4842234	4.259814	7.1268797	5.449712	-0.5312858	0.13162331	0.0040037963
-0.9738399	7.296047	1.849435	0.21714076	-0.76481414	7.030626	-0.12427311	1.398792	-0.014765886	4.0971346	11.729159	7.5634003
-0.81639934	0.21235703	1.3941925	1.5018469	-1.5989604	6.9111004	2.2966766	0.17568284	0.400669	7.996461	11.729186	9.555822
0.07166447	1.1898551	0.68427455	1.1128649	1.892426	3.9864874	4.1899347	4.301421	8.364352	-0.19995886	0.2917162	0.46840066
0.8921466	0.8269948	7.967061	0.6867831	2.8433878	0.5388543	1.1442602	-1.448414	-0.2148144	0.1894064	1.3889623	0.3867032
-0.7634198	0.47990853	4.7073374	0.68192244	0.5907192	9.262506	2.0946758	0.030688906	-0.22435096	3.454426	13.036359	9.1337595
0.34451613	2.2194853	-0.941212	2.6161232	1.610796	2.5908887	4.626801	0.85878706	2.57347	1.2904755	-0.03296278	0.11230983
8.65382	0.22861876	2.0902333	-0.94149435	0.685284	1.3697066	2.1189425	0.9923397	0.27888197	-0.3649027	1.606603	-0.94205916
-0.23144883	3.84767	7.045392	0.38516966	0.4426114	8.14284	1.9922353	0.17547882	-1.2126267	3.873548	11.3891535	7.772955
0.24266016	4.566632	-1.3659749	0.94364023	1.0932825	4.036191	4.064586	8.875048	5.0519814	0.92620504	-0.58045954	-0.7066536
0.3918473	3.0048509	0.15769869	2.1369686	-0.07546377	1.4492745	3.8971972	1.5430903	4.148346	-0.053843476	-0.37290064	-1.1887763
0.269331	4.208868	-1.5701034	-0.3952182	1.3160121	-0.8390348	7.388812	7.4928713	2.2934086	-1.0331054	-0.71124345	0.33784863
7.8112354	1.6312958	0.0007908344	4.3466763	-0.27491218	-1.3894379	5.298476	1.8218702	0.3300764	-1.3141067	-0.2642467	1.695052
-0.3170944	3.0629935	3.603841	3.8429563	0.04203842	2.099704	3.773374	4.5095596	8.111714	0.67618537	-0.3170923	-2.6310863
0.7803158	2.171361	0.6651601	1.3980374	2.8307166	2.4659204	4.4023113	8.780366	5.32484	-0.067218825	-0.5201127	-1.2444243
0.85659945	3.6682909	0.46329185	0.50255096	0.30983526	1.179617	4.9994993	5.6558456	7.384086	-0.085647956	1.5452219	-0.19480197
-0.1460079	1.2411481	5.9187193	-0.70083296	8.6934	1.9003701	1.0554045	2.728841	0.1732707	-0.29420614	0.8462684	-0.79434675
1.2452257	3.4934046	5.0573196	0.4846028	-0.4946017	7.935239	1.9877908	-0.808119	-1.0457186	5.246079	11.421903	5.992209
4.0053554	1.4765065	-0.17946005	9.11895	1.485811	2.2158067	-0.05694264	1.8512554	-0.24817272	0.53269684	-0.6045494	-0.5106849
0.68936974	1.311877	2.6052027	-1.8171868	2.1846807	2.3999016	4.724548	9.688545	6.783074	-1.43721	1.2556952	-0.0813294
3.3990955	0.7718568	1.1399671	4.504266	0.98675746	0.20493358	4.0394707	0.55308306	-1.1464053	1.2791274	-0.83349884	-0.21002683
-1.1871172	2.0927324	2.3320467	-0.15607426	-1.5573292	-0.06818489	1.7595344	15.620171	6.32828	-2.1530123	-0.5419156	-0.017876176
1.3654413	2.6131456	3.444248	0.39267418	9.315852	-0.8177361	-0.91578746	5.5867634	-0.04920509	-0.53182846	0.76096123	-0.27163243
4.127794	0.98026353	1.3615535	4.73856	-1.6449219	-0.24791886	5.5104604	3.2336946	0.6507435	0.60532755	0.49604583	-0.007817845
-0.30359387	0.6085057	8.506051	-0.433641	-0.6278811	-0.9302053	2.723978	3.0734575	0.86695695	1.0250181	0.8586751	1.0936912
-0.35277477	0.06480694	0.76792717	-0.04733907	5.585992	-0.7872792	6.750121	3.997777	5.388235	-0.7859065	0.9701715	-0.5931096
-0.27631187	6.340723	6.054624	-1.8369839	4.485584	-1.8080621	1.7505058	-1.3808181	-0.20853291	0.65246147	-1.9650114	-2.0441802
0.48359963	0.80811137	2.3598232	-1.758601	-0.29739022	7.9251328	2.8873363	-0.77443314	-0.5573531	3.5630913	13.094535	4.7592487
1.1554781	3.4856176	0.50561327	-0.15624958	4.2408195	0.39381504	7.020258	1.5511451	5.775159	0.51486635	-0.29340458	-3.048931
-1.4249048	0.8626725	5.1028175	1.3565809	-2.3970757	10.60932	4.615408	-0.8136693	-0.93583083	6.6278477	13.535865	9.373991
1.2522311	4.0130444	0.38179624	-0.15302946	2.108478	-0.5514592	4.8734202	2.5654738	5.9982963	0.11514749	-0.51632226	0.6103847
-0.10491407	3.6950412	-0.662414	0.351139	1.6325812	3.562291	1.7671354	5.6853523	2.0173419	-0.11442735	0.6636869	-0.05957388
-0.5587483	5.0392838	2.4362092	-2.1476457	4.7436047	0.18075225	0.51730806	1.7674167	2.1922688	0.7420027	-0.18527393	1.1807914
-0.09344527	3.45549	-1.1817651	-0.6612179	-0.07101345	2.7346783	3.9760828	3.4499135	1.180238	0.037171174	-1.7722462	-0.9876992
5.1323566	-0.56132233	-0.016506348	4.4614973	-0.4476291	0.23600475	3.8235774	2.072792	1.0376992	2.2490706	-2.4656932	0.33840597
6.051938	-2.8415012	2.549613	4.455183	-1.9788922	-0.5968442	1.6109166	1.6789438	1.5628599	0.71379876	-0.4224887	-1.4248704
7.4388103	1.4388275	-0.86184716	3.460271	1.9966592	-0.62222207	0.8389102	-0.41674924	-1.6123098	0.7574371	0.85336006	-1.3276243
-1.0879997	-0.024860382	3.042487	-1.8738416	10.201932	3.5805087	0.669455	3.906369	0.22263066	0.6587095	-1.8770432	-0.77768177
-1.5902649	3.5463662	0.80997366	1.3582613	-0.6159446	3.5210953	5.7864785	9.202388	4.49992	-0.08216594	0.33072567	-0.67401373
-1.456351	3.0337415	1.2493675	-1.5320238	3.0605974	-2.0504997	4.9162164	5.739865	2.974862	0.23772204	0.16579899	-0.35826376
5.1219225	2.1921682	0.25430614	6.907908	2.2192783	-0.3190174	2.1731985	1.0990821	-0.43497968	1.2443227	0.93450373	-0.43820655
-0.2682001	6.4442434	0.28919715	1.7313102	2.9458086	-1.9467012	4.3375754	7.119281	4.9100075	-0.06070232	0.86464894	-1.1024487
-0.35719034	2.9943838	0.580084	-1.9775546	2.7657647	-2.1000397	4.9738083	4.039761	5.700705	0.4309623	-3.0358768	1.3198829
1.3041172	2.7471013	0.42700693	-0.46958315	2.420895	3.9927309	4.176534	6.039422	-0.039316654	1.8685026	-0.5881613	0.70865864
-0.40277666	7.9421983	-0.2097133	1.0301266	3.905126	5.054264	4.3064027	6.7829595	3.9075084	1.3916205	0.35518518	-1.543377
4.2108016	0.2539608	0.15531556	4.90592	0.1551894	-0.34102485	4.9729786	-0.10668343	1.2326518	-0.06376617	0.96621084	0.7046238
-1.8703544	2.9889045	-1.6233764	-0.27572936	1.2069424	0.28600895	2.0117335	7.634279	3.3897424	-0.82788134	-2.3944547	1.1808877
-1.1984721	2.070944	5.9987407	-0.5862499	5.1746144	0.10237891	-0.19920447	5.191354	0.09515901	-0.834944	0.67397094	-0.6983193
5.068441	-1.0888851	0.6122393	11.280304	0.10240865	-0.34865528	3.5189815	0.8559272	-1.7481353	-0.89535326	-0.2919691	0.24409273
-1.0076584	-0.6392978	-1.7878147	-0.4335288	0.54167074	6.570113	3.9733717	-0.03357878	1.1975578	4.825362	18.141525	5.974736
-2.2312348	1.9361006	4.274007	-0.75395846	0.3859827	-0.38642523	7.523602	5.8608127	4.430352	0.732888	0.04027727	2.2214286
2.0074275	-1.7070074	-0.30969456	1.215911	-1.3798745	0.7373769	4.204857	2.7152686	4.802999	1.6557049	-2.0083575	0.26080313
2.2718623	4.266333	5.104559	0.22832575	9.856097	3.9220247	-2.6254232	5.667669	-0.36787814	-0.051011313	-0.43575346	1.2362616
3.6063786	-1.210287	2.880874	11.689869	1.3337982	1.0413442	3.849032	2.313745	-1.3023795	-0.5770475	-0.6132161	-1.1530437
-1.3782575	7.176521	2.5588703	3.0010624	2.237822	1.3401873	2.2749429	3.3761184	6.866282	0.14098294	0.35040745	-0.5354134
3.1383333	3.13763	-0.59070975	4.3571963	0.29023254	4.736894	2.2432103	1.8607011	-2.64059	0.33650208	0.097770125	0.9325891
0.42082164	3.9604616	1.7860106	-0.37253156	4.083749	0.4150101	6.367952	5.491431	3.7101505	-1.4633129	-0.98212475	1.4729229
4.499258	-0.69820595	-2.196553	-1.3487029	0.98391914	0.38666248	8.643974	1.8761516	0.8861502	1.6560513	-0.76164967	2.3498554
1.6146479	5.7311196	0.16340236	-0.5189426	-0.1917113	4.2045693	3.442222	4.6682606	5.0991936	-1.3352561	0.5594418	-0.35724038
0.24994466	2.9587646	2.539606	-1.2659336	1.8879812	-0.3119222	2.9161694	2.0028765	-0.3267317	-0.16620986	-0.30692774	-0.6408096
-0.182429	1.28607	1.203823	-0.6865968	5.1233373	1.3190126	6.680533	2.1143408	3.6092558	-0.62387925	0.25032675	0.52109724
8.15159	0.033354193	-0.044697165	4.0231767	2.3475494	1.0297947	-0.2481901	-0.3633803	-3.835528	-0.011176337	0.4840729	-0.6447735
2.1783173	0.32167542	3.31363	-0.0019345109	4.291523	-1.7099429	2.283876	1.6773005	1.8781915	-0.49901	-0.2794946	1.146085
-0.3637334	-0.44746888	10.3927	0.22226748	0.40681213	-0.7779239	1.3319727	-0.25284663	-0.9345051	-0.2866318	2.2055938	0.20244424
0.022030957	2.0290687	4.0392814	-0.6187694	1.9639921	1.3737826	0.61626625	0.2485944	0.35466483	5.7137	13.545521	7.5124216
0.5999433	1.195564	4.7156553	-0.89390135	0.24246396	5.895647	2.733782	-0.45991465	0.41052952	5.9825993	15.2490015	6.8591986
0.33860588	2.3457046	0.83428884	0.06276227	1.9069655	0.685104	-0.9464232	2.5063586	-1.4886289	-0.84393525	-0.18494435	1.5098413
2.3646266	1.5919883	3.0141642	-1.7791344	9.375872	-1.6702677	-0.69410217	4.7770486	-1.9906237	0.3888318	-0.6247871	0.052564934
-2.1304946	1.2698181	6.7138	0.5273692	-1.051246	9.405216	2.2457337	1.1496038	-0.80075675	5.563394	11.899269	7.5328503
0.029670622	2.6414115	0.121323764	1.1949317	2.3856218	3.9846404	3.2344165	4.5488863	8.38444	-2.4323463	0.40896997	0.43149245
3.2026987	1.8447926	2.784381	0.9483524	11.675282	0.19569163	3.8722577	3.8587565	-0.3544017	-2.1510456	-0.10682938	-0.09953018
0.9528773	1.5461054	1.6136824	-2.6351912	-0.43103915	3.6704195	7.225179	-0.52242947	0.6994577	7.947386	13.50991	5.996781
-1.5977031	10.149815	1.6838161	-0.62975895	1.4518584	4.0578403	3.618444	3.015514	2.8469508	0.27029425	0.5727558	-0.8399316
0.2550436	2.606007	5.381263	-1.2347467	0.7667861	0.19295853	-0.29959357	3.1367633	0.66764444	0.4620264	-1.6303195	-0.73796797
-0.07372615	3.1315844	-0.96700484	0.35727078	4.4387093	1.1445922	2.724892	6.136134	2.5922449	0.9122397	0.8762021	-1.0933042
6.2837963	0.5614126	1.7511878	9.454176	-2.3022902	0.09813139	4.175141	2.2350948	-0.15012531	-0.74765295	1.3944838	-1.7894322
5.766878	-2.1203136	0.6302581	-0.82290936	1.8382362	1.3196656	7.8323154	1.8128722	-1.4784439	0.5994875	0.5214142	0.7011711
1.4218458	1.7164539	0.39745402	0.55741465	9.993602	-0.016745076	1.6955765	3.836334	0.9228935	-0.557293	1.8879075	-0.90219355
0.92181224	7.2653337	0.44412208	0.22320081	1.0859035	6.11643	2.983048	3.107457	4.888937	-0.749915	-0.47701126	0.08026841
5.597724	0.792933	-2.4700737	2.872806	1.0138807	1.2771535	5.3098383	2.479916	-0.8517714	-0.38330278	1.5246845	-0.92834336
0.6319885	1.9510576	3.3224905	0.17759831	4.118639	-0.195256	-0.019973712	1.1217469	-1.088136	-1.0889232	1.4761437	-0.31666768
-1.5549513	1.6181953	5.003918	1.2495068	3.871126	-1.5190071	3.1856923	-0.45918366	0.6426978	1.383844	0.62683135	-0.22793087
8.035856	-0.31327736	1.9938685	7.8563743	2.0779762	1.8714697	2.7472684	3.4452925	0.13090803	1.073465	-2.1435523	-0.58745515
2.7737	-1.7379616	3.848586	-1.4386892	9.870263	3.2402372	1.816053	5.987774	0.6962141	0.15779577	3.7205722	0.15989035
4.825981	3.7023737	2.0717351	3.9578934	1.1246698	1.2765582	2.4697459	1.0944206	-2.749347	-1.298664	-0.89615047	0.16462004
0.0021118936	2.7846642	0.43424782	1.7328147	1.1956682	3.8078556	4.3838882	4.749151	5.221262	-0.26772556	0.9049443	-0.8450267
7.462222	-0.73194665	-2.4498317	3.9316607	2.7611132	0.08942069	6.034092	1.4414512	1.881268	0.2516562	1.0726517	0.50979805
8.393056	-0.55579925	2.110144	6.0018926	0.21284899	-0.68888706	3.650423	1.3522644	0.2882611	0.4782694	1.5786897	-0.06919584
1.0866303	0.020117104	1.5868585	-0.056420226	3.2146819	1.1060416	7.7711687	2.6964545	1.3286488	1.3416693	0.23585214	-0.6378926
0.37500304	0.088820085	4.3924966	-1.6371831	3.0995207	1.1583778	-0.61474645	5.568888	1.4014372	-0.8049382	-1.0841663	-0.31876183
-2.3144946	4.0017896	2.8904297	5.4954357	0.5420542	1.1437838	4.817235	2.9460034	12.544788	0.35764793	-0.39297798	2.1915457
-2.429333	0.8893697	-0.56241554	0.696825	2.1629777	3.642892	6.945305	3.7420006	5.5694056	1.2972103	-0.4653744	1.1750231
-0.5239357	0.3257193	2.0451174	-0.009781624	4.9372163	-0.2752013	-0.1910382	-0.6512177	0.17683567	1.0219619	1.2016972	-0.61658853
1.0416473	7.117659	-0.93870354	-1.0458785	1.5679312	3.666185	-0.44688666	1.8563874	5.175964	-0.11529546	-0.32095098	-2.0018308
-0.8337123	0.39373374	0.55526906	0.048807643	0.13641429	0.22646123	4.379595	5.6331677	3.5286732	-0.70107055	1.4268799	-1.2718875
5.4749866	1.932137	0.44103608	4.52355	0.07028961	-0.5673709	4.2019405	-1.7223434	-0.43321547	-0.034934197	-1.2536237	-0.07865215
1.1071053	3.8979483	-1.2045271	0.6071873	1.5197889	5.049259	5.760186	3.7200837	1.7118574	-0.119437136	1.3218014	1.7301112
8.163698	0.589938	0.6982094	7.306471	2.547338	-1.1509387	3.981216	2.4088578	0.83903885	-0.089500226	-0.6496007	-1.4229487
2.122993	3.1672492	2.7418582	0.06439078	7.567028	1.3603662	2.748073	4.50894	1.1449823	0.5809398	1.2323014	-1.8976483
-1.0516572	1.8792697	-0.6012576	-1.1222478	2.600761	-1.1582707	6.0268044	3.3239226	4.991402	0.32236087	-1.2965994	1.1298487
-0.29898	5.4491916	5.069182	-0.595615	-1.5953051	1.9215913	1.1382836	0.45603937	-0.554068	2.9975293	10.18568	9.2752285
2.8313272	0.38229248	5.3732696	0.66026324	1.1651659	1.7840348	0.08951199	0.19593982	-0.60883874	0.055854496	-0.9000053	0.21134622
0.6802446	0.08439833	3.1573424	0.54006463	10.095425	2.2051554	0.028873134	5.665233	0.6019731	-0.008194024	1.7566686	-0.43884534
0.12537056	5.4638033	0.6907427	9.650169	-0.17286864	-0.6047569	3.2217927	1.2622229	-0.6491573	-1.0402949	1.6859717	-0.95198005
-0.371848	0.04607743	-0.284419	0.21149759	5.0789294	0.14968248	4.477445	1.800911	3.427528	0.32919955	-1.3393627	0.23906131
0.94620013	-0.7867803	2.9975076	0.9456207	0.6245019	9.972979	1.6200478	0.50757134	2.7803893	4.696425	12.221489	12.525747
0.2162269	0.25843623	5.3614187	0.20499289	1.1354042	10.480825	3.1987782	0.5631187	1.389751	5.1107306	14.986174	8.977581
0.018021813	0.6740049	-0.70985794	0.72206223	3.5073962	3.7404888	3.6786642	6.6903505	2.6246064	-0.8984076	-1.1076126	0.7887743
-1.2901306	5.806754	5.252672	0.13058972	0.43726668	4.4282703	-0.5240485	2.514233	-0.25995767	3.6719117	14.174639	8.491749
-0.25492084	2.169177	2.1059184	-0.5473758	1.753574	8.556862	0.7044683	-0.1500371	1.1911061	4.5037403	13.352016	9.453969
-0.24943042	2.638557	2.3293242	-0.69145936	8.709001	4.7686586	3.226946	4.6405964	-1.0616114	0.055344332	-0.90901124	0.345077
1.460274	-0.68123156	2.2834244	-0.62023175	-0.30033946	7.5940742	-0.033441275	1.3970163	-0.4430334	3.3785312	16.702251	7.1589456
-0.93907166	-2.3312519	3.8607464	0.5739238	-1.2862132	-0.3635076	3.0102906	0.92554533	0.8571456	1.1600776	-0.43785372	-0.9687107
-0.6618459	3.5603962	-1.2693022	2.4596477	1.2297969	0.47351265	2.5145016	3.3425493	4.309981	-1.9375097	1.4172407	-2.0866628
1.4095125	2.2203374	-0.40619454	0.04388306	-0.32757258	3.9397402	4.8758726	6.023015	1.9964762	0.31472984	1.8931223	-0.34068412
8.577125	-0.17939961	1.4359	0.14491111	-0.22228304	1.3581492	4.305627	4.3553114	1.4120808	-1.6257342	-0.1696505	-0.5637221
6.473969	3.1765435	-0.82765126	2.755428	1.699892	0.4130081	-0.09262535	6.3612037	1.9190093	2.1518538	-0.5586009	-0.781246
-1.8547369	9.448697	1.0201609	0.5307595	4.3963494	1.074682	4.997168	5.169842	2.7309775	1.7759805	-0.085521065	-0.5749016
6.032689	2.4281592	0.60012007	0.3052733	2.1390662	-1.2245923	0.69357157	0.3075049	-1.2433785	1.5172058	0.25496933	1.0394344
0.115977556	1.1324008	0.38842297	-2.2843466	-2.5040975	0.43443406	4.4510174	4.056222	4.6903453	-0.40506804	-1.6182305	-0.8570337
6.5955644	0.52196217	0.86283803	4.733616	2.4011984	-1.6915083	4.166138	0.5537094	1.2068495	-0.44715032	0.11257446	0.90383846
7.8643684	-1.7073163	6.693721	8.238564	2.3704114	-2.136901	6.4366035	3.6817858	-0.50497454	-0.11313338	0.28510976	-0.9395574
-0.017229374	-1.5791662	7.99545	-0.68773204	3.9717984	-1.5430343	2.3484712	-0.673747	0.7775816	0.9030546	-1.350794	0.34827095
1.8044578	3.7397187	0.16643888	-0.22083192	1.5545309	3.9638388	4.1301413	5.180294	2.3272061	-0.41766754	2.2102618	-0.12207617
0.049142595	1.1608196	0.15899454	0.68108773	2.116096	3.5683708	6.1944523	9.383209	4.926638	0.7313136	0.47462264	-0.9048136
6.2521996	0.7103086	0.9723518	7.081067	-0.7484269	1.0709769	6.069742	1.8090091	-2.7049854	1.0788609	1.0404706	0.26934373
4.810808	1.5485201	-1.2736042	-2.932979	0.11750685	0.35131887	5.7794337	-0.035544634	1.285649	0.26137635	-0.25206584	2.8529124
2.4743476	4.504609	-0.96956396	-1.3437785	1.9974653	5.9022474	3.900744	1.936092	3.815858	-0.0839069	-1.8026882	-0.6999931
1.3897784	-0.15538906	9.470176	-1.1357307	-1.2638243	-0.45424908	2.098262	8.629418	1.5369952	-0.22719665	-0.6116306	0.29433203
6.4366918	1.1691504	2.4942698	3.722107	1.9244457	-0.18038654	0.17704773	0.9424376	-0.29105455	0.21192738	0.07831604	-1.1192522
-0.45956278	0.5566023	3.9721766	-1.0507878	1.1379137	5.571621	1.669172	-1.7496313	1.0168694	2.7254982	13.348708	15.47862
0.7725485	4.627571	2.6375322	-1.1534817	0.7936773	5.3434143	6.2134523	4.1682053	5.324823	-0.014134171	-1.5542104	-0.43835843
0.020168759	0.40254796	5.525223	1.9456987	5.813762	1.4042403	1.9811175	1.975263	2.2193944	-1.3420947	1.0440446	-0.21137622
-0.22734958	-0.7725127	0.921684	0.40803316	3.5541337	0.9088556	5.240494	6.3333316	11.762303	1.6990316	2.077597	-1.4841112
3.5230157	0.99320817	1.5412548	3.7781901	-0.24473555	0.033734657	5.313492	4.222871	1.3598777	0.35108823	-1.4337713	-2.2807221
-0.7067568	3.6455545	14.235368	1.9742016	3.7031493	-1.070726	0.33896884	5.324572	-1.1613245	-0.78179073	-0.1361038	-0.26789784
1.7543356	-1.7584313	7.023302	0.493439	-1.073854	6.2175474	3.6589396	0.2156257	-0.25188506	5.2895126	17.886402	11.335352
-0.86720586	-1.3575739	3.8685722	1.007081	0.3954096	9.8276415	1.569304	-0.21306504	0.1661572	4.341765	13.152831	9.982844
1.0414362	1.6386888	8.679861	-0.47481203	-0.035632614	0.37138164	-0.3876253	0.8436287	0.79033667	-0.021569928	-0.36191687	-0.016846996
0.4309266	2.4472425	3.0881622	0.73432076	2.748225	4.7113166	0.89142406	-0.043152094	-0.35411292	0.78594327	-0.3603741	0.27540788
2.4687972	1.2509557	2.3606896	0.21092734	8.285719	1.450985	2.8274343	2.7534864	-0.021763708	0.026150392	0.17411229	1.0406103
0.25983757	4.92712	1.5994331	-0.37830096	5.5129523	-0.6568921	0.4111368	3.1626682	-0.33945358	0.544408	0.63536936	-0.48017827
6.48306	-0.8210741	-1.1709836	5.13503	-0.94816047	-0.80735224	7.2078075	0.824072	0.88343775	0.08495037	0.7974456	-0.10497767
5.4365916	0.13251694	-1.7165371	6.0177865	-0.4481026	-2.72042	3.2672572	2.4136875	-0.64484626	-2.3052094	-0.78800875	-0.3111962
0.9580345	-0.87874943	3.0493586	-0.24815118	0.35302907	2.992021	5.1237054	6.039007	8.842261	-0.15282078	0.05262111	0.24485333
5.147937	0.18068904	0.70755386	-1.2913384	-0.70551753	-0.39565977	6.36167	0.15586066	0.010613263	-0.10425205	1.1895589	0.643313
-0.90705764	1.3446115	1.0090711	-2.1370213	-0.4201461	2.5832005	3.2650986	3.2151184	2.1824267	-0.48948127	-1.4241078	-1.599913
5.25685	0.8500258	1.1218565	0.5200107	1.5596614	-0.30607155	6.3174443	4.1512117	-0.6032165	-0.40104258	0.5603076	-0.06974068
0.3841192	0.50985575	8.2319	0.42280054	2.7794087	-0.3955328	1.3828219	0.1221484	1.2424744	-0.9213845	-0.26319847	-2.672107
-0.25792313	3.5987463	-0.16568871	-0.31438494	3.9663966	1.5905662	2.5028787	3.6815205	7.6686554	0.4627888	0.5152552	-0.74902755
0.623087	2.4366488	3.8606114	0.620585	2.1631396	-0.9988806	-0.12966284	-0.4580537	-1.0968854	0.6693496	-2.2288089	-0.1868303
0.16744366	3.47621	-0.02609086	-0.28883266	-0.26754633	-0.48472568	4.9055676	4.7836385	5.3997006	-0.55477357	-1.1134048	-0.9971774
1.055521	2.2730336	-1.1870803	-0.41249812	0.07310417	3.2125561	4.1860914	5.7696066	2.8088844	-0.19688311	-1.0974149	-0.013600528
3.012891	3.1858509	-1.145813	4.397973	-0.09864581	0.5276727	-0.17414403	3.8371198	0.2724244	-0.6812374	0.3764592	-1.5488882
4.988527	-0.17554152	2.787383	10.642794	0.37954938	-0.4706561	3.2138188	-0.9524109	0.109391004	0.41273013	-0.71600235	-0.3098022
-1.2652882	3.8694856	5.2789693	-0.44937396	-1.9894418	4.0269837	2.3530865	1.5277823	-0.5864301	5.1876683	13.237978	10.241096
-0.74736595	-0.15421867	8.284481	-0.89003336	0.91786397	7.499216	2.658474	-2.015152	1.2680327	4.491573	12.57108	11.916469
1.3215111	7.1902113	10.488291	1.7089251	1.3740914	-0.51629066	7.116641	-0.0007693387	0.89600706	-0.49361604	1.6383804	1.0778047
5.5972543	0.34026504	-0.48392212	4.9593525	2.764089	-0.7161971	2.687574	2.3449607	-0.6346862	-0.1929858	-1.2355353	0.4506507
0.06541271	1.4611614	-1.6275734	-1.0947987	2.3945663	3.8022642	3.0324745	1.5106478	6.2715683	-0.6831818	1.2483817	0.4189974
0.12383241	-1.8743018	3.2600338	1.2429166	2.7103834	-0.5976463	1.5842738	0.24554634	-0.7459572	-0.3456459	0.44389197	-0.99624914
-0.21849404	-0.16848011	4.0808725	0.43385863	0.5130634	8.018139	3.0903754	1.0271552	-1.4617345	7.8094277	13.686497	6.2345595
-2.016696	1.7557108	6.1054845	-0.15247807	0.22281063	2.3027747	2.6080952	-0.90996164	-0.26071197	6.1498322	14.58889	9.999671
5.214199	1.1742116	2.4399612	-0.57088196	9.106971	0.2314618	2.4347215	5.920019	0.94231373	1.0210273	-2.1743867	2.6712613
2.3226008	5.074977	4.0130553	-1.1114492	9.797625	1.7419287	1.549577	4.9962583	-0.37128732	-0.39025074	0.22029884	1.3354399
2.2688534	2.8075466	0.7023292	5.2062263	0.6707552	-1.5327448	1.3017983	5.8992295	1.0302705	-2.0137956	0.3753689	-1.6616975
-3.2224193	5.307479	-0.9615193	1.0515087	2.3347995	3.8647175	4.0427904	9.56691	1.3674908	-0.7993757	-0.61068	-1.0357424
-0.7010575	5.459096	3.1902916	0.7430669	3.938483	-1.7799578	5.4055924	1.7033807	3.6776984	-0.5739291	-0.9575762	-2.1170318
0.7613851	2.7646782	1.3574787	0.80344164	2.7670405	3.2933085	2.5386877	3.8426144	5.23358	-0.7409929	0.8649128	-0.31904593
9.847199	-0.6118347	0.39448607	6.2171416	1.4133308	2.14404	3.73419	6.2441354	0.94767755	1.0676985	2.156813	-0.18243924
0.1701828	0.036394663	5.9015093	1.3784888	-1.6145258	5.894636	5.519923	0.42299575	-0.56463677	4.1827264	14.1194	9.728741
-1.0290663	-1.0743814	0.33863705	11.277597	1.0070255	-1.187023	2.5718	1.3772932	-0.17043097	-1.5627139	1.280667	-0.47518665
1.1347861	0.982314	1.3415904	-1.0114224	-1.7944766	10.192081	0.25131398	-0.52531374	0.32291585	4.1595607	15.7583275	9.652832
5.930724	1.9092625	3.6852746	6.5319095	-0.3948451	-0.83115435	2.8786433	3.5365806	-0.24402952	1.9779495	-1.6312459	-0.7819259
-2.1725564	8.246766	-0.031614263	-1.304524	-1.0996529	3.4390323	2.835494	4.813962	3.1982462	0.11206442	1.3640727	-0.19378984
-1.4205927	0.33420885	-0.46991163	-0.26500028	1.7877922	2.9941554	4.3180146	8.942295	3.1890073	0.5975486	0.80060315	-2.817029
7.0528784	0.55204666	-0.057359323	5.961864	3.1579194	0.49024078	4.392985	1.3143332	1.1686468	-0.92771196	-1.51819	-0.0132933855
0.6707452	1.6203778	5.2170076	-0.6562207	0.5123466	2.3959076	2.9160628	0.5126513	0.9474861	4.8162203	12.224045	5.9909153
2.8636904	5.560662	1.626214	-0.5685328	10.080371	-0.034123063	1.9176619	3.3460479	0.15266162	-1.5910336	0.55037665	-0.11119495
-0.32489946	3.0172038	4.085441	0.5276531	1.117837	4.569383	2.03021	0.09999737	0.8758515	7.604929	12.471613	9.106508
-0.95588905	5.570622	-1.4798907	0.2814777	1.5306805	3.652003	1.2021222	1.9648496	3.9482017	0.9732829	-0.65591085	1.885115
0.40182677	1.0584252	4.6259375	-0.8994441	1.8233029	8.744062	4.1087613	-0.210022	-2.5550697	4.977456	21.33538	0.02866292
0.7330712	2.4882092	7.290765	0.04192494	-2.042726	6.3800135	2.4065347	-0.30207458	-1.2007475	4.6499624	15.72583	5.5844617
-1.074338	0.9736928	3.3708196	-0.8817233	-0.17456035	2.2430778	3.1524973	-2.611538	1.1859337	5.7364917	9.986534	9.182482
-0.43216985	0.7956781	6.1076603	0.109349236	0.535204	6.603073	2.0561852	-0.12870556	0.22702107	5.1200366	14.699297	8.586353
-1.9267048	5.832913	-0.19621044	0.15647198	-0.902929	2.4694192	3.3949032	9.16737	4.0114913	-0.010380223	1.1078291	0.26828647
-1.0541979	3.992711	-0.4850389	-1.1672205	1.3232572	1.5117517	1.1777382	5.0630393	4.1952705	-0.7731218	2.2738733	-0.03732192
-0.3584142	2.9883304	5.020804	0.49271956	3.994928	-0.3198408	0.86878264	-0.4613949	-1.7156608	0.6977691	-0.87864256	0.41760722
-1.7117809	1.3735771	5.2701516	-0.23310207	0.82243085	8.527539	3.9541757	-0.014415504	-0.95416117	4.1474667	13.993823	5.9982367
0.3405545	0.54375464	1.5992255	0.7920734	3.780439	1.8341055	1.0098398	-0.04721864	0.18441433	-1.0591171	1.4087263	0.14212875
1.0198188	3.192424	1.4829185	0.013645053	1.9410722	3.90102	2.566398	5.049595	10.539662	-2.313194	1.5032153	-1.8094654
-0.10680285	3.2505484	-0.105925284	0.97096723	0.79316986	5.4452887	4.8901367	5.657863	-0.14230251	0.83085686	-0.86437017	1.6853415
0.4284016	2.7934875	7.259565	-1.233852	2.857027	0.17479481	0.93142253	-0.8339681	0.30469027	1.0293801	0.69283694	2.8358395
-1.786841	4.958996	1.372216	0.10060996	2.953219	-0.35384053	4.627671	4.3944874	4.238311	0.90373856	1.6102165	0.7243398
-0.5561923	0.75015014	2.26971	0.61026496	3.08953	2.4376884	6.554026	1.5332404	2.6384656	-1.0192116	-0.36586782	0.80778563
-1.3622881	1.5255127	5.4788065	-0.1945404	3.7341673	1.7213142	1.2887708	0.12766163	-0.63748884	-1.0011003	0.23825037	-0.008491836
5.3017883	-0.74811745	3.853522	0.64783293	8.525579	2.3927915	3.0177102	6.1483107	-1.8886989	-1.3594519	1.0787153	-1.9877698
4.319909	3.4107459	4.054812	9.632868	0.24438022	0.1683786	0.899889	6.981611	1.6756586	0.45557404	1.3224323	-0.7118759
1.416413	1.9433124	0.82303715	-1.1491644	12.06903	1.2694781	-0.63784057	4.3583326	0.14558686	0.97913235	1.4494748	-1.7480428
-1.0411106	3.4244921	0.47151068	0.8597176	3.070342	3.5911324	4.3190765	7.1015353	3.9485967	-1.1254852	-0.35427353	2.1147015
1.1333042	3.0317957	0.3399939	0.66160625	-0.411711	2.7666683	6.6830864	5.373757	4.1789336	-0.80121535	0.008151092	-0.03740432
6.114977	-0.037968576	2.1911733	6.4422803	1.2952725	0.06701571	6.269847	2.5683718	0.2776621	1.1476941	-0.26432517	1.4998254
-1.157723	2.6602807	-0.27775428	0.23971567	-0.84328765	2.4449468	4.4833627	4.812915	4.006324	-1.5499744	0.04038938	-0.66943896
-0.3866623	0.07826662	-0.26525545	0.5556416	0.35712147	-0.30200064	4.7326922	2.8852751	7.603104	0.63720405	-0.5577843	-0.74391526
-0.8340104	-0.11629302	0.23599958	1.4360504	-1.0256866	7.6418266	3.6137314	1.0727313	-0.580496	5.0573883	14.326488	8.631652
1.3258326	4.965317	7.0241704	-0.090751536	8.441129	1.5610468	-0.43428063	3.4172063	1.306268	1.0768353	-0.41334224	-0.5977496
-1.0712823	1.9798574	-0.5926599	1.7282367	3.3424993	4.5742407	4.265507	5.905211	4.891805	-0.76777285	-1.5990876	-0.87891626
4.0307794	1.6664943	2.0203485	7.139704	1.1812465	0.1842818	6.4982357	1.7018604	0.16439976	-0.34798038	-0.010906903	1.1101799
1.5453247	0.1677841	3.0198007	1.606843	3.9014955	-0.9684245	-0.8938587	1.156728	-1.2562795	-1.3304583	-0.6976825	0.81148136
2.2625732	4.4158354	2.0240824	1.5558364	1.16767	4.2728605	4.104689	2.3723063	2.2410612	0.55522954	2.398686	1.1379036
6.8529234	-1.873212	1.381656	3.2779906	0.52740586	-0.538933	1.1137973	-1.2083843	-0.94073534	-0.88851446	0.5572707	-0.0970377
-0.14998627	-0.9900317	3.323226	-0.1413765	12.334921	3.3495133	1.9425502	3.8834338	0.5646251	0.06449933	-1.5273358	0.67261744
0.8677348	3.0657153	1.3193537	-0.65727764	3.6581082	4.8817306	3.084114	3.4814024	6.9482	1.7917224	0.77719826	-0.09492287
3.1854753	3.759488	2.3834257	2.9383945	1.1598455	1.1848944	0.1947236	0.47645962	-0.046350807	-1.7583684	0.10980426	1.299662
0.27261811	1.8518229	-0.20315474	0.41971508	1.4404504	1.4036376	4.5725126	2.8226714	4.36156	-0.8785737	0.21579424	0.51314825
0.7080026	-0.6055843	1.7092886	-0.6505754	-0.6364952	2.769605	3.783507	1.8664793	-0.109427	4.6055365	20.878315	7.7790365
-0.043355472	3.6585498	0.9165102	2.6263902	9.849529	4.2921534	0.51168656	-0.13611019	-0.5265174	-0.5073318	-2.8776305	-0.48384318
0.33714107	2.4099364	-1.2955856	0.93071836	0.5196657	2.8454237	6.007899	9.541554	3.8518765	-0.60111487	0.55192596	0.1409418
-1.0492303	2.743175	11.993244	-0.46881858	-0.430985	-1.154017	0.97459674	0.49585935	1.3486252	0.2127043	-0.15272069	-1.3415087
0.92319036	0.121186376	0.7152966	-0.90592694	1.2703962	4.0987825	4.4222126	7.0067997	1.4996704	-1.2791035	-0.70589197	0.43000337
2.0135527	2.8598652	3.7796884	-2.3091564	0.77879906	4.432368	2.3021107	-0.6101385	-1.9073792	5.062538	16.011045	8.208675
-0.2298263	-1.613358	2.5836508	1.1756204	-0.56694466	7.8917685	4.289161	0.9087242	0.47296342	4.7357426	15.2062435	7.1625705
3.725501	1.0015993	4.2096786	-0.71263254	6.820698	0.247412	2.7152796	6.1460233	-1.1341621	0.86197317	1.183521	1.1283098
1.4144415	7.8483806	1.9494423	-0.13804269	1.6583548	3.217431	2.2628596	3.146737	3.1802077	0.59826225	1.2458518	-1.1787448
7.7828517	1.6122353	-0.8955382	9.045429	0.026040614	-0.7698479	6.897359	-0.43279243	-0.6867996	0.34862256	1.5536582	0.034358352
0.34775603	-0.32649535	15.412074	0.26705956	3.5820413	1.4026184	2.6332026	0.0506469	-0.29470408	-0.3775861	-1.1813889	-0.5003014
4.9781394	0.9770918	-0.17764027	-1.5312662	2.297547	-0.7533218	-0.07875073	1.5524346	0.23459616	0.6203903	1.8611896	-0.07430297
6.216365	-0.9839361	1.369717	1.6737578	2.9415545	-0.13983797	4.075778	1.8660253	-1.0964727	1.0977106	1.0386076	1.3969344
5.9631686	2.0166118	-1.6098351	5.4437413	0.6540777	-0.497648	0.6804857	2.4484217	0.11512488	0.59232247	1.4634056	-0.043041587
0.955279	2.9448462	8.77321	-0.7120612	-1.7550973	2.7991052	2.0306492	0.045692287	-0.1613249	4.7360735	13.771101	3.0245042
4.55341	-0.07353878	-1.052324	3.0886035	2.3625317	-0.7981191	-0.21213341	3.272675	-0.10311416	-0.5493357	-0.14817263	0.72707903
-0.6109302	2.2857952	1.091964	1.8848755	-1.1643074	2.6616373	2.8353286	3.3785706	4.504594	1.7461505	0.59465134	-0.08676426
4.5471935	4.2206655	4.0315256	-0.35049266	7.375412	-1.4011787	0.86934924	3.8173978	-1.3595054	1.1299952	0.12319142	-2.3384323
-0.15981404	0.5869166	8.169273	-1.2844211	3.142494	-0.9339599	1.8313835	0.117913686	-0.083951026	-1.533033	0.09215185	-0.92461467
-0.4906616	3.2803829	6.7043266	0.492307	-1.090638	6.1438212	1.0999746	0.21351156	-0.7888772	5.7791758	12.974329	10.247137
1.9413319	-0.9245367	1.1679986	0.2324806	8.760878	3.6572466	2.533742	3.1938133	2.085792	-0.5826762	0.4511372	0.0752005
-0.85273176	0.2988156	13.920166	0.020337284	0.7918683	1.5250825	3.49378	0.7771647	0.13750735	1.0404654	0.27359635	2.9432878
6.392738	3.560204	1.7303816	4.836995	-1.4303389	1.5342325	0.83176327	1.8041205	2.7838435	-1.2775397	-0.28425977	-0.7909185
2.2648346	-0.8199425	1.372287	-0.8785347	0.8832725	1.1146036	6.1222086	1.9973054	-0.2685305	0.66375095	-0.1264967	-4.1127653
0.63494724	4.960425	5.6509633	-0.34652522	0.8293131	7.9513483	0.27500457	0.34197092	0.22654524	3.8609414	13.166685	7.2139974
1.0300182	2.9934382	-1.5785564	0.60489273	1.4803467	3.5590034	4.660933	6.022117	4.6200304	0.04417693	0.8990616	-1.7517117
0.12835425	-0.50572807	8.103267	-1.3003833	-0.07982745	2.8538315	5.1594934	-0.1944403	0.9322208	4.1152825	20.05312	7.3041234
0.30490494	2.017354	8.529422	1.4432478	2.887794	0.26995867	0.82457995	1.8621458	-0.06544108	1.580527	-0.64209074	-1.976611
0.16538917	3.336189	3.2605562	1.0535338	7.2336764	3.1640663	0.76662934	-0.22146559	-0.11857483	-0.13462082	-0.24728656	0.33617565
4.946919	0.6295899	0.42454398	6.049461	1.1867205	1.1626089	1.14678	1.233371	-0.39046443	2.9653344	-0.08917522	-0.21905775
1.8908354	6.3423486	6.904721	0.27959973	0.70221573	5.540307	1.873853	0.17533882	-0.211795	5.2328434	13.86932	2.0874875
3.9804764	3.3734653	1.5445225	8.801994	-1.6472887	0.26478016	0.36532077	4.3242655	-2.0508811	-0.011025927	0.85970956	0.20813745
1.0056789	-0.66764367	4.077395	0.55628425	0.2937664	10.516207	0.93457854	1.4904398	-0.60774326	4.795195	18.197285	7.861101
0.41157827	-0.09779453	4.9757285	-1.1798841	-0.5142985	10.469684	1.9623799	1.6267796	-0.3441372	5.10824	11.12531	7.0476437
2.7718692	-0.20087576	3.2172256	11.343257	0.071394384	-1.9679713	0.42696345	3.5450134	-1.974572	-0.5902279	1.090754	1.2267076
0.7321752	4.3150625	0.011190206	1.7093122	2.4535005	-0.5159546	7.305855	4.6597805	1.808455	-0.5662371	-0.086795285	-1.2445865
-2.242517	2.9724448	5.146539	-0.6177974	1.4496425	4.694653	1.9328578	0.9200055	0.3461843	5.3524003	10.386053	8.259014
-0.31229866	0.7401612	3.892728	0.6987542	1.958622	1.3410472	1.7721465	-0.6360129	-0.63320786	1.5704834	-0.98215497	-1.9831818
5.5111003	2.7221522	0.22846602	0.98948044	0.96551424	1.3734584	3.1230218	0.7056308	0.16617991	-0.22090408	-1.0857165	-1.7679982
-0.7088778	-0.68032986	6.5018697	0.6063424	-0.5288897	3.340969	5.1899157	-0.0910601	0.3825374	3.0874124	12.726113	12.740373
2.0812259	1.870669	2.9094398	0.59560907	9.047049	-0.6300079	2.5092862	4.0404177	0.6504524	0.3489944	1.1240785	-1.4008093
6.434081	6.0155563	5.9750943	5.278277	1.3778235	2.7752385	3.4008024	2.097455	-0.7656734	0.16659467	-0.25033674	1.4974456
-0.4558279	4.7591367	1.9771625	-0.0011141193	1.4603381	3.3098395	2.6971035	6.711587	2.0095494	0.8352305	-0.13841493	0.46643528
0.10180793	4.546831	0.9176562	0.6829611	1.8320563	0.5362827	5.7728496	4.33744	4.6597505	0.57209265	2.4499636	0.031424
-0.6692419	0.39220095	3.149605	1.0710145	0.66968936	10.787948	0.5262698	1.0678304	-0.4093313	5.6028748	12.960594	7.842709
1.165096	-0.05736996	4.4492636	-1.3497887	-0.98345596	6.5288925	3.8076494	2.0186708	1.0980738	4.5651116	12.97255	13.3612
1.9796939	0.4338718	-0.39463255	-0.26182553	3.8211608	-1.3159322	1.9792781	3.258823	5.062056	0.6091462	-1.7446415	-0.45973647
-1.5350965	4.3163333	1.3954287	-0.733457	-1.9490207	6.8407216	0.52225035	-1.1491545	0.11241403	5.7445655	8.322683	6.304643
6.8361216	5.769803	1.532673	-0.68781537	0.6390126	1.9463716	0.25100952	2.0984523	0.6654668	0.6322091	-0.61550146	0.2664863
1.2514842	3.1483636	5.6656313	-0.21272613	-0.24818765	9.168144	-1.1070712	-1.142046	-1.7389978	5.413736	11.382432	7.2057014
5.486159	2.9674501	0.2509417	4.6164637	0.81332946	1.191772	1.2086605	1.0350211	-0.70131856	-2.0223515	-1.495386	0.0378376
4.352513	2.1147017	0.34383297	6.87873	-0.5347777	-1.0098913	7.610667	0.91425467	-0.18825042	0.23553024	1.6520042	1.0939531
6.9655657	0.08349124	-0.13970229	4.5728374	0.77600956	0.4679639	0.8847466	0.12365025	-1.4999125	-0.01551572	-0.37629715	0.34494537
-0.89890045	1.2774138	4.8746157	0.44821665	3.4168222	-2.3846803	3.4317708	0.5163493	1.0934209	-0.5425562	0.8533102	0.39419
0.23532392	1.4078348	3.665224	-1.6250659	1.3190087	11.215675	1.306994	1.408172	1.3320649	3.8945258	14.927988	8.482541
-0.07250975	1.4885775	0.75954354	3.111424	0.5066638	-0.17935857	6.1747074	2.996638	3.3922336	-1.0130806	-0.24714944	-0.66714615
-1.0119998	1.6107526	5.5601287	0.4318871	4.915959	-1.1628398	2.5759697	0.75541115	1.4384229	0.41269553	-0.5578624	-1.3495587
-0.27982676	-0.24964316	3.0149918	0.08157964	-0.5888182	9.121388	2.3557382	2.0407615	0.8188498	4.0738378	14.414197	7.894426
7.02676	-1.0689607	1.6448455	6.5794554	1.8088931	4.501213	2.5224354	3.1543548	-0.9511627	0.78232634	0.4278213	-0.90238416
1.6721833	-1.9982029	3.1703625	-0.4556386	10.408135	0.8565107	2.3841465	5.1540723	1.15135	1.2974337	-0.3055832	1.9537581
1.0037867	6.8186874	0.722992	3.4568763	2.3116288	1.0055727	2.7393954	5.148394	7.6638193	0.7962199	0.49100584	-1.596495
-0.5156049	1.4175947	10.917916	-0.89588094	3.669359	-0.59562004	1.1535032	-0.22838648	0.5805601	-0.5987495	0.62096316	-0.3797965
8.27738	0.48277208	1.2069837	9.364226	0.5067223	1.4408368	0.7275313	1.9718778	0.5655214	-0.8637279	-2.19139	1.1202259
-0.6060028	3.4651651	4.740994	-0.3459945	-0.025677444	8.551178	1.3537973	-0.81315756	-0.9353482	7.8869085	12.494648	8.523027
6.437033	2.3591268	4.702383	10.909275	1.964062	-0.11103046	4.910632	5.548229	-0.29277167	0.8515014	0.12512125	0.05804667
-0.552258	2.7860503	1.9022312	1.8689123	1.4092357	-1.5028256	5.991746	2.277006	5.1381407	-0.42733794	-0.32005328	-0.66401887
3.549714	5.7107673	2.4128513	2.2445033	11.636005	2.8122504	-1.1470885	4.6894155	-2.1423178	0.09967157	1.3312088	-2.1131608
-1.1651613	2.2540636	0.28482652	-0.1715773	3.3673363	3.566979	2.9398322	5.348218	3.2946792	-0.38125363	0.5664028	1.2391899
0.50735736	3.6795726	-1.6791273	0.45384887	1.8908515	4.5080013	4.773803	6.5891643	2.717072	-1.0724866	0.8733623	0.96243954
1.1439339	-1.2415774	2.0733747	0.81771564	-1.779493	9.26121	2.6085668	0.8243394	-1.1062506	4.4770555	14.91259	7.369906
0.3380197	1.5971539	0.26167086	0.022086235	2.093678	0.8794007	-0.47525957	3.042311	0.8507867	0.5797167	-0.17070144	0.48480666
4.557786	1.9238225	2.8041706	8.745518	1.0415753	-0.0894689	1.6118648	2.8304017	-0.49946427	-0.9326244	1.0166732	0.31941602
-0.6279573	0.9931864	0.45280692	0.769871	3.9611106	-0.59288317	6.8880167	3.5529032	7.841505	-0.5429615	0.7151588	-1.3384789
-1.1195629	1.5240067	2.2919688	1.2186488	3.9466944	1.3375388	0.48151028	0.8651011	-0.49498212	-0.8192255	0.70740557	-0.06788072
0.09537932	-1.5915941	-1.379714	1.1646637	0.016647704	8.100438	3.8434143	-0.7019934	-0.2401749	5.703213	15.888124	4.4077153
1.5583194	-0.010776515	1.3644835	-1.3703773	-1.0812863	3.7021828	4.977452	0.2734238	0.7701333	5.869803	11.699075	9.01042
-1.646706	3.539768	0.105302855	-0.612438	1.9849836	-0.51574177	5.9992375	6.2778883	2.7367337	-0.66584736	-1.5064048	-0.4302767
4.6884274	-0.74069005	0.724403	3.2140927	-0.36595994	0.6069225	5.6988583	1.8445327	-1.7709867	0.8491147	1.2626728	0.37207454
-0.28086793	2.4324548	-0.5348565	-2.642758	-0.33877206	3.0675564	3.2914379	6.0078135	9.845686	0.21814473	-0.61148393	-0.881107
9.519161	2.4306417	-0.07294798	-0.17862944	0.018619597	2.5044687	-0.3193736	4.4735365	-0.8010843	-0.1651631	-1.8773698	1.0360097
0.04770267	8.530903	-0.026882768	8.835071	0.9243062	-0.5953768	1.492812	0.090103984	2.4050415	-0.89283085	7.0331006	1.7316666
1.1903867	-0.19958174	1.4410378	-0.0952021	2.8512022	2.5169375	6.9664702	6.669318	1.488015	0.15639848	2.6981573	0.55194634
2.2393038	11.60677	-0.12955916	0.31428957	-1.5480722	1.6511705	3.4440658	3.00522	2.0751839	0.9329422	5.4465446	-0.08009744
-0.42179668	1.9502935	-0.6880581	-1.747019	2.70169	3.6252077	2.8246999	3.9760373	8.065023	-0.25668576	1.231939	-0.36608875
-1.5715989	1.0879556	0.031921387	1.3877715	0.19747448	0.701691	3.5885859	4.2936306	4.374209	-1.3533274	-0.79609895	-1.6416512
2.6709802	-0.36877334	2.3631186	-1.0850658	9.744795	0.44286937	3.3195124	5.0414643	-0.63459617	0.60578996	-0.42826748	0.11632821
3.207349	1.8387347	2.5823352	0.53623384	9.343135	1.4787971	-0.6329746	2.9238033	-0.90011066	-0.8291298	-0.25718194	-0.1589383
1.3212929	3.9363427	-0.79030126	-0.46326888	2.4945014	0.14045334	1.3370432	4.3251204	4.817934	1.0998894	0.30163586	-0.4467249
7.05354	2.6002107	1.9925491	7.4730053	0.24447072	0.61392725	1.8181309	0.46245837	-0.30612406	-0.48605874	0.14663766	-1.0798335
1.273686	4.2884316	-2.7079513	2.1248918	0.5984992	3.6317234	0.2973714	1.5011761	7.350718	-1.101345	1.3896292	0.5036474
3.3975387	2.617436	1.169073	4.842713	0.4655884	1.3827385	1.756726	1.2676734	0.0012007985	-0.78928006	0.8056502	0.9685858
-0.10020102	0.88923556	2.5859957	0.5365002	5.4248724	1.2616094	1.261857	1.1186402	-0.2606944	-0.06681127	0.7087344	0.9698848
0.93615687	0.8205384	0.14944537	2.1528344	0.80854523	0.99790287	5.0882583	6.8172526	2.1158433	0.85881054	0.08203769	1.2461123
-1.643266	1.4097126	10.108162	-0.28804824	-0.68306756	4.905957	3.6874893	-1.3016585	-1.9025905	3.7525876	13.559515	9.753983
-0.3009747	4.113345	-0.8195089	-1.1300113	0.39078522	0.8435179	1.9516779	2.4933374	8.644708	-2.0749452	1.7966259	0.015502215
6.018218	1.8971337	0.61545587	-0.3240194	-0.2245996	0.78686756	2.4193017	2.56915	0.27262497	0.58469814	-0.44514355	-0.74958986
-0.16778901	2.152445	5.3133364	-0.15778781	-0.6023186	6.0760884	1.6339414	-0.70634466	1.7487506	6.4523187	13.397148	6.8640547
4.536021	3.535023	2.345783	-1.4542873	-0.8343449	0.77089024	2.414593	0.068461	0.9092204	0.7319584	1.3711036	-1.8920999
2.497483	-0.25846317	6.0385346	-1.5452104	3.2204754	-1.2193177	1.5156213	-1.6992731	1.2377659	-0.34909317	-0.49524927	0.3233984
1.5849692	2.195403	4.995086	-0.46223024	4.3593087	1.441759	0.78996843	0.23116906	1.4278997	0.19427241	0.11801095	0.51226336
0.79524684	0.9422467	3.3378634	-0.20540275	4.741017	-1.5999663	2.3416681	3.6358786	-0.8893128	-0.028752564	-0.11061349	0.94963795
0.7432446	1.4910729	-1.0715873	0.91638875	0.98979515	5.389405	4.836477	6.3622847	2.0323784	1.1550444	0.4083801	-2.3569129
-1.0354867	8.245511	1.6432756	-0.103871055	1.6329968	1.8514504	0.804864	-0.40020156	0.075778626	0.13671419	2.8227286	-0.7775291
0.17520207	5.1190224	-0.02810525	0.05987288	3.0075903	-1.6676227	4.14553	2.401845	2.4604738	0.23695065	0.6848099	0.26560864
-0.4060478	1.9741952	0.49328816	0.4157662	5.9265537	-0.5857253	5.022797	1.6013014	7.0922947	0.19261535	0.3126348	0.12911366
-1.1196877	-0.08605298	4.3973985	1.0262055	-1.1849163	9.383068	4.0982437	-1.3100005	-0.6014835	4.9547153	15.074828	10.045391
6.549248	-0.24174406	1.8322423	4.2185135	-0.9715395	-1.0141629	2.323396	1.6370498	-0.4740493	1.2407643	0.04679503	-0.029319094
6.49944	-0.36901927	2.825384	4.750912	1.1019193	-0.26659054	2.652247	3.8100703	1.0542785	-0.13883863	1.2630645	-0.8451472
-0.18951742	1.0017408	0.70789266	0.25511694	1.1377333	0.9721348	5.0895686	6.016365	6.386977	0.42668325	0.11403906	0.50972986
6.8528743	-0.12818527	0.64439	2.8111491	0.09792602	1.7644359	-0.49720776	0.15167886	-0.6765082	-0.22044975	1.1590834	-0.18227705
-0.48923093	0.46408722	6.253067	-0.55244166	0.6712791	6.684394	2.5986285	-0.8804001	-0.54033554	3.8540168	15.044355	8.905231
0.07989108	3.1248267	7.2481456	1.0717622	3.1965072	-0.5878487	1.9537251	1.6442598	-0.4185422	0.39306405	0.46086204	0.35980427
4.9269156	1.5463964	0.7985437	1.8316003	-2.4938812	-0.103947096	6.0077024	2.9156969	0.20439298	0.41824582	1.141096	2.3448358
-1.1064754	9.215521	-0.7174946	-0.67584395	0.5055114	-0.34436226	1.7359722	8.859003	4.8252716	-1.6662503	-0.4259332	-0.332262
-0.5770507	0.2619404	1.4783084	0.39351216	0.43937773	5.970769	3.7406263	0.1965721	1.0029495	2.6211932	16.000671	4.0249567
-0.07801657	4.0940933	1.6094822	-1.2702059	2.758785	0.80879366	3.4470842	11.386452	3.6771348	-0.6119363	-0.881595	-0.72854155
0.18356942	5.2517414	1.2698597	0.91018564	2.854321	-0.061584815	4.5023785	5.951252	2.290441	0.3102393	-1.7031187	-0.2943506
0.5551014	-1.3733082	3.041701	-1.5147947	8.579823	-1.7312651	2.6687126	4.3790884	-0.5252318	-1.4405	-0.6194478	0.6151075
0.16012739	5.828478	1.2129759	0.15077662	1.8738153	0.70374614	5.8098993	4.413824	2.395062	0.75152534	-0.22903049	0.26801518
1.8805791	4.741753	-0.9065175	-2.0822613	0.75559545	2.1074247	2.769074	5.614473	3.5867352	-0.9369081	-1.5773749	-1.0971563
5.5582895	1.6176878	2.344049	3.3208575	-0.9278723	2.5364776	4.594823	0.78393173	0.027457628	0.86764205	0.6021928	0.22795542
2.1385698	3.126891	4.58607	0.7361006	0.11690433	1.3169043	3.2872458	1.9742577	-1.7030153	-1.5895953	0.8989697	-1.1945411
0.049249455	8.235619	-1.1566149	-0.725659	3.7146468	5.8263235	4.4380646	1.6880622	3.6378	-0.09776057	-0.39602217	0.65621805
0.13118936	3.2656264	-1.9731617	-0.73466516	-0.604213	-0.5335309	6.5171256	4.9023943	5.826721	0.1026403	-1.1547949	-0.65058136
5.4513874	0.8583771	1.0102186	4.5313683	-1.8446862	-1.4660887	-1.9444188	2.3893754	-0.06786896	1.4587654	-0.9253898	-1.4717916
4.5508976	2.335902	-0.42630255	3.1611748	0.8357562	-0.9055241	4.0814095	2.898615	-1.5770687	0.5966549	-1.4494727	1.4111198
7.9903884	-0.6003027	0.9678232	0.95693064	1.5064296	-1.4175489	0.55498266	2.9103189	0.5340394	-0.043642353	0.6714278	-0.9726334
0.5039187	6.5101986	0.4815496	0.4071814	3.9884515	2.2226236	4.9197392	10.993302	3.007713	-1.5584922	0.5769227	-1.7482921
0.24517332	0.3453508	3.4242651	-0.98155767	-1.2050653	8.2699585	-0.23957884	0.124005325	-1.0811535	2.827853	17.915888	8.705643
-0.57103014	1.8751466	-0.8517259	0.30979636	2.197096	-0.39501745	4.345546	2.4040005	6.6083603	0.5148904	0.043795113	0.6242266
11.092584	1.231148	3.1803443	8.605671	-1.4470265	0.26906717	5.5277762	3.915884	-0.92808867	0.33159846	-1.0117997	-1.3646319
-0.7822169	2.0950494	7.5719314	-0.45346352	0.5824683	-0.21943219	0.69246364	0.11889309	1.071853	-1.136994	-0.9170541	-0.36161172
-2.024327	3.6424668	0.5475419	1.2359304	0.11974232	0.9401382	3.5392647	10.304478	3.470801	0.9190309	1.1292497	-0.8446197
5.8196144	1.052637	0.46359402	4.6108074	1.9173046	0.59695584	-0.1617564	0.5693036	0.022389272	-0.82070404	-0.54085153	-1.423499
10.89444	0.5118123	-2.4697223	0.56143105	0.80560887	0.7076709	2.0600836	4.6138864	-0.574905	0.5116375	0.00015466144	0.28585434
3.525289	-0.8967282	1.2116961	3.4160602	2.90599	0.47904092	4.3148556	3.635188	-1.2278954	0.5829125	-1.4494617	1.0257783
-1.8293785	6.6463056	-0.956544	0.47964627	0.19266748	3.8095436	3.8271132	5.2160153	4.1469226	2.124239	-0.40394157	-0.5663416
-0.7136351	2.4821463	-1.9420067	-2.1349828	2.0239391	3.1315932	3.1438608	3.9448855	0.42750764	0.08618153	1.4715832	-0.22985645
0.004747577	3.2196727	1.8581841	1.6322703	0.3375556	2.2455356	0.30848074	7.0716333	4.5176163	-0.8489011	-0.38022044	-0.3777645
2.999763	4.986571	3.3993554	0.6596915	10.72019	0.1050735	0.81561947	2.567482	-0.689695	2.7819717	0.7766966	0.31493303
3.4460194	5.3978696	-0.12820852	3.0557199	-0.3085516	2.2178655	3.9947743	2.825366	-0.92329663	-0.3326654	-0.025302216	-0.40871963
7.128998	1.6367254	-1.3464878	6.2480564	-0.03286791	-0.43714613	2.2669845	-2.6169844	-0.8974044	0.8587617	0.9448941	-0.46627483
-0.59692323	2.424731	0.7038122	-2.002597	3.151461	1.2746313	6.2098455	6.8227396	1.132063	-0.49119794	1.0851318	-1.9775788
2.0518675	2.2767887	4.4295006	1.2783177	4.1910343	0.72935736	4.745091	4.700024	7.086233	-0.5451277	0.5721643	-0.5439356
2.658606	0.31487703	3.9634783	-0.016588852	11.427551	2.269235	0.7533677	3.7191837	-1.1118242	0.19370198	-1.2380207	-1.6822175
1.5979047	-1.7183416	-0.7409896	0.06709038	2.053205	0.35718215	2.0522945	0.07310182	4.2842727	-1.9134659	0.5771897	-0.9399516
0.9709221	0.35520038	6.858678	1.6039144	2.2241719	0.2104026	1.3717	0.75683004	1.3584213	-0.5277472	-0.1908706	0.17052826
-0.08341928	2.5894876	12.489555	-1.5258216	0.97531515	-0.113605924	0.1730361	0.79636383	0.39148322	0.1809828	-0.1715881	-0.5316889
0.8221514	1.3858643	5.1698465	0.08424388	1.9164196	8.264241	2.0513086	1.8177593	0.5664575	5.8600135	9.788551	6.8962812
-0.56958354	5.0087647	2.2310243	-0.60786855	-0.3430593	-0.58011425	1.1710733	1.7906125	6.744435	1.1524843	-2.952723	0.31930748
-0.46793872	7.407513	2.6568804	-1.0813674	0.65447146	3.6511664	3.9445727	4.43936	1.9961028	1.5894682	0.01644501	1.3712707
1.8983148	1.4860975	1.3535864	-0.9740257	2.7792654	1.3773606	4.4529867	3.6313045	5.579896	0.6452409	-0.90033096	-0.96693933
0.010235311	0.1943987	7.792877	2.5949497	2.328842	-0.65156263	-0.31030297	-0.39342147	0.6185243	0.053040497	0.44938144	0.91097534
6.3363376	0.49163747	2.5990586	8.5933075	-1.9266568	0.26399216	1.2199032	0.8250694	-0.772565	-2.3143234	0.5227211	0.66459227
7.330215	1.4404924	0.54348266	7.559343	-0.29796863	1.021728	3.1832144	1.7075505	-0.29169792	-0.2585362	-0.015315859	-0.4673363
-1.2879937	2.5668378	-1.7248726	1.1452154	2.4475324	0.106322736	5.7811575	-0.1780107	4.6749473	0.81601036	-0.91606617	1.0106645
-0.51912814	3.8229988	0.46884167	0.10687223	2.964394	4.9807506	5.6719637	4.1922216	4.0668793	1.0890408	1.1306763	0.70279264
3.9036582	1.3201319	0.24813677	7.6865177	-0.15398633	0.36738372	-0.7373364	4.97403	0.77780837	1.0285097	2.500128	0.039171383
0.1767705	0.29313314	12.392337	1.0156939	-0.68550706	0.47682148	0.11311846	5.1051536	0.21075353	-2.2362778	0.37862653	0.62139374
1.4135976	-1.9269577	7.4622226	0.3728635	-1.3424748	5.8303194	4.0279007	-0.503038	2.167549	3.807477	17.015951	8.919474
0.16203567	2.4481118	2.7018743	-1.2690222	0.7946422	5.1883674	5.2934027	3.6387694	8.980446	0.12877169	-0.64995587	-1.8375225
0.93275267	4.805665	0.20263577	-0.11334841	2.5031726	-0.04838043	-0.72167367	0.5690571	-0.48691434	-0.3870931	0.22339065	0.7954549
-0.031094154	0.9074069	4.494184	-1.231589	0.72818255	8.68665	2.0916548	0.36797276	0.08017475	7.2126465	11.976684	5.7162533
-0.7847101	-1.0956019	4.831968	-0.7304145	-0.68420905	5.237617	-0.63630974	0.102087855	-1.9910123	4.682439	14.339535	9.405806
2.5990648	2.126853	-0.5393702	3.8814392	0.39059603	1.5254313	1.9483788	-0.5319961	1.6347569	-0.2718073	-0.6699364	1.1445633
6.855747	-0.44303298	0.30807227	2.9119313	4.606682	-0.06192283	1.9606597	0.14995728	-0.66644084	1.3417886	-1.1990066	-0.8305895
10.598993	-0.358411	1.1410855	-0.29820997	3.0807874	-0.86130494	1.3186214	0.76309395	0.5566786	-0.7912126	-0.087134875	-0.48939386
2.077585	1.3399621	3.936801	-0.12617193	-0.50091934	8.825359	0.761251	-0.19755143	-0.437929	7.215571	14.087324	4.9280424
6.998279	0.95671326	0.063005686	1.9062536	3.2806487	0.3127305	3.329863	1.4962302	-0.80531263	-0.28331408	0.6095063	-0.98427224
-0.11998244	-0.06952777	6.797883	-1.4610739	-0.5024153	6.7181797	1.718229	1.127939	0.90104264	3.2290645	16.744318	7.3748035
1.1710467	4.400496	1.0354278	0.04863557	2.827989	2.0440197	2.4807997	8.103901	5.4982862	1.3656347	0.04242759	-1.0924462
-1.5067743	-0.9956332	0.5632143	-0.5526	-1.1904666	6.884287	1.9417748	-3.2496703	1.3399801	4.573887	12.613209	6.9656534
-0.31499195	3.0720546	0.007546162	4.85359	2.5650845	0.25565156	0.60007536	1.7160605	-1.0119413	-0.62582463	-0.16194013	0.20718794
0.27041075	1.2730094	1.6513485	1.2584935	5.312206	4.301151	3.347272	4.0572133	3.7163117	-0.65780294	1.2164683	-1.875565
-0.017602416	8.664701	-1.1330049	0.592375	0.8638726	4.660001	3.3325114	2.1898036	2.9516938	0.58405	3.121345	0.8541353
1.0118889	3.3216124	3.5540016	0.04918383	0.8253778	-0.2078925	5.770298	0.39127767	1.2287567	-0.44489372	-1.7429829	0.06670594
4.4316263	-1.5095164	2.540884	5.750568	-0.5967199	0.049301837	4.599856	-0.8453748	-0.82210463	-1.2226005	1.7474723	0.90059954
0.3241449	0.20166832	0.07001084	0.98371464	-0.7858443	7.62081	1.3120971	-3.6490574	0.55119693	6.2056856	11.151118	7.3109164
4.6011915	6.973596	1.8822434	5.6147165	-1.3583704	3.083194	2.0869007	1.1891831	-0.3968013	-0.5752237	2.295743	-0.40744948
1.6428785	3.207666	2.8212712	-0.7868224	9.190407	2.1477814	-1.3660737	3.126484	0.64625865	0.0990081	-0.1220868	-0.4917301
5.9272146	0.9884107	0.55769676	5.937068	2.7236848	1.1446483	-0.10280369	1.7518476	-2.1795826	-0.063468955	0.70313174	-1.0512451
5.0411043	0.13934757	3.454985	0.3441813	9.797563	0.87818205	4.898863	5.451166	0.41706017	-1.1295552	0.5519982	-2.436456
-1.245692	-0.6037735	3.4353442	0.061081406	1.4820856	0.30648005	2.525722	-0.47982544	0.13336623	1.2218857	0.88017344	2.0448282
-1.7599704	2.081773	10.72566	0.0707526	-1.6238371	5.395458	3.9696145	-1.2718753	-1.4710593	4.5599165	13.584311	9.414125
0.5248792	0.8518988	4.6574163	0.15328509	3.310323	0.73879695	1.5038435	2.0325375	0.8566182	1.8684676	0.06144013	0.36737654
0.6811131	1.1730349	10.110437	-1.711268	0.821418	8.211162	2.3951368	0.39868668	0.29951945	5.051573	14.970274	4.606884
-0.5460393	6.5862536	0.4115435	-0.7344339	3.0690153	4.9670334	4.434659	3.7005596	3.0970752	1.4435215	-1.2249372	2.0217216
-0.9141468	0.14674877	0.17340448	1.3560058	5.2942686	-0.31674764	6.0200095	2.7728024	8.592212	0.43408477	0.005103448	-0.19905311
7.3214126	-0.995462	-0.06387634	6.1283236	1.0356814	-1.565822	4.549791	1.6814092	0.28244403	-1.8042253	-0.8960401	0.50231546
0.65582603	2.239187	5.8669257	-0.42659554	8.784984	-1.1805764	-0.018050909	3.5001528	-0.25007156	-0.29423094	1.5999019	-0.042869717
-0.40361655	1.31146	3.5043602	0.18917537	4.6261983	2.301764	-1.9382854	1.42346	-1.6573769	0.4621504	0.8017925	-1.3668202
1.5924541	1.0102454	7.8771744	-1.8505611	3.554923	-0.10473416	0.034565844	-1.5044832	0.05515606	-0.31126496	0.523644	0.64062667
2.0091162	2.1395922	-0.20851262	1.186215	0.7034638	-2.672658	4.311345	3.7464786	2.648619	-1.2589837	1.400027	0.7820864
0.34383547	-0.27761203	7.5272593	-2.619573	1.791907	0.5477751	0.47083765	-1.0259035	0.48028788	0.37087297	1.2188988	-0.27799857
-0.15619804	3.8522336	-0.03682506	2.4771626	-0.9586065	0.0077539454	5.2596583	5.621954	9.290789	0.19123502	0.6116165	0.37890735
-1.224861	1.2512304	5.905628	0.14902557	0.103573136	5.2682347	2.4983199	0.7795407	-0.84349346	3.5470304	12.358055	8.406342
1.97498	1.4679366	7.453338	-1.0645131	-0.6943388	5.0828657	5.1095686	-0.8096346	1.0581807	3.8520987	15.780458	6.513105
3.3303175	1.0959251	-2.233523	4.166337	0.64982665	-0.34283736	1.1556263	2.9869366	0.15582523	-0.12927437	0.115885064	-0.6209404
0.08096364	1.0645117	-0.37352872	-0.23473054	2.3173892	3.5682235	3.5187402	6.175872	6.1233344	0.63382006	-0.9632841	0.7818671
8.020522	0.71882343	1.664175	5.307954	-0.25513113	0.5369119	1.1243463	0.14579856	0.61129194	1.6575968	-0.7280157	0.5342007
7.075737	0.51994145	-0.8924718	3.0565362	1.7719223	-1.0336859	3.187855	0.8735152	-0.20808761	1.926372	-1.0471983	0.8746254
5.4519258	-0.11490172	2.68044	7.076878	-0.5344429	-0.5548895	2.3727884	1.5128953	1.042537	1.56871	-0.9418857	0.77372986
0.6422597	2.1703298	1.4945982	0.5960827	1.1454728	0.60269994	6.143095	5.0587473	4.7908506	-0.56565857	0.61135286	0.58381134
2.7224782	3.4616861	0.8566495	-0.5369345	0.8863056	1.053276	4.1728487	1.2096627	0.82690305	-0.4261724	-0.8435311	-1.17306
-0.7283969	12.085616	2.0024984	-0.6870633	0.69791573	3.747857	5.508092	7.017026	6.9046884	-0.021602528	-2.1670735	-0.17157027
0.8500698	0.6246116	9.537924	1.2945024	1.0622218	-0.5733041	-2.0107498	1.2371631	-1.7904456	2.3876264	2.0213935	1.8914704
6.8029227	0.64466107	-0.51747453	5.4646993	1.8154435	-1.2161951	2.468974	3.1255922	1.2555283	0.7881529	0.77460504	-0.9150535
-0.06454443	2.6203473	1.964017	0.2766489	2.7693205	3.240078	6.6081567	2.3352706	7.9762464	-0.587669	-0.27433687	-1.0392481
1.8622179	1.6911442	0.61916655	1.3726238	2.424993	1.6611028	6.395783	6.788386	4.5452795	-1.2062463	-0.86409515	-0.7139571
0.26891375	-0.9668817	-0.7490983	1.4349911	4.7064295	5.175068	2.965824	4.984414	2.7691407	0.043580525	0.4572195	-0.38070887
-0.3724886	-0.034521963	6.130259	0.4170647	-0.772506	9.339991	1.103857	-1.9287134	-0.8149327	5.141755	16.095175	6.4988194
0.82601553	0.47360808	7.719923	-2.0350897	-0.060328763	5.2813177	0.22298908	0.79970765	1.209272	3.2022498	17.61647	8.148626
-2.1913996	0.60334146	2.5323331	0.28349376	1.443743	-1.200209	4.962275	2.8804817	7.3047266	0.5497498	-1.9834952	-0.93886995
5.0186424	1.3367711	2.2259824	5.180952	-0.65297973	1.5359535	3.2685347	1.7088833	0.09940681	-0.78094095	1.0105655	-0.15576272
-1.0816576	2.2110505	4.1040106	0.4406385	0.43050212	1.0417044	0.26417556	1.5000364	0.53438556	-1.2715962	1.9388111	-1.4108855
6.1728024	-0.34889567	-1.1620746	3.656198	0.91757	0.3078859	1.665592	0.85642624	-0.42012534	0.38565475	-0.06531058	0.4905814
-0.7288623	-0.3464499	6.560868	0.18486549	1.7479483	1.3841017	3.2022934	2.353999	-0.44150227	0.46371794	-0.37177306	0.0871948
-0.0074159172	1.8708758	4.9411354	0.78510326	2.8926172	0.33792642	2.6535559	0.29440507	-0.17670754	0.68095076	0.36128756	-0.6811488
1.3495353	-0.26909086	3.4481468	-1.7022052	9.651781	2.3777614	3.024898	5.50168	-0.41021946	0.5626144	-0.6538874	-0.32554746
0.84893364	0.42542922	-0.7786546	0.549843	1.4592956	2.231794	3.3971808	4.130145	4.5029883	0.28498024	-1.3705297	-0.6204861
4.1336594	1.9165906	0.019224023	9.386328	-0.24593446	-0.43989265	0.6343505	-1.2291312	1.784267	0.057016123	-0.5511399	1.4904006
8.644207	-0.5521979	-0.7958826	1.6969647	1.098859	1.6469258	0.7162444	0.79176134	-0.08889677	1.8330747	-0.64057183	1.1177596
1.163884	2.501726	3.4694593	-0.6701416	2.5292318	-1.2650155	0.13985033	0.1884532	0.4482818	0.0790389	0.34605134	0.01009808
-0.056721408	1.582301	0.64377546	-0.8402023	3.483523	0.30568933	0.49963757	0.01554088	-1.9125203	1.5744454	-2.1642988	-0.064100355
0.8080706	-1.9166714	-0.15580857	-0.65646964	1.5341175	3.3788476	4.4445686	4.428901	2.8848484	1.3166913	-0.09501744	-0.8594269
0.8121479	2.0979843	-0.27599978	1.0226864	0.15256947	1.8783904	2.5035596	0.7482958	-0.8160593	4.8288817	15.312674	5.8489647
1.1541547	2.2928343	-1.9932418	-0.28286445	2.8208063	1.1001662	7.3185863	3.2201047	9.007086	0.27090672	-1.192976	-0.9316473
7.6176515	-0.8382196	1.2626263	7.059416	0.8898612	0.6703257	2.6159468	-0.12401652	0.5077924	-0.15215234	-0.14047366	-0.776773
4.4986343	1.6012921	1.9558978	9.310863	-0.090471804	0.43988588	2.7196574	0.3896166	-0.8879196	-2.673441	-1.0540435	-0.30604798
0.13736756	-1.0215454	6.6111917	-0.8286193	-0.26271975	3.4072733	1.0832992	0.6409859	2.1628466	5.5316796	13.530542	9.167425
2.308234	-0.056160986	4.3851213	16.02758	-0.35310394	1.0023602	6.1335926	0.72971797	-1.1968607	1.3522819	2.1034758	-0.23036075
-0.88298017	0.042261563	-0.9646464	0.6600286	3.539833	1.8789238	-0.08875392	-1.718477	0.28549302	0.9843647	-0.5187621	0.94353974
-0.8822818	-0.7575298	1.2353853	0.13982286	1.6246581	7.5702233	3.304414	0.16402565	-0.14665256	4.736576	15.87286	9.510994
0.38632086	0.45439678	6.0650997	2.9409251	0.53683054	10.169503	3.0138025	0.01067924	0.286838	5.6580915	9.185754	9.151095
4.4488573	5.6606483	0.0761624	5.7953734	1.7778196	2.053737	-0.3627442	2.4008408	-1.4037272	1.4924837	0.8487255	-0.109770186
-1.0844461	2.8116872	-1.5765128	-0.34651864	1.5165594	-0.56822896	7.732828	2.8767054	3.0963192	-0.38920784	-0.44458923	-0.92696565
-1.5821756	-1.6728604	2.177706	0.7553948	-1.1048043	10.929012	3.4069977	-1.9829068	1.6745341	5.6863303	14.943816	6.2750235
4.964632	2.223139	2.2474523	10.394897	1.9735166	0.9197511	2.577869	0.12870981	3.0213945	2.7441516	-1.4528306	2.3489437
0.012746334	1.4872053	-0.05244879	7.815911	-0.112996824	-1.1146606	2.9963799	1.9622264	-1.5674634	1.3069901	0.7599597	-1.2714833
1.0064508	1.9346472	0.94306374	-0.5376038	0.5773154	3.2740796	3.901306	5.564533	1.647969	-1.5353383	0.5107026	1.530714
3.5809412	-0.43594915	3.182419	0.70909417	10.969326	0.74326986	0.9759122	6.5692916	-0.47425076	-0.062678665	0.29104722	-0.12546812
6.5995803	-0.64399403	8.611139	11.003763	0.633716	1.220909	8.771254	1.3787037	1.7925553	-0.55792934	-0.49226376	-1.279522
6.909685	2.2518826	-0.71027815	3.786395	1.6640986	-0.21531028	1.2129028	-0.9773492	-0.86911565	-0.65698713	-0.321155	-0.15685746
0.34370267	1.341963	2.5802119	0.18681438	0.7438027	6.1139603	3.3084323	3.0389245	-0.5508558	5.72569	12.423212	8.8156
2.5434065	-1.5968862	-0.106078744	-1.0263346	1.6992487	-1.0394801	5.771597	5.7786493	5.4241467	1.6222047	1.3206428	-0.048528835
4.119627	0.4684357	-1.7220813	2.1264005	0.95520747	1.0249207	2.9216986	-0.023309112	1.1374594	-0.7898985	-1.4226495	1.1949728
1.2513663	1.7833879	-0.35222474	-0.78860533	2.3795023	3.8165388	3.1176388	6.3775725	3.9732199	-0.44173148	-2.1915357	2.49389
4.1338773	-0.9369404	3.6763303	0.82804596	10.676767	-0.7048169	4.259075	4.847356	2.38211	-1.0565075	-0.06147399	0.77257395
7.054425	0.5856255	1.9246765	2.5783896	0.8239825	-0.7710944	2.674928	-0.052183762	1.0540998	-1.2655413	0.6337236	-0.1485761
-0.20259899	4.2146873	1.1502188	-1.0540695	3.8363063	3.2409751	3.6139944	4.7883167	3.515531	-1.3745112	0.44687697	-0.84252775
-2.872151	-0.12639338	-1.8755038	12.904073	1.3360754	0.43599215	2.6434934	2.9937973	0.03847546	0.7932695	3.0617235	0.72424585
2.81217	1.6180472	5.317902	1.5329809	9.588895	2.552681	4.6265135	3.308636	-1.1742041	0.37698597	0.5156715	0.73434764
-1.3077742	2.113483	6.1085787	-0.69601434	-1.272625	4.258395	1.6582571	1.0298598	-0.53859293	4.9974613	18.699183	10.051121
0.3488414	2.6360497	-0.6597025	-0.014182484	0.5573114	-0.73203367	5.868225	1.9803728	3.6170087	0.5893252	-0.031119253	-0.6214327
4.5043774	0.5171896	-0.5684484	3.7442102	2.8908448	-0.61002547	-0.17860311	1.9577341	0.81225777	0.4931502	-1.1664811	0.3893498
0.048123255	1.2770987	-0.36123395	-1.0989636	1.2862712	3.9038677	4.6055174	8.895356	6.2629337	0.06724181	-1.1181129	-0.51034087
-0.9520914	-0.31852296	5.371765	-0.1796151	-0.56260127	4.6536965	1.416751	-0.042116385	0.87137717	5.811519	11.440262	11.502211
0.37028897	-0.39063412	7.9039526	-0.50224173	0.23063631	6.441515	0.3005482	2.4069765	1.6751286	7.0110474	15.893623	2.288915
0.8340078	10.605421	0.4861291	1.4522219	3.4618907	1.2934957	4.5401974	4.99042	5.1788325	0.26555946	0.23472267	0.8487131
-0.32109922	4.4031262	1.6797405	2.4356122	0.73033375	2.5811424	4.937338	4.1407843	8.1570835	0.18267848	-1.1675313	-0.79839873
1.6154807	-0.33484983	-0.44964182	0.56645405	-0.81528556	3.4247236	5.721629	0.58551323	-0.100078166	5.8440423	9.99722	8.87937
0.3361194	1.3526238	0.3108807	-0.18069442	1.457187	4.0512757	4.252008	6.937503	3.5127285	0.2250198	-0.9567626	-1.1244793
0.6876857	0.15617347	1.716389	0.50610965	0.83511835	10.148017	0.7912587	1.5130534	-0.49898666	3.9780333	15.254137	9.139833
-1.0619029	2.8272986	1.7860463	0.5425297	-1.4325546	3.9554384	1.9209002	1.6177936	-1.1593162	4.1280293	12.674952	5.413237
4.8790913	6.0369263	0.20743535	7.3892756	2.8302593	-0.515438	2.4914453	-1.2674308	-1.2208445	-0.8749713	0.5906352	2.3949478
-1.2162286	0.8340245	7.0047874	-0.66668516	-0.51838493	5.3939376	3.1905947	-0.38772026	-1.1809328	7.9674067	11.074296	9.606854
0.29108796	3.5681226	4.264551	0.50395954	3.7763553	0.29422536	0.21739742	3.1201196	-1.0911548	1.0297828	-0.49214202	0.52149683
2.6967323	0.43493277	0.034948897	6.1931343	1.0305536	2.1869986	0.72538257	-0.82786435	-1.8718992	-0.72835964	-0.48481336	-1.3219522
3.1692028	6.3920135	2.5471253	1.1195344	6.110738	-0.3019889	0.790192	2.3508136	-0.29140845	0.4290359	0.17115766	-1.4612142
-0.058031276	-0.07538144	1.4206154	-0.4131682	-1.5568539	3.8385415	7.296538	0.08312286	2.1999996	4.962484	8.075881	9.418911
0.42735204	1.291604	-0.8057494	-1.5864347	2.20656	-1.429983	2.5247908	2.3446417	5.364596	-1.4571257	0.50513935	-0.41765517
0.4921334	1.1406664	6.102439	1.271886	-0.6928536	9.28079	3.0330014	0.30898994	-0.25749114	4.8716216	16.203238	7.2503824
3.3321052	2.897584	1.5392776	7.497205	0.5508419	-0.43069515	2.4530404	2.4803472	0.8273359	1.0322113	-0.30757058	0.85502267
-0.55411667	2.1622972	-0.5552298	1.2952352	3.4722955	1.4304061	5.388257	3.8266754	5.4597836	1.2046815	-0.32424554	-0.90465856
3.5247312	1.0653843	3.1531835	0.9141794	8.126859	-1.0081289	3.3095307	3.7072277	-0.37621343	1.2033548	0.02988699	-2.5584853
2.207753	4.1897	8.859151	-0.44740012	2.7549999	-0.44322735	3.1364698	-0.03686607	-0.16321148	-0.32668912	1.081014	0.6078795
4.5155525	0.9326999	-0.44670343	0.99876356	0.25314188	1.7574016	5.303368	2.6639361	0.59140426	0.3429954	0.30919027	0.23938547
0.19278942	-0.48435998	8.125447	-0.43533486	3.4303203	0.21446304	0.8794	3.5411806	1.1660745	-1.2839099	-0.2552166	0.2880853
7.9583745	0.20362441	1.5877903	5.0818195	-1.1581517	-0.19582145	4.844984	1.4717314	-1.3493327	0.5550698	-0.63074964	0.22719432
4.970939	1.0732523	2.1965256	7.3217897	0.786958	1.1867902	0.010045707	3.6769152	0.13406564	1.0818344	2.3540218	-2.1878011
1.8812926	3.0721233	1.3784312	-0.63305384	8.090455	-1.0169979	1.1541905	3.44413	0.32309836	0.6706866	0.15183643	0.44295543
8.272406	1.312668	0.5458392	5.019485	2.1581583	0.8071796	7.693409	1.0895543	1.2187151	0.7584816	-1.8294849	-0.23198597
4.54774	1.2922307	3.2806206	0.10253854	7.4292607	0.90819556	1.8936807	4.7865844	0.21288517	-0.31586862	-0.917739	0.74616706
-0.0544185	0.5661161	0.1476892	-0.23372883	-0.17482257	3.5219555	5.8934283	4.8824654	6.0482073	-2.0602493	-1.5593956	-0.5958096
-1.1300431	0.6013037	5.3968363	0.104124025	1.2184045	6.6949	2.771281	-1.3881143	-0.7405601	6.4231534	13.750885	3.6999426
4.6222024	0.96376336	-0.55467105	3.6742365	1.1609408	0.16102575	4.5332403	1.7425994	0.04324945	0.7647275	1.0370361	-0.923197
-2.1956005	-1.4123212	2.420568	-1.7235895	4.1389112	1.2001415	1.076017	-0.42632866	-1.1552558	-0.04372486	-1.426575	1.5814594
4.497574	6.7410045	3.1102302	4.437289	1.7732835	1.4155095	2.4761062	2.2103243	-0.7002453	0.6623489	0.63544977	0.4307491
1.5672793	4.75162	1.7999158	11.598525	-0.9515016	0.70116633	3.0374215	2.5090628	-0.32335836	-0.86562735	-0.5329777	-0.35935107
-1.8879464	1.302574	-0.24528718	1.0897704	1.4446739	0.50814617	6.9597654	1.22718	3.866953	-0.7433037	-0.43481794	-1.9205674
0.049580522	0.7058745	1.061676	0.048556555	0.39846313	3.5664992	-0.6258081	2.4080005	-0.9615912	-1.7655411	0.7877105	0.1707344
-0.6326236	0.399056	9.468213	-0.08878875	2.0330625	0.16581061	-0.8733515	1.3921112	-0.06944135	1.5988427	-0.56445134	0.51243925
6.5328536	7.0793824	6.041693	9.905834	2.9443896	0.10032751	0.8456507	5.6447787	-0.20044348	-0.48747206	1.442977	-1.6663395
-0.48656777	1.4213498	-0.30114275	-1.6744213	2.2058177	-1.8979508	5.0408382	6.392783	3.375523	1.3727611	0.39980212	0.9797006
7.600712	2.1699314	1.5867112	0.4203207	1.0721536	0.62124264	2.769536	3.1474786	0.19823441	-0.42686942	0.2893	-0.08049466
0.20097607	2.65271	1.0234859	-0.8493189	7.693573	0.58394814	-0.89246887	1.5879344	-0.12717213	0.7021237	0.48000622	-0.358098
-0.74665284	0.2161156	1.4119054	-0.733535	2.3704576	0.820683	4.4929743	2.1183352	7.5499687	1.171627	-2.594769	0.16316792
-0.981712	-0.98280096	1.4218878	0.41146037	-1.5603031	8.695125	5.0725985	-1.6279156	-0.45217234	5.240142	12.56427	5.3095512
3.7418203	10.902893	3.6688204	0.7059479	1.6547272	3.1033988	2.644073	0.04785406	1.3811023	-0.35987392	4.7881703	2.3694348
6.0657578	1.4693993	-0.61404854	4.1513753	4.215842	0.03934549	2.7580235	-0.82565325	-0.9020167	-0.022402415	0.77244145	-0.09415681
4.9967732	-0.57317173	1.1753149	3.2779646	-0.3481887	0.8214878	5.5757346	5.3357162	-0.2627103	1.4489719	1.4081167	-0.13919035
7.988929	6.93453	2.996553	-1.0550115	1.7265685	0.36166352	1.8056207	1.6751745	1.2646463	2.3121428	0.5906739	-0.111290626
-0.6290126	-0.847189	10.917181	3.1219316	0.9171117	1.2085757	4.1757	2.1860023	-1.6024888	-1.090878	1.8866634	0.9790023
-0.15897317	-0.2996652	3.2073402	0.83805615	2.3897498	1.9543654	7.9189215	0.8155954	0.051220123	4.5763674	20.997694	7.256269
1.6415383	1.8745549	3.1812913	-0.9187118	10.184493	1.5438968	1.2107589	-2.2757888	-0.19620907	0.15349706	0.57515335	-0.61721665
7.1621275	0.25707182	-0.38643587	1.3644288	2.0918503	0.34516543	4.7926664	5.3869925	0.6175216	-1.6871403	-0.73362887	-1.0381936
0.34387636	3.0795689	1.2535431	1.3767836	1.3580004	2.9149373	4.908234	4.1941223	10.063173	1.3658051	-1.2155881	1.4469659
-0.67773044	2.030111	0.9929832	1.6218559	1.6674514	0.39010265	5.5207787	2.3136375	4.4860897	0.16655879	-1.1214887	1.8815433
0.15427044	2.4109426	-2.8325286	-1.0552611	0.65475255	3.7038066	3.7472491	3.4661186	6.3576536	0.5617541	-0.22815137	1.8022097
-0.725066	4.984378	1.5113064	-0.035497244	0.4000001	1.1446446	3.7795854	8.926447	3.535326	-0.5935113	-0.82190603	-0.51485765
-0.26232007	5.24286	2.9915504	-0.4029287	2.02065	-1.1980875	5.65557	0.68348455	6.3558445	2.0419602	0.784339	0.7168741
-0.5991497	2.839941	1.8732916	-0.65684325	2.080241	0.9383501	3.8033142	2.8293142	5.312914	0.86002123	-0.9007545	0.9971685
3.575845	2.5958138	1.2762514	-0.27768487	-0.6618495	1.7585615	4.978025	0.43789494	-0.38352418	-0.16631241	-0.13870068	0.14515328
1.1399506	2.272727	5.6279	-1.0570667	0.32184723	5.8297834	1.6692683	-1.1337651	1.4656616	6.304295	10.968099	10.755251
6.9797487	2.8204274	0.81407166	4.310279	1.4444625	-1.1393915	0.51305425	0.1937272	-1.612455	1.5966176	-1.1995898	0.09048999
-1.3301336	3.6339579	2.3921475	-0.66568065	0.027475316	8.064141	1.7025224	-1.0659158	0.005038129	6.2338333	15.880866	3.7570384
-0.101720676	1.8271697	4.3112783	-0.8675435	6.6371865	-0.29943842	-0.06744677	2.450113	-2.02532	1.8184123	-0.5211661	-1.386824
0.7845888	0.630461	2.0176325	-1.3243744	1.1780934	8.2397175	0.5281411	-1.3396783	-1.6489552	4.3063073	12.919105	9.287517
5.844988	0.007201263	2.710242	8.228794	-0.20158774	0.8842844	7.680047	1.7689191	1.5813217	0.6855236	1.3541917	0.25470787
4.111967	1.6864952	0.3303221	5.032462	1.3265667	-0.08224129	2.1923862	-0.5819701	1.1194348	1.005908	-0.7073167	-1.1647106
6.5155487	0.7546816	4.2366385	8.96437	0.44630888	1.1631874	5.1743727	3.0225835	-0.947256	0.75921553	0.2753293	-0.3655348
4.542591	0.4057754	-0.63723207	3.6846693	0.2949985	-0.030474093	5.524624	5.4825487	0.5226094	-0.1541475	-1.4761097	-2.2508125
-1.5777241	2.1831517	6.6595826	0.088864096	1.0388451	0.3283183	2.7561116	0.9000631	0.921754	0.7521668	0.9488823	0.020166894
7.5961924	1.6185545	0.15477479	4.687612	0.7432482	-0.71490765	4.7573624	-0.822748	1.297971	2.7838535	-0.547333	-0.46799135
0.2720035	-1.9733039	4.9108295	-0.115434475	-0.003713823	8.338797	2.038557	0.2188934	0.19699468	4.653417	15.569537	7.9779935
8.320419	0.091305226	3.008826	-0.11022413	2.428527	-0.532762	3.2878144	1.4369756	-1.6714755	-0.8784192	-1.4092914	0.13261472
1.8330845	0.8112788	5.88235	-0.010400457	9.844203	3.3440015	1.0443914	6.736352	-1.8499023	0.44108236	-1.7312542	-1.7339172
1.817391	1.9383484	-1.0423193	2.5728881	3.0937216	5.1201625	5.5259027	3.5260005	1.7739877	0.11451453	1.7671006	0.7777474
-0.47560552	0.2729944	-0.34401387	0.16629887	-0.75101656	2.5836675	6.2965965	4.0148954	4.263197	-0.61051244	0.79324883	-2.601454
-0.10696056	0.018588126	6.242379	0.4371688	4.7727394	0.42075408	0.7128957	-0.18645957	0.14525038	-0.40945166	-0.03163245	-1.2458713
0.3016117	1.2693548	5.8764462	1.4387302	2.0639098	10.131675	1.5559621	-1.5112485	0.15300332	5.3910446	17.281822	4.4857993
-1.090827	2.399705	-0.008655762	-0.5523628	1.7630498	2.7312837	4.7562485	3.9276197	4.523301	0.3284762	-0.050694104	-0.8236956
1.3667796	2.1497104	-0.3558052	-0.5028177	2.0828927	0.10314732	4.892418	2.218667	3.5439076	1.3149306	-1.1396179	1.3231535
0.15812656	1.9551412	0.5831522	0.7348956	-0.2210416	-0.97974074	2.429333	1.7533466	0.7421908	0.58280694	-0.63843554	-0.1604352
5.27231	-0.92332983	1.2537541	3.90407	-0.03889906	-0.3709526	5.4291916	0.133232	-1.1139535	-0.55486786	-0.66786695	1.9719154
0.081704445	0.11786771	3.6724436	0.2628605	1.2723465	0.14845218	-0.08596088	1.758059	-1.7572355	-0.041156463	0.9089462	0.685137
1.523756	-2.4207184	4.728446	0.59519684	-1.7402068	9.832081	-0.7752578	1.1528167	-0.64676166	4.022556	15.394896	7.381458
0.90385836	2.3605525	2.7157555	-0.7089697	1.2176975	0.48587927	5.6750965	3.3774328	6.7697873	-0.48931834	1.4245543	0.23666279
-1.1038067	0.42053932	0.5923112	0.48651817	1.4269202	0.5671066	6.2836647	3.4962158	4.6484613	0.35688308	-0.6367837	1.7788398
3.9007995	3.0635495	4.5465612	0.44443962	8.182712	1.1602564	0.7588917	2.4948623	-0.1045685	-0.46140012	1.1997681	-0.541027
1.3285761	2.2518296	-0.10525396	-1.3205547	5.2502885	2.8333218	1.7081096	1.9296212	5.886738	-0.9961238	1.12926	0.3272267
-0.5372381	-0.9856422	10.130651	-1.2478579	5.261467	3.1038966	3.5429742	-1.1321796	-1.1007141	-0.4485922	-1.6145651	-1.0122678
-0.97158206	2.6332219	0.7596698	0.15501773	-1.6444163	4.2675157	6.6514454	3.1848943	7.4994445	-1.444615	-0.633527	-1.7549305
0.38092598	-1.1797025	0.21985994	0.47580492	-2.4910474	3.4360352	8.936809	6.4568715	7.0499926	0.34638608	-0.97915864	-0.32961872
7.5348406	-1.0740972	3.9527917	9.321896	1.7200348	2.0431921	1.8590906	-0.026483893	0.58560896	-0.8708622	-0.77972656	0.20580624
-0.617151	3.1572218	5.6441946	2.034151	1.3308828	1.4464782	0.50059235	-0.06973626	-0.004380943	-0.0796673	0.414639	0.29825777
5.448939	-0.41772175	0.10975146	5.038256	3.9884691	-0.14010715	2.3032544	2.4191394	-0.016338369	1.1179442	-0.46125188	-0.3002997
0.73123235	4.290431	-0.42042834	-3.3000531	0.2537341	1.2361248	2.0882154	8.942905	4.705016	-0.9209433	0.6436228	1.1141607
-0.29310575	2.9773703	1.5344188	-0.061090946	0.85551524	5.118667	6.1316986	6.3425274	5.339323	1.5960515	-0.4556071	0.12570813
-0.9131207	4.5979815	5.037152	0.7412373	1.519576	-0.02682454	3.9481978	-1.3268267	2.4213066	-0.81434435	-0.30356807	-0.5474306
5.933888	0.74160296	-2.090974	5.222165	0.5962192	0.3840367	-0.49703568	2.0020843	0.5613421	-0.5241838	0.65946037	-0.8580186
5.249559	0.73740935	0.3081954	5.2972116	1.5515498	0.1400947	2.5775673	1.2061528	1.0095913	0.20034604	-0.37762475	-0.08395459
3.9461088	4.604333	0.6709339	6.7833004	0.96937954	-0.5532129	-0.15432571	2.3334174	-0.5908417	1.3358538	-0.41547012	-0.5413026
-0.29072005	3.0233068	3.6681473	-1.3514043	0.4573871	4.3501496	1.3273613	5.756672	2.3003569	-1.5177491	-0.85540396	1.1569568
9.201419	0.55681777	1.0359688	5.9586267	0.8557934	-1.3401376	6.215642	1.4889104	-0.23617841	0.6991438	1.1747948	1.4791986
0.23306565	2.8655143	0.75366646	-1.3988856	2.4926312	-1.0173513	2.2879663	2.947783	9.25973	-1.4033871	0.44680318	-0.77151716
4.4834137	0.38336438	-0.16643487	4.2213483	0.54736114	-0.5192283	2.6380947	-0.66372055	0.80085975	0.11552732	-0.18841568	1.2952445
0.4029565	3.115487	-0.35180712	-0.9124778	0.50693244	3.1238258	4.177092	4.399849	5.534843	-0.6572945	-0.03585611	-0.10486678
3.8339086	3.9100754	2.5857687	4.7442584	1.1977129	0.5266873	0.7767352	1.9468582	0.74326366	0.3704108	0.16755314	0.29932395
3.3308969	1.0862403	-1.2759717	3.837232	-1.2910547	-1.1239984	4.4060936	4.175624	0.4192109	-0.49563074	0.016132982	-0.5830299
0.09906335	3.8153908	-0.11753689	2.155007	1.5504175	1.2366669	4.9769278	3.7720714	9.249408	-0.7455441	0.456217	0.85033107
0.47382274	3.1903803	6.087495	0.09128236	-0.1597111	2.273929	0.6901164	-0.1297266	-0.5515239	3.7398186	17.11308	2.35882
0.34201127	1.224957	6.6220336	0.2261808	1.176992	-0.17450096	2.3779268	1.8071015	0.450964	0.32595825	2.233295	-0.551028
-0.6451059	5.331714	-0.054144055	0.11818608	3.0685098	1.5836203	4.0688534	1.19802	3.3701363	0.041503385	-1.4355497	0.55437255
-1.2943298	3.6972322	13.4494	2.3289194	3.808239	1.5656569	0.5398376	1.188365	0.06924111	-0.19405822	-1.3288773	1.7332491
2.9377837	0.6350174	5.576724	2.1024034	0.7752652	1.1643703	3.377142	0.87409616	-1.3659713	-0.90731287	-0.38951108	0.46604452
0.5754088	0.3085972	1.8107088	0.2312864	-0.312008	7.751228	2.8270168	1.0497789	-0.4605331	4.3115654	11.208496	8.93118
-1.0990045	2.2082825	-0.19756447	-0.5997832	3.514584	-0.8661714	5.3955207	2.5808036	5.5131235	-1.2964078	-0.23476107	-0.36789516
8.465504	0.54862404	1.1117231	5.0940294	-0.8186829	-0.15460342	6.3235393	0.42726564	0.9380919	0.8367909	1.0164397	-1.0591474
-1.1769427	2.4589987	0.4091389	-0.087707646	1.350905	3.9699907	4.4925528	4.4679794	7.7383294	0.5583412	0.6459262	0.8946896
1.5858623	5.169578	1.0153586	-0.6206508	1.0975248	5.1027503	2.8970137	2.3509612	4.558093	0.10896315	0.80546504	-1.1087384
-0.01944014	2.7548697	4.845341	-0.6389221	-0.80437934	7.078065	2.8038616	-2.3548357	-0.34417897	3.9944696	18.407373	3.083551
0.79423946	-0.37689272	3.5021043	1.1521797	4.8100076	-1.5860333	1.4825659	0.4957809	-1.1488472	2.1160154	-0.08644595	-0.1069648
-2.1230237	4.1817827	5.8936906	0.74402446	0.70728815	-0.8832028	1.8189359	-1.7812103	0.6908777	-0.17163607	2.095205	-0.08704873
-0.2757103	3.301167	6.8420625	0.61992306	2.527231	0.27459097	1.6559927	3.4579945	1.606609	-0.09334469	-1.3356398	0.2965325
1.1963174	0.009723663	6.3582606	-1.3834529	0.1721853	6.330909	3.1675706	2.5769227	0.21164262	5.0056715	14.851627	8.845368
6.254209	3.4274387	4.382792	3.8298223	0.10724515	0.55568063	4.666202	3.8968682	0.6729445	-1.5868485	-0.0875475	1.4143673
-0.49104726	5.331049	5.153159	-0.9993347	0.33532596	4.968732	3.4745786	-0.043202896	-0.20857537	4.63702	9.344582	8.543125
-0.03246098	-1.3091736	-0.59502554	-0.13411824	1.4530438	3.55314	5.006408	4.556069	5.1157136	-1.5312506	0.7344387	-1.7927877
-1.4199454	1.8645713	-0.631402	0.6234714	0.56663954	-0.6805503	5.777877	3.6521611	2.8372123	0.68323267	0.65528435	0.2706108
0.5333147	0.32261887	5.7861385	0.85617197	-0.51970893	5.0905533	2.7862294	-1.449264	-0.658533	5.4574137	14.442452	11.00905
3.9501677	-0.4729456	0.5686763	5.070316	0.75666225	0.7463511	0.87945855	-0.74424314	0.18200961	-0.5438799	-2.8805804	-0.7192395
-2.360108	1.0585122	2.5621648	0.8429678	2.283924	-1.2320071	-1.3168607	-0.47666714	1.4619087	-0.80673254	-0.8193209	-0.3325391
-0.97615933	-0.45066857	4.8170767	-2.1558464	7.0773287	6.329651	0.036762565	1.3276973	-2.1794658	-0.40529224	-0.16343714	0.95634764
0.6995587	5.9018445	0.11188116	1.5755053	4.108475	0.9675152	2.5845745	2.2825413	1.4782171	-1.360848	-0.4252283	-0.8573816
5.1822863	0.2818646	0.5516226	7.3585825	1.9069812	2.5982578	2.7004561	3.4368114	-0.07345535	-0.09741871	-0.2779045	-0.79567486
-1.9044592	2.659099	0.120723724	-0.6375113	9.085168	1.7224578	0.5833141	4.7611833	0.60697526	-1.7104518	-0.5690707	0.20551518
0.89930534	4.684366	-1.2301166	0.5533271	2.076471	0.8247234	4.647067	4.9314127	5.537657	-0.68125325	-0.34249744	-2.0585654
1.1587479	0.13576186	-0.36494407	0.9638827	2.1976724	4.013469	3.5395525	4.973691	8.268486	-1.6589824	-0.21524432	0.71394014
0.06419873	1.4167132	2.827142	1.1302112	6.653753	-0.42581093	0.10737297	4.363782	0.78035873	2.471946	-0.3488997	-0.67872906
-0.1517214	1.9693753	-1.1090912	-0.33733416	-0.27561006	3.4487352	4.5355744	5.7555785	4.267412	0.30509266	0.67502296	-1.3900373
5.0560126	1.0161369	3.015737	7.788273	-0.19410616	0.67424476	-0.04991407	1.867075	0.14127547	-0.12591487	-0.6566328	2.522282
8.714596	0.40335804	1.1623919	4.7262588	0.03880322	-1.3345603	1.9528188	-0.19331133	0.20703728	-1.5422915	0.30192992	-0.08830101
-0.7461848	6.214692	6.0592833	-0.5183413	3.3384743	-0.39514914	-0.23945284	-0.097702645	-0.6418615	1.7319546	-0.96364284	0.7528311
-0.24354233	7.778271	-2.722629	0.36308423	1.0769792	2.5987117	4.3381944	7.9108086	4.2240605	-0.64351434	-0.5694317	1.6394159
1.5452496	1.5587153	2.953394	0.776342	7.897709	2.012766	2.9146483	6.484989	0.63202214	-1.009724	-2.282699	-0.63848454
5.623026	0.16080114	1.7801292	4.3297415	-0.39455932	-1.0501262	2.906016	0.46067524	0.4633245	-0.0098323235	-1.0282435	0.21754259
-1.8343959	-0.123323336	-0.6649375	-0.38288158	1.381918	3.7567253	4.0299444	0.18505996	2.1483476	7.32787	12.98741	8.649336
1.0266019	0.40568593	-1.3370534	2.0195856	2.2149043	2.639377	2.816658	1.5568476	7.5572996	1.3363296	-1.6333767	-1.2178441
0.7072766	3.318333	2.53622	0.2639891	6.1103606	0.57317746	-0.7868668	3.7828732	0.6079922	0.7139089	0.34881413	0.28535452
-0.26828018	2.23032	1.0824933	-0.21780401	2.1564195	5.531267	4.8973565	3.884326	5.0400248	-0.25410113	-1.0636276	3.227482
-0.77460337	-1.9241399	4.088236	2.0490532	0.68895835	9.31278	2.8956225	0.3491935	1.2137971	6.193353	10.588834	6.5208807
1.7083535	1.1830873	3.5062957	1.0784519	4.2587953	-0.83824545	0.1904659	0.7032781	-0.3314251	0.9092438	0.5455907	-0.051524162
-0.8689861	2.7650614	0.60568756	-0.1097611	0.834715	1.0897768	5.2001343	10.310381	2.855648	-1.8350954	-0.2499969	-1.3376541
0.6211244	1.5739484	3.0266926	1.5120564	9.308428	5.22321	0.1743046	-0.1645521	-2.2718647	-1.6400976	0.8627891	0.9382593
-1.7376477	2.3899703	4.03817	-0.2807117	-0.6856916	0.6601826	3.364149	2.8576827	-0.3472806	1.7865474	1.1418295	1.8021238
0.429839	5.6399746	0.8840687	-0.8754515	1.4849417	5.9120855	3.120392	3.2167387	2.4164388	-1.8574898	0.0064875106	0.5727424
4.241373	0.29254955	-0.073955745	5.7463374	1.131298	-0.23431206	2.6273348	3.717471	0.27142033	-0.28989327	1.1708728	-1.1287977
7.57553	1.9499999	1.3503151	0.08440362	1.0278515	1.8488154	0.96390545	4.0352926	-0.14962773	0.51738036	-0.1993512	1.0793439
1.5556872	3.9156716	-0.34518525	9.106163	3.7944524	2.4023817	3.9062617	0.6639464	0.15985288	1.7203723	0.7771316	0.37962985
1.748347	1.0299278	1.8193519	1.3053308	-0.7001748	2.993396	6.696589	5.5547233	13.055213	0.9544246	-0.074259266	0.11375816
-1.4216409	6.2058625	-0.30609947	0.66565925	1.9850745	0.11012268	3.404142	4.7769494	2.4440916	0.95372343	-0.02414001	-0.022191321
3.7492614	0.35250157	-0.0475626	0.28568113	2.723553	1.2223965	4.26852	4.8835635	-1.0852377	-0.71724766	0.46428555	-1.1704739
7.552902	1.5655173	0.16834909	7.1929893	1.2418004	-0.5802859	1.6473306	1.6434323	-1.5722669	-0.37999833	0.91395676	-1.4407637
-0.06870929	-0.038739957	4.55133	-1.2146299	0.7299983	2.1079848	0.012228113	-0.37513968	0.77527326	0.39788935	0.7423238	-0.7509805
-1.5078152	-0.7810958	4.3013206	2.3338678	-1.3018692	8.855382	2.2562687	0.5690729	-0.9114006	3.6660686	17.80154	7.718602
-0.61817664	0.84916186	4.600631	1.0452142	-2.5490193	9.147279	-1.0225314	0.58876175	1.1755835	5.057943	11.736523	7.0848994
4.187582	1.6640997	1.0760202	1.4701452	0.47148734	-0.94444	4.803751	1.2741233	-0.2929078	-2.0032837	-0.5861798	-0.75688297
-0.51042014	3.1582716	7.702583	0.1990638	1.3365883	7.8951907	2.3610086	-1.2159089	1.4920523	5.5538235	10.2922945	8.504715
-0.22206011	-0.15858954	-0.34583664	-1.2134175	-1.9344356	4.3157387	3.3721359	1.1917868	-0.072376706	4.498432	13.045531	13.124269
3.7956755	-0.5836885	0.023841154	1.4376436	2.181585	-0.16781309	1.3517678	-0.39560482	-0.8334903	0.32402185	-1.2860205	-1.0894324
0.82665676	2.59887	11.16745	-0.7669577	2.8161306	-0.5931799	1.926306	-1.1068712	0.55614966	-2.723533	2.2096636	-0.5636731
0.5110545	3.4416592	2.6528058	0.5332051	5.881243	0.68700933	2.5106926	4.272625	0.019526277	-2.4386387	0.1936875	-0.16207124
0.76873046	0.73159784	3.3143716	-0.9352889	-1.9592425	8.886526	2.8121018	0.62683386	-1.0484517	3.2227373	16.188124	9.244769
-1.0864179	0.77020544	-2.0088353	-0.43391597	-0.10078305	-2.947211	5.9294295	4.0812473	4.806983	-0.40054366	-0.8950818	0.932706
1.5721021	1.510857	0.03534881	-0.035701867	0.9844617	-0.5940681	8.107173	5.7899446	3.4935124	0.94916123	0.20549424	-0.59611917
-0.7616773	2.4744294	1.6058072	0.42887813	0.62833226	6.0998497	-1.7164063	-1.2029105	1.2364852	4.08285	14.205244	7.5725346
2.2998478	0.6038289	4.5384116	-0.74923277	8.778822	1.9996989	0.17348966	5.169379	-0.5929354	-0.7411163	-0.03097854	0.61784434
1.8350675	1.3196193	4.971169	8.014755	-0.06256398	-0.8774506	4.801436	4.1943707	-0.7461652	-0.09527106	-0.7492902	-0.25809616
5.520762	0.072765954	-0.73982626	8.049269	0.90572953	1.2322677	2.5566971	3.2619174	0.08837639	-1.2177712	0.67836004	-2.5154443
1.1706916	4.031542	4.4713254	-0.74372745	0.55121636	4.7424793	5.1726866	10.561185	7.163394	-0.1697797	0.5806975	1.4937655
5.462255	1.9526556	0.056077775	4.8435493	1.6207407	2.1186056	3.0127316	0.14416724	-1.2067424	1.1953596	-0.8553581	0.05698278
-0.11320384	0.28863052	0.069027424	-0.8193591	0.45063668	6.8994617	4.5460105	0.7114472	-0.6029028	5.4898677	13.654766	6.338288
-0.3256019	2.4138527	1.893935	0.9238055	2.201971	1.3359611	7.551896	4.417115	7.0249767	0.6352092	-0.21308985	-0.554356
8.470068	-0.6219721	0.08839735	8.255664	-0.758253	-2.3080726	6.549889	4.915822	-0.86645114	1.528352	-0.07293438	-1.4947466
5.448689	0.6405796	2.0880709	4.826803	-0.8745688	1.9162115	2.2779124	3.8842776	1.2262675	-0.3598325	-0.40266517	-1.0881636
0.31472602	3.2701774	1.3364334	1.7195734	2.3527644	0.15164791	2.005289	1.9276097	3.963527	-0.6189295	-0.6018324	-0.8600459
4.55145	-0.8819455	6.117258	-0.68751	7.9320216	-0.8079283	3.3184135	6.3723364	1.4937502	0.21664992	0.39763752	-0.8870037
-0.80421174	2.2409854	6.1891046	-1.1079357	4.4590445	-0.6833241	2.5972962	-0.13995296	0.302696	0.49466136	0.12513916	-0.9365294
1.4461596	-1.0266923	0.6551099	-1.5174677	0.92148733	4.4454136	5.2794733	5.132658	3.4945655	0.7006223	1.2489547	-0.15805227
6.1976924	1.9348369	0.57492113	-0.244959	0.35075337	1.2656255	5.268084	3.7384062	-0.27735883	1.0915307	0.55624044	-0.0135927675
6.508789	0.4792474	2.0649128	5.579713	0.2552346	0.2889654	1.053572	-0.130496	0.51372737	0.8395865	-0.058052205	-0.96261317
1.427529	-0.917295	2.4278646	-0.33309183	4.0500236	0.4184271	0.6379087	0.9917496	2.7513726	-2.3474057	-0.43649143	-1.1003791
0.58106077	5.083349	0.96542996	0.054889318	-0.63092464	2.5565846	3.8118029	4.158971	4.9309645	-1.2271979	0.21766253	-1.0464207
5.8380766	-1.1627692	1.5520071	8.427765	0.78626597	-0.20281598	3.1755667	6.4849234	-0.03210122	1.258502	-1.3557667	2.0270433
6.7850866	0.5658618	2.2922206	4.652521	-0.28854078	-0.58256185	0.43686894	0.945503	-0.35384575	-0.8869183	-0.7422057	-1.6151059
3.1912413	1.072885	1.0976324	9.846793	1.3591952	-0.77854115	0.23671472	2.2253766	0.69247454	1.0819641	0.18312946	1.7257503
-0.7714452	1.7766339	3.6837144	1.7427672	-0.638385	8.519972	3.8202424	1.2896737	-0.6580955	5.759552	16.33848	6.8395615
1.1742948	5.407692	1.8681717	-2.03369	1.5479283	4.569664	1.4437668	0.83519405	3.4130366	0.059678655	2.8752942	0.90424055
0.2746378	-1.251559	3.8847823	0.5298536	-0.07986311	9.551829	4.0295177	0.63642365	-1.5832651	6.8521576	13.148127	6.5059004
2.0730524	-0.9818303	4.2896886	1.7481984	0.24808714	13.02302	0.51409173	0.5340728	0.94191825	4.0697904	13.960371	8.8734255
-0.31566095	5.100398	0.8233771	7.7257633	-0.044131547	-0.53591627	2.4517539	1.5013034	-0.08954786	-0.36665514	0.47118765	-0.2018965
-0.80766094	11.108845	1.124653	1.6144391	0.37690234	1.1705389	2.0110111	8.469147	2.0879679	0.42177266	1.3437121	1.0344714
1.5097457	-0.7219594	5.4627886	0.7129372	-0.21449946	-0.46772787	3.6881943	2.539473	-0.1666783	0.6116089	0.103820935	-0.51400375
-0.055180073	0.8686502	-1.0039809	1.4743278	5.8606844	4.3463984	4.199178	3.1177664	7.09016	0.5775405	-1.169266	1.1769841
8.548699	1.7537398	5.1927643	7.543346	1.1695666	-0.2243088	0.15570116	1.0186619	0.7612033	1.0608271	-0.83847266	-0.04889836
6.678958	-0.19505805	0.92416525	-0.553438	2.6144915	-0.0017857805	0.73804283	2.7956588	0.945176	0.36882895	-0.91916066	-2.673792
-0.34129363	4.485594	0.067823015	0.28688085	1.0971195	2.8382964	1.3563298	1.7895917	5.479447	-0.4118632	0.5752519	-0.15632084
-0.13105804	3.9873393	-0.13439041	-0.08277112	1.2085321	0.16038448	6.1747255	2.8895288	6.6859508	-1.1417224	-0.5002928	-0.0644772
-0.26865584	1.6538153	-0.65476894	0.47420326	2.581026	1.8068265	5.313	3.1867254	5.6051574	0.7724953	-0.15011236	1.1620382
-0.06269085	-1.8994389	5.704177	1.3091931	2.1748343	0.8484555	1.9709755	0.79529214	-0.7838267	-0.12837294	0.2737866	0.60600543
7.405794	8.769068	1.2356843	-0.13879734	1.0970187	0.603087	1.4632051	0.56900525	0.28878406	-0.14047717	-0.5397162	-1.9307679
0.55344576	0.42632884	3.742367	0.728724	-0.33520046	1.10426	4.1684694	1.7641525	-0.15543218	3.6493592	19.695637	5.6736293
-0.04254055	5.2240295	-1.2263894	-0.35643476	1.7142475	4.0045643	2.7310016	5.370691	3.5634346	-0.9197931	0.006547242	-0.7145652
-0.009784381	3.130121	-0.19004507	-0.5483478	2.2210097	3.9622626	5.7211685	4.704492	2.587636	-0.6714631	0.039547574	0.32941914
0.50141704	4.470252	0.85747325	1.0919604	-0.15540588	2.351461	3.6635926	5.1077476	9.28038	-1.2249652	-2.011317	-0.07541905
2.1057377	1.9997156	3.576098	-0.032607622	8.749286	0.9453821	2.6380136	4.2439604	0.13419473	-0.90601075	1.506512	0.19664122
-0.19738121	0.5634512	3.1928356	0.064145364	-0.07793008	7.912178	2.9955354	-0.14154387	0.19613902	5.125091	11.505361	8.865154
0.11820358	-0.49666485	3.6984692	-1.7671038	4.925819	-0.87449765	1.6077042	-0.49930653	-0.34505522	-0.8108119	-1.2154651	0.6883485
0.19404723	3.680533	-0.34548062	-1.3319607	1.4279059	3.2807498	5.949266	5.110308	2.7229996	0.75079286	1.0997547	-1.9056863
-0.96434164	7.061676	1.6894567	-0.92819244	4.1875014	4.1225553	4.7100525	4.49766	5.5651703	-0.10086437	-0.012823447	-0.90229213
-1.5868549	4.331298	1.012846	-1.4226954	2.8744204	3.237276	2.689165	6.3977165	4.955798	0.86186194	-0.40354872	0.20089822
-0.08432145	2.5943441	1.3403709	-0.55752546	-0.047856994	5.8523617	2.50566	1.3920861	-0.20805384	5.5499325	13.677	5.638235
1.7534766	2.703432	1.2251241	-1.1611135	0.8584522	-0.8176982	3.2113461	0.55375236	4.188029	0.73562634	0.5346035	-2.0382733
6.5935564	0.051365495	-0.3511723	6.0651526	-0.5477264	0.24787576	6.9520817	3.011084	0.2996811	0.86886764	0.7485141	-0.28831166
1.5488923	0.8112829	2.8434565	1.2710145	-1.4110647	3.537393	1.6442558	-0.28065053	-0.9693912	3.6816545	10.297942	7.728486
0.5223227	6.3611665	7.7128763	-2.1189525	0.9915667	4.888964	2.0667818	0.3887499	-1.1092776	4.910086	13.109211	8.572998
4.3993096	3.0065107	2.616179	6.3975353	0.23224247	0.90621334	1.3895351	0.6528543	0.692027	-0.5936693	0.04141634	0.7271471
0.15917902	1.3853115	0.5138279	0.64477086	1.7130469	4.0004687	1.0093248	3.9225516	5.6578593	2.4856014	1.4174067	2.3013952
1.3201631	2.837787	3.8520176	4.1036468	0.37086764	-0.37431896	8.048977	4.466116	10.1086445	-1.0986624	0.7016979	0.51692075
0.18517624	4.001604	4.1129	-1.135497	2.792577	1.3170841	0.30168852	2.6783109	0.38512132	-1.2359356	-0.1776388	-0.011858494
3.6022158	7.649226	4.416993	0.07771456	8.2383795	1.1665236	0.44492516	3.5489554	-0.4449827	0.8499413	2.0641086	2.5655017
-0.21647203	2.0335486	1.5941365	0.052366298	1.5446793	-0.16637588	5.4383326	8.5318165	2.4140277	-0.7270304	1.8999006	0.638752
0.54761684	0.30183965	4.532187	-0.28214374	1.5333266	8.609955	0.44389868	3.061049	-1.5658699	4.906742	15.653649	5.350942
-0.63210094	0.4032073	0.7753566	-0.91339195	2.1697948	-1.161025	7.8565283	2.4341204	5.6323795	-2.104916	-1.9059778	-0.6250542
0.62785083	3.2927308	2.1465764	1.0817742	-1.7307782	3.5511298	4.6732574	5.2609887	7.9517317	0.34749606	-0.10004331	0.31551272
-1.934534	-0.161248	2.082192	-1.3092573	2.7271004	-0.8329253	2.8245194	0.47530365	-0.6069443	-2.032728	-0.15317057	0.25946596
0.66340554	-0.19196673	7.4432926	0.03072842	4.094634	1.7905314	0.6715099	2.6653523	-0.1594502	2.207299	0.37840593	-1.2513682
2.4389653	1.3235626	0.7266785	-0.2991751	8.695585	1.9756728	-1.1465371	5.4878187	-2.6217618	-0.103999294	-0.4943489	-0.3699859
3.0951788	2.5332804	0.81339866	5.280277	-0.5671331	-0.952973	1.8762486	2.3610525	-0.07705655	-1.191272	-0.87598	1.3685254
-0.6594535	0.11996794	-1.8496438	0.4112401	-0.023943704	0.08966327	3.0041203	5.2714734	4.55519	0.21849467	0.5863549	-1.0122875
0.87654734	4.0456223	4.5013824	0.43407583	2.8357725	1.2408166	0.043082178	1.0672446	0.3345879	0.94114053	-1.0870433	-0.7351718
0.70762646	2.5267723	2.4628975	-0.054487843	7.038001	1.2079413	3.3900309	3.459961	0.112911776	1.4444083	-0.45544663	-1.098668
8.171716	0.73485124	-1.6366808	4.120126	2.3513808	-1.3621043	1.7110506	2.8409998	-0.79823685	-1.3910862	-0.965313	0.10542501
-1.2439815	4.4844947	-0.50106394	-0.9342126	4.505462	0.41147804	5.364375	1.6922554	2.0540195	-1.7468854	-0.6663855	-0.5933953
8.928129	-1.2937639	6.788293	1.7293922	-0.88589036	0.4225414	4.0092926	5.688076	2.4036753	0.05020089	-0.16880202	-0.30129722
-0.38712704	0.39790824	3.371958	0.32901055	1.3386208	8.274764	3.730383	0.98277867	-0.21441291	6.559811	20.48636	3.5622885
7.929846	1.6811336	1.4913083	5.7190666	2.356276	2.305997	1.2448403	1.2417887	0.19799136	-1.4780778	1.8172743	-0.18608057
-1.5799655	0.16701312	3.6645374	0.40555248	3.946721	0.9408457	-1.1594777	-1.2355682	0.9636206	1.2044575	-0.32973948	-1.0365648
1.8981785	8.213073	3.440314	1.4301859	8.754322	1.3362855	0.6108382	2.6014972	0.26476446	-0.3637221	-0.45803717	-0.33311355
1.151786	1.3768727	-1.6113956	-0.559849	2.588784	4.315458	5.887357	5.8225355	2.1438804	-0.6468197	-0.8592483	0.5215198
-0.19910279	0.5010294	0.5299433	-1.6473529	0.94578713	1.0915763	-0.84841007	1.3643912	-1.2224706	0.5946238	-1.2578034	-0.6855411
-1.2174044	-0.7704285	-0.0960371	0.8349778	0.1974216	5.225718	5.3524284	-0.2924221	-0.6030299	4.207516	18.277657	3.6371734
-1.0268669	0.27583414	4.15917	1.0169033	3.2428281	-0.59502554	1.1426386	2.0579793	1.3346761	-1.0784988	-0.4715793	0.74182916
2.4540567	5.9163017	2.299666	0.63128954	9.4553385	2.847207	1.9470377	1.0056179	0.58669734	-0.27473626	-0.67590356	0.22970831
5.766245	0.6874387	2.175387	5.4571743	2.241094	-1.9683787	3.2548847	0.68859434	0.20546769	-2.0246682	-1.7532405	-0.38034934
0.90368295	2.6533082	0.97965276	-1.3502814	0.09113562	4.962258	6.363558	4.1302013	3.1933317	-0.4783359	0.95478034	-0.9279802
1.4029188	2.7617934	-0.81096107	-1.2011974	1.4616964	3.936868	1.7952816	7.0223646	2.6600914	0.68847746	1.6370618	0.6411591
2.3923771	11.283932	6.4423227	-1.4064054	9.991853	1.562572	4.0444493	0.64744425	-0.9926465	-0.90241754	5.2993245	2.7265015
1.3477321	4.677303	11.126608	-0.30296138	-0.80039704	0.671168	0.6937988	6.240199	1.3394064	-0.39448607	0.18122101	0.9757611
7.125231	0.11907542	-0.45703912	4.5642347	3.0355282	-0.36758006	-1.4257896	-0.39680576	-0.2489477	-1.6084875	-0.5305873	0.031814452
1.9392736	0.8206318	7.937931	-1.5791924	6.6287875	1.3175043	-0.37577033	2.4516869	0.4236938	0.7068674	-0.6718403	0.23621745
5.9436965	1.679617	-1.592932	5.2903852	2.2142115	0.45005035	3.5573535	2.318944	0.92761815	1.5878601	-0.32885176	0.75056326
2.4792068	3.9786587	5.347508	-0.50523305	2.5739856	2.289525	0.9739715	-0.23679471	1.7606151	1.3105661	2.496397	0.5842193
-0.034812946	3.8062768	1.7456511	-0.08879191	-0.33042192	4.367505	2.9052181	0.27303073	-0.2841477	5.8378334	9.406242	10.840067
4.0393147	3.1686733	3.225885	6.533786	1.3190947	0.1118824	1.6442884	2.8226461	0.777139	1.2507461	-0.16080599	0.2677613
6.6725683	3.8013704	-0.31845734	0.46110263	-0.86005706	-0.23405844	1.5540142	3.8497415	1.8548888	0.5542434	-1.6586006	0.98156136
2.4185853	2.9290113	2.6225543	-0.17425619	10.576217	4.480605	2.344683	1.0297978	-0.02018515	-1.3383923	-0.5429151	-0.99768037
-1.7741952	0.26143458	7.5819054	1.006166	-0.36905435	4.2825913	1.7085845	0.7281911	0.5644675	4.559991	12.598641	12.141912
-1.8112295	1.3899425	6.6255436	0.078339994	4.6455083	0.10897138	0.28520966	-0.10876313	-0.2727136	0.23427947	1.6113025	-0.07100405
11.892951	0.25445354	2.8529234	0.38890985	1.317419	1.9751465	1.4072582	0.9053041	-1.396302	1.8068364	0.67808557	1.6106033
2.1690545	0.9795854	-2.0882792	-0.9474789	0.22215694	1.4283274	7.21167	0.96928847	-1.1953769	-0.7703834	0.42631403	-0.18946926
2.8422077	3.9586823	6.1517	-0.532556	4.5065236	-1.7077053	0.32194823	-1.0746747	0.05436587	-0.7129115	0.6554616	1.2891152
-2.26326	2.1200175	2.4990866	0.111063465	-0.78111744	8.638123	1.3717995	0.27007726	0.90911084	4.4742956	10.909484	7.8564153
0.7166686	-0.03956621	5.3197813	0.070487246	1.1758025	7.172486	3.3133929	-0.17337027	0.3535271	4.932791	15.058398	4.3193736
6.972148	1.2187167	0.24214774	4.9167147	-0.11421485	-0.35231337	2.3362823	0.29604346	1.0020607	-0.9143857	-1.8304332	0.5268509
-0.026021577	3.1755223	-0.037938192	0.71689326	-0.03997678	4.678898	-0.3430673	-0.11494017	0.09815169	6.720629	9.941282	6.648968
4.808947	0.5439911	-0.3410468	7.9638457	-1.1926676	1.5715045	5.12228	1.3091369	-1.1927642	1.2904241	0.059551723	0.80068225
1.3667382	3.6779995	4.4670095	-0.42972982	2.3209648	-0.9436231	1.1986704	1.9695084	-0.6580933	-0.36995593	-0.251783	0.24716729
0.54194653	7.5140386	0.6671176	0.5524141	2.4527187	2.0072277	5.8294096	4.3259034	6.1302896	1.752006	-1.7490761	0.07531823
10.548778	0.16436432	-1.0337708	8.540761	1.7638913	-2.3396614	3.852988	0.55557895	0.60303605	0.14362413	-0.27533457	-0.28124973
5.889462	3.3780048	0.73592633	5.304598	0.73858845	-0.86440545	-1.0683352	0.6925416	2.1057801	-1.0412776	0.23610966	0.46581718
-0.59947145	1.2887565	0.7734853	0.7320642	1.418049	2.8832877	3.3701613	6.9964056	7.015411	1.174178	-1.3181379	0.6769881
1.34628	0.37657604	4.565494	0.18072227	-1.0275117	8.764058	1.043457	-0.12878679	-0.7611461	5.536899	12.124945	7.949045
0.047711503	3.96655	2.5077064	0.65369105	3.45055	0.5550368	-1.0566211	2.4046211	-0.4350659	-0.5835587	-2.3314214	0.75203997
2.0601058	5.939357	1.641827	0.7926469	8.319076	3.3000789	1.8533103	0.8867178	-0.3284018	-0.061793234	1.2675495	-0.33902958
5.65851	0.8878927	2.137997	3.8178754	0.101985246	-0.60898465	4.482288	3.3796928	-1.2675517	-0.15366143	0.6268328	1.1555986
6.1781425	0.1744064	5.3598614	-0.47011656	8.254632	0.24689317	4.611421	6.7051296	1.104266	0.14451395	-0.057009105	0.6361344
2.8587885	-0.016666384	0.41675738	1.3504276	-0.057217494	0.8068294	9.114331	1.1819901	1.0272293	-0.55087656	-0.22372682	-1.72147
0.050367296	2.13443	4.936724	0.20567407	0.76766545	9.810335	2.8336937	1.2994416	-0.3013467	4.434367	15.262637	4.4099493
1.143534	3.3824544	3.818651	0.56168646	10.455944	5.113353	0.9342598	4.0138206	0.7960206	-1.0896922	-1.12544	-0.65190434
2.0384583	7.17169	3.6602209	8.209313	1.2033589	0.0890156	0.8965747	3.9218786	0.37505835	-0.7977337	2.220882	-0.23807168
1.3898076	0.13671431	6.6409817	-0.17144564	2.35511	1.354667	-0.08448306	0.12001989	-1.2650427	-1.1459132	-1.0901039	-0.22201864
1.4935777	3.6757593	6.9028263	-0.114580914	0.05776899	6.0073733	0.97277814	1.4863294	0.715006	7.492314	15.183962	6.7408667
0.2513525	10.1369505	1.8375878	-0.14316513	3.2544146	5.554005	5.753888	6.7935224	3.582953	-2.0568137	2.699177	-0.3483279
4.919202	-1.995202	0.96593153	3.772762	0.6558875	-0.8466375	1.780835	2.1572576	-0.31004393	-0.28355244	0.61681587	-0.48526028
-2.547775	2.3654559	8.416012	1.0704383	-0.3244742	3.140168	1.2112896	2.4023895	2.0465112	2.4288938	17.563389	2.7956758
6.304189	0.34504035	3.9425857	6.973863	-0.039127678	1.0626554	3.5048704	2.9602628	-1.0774459	-0.5411251	-0.5058876	-2.5233965
1.2637146	1.7408085	7.9217787	1.0042214	4.017406	0.020993419	1.8213654	-1.8455975	0.31263432	2.2673116	-2.8798933	1.4119047
10.40637	1.3337215	5.740548	1.3430454	1.1108892	0.2956741	0.30136228	2.0796916	2.6056614	-0.25722083	0.20825706	-2.1013079
7.038088	1.3341451	0.5158712	1.2470926	-0.050688893	0.30017418	3.656417	3.3571723	0.450256	-1.3130856	1.2381036	0.15142968
0.6920566	0.038162645	-0.5354736	-1.3688887	1.2452635	1.6077813	4.8299556	4.5185432	5.732166	-0.63757885	-0.6841878	-0.5557233
0.69812185	11.415658	1.7717465	1.9117911	1.526324	3.0656574	7.11643	4.3766923	1.054391	0.33947092	2.3359704	0.17722158
1.7604363	8.925408	6.7546635	-0.54546463	10.873567	1.82859	1.066701	0.9336678	0.96073	0.53568655	-0.74867874	-0.015589008
4.0973783	0.4361362	-0.69564235	-0.9523667	0.6631916	-1.4250522	4.800293	2.2653506	-0.6878165	-0.4907295	-0.21654373	0.2960912
0.13272661	2.5539067	1.1577823	-0.3884308	-0.47686636	1.1130118	5.065151	5.8308935	3.024313	2.3882663	0.62878096	-0.04113931
1.0312042	6.0804696	5.0402327	-1.1283844	1.951384	8.940779	2.616638	0.28553873	-0.013955094	6.1600485	12.57961	4.5141597
7.9701447	0.61679476	0.41319734	1.3732855	1.0616851	0.086352386	1.593533	4.8380585	-1.3890536	0.5159318	-1.7118174	0.5925663
0.43147957	4.0552497	1.5994518	-0.7726634	3.2708268	-0.0990889	1.5716026	0.6411027	-0.07131812	1.3437434	-0.040744375	1.1603177
1.4385303	0.43590146	-0.44898364	-0.34471264	3.440029	4.6363864	5.6636906	4.68149	7.4754367	1.4272351	0.71162254	-1.0813845
5.6581545	1.2177727	0.5482648	6.428833	2.3545792	0.24848068	-0.80286944	2.6370347	0.7791079	-0.54994905	0.2311858	0.19538867
-0.30635807	1.1494815	7.002291	-1.2262479	-0.83962744	-0.56886464	4.674097	5.618192	-0.95635116	0.16843691	-0.70336306	0.5704538
6.5273256	-0.09276521	2.302028	9.754829	1.2730696	6.80612	2.767026	1.0934685	0.021562278	0.8481759	0.7729708	-0.76017624
-0.09514227	1.2373601	0.94737613	-0.008591692	3.1521294	-0.69956774	1.6196355	-1.2061176	1.3867513	-0.09450894	-1.7068721	0.10753808
-0.08209221	4.441189	-2.1416988	-2.1410606	-1.4224999	4.3682146	5.172148	4.3110194	4.7816234	-0.56682265	-0.57870233	0.4820162
5.2414074	1.0580844	-0.33467227	4.200103	0.12487091	-0.083584495	4.3423324	1.0416758	-0.30121168	-2.4391317	-0.51823807	0.121492274
7.894408	1.3617896	2.58807	7.26512	1.0000637	0.37250003	0.27878797	2.690875	-1.4926078	0.5425917	1.1490625	-0.21876967
-1.0518975	0.46091586	7.501334	-0.4630721	1.7160151	0.7668004	2.4759922	-1.2305568	-0.50335264	-1.9299201	-1.190019	2.4318461
10.322062	1.7086323	7.5615897	-0.39828593	-0.91237974	0.13808349	2.2660563	4.465676	0.36367998	-3.1733158	0.35590455	0.0067713507
6.604262	-0.50052756	2.415313	7.6412926	1.3515636	0.560494	7.590459	2.6300755	-1.5514876	0.19329694	0.18547563	-0.06974909
0.11037017	4.6835103	1.0174956	2.4966464	-0.02352928	0.17574437	4.6452684	2.9710746	8.309173	0.19093777	0.207429	-0.7128633
6.623867	1.1326137	3.1079662	9.394772	-0.41313723	-0.5716217	5.3038845	3.3319917	-0.3460987	-0.05355542	0.73710513	-0.14652954
0.8339832	1.763782	7.072687	-0.9004253	-0.48214716	4.7992873	2.5974894	0.41195178	-0.45775625	4.8939357	11.87688	9.722618
1.191687	-1.8621347	3.0149024	-0.93203723	0.5267412	1.9769621	6.710934	-0.81088394	0.044692498	7.165005	14.40357	3.9331903
-1.1783272	0.37157643	8.349446	-0.6895681	0.8528726	0.77669466	0.48870182	0.6857531	-0.6435781	0.5103532	0.3551446	-1.8869592
-1.0554212	2.6390002	0.27671504	-0.13392225	-0.91560817	6.4831295	2.679501	-0.16223115	0.6826671	5.0333595	9.857978	7.0847754
0.2251972	0.28351247	0.8443393	1.3163469	9.620931	2.858282	2.8363965	0.5696198	0.03508591	-0.37633818	0.49664503	-2.7726774
1.160929	1.8831145	0.89542234	-0.9814258	3.5551996	-0.56884867	4.4523654	2.491588	7.4895444	0.66460407	1.8192796	-0.020303128
1.6417322	-0.9338155	9.169059	0.804645	4.4415545	0.22635926	0.1873548	-1.6718377	-0.7678193	2.2788074	-0.75794923	-1.1768131
1.2470508	0.24278724	4.0380926	-0.56601197	1.771607	6.121529	2.3091736	0.47389737	0.9312395	4.5916014	19.572796	4.200764
2.3435857	7.2723465	-0.13121867	1.6690611	3.8931603	3.5561604	1.699812	1.1761775	-0.23165089	-0.81692505	5.1596007	1.1316679
4.899405	0.14017159	2.30949	5.979564	3.5366073	-0.6430748	0.060036898	1.2194266	-0.02358828	0.6055153	-0.12715709	0.3898082
0.7079138	9.163226	1.9437902	-1.2209921	2.9176702	3.847374	4.8213425	3.8622448	5.980526	0.055367153	0.8332082	-0.6919643
8.530784	-0.62749004	3.2611363	8.930343	2.2632394	0.27002975	5.7112646	4.504986	-1.0867954	1.2206416	-1.2275194	2.0918567
1.2477503	3.294448	1.9747852	1.7461522	0.8876577	2.6015449	1.4842913	4.9146442	6.3960123	0.75236803	1.9826701	0.8463765
-1.7749187	2.0325267	-0.019967055	-0.9736519	2.5733864	1.8710017	5.761772	4.8548083	1.5571002	-1.5264953	0.24663278	-1.082787
-0.8877493	0.9870028	-0.4520671	-1.8450465	4.7410164	3.3088698	2.3662028	5.5537596	7.090364	0.26054713	-0.81383425	-1.1601804
3.0354395	3.430066	1.2243766	0.9932689	8.07223	0.6204293	3.1740103	3.8080635	0.47874948	-1.9530969	0.73248136	1.0951992
-2.383619	3.6066387	0.7536111	1.179498	3.949221	-1.3280383	3.1753812	2.3356178	4.4763355	-0.98765814	-1.5198885	-0.3230259
-0.85223746	0.1359852	4.3542833	0.19421622	-0.40836674	7.703784	1.7414553	-0.3776276	1.2549479	3.6800234	17.801058	5.2055902
1.0242954	1.5484068	1.3724875	-0.1748454	4.8671484	-0.1620842	-0.25873634	1.1551101	-2.768357	0.21346672	0.36043492	1.6303747
-0.5246575	5.6102133	12.262903	0.053377837	2.542571	-0.9927643	5.389552	-0.5326427	0.30181804	1.4246297	-0.8622003	-0.7834125
-2.0272737	-0.0779686	0.59906715	-1.0992769	0.042372465	-1.4683212	4.0267906	3.0404534	3.424602	-1.0496131	-3.1449642	-2.0089352
0.4487583	-0.81450903	0.0840168	0.65105283	1.8821979	2.9144726	6.6588535	0.21732493	0.024445446	6.502053	19.96903	6.4222083
-0.20174366	2.65351	-1.1246392	-0.44814923	2.7299833	0.9500401	3.844714	7.381824	4.2703886	1.2582238	1.245117	-0.5835893
4.700325	-2.704074	1.4931157	9.352934	-0.51680046	-1.5674341	3.7238266	1.0873008	-0.37067324	0.96109164	-0.45421594	-0.86023456
5.750662	4.105193	2.048637	6.1387415	0.72448665	0.9441793	0.80661345	1.7771173	0.59482884	-0.9774341	-1.257512	-0.84408313
5.3889036	0.063916124	2.4607108	7.15582	-0.75942284	-0.5037923	3.3728998	3.4889402	0.39478087	-0.3548529	-0.6048182	-0.46398538
-1.0338997	2.1943605	7.442984	-0.026095223	0.75841475	5.5709786	3.6158004	-0.07325116	-0.93882865	3.9172797	13.637926	11.814803
0.07989952	3.3101387	2.611329	-0.13823718	-2.9366813	3.0618315	1.3899734	-0.6008936	0.104101144	5.7157245	13.92115	7.886095
1.7881588	0.23896468	1.1980464	0.8763227	1.2949939	3.182732	3.537844	3.2275443	2.8773775	-0.18280506	-1.0390024	0.6171574
-0.26408014	0.81856537	0.12406126	-0.3367708	0.009455979	-0.29617026	4.5481997	3.745293	6.105516	-0.16998841	-0.53801376	-0.67458093
12.357163	5.1695437	7.870682	-0.47840574	-0.5804127	1.168211	0.35667396	5.9500484	-1.3072121	0.35884506	1.2773099	0.24864453
8.525111	0.8522481	3.0648582	11.882831	0.79753363	-1.4191784	8.3311615	3.890326	0.35893846	-0.7186902	-1.6927067	-1.3299924
-0.5434152	3.453104	6.065364	1.4023414	1.9483113	-1.5138427	0.8493334	1.4637078	-0.14435793	-0.1941211	0.020279601	0.44328305
6.898079	1.4740374	4.9837456	9.770286	-0.90860456	1.9764755	2.765253	1.1260005	-1.1046501	0.27356878	0.05952004	-0.47625482
-0.9620129	1.2202382	-0.9192492	1.7679305	0.8543338	1.1154596	6.84536	3.6587095	5.8288913	1.2667116	-1.2892513	-0.21123312
-0.12240493	0.9024039	6.624593	-0.10956514	3.8991997	-0.56713384	0.01718568	1.6146843	-0.54706526	0.43331334	-0.10668002	-0.59213775
1.5885305	2.0949595	3.9741025	0.870544	0.9894748	6.4074607	0.9976065	0.536387	-0.41468924	3.405952	11.668153	10.40079
-1.1267831	2.1251628	1.7666554	0.9999432	0.08168852	4.1250334	3.4028268	5.0417867	1.2467245	-0.03459405	-1.847959	0.23022023
0.9642469	0.61574775	-0.9404228	0.67886204	2.75426	-0.26199806	5.520523	2.7713718	3.1772466	0.5124907	1.2694191	1.5453877
1.569517	5.65424	0.038466908	1.1001172	2.9131267	1.4443003	1.9195542	9.011531	0.50007534	-1.3765334	0.5935278	0.43221366
4.302614	0.90808624	2.527237	8.939989	-1.245376	-0.31489205	3.4368637	3.2109625	0.660632	-0.72835755	0.9685151	-0.53960174
-0.21324536	7.605957	6.8236775	2.3072371	0.020296246	6.9129944	2.6209555	-0.8120497	0.495217	5.736334	9.036924	3.6685464
1.7357053	1.5661455	7.6499476	-0.5248861	1.5595739	5.738453	2.7491167	0.4957229	1.7932678	5.1733522	13.958802	5.881196
-1.6974323	0.36496833	2.3563428	0.1178975	6.2964816	0.7700706	-0.73455065	-0.043759108	0.43628168	1.0165949	-1.2490017	-2.5678174
-0.33418047	1.9659392	6.6283894	0.85359937	1.3999724	-0.53257746	1.1149007	-0.5988449	-0.30868736	-0.039260734	0.6062216	1.0799861
0.7376257	6.5753207	2.2618465	-1.5653561	8.022148	0.49659172	0.5204136	2.291995	-0.11677723	0.54654855	1.7325903	-0.83861536
7.910249	-1.2299273	0.16721861	5.8867826	0.14768058	-1.0792841	5.058243	1.8602836	-0.05643933	-0.7856275	1.5274484	0.4382136
6.9378195	-2.116462	0.8147677	12.328566	3.728075	-1.8944919	5.32167	5.8624268	0.8196246	0.5604052	-0.5041373	-0.7288593
3.8984296	0.8923677	0.11917448	8.534357	0.50594795	-0.22860028	4.2213526	1.4903855	1.9184356	1.3881675	0.61941075	1.3013418
0.016672488	-0.52610606	1.4020418	1.3419863	0.491687	8.882786	3.5482726	0.10400657	0.7734687	6.4168544	14.509681	6.482451
0.17192939	2.8055956	5.9519053	-0.32801345	-0.40232652	-0.9678072	0.4282695	1.8769989	-0.17086743	0.48939142	0.7616503	-2.078076
0.5925229	6.48079	0.92108226	2.2786396	0.5551095	3.5733168	1.3784456	4.11603	4.0748796	-0.7294857	0.79354835	-0.18417431
2.3431861	2.6179664	1.5653039	-0.87095267	8.752713	0.7108973	0.019534051	3.4352605	0.43166652	1.0348399	0.46640363	0.25411865
1.0294139	-1.0047731	1.5095326	1.3234575	-0.23150915	4.842642	7.7486405	5.6679077	3.8567026	-0.080593355	0.37648928	-0.45153394
-0.37228632	6.9823594	8.648324	-0.7971153	3.1586645	1.0692618	0.6596745	1.4052233	-2.0931168	0.6394744	0.78483975	2.3472316
1.0474187	5.070943	2.5291831	-1.199136	7.8642936	1.7562913	0.9175405	1.848431	-0.13092966	1.0592549	0.68090874	-1.7431903
0.45357543	1.369341	7.943875	-1.2009846	4.361259	-0.82625747	1.8632544	-0.107822955	1.0800719	0.88444	0.76544136	1.1326298
-0.20937759	1.1407018	1.1949193	1.4018885	1.2567533	2.4326959	4.806663	5.0722227	7.588733	0.22812662	-1.7179714	-0.90109646
-0.42571372	-0.111229956	-2.555978	-1.4265616	1.3949665	1.9891868	5.742477	3.432276	7.1448317	-0.9827612	-1.259478	-0.6133902
0.32514298	-0.4455008	0.799309	0.24745667	1.3586321	3.5242372	3.8152702	3.6612115	6.3219304	-0.88312614	1.6751163	1.3894581
-0.18445398	6.212857	0.20987745	1.3096101	1.1197386	1.5355155	2.9556801	3.482038	4.386016	0.9140351	-0.0394257	0.19884221
-0.25107488	3.1299832	1.2021942	0.29592478	1.870824	-0.0241974	4.374471	2.7625709	6.572405	0.050569184	0.42380172	1.2506311
-0.5784386	4.6326585	6.6462283	-0.2924774	1.5508626	-1.7127972	-1.3490824	3.374658	-0.9869865	0.9484134	-0.44974604	-0.19415905
6.984195	0.15216473	2.3552303	2.7276073	-0.6622356	-0.022432797	4.255275	2.7087066	0.4552088	0.10459656	-1.3524437	0.6771016
-0.26818675	1.798196	4.948886	1.571895	1.3746439	10.024064	0.24607313	0.6078541	0.0065894327	2.8086178	14.395101	7.2062106
1.2509509	2.0827558	1.1071233	7.0200634	-1.147997	-0.4215328	0.6914307	2.1420896	0.77364343	0.3289658	-0.24490955	1.509399
0.5455839	2.4956312	2.0447583	0.3493691	9.512059	2.1045575	1.603284	3.0564857	0.44645783	-1.0039734	-0.9701007	0.19788732
-1.0678988	-1.3440189	8.175629	0.36433634	-0.5342309	3.7660255	3.043259	-0.2616671	-0.33243102	3.7554502	16.392817	5.654103
0.767435	5.515662	7.9281526	-0.70900655	3.4902515	2.696426	5.7436843	2.1877499	-0.12796329	-0.52263546	0.19500637	0.07902487
-1.7169567	-1.8221961	2.4194336	0.73311657	0.7162289	7.107829	7.9692354	-0.49749094	-0.059591383	3.1877422	21.38962	3.288053
0.74988365	6.0627003	-0.56792283	-1.0038835	3.3535142	3.7732825	0.4049697	3.8108153	4.603955	0.1276237	0.10803728	0.7650244
0.6794836	1.8866405	6.656636	0.87874514	0.8793066	9.772977	2.702156	0.32441694	1.4421086	4.318182	12.206063	6.643349
0.7532979	1.1383864	1.7057998	-0.042530134	9.168989	-0.114147216	4.843424	1.5730871	0.008747801	-0.2516585	0.48159987	-1.000882
1.8760397	0.09556222	0.24559648	-0.025389358	1.611064	0.26577246	5.5120554	2.1793182	7.3163385	1.1477041	-0.029748349	1.7185199
-1.5780143	2.0240664	7.176375	0.32739115	4.7291164	1.0092957	2.20256	-0.3220866	2.2347965	0.8239552	0.46553078	1.608181
0.505561	3.3053346	6.3488526	-0.6969768	2.210562	-2.1987271	1.4808666	1.2818749	-0.30065146	-0.523123	2.3735845	0.081646696
-1.9910831	1.6924345	0.92676526	0.3343985	2.1376343	-1.4417263	6.781574	3.9372244	6.3678164	1.6451664	-0.40314013	-0.82314223
1.6109316	9.729407	2.8696706	0.2712059	4.7027817	2.608188	3.2377682	1.6982763	4.994536	-2.2215354	1.576265	-0.86658823
-0.122826114	0.66917044	3.9630692	0.25100732	0.12798175	3.5187066	5.4466166	1.7148244	-0.56610596	4.3700066	17.26497	7.5711765
6.604052	-0.17752528	2.4256654	-2.0435224	0.5348916	0.5334574	1.0893838	1.5018293	1.3793753	0.88836795	-1.2669221	0.49439794
6.093274	1.210759	2.1586032	4.9156003	-0.14149514	-1.7234077	3.2156482	0.20419502	0.5182874	-2.0236695	1.2777101	-0.9301542
-0.67906815	3.1386003	4.015699	1.4245285	-0.113000125	11.146757	-1.1207522	-0.16114902	-0.03758907	2.9911966	11.959858	7.2536263
0.041155454	4.5478754	0.0671117	0.7536686	-0.4375378	2.62501	2.7086039	4.0776587	4.6100416	-0.86796874	0.09747748	-1.2625401
0.5583185	2.3601058	-0.47240928	-0.50082403	3.4439297	-1.1965494	3.5277486	1.318466	4.51214	2.2756577	0.18747878	0.5135857
0.5398101	2.7087905	-0.04561267	2.2076893	5.287434	3.9829164	6.5260305	5.082626	3.8008866	-1.7772217	1.0661631	-1.1321396
1.8070673	3.0437715	3.3147962	-1.8803409	9.279675	3.1604435	0.23381627	-0.06584378	-0.9894531	0.17084394	-1.7606852	-0.7545081
3.4836917	-1.264933	0.2875288	4.862495	0.0042568296	-0.45454758	6.424909	1.6529129	0.5124808	-1.5933335	0.7706961	0.0883141
2.3397477	1.1202215	0.29249144	4.2829037	-0.3735914	-1.8612607	3.4581275	6.390774	1.0872862	0.012152925	-1.3804967	0.073718764
0.33835298	3.5461414	4.85085	0.17650597	5.552154	0.9211763	1.4741405	-0.083298005	-0.22491479	1.1666287	-0.29784516	0.56420684
6.7093287	0.9718315	1.2908648	2.7213392	0.3057839	1.33673	2.513891	0.744799	-0.8378273	0.27701557	-0.46823978	-0.66848963
-0.5796208	7.346204	2.4521346	-1.6164049	3.0179214	0.65385544	4.944994	1.3138233	2.1219573	1.1975732	2.6155658	-1.275229
2.4489663	1.0797688	5.1008415	-1.447424	-0.88324195	5.301782	3.1016645	0.22000208	0.496423	3.5108213	12.881747	10.621249
2.3375075	0.39621663	0.46482366	1.3561385	-0.74777	3.8154628	3.5866365	4.674746	4.735511	0.30421674	-0.0177064	-0.241612
1.5086913	-0.44218713	3.2730522	1.0338634	5.6227827	-0.61667573	1.0129962	1.7252134	6.574394	-2.241208	0.5579996	1.21137
-0.13224716	1.7815388	2.6501663	-0.011612165	2.3567827	3.3963616	5.460021	4.881114	9.201631	0.7436673	0.5790029	0.959832
7.9500723	-0.0071806377	1.027934	12.292044	1.0165612	5.8484697	5.475622	3.9644945	0.46197087	0.090721436	0.48319608	-0.2465348
0.004181762	3.6223607	0.23074183	0.676317	2.898352	4.8859463	4.4393578	1.2353721	2.3770306	-0.61291987	1.1532083	0.6175812
2.4689105	6.5587645	2.613711	0.5125029	10.34467	1.9815581	0.87774336	2.6584222	1.897253	0.7087704	-0.6532577	2.8213508
4.325977	3.1954577	-1.9917513	4.9759693	0.21065888	2.2183115	-2.0781405	6.4003625	-0.88511586	1.0462304	0.2591566	0.43266505
-0.016252046	3.3500283	1.4345217	-0.19617626	1.122728	6.140004	3.645154	5.2806063	3.4780385	1.7510725	-0.5851339	-1.4245743
-0.42952973	0.38373157	5.303172	-0.39474022	-1.6328771	8.57079	2.386778	-2.159725	0.022176296	4.691338	15.819544	6.6028113
0.014133267	0.98550266	0.7029791	1.8911445	1.4161701	-0.08518971	1.3044122	2.097626	0.06541502	0.033642996	-0.5843592	0.06830235
0.78534836	0.470261	-0.5575486	1.038903	7.7615366	3.1010432	0.31871584	0.51525915	1.4199011	-0.8620975	-1.6823677	0.19234993
-0.91546607	-1.758061	4.7170243	-0.9316278	0.5235462	10.602712	1.8699095	-0.02629862	-0.4224727	4.255515	12.75417	9.804581
0.87166095	2.7236142	0.3204923	2.5878909	-0.6052423	3.0180094	3.4236057	5.2061224	8.261394	1.6055801	-1.1861764	-2.4642658
-1.1291047	5.4852123	-0.80100614	-0.50326073	1.5865173	6.2635393	3.6964889	3.8679023	3.534799	0.6684646	0.22096068	-0.8417447
0.99844027	2.3274374	-0.57346517	-1.1162885	1.4926195	0.85537386	2.5333185	6.629399	2.8877864	-0.21967304	-0.33558875	-0.6713098
0.47424376	2.7655246	0.730813	1.3247758	1.5425932	-1.418932	5.0350266	1.3913238	6.6333394	-2.165284	0.6614264	0.021219708
5.716098	1.6300663	5.7461824	9.3330965	-0.36034843	0.018921666	3.8809829	-1.1686229	-0.61701304	0.27625325	-0.633086	0.36532566
-0.8860462	4.3564606	2.0816202	1.9095957	0.109356135	0.9695812	6.0011415	3.4277663	3.635241	-1.3788573	-1.1906196	-1.6035552
7.0040293	-0.7055029	-0.8355917	6.699529	-0.10001576	1.087984	7.4453316	1.0399933	-0.49264967	1.3647677	0.22374697	0.13008252
6.4606256	1.2253746	0.35819137	8.539958	0.32153863	-0.7430882	3.8568797	2.7264006	-0.58684427	-0.82246864	0.41865262	0.17457496
6.0769787	1.9120625	2.5492992	0.11681959	2.4044564	-0.07800871	3.1746285	2.1229024	0.2381846	0.3389219	0.9124874	-0.47901985
6.5222206	1.0777612	1.639858	7.8768396	2.2249613	-0.5997754	4.915607	5.554906	0.11152539	0.024424858	1.0905656	0.74741465
0.61966324	0.7616675	2.227335	6.5509586	-0.55517375	1.342273	2.234128	0.9648621	1.418056	0.19679426	-0.2215036	-1.6579185
1.4010314	2.2053301	4.1645174	-0.18909512	7.927083	-0.7056216	-1.159897	5.271107	-0.5018114	-1.0984135	0.2701778	1.1950301
0.3953305	2.9337199	0.18999386	0.58782214	2.605782	-0.22264874	6.5163827	2.3521132	2.8451653	0.20353834	-0.072159834	-0.111748144
-0.36696514	3.9216504	-0.23705566	-1.1831253	0.7934125	1.8946798	1.9007254	1.6494353	6.374376	-0.9121027	-0.8429734	-0.5835404
-0.35275677	1.4656876	0.71801734	0.41204384	-1.8308078	1.1654358	6.6348867	4.8599086	4.306716	-0.9453532	-0.74966925	-0.84361196
5.960718	0.5186601	-0.026569946	-0.0847339	4.0633593	-1.3437575	4.2898493	-0.69438064	-0.017629718	0.30067697	0.64294666	0.033557504
6.1969395	-0.833863	2.8536649	-0.07233823	4.2744513	-2.0843167	2.3031826	3.6519325	5.016777	-0.9246916	-0.47667086	-0.8998051
0.21205653	-0.37033403	2.2450125	0.28715235	1.6803963	7.7850733	2.8291087	-1.0724764	-1.1188804	6.315338	18.27442	6.4147806
2.8376572	0.8693864	0.7014275	2.1279302	-0.7460626	-0.11229734	5.459667	1.8187165	0.18395764	-1.6381564	-2.0275218	-1.6737072
1.5364019	-0.014654398	8.25579	-0.61857855	0.81620014	0.22656336	2.0974119	-0.80656856	-0.15658742	0.78704673	-1.9230433	-1.6228807
-0.8927783	2.634094	2.9556236	-0.2519514	-0.91696715	-0.5398683	5.338253	3.0433831	6.824416	0.033620615	-0.9397756	-0.54107296
-1.3056165	4.5041747	5.512471	-0.6648987	0.9423293	8.87544	-1.9527328	-0.6322073	-0.019888643	5.6832075	8.455521	8.140369
8.297561	-0.5840001	0.6684751	6.443207	3.4651728	-0.9454567	3.653529	10.871581	2.5446498	-1.0706786	1.430823	2.2908132
0.32330194	6.270499	7.5036936	0.1267303	2.0123987	-0.049271755	-1.5768929	1.0110645	-0.59006834	0.37130845	-0.54024595	-1.1557492
-1.3248641	2.0563726	0.056251124	-0.64574605	1.5941914	3.8529694	4.529864	6.0154533	5.418664	-1.4306418	-1.3261245	0.07028043
0.03399101	0.4077554	1.7719735	0.819588	0.7645651	1.2004436	4.8372664	-0.6250792	2.41274	4.340903	17.1122	4.9095564
1.0058067	1.3017788	0.5204207	-0.50107527	8.333122	-0.621143	-1.8189769	3.860383	1.1807324	-0.7888141	2.4517934	0.007575598
0.9571194	5.306929	2.1525261	-0.08552873	0.7836027	3.615973	0.9925046	0.7419741	9.58278	0.19533323	0.9831683	0.9050325
-0.6594668	1.6397089	2.4725845	-1.9382049	3.678277	1.1982563	5.653799	1.4934369	3.3998833	1.1052716	0.46439102	0.38193798
3.0918396	1.5433762	0.46339107	5.6499887	-1.3657854	-2.0389154	2.233324	-0.008227468	-0.5125566	1.024259	-1.6996225	1.2434418
-0.23992974	3.6002128	0.14646433	-0.35703355	1.093756	1.9535036	2.888226	2.7034047	6.722423	-0.59395224	-0.77413017	-1.2703773
1.2811949	5.633576	0.7949808	0.31855097	-0.96692455	2.668186	1.7905654	7.239559	3.8573556	-0.4917479	0.6737532	1.3800393
-1.0760927	1.8700113	7.4577227	0.6112045	1.3469377	3.0609865	1.241746	0.042576965	-0.74522984	6.573983	12.893042	9.459047
-1.0745655	1.858159	0.7703469	-0.34193283	-0.4414876	5.007338	5.244398	5.1224675	2.019124	0.260593	0.8695738	0.9380795
1.0523317	8.207952	2.702582	1.0280918	2.351212	5.9304333	3.614482	4.8407545	4.9890943	-1.4119582	0.25815663	-0.40139335
4.403304	0.73581266	0.5349593	4.8112044	1.7967421	-0.11889674	0.33588967	0.6972933	0.80459094	-0.09416386	-1.4398028	-0.6951164
1.0324044	1.1597792	5.093268	-2.1054852	5.6602135	0.83049774	2.2513468	4.612875	-0.032121927	1.3400139	1.5977843	-0.108899266
1.5992842	1.3924763	1.0823944	0.28414375	-0.07257478	4.2517815	5.1053762	-1.2537422	-0.3811695	4.506694	17.12257	4.5487
1.6496125	1.5821236	8.774246	1.1085603	-0.2997426	-0.5735851	4.755596	4.407842	1.7888405	-0.43325898	0.43206197	1.5286331
-0.7744833	0.7365847	6.6810446	-1.274511	1.3859107	-0.19304842	4.6585627	1.463513	1.2347611	0.42054304	-0.13288155	-1.3899415
5.607971	2.826272	3.2628732	10.094678	1.3907921	-0.41336155	1.5771829	2.8933668	-1.206938	-0.5645411	-1.056629	-0.98406756
8.7398615	-1.2754167	1.8366671	-1.3751678	2.4343967	-1.3596436	5.886138	1.9636976	-0.0038748088	0.27089965	-0.3497609	0.18426403
-1.4048365	2.001576	8.623382	0.15784268	1.4477785	2.0326035	0.48782453	1.4961237	1.1083516	2.2773743	0.8576585	0.8516833
2.776289	1.5603288	3.966417	12.183163	0.46327436	2.066379	2.0842988	0.31832087	-0.4697711	-0.7907159	3.3385491	-0.3305692
10.938783	-0.19025847	1.7183987	6.0087585	-2.3224978	0.13898292	3.6623425	0.4554539	1.1315511	1.5416956	-0.16997087	-1.0702795
5.887022	0.22758056	0.6913048	6.809901	-1.4170662	-0.94076926	5.588562	3.9361975	-0.47333327	-0.46740156	-0.08425537	-0.6804779
-1.3467873	2.5085483	2.3862686	-1.0058671	2.4381812	3.0099993	-0.35452765	3.0478344	-3.2254777	0.13109939	-0.7296998	-0.5411895
5.399838	3.7700198	-1.3005651	6.8614216	4.6172466	-0.18041034	1.1187747	-1.6964498	-1.2927113	1.5259639	0.48054636	2.7940733
-1.2716467	3.3595786	-0.49687028	-1.3363798	3.3973188	3.7470396	0.57410526	2.4874163	8.979891	0.4956757	1.2488447	-0.5123451
-0.94156456	1.0220342	5.9270797	-0.082710735	1.7214978	8.009149	1.3599911	0.71324366	-2.1848514	6.0076065	13.97227	6.973199
-1.5400054	2.3819847	-0.08326957	-1.165119	1.9277363	4.160562	5.35071	5.624868	2.4265237	0.055457965	-0.41735303	0.90107363
2.1988199	2.944883	0.42725474	-0.17802292	1.8235636	-1.1252564	7.1071672	4.4494457	6.7830143	0.26152584	-0.70872706	-0.755549
0.2356255	-0.20586997	7.153676	0.3051647	-1.7734646	5.8059382	2.8972423	0.5526103	-1.7747337	4.87402	12.950594	11.054438
6.48251	0.9269359	-0.41921777	-2.5323708	0.51489216	1.1856184	2.4961004	-0.28629214	0.7374432	0.06392513	-0.81869334	-0.089061625
-0.77150655	-0.6775643	4.640923	0.78366774	-0.709406	8.059666	3.2370992	0.47448006	0.15387087	4.126802	12.437397	9.095987
6.436555	0.12014056	1.35305	6.1523395	1.0860884	-0.18552707	4.6409774	0.11843312	-0.347848	0.5925073	1.7288893	-0.77530503
0.48658317	0.6130802	-1.3867747	-0.56188035	-0.39894608	7.107339	4.873101	1.8329207	-0.44606423	6.6097355	11.638258	8.014835
-0.8305746	3.7676497	1.2510401	3.0368135	-0.33936	0.39929014	6.911826	4.3569493	4.375496	-0.10028637	1.2311449	0.4590582
4.606552	2.194136	0.22128405	4.8934207	2.0480375	1.1798072	1.2923281	-0.36145085	1.101278	-0.2874922	-0.4776604	0.17070672
8.38945	2.2402594	-1.0469108	-1.2212592	-0.7350675	1.1919941	-0.97428966	1.3633296	-0.25091395	0.8312497	-0.2540754	1.6052047
0.2945743	-0.42496762	0.46676353	-0.046752077	2.080952	1.0180496	0.001238964	0.10708362	1.0856233	-1.197882	-0.032090653	1.1549944
4.646344	0.7766328	-0.7117851	3.4190621	1.3193413	-0.34067485	4.0083857	0.04119122	-1.9310994	-0.89341515	-2.4106567	-0.29663208
-0.07439724	1.5694034	11.510299	-0.4524564	3.011766	0.85199225	5.51632	0.16156602	-1.7457366	-1.9263742	1.2213334	-3.3905363
6.3845143	2.3986053	-0.7237299	4.8162193	-0.23616052	-0.35886356	1.1294607	1.0201604	0.31933048	-1.7526047	-0.09641617	-1.9550536
-1.1868674	2.9985156	2.0054567	0.19125575	2.9170418	0.33253387	4.7236404	1.2190061	6.418477	-1.0205773	-0.2316388	0.18650398
-1.5226308	0.82879364	2.5162325	0.34376544	3.6505532	-0.7638594	0.7108944	1.0175611	-1.1286395	-0.5223306	1.6415662	-0.3637974
-1.7477252	3.4535265	4.6636925	0.48420614	-1.3382956	8.894566	-0.8386848	1.8204615	1.2683992	4.9643164	13.526797	7.84756
9.225666	0.3339888	0.16080393	5.15485	0.22417533	-0.02504405	1.6449647	1.9602653	-0.45547473	0.9685832	-1.2112079	-0.6789857
0.50337636	3.8532083	-0.4577493	0.048664216	1.9074582	3.511033	2.1313398	3.604912	5.7631054	-0.41625786	-1.5635124	0.85716844
-1.6146986	11.521109	5.5076594	-3.0181878	1.0121586	1.8000633	4.428523	0.37763098	1.1286786	-0.05053765	4.3376966	1.5095949
0.79235286	-0.992464	6.5747	-2.0646503	0.22786069	2.3459053	-0.4488318	2.1756556	1.3490807	1.030478	1.1145219	0.018292964
0.1746069	-1.2501705	1.623408	-0.44279677	1.5770658	-0.7788515	8.218636	4.69425	6.023784	0.14592883	-2.3096023	0.89955044
0.7818833	2.937122	6.758111	-0.9852024	5.7951345	-0.5176669	-1.2322363	1.9331656	-0.66813725	-0.42501965	1.2844962	-0.07505986
7.773278	0.9075061	2.7401114	6.412716	0.8212818	2.1972072	6.3564296	0.5964354	0.11971469	-0.9394862	-0.9759919	0.99235
3.6471162	3.020951	3.212315	12.912599	-0.46478254	0.368612	5.6841764	0.7830827	-1.1991186	-0.9583646	-0.4114736	0.083681695
7.6871047	0.39484787	1.2602808	8.245847	3.5773425	-0.19363995	2.7464886	1.2242184	-0.6143655	0.20571078	0.5348627	-0.09369716
5.849025	1.6366956	0.85441476	5.2540975	-0.8095301	-0.60516757	0.66797423	0.2798727	-0.742242	0.30439213	-0.20259994	-0.7462614
-0.8700278	4.642344	0.95133024	-0.9851925	3.0450575	1.768225	4.608082	8.504048	4.845451	-1.1815536	1.3865621	0.5048296
-1.0823706	0.5233414	0.55238974	-0.24489294	0.061770946	3.0181713	5.607392	6.1413245	1.1739616	-1.8042326	1.7523887	2.4731407
0.72935337	-0.031075064	7.9299984	1.0976326	0.5627188	-0.34033865	0.71608925	2.4369676	-0.2137346	-0.45511112	0.3697848	-0.63290465
8.690888	1.240884	-0.46902457	-1.4204297	3.579688	-0.7591122	0.35739625	-0.36000526	1.6354312	0.711589	0.34471986	-0.4470702
-0.6778986	3.0795896	11.288002	0.16700548	1.8953139	-1.0326904	3.9025083	0.6586141	0.033998758	-0.10813136	1.4450989	-0.2568916
0.34334907	-1.7838705	4.8565235	0.34702173	0.30880234	8.589242	1.0866865	-0.3538298	0.34653497	5.512254	12.711972	6.723576
0.43557963	-0.8919336	6.691971	-1.8295386	1.3681322	-0.9393281	-1.66375	0.96616167	-0.6880998	-0.0061092847	-0.49406815	1.8782169
7.0293803	0.36195853	1.2400947	2.3282466	-0.53005916	1.5445466	2.4008145	3.6782422	2.0495632	0.14056267	-2.1222694	-0.7921916
6.1467924	1.8623316	-0.46529096	5.819973	1.3061947	-0.3166259	1.5108778	1.0907123	0.92096317	-1.5954959	0.4004209	0.8407294
0.4146895	0.46031368	0.8143759	0.2635553	1.0063754	2.2526534	3.8342032	6.1545887	5.627886	0.21084104	-0.49179426	-0.17348549
0.38003492	-0.7246877	4.170963	-1.3753254	-1.1653794	10.832518	1.2157562	0.76587737	0.29896858	3.5085998	14.776657	8.646047
-0.7092826	2.8059115	0.8975329	-0.51805514	5.424965	-0.47533518	4.7420044	3.4031203	2.0532544	0.43511194	1.0003579	-2.3939552
0.4617332	0.60116035	-0.27504712	0.2260904	-0.5541563	2.4428358	3.941204	4.9065247	2.518436	0.8555672	-0.09066351	-1.8661193
-1.8387712	6.191163	5.059699	1.0976906	0.6570218	7.071277	0.9966527	-0.4885913	-0.68081474	5.477063	8.540634	7.493046
3.426977	2.0297437	-0.0605661	6.4105825	-1.5979843	-0.4562932	2.3521326	1.1229246	-1.2816739	-1.5384693	-0.033881895	0.08179203
-0.42791513	4.0306015	-1.1173835	-0.102073684	2.8417742	0.46711987	4.189133	1.1007547	3.8102372	0.29906324	-0.20536312	-0.42100325
3.8797417	0.6823766	1.4717693	-0.42278093	0.8516676	-0.33174363	5.875778	0.15314937	0.41069674	-1.1556718	1.897114	0.41163003
3.9805229	0.99232537	0.24118099	6.1965656	1.2498171	0.106599644	2.5204418	3.320356	-0.5999955	0.33963448	2.0543382	-0.2123785
2.5516002	0.8732624	2.0543594	-0.026706208	7.9983096	0.08473695	3.3789802	3.8699658	0.4259399	-0.3970187	0.44655123	-0.44034943
-1.7191266	1.2050059	5.1833334	0.24343637	3.620109	0.7398135	0.7225403	-0.52516794	0.019562231	-0.8443728	1.3505812	0.78475314
6.666153	1.2226465	3.7041245	3.7805595	-1.6116493	2.3965955	3.702674	0.9595963	0.08184609	-1.6580985	-0.02179893	0.040901285
5.310324	0.7149419	-1.5231638	0.30743927	0.79473567	1.2644788	4.0713577	1.104537	0.6073446	-0.39188436	0.3344013	1.9490141
0.4766089	6.4862695	1.7609782	0.70775926	2.0330482	3.3338995	4.9787793	5.014882	1.9133745	1.9960748	0.7962605	-0.67115796
7.100008	-0.7719689	-1.565836	6.313279	2.213072	-1.332917	3.8758757	3.9932766	0.05386453	0.47809345	0.8855281	-1.6423672
8.290147	-1.7821405	0.9736633	4.1160803	2.6446612	0.2889405	0.5775528	-1.3112203	-0.035815146	-0.95021266	0.080390245	-0.41473892
5.380285	0.8331711	0.44635504	4.9950905	-0.5083461	-0.01652641	2.6127892	0.10434115	0.15664074	0.75024986	-0.16988334	0.129423
4.0526357	-0.78090084	0.5659045	5.844907	0.97554684	0.5107506	5.613203	2.9996312	0.3788829	-1.1969136	-0.38632002	0.5870126
-0.18079986	-0.14054215	8.292325	-0.60507745	1.1382912	7.9587374	1.2447832	-1.4836876	1.4868466	5.8362036	13.805325	10.184221
-1.6694261	3.4478815	1.1391557	0.37310585	1.8735315	2.832896	3.5312953	0.9031656	2.979458	0.16247967	0.65846413	-0.74813825
1.1015804	1.0087117	7.6460643	-0.22310142	4.279011	-0.47869188	-1.1366441	1.6507876	0.8813639	-0.5153574	1.2310284	0.055599473
6.64845	-1.0444604	3.1603045	8.641618	-1.0840219	2.252585	4.620242	4.42185	0.5591286	-0.5459282	-2.0518742	-0.67496276
3.636766	-1.1571556	1.06748	8.002676	1.2400963	0.33067337	2.4136784	0.72326666	0.04807497	2.308792	0.7823581	0.3147385
2.1019363	0.06672924	-1.3590105	-1.1674274	8.287633	4.2639723	3.9910498	4.256798	-0.2842445	-1.4906262	1.0435088	-0.3931058
-0.6914456	2.7027662	3.4231353	1.0618109	1.1772376	0.70650154	1.594352	1.8524592	-1.1272678	-1.6731468	-1.6440533	1.8259255
2.2679143	2.8296623	3.4172645	2.0076628	0.691944	-0.4381056	7.6792536	3.973824	9.288205	-1.4172844	0.079644166	1.4175724
-0.50363743	-1.11998	7.089188	0.6411199	2.4594865	0.5970153	2.9132166	0.0566443	1.5352695	-0.31994864	0.86878425	-1.1591254
-1.1341531	0.473978	9.098334	-0.9010959	0.17542922	1.1636561	3.3315659	2.1159196	0.76940393	-0.06871381	-2.481971	0.031393487
0.2843864	6.643272	-0.9057101	-0.5695989	4.482067	-1.8277059	3.6110876	6.109715	3.2104554	1.9899498	1.0646434	1.7277448
0.9550715	4.9923143	0.75299263	-0.64672273	2.7019763	-0.85402083	3.7756138	7.045934	4.055292	0.55873525	3.5654187	1.3831326
0.52288085	-0.7649989	5.104673	1.4500376	-0.4486034	8.7408695	3.8447127	-0.47766355	1.3883601	4.8253245	14.96068	7.809333
-0.30109215	1.1914564	0.078438394	-0.81053114	0.33606178	1.0027902	5.4310255	2.24262	1.9636817	2.5065002	0.27555352	0.20214921
-2.5660503	2.2388394	-0.14998257	0.45080766	-0.16126533	2.406334	4.186114	3.122851	3.5626135	0.22336034	-0.49023685	-0.13362096
0.32969254	7.715145	5.490534	-0.32395247	-0.3043306	0.5054464	1.9327114	0.67585975	-0.6943224	0.32501388	-1.0084122	0.17823276
0.28651142	1.6713204	0.68087995	13.190057	2.017661	2.1047828	3.3775105	1.6082616	1.6730995	1.1387465	0.3377779	1.4644388
6.6306367	-0.0020480594	1.6699818	7.362805	-1.4172789	-0.9350072	2.7711852	-0.34052694	0.19306011	-0.3029056	1.1342129	-1.2346195
1.1162077	3.382741	1.2182038	-0.22234556	2.8085272	1.5937686	3.4155407	7.151841	4.725222	-0.54838496	1.4850324	1.2564741
-0.52251124	4.4629645	11.989819	-1.7791761	3.0769064	-1.1434851	2.4129958	-0.57958907	-1.3333296	1.226038	1.1274588	0.9089934
-0.14759758	-0.25387454	7.5067525	-0.57078207	1.0120739	1.3998038	0.6148351	3.9759855	0.4198428	0.8057011	2.4701815	-0.7554487
1.4755402	0.718181	3.3069594	0.44243705	8.749818	-1.7179761	4.403986	1.2802415	1.1595273	-0.10837955	2.3320305	-0.7845218
1.4242612	2.7412798	13.1832075	0.24825028	0.7850797	0.9745768	3.934715	1.0709237	1.3084682	-0.97262543	0.85862964	-0.43662122
-1.7377355	-0.21944548	7.1551886	-0.7867737	0.3292753	5.7891245	1.9712958	-0.48403776	0.7752871	4.919692	17.472088	7.942595
6.0364685	2.0421848	2.8344946	5.451044	-0.5006407	0.93487966	3.60283	1.0282303	0.5595664	-0.874745	0.65868616	-1.0635636
0.4704452	1.1778772	1.0273854	1.0470116	0.9741689	7.4130025	3.285451	-0.2697882	0.79874766	8.524569	13.663381	4.409913
11.812028	1.4642897	5.5422006	5.493187	1.7059739	-0.5474976	1.5497633	1.8108792	-1.9714272	-2.6684437	-0.6549786	0.13962528
4.788858	2.0628147	0.14910258	1.3128737	-0.10445306	0.24182343	2.597734	3.633884	0.34400806	-0.63748634	-0.078240216	-0.38255462
2.357328	1.3992076	3.2055933	-0.48975268	-2.0129862	7.017142	3.3375196	0.54203314	-1.1817471	4.987269	10.664041	11.0672245
-0.64136845	2.3650212	-1.1329799	0.66948843	2.4527545	1.6818756	1.6053988	-0.33474928	2.1446662	2.2800295	1.7908016	-0.25122526
1.2884624	1.1371514	5.817153	1.1068577	-0.39322844	9.37907	-0.06877506	0.4472048	-0.40023845	5.471107	12.177515	5.120077
0.6240075	0.9271517	7.533187	1.2323453	1.3388875	-0.02883361	4.483276	1.2795511	-0.5608435	0.016981656	-0.5002266	-0.32972005
3.4683409	6.6978436	4.7243986	-0.6701333	9.814811	0.3256549	1.5345404	3.6928763	-0.69938546	1.1697074	1.9605708	-1.1307505
0.42779687	2.0899649	10.619968	2.5758483	-0.690865	6.645749	2.5501707	1.4617407	0.3776921	3.9667025	17.328009	8.824035
1.0677816	-0.66713274	6.2634244	-0.91354424	-0.18194684	7.0987406	2.325657	-0.15839402	3.7768815	3.9816432	18.83565	10.426174
1.6701981	1.6000962	3.137382	-1.3847965	-0.16930898	6.5698614	1.7782212	1.1580381	1.1351308	7.060318	8.931089	8.119483
-2.4234731	-1.496387	8.855184	-1.0753326	2.030369	3.088442	1.8226365	1.2230126	-0.13007118	5.8260994	15.652198	8.277605
-0.17167956	1.4953009	11.019311	-0.5516155	-0.32742774	-0.040465362	-0.053595275	0.1632363	-0.14597692	-0.34306458	0.23095809	-0.25157154
4.382617	2.6364417	-0.05749461	-0.020291686	0.316671	-0.3270632	3.819789	-0.78943574	0.30880895	-0.20908709	-0.91867906	1.5784714
2.0782638	1.704842	4.6944118	0.098061465	8.837918	0.99670196	-0.65445733	5.382529	-1.0039328	-0.35365298	-0.50305986	1.2141849
-0.5639553	6.562831	-1.1674093	-1.2196994	3.0272639	0.3966372	3.9626532	3.5313725	2.0095305	-0.6252086	-0.16663441	1.4022392
-0.41914746	-1.9109375	9.678862	2.18835	-0.40603602	-1.7621768	1.2106724	4.214808	0.3493197	-0.024618907	0.8905635	-2.2458432
6.5385385	0.34810498	-0.60446304	1.814507	2.628127	-0.8709922	1.9505928	1.0242313	-0.2208368	-0.8339463	0.4238979	0.02798832
0.5323298	-0.77983236	6.13109	1.1674255	-1.0089515	2.0301876	4.886957	0.40680316	0.20923844	3.6966546	19.255299	5.5312557
0.025536967	6.1880984	5.180937	1.4929657	0.2602472	1.9789956	1.4138317	-1.6130655	-1.4604253	4.532331	14.090158	5.0603743
-0.31917244	1.2656078	-0.08565284	0.06966567	0.55814385	0.58133256	3.338304	1.2766125	3.4451303	1.0660905	-0.16395772	-1.1554075
-1.283419	0.4046457	3.7810466	0.4566455	0.62122536	5.861078	2.553175	1.8345557	1.2536027	6.5436783	16.801928	13.036231
-1.5989	4.2311325	0.84026265	0.12571418	1.1063468	2.0301292	0.27351582	0.25417763	0.57929677	-0.45192578	0.45388326	-0.3732054
-0.08784269	1.5034459	4.842034	0.34741822	-1.1060326	6.3984613	2.0038416	-0.9984331	-0.071988404	5.088656	13.369098	5.5250273
1.8696958	2.6374826	5.514121	-0.15242387	-0.8480226	5.7048817	1.1363962	-1.2446175	0.84208566	7.0134926	15.455761	5.1588874
6.0650096	1.2498249	-0.4045261	5.4600816	-0.23922622	-1.9873956	1.9993445	-0.7666379	-0.044563286	-1.2450563	-0.289011	1.1912804
3.975728	1.2178197	0.033328474	4.5144334	3.573073	0.45420256	4.4894476	1.718512	0.36361286	0.30101493	1.6848471	1.27542
-0.79539657	2.9846516	11.87399	0.59262556	-0.73959136	-0.86479676	1.2518132	0.5763556	-1.1693604	-0.07122171	0.55155796	0.25496715
5.4610567	-0.069096	1.0025479	4.106363	1.8815466	0.27705008	2.9197628	-0.33105868	-0.80921245	1.7681977	1.1540594	1.6963222
0.9798451	5.7140436	0.82190305	1.310014	1.2649524	4.7704897	5.60859	6.3189774	3.9718342	-0.8292384	-1.1158915	-0.0042722137
-0.70264393	-1.9404367	2.080151	-0.43602893	0.22021762	6.607929	3.3483107	1.025389	0.69959766	7.390483	15.773986	11.899577
1.4639323	0.75240225	7.284498	0.13229756	2.2475603	0.8893182	1.3999926	-0.082953274	0.16023615	-0.44022503	-0.71350926	0.73162097
0.74625796	0.7501813	3.3828099	-0.80808306	-0.09099523	8.064908	0.78573275	-1.4916638	-2.44643	5.002813	12.376902	6.6499577
0.72067606	1.443796	3.5538566	-2.3164608	10.675158	-1.1879578	3.0408545	3.552957	-0.03189405	-0.5567328	0.8540753	0.1160269
-0.05827245	1.0605408	5.6936607	0.25496757	1.345304	1.0222051	1.0383937	1.2451315	-0.9589123	0.2041572	-0.78716594	1.309156
6.0221415	0.0699476	0.20253277	7.197299	-1.0454321	0.06768563	1.9218615	1.5503621	-1.0155503	0.48630902	-0.33380657	-0.47096464
5.7561927	-0.10198842	0.37154743	2.7275972	0.635374	0.9829929	1.5438551	0.4498515	-0.11389716	-0.4116987	0.06719042	2.0236146
1.0603976	2.4755456	6.1347103	0.09121606	2.3892665	8.240696	0.4466933	1.0822643	1.0345602	5.64843	14.14229	7.434622
-0.5413663	6.766752	7.376554	-0.5435344	0.5778114	0.37677827	0.044731855	-1.1615614	-0.1613137	-1.3134284	-0.4337665	-0.9522151
10.424274	-0.008314945	2.5857491	7.9806767	1.3550258	0.48059493	1.9937809	2.6150122	-0.5451927	-1.3840406	-0.84639466	0.93539447
-0.56124806	3.4502501	2.1110814	1.7531431	0.20471984	1.5449368	4.539672	9.738292	6.5289135	-1.570361	-0.47843564	0.35036764
-1.0591666	-0.45508325	1.7250419	-0.5134983	0.58500534	-1.8735694	9.139981	4.6269417	8.202492	-0.37278438	1.3805983	-1.260785
-0.054311913	0.89634544	4.1623335	0.4301244	0.002153558	4.678057	2.0920327	-0.93136144	1.4917539	6.5469694	12.649425	9.846099
-0.55062014	-0.48526138	0.09741822	-0.045774613	3.0833044	2.8929787	5.356198	6.1902113	8.323626	-0.39523008	1.2848699	-0.86326057
5.9072337	0.24247056	-0.59641254	0.19750762	1.2411163	-0.25180385	6.84115	2.3844984	-1.592839	1.8673842	-3.547098	1.1941624
-0.537622	1.8048222	0.9545694	2.6289265	-0.10457899	3.8690276	5.0364184	5.4031844	6.495011	-2.3466709	-1.0717543	1.0280061
3.4265318	4.105384	0.6401971	5.6234264	1.1881489	-0.53830814	-0.44020098	3.1299016	-0.58416283	0.8351517	-0.085776724	-0.33122537
0.11209452	3.0341005	-0.6301716	-0.91689146	0.212762	0.5948141	5.4936905	2.396574	5.4981456	0.4661569	-1.1203221	-1.4635904
-3.284207	-0.7936466	1.787394	-1.3337076	-0.30130127	7.7609453	3.6409664	-1.564828	1.4023204	5.232009	11.268298	7.9906726
4.6514816	5.7348723	4.9123764	9.560218	1.0129933	-1.1299733	1.5518024	2.9319658	0.055245355	-0.91657335	0.38510734	0.8452434
2.0625582	2.8694966	0.1635791	5.439481	1.1776934	-0.80884457	0.7914811	4.8571467	-0.729381	-0.62438565	-0.45214456	-0.8700397
5.5818973	-0.06942469	4.014389	7.9525876	1.9911263	1.1816456	0.7540791	3.8722506	-0.7862636	-0.61176544	0.007835405	0.28240758
-0.672249	0.6048145	4.422451	-1.0011617	-1.661827	9.3311405	0.8102102	-1.2719482	0.39252448	6.014451	11.616459	7.237227
-0.80283874	4.9353757	8.511924	-0.6062169	1.9731776	-1.3539951	-0.67754906	2.2535353	0.20603628	-1.2458845	1.2819346	0.45108646
3.606584	1.5157106	3.4896817	1.2070218	10.185656	0.6916956	1.9887885	0.5300424	-1.0894078	1.0505633	0.17552988	-0.83201075
-0.66983825	3.0893962	1.2452695	-1.3642265	0.071956605	2.133735	4.1092806	3.8843913	3.6877372	0.29118088	-1.4878566	-0.42893317
5.92505	0.3769265	-0.083341055	8.284078	3.6076436	-0.25799328	3.865633	4.571056	0.79711646	-0.55591226	-0.9478224	-0.96987236
-1.0552273	4.887931	1.2692704	-0.7447053	3.0603309	3.2869956	5.130459	5.600456	2.2649767	0.27433625	-0.86049354	-0.30485356
-0.79518515	1.2065915	0.18006986	-0.42437777	2.8761554	2.586938	1.6866187	5.9207706	6.7122707	0.5494349	-0.040134538	0.8700839
-0.5759952	-0.6223151	5.76247	-0.8148529	-1.4711055	12.428805	1.3296878	-0.42731068	1.108603	3.7334847	11.909394	9.853222
1.3650709	1.5318174	6.0890408	-0.31227684	2.945621	0.5256091	3.1278284	0.025111258	0.7476877	-0.8283176	1.9132214	-0.57345325
-1.7120663	5.47416	-0.47279534	0.015847476	0.1252901	3.6500833	3.7142098	5.8488455	1.5776056	1.0433061	-1.8034612	-1.1041957
0.571599	4.103164	3.1332836	0.6528239	6.01297	-0.31055456	-0.3179874	4.572264	0.58670944	-0.69042826	0.5460113	-2.1354637
0.6901403	0.8659838	2.9671302	-0.2320187	6.138597	0.49417633	-0.15191877	4.312187	0.10970366	0.2981821	1.6267564	1.4609967
1.002124	-0.40756282	4.0962896	0.20314135	0.2182587	6.487307	2.1802742	0.14512208	-0.7528301	6.8962717	13.23593	7.75581
1.4903888	-0.72951597	1.439013	0.8059755	10.0033455	2.6404123	0.5608349	0.600871	-2.0206265	-1.1150118	-0.063978784	-0.1799065
-0.57953334	2.2064996	5.6289473	0.6248146	0.21057741	4.8190465	2.120808	-0.17454115	-0.9199351	3.1621158	16.966162	8.371136
6.46292	1.2064087	0.13969767	1.7180763	2.1727855	1.0931989	2.1647394	3.310226	-0.52388734	0.24904728	-0.9100467	1.1788093
-0.6114886	2.3725915	-1.1958169	-0.6017306	2.7217197	0.50992596	3.9169884	3.453776	4.137037	-0.5864787	-0.006807169	-1.7892306
0.7100661	4.385736	1.4646151	0.8730083	2.2741547	0.35422945	3.2982082	14.005172	5.1704698	-1.5442694	-0.8390438	0.91560024
-0.2991205	-0.5047058	4.1211996	0.9652831	1.8833619	-0.67600113	2.6493142	1.9960238	0.4534619	-1.7301326	0.036008745	-0.9604926
-0.943039	3.2469668	-0.6381745	0.42702538	0.072642565	5.664097	5.406938	2.390683	1.5863454	-0.38933155	1.9308181	0.70276654
7.578437	-0.098409764	2.4878345	7.73299	2.7403712	0.31720492	2.638698	1.6099093	-0.06904029	0.23323503	2.5757563	-0.9043656
5.548421	-0.29459336	-0.45304102	-1.3210357	0.20147955	1.5118563	1.9920981	1.5327852	-0.87519723	1.1213328	-1.3693463	-0.048260793
4.652963	2.4132128	2.2991233	9.539032	-0.33017313	2.1197553	0.92882526	3.1860895	-0.02723385	-0.8075427	0.98658943	-0.027582664
-0.54050857	0.9202653	4.1096716	0.38232186	3.7760427	1.7129722	-1.0872055	0.097126245	-0.2707205	-0.21210791	-0.100567475	0.29015484
1.7552052	0.1103736	1.4915304	1.802382	7.756464	0.715846	1.6584786	2.0050902	1.7183934	0.50830644	-0.3458981	0.82161415
6.5189977	0.2873142	1.0543271	3.0888047	0.8547658	1.0497752	3.748703	0.5688503	-0.22450687	-2.245028	0.6584588	-0.2956988
-3.000682	6.1703415	-0.30972737	-0.2663679	1.8487341	3.907644	5.2810373	3.1224446	2.872626	1.3560301	0.36200514	0.2351363
1.4988908	1.1617057	-0.3870324	0.6627764	2.3983495	1.023212	7.36701	9.135076	5.111375	1.437097	-1.3842319	-2.5058017
-1.7340994	-2.1188197	2.9558032	0.61363226	-1.2871052	6.3870897	5.7144537	0.43824738	-0.65479916	6.2101297	17.886692	4.848065
-0.22191247	1.409092	3.4511495	-1.554154	0.2031856	4.689036	1.4365002	0.8042729	1.6413128	4.7495975	12.448194	2.3762386
-0.061772123	2.3880212	7.330458	0.03678141	4.5101013	-1.71897	0.21209532	1.0816342	-1.1107967	0.22830474	1.9359826	0.9636425
6.819309	0.5290858	-0.17312586	9.186322	0.60365736	-0.82303154	11.306462	3.3551056	2.5555031	-1.170647	-1.2631272	-0.25163522
1.1911349	1.7877167	6.940099	-2.3393264	3.2092729	1.5425798	-2.3931563	4.4409294	-1.3455487	2.056505	2.0507386	0.6752583
-0.27680677	1.8652906	1.2071916	-0.92736435	0.4666354	4.949231	4.786978	3.3182383	2.570309	-0.9802191	-0.4843742	-0.22199638
-0.988157	-0.087799996	7.8887353	-0.28851873	3.339562	0.8207738	0.55371165	1.4801937	-0.8440446	0.11518799	0.30179885	0.13918501
-0.05653451	0.3948188	6.2238398	0.2415945	0.35273084	-0.58089453	5.332658	1.9670839	0.8248692	-0.3946855	0.7162255	2.2991016
-0.61809516	-0.24322236	3.8515177	0.07271395	-1.5322684	6.2457557	2.3816023	1.4489218	-3.178866	4.595805	11.421502	10.363872
0.5641999	1.2585831	-0.6367383	-0.103963874	2.5999732	-0.74448276	2.4258227	-0.3858609	0.3993332	1.7324682	-0.5775046	0.13134171
0.6017294	-0.3150804	5.4199147	0.8642244	-0.7442898	9.032757	1.8577278	-0.5517577	-1.2780733	4.564659	13.568842	5.7254105
4.0045443	7.209511	1.8092514	0.90293086	-1.2454035	-0.3752024	2.3373444	0.28242075	0.9987126	0.50052273	-1.6020381	0.6521778
1.0887878	2.3042047	2.0918772	-0.50478774	6.028128	-1.1933658	0.2837512	0.45499027	1.5289123	-0.9415691	-0.4361361	-2.9931555
7.8039794	0.20760523	-1.3685735	6.5119553	0.6601244	-0.3256647	1.407565	1.5638568	1.4732134	1.3216449	0.053372405	-1.1508961
-0.5987033	3.0668738	0.7225818	1.0902284	0.95683986	1.0236993	5.686749	0.63510966	7.285036	0.5944095	0.9950202	-0.56199455
1.0233386	2.0028877	3.261656	1.3854634	9.884931	2.2455547	-0.9031401	3.6233675	1.7875364	0.61763084	1.1757032	-1.04877
5.8457065	-0.3727663	-0.40426037	4.421449	1.4928883	-1.854716	2.8305511	1.7213707	-0.15501893	0.14032245	0.8424346	-0.884252
9.753951	-0.37600246	1.793003	9.549212	0.45671204	-0.80836165	2.6897364	6.4115057	0.9060903	1.2210034	-0.47326544	1.274025
-1.106844	0.3692122	0.37653607	1.9762045	-0.4459262	2.9370792	4.6928577	5.7250323	4.584809	-0.109476574	0.26214728	1.796969
0.22896081	-0.6148896	1.4586185	-0.39963874	-1.2658311	4.028878	5.558299	0.9019847	0.7337925	4.921713	14.994989	7.1542735
5.6356955	0.42173713	-0.08876152	3.597643	1.0484097	0.28199938	4.1955495	0.5035466	1.1834188	-1.193296	-0.99704957	2.1534693
0.5007572	2.1416585	11.342683	0.4705948	2.1493208	0.13276748	1.8913512	-0.68108106	-2.5317695	-0.36553735	0.4117796	0.7997963
-0.9144055	1.6351326	10.005553	1.5212812	3.2551212	1.3508104	1.9194102	1.0288402	1.0567188	1.1827621	2.025213	0.34983736
5.6820693	0.93600047	1.898855	7.1790404	0.7107953	0.0163006	2.202643	0.90710616	0.99485964	1.6709876	2.3076587	1.9489936
3.9284282	0.19963646	-1.0090034	4.7535925	0.8049139	0.6564625	0.51981664	2.3438978	-0.53227705	0.32885396	-0.93172437	-0.47262767
0.2979118	4.029153	0.29455906	0.11908947	0.90170485	-0.16569027	2.3447802	2.533935	5.4559565	-0.12257085	2.0701513	-0.31446245
-1.3380888	-0.6148819	-1.253123	-1.4817342	1.2084947	1.6002697	4.9020643	5.003126	4.0692563	1.1658082	-0.29142112	-0.49746737
6.4842157	2.063191	-0.093014345	4.967476	0.73009026	1.9571036	2.2556856	2.136341	0.75681007	0.07413001	-0.1213463	-1.7328501
6.834518	0.8259135	1.3674318	4.9625616	0.79501903	-0.88961643	-1.019558	0.96033764	-0.72930896	-0.27665374	-0.79346	0.1436368
7.2550383	3.1101093	1.4360821	-0.2585096	0.7348795	1.4647663	2.1117887	1.8685689	0.14285623	-1.9703804	0.24594393	-0.2402244
6.599297	1.0313555	5.348244	6.87304	0.5062848	1.6001602	3.8346543	2.1561952	-0.98122954	-0.78765875	-1.6173154	0.6834623
9.925559	0.6052304	3.807696	7.0224185	1.5542622	0.056993186	3.7738569	2.5203667	-1.4220449	-0.12046216	1.8290658	-0.4079647
-0.24612999	6.6751637	-0.34900227	0.08930467	4.7272906	3.5408285	5.2545557	2.9197955	3.6233454	-1.2919335	-0.4951232	1.8440493
3.8944101	6.6658344	0.9195157	0.9184848	-1.4712882	0.85464436	3.8662803	3.354041	-0.3928295	1.2981957	2.3060288	0.4583713
0.7789465	2.9241958	-1.4114728	0.7221652	0.8091923	0.24875154	5.4648066	3.2447789	1.8268734	1.3864677	0.95064175	0.23632346
1.8395779	4.1860013	-0.31988135	-1.1545873	1.0128603	4.2891016	4.4103646	3.384973	3.3902	0.8140197	-0.5393834	-1.8762373
-0.11404768	0.023918495	1.2682774	-0.6754428	4.4147863	0.5665667	2.062789	2.697429	-0.68065757	-0.6815177	-0.18380399	-0.04425934
-1.1978241	1.8979318	-1.1188881	-0.33273172	1.3258508	3.7722735	3.251764	3.4401002	-0.107283115	0.66009164	0.662897	-0.49119002
6.189452	0.12437306	-0.69013005	4.4432344	1.0310962	-1.6420641	2.3212268	2.6440706	0.08417063	-0.10143977	-0.0009896035	-0.2672619
-0.23729943	3.3893793	3.642579	3.5430555	-1.2198075	1.0079348	2.831757	4.804196	9.301932	1.5081927	1.172362	-0.0013747767
1.2462126	5.091387	6.6282477	1.4826392	-0.33495933	0.09964129	-0.72199726	2.3985133	1.677754	-0.676108	0.11183018	0.797484
0.44462916	2.843039	-0.21359003	-0.17734203	1.8323956	2.77635	4.3197293	3.0453098	4.2088227	1.4726843	1.7494141	0.3179577
0.927722	2.8284006	-1.5583166	0.041176677	0.44427243	2.4552724	4.616338	4.101029	6.823991	-1.1114866	-0.7997993	-1.253353
7.974174	3.1028109	-0.13633138	4.228126	0.9826205	2.2742596	1.1164973	3.655155	-0.31468564	-0.9318995	0.1611452	0.5205949
4.943714	-0.9852624	-0.80920506	4.810993	0.9371372	0.3100563	4.943766	2.4948032	-0.46675158	0.24618676	0.7856195	0.24537995
0.5535663	7.4307623	2.2620878	1.7238463	3.4297411	3.4803848	2.6618855	1.7220005	1.9785036	0.92198426	3.3799603	1.1177824
0.029812165	0.29435652	7.076212	-0.06966807	0.7889748	8.282068	2.569678	-0.6345799	0.47085115	4.788337	15.638553	4.815482
0.075808346	4.6633043	3.2948728	3.1329453	6.43315	0.19690795	0.8962835	5.498151	-0.22920252	-0.2988977	1.4678775	1.0460534
2.1300538	-0.01408875	1.0288937	0.9649444	2.6163464	1.5400783	1.3832283	1.9367185	0.8730635	-2.860506	1.0276701	-1.7891917
-1.1738157	0.19229433	0.27342466	-0.19412076	10.92199	4.5820193	0.16685575	3.6541445	-0.7981174	0.31439033	0.1458034	1.1101813
0.26950607	-0.06670552	2.8575132	0.9416909	-1.6638252	8.979475	3.1562104	-0.08072798	0.08901486	5.7282505	15.222956	6.937693
-0.21418545	2.8263652	2.2846794	-0.97558564	2.3795002	3.0681384	4.90914	8.68746	3.2165508	0.34556383	0.44583276	0.25118786
3.4987526	2.2680726	1.7471831	4.115339	1.7773631	1.1772195	2.4759781	-0.44255832	0.72419447	-0.62450224	0.21068256	-0.6833592
7.551922	4.8103304	2.0828876	4.102578	-1.0271087	3.2354558	1.3519797	5.0270243	0.28558257	-0.06691767	1.664051	-0.116526835
6.8031874	-0.9659555	2.6640537	4.4559345	-1.6709204	-1.1123532	5.9103193	4.966612	-0.7844167	1.1866754	0.10437875	0.31843126
-0.74912727	2.2295263	1.2849749	-0.4474368	0.473957	3.4555962	4.8893757	4.9368534	7.6155415	-0.39807248	0.09991385	0.9272031
0.17153603	1.9812796	12.073624	3.137035	1.585388	0.43131673	2.5010529	5.497663	0.3822951	0.7726497	0.10277965	-1.1204809
-1.3793507	1.7510118	0.597394	1.08368	0.3294888	8.224532	3.2525384	-0.48477325	-0.073481746	4.8035736	13.682017	5.78595
1.3117656	1.2215725	0.65036625	-0.7995853	3.0159576	2.7215152	1.7447231	3.8194807	6.2100735	-0.9780727	2.1541538	1.4438086
0.6908339	5.420437	2.926466	0.0057936315	7.22081	1.1144886	1.765733	0.5722083	0.12197995	0.014919443	-0.53451556	1.0176526
0.343111	1.9008658	7.1434846	0.7728002	2.441971	1.0453672	1.2487429	0.19899367	0.8666263	1.4675808	-0.21254063	-0.8890783
6.3975997	0.3680393	0.9471873	4.6473055	3.004225	-1.1765954	3.5155396	2.9778018	-0.9285962	-0.5970406	0.30022696	1.6375897
-1.307002	5.471878	6.6256847	-0.033449143	1.0977347	1.7262168	-0.60293555	-1.5429448	0.7714419	0.48507458	-1.0541757	1.4166495
1.7253034	2.9904566	0.8501197	0.653748	0.64759827	3.4482648	2.6656578	1.6468873	1.5514925	-0.23272829	-1.5970082	0.02851886
6.6922708	0.52657205	-1.4575386	5.938147	4.0370054	0.6376775	1.3659217	1.0387281	0.76160043	-0.3054787	0.4041108	0.20870313
1.2095877	-0.22516914	9.387316	0.48398262	-0.6895246	-0.61547154	1.3388032	3.452353	1.129816	0.34966737	-0.70393413	-0.6731212
3.8381023	0.43812108	1.5103197	8.617544	1.0119998	-0.33723885	3.654792	2.518944	1.7881309	-1.087302	-1.0567989	-0.72713506
-0.8085893	1.6888273	3.2318225	-0.6993647	6.006418	1.939079	1.5313365	-0.8839214	-0.5368682	-0.924426	-0.22850724	0.06426166
3.2973838	-1.2641239	-1.12652	2.2614357	1.933487	0.8577755	5.7000713	2.4418976	-0.07163007	-0.03449663	-0.44649214	-1.0338695
-0.28618467	3.986384	5.0098147	-1.4007012	4.1916437	-0.13371313	-1.4664502	2.2172365	0.3029793	1.3099574	-0.9799201	1.7538253
2.6460629	0.5905991	0.928443	-2.524567	9.271976	-0.35318047	2.9163508	3.8771296	-0.49833512	-0.12953807	0.49965334	1.4983375
2.2599266	6.1260443	1.7990429	3.102989	0.9822907	-0.24799617	2.133698	3.6242387	-0.9485623	0.48975164	0.5886338	1.1741165
5.8431697	4.6032276	3.6929064	8.015228	-0.89625925	0.121486194	-0.30730733	1.7823186	-0.3812391	0.6213988	-0.12888336	0.07864093
3.4534068	0.5005967	7.015031	0.6236721	8.918859	-1.8853254	6.259898	6.7816825	0.51943874	-0.14559937	0.9337747	2.1017108
6.3391647	-1.8586977	-0.23574384	3.1410542	-0.32685816	1.048078	3.5730119	0.97559357	-0.7551811	1.2397182	0.40621817	-1.1708605
-1.0463973	6.1584563	7.49198	0.7849146	0.977703	1.1538392	1.0960301	-0.5127923	-0.12679173	1.1296966	0.89931995	-0.11857957
-1.8322845	1.8209941	-0.6686526	0.038035486	2.5851471	1.0711292	0.9135607	3.2563791	-0.03448904	1.2858934	0.50436175	0.9042665
6.19331	1.5083005	2.901045	8.004836	-0.08700606	2.5673623	3.391695	1.6174543	0.2101628	-1.8359559	0.5429163	-0.047461506
1.3084297	-0.61459166	1.4502127	-1.0846797	2.547778	3.315548	5.3648005	5.3594546	0.3341217	0.38910213	-1.7561382	0.4053079
-0.571818	1.8665156	-0.011936416	1.1365681	0.43375802	0.58922124	4.9799476	3.8431535	4.4246855	1.4560839	0.105706364	0.4348209
2.0650747	10.424323	1.3753891	0.8784979	-0.75464416	3.2629676	2.7960668	4.9634275	2.17422	0.6982356	2.3099928	-0.13055483
8.358471	-0.14175135	3.6483877	-0.30737817	1.2412175	-0.036872428	3.8762314	6.271187	-0.33635074	1.0079753	0.74906677	1.464611
3.6728168	4.9365387	0.34057683	4.178147	2.0623834	0.2943179	1.250611	-0.99643034	2.3585317	-0.13771142	2.0834308	-0.1420888
0.25474527	-1.1929733	2.4227734	-1.9457489	-0.39664355	3.4180682	4.45733	-0.43205687	-1.4871333	3.929248	15.122262	5.582669
-1.3113308	2.727522	2.8725035	0.14726956	3.67374	-0.6176486	3.0885594	9.4213705	2.4016957	-0.080662236	2.138105	-1.1998639
7.002614	0.7504147	1.7758262	3.171832	1.559437	-0.5767143	2.2342541	-0.21379167	-0.7007265	-0.2914868	0.34158248	1.4648288
3.9914646	0.3455207	3.274321	15.865258	0.75943226	5.143249	5.2089434	0.48103905	0.8639613	-1.1619339	0.26118574	-0.06598624
0.52475315	0.71254957	2.6899214	0.16323547	-1.170395	9.753449	2.048353	0.40799004	1.7374028	4.8221645	11.349284	7.747338
2.3235807	1.145735	4.3163905	-0.49289164	8.118697	0.3167774	0.35651863	3.755018	-1.5348095	1.4947234	-0.40155855	-0.81989694
7.129358	-1.7594365	0.83667356	6.8150997	1.8361316	-0.57711715	2.1246765	4.1319385	-0.0961229	1.5792677	0.14793332	-0.8619727
4.5920033	-0.8879511	-0.36446965	0.041628275	-1.4521778	-0.79593956	4.333246	0.89248323	0.71765125	2.280804	-1.0772204	1.5800214
1.3840398	4.0791054	3.3513842	-0.17188312	2.0566657	1.9678019	0.09142684	2.8776064	-0.09340763	-1.7024629	0.04726409	-0.72152126
-0.8686709	1.6152083	8.998655	1.2691699	1.4875122	-1.0407072	2.5125875	0.044968147	0.9388416	-1.5261393	-0.27924883	-0.17044993
-0.22938386	0.41074184	4.0689926	-0.044783957	-1.2731854	8.194193	0.21553183	0.30397972	-0.1294806	4.828163	14.131374	7.846812
0.46880543	1.7377801	4.4106045	2.896615	1.5223211	0.051546242	1.8532693	0.47285405	1.1944412	0.85237324	-0.11768299	-0.76520497
0.11627391	2.113225	-1.1224992	0.20008232	0.7776344	0.8001435	1.741638	4.840801	4.4299912	-1.0454613	-1.6133763	-0.6325555
0.6839897	0.6631342	8.449529	1.2942414	2.1938229	1.9100002	6.0258837	1.1209683	1.3178891	-0.14613743	-0.62696016	0.56169635
0.6298872	4.404854	-0.34637585	0.3560043	3.2571669	-1.2760603	3.680594	3.493915	2.735251	1.2030231	-0.50471413	2.3534935
-1.294016	2.114312	1.4746324	-0.13836795	-0.66398716	-0.7578153	6.287987	4.3185167	8.244007	1.3858739	0.39847592	-0.35283098
3.8164473	0.81197435	-2.343687	11.035547	0.5881485	-0.48235878	1.3907777	0.9392849	1.967365	1.3509959	-0.20670854	-0.9788627
-0.71968114	-0.45802748	5.5594683	0.38075528	1.4641504	0.280834	-0.25205517	0.22964288	0.5272716	1.2877183	0.6610792	1.0209266
0.014008537	1.1177254	11.395855	-0.32576212	-0.724889	-2.613156	0.5764789	1.2078717	-0.024908567	-1.6566287	0.12595184	0.44960722
0.80563027	-0.0531227	2.48447	-1.5277994	-0.8849605	5.0352783	2.6104398	0.14922391	0.90804994	0.849761	12.458772	10.46221
1.1392412	-1.1261126	3.8903892	-0.86195487	-0.42936158	8.769255	1.6963769	0.1014151	-2.278674	5.0454535	15.43859	6.3898606
7.1824784	1.040711	2.9445844	2.2496166	-0.5790678	-1.5453321	2.3563151	4.910694	-0.69451785	-0.38266927	-0.42884058	1.0137599
1.1028656	-0.9430713	8.794082	0.75228673	4.0173845	-0.0342222	2.8605793	1.7447392	-0.365814	-1.2916918	-1.3151928	2.3469045
7.1837716	1.5445827	0.14480297	10.911581	0.7162843	1.7176943	4.4532633	3.5023155	-0.83675724	-0.8025102	0.020799134	1.3252317
-0.2762448	0.9137876	3.2937484	-1.3068223	0.50593585	7.4281225	5.0370626	1.3626754	0.5789954	7.2676525	18.4396	5.6773915
0.8411569	8.2668705	4.094992	-0.47903022	-0.06072168	-0.64333415	0.67722815	0.25477037	-0.47585055	0.12603574	0.55140233	0.07491207
7.910221	-1.2398311	0.9048212	6.5627737	0.97280204	0.83848286	-0.56049895	1.6761813	-0.23312736	-0.8400256	-0.43464938	1.297693
-0.5726102	1.5926038	6.7404695	-0.5872642	1.6096545	7.738201	0.6789814	0.5822225	1.0302063	6.8080425	16.035736	5.0704765
-0.40229696	0.15849577	4.908854	-0.27004635	-0.049535204	3.9028525	3.5433776	-1.1247058	0.49981204	5.7998476	14.565145	8.4252205
-1.2222308	1.827615	6.9867134	2.2933235	-0.38424855	10.594427	-0.5160118	-0.4277766	-0.22301047	3.0378592	13.511987	10.409847
1.2147461	10.52033	2.8405788	-2.3793738	4.241131	-1.0666165	2.3418522	1.4764886	-0.007378681	-1.4174229	0.7759808	-0.007573908
0.18112896	2.6318784	0.4033866	-0.96510756	-0.20251621	9.365519	0.5013311	-0.9992675	-0.3785494	3.3164425	8.464902	9.763193
5.857025	0.42135525	1.4860656	3.7988334	0.87058836	0.68014586	3.1538925	3.5271516	0.529873	0.7043909	-1.8162379	-0.52365875
-0.060771015	2.061441	5.2232285	0.8710056	2.928391	0.71447575	3.2408447	2.7147236	-1.9519852	1.6200762	-0.54478586	0.6936864
-2.254344	0.11392684	1.7953918	0.60273707	0.3867512	7.6396265	1.8975139	-0.40804616	-2.55207	5.159283	14.589127	8.952657
1.4926897	-1.4271299	4.425814	-0.89735264	4.161415	-0.3863654	0.20863801	3.9748268	1.8700199	-0.116221495	-1.214056	1.326478
0.40948614	3.5947535	0.31423646	0.5320147	2.024915	4.042578	4.2542925	6.437397	2.071194	0.34087542	-0.7510174	0.8692453
-0.14400129	2.9897928	0.5779999	-0.6106234	0.91079307	3.2607667	4.0947394	1.4059856	7.6140895	-1.6162025	0.29942933	2.2410865
4.674291	1.512465	1.0048178	4.290798	2.791978	3.2430792	-0.5186445	3.5475569	-0.91621715	-0.22522354	1.1026995	0.7840195
4.705886	1.3121306	1.1260023	9.44787	-0.70957756	1.6279697	1.8010426	2.5615168	-0.32447046	0.16758384	-0.27806887	-0.16740674
-0.68996376	2.5938075	-1.4978956	-0.5884097	1.3363794	-0.5660786	3.498949	4.4016705	6.927164	-0.6824745	0.07647692	0.7608721
0.81743264	0.09318064	3.6377716	0.62090397	0.62935865	6.1162386	2.9389033	0.02382409	-1.5010632	4.7049932	11.86071	11.320905
0.29571962	1.609452	0.12077126	0.29441258	4.5171146	1.9901258	5.013183	2.7089214	7.8843603	0.5862548	0.6504828	0.97550476
0.43800253	2.4082227	3.710205	1.1193799	-2.373894	6.4295516	1.6496494	-1.3282609	1.2595958	5.8762183	13.64618	8.977526
-0.21804583	2.1171687	1.2839229	-1.4667351	2.0931606	-1.3715947	1.9271213	3.058443	6.886075	1.5380429	-1.9940156	0.7476329
0.8763133	4.0645185	-0.39122093	-0.5334466	4.5607224	0.34117475	5.435216	3.9029047	4.603889	-0.2821662	-1.3491802	-0.96034586
1.8016646	-0.13375652	2.9143593	1.5306734	1.8524276	6.660587	2.0671248	-1.4092555	-1.0843146	3.5514975	14.649346	9.566556
6.2072234	2.1814718	-0.5936239	-0.06709608	1.8237942	0.24817681	2.9841132	0.7740761	2.3527346	1.3912807	0.21244894	-1.0734366
-0.19607596	2.005276	-1.4052796	-0.74484754	2.7605076	-0.9808155	6.455048	1.2074897	4.104853	-0.9328588	-0.02667423	2.7229624
0.17214681	1.8696877	1.6867428	-0.260869	0.71526504	7.7660313	2.1742523	-0.4132133	-1.8617404	4.6800723	11.514024	5.153204
7.247081	0.74769664	6.0628242	10.73404	0.8916978	2.7422023	4.537386	2.480823	0.48102134	-0.40748048	0.3196788	-1.9302682
-1.9141692	1.0181822	4.1070104	0.4263585	-1.4180213	9.444174	2.9914477	-0.48056778	0.9699981	5.043674	13.908513	7.2426353
-0.3744558	4.0389204	0.5001507	-0.4823514	0.29621547	3.1049726	3.201518	5.408117	2.887988	1.5699073	-0.1309264	0.87590307
4.1714177	0.39128214	4.5773525	7.40843	-1.1746272	-0.2828118	4.2745075	0.2707727	0.17801698	-0.6719645	-1.5210437	1.3841258
6.36155	5.177837	1.6402721	2.882689	0.8819851	0.22902797	1.1366909	4.95307	2.01559	0.9695991	-0.7929643	0.8579849
-0.007121702	2.6530485	-0.29558638	-0.4956418	0.9841736	1.1133403	3.7136703	4.3453865	4.0924034	-1.394167	0.3614673	0.3404798
1.7823277	-1.8115032	-1.2277446	2.9262483	2.935662	-0.51925695	7.9275165	4.1539273	-0.5442631	0.23530702	0.07192005	-0.28622827
1.8897129	5.420534	5.2838974	0.8502628	9.732734	-0.6513187	1.5102817	2.3207881	0.6067836	0.11426541	-0.21534285	0.608121
1.1244849	0.8072591	12.661957	-0.6698391	-0.8684832	-0.22536692	2.7471926	2.0973184	-1.2444389	-1.619497	1.0820638	1.681178
5.3847675	0.9803275	-0.6752344	6.3982596	1.6249968	-1.3262593	3.7299864	-1.3175213	0.0729161	0.2062065	0.21543545	-1.5320439
4.280887	-0.77696586	6.227961	-0.617289	9.707699	-3.316088	1.8690422	8.881089	-0.011132181	-2.814356	-0.5393179	-0.45683804
7.491089	-0.9742031	-0.9940802	5.656371	1.1367757	-0.51206636	4.0316443	2.3259258	0.684873	1.0986837	0.33272856	-0.30757838
-1.544942	0.72607595	6.510705	1.2071393	3.069929	0.7173429	-0.6218479	-0.079358816	-0.7493173	-0.11270967	-0.24638262	-0.373417
-0.6614947	1.0994354	6.650298	-1.2249869	1.627245	0.49165827	2.3310316	-1.1957929	1.1676977	0.33913457	0.488791	-1.9655526
6.2658987	-0.44000182	2.900339	9.524683	-1.7536764	1.9806488	3.744905	4.065473	0.4001657	2.2137983	-0.5027752	-1.078382
0.99052244	-0.55580384	4.559016	-2.8222864	1.1900778	7.734362	2.0378666	0.47388974	0.35753813	4.224223	13.745967	13.597514
5.266957	1.209934	3.7368097	3.979538	0.3125034	-0.3437692	0.60264516	2.968411	0.40538046	1.2634208	-1.2917594	-0.2890879
-1.3361517	-0.45467275	0.1363796	-0.7043524	-2.1556547	9.298104	0.4779109	-1.449268	0.66560984	3.9429877	13.483261	10.508352
2.4460754	0.060954	3.3449757	-0.38830352	9.949121	1.3415794	1.643764	6.0551333	-0.76150805	0.2822967	0.21501033	2.0524607
-1.2350734	2.424467	2.8812485	0.6732856	0.7213826	0.4050013	7.736598	1.6993592	7.7101583	0.2653201	2.1445882	-0.18117873
6.3926854	-2.073721	-0.28842178	8.714525	1.4425669	1.1284212	2.474739	2.5305197	-0.866403	0.8326805	0.7987246	-2.1109996
-0.25708446	8.683834	10.868251	2.0152783	1.869397	1.3512461	7.181515	1.2734635	-0.37383837	-0.059212115	2.9793642	-0.23385257
5.92247	-0.49080408	1.7046583	2.3074708	0.75012463	0.96039826	3.1909394	2.6468825	0.88221705	-0.21257512	-1.227081	-0.1504406
7.3093715	2.3287551	0.83320385	5.171527	0.39553034	1.9796925	1.3798978	2.328401	0.58943284	-0.56005394	-0.7830703	-0.8799939
-0.32143548	0.9369488	7.219653	-2.037647	-0.67143124	5.680834	4.057972	-1.3367558	0.8113892	7.0970383	16.935293	0.3517166
0.17881364	-0.8943371	1.5707769	-1.1537577	0.040996645	4.993109	3.9490352	-0.043628264	0.39654216	7.4567523	14.21525	9.6174555
-2.3089874	1.988442	11.134818	-1.0191245	0.08334243	0.36084408	2.913116	3.3139927	-0.03795712	-0.25884128	0.12510031	-0.014508148
-0.09609151	1.1456542	3.4966254	-0.06140436	5.5442734	1.6630282	0.17093623	4.7949357	0.89478	-0.43282703	0.40188512	0.2572288
0.120384164	3.4177692	-1.8742046	0.9075917	4.220754	3.5019574	1.1255503	2.4184203	6.4036875	-1.7371671	-0.66013604	0.27601993
0.825618	0.46139178	8.534142	0.50310576	1.1344699	4.864297	2.3791263	-0.24255484	0.18072572	5.071579	14.333134	8.730932
0.00765018	3.6947799	2.3787894	-0.87348896	0.49281326	2.3592572	2.4416065	-0.41329595	1.1134318	4.3507504	13.18145	7.778653
0.4509383	1.2539719	-1.8734927	0.56063783	-1.265255	3.2990758	2.6315112	4.612731	3.8141656	0.5057517	0.049765196	-0.3889213
0.5003859	0.43721938	4.107911	1.1997887	0.3551624	1.6531966	5.497102	0.42781237	1.5483129	6.690194	16.186794	6.636725
-0.105899476	4.31653	-0.047211528	7.5435376	-2.3330646	1.8619972	4.525	7.6493797	9.658361	0.49203408	-0.38839012	1.0213405
0.3485921	1.9410727	-1.0913128	0.5860558	-1.1729578	1.4502485	6.5059247	4.621107	5.8241763	0.016750177	0.4774003	-0.90386134
2.780809	0.020389974	0.009483053	7.0831437	1.1508708	2.651002	2.2049043	1.1384964	-0.14887704	-0.40616947	-0.28005806	0.72341114
0.42952174	-0.7818514	-1.2541785	-0.15240481	-1.5461098	-0.01646161	4.8265586	3.4493213	6.3127	2.0959654	-0.9121422	0.103565834
3.1463766	5.231785	4.1099796	-0.20467825	9.698481	1.1232787	2.1666098	3.888522	-0.4993441	0.6228474	-1.8402239	0.80009264
0.39909315	6.986407	-0.11364249	0.9455739	1.0597327	2.1779122	4.076778	4.703928	3.4977992	1.0731204	-0.25690144	0.008135848
-0.29964086	-0.99891955	2.1819406	-0.06380253	2.2757707	1.1637868	-0.5080939	3.7778773	-0.47006458	0.58180517	0.31491303	-0.4034674
6.747338	-1.8898802	0.39586774	1.1486416	-1.1055647	-0.3138384	3.8443644	4.771838	0.15814784	-0.20702846	0.84193945	-0.645859
-1.2321995	2.6462507	0.65495735	0.07393119	4.193223	1.1648797	6.639152	6.7703815	2.667571	-0.3715967	-0.19677538	-0.45594183
2.5546746	0.50575	2.5878067	0.60315216	9.916495	0.23278233	1.115484	0.6337437	0.27958798	-0.1295752	-1.2260984	-0.1396925
5.263426	-0.12691927	-2.727012	5.3325186	1.3756237	-0.09565628	0.4424399	2.754801	-0.16559878	-0.9367073	-0.055492096	0.3587873
5.1273108	2.088982	0.7308042	5.8187847	3.8645732	1.0860411	2.4930544	0.21280861	-0.5965546	-2.7574832	-0.7560304	1.6899244
-1.4106948	3.5987902	4.777473	0.9492684	-0.7382392	6.038515	1.6430223	0.19235924	-1.4999381	5.5778856	10.514391	10.110784
3.4611783	2.1819773	0.21722251	6.2289805	0.7902582	0.12668446	0.5748731	0.3534006	1.0997776	-0.34422112	0.7934874	0.26785976
-0.31102037	4.215177	0.5938313	-0.67696404	2.5654078	1.6858506	5.6026535	2.803801	2.1139586	0.41286945	-0.61009556	-0.38531557
0.44132516	0.7532755	-1.3398414	1.0195088	-0.3712238	8.885236	3.2477582	0.99184537	0.32954046	6.810924	10.73964	6.4086633
1.4102244	2.7950583	1.4800823	2.9021475	1.342064	-0.04070688	1.740046	3.6378622	5.933262	-1.8252993	0.040889774	0.9543177
-1.0646563	0.95852613	6.9202013	-1.4152176	0.34093827	6.5867176	2.0851145	-0.65228844	-1.0952845	4.0682645	19.564756	1.9437995
0.19848807	6.991114	-0.8898602	-0.20325615	1.8198164	1.1166357	4.404412	8.699425	5.6949687	0.008850517	0.29229885	-0.16674107
-1.8366237	1.4439343	0.9434508	1.5567683	0.03662622	-2.070122	5.9774075	3.386622	1.3456864	-1.3865488	-0.15858626	-0.6853067
-0.16140828	0.57280546	9.158012	0.64355755	-2.8534944	6.6557665	4.764288	-1.0615575	-0.35994604	5.5257864	18.878197	2.2180853
-0.32372487	4.034517	2.7142448	0.043842793	-0.005613506	-0.8589524	3.0253015	1.9377629	8.54509	-1.9434807	-0.6349066	0.37486082
-2.4586504	0.56724447	6.1765394	1.8090985	0.8573706	-0.2807796	2.9702058	3.6322644	1.2407023	-1.2150913	-0.45333523	0.27638978
-0.4249235	1.4713478	4.688247	2.9181979	1.1416517	1.2319992	6.478182	4.8023376	9.667751	1.6407534	1.2481081	-0.86111856
1.2438481	9.386616	5.6362786	-1.4153665	9.8364725	0.557606	-1.4024773	5.3698664	-0.16752177	-1.1501809	1.6807007	1.4125699
7.107881	0.030034445	1.6788938	4.885779	2.0702412	0.6523068	1.6541384	2.4569504	-1.8159051	1.4823098	0.4652445	-0.3823372
1.0431402	1.1431671	-0.20412135	0.44094914	2.7029853	-0.34730864	7.3383045	1.94168	12.491213	0.2067579	1.3547049	0.30262876
1.0389545	4.583754	8.10198	0.8422685	3.6176624	1.0504888	-0.42563623	1.3292059	-0.3408709	0.8717983	-1.3950311	0.43197042
-0.21339454	0.028770804	-0.4144579	0.44303697	-0.07134345	2.9801435	6.5129023	4.655433	3.088937	1.7927912	-0.8620431	0.03742756
-0.67375946	1.0594434	5.871016	-0.27198914	1.578677	9.865641	1.5840483	-0.8209512	0.57137346	5.8720837	11.548372	6.5119066
-1.1648906	0.6856947	4.5483513	-1.1338222	0.3818641	0.4206741	0.8255163	0.38579857	1.293459	-0.4397694	0.9869602	-0.95563376
1.2983131	3.80099	0.05120182	-0.33525982	8.474699	1.9348409	-0.14429691	4.3057346	0.37191045	-0.15424897	-0.1127523	-0.36053514
0.6804327	-0.14718115	3.7689013	-0.50406516	5.099844	1.5838526	0.40563396	0.061184596	-1.3541425	-0.023493366	0.24915764	0.20033342
5.712308	1.375808	3.5403228	9.489472	0.80368197	0.4866694	4.586982	0.012913704	2.9198506	1.1560572	-2.5472941	-0.6659787
-1.3019646	2.1828017	2.9312813	-0.72022885	2.3911698	-2.5548437	4.6550846	2.9985495	9.724536	-0.46213502	-1.1097736	0.04130833
6.0417557	0.15828273	-0.4554936	3.0673401	1.9629532	0.032622337	3.2057939	-0.13397133	2.8864384	-1.0231122	1.525258	0.60638696
0.084269084	0.5400173	0.39931622	0.7237328	-0.38340893	2.6493711	4.9090834	10.598656	5.586373	-0.28871417	-0.7859411	1.3972318
-0.13148318	-1.0317866	7.9365745	1.187515	0.2373687	0.7482936	1.9420356	0.94753796	1.4250147	0.034387033	1.7880656	0.198864
-1.5977949	0.010823011	10.20554	0.5339014	1.2821882	0.34020346	2.5269327	0.5341376	0.21430288	1.1158489	0.13778988	0.9363277
-1.2026621	-0.9347875	10.476905	-0.44876066	3.2551956	-0.005638818	2.950976	1.4738992	-0.6160839	-0.01876697	0.2556988	2.0461276
1.2693908	3.628624	3.5618663	1.4778463	9.507923	2.6055388	-1.090842	5.188286	-0.4734938	-0.2048609	0.5884473	0.20277733
0.91176337	-1.1641296	7.537062	1.653016	0.6944038	9.22237	3.940335	-0.7459144	-0.20794569	4.422277	13.5506525	5.641003
-1.1549178	1.8492681	0.6010057	0.8909787	2.9093332	5.4051456	4.4221797	2.3954754	3.6103134	-0.8136361	-1.4571595	0.44072825
-0.40016744	2.4148796	7.152241	1.3444835	3.6759615	1.0978936	1.0359563	-0.64607924	0.91614616	1.0562793	0.6229358	1.0353961
8.464028	1.0598081	-0.71249765	-0.26619238	1.2485319	1.9189837	1.7165297	4.36489	0.20184238	-0.6110806	-0.16130349	-0.81039476
4.9402127	-0.3364878	1.4609398	9.042423	-0.19687045	0.27021477	3.9704366	-1.2271997	1.725441	0.5572387	-0.049157895	-0.41277972
-0.84049433	1.8701758	-0.40853703	0.27455634	-0.4731233	3.2756267	4.382158	1.361125	4.9459143	-0.8250143	-0.81107163	-0.8307361
12.600415	-1.2116123	-0.5332947	0.6400166	0.9205956	-0.2789647	2.029755	4.1906176	0.1435986	0.30825815	-0.25768876	-0.44757804
1.3975431	0.89476717	-0.5447842	-0.00011524546	2.3578534	0.36183238	4.8743443	10.789644	2.542713	-0.5424169	-0.95924956	0.7075326
-0.31128997	2.225423	0.18955515	1.8965971	2.1246696	3.4372365	1.6520988	4.7428718	10.173001	-2.0972633	-0.5671954	1.6288505
-0.23033863	-0.33814052	11.345597	1.6468418	0.26135623	1.3827686	0.122984596	0.58587	0.1436518	-1.4416069	-0.23899418	0.16918823
-1.1968402	0.7911431	2.8086843	0.7500104	-0.74821347	3.6378555	3.4459682	-0.2969743	-0.7449011	5.152711	11.780691	8.716569
-1.9363202	0.57049555	2.5579512	0.4054674	-0.30558732	9.240497	0.6497115	0.3134188	0.31142986	4.6150875	14.158493	5.9591155
-1.8656636	3.69623	-0.049558274	-0.6203051	1.5655317	1.5750542	2.4082465	7.364502	3.0484054	-1.1296188	0.3161651	1.3812896
0.0070096436	0.7261963	0.47790724	1.4761919	0.70220685	0.5344276	4.2069874	4.1762004	8.561352	-1.0243896	0.17747156	-0.5255088
-0.79615086	1.6647859	-1.0130072	-1.0294516	1.2775754	1.4774599	3.0535073	9.562941	4.8352194	-0.8359992	-0.9995406	-0.009412155
-0.82491714	1.361402	6.566019	-1.0122656	1.6033311	-0.5973721	2.3239834	1.4828334	0.5490697	-0.62444836	-0.7470431	-1.9398868
-0.9064234	1.3421868	5.138795	-2.1093423	1.3292282	0.024307333	0.7822786	2.0735078	0.089945674	0.49944392	-0.037564382	-1.1438202
8.232318	2.9200385	0.1390604	1.5392481	1.3142085	0.5573529	4.6614475	0.81206965	-1.8531269	-0.035292994	0.45703602	-0.2864189
-0.07031819	0.6363462	0.23861498	-0.2920121	1.3675909	1.5528111	2.3155785	6.625766	5.962852	0.28093243	0.38635933	-1.4732803
5.540244	4.001031	-0.98048943	5.885772	0.0062362254	-0.27577028	3.9111223	1.2680655	0.33854163	0.9027249	-1.4428302	0.6436392
-2.4698288	0.73275024	5.6412106	-0.61852735	2.125152	-2.7078474	2.216866	1.990616	0.642464	2.0889974	1.2672439	-1.5244039
-0.24881734	1.704181	2.5381787	0.77156216	-0.1535287	2.5251703	1.6623092	1.7839245	-1.4235879	4.9831686	13.556147	5.911968
-0.92723197	-0.548073	1.3642933	0.25999942	0.47314116	6.332814	4.4237266	0.14275761	0.7462064	3.2881067	9.159536	8.389187
-0.40136895	3.6020396	2.8877616	-0.8005967	1.6542764	-0.96429276	5.0948944	4.849536	8.354478	-0.68804395	1.2493411	-0.38433477
1.4367721	3.9314005	2.1551795	-0.031157129	2.2833934	4.081361	3.5611074	3.86833	0.124474525	-0.6797144	-0.7053594	1.6576713
1.2150038	4.474415	7.868584	-0.49035975	-1.9475465	-0.77244866	3.3279457	1.304014	-0.59708256	-0.07353967	-1.0664142	0.32348332
0.5556726	2.4744298	0.02857252	0.7841692	4.336186	-1.6821365	4.4203434	1.437253	3.534597	0.27901742	0.13696738	1.352661
-0.2959945	-0.4189272	4.1085186	1.0587485	0.37615526	8.116575	2.4287698	1.1313936	0.6796145	5.076425	14.057305	7.598715
-1.3841854	4.926534	6.7353077	0.3932062	0.76336247	7.4760017	2.3971684	2.0263326	-1.6955798	4.5892725	11.218046	6.0437994
0.0073202993	0.5957364	11.599109	0.02494399	0.06389582	0.14103448	1.5265467	0.82798755	-0.7994265	-0.92658466	-0.10917578	-2.1002598
1.2178013	7.2749753	2.3160763	-0.09100166	0.93389654	0.9564199	5.5392547	4.826918	5.618514	0.7004141	-1.8720688	-1.3378073
4.8083925	-0.05446388	0.32186115	4.5101433	-0.7194466	0.5373355	1.110151	0.48137903	-0.8059353	1.048683	-0.76917976	-1.8886254
-1.0355518	6.2714543	-1.0040606	0.69481283	1.2186805	3.9884052	0.76627886	4.603982	1.9949417	-0.17570117	1.2246771	-1.7911057
-0.03481995	0.33575627	5.4640183	-0.56231654	0.18120618	3.1004028	2.1025794	1.4125109	-1.2931956	3.99449	17.761738	9.437394
1.0370215	1.2547507	3.9837344	-0.44812587	7.3729496	-1.3974205	3.0782526	5.7158427	-1.545845	0.20251654	-0.4085641	-0.27199164
1.7771891	1.8447344	2.9627347	-0.43940592	9.159134	-1.715022	1.8955095	4.091859	0.17677896	-0.022419235	-1.8199779	0.6664749
-0.973222	2.579134	-1.3648918	-0.28288704	0.3366543	0.8459679	2.475124	5.6197333	4.0959477	0.13730794	0.45540977	-0.27742383
0.40031072	2.2730048	2.1519768	0.79406613	0.114439964	0.2885565	5.380858	3.9702778	6.109146	-0.017536977	1.9578817	2.0183847
6.9141994	0.6082744	4.315519	9.168728	0.28215188	0.82507837	1.0228373	-0.15956074	-0.49505702	0.42696714	-0.9959609	-0.297252
0.20573704	-0.12392281	3.6436124	-1.4594209	-0.87004447	5.9629583	5.2680206	-0.49237838	-1.1607525	4.3659096	24.33461	3.757043
-0.9897712	1.5949966	-0.85386056	0.059467375	1.9829276	0.5624051	6.155694	4.268176	4.910817	0.08727774	-0.6724027	1.4305212
4.1582236	0.2114667	-1.4322038	3.2201674	-0.35581043	0.6448158	1.8410425	4.673644	-0.73865235	0.6954109	0.67428803	1.1406887
2.5471542	-1.1372361	0.8941943	3.9445484	2.0638752	1.2968194	3.113317	1.8064985	-0.21431063	1.2913737	-0.09871696	0.15375797
4.0123835	1.3767915	4.547853	-2.1260273	11.737938	6.328687	-0.6712157	4.4848986	1.1061971	-0.8486873	0.5454016	-0.4471634
0.33458078	0.07342261	-0.51018745	1.8477479	2.0315833	3.4899952	4.190188	6.119753	6.778003	-0.34054625	-2.925185	-1.8480798
7.568293	1.2978325	2.5609932	1.6739166	0.23046786	0.073984325	4.7892966	0.95944077	-0.65230995	0.75052077	0.06828903	-2.0739229
-0.88683134	0.23597896	0.6832346	-0.6408234	2.1684017	0.6109138	4.1709247	2.5371084	4.008326	-1.1789908	1.1610825	-0.5407484
-0.42754343	-0.36974496	0.29833513	0.5971445	5.428015	2.5335398	1.4977145	4.4351807	6.749524	0.82495916	2.1058242	-0.3930484
0.9810634	2.1282716	0.91845626	-0.50129074	-0.09273815	4.5169334	2.953226	1.9161428	2.0293245	-1.0152869	0.72609603	-1.1121452
8.078885	1.6163539	1.4437468	7.4761705	1.7163197	1.5251892	5.7692566	4.761661	0.59680593	1.7020005	-0.017970914	0.38714352
7.3120227	0.19690879	2.426378	6.1542397	-0.71658283	-0.055823743	6.9426646	0.79557	-0.22108836	0.24585815	-1.1731721	-2.1871238
0.5155109	0.48279774	1.9254781	-0.6020615	7.164942	0.3947695	0.6352147	4.85834	0.84242463	0.25162157	-0.7258329	-1.7921753
1.0765872	-0.8182482	1.8992865	-0.2945817	1.3470536	5.2238803	4.644253	1.4025117	0.49448308	3.1011434	17.589453	6.0304933
8.2396965	0.3473166	-0.030611157	2.574428	0.43818045	-1.2868537	4.444369	-0.7979516	1.9657865	2.0524802	0.16055122	-1.3507018
1.1944416	3.046771	1.152456	1.6188253	7.0330915	4.175227	1.6476889	3.8250148	-2.1748552	-1.8514957	-0.11477661	-1.3148459
4.465437	1.3960602	-0.17320621	-0.027286887	0.19615728	0.38119042	3.9222915	2.0615292	1.0232421	-1.3802342	0.15062827	0.750998
6.177436	-1.2687263	0.18275642	1.8012542	1.1040335	-0.29429883	0.7014209	1.2702518	0.18122144	-1.4051129	0.22285677	-1.5492868
4.2591352	0.9006184	8.794042	10.322751	1.251198	1.0204821	3.4677212	4.042778	2.68929	0.65166694	-1.1464673	1.8813051
5.261313	-0.007603407	-0.412442	0.57520103	0.950873	0.119823486	1.4360844	0.025683165	-0.87452465	-0.12770635	-0.18092684	0.19151343
-0.51758426	-0.27197948	3.1856353	3.079707	0.79884195	7.882436	2.3798718	-0.27011937	1.5481246	6.5646887	11.159325	6.410382
-1.7075281	5.6387215	7.7743044	-0.18406011	3.5649533	0.2988015	2.849693	-0.12870705	0.04385444	-0.42724866	-0.00033362216	-0.08361324
0.036412604	3.0989678	-0.18144722	-1.2193066	2.21305	2.8749208	4.461877	4.091412	2.727439	0.22253302	1.5042061	-0.29335666
-1.6010057	0.33469272	7.77517	-1.5105203	2.4798887	9.287887	1.7924576	1.0309615	-1.4355001	7.3933516	13.273522	7.6174855
1.0157267	2.0058088	4.169706	-2.9430828	2.5346184	0.060936354	1.0691315	-1.8661085	-0.7257349	0.098813474	-1.1234952	0.77029586
1.0525994	-0.19168183	-0.12134203	0.8154661	0.53519094	4.444385	3.1412597	1.2920672	-0.62458795	6.6877255	12.127789	11.171558
0.8001892	4.911968	1.4861226	0.835645	2.6821907	-1.1049548	4.2697196	6.1581907	1.9150417	0.31537786	1.3920091	2.000115
-1.0671257	1.3429385	5.8975534	-0.44200397	5.460572	0.037533347	1.6562798	-1.750272	1.1146408	-1.439225	0.9386273	0.9740696
12.239252	-0.6325631	2.357332	5.8398304	0.27995926	-1.0827637	5.9329033	1.1255502	-0.55594623	-0.5182792	-2.0003405	0.59374225
4.291955	1.268571	-0.120431654	4.9342093	1.445564	-0.17697224	-1.5768453	1.4181142	0.8496807	-2.2452884	-0.048237626	-0.8739104
-0.96071005	0.58325917	-0.27263942	1.2513863	-1.3595482	4.186575	3.3065832	3.7037106	3.8464103	0.4346868	0.03032399	-0.008209917
3.542162	2.5089421	1.0002322	4.3001847	1.145093	-0.97832674	0.33873934	2.836051	0.61221457	-1.6128099	-0.56855285	0.17981878
0.10793971	2.25836	0.13273364	-0.057783704	0.9389722	2.7832453	3.9214644	3.2972803	4.673953	-1.0117015	-1.215607	-0.36262345
0.119296685	3.1348317	0.62305063	0.43063593	-0.5311025	1.5690271	3.0005846	5.858806	5.6378064	-1.0398331	0.2924803	0.1997002
5.6801386	-0.3667252	0.7232818	3.4697652	0.7937542	-0.26029736	2.58769	1.8902583	1.4043915	1.2241	0.7277532	-0.4890993
8.245797	1.436258	1.1881796	7.9588375	-0.12055278	3.8039007	3.6547344	1.720725	-0.6888724	-0.7987992	0.67250943	1.5629625
0.35581157	2.380032	-0.41369346	0.14423525	0.9447026	2.240069	1.269797	2.047944	7.6439857	0.79276216	-0.43076468	0.37176597
7.7752366	2.3474176	-0.13908982	8.878927	1.3082485	-0.92480636	6.128412	2.0232468	1.1863098	0.2792199	-0.9009637	1.5015113
6.73325	0.22644582	-0.22998625	5.7492733	-0.7116548	0.41666532	1.5678031	1.5937111	-0.32724193	-0.05031368	-1.3689083	-0.3678984
0.5381449	2.4222126	0.6317761	-0.063544616	2.1052074	-0.8200273	5.9742556	1.9630773	4.278865	-0.051335774	-0.4920081	1.5743464
5.4227977	-0.37331805	3.696791	8.014368	0.066166855	0.5499962	5.108819	-0.9732314	0.21481264	0.5446165	0.81262094	2.2450762
4.3337364	-0.8308778	1.8200831	7.0140104	0.11455035	0.55939525	2.5742779	-0.0832175	-3.202329	0.46602783	-1.7061241	-0.19722824
0.16532563	9.410176	-1.8210717	0.15878932	3.5476837	0.5620903	5.249592	4.117963	3.42245	0.32184002	-0.5236305	-1.6094823
0.5160496	5.852306	0.34118667	5.3528767	-1.2349606	0.7529583	1.5933821	-1.3544586	-0.97141737	0.38658956	1.9900255	-1.3306159
6.6142836	-0.5911304	-0.2285676	8.207464	-1.1221728	0.22475283	4.0435143	4.914976	0.9190663	0.66308606	0.41233072	2.50456
8.4953375	-0.37512633	-0.3753045	3.3081355	1.8624666	0.26871923	4.254045	1.0415068	0.09216145	0.9441475	-0.61581856	0.977292
7.150351	-0.01963079	1.1834829	6.6081343	-1.805144	-1.401459	3.7851343	1.8940618	1.2776147	0.41146827	-0.3360433	0.8115411
-1.3585765	0.376913	3.1965773	-1.0371752	0.9034928	6.416594	2.3482008	0.027557388	-1.0498441	4.144259	10.6446	13.024825
0.7604963	8.159167	1.9020087	-1.0741974	5.3694916	0.17381513	6.1876445	1.1358181	0.6507883	1.3236104	3.533571	2.4141638
0.8794914	7.442563	6.9984374	0.5829728	3.4666922	-1.26514	1.655542	0.89960766	-1.3625714	0.44306436	-1.5896512	-0.73188525
-2.4893863	0.22478145	4.6904984	0.38583547	0.17398262	7.864439	2.4167488	-0.087907076	-1.8376878	5.255606	12.345767	5.1946507
-2.020575	1.8815739	-0.15902472	-0.34032986	3.146673	0.036136974	1.7799296	5.118346	5.5542736	-1.4772844	0.3340341	-0.9046967
0.29632336	3.3894248	0.20084509	1.1542836	1.4392948	-0.21084347	4.0746675	2.9274511	10.333893	-0.35115626	-0.39660135	-0.018749364
-0.9468765	-0.74237734	5.3391047	0.45613796	3.6655717	-0.07235155	1.6924789	-0.6111462	0.067161284	0.69539005	-0.40605783	-0.22661766
-0.58165336	2.9258542	0.31702003	0.47635138	2.130076	0.060148597	0.66399735	2.3386526	0.8812294	0.39122015	1.588276	-0.38017008
2.4540868	0.55400777	-0.08316314	-0.6260835	5.440856	0.576641	1.0601168	2.273077	-0.99199843	1.2150034	2.0399823	-0.5479579
-0.3018425	0.74524164	6.4648476	-1.0625076	-0.3701812	1.7406937	5.3442116	4.969874	2.36839	0.24045818	0.88082653	-1.5864016
-0.20441727	0.5822351	-0.6234268	0.86164	1.7012252	2.8324761	2.1223743	3.77354	6.9707747	-0.9754395	-0.75779784	1.5457714
-0.7016313	-0.38379374	0.7716787	-0.8321671	1.8606497	6.2267933	0.9011836	0.1709573	1.1194595	4.8482213	8.914492	7.366821
0.4060489	2.5233586	3.3461971	-0.58856016	-0.17493352	7.6663604	1.5588444	-0.8917645	-0.47711328	3.8533735	12.257468	8.292139
-0.31391275	5.354061	1.6994969	1.3735495	-0.78502893	2.8040142	5.008479	3.4323409	8.538839	0.2453396	-1.6075535	0.023522628
-0.39845356	1.8728648	0.72973955	-0.16262308	3.9433112	2.6688633	4.9651074	4.055313	8.622285	2.2396462	0.54640603	-0.16406798
0.3088208	3.2403545	0.11953414	0.7372991	2.510572	3.4220355	5.1439753	6.28834	3.294737	-1.941353	0.51255864	-0.12217342
-0.15483935	3.8342967	0.28202754	-0.6836511	2.36856	-1.3464539	4.569892	7.30027	4.7296476	0.26526615	0.41091174	-1.195607
-2.8640714	6.0933933	3.4691963	-1.556405	0.78906673	2.0598283	0.48270267	1.3929167	0.23888443	5.246399	10.513996	7.912924
6.8293543	-0.56674814	2.1510656	-0.4415481	0.3305707	-0.13243262	4.394744	6.1427717	-0.032707185	1.1684892	-0.54701614	1.1547282
1.9975992	1.5850564	5.395782	-0.9330172	0.858232	7.840822	-0.12660885	2.1672285	0.8335049	3.7524347	11.588778	10.687254
-0.94671136	0.27384448	-1.4791778	0.37225765	0.5003544	2.5643864	3.1760771	7.13538	1.8551644	-1.4330958	0.54419357	-0.013014682
5.0734477	-0.19860274	-0.3053549	2.167741	3.9183247	-1.4876933	6.5992985	1.5719302	-0.21105596	-1.3953692	0.015079666	-0.079169616
3.9131122	-1.6885087	1.3665372	-0.78184205	10.135755	2.7995696	4.1128726	6.249011	0.4270927	1.839552	0.1144856	-0.717897
-0.12348704	1.0775276	5.394298	-0.6966573	0.16300344	9.259466	1.2519819	0.6544851	-0.6793031	5.1607842	12.62631	6.8886747
-3.0309913	2.4847007	-0.79515105	2.0950372	3.1341856	-0.6120196	0.6842151	2.397808	1.5838252	1.3385644	1.1359662	-0.005992318
1.1376789	-1.6506885	4.4928956	0.9655399	0.3729949	9.394232	2.1448379	-0.45187086	-0.27645496	4.1765413	15.717847	6.2456784
4.2910686	0.64407575	1.2088711	5.728669	-1.336959	0.5779303	5.237228	5.123714	-0.5255931	-0.4066063	0.8876962	1.6685451
4.810588	4.3219953	1.0411253	6.6156216	0.95310736	3.5591743	2.325448	3.0088284	0.39724052	0.19365706	-0.7645664	1.143231
-0.4221757	-1.9102623	-0.10933101	-0.09664813	5.4734015	2.0931115	1.634074	-0.4910879	0.3140085	-0.43300205	-0.16772223	0.12931451
2.2558336	1.7567248	0.33204997	0.28902185	6.752864	2.1883593	1.5150664	4.7356725	-0.07370274	-1.0891916	-1.3584208	-1.5261128
0.6020317	0.6844457	2.2758198	1.6007234	8.852509	6.3227463	-1.7664547	1.4068446	-0.40839425	-1.0190442	0.66714096	1.0835158
5.2931075	2.8165126	-1.0143757	1.9220622	2.1251738	-0.22509626	2.72188	2.602489	0.89758176	-0.6946077	0.42433384	1.0944437
7.576132	4.0448895	0.98446083	2.1859338	1.5322201	-0.19887066	-0.07899964	1.0269166	0.9268565	-0.12493777	1.3601955	0.25550687
3.2309325	9.52144	2.6579542	-0.86205316	6.9408374	0.41246927	-1.7449857	3.5092566	-1.6355097	2.255568	-0.77491605	0.91074574
-0.7426067	1.4965442	0.52675	0.08378335	1.8424422	1.739917	7.12045	1.7684572	2.0165064	-1.506767	-1.2437388	-1.2539173
-1.9992073	-0.036217093	2.2501948	-0.6305966	0.54341817	5.754102	1.0065511	0.09541819	1.1230578	5.3542814	11.313448	11.421624
0.7733823	3.3110108	-0.057193886	0.01283388	2.315216	-1.0796883	3.772562	1.9916202	5.45572	-1.1475201	1.4582429	-0.11419169
-0.3160272	-1.1159638	3.7725856	0.025395239	0.6421447	5.0280952	2.3912323	0.58306915	-0.44575498	4.479131	13.6428	13.4291115
-1.5722088	1.3703462	6.922933	0.352716	1.9997127	1.0364693	0.63714695	0.9231459	-0.40924025	-0.52828544	-1.6827618	0.09068998
-0.20513955	3.8638601	1.9040297	-1.2638638	8.989268	-0.9936364	-1.4188657	3.2080362	-0.22631347	-0.9202625	-0.028970357	0.35271788
5.3594656	0.038223803	-0.3106139	7.6051307	1.5839853	0.13259403	1.7924076	-0.12369442	-0.24040681	-0.2088097	0.19968888	-0.7485165
0.35810858	1.27436	-0.9510505	-0.351764	0.19874543	-0.259461	7.012374	4.15673	4.196598	-1.580709	1.4844973	0.1428346
0.5668725	3.7595644	8.442918	-1.1196151	1.2444532	-1.1562239	3.098846	1.237779	-0.64924157	0.8303147	-2.010268	-0.0449639
-1.5153118	1.3703022	4.375302	2.6629782	0.7006124	10.395218	1.1117555	-1.3139536	-2.127479	3.6909816	10.904318	9.77792
-0.48904988	-1.0408002	3.3415596	-1.3873781	1.2837167	3.5392783	3.7950454	-0.0298521	-0.33701965	2.5492997	20.845709	7.4543424
0.8570105	7.1610456	-1.2183075	1.3362012	0.4808454	-1.0551322	1.8824029	1.432964	6.528771	-1.008655	1.4776047	0.79533833
0.57960516	1.2038721	3.5652297	-1.3907506	-0.017104154	5.653806	6.1813397	-1.3439034	-0.17348891	6.0572057	15.451117	10.757965
7.509703	0.940787	1.2606119	5.845944	-0.74608403	0.45486733	1.261452	-2.1385036	1.33124	0.56509894	-0.5230383	-0.29192752
-0.8736593	0.43387434	1.225791	2.24265	1.5199211	1.9566641	6.6874	1.678367	6.5890718	-2.0841465	-0.089772224	0.57817274
5.303126	-0.08543002	1.1553895	1.086369	-0.7083314	0.95909077	6.852406	1.7786164	1.8488333	0.66046464	-0.103936635	-0.37471962
7.0883408	-1.712173	1.4909676	2.774632	0.5236003	0.99009883	5.5971394	2.8778136	-0.9626074	2.2149065	-1.056072	2.0788152
2.0674245	1.1725241	0.9369819	5.976913	-1.5660391	-2.095509	3.4727983	0.45613617	1.042528	-1.6083732	0.40795913	-1.3282008
-1.1319355	4.539275	-0.027237415	2.872294	-0.4521603	4.6307077	5.2715254	4.889526	6.8688164	0.39107546	0.9561311	-0.85756236
-0.38626826	5.2676196	6.473035	-0.37159947	-0.6534172	10.1511345	2.0305781	0.52672064	0.361463	2.9305496	8.582863	6.067387
6.604396	-0.059115555	2.0233235	8.185041	1.695801	0.24053448	5.2648015	0.7547767	1.8776197	-0.46218276	0.74933565	0.057438497
1.4388162	-0.6715582	4.0932345	-0.7918864	7.2816367	2.2052035	0.23965514	7.5482154	0.9003942	-0.11059723	-0.2350321	1.1800634
5.6810303	1.5319245	1.634311	7.366433	1.1884346	0.05316289	0.6746034	-0.12778483	-0.63182735	0.07654575	1.7088622	0.27718955
8.007526	1.2536265	2.670505	13.049561	1.144788	1.7818496	3.5388346	1.1474664	-1.1416101	0.6934494	-0.23857741	0.81747967
6.4408445	4.0058575	-3.1791835	0.3808289	1.0883509	4.7556596	2.257165	1.5947907	-0.3649151	-0.51757795	-0.6543711	0.7245159
7.745341	0.9685885	3.54172	7.60409	0.21636437	0.12439363	3.647565	2.1786535	-1.8890423	-0.7610982	-0.26673967	-3.17237
5.1871996	1.8383906	0.24645957	6.744114	1.4754136	-0.13010484	1.7762725	-0.46480098	1.3231611	-0.36413378	-0.31198862	-0.1368224
9.867403	1.096047	3.2265933	4.463932	1.3756078	-1.3194921	4.39004	1.959172	0.8776621	0.53702873	0.2386901	-0.84112465
5.582065	0.9885387	1.9736062	6.108764	3.9739084	-0.74336	0.14358193	0.67213225	-0.66004777	-0.13779584	2.3958519	-0.80973315
0.8167085	-0.5135596	3.8359642	-0.2157507	4.863596	4.1090827	1.0076759	0.15431571	0.6398886	-0.7058617	0.5314059	-0.9610238
-0.8307838	3.5545611	1.5187782	-0.057035506	3.7951307	-1.7065417	4.9226027	9.820354	4.8012505	1.057138	-1.1011958	-1.3138239
1.8076929	3.327868	5.7581	-2.644122	2.7239368	0.010382166	0.82321566	2.5984004	-0.34438992	0.47398293	0.19138524	2.1751764
6.2779093	-0.06808079	-0.34454793	2.5861566	0.5667209	1.262662	3.625947	1.524153	1.0047568	-0.6672453	0.8185999	0.11056114
0.60566324	0.3178401	0.34330332	0.68574655	2.9872656	0.41231903	5.348096	1.3027937	3.1000996	-0.243575	-1.0718	-1.3680248
-0.20050721	2.2651715	-1.9694895	0.33854476	2.5347104	2.1013775	5.951909	7.1749644	4.6315184	0.3357954	0.3958213	0.010206794
4.919229	2.3695006	0.62532115	-0.65726167	-0.746906	0.08645027	2.4465861	4.1192245	-0.10819664	-0.086816676	-0.8529888	1.058623
5.970852	1.4471252	1.4199781	4.319439	3.426547	-1.4782201	0.20534873	0.6609503	0.058818206	1.8902488	-0.8203453	-0.8250778
3.6603668	2.226793	0.9956037	-0.7022336	1.3845766	-0.25149822	3.7572389	1.0414224	-0.33603093	-0.049674813	-0.6752496	1.0063217
7.7312875	0.06973109	0.13812578	2.1209252	-0.6387306	-0.91536707	0.92267543	6.5869665	-0.4237566	-1.5179583	0.7525218	-1.6748992
0.21934597	-0.22420025	6.713836	-0.80115557	0.44229287	3.1449637	1.4677832	0.52143526	0.4850902	5.485472	14.619346	7.777388
-0.82805794	2.7555408	-0.14245698	-1.6306815	-0.6708487	0.6906607	4.165663	7.3764796	3.527093	0.12546384	0.018550698	0.4543105
0.8411814	6.002525	2.0445266	0.50915384	7.2262	-1.086609	3.284041	2.4437704	0.9651313	-0.13784093	1.6545482	-0.8424822
2.0360577	2.0572164	4.091994	0.70846945	4.9825945	-1.8607699	1.4933137	3.7803655	0.53451204	-1.5124705	-0.53711784	-0.76314795
0.4028875	2.5033627	0.11108256	0.6857967	3.7825456	1.4969878	3.5053005	8.829751	2.7999158	1.089944	-0.87098396	0.18711935
-0.8130281	-0.2538624	7.670216	-1.5567058	2.491879	-0.682001	-0.033358082	-1.0867665	1.7402434	0.7946969	2.0031352	-0.4632491
0.33742225	0.25104165	5.3681917	-0.4843613	11.397037	0.3552993	-1.496462	5.6461706	0.27378365	0.17053705	-1.1674783	0.51661384
-0.20421384	3.7919343	-1.3218904	-0.12053384	0.785337	0.1642829	2.0427358	3.117121	6.094085	-0.20226407	-0.8144918	1.2512938
0.3445087	5.531672	1.2695202	-0.25702524	-0.9395259	3.7292056	3.774633	2.5880558	6.3095546	0.27682948	0.7984647	0.8010102
1.1659626	8.494336	-1.3796283	1.4356438	2.4342623	2.2490983	3.9803972	7.213767	4.7264657	0.65460616	-0.12315402	-0.1383138
0.8354774	2.9830184	2.055508	0.23311836	-0.3451506	1.6010395	4.4726653	3.2678008	7.111205	-0.5791251	-2.0899277	1.0375543
0.12663268	0.38446707	3.1989987	-3.2746038	-0.31459308	5.520323	0.47318077	0.033305395	-0.38344768	5.8725147	13.203627	5.7735286
0.02339432	5.113083	10.813959	-0.61514103	0.8874739	0.9994833	-0.04098606	0.15242815	0.5843171	-0.31115186	0.36753994	-0.43622786
9.465065	0.028310044	1.6816144	4.861561	2.2523084	1.3153152	4.0751944	-0.16039264	-1.8386555	0.5120801	-0.74277365	-0.22001854
2.5326793	1.177864	3.7105334	-0.081405595	9.503737	-1.13773	2.3452547	3.975185	-1.7812824	0.63911766	-0.26372746	-2.3924623
0.44326258	2.2476292	0.14110251	-0.5140595	2.6072004	1.0729644	5.9092164	8.422073	3.514063	-2.2519374	-1.0186324	0.94546366
-0.36897135	0.7567018	4.6371603	0.05149865	-0.54326344	8.479707	2.395688	-1.8690618	-0.90950626	3.8412476	16.213158	4.2564545
-0.33682525	2.4888687	14.416003	-0.088016376	2.8254836	-0.224774	2.841948	0.7408589	0.25373513	-0.85764414	2.4514213	0.4677222
5.919638	2.8462894	-1.2203463	4.3480763	2.398174	2.5318387	1.4203849	-0.07522857	1.6229397	0.04894596	-1.0906782	0.044669487
-0.061662443	5.8057036	1.2273622	-0.9415693	3.167458	1.2844137	3.0006208	11.106604	3.8732355	-1.8047254	-0.8729327	-1.2537407
-2.347352	4.4057856	3.19425	-0.23762704	0.94333845	6.370006	2.9739497	1.5400565	-0.48875353	7.0830593	12.010265	7.6834617
5.3264008	1.5493233	0.8900828	4.076921	4.169031	2.1370165	0.4346804	-0.7970444	0.6042919	-0.71328706	2.897764	-0.15405217
1.7309742	-0.1334151	3.5787702	-0.3061316	1.4259456	-0.2686369	-1.4546446	1.1215887	-1.6320105	-0.9012552	-0.22846311	1.4113568
2.804484	3.499752	0.4177485	6.504923	1.7191322	-2.594589	-1.1328562	0.38470662	1.1090434	-0.83749354	0.28625223	-1.5116156
7.311387	-0.35396367	0.96174586	5.458604	0.38450605	-1.2948166	5.941202	1.6957607	0.6923497	0.6860167	-1.7565916	-0.18741548
4.242185	0.69318634	-0.10054972	5.88403	2.3837824	0.23772421	-0.30362287	0.015895844	-1.4383981	-0.11059995	-2.05879	0.403743
0.7303615	3.5744605	-1.7366974	-0.5303505	0.32752684	4.097	4.787191	4.6538954	3.4161808	0.20009865	0.7449092	-0.18642361
6.175361	1.4711683	0.29607213	-0.24157545	1.4833405	-2.1120126	4.812954	2.271919	-0.1481722	-0.34948587	0.60178715	0.12752353
1.9490976	1.2479038	0.6075867	-0.32788396	2.6852298	-2.6437614	5.1236763	4.6865544	5.576862	-1.4057795	-1.1641253	0.27449128
5.8141575	-1.0044688	-1.1859456	-0.10461146	2.2411816	0.39459786	4.9155645	3.0475006	0.094882846	0.5396558	1.0489928	-0.029341867
3.2080202	0.052923083	-0.06379451	2.2364473	0.1249879	-0.34617364	1.166406	1.6339345	-0.6340145	-0.5697713	0.12497405	2.011517
0.65552247	2.0211737	0.45970085	0.8544889	1.5901072	0.5290312	7.7741957	3.7783134	6.2958026	-0.29058117	-1.0004699	1.5477549
1.090639	0.6524303	2.7088847	-0.36518335	3.7960334	-0.9913407	4.8629327	1.6354063	7.3702493	0.6549916	1.3186617	1.2712404
0.68598956	1.4659876	2.5538144	-0.12857059	-0.10933877	3.3393674	6.256011	-0.8923747	-1.7134306	5.681046	20.423435	6.401917
7.1988444	1.7577507	-0.85911435	-1.2064775	1.5744036	0.7324768	0.014615655	1.433292	0.7615403	-0.94007087	-1.769407	1.1311023
2.1610832	0.31456703	4.0251145	-1.4477931	8.307346	-1.2815132	-0.65514034	4.927924	0.49551865	-0.8303517	0.36914372	0.48822182
-0.043470338	2.2161145	12.076426	-0.309973	2.171049	0.082004964	2.6377075	1.5852492	-0.2644584	1.7246553	0.94228953	-1.391657
7.792643	-1.5902002	0.7615065	4.0086207	2.0377717	-2.0408366	1.762991	4.28924	0.5741399	0.36395773	1.7106587	-0.7630501
3.782436	4.1372585	2.9675796	2.1540756	7.603375	-0.110375725	2.547226	2.822018	0.57170737	-0.37876034	0.026485471	-1.0437721
5.525851	1.7423289	-1.1601174	6.3930726	0.99810636	-1.2689849	1.2394979	0.23077708	1.47581	1.2064548	2.3691888	1.5665747
-0.28670585	6.9026675	0.31509027	0.44143978	-0.07564795	-0.8290268	4.7872963	4.1531405	2.2988865	-0.53182757	-0.74855787	-0.85790527
0.8581916	2.0309677	3.108054	-1.7081714	9.120482	1.63309	0.47877163	1.6291075	-0.9671783	-0.8729915	-0.49061397	-0.20673579
0.17925377	0.5207873	4.049356	0.37503052	0.64075345	5.8294325	6.798709	0.13476337	0.45469138	4.629762	20.228188	1.7386919
8.115103	-1.8696792	0.9829506	6.9181914	0.6495153	0.6312737	3.4528189	2.1616273	1.5307065	-0.13198775	0.44478202	-0.13142583
-0.35281143	2.0478523	2.976534	-1.0338571	2.4424117	-0.0859978	5.3134418	5.893453	7.183724	1.0010955	0.12111333	0.64554393
0.884585	1.7674943	-0.21713616	-1.6156788	-0.22765693	5.850027	5.808216	-1.6850905	1.2116528	6.8072987	15.313114	7.8370442
1.2470124	6.212339	1.873871	1.5377421	8.41302	0.108241916	1.1123374	4.8576345	-0.5129272	-0.47585928	0.57606936	0.75458586
6.5320735	-0.64093417	4.8738375	4.5457115	1.0227978	1.0819573	4.373137	3.8733778	2.1153512	-1.2356004	-0.4343011	1.4082685
7.1535974	2.1583576	3.880137	8.523105	0.6776931	-0.15677416	1.4256393	2.1157165	-0.34644774	-1.0037689	1.7917061	1.1381298
2.8115795	1.2565086	2.1407332	-0.72883105	10.18297	2.949071	1.3693848	5.1258965	-0.6432641	-0.505284	-1.6443584	-0.22530617
3.343566	0.28431374	2.149055	0.05090624	7.6780014	-1.3808085	-0.61492884	6.2891517	-1.4105453	-0.3529583	1.712667	1.1729089
5.863434	0.7209145	4.4212456	13.863574	0.83531326	-0.50486165	7.617055	4.860537	0.317113	-1.8833822	-0.06168473	-0.0013905595
6.186621	1.0012175	4.8497844	9.801188	0.62137055	3.2698398	3.4854925	4.231818	-0.4180897	-0.44813278	-2.172215	0.5711618
6.649338	-1.3692588	1.3383349	6.106204	1.0429078	1.2702135	6.2415857	0.58582973	-0.1384903	-2.414365	1.0268928	0.45513564
1.07943	0.6610422	7.4331393	-0.31871378	-0.7242275	9.139551	2.4193783	0.6372346	0.9471379	5.844048	10.07972	7.787666
3.0272827	3.5151687	1.9612434	5.3144474	0.38311416	1.5943917	2.8772898	2.026159	1.3862139	0.45723873	-0.07809109	0.2860176
5.6866393	-0.18572706	-1.0395768	6.8688173	2.3507366	-1.021701	2.50517	2.2228763	-0.94634104	-1.9548666	0.0420649	2.1572628
1.8985193	4.139411	-0.4275431	-1.7738036	1.7628341	0.06037336	8.313119	2.4029415	1.4526732	-0.39423463	1.0970209	-0.6484883
1.486474	-0.43176907	-0.14392634	-0.26482257	1.8233219	0.58490056	3.8380904	3.285253	5.9110656	-0.79225576	1.8914783	-1.7691996
6.432966	0.39100748	0.17978382	4.9868526	1.6516297	0.6053744	4.0445437	-0.11639559	-0.4035827	-1.1128645	-0.55135924	-0.03252697
0.835417	2.295456	7.048722	-0.19940892	1.4598452	3.1601086	2.3678505	0.73058933	1.4871291	5.6148076	14.065039	8.661225
1.6824642	4.2690077	-1.7664685	0.8910648	2.9788685	-0.30004135	4.719705	4.3973336	4.60425	1.263834	1.8588952	0.05112095
1.4391886	0.60863096	-0.8048024	-1.2488393	9.27549	-0.46316335	4.9396925	2.5644708	-0.19872448	1.451853	0.2761194	0.94751644
-0.3463519	9.21502	-0.92744464	0.32504535	1.7830667	2.4580371	1.8007283	6.3590226	3.044349	0.52464443	0.51971567	1.028941
-1.3803953	-0.2838973	1.5395417	-0.057424296	3.9745274	0.87128675	-0.18914658	1.1349943	1.3872392	-1.1619283	0.027590804	0.40240192
5.378459	3.2973506	4.9296207	-0.74798113	7.397648	-0.6203184	1.7449749	3.4623463	-1.6136568	-1.7670068	0.5504341	-1.3741997
6.3748627	0.9997709	1.1116409	-0.10954129	-0.59301436	-2.107037	1.3217018	4.7741656	-0.4404817	-1.0637314	0.36476013	0.6332626
-0.18051076	2.0140078	0.6241398	1.1216328	8.037012	0.8246703	0.45446414	2.2750316	0.16559218	-1.038486	-2.2885265	0.32306874
5.5239825	-1.9957991	-0.56089634	5.115167	1.8133291	-0.4939372	1.7990708	0.84642184	0.12342091	0.6283641	-0.7576766	0.6213383
0.13289686	-1.2022855	4.30538	-1.4706396	-1.2221069	2.3461733	5.139598	0.6754604	0.82063144	5.1838875	21.188559	5.2754374
-0.942669	-0.61186457	6.662965	-0.6888974	1.3075907	1.4394175	2.5063713	-1.8007287	0.31920767	-1.3709948	0.5280363	0.31450203
-1.2188559	-0.5817023	0.8640782	1.4834785	-0.47520772	7.730706	0.82560074	0.5674418	-0.49378094	4.1414847	12.140998	9.491939
0.93544155	3.5870056	3.0729873	4.270432	0.08452709	0.51268244	5.704986	7.369279	8.641983	-0.6580765	0.6869358	0.10358916
5.532815	-0.8174222	-0.14991952	-0.18550365	1.19622	0.77331525	1.214282	1.4438174	0.27992323	1.4098486	-0.19075812	1.3938476
10.338511	0.5664167	3.556304	0.3516622	0.9546482	0.21000294	2.1424942	4.5956445	0.23531671	0.48108318	-0.44643766	-1.3750829
3.3109686	0.31703445	2.618338	11.908991	-0.91912997	0.096868515	2.5167253	1.2286767	2.2108293	1.0698011	0.21626678	-1.9405823
0.5006858	-0.16665018	9.439645	0.900632	1.368599	-0.5058972	3.10468	2.3962703	-0.71276754	-0.02216717	-2.6116688	0.4569723
2.5175462	4.951546	4.1499586	1.4660178	0.110345826	1.6333202	4.319413	2.5846756	7.359112	-0.6504531	-0.5000545	3.187186
6.9426794	-1.1743006	0.71168953	7.3529725	-0.17885889	-0.8755068	4.377137	3.8425546	2.6546447	-1.204383	0.84883827	0.529826
4.656778	1.4619769	1.8917518	9.043526	2.255103	0.45300448	1.2844969	0.86469245	0.9266169	-0.20954114	0.2321622	-0.76671606
-0.22347072	1.7437978	2.5853307	-1.1717416	10.112942	5.5047555	0.1522007	0.010137111	0.44848746	1.0069518	0.2590432	-1.003447
3.9605274	-0.31007454	3.1881113	7.67778	-0.37066302	0.19197768	5.1080565	4.5746717	-0.7444478	0.51766723	-0.114617735	-0.6654532
5.4413285	2.339964	0.42542303	3.2114854	2.2870626	0.519167	1.5800666	3.8096986	1.424449	1.3732653	1.6682479	-0.49231526
5.6430197	-0.10823555	-0.2765615	3.9059806	0.029361695	-0.15494053	6.1293063	0.9337089	1.3228167	-1.2918267	-3.399772	0.89475983
2.5540695	-0.09330122	0.059032172	-0.045609325	8.5251255	1.4584552	2.3244567	2.6888256	1.6033111	0.5844874	1.2994717	-0.37965935
-0.752282	2.662891	0.99040735	0.09939433	1.9834298	3.9504082	4.5486674	4.1964264	5.410316	0.2149465	-1.1852384	-0.054139145
0.8743633	0.41783196	2.9872375	0.21805577	10.759348	2.3808322	0.89579463	1.8171792	-0.974526	-0.7537078	-1.569241	-0.12884916
2.3076181	-1.121436	2.3093948	0.20423529	6.931139	0.5822435	2.025329	7.147646	0.45835853	0.023728173	-0.42898583	-0.2885706
0.8804709	-0.2629707	8.868673	0.25442386	5.1739798	0.66993755	0.07409474	-1.9192678	0.7994008	-0.77232724	0.037706837	0.36870846
0.31804305	-0.90918154	3.4140353	0.38412127	4.466239	-1.385828	2.202551	1.0615946	-0.33672673	-0.9658444	0.5402144	0.5076952
-1.0023358	-0.024671255	7.109379	-0.5629308	2.2635589	0.30371398	2.5631752	-0.21189111	0.5563458	-0.22346586	-1.7438217	-2.989007
7.964357	2.29979	2.2749834	2.1772652	1.6526397	0.29334754	3.9925056	1.0158958	0.28253418	0.32486385	-1.2707126	-0.19006519
0.677456	1.7029767	-0.2915185	-1.6921229	0.8221388	2.014229	6.481498	2.5970166	5.0385327	-0.61138326	-0.87905765	0.35093513
5.240381	1.5238888	0.8872043	4.9654446	1.3275439	2.490275	2.2403631	0.8983232	0.02176799	-1.321396	-0.025090128	1.8001782
0.8194144	1.0833616	3.6350908	-0.6991456	0.6996327	5.148603	2.6699953	0.30807728	0.07126075	6.1907334	10.267644	11.053461
-0.6451526	2.870444	2.0638864	-0.4647564	5.4224596	2.7048163	-1.0875192	2.9096043	0.7252955	-0.699475	3.0305047	-1.09813
-0.8500613	0.9233226	-0.28896302	-0.06296928	1.0809119	1.4685133	4.079844	4.326847	8.733223	1.363916	-1.5692298	1.720364
-1.4508761	0.62569433	-0.64405376	-0.3480958	1.3805515	2.8513386	3.4251406	3.3568802	4.5448275	0.8149395	2.912416	0.1689142
0.6032855	0.20045887	2.53543	-1.1870089	2.5049675	-0.73778635	0.16777205	-0.57102096	-1.4413748	-1.6831609	-0.24119508	0.63179386
0.5747505	0.4489895	2.4147635	0.9675326	0.04017202	1.978365	6.2621436	5.7278953	9.213952	-0.42118064	-0.311633	-0.7627573
3.526173	3.8052938	-0.33318716	4.522537	0.7154676	-0.084814675	2.9660614	2.388722	1.092463	1.306581	0.31468347	1.2572898
0.37943968	-0.3473382	2.3338826	-2.221446	-0.07408303	5.0170736	2.9316027	1.8301722	0.85507464	4.4891186	12.086898	6.5368447
0.3977296	-0.6918466	5.5562563	-0.07228409	-1.7742542	5.447303	7.681865	-0.22317871	0.8043024	2.5139556	24.384792	4.7594323
1.2252492	-1.5073614	-0.59980893	-1.9275054	2.0708795	3.8287487	4.5653315	2.8459506	1.8823522	-0.16427813	1.1443301	-1.3478723
-0.73322654	6.5221353	-0.33635625	-1.7513658	1.1719949	2.2634075	3.1922517	4.147495	5.2762623	1.7473911	0.91539943	0.49916163
1.7041193	2.1558993	1.2371855	1.6628252	-1.0450797	2.843316	3.6949058	3.6772895	3.0912104	-2.243226	1.4753187	1.6853625
-0.022469891	1.0640545	-2.1086073	-0.15815766	3.1179552	0.8128123	2.588235	2.9093719	7.3187737	-0.7723442	0.0043180906	0.74678034
6.6667376	2.3315246	1.4022149	10.286306	-0.54760355	0.45463577	0.91944176	0.58970827	0.46423072	1.3353702	-1.0430185	1.1560643
4.532628	-0.35689148	0.29259285	8.407322	0.09412497	-1.1201911	2.5039926	1.9488003	-0.9150677	-0.4729194	-0.18710615	-1.397311
4.5561485	1.4151255	-0.73429745	3.8067493	0.8231184	0.046939537	4.522183	2.2138133	2.1507728	0.3178479	0.9457718	-2.3223774
7.8579607	0.72992456	-0.4724369	7.4173555	0.6981856	-1.2996666	5.390767	5.300831	0.49011335	-1.1358818	0.8910516	-1.6028005
-1.6598006	1.6152741	2.739325	0.44179758	1.0021143	9.560595	2.2877557	-0.04553374	1.3635004	3.9391768	12.574404	6.009223
1.7736182	3.4671125	1.8804471	-0.015953327	11.959799	-0.36607808	0.41283193	3.8915982	0.21375942	0.53335404	-0.53773624	-0.9830632
-0.34474188	2.1001203	2.466045	-0.20709729	-0.45101422	0.6331935	8.08514	1.1346518	6.3322463	0.22798157	0.43689758	0.10430136
-0.686047	1.2492182	4.5031786	-1.388389	0.78872395	0.3915653	0.40266418	1.735324	-0.59289867	1.094858	-0.25608942	0.33092275
4.534374	1.6641732	4.0259466	5.9339976	0.39136097	-1.7644014	4.9654603	3.8708577	-0.62069756	-0.6654219	-1.1663095	0.27605698
1.9556565	4.8514104	-0.650531	0.10605443	2.802577	2.0720425	5.7254353	2.8648186	2.3658488	0.7098238	1.2990948	0.28843188
5.4656534	5.109489	4.691562	6.8262496	1.3267844	-0.101994075	1.4848635	2.4448967	0.99021906	0.8430662	0.631624	-0.35144454
5.5729537	2.3350291	0.7089758	0.64720386	3.181368	1.10492	2.446876	1.584295	0.22110426	0.72696936	0.5577802	-1.0141366
0.2994773	2.7276542	4.879648	0.2685455	2.2664323	-0.039843023	2.0378687	1.4496555	-0.38985264	-0.25095192	-0.4410831	-0.9898871
-0.21004029	3.0532517	3.9844885	-1.0992047	2.6172652	4.0326047	3.0255733	-0.15984352	0.39228046	4.9977374	8.671718	7.8147144
0.9295773	2.3353822	0.40608582	-0.6547285	0.7148669	1.688932	0.6557809	9.427601	3.3278627	0.06337235	-1.3783566	-2.2674694
6.184411	1.5271826	1.5512307	3.7170112	1.1658518	0.22115646	3.1625366	4.5676174	-1.5644546	-0.057392113	-1.2901182	1.1569387
0.055574775	7.464427	1.8598467	0.22993581	8.508545	3.0077124	-1.4027922	-0.7655869	0.0911711	-1.6266423	0.1533582	1.7435786
4.5775065	5.922723	2.4607635	6.4930286	2.3041217	-1.6962699	3.4877012	3.6708293	-1.469488	-0.8457597	-1.0736254	-0.25972098
0.33501938	0.628966	2.6515243	0.58949137	1.8237245	2.5480947	5.03384	2.7603598	10.496303	-1.2862605	-0.21962723	0.25814402
0.62156296	-0.22669637	4.5569797	0.98979896	2.7531395	-2.6868896	1.3605626	0.7741281	0.8712747	-0.76520896	-0.5270409	-1.1067827
0.53251714	-0.023930645	9.164747	0.49211684	-0.70173436	-1.2335151	-0.27347076	1.0507973	-0.8311053	-0.5821347	1.3974645	-0.08990269
-0.89790636	0.9619065	7.183773	-1.8529273	0.21841025	0.39138645	3.9656239	4.450271	-0.8425167	0.8181185	0.36892453	0.07115704
0.006058484	3.78633	8.92591	-0.13183793	1.9730701	0.22757249	2.341208	0.78784084	2.4051404	-0.5622128	0.459406	-1.2604783
5.155679	-1.5277001	-1.0191907	5.9359508	0.0019418001	2.4383738	2.5781941	2.0748775	0.84374106	0.21155895	-0.2972756	0.68706036
-0.3623906	-0.24145877	5.706736	1.160125	-0.88039744	5.132229	5.1185517	-0.5751548	-1.3681436	2.9251091	13.525197	9.254431
-0.043318156	4.602806	1.1586388	0.15670231	0.6342808	3.5788226	2.7507124	4.879109	9.068059	-0.0005266187	0.48433304	0.43058586
0.83608705	3.1298347	-0.9912402	2.9435377	2.6096487	-0.9426074	5.449814	3.2696507	4.1168365	-1.8109515	1.91862	-0.4889708
6.385167	2.7412162	2.0962095	5.0513563	1.365078	-0.053047597	5.506557	-0.28549778	-1.5214226	0.6931882	-1.1394688	-2.1104639
4.9731445	-1.4114691	-0.23386586	5.604949	0.013194699	0.38037947	3.1833482	1.0799406	0.49351385	-0.055064887	2.5371072	1.0558732
0.19162524	2.5677614	-0.4368471	1.9003141	-1.8197128	-1.3130201	6.0403447	4.522928	5.8666115	-0.36079094	-0.88194406	-0.3797077
4.115451	-0.6383234	1.5675365	9.159049	1.5356531	1.0906042	3.6799407	-0.9195666	-0.044232517	-0.0059613646	0.23968655	0.3427351
-2.2799082	2.278544	0.7413243	1.7883533	1.6165531	4.745639	4.351586	1.759145	9.36886	-0.38958558	2.066236	1.9553529
1.517493	-0.5624235	-1.2289631	13.078422	0.7636241	3.5321758	1.6379328	1.0883915	1.2989664	1.1792272	-0.54204845	-0.27718785
-0.7521325	-0.14728178	3.8823335	0.6249684	0.618543	4.1515207	2.887723	1.3860875	0.12674102	6.109826	14.185338	9.873011
-0.9061577	0.3325572	0.079937495	1.0977628	-0.5805543	3.1680079	4.370358	5.8025827	4.1692014	-0.82014817	-0.67163986	1.1937317
-1.317494	2.229111	3.3855407	-0.9305222	0.7912335	7.3258123	1.3210095	0.38325706	-1.5986514	5.6943393	11.853016	6.971762
1.1111387	6.246663	1.03749	0.9501045	6.6736946	3.136393	4.09068	9.993705	3.703825	0.06942776	-1.5900756	0.72909695
-1.4961375	3.2259724	2.3853524	0.90909183	1.3928245	2.8251529	2.634573	1.048891	-0.9204446	5.3829613	9.830996	9.261297
-0.7940166	-0.5877205	0.96800554	-0.785441	3.9880087	1.20463	4.559951	0.49978137	5.6961384	1.4643	-0.5406246	0.53499454
7.730765	0.15258797	3.0744066	13.115456	3.2318192	2.79416	9.913369	4.347805	0.67429173	-0.60846615	0.4743101	-0.14760926
4.674656	0.64666575	0.8776946	6.327784	0.5224226	0.16636631	1.9748287	1.6860873	0.4144658	-2.0539749	0.33976892	-1.0396128
2.3988209	4.133875	1.595702	4.9661665	1.0073766	0.1930426	1.1890409	1.2233508	0.45377997	-0.032203414	-0.9232935	-1.0328375
7.4949694	-1.3953941	1.9805412	5.311202	0.97657216	2.2640762	2.0627618	2.5858397	0.918892	-1.0882657	1.4334542	0.60613286
2.0037446	-0.63722	2.6305745	-1.2878584	-0.85671574	6.8755274	5.015424	0.15838553	0.83913213	3.4279826	16.119484	9.824213
-0.26250517	0.8276765	4.2183547	1.6909084	1.9758806	8.450208	0.40914565	-0.14882578	-1.0029714	4.8382483	12.501206	8.108306
-0.07700265	1.8714641	3.4854064	-2.0615869	1.0171714	10.104473	0.11994165	0.6659799	-0.684485	4.354563	14.177268	9.330195
-0.15757567	3.7675078	-0.1397378	0.5928152	1.8113805	4.3850484	5.7052894	4.8692813	3.146912	0.40167287	0.8835975	-0.21589753
1.0168942	5.3420763	1.7156655	-0.44552535	2.8631613	0.86435336	5.23082	7.0786753	4.0005736	-1.1496283	-0.21639895	0.212062
0.5891673	3.5426488	-0.027493238	9.108971	1.8848238	0.8937109	2.7974212	3.3637085	1.0461637	1.3575528	1.9161935	-0.62085974
7.5508966	-0.039178487	1.4588995	6.808081	0.26497215	1.5926467	2.5471358	1.5985123	-0.37652284	1.1637936	-0.53903407	-0.3239259
6.0721664	1.4100795	0.07029438	4.2791767	2.7095618	-0.3348339	1.6750141	3.315273	-1.98335	0.25128123	0.68979335	-1.0473415
6.2826605	-1.9216979	-1.0261972	10.010503	-1.7541494	-0.48122293	0.13694817	-0.99887264	-0.05154758	0.39399114	1.6511953	-0.24930461
4.579831	2.9242878	2.233175	-1.3652579	-1.1501575	-2.5107238	4.1519566	3.2182112	0.27542275	1.7018847	-0.38518938	0.88716847
0.08753251	1.1588829	4.9020805	-0.68903136	-1.3804163	2.7735834	2.7961545	-0.75236964	0.8765151	4.70244	18.159777	6.0115767
1.48549	0.65975237	0.2924336	0.6528459	1.7163914	5.752614	6.093401	6.748001	2.9322975	-0.09930453	2.2761698	2.2011485
4.835372	-0.8929802	-0.60798	11.162579	0.9152007	-0.5366668	2.5167727	1.6587878	1.3809199	0.82940996	1.145711	0.7529428
2.3452475	6.9263773	-0.054451965	8.387863	1.8473784	-0.66384536	-1.0082136	1.0649192	-0.8129436	0.81608385	1.7767646	-1.8165858
-0.7280722	5.934978	6.674643	-1.8399485	2.9452891	0.21512435	-0.42601442	0.7781628	-0.36414403	-1.9753708	-1.714811	1.0684764
-0.62137616	8.082295	0.8397284	-1.0382216	3.0207512	1.9278303	3.1612108	4.6232767	3.0129642	1.4364524	-0.102179244	-1.2663246
-1.1886175	2.2044554	11.147802	-1.0329506	3.317189	0.6285474	-1.0709955	-0.19314061	0.6751644	-1.2454053	-0.5216033	-0.38467342
-0.08718822	0.44243833	-0.9833466	0.6086716	4.7905397	4.969584	4.08323	3.0296357	8.145554	0.29020318	-1.3340217	1.5026683
-0.76452637	6.2758994	0.5382599	-0.67788756	-0.9861816	6.4168253	4.4271054	2.609521	3.6613936	-0.593857	2.1964924	1.2213659
2.4827933	1.6339226	4.079788	-0.2738508	8.16533	-1.2223941	-0.9255259	5.615869	1.4257044	0.9881281	-0.23473282	-0.29706368
-0.6332608	2.209248	1.3069465	-0.13640566	1.0169702	1.27403	4.959936	5.5836887	8.316195	-1.7606963	-0.633555	0.09638077
0.19524051	2.485577	0.788457	1.5204556	5.067794	1.0326601	-0.4363323	3.913246	-1.0021188	-0.090233445	0.74150497	-0.8323815
-2.5455732	4.185874	0.50323737	1.7391094	2.6314487	2.440318	3.7255423	7.070032	3.1657732	-0.06728219	0.6290248	0.51030785
0.21897799	5.2957187	-0.2430383	-1.2160114	-0.24479878	-0.4119722	4.5416512	2.1975214	6.322495	1.5922471	-0.09374605	1.5316153
1.1478521	6.672684	1.9701666	0.3967049	0.9156592	3.2509758	5.677186	6.2464848	4.2978983	0.09383477	0.5686736	-0.34368023
0.4540504	4.6669908	7.182969	-1.2926232	3.4124026	1.277136	3.74367	1.4245222	1.0143065	-1.1350836	-0.10109631	0.8080645
5.2081494	5.1308413	0.46367273	0.89897925	0.5930433	1.9914587	0.4157487	1.1961555	1.3298177	-1.5668294	-0.89857775	-0.92827696
-1.3729988	5.1319995	0.32646108	-0.9644501	3.2212338	2.22238	2.2338564	10.559832	3.0774684	1.6672553	-1.7351224	0.8555555
6.7073812	-0.807812	1.8127232	5.9504724	-0.3108076	1.8071051	-0.89486176	-0.50652236	-1.0439537	0.55167836	-0.25324202	-0.9835951
0.71384597	1.54287	1.0415704	1.4134303	-0.39223742	2.5581899	2.286943	4.9872875	9.816809	0.607485	0.7685987	-0.64505285
3.2309427	4.0366526	4.815007	-1.3317269	8.731661	0.41913053	0.09694326	2.4379678	-1.6405588	0.21241513	-0.32494843	0.9443278
1.2876943	0.95252526	8.963268	-1.3474677	0.63802487	2.6717906	3.3679972	1.5223123	-0.53686696	4.6505876	16.799196	6.0881453
-0.49839965	0.07315445	13.809946	3.4101915	0.63524276	1.1374607	3.5355875	3.5141146	-1.6857277	0.4560234	-1.4152013	0.99323535
2.916729	5.378591	2.719317	1.9927026	7.869324	-0.6508251	0.14128771	4.2212467	1.0599611	1.4649793	-1.2707748	0.5059947
5.1733418	-0.48776	1.0256224	10.340848	0.7596266	0.20389801	4.7264113	-0.6338921	1.4467324	1.6505142	-0.84904736	1.8886396
0.7641	3.0239542	-0.48595878	2.773813	-0.07447013	1.7039076	5.3710356	6.4056816	2.4241204	0.53764194	0.29128087	1.5136441
6.239345	-1.0672451	2.00454	6.0424113	0.40338248	0.15705442	2.37733	0.8283412	1.1312333	-0.29175287	1.1330774	0.6750318
4.639325	0.69481444	0.85185635	3.6973455	-0.55364776	-0.8248372	0.87020063	-0.93146193	1.2346781	-2.2514954	-0.974371	-0.78022784
1.2257396	-0.7629144	-0.6741296	17.380543	3.6354804	0.9412605	3.9771914	6.482344	-1.6745675	0.20043126	-1.8601544	-2.055497
-1.1092443	3.4228196	-0.41258603	0.2272056	4.9625483	2.8952386	4.2183957	6.8734484	2.831183	0.82761025	1.0171834	1.4347265
-0.8923305	3.8626661	1.2837299	0.20120949	-0.41190496	0.06767801	6.724987	5.2007337	2.5611358	1.0448802	1.0890112	0.042681642
4.418444	1.8131657	0.64541817	4.8233514	0.53486335	1.3839319	2.0553935	1.2927334	-1.1008328	-0.767412	1.0157801	0.21249616
1.2125288	4.7325535	5.6421323	0.87449205	0.20237458	1.9086154	2.884014	2.5996165	-0.019750388	0.3945527	-0.9413499	0.6237415
1.0088207	-0.8628999	1.8874577	0.47550142	-0.17867121	6.352801	1.8587917	-0.21994016	0.86829835	5.448688	11.864943	5.26481
0.46870005	0.4148478	0.5454695	-0.6141523	0.00705887	3.0355418	5.3002195	5.75251	5.914526	0.025523428	0.8853859	-1.0352182
-0.16812114	0.16161346	11.286943	0.27699706	1.5333277	3.7911763	2.57657	-0.41620114	1.6126933	2.2042542	15.320598	8.178819
-0.2911641	0.35887587	0.9281285	0.5294922	-0.68851435	3.760067	3.609209	3.375593	5.511209	0.09533529	0.7571549	-1.020138
-1.1318469	10.26939	2.9421902	-1.199652	2.928576	3.4810932	4.318618	4.0585423	3.3426325	0.77460206	1.760678	0.5917059
6.976451	-1.0565151	3.1023107	9.732861	0.8862342	1.3107841	8.510446	7.084148	-0.1566608	0.35277683	-0.85364497	0.6437979
6.8358583	-1.1225773	-1.2949339	-0.04387355	1.276617	0.08313349	3.6599844	-0.5305557	-0.8053126	-0.15696006	-0.21609059	0.6536698
-2.4270432	6.7223577	1.6104919	-1.7897465	6.951242	0.3486831	-1.3632647	3.1522944	-0.3687319	-0.58746356	-1.4193852	1.887971
0.6309017	-1.113496	4.4440055	0.30563718	0.11533023	6.5102615	1.4749212	0.6490493	-0.22380804	2.912515	12.746355	8.415245
-0.2511971	2.1048317	-0.47826853	-1.6166639	3.824806	-2.7062716	2.703437	2.3066657	5.8331	-0.082726166	0.11361576	0.4284214
-1.4580439	0.2410959	7.0290914	0.47015816	0.59074044	0.3136986	0.24530065	-0.07726996	0.89694995	0.19958876	-0.10016443	0.54447055
-1.5561801	1.6716006	3.904202	1.2412647	2.9457808	0.015845153	-0.12673578	2.5161316	-1.3395746	-0.36657906	-0.013646193	0.14484593
1.3022218	-0.08755478	7.6667743	-0.11515864	-0.9507686	-2.0590575	0.30011573	3.818006	0.40376988	0.23133382	0.66577953	0.445844
6.0522666	0.009919377	1.1234874	1.5714827	2.9396958	-0.14887977	4.155141	-0.60661864	1.1003543	-0.6642493	-0.7574727	-0.98408586
0.8871007	9.044633	0.48504263	7.176083	-0.9467727	2.5624547	-0.8632516	0.24319851	-0.14110142	-1.3635983	6.0644	-1.9211981
2.5212836	1.8474944	-0.40855372	4.984038	4.3618736	0.7846061	0.95700204	1.3231816	-1.5025983	0.8633142	1.2148536	1.4930601
-0.39506313	1.8737816	3.9384232	0.14638577	-0.41607165	-0.57615465	-1.2036428	0.70337796	-0.09356509	-2.194067	1.2118111	0.09428932
4.2943363	1.4416524	0.5188515	3.3930044	-0.49120486	-1.5239553	1.8228202	1.4630809	-0.401396	1.8573713	-1.4828976	-1.4501232
3.0724003	1.2979215	2.3608494	8.605463	1.4910526	0.38700607	-0.04796958	3.3026745	0.05437147	-1.1128074	-0.64379364	-1.2321386
0.5775943	4.079362	1.1784033	-0.6893281	3.7742088	-0.5374315	-0.69007176	-2.0439248	-0.5648827	-0.88860255	0.85175365	-1.2199534
1.0866324	1.0451585	0.96875125	-0.46195817	0.49952337	3.7516987	4.6820536	6.126784	3.0122614	1.8894023	-0.20861784	0.25784153
0.79552966	0.27394384	2.4958737	0.9553541	-0.6986886	6.3273563	3.6462374	-0.022809604	2.741487	6.859857	13.5842085	6.1626906
-0.39996842	-0.75846905	9.162055	0.24639466	-0.29216093	-0.4038941	0.09287466	1.5497422	1.0912057	1.5971386	-0.98456615	0.13423847
-0.7680092	2.8696914	0.8342873	-1.9012692	0.7679023	1.9168355	5.060908	1.9786992	3.9882374	-1.0626243	0.95036936	-0.47849894
-0.8655576	1.6428188	2.99576	1.6125144	3.4792361	2.8034534	7.415833	5.0151114	4.9973793	-0.5175609	0.3161141	-1.1389817
0.036407325	0.54630816	0.549008	-0.1622082	1.010397	2.3287	4.1636634	5.578834	3.6212	-1.85005	-1.4980196	1.1754377
5.258542	1.0802376	0.30582923	5.3835526	0.2849322	-1.973291	4.2278075	1.4869537	-0.22632948	-0.9609957	-0.053823203	-0.10692511
6.9805875	-0.09400159	1.0501966	5.5101547	-0.2511116	-1.8886234	2.0159597	2.5278683	-2.2224064	-0.7881119	0.81357193	0.05709112
-0.32587132	0.99906874	-0.47406238	-1.0563623	0.36715442	2.6366994	5.045735	4.9945164	3.8879178	-1.2535095	-0.6504293	0.45149672
3.8359277	0.24131703	-0.39747518	6.8957148	0.07298079	-0.0695707	0.849454	-1.5166602	-0.37726855	-0.37749392	-0.029053338	0.49064976
-0.10666995	2.066321	1.6901717	-0.46864557	-0.4394507	5.8011174	4.841982	1.0135055	0.1966958	3.560318	16.81803	4.6081448
-1.3947054	2.6031437	0.83146304	0.08517173	-1.4290782	3.7182703	3.0473928	6.794395	9.223878	-0.0397797	-0.9049746	0.4841045
0.8337576	4.5192156	2.3091261	-0.3876661	3.194623	0.99742264	4.491061	6.272113	3.1818361	-0.26485276	0.19044007	1.1310663
-0.22243477	1.1173105	0.3369975	-0.5072558	1.962906	2.4076655	2.3288171	6.779335	1.5107411	0.63359797	0.4537678	-1.4412912
-0.4234751	0.72117877	5.8279	-1.159078	2.243341	8.268293	1.3413091	-0.61661184	-1.0333002	4.316908	17.384071	1.8972822
-0.15804063	2.8334646	9.841877	-1.7934409	2.9826124	1.3589293	2.671258	1.9593778	-0.048444152	0.74755436	1.379724	-0.8731807
1.3178592	7.653456	4.734558	1.1271152	10.15958	0.36515963	0.75637823	4.17177	-0.06610942	-1.6673299	1.0319571	0.20104979
0.1495434	2.0565572	0.8607331	-0.42340755	0.7332877	-0.6989968	4.33144	6.2125826	4.86204	0.1530825	-1.1062915	-0.47704154
-0.14183047	0.20395803	-0.61135995	-0.6877185	2.0536795	-1.3037236	4.350565	2.9071772	3.141008	-0.085712954	-1.6041266	-0.092186786
0.25158262	1.5136106	4.237235	1.6536835	0.36701167	7.4827332	2.631034	1.5380149	1.9215592	5.9693294	10.789221	5.43346
2.7235725	-0.48343697	8.665752	0.80258834	0.66465276	-1.9534926	1.1253803	0.7274807	-0.36766574	-0.5125883	0.15157199	-0.85234505
-1.0950472	4.3881397	1.4328836	-0.9504906	0.98171437	4.7453303	4.890485	3.3672552	4.37727	1.9793419	0.53286004	-0.95029527
2.8239255	5.4354224	2.390702	-1.5610954	6.8189588	3.8054907	2.102846	2.4492989	0.01794424	-0.9343391	-0.15213332	1.9104868
0.70433336	4.0612955	5.2625275	-1.1399659	2.3444884	0.23923042	3.0982647	3.5236616	-0.85276824	3.1631083	-0.98927015	0.2134237
-0.72789335	3.733145	-0.98301476	-1.8544307	3.5885882	1.6851306	2.4803796	2.7544346	5.946295	-0.8777909	2.1569772	0.2895266
0.44419387	4.5477037	-1.385381	0.14546853	3.6073978	1.8669016	3.4590812	6.4102674	3.3318143	-0.8382745	-0.09115002	-0.17797862
-0.37727472	4.2041135	0.40659377	-1.6346035	0.98922306	0.8108429	6.677282	4.5380807	3.535728	-1.5513427	-0.20234187	0.78513515
0.014648049	-2.3938222	4.2044516	0.4805777	-0.78644896	3.119425	6.9510245	0.09628977	0.091075286	3.528286	18.5744	6.4797945
5.7605815	1.8305391	0.5749467	7.5418158	-1.2549286	0.011626152	-0.31835985	-0.6987604	-0.09689488	0.5583648	1.729063	-1.6405578
1.1681486	1.1805555	8.302054	0.7364727	-1.0619395	7.3049674	2.182243	-1.0714151	-0.3118463	2.6937103	14.487707	9.44035
8.6591625	-0.0047006584	1.2594861	8.470369	1.5246658	0.2968665	3.7632124	1.7701347	-0.5073232	0.08242095	-1.5223194	-0.78723025
-0.5133187	0.7574802	8.251139	0.8193417	-1.7724367	6.7965493	2.9206228	-0.74097323	0.11155952	5.3681016	18.008108	0.19656837
7.253855	-0.29407898	-0.3734429	7.3458767	-0.3517995	1.3340691	3.1894817	2.5553193	-0.47263977	-0.11372544	0.27524137	0.5383523
1.738099	4.2956495	1.4636337	6.830453	-0.7887639	0.38264054	2.0223553	-0.53617126	-1.3031701	-1.9668523	0.2722211	0.3044218
0.17998382	0.3592635	0.9824698	-1.5843341	1.891738	-1.3144314	1.92786	-0.43749467	1.1845188	-1.8706981	1.719331	0.57922846
-0.75675917	4.702394	-0.12092355	-1.2562324	3.1285255	1.1953094	6.7513914	6.6011515	3.2345924	0.21052909	-1.4351656	-4.0139437
-0.57549745	-0.16365905	7.926843	-0.760949	0.8376153	-0.6418135	0.5407647	6.790338	1.1942894	1.0377909	-0.16591637	-0.33462107
-1.421798	1.370054	2.0704374	0.62504953	0.16248377	9.677669	1.4114244	-0.83158976	1.7951403	3.842939	13.607355	7.941499
0.99740374	4.2867966	-0.03562452	0.56985253	1.7104996	-0.9173305	2.579829	4.9047465	1.4978175	0.93439716	-0.26072544	0.54392415
0.39001185	1.6514071	-0.2691601	-0.121219985	1.5813646	2.721632	4.496585	6.042122	4.7979307	-1.6058145	0.863123	1.280777
0.64618796	0.5959259	2.961255	-0.13915202	6.4884543	0.1811881	0.72919184	1.6048722	0.45830116	1.031489	-0.1604447	1.5638262
4.575475	1.9981475	1.5147905	1.319824	1.1773363	-0.7147044	1.1636204	0.04165232	-1.5012313	-0.5911708	-0.10178574	1.4213061
-0.1392847	3.6507888	4.092518	0.39916793	-1.6616025	5.955282	1.3959867	-0.3137069	2.7890162	4.2733784	10.187764	11.466329
0.41310298	4.8770013	1.1401031	0.5052041	2.9438608	4.930569	5.225161	4.638188	3.668043	0.83354884	2.3247495	0.2408174
3.1855247	4.1736164	-0.13570483	-0.7456631	5.3793344	2.385627	6.0991745	6.99894	1.63011	0.15363196	-0.75379616	-0.21157633
0.43608126	-0.022786587	4.504589	-1.7613059	-0.02464041	5.361063	3.6588688	-1.5466481	0.13679737	5.032137	14.5583315	7.8453918
4.1914296	3.6094375	-0.094669044	2.2072234	1.2775261	1.6014318	1.8632308	0.79402304	-0.46676913	-1.2435976	-0.12882774	0.68835735
5.0220666	1.1634469	0.050579224	3.8887248	1.1630534	-0.399335	2.8696942	1.6551251	1.1428379	1.5501548	-0.54295367	0.7395727
1.4551482	2.9218388	3.1009111	0.100569166	5.0183125	-0.9765696	0.3458277	2.3508892	-0.7619083	2.4793983	0.6653295	-1.4798249
7.720295	-0.15740614	0.7648255	4.880794	1.3539546	0.7447123	1.7532452	2.9450533	0.4461842	0.3775029	-0.29412276	0.4657639
0.36715332	4.7372313	6.043353	-3.2052464	0.9759778	8.55673	0.38226897	-0.20788544	2.1855307	4.5993295	11.032664	6.266347
3.5544817	-0.22096491	4.4697804	6.8756437	1.221303	-0.7607091	2.6170003	4.1136665	0.20537849	0.49975613	-1.3366032	0.6074082
-1.4422889	5.1322575	6.0510635	0.9104985	2.1026707	0.5952889	-1.0656929	0.17650297	0.7775871	-0.31652933	-0.2287295	-0.072711
-0.45543873	-0.39283267	0.4595536	-0.71697575	-0.3684069	9.689505	2.5417104	0.28412363	2.626096	4.1265645	14.023533	9.742401
1.7791799	1.6788956	0.14399177	7.301385	-0.5532893	0.8583333	2.5292547	0.12841111	-0.32793838	0.20807017	0.64820075	1.6000693
6.419234	1.4558827	0.91151017	7.227642	0.92853665	-0.88711756	5.7814775	0.82969594	0.43185222	-0.39551362	-1.1911274	0.57117194
-1.0267848	1.3788596	0.9423225	1.0456347	-0.60730404	5.1695347	3.7922194	-1.4725094	-0.56566507	5.272669	18.19733	5.9184313
3.9583557	1.344487	-1.1775903	0.403788	1.1354396	-0.65875417	3.5614808	2.376957	2.3590174	0.102862455	-1.6307442	2.2523627
0.37860963	-2.1003582	3.7340608	-2.2441173	2.7175012	-0.3974237	1.1608373	1.252599	-1.3057925	1.0400498	1.6564862	0.6394117
1.4049368	2.2145689	3.705615	0.5786209	6.733783	0.597606	1.967267	2.0438168	-1.617295	-2.1921787	0.23693493	-2.5760703
-0.45798507	-0.014261961	7.4424453	0.24722077	2.5362518	1.1094227	-0.4086411	0.27904123	0.27786043	-2.0445592	0.57065076	-1.5929264
4.474835	2.850595	-1.0758393	3.4647262	1.4556391	-1.7327986	1.6441704	4.1361585	-1.6373837	0.26718745	0.25950843	-0.09467022
-0.63983214	2.2857985	-0.2657263	-1.4069154	4.8370247	3.0136108	3.312503	8.212437	0.84496	0.14876455	-0.4340762	0.086981475
-0.6345986	0.4613321	5.058922	-0.23723947	-0.0062807277	7.267267	0.8125929	0.70048505	-0.7311054	5.0154257	14.117743	7.290435
-0.34469292	0.84317744	-0.7839053	-0.3568847	3.6696143	0.05965716	6.62616	2.3055325	10.966472	0.94556135	-0.41104648	0.9393566
5.803157	-0.41226867	2.3374271	3.772422	0.28153563	0.4552943	4.285103	3.1468208	1.0292917	0.98499256	0.13368563	0.21485162
5.0087976	5.145246	7.3910265	-1.4017962	10.697465	0.9859491	1.3320861	8.290235	2.0518527	-0.07147254	0.74926776	0.6068902
-0.35136467	5.8015223	3.4750657	4.213166	-0.111432284	1.674818	5.205767	3.0395997	9.74035	1.6418997	-0.5231245	-1.2318971
-0.56334877	2.6020498	1.5768547	0.12528352	1.4353137	0.676511	6.7139916	2.5707195	3.8349063	-0.6962319	0.096464835	-1.0142125
6.9802113	1.4736437	-0.5135224	4.8020697	2.8276207	-0.52158016	0.5992117	3.0794795	1.9704926	1.2248667	-0.66587895	1.5642829
-0.3738575	1.7882651	4.627036	-0.5156784	1.0807704	-0.5912202	2.2294757	-0.088375986	-0.49800432	1.2760551	0.2705967	-1.3037679
3.5941796	1.6565026	2.9238367	-1.1716889	9.658158	3.8525057	2.105812	1.7030947	0.17372084	-1.5241923	0.68041736	-0.90792495
0.45761916	0.31211907	1.954555	0.23853488	1.4451445	3.4898322	2.8871222	5.1086035	11.68681	-0.26996365	-0.9244674	-0.24042839
5.876656	1.9202834	1.1861598	6.185837	-0.82635045	0.4369331	-0.030842662	0.9167917	-1.1338581	0.05722176	0.86727417	0.78833
-0.9740451	-0.574491	6.2472873	-1.7440753	-2.2659183	5.9216466	-0.16947603	0.697677	1.2707621	4.994363	19.658876	-1.39396
0.15559399	1.5828147	8.757275	1.2707428	2.7201962	1.3196633	1.1205952	-0.56469905	0.6848081	-0.29224384	-1.108613	0.0049993773
0.25542557	2.2898118	1.1320567	-0.049483746	10.26653	3.419557	0.98188907	1.9956717	1.3025136	0.1594433	-1.2317266	1.5359228
-0.36500853	0.12554169	11.074766	2.1687226	1.9416763	-0.3037421	1.2921829	0.7002059	0.500842	-1.9581159	-1.6018531	-0.9208964
4.8229604	0.40027314	1.2119241	4.6619654	0.5792978	2.4818873	5.2209325	1.850956	0.802492	-0.33261868	-0.866529	-1.306245
-1.4383249	5.479722	2.9079406	2.9465764	0.09522568	4.8696995e-05	3.0085473	3.7265513	7.5646996	-0.644221	1.9466107	-3.7181206
0.30470875	5.074462	1.8906167	-1.1630144	-1.2894424	2.5785446	4.9177647	7.3152514	4.421792	0.78542775	-0.19212183	-0.4452899
0.25873736	0.21411844	2.5376253	0.91307974	0.7323083	3.2975304	6.856068	0.8034995	0.64599437	5.6553807	17.190676	5.979103
0.76198334	4.796251	3.0431252	-0.82764655	7.9177823	0.55731297	1.6920769	-1.8621541	-0.38967347	-0.6073553	1.668127	0.7306415
-0.7045635	-0.18266436	5.0571084	2.1196625	-0.75062114	3.7259755	4.535372	-0.2587161	-1.4373752	4.2451906	14.225089	11.203492
0.34737012	4.4899454	0.43836212	-0.21609473	4.871605	2.781179	3.9125924	0.93622684	7.551809	0.52002597	-0.65269965	0.6946115
5.2422447	7.1083856	1.2753923	4.838677	0.4216563	2.3548667	2.8203526	2.5089817	0.2569006	-0.24939676	0.6724112	0.68967897
-2.1207159	1.4066089	5.100109	0.722298	-0.10851259	4.0677276	0.07052803	0.079519756	-0.13179903	4.656355	11.0169	10.395915
1.968555	5.055127	0.34146154	8.343008	2.0051684	1.23759	1.958521	-1.2742094	-0.6727551	-0.2836044	0.45493364	0.44924194
7.002148	0.11082656	-0.34900504	4.2117333	1.8419447	0.84077394	1.2690247	1.5699263	-0.64269936	1.2749691	-0.24304433	0.73418
-0.0719574	5.8892827	0.6296328	-0.4543153	0.31876767	3.7730227	5.1931243	5.289223	2.9474723	0.7103299	-1.0993128	-0.4298528
0.21640052	2.9110947	-0.78709626	1.3958675	-0.2523601	1.4180845	3.3073945	5.813219	3.6322315	-0.11112858	1.2287169	0.88217145
5.1437364	1.3629677	1.3865665	8.145467	0.501649	0.090847254	2.0027452	0.67685336	0.72225624	1.4095976	-1.6054875	1.4644932
7.007373	0.6702043	2.4485526	5.501941	0.9686514	1.2013156	0.7021593	2.5818405	-0.6479247	-0.15307495	-0.11451137	0.41245544
5.1762486	3.606936	2.1323042	0.62532127	0.13857138	-0.93824124	3.6185822	1.4027935	-0.09352358	-0.58940667	-0.23265928	-0.72334033
5.4596186	1.7455263	5.229889	6.7865705	1.3526447	1.0989383	2.1391506	1.6294117	-0.7630802	-1.1421505	1.4162732	0.54310083
-0.82242256	0.798795	0.8944241	0.1611043	0.64972043	3.1741617	1.8700448	2.416551	5.7848234	0.2524648	-0.35680425	-0.39071685
0.14496998	-0.3161055	3.854277	-0.022263935	1.4764436	4.161502	4.6997323	-0.3789564	0.24437232	7.2808547	13.928275	8.49441
1.0100965	0.23864967	2.061117	0.41338104	4.8018427	1.1954783	-0.15898561	-0.86203796	-0.19746597	2.3522487	-1.3547752	-0.4054139
2.1309626	0.9322334	1.1301138	15.014452	-0.4014382	0.26275286	4.6124935	2.611022	-0.08073563	-0.54771996	-0.7984485	-0.2315467
0.6614737	0.8098953	2.7316854	-0.48782343	-0.09256376	6.623057	4.199676	-1.7890713	0.44100398	5.0201225	16.593721	11.845248
-0.13656066	0.14142026	10.780695	-1.523146	2.02	1.0312693	1.337849	-0.51801676	0.76940936	-0.69971913	-0.61213964	0.7713813
2.46161	-0.45455605	4.858611	1.0323073	10.619835	5.1219645	2.5628881	4.436018	-0.59753585	-0.73894167	0.37951463	-2.0209632
2.8968513	5.1232634	1.1075932	6.399373	0.24601007	-0.0007283824	0.67190135	0.47752237	-1.0489888	-1.2856926	1.5844874	-0.09210265
1.1948408	-0.41795132	4.396394	0.54236686	1.6787103	9.390682	3.7759547	0.89648527	-1.6870564	5.6680355	13.430713	4.8784456
-0.86234033	3.4262922	1.120311	0.36807922	-1.1984558	-0.9174722	6.081975	3.36574	3.9140975	-0.011452173	1.5617867	-0.10845061
2.9557016	4.0464272	-1.0209464	7.116349	-1.0074188	-2.2255468	0.90812707	1.6004277	-0.59363526	2.404913	0.9242416	-0.28492582
0.8193826	4.341113	3.701429	-1.680918	-0.91047525	8.291857	-1.6667311	-1.9915551	-0.51544154	5.9484544	13.308048	7.551864
2.516984	5.06555	-0.23499322	0.46160084	1.30067	-0.32542944	2.3137767	2.3780463	-0.401632	0.53714615	-1.2884511	0.94718975
0.0055010035	4.348511	1.078579	-0.72880137	-0.22940564	0.7278149	5.857623	5.4546394	4.68055	-1.2342128	0.17995937	-0.4998414
-0.8762882	3.435027	-0.4708705	-1.0651351	2.0087407	2.4931943	1.7189302	7.3088613	4.0018287	-0.05937611	-1.0169944	0.69474006
3.5450854	2.817296	1.0051033	0.1909232	1.7747552	3.6996677	4.256417	7.0687237	4.3446083	-0.18304281	-1.919985	-1.3895736
0.65397066	2.6497784	7.2340937	0.31486106	1.3040496	-0.09145646	0.3339372	-0.13714945	-0.17993918	0.913866	-1.8649371	-1.6136701
2.8134177	0.84591794	4.714505	0.3718659	0.023545146	-0.59684116	2.0276322	-0.5858751	0.84988344	-0.40431276	-0.029393595	-2.9782882
1.1058388	1.1480451	1.9731487	1.927512	-0.0043549314	5.044512	2.515971	0.8783154	-0.31750602	6.8146853	10.999103	8.713525
-0.23471731	7.4840407	9.8145275	-1.2015953	2.4548292	1.56955	7.8202605	0.6700153	0.25242212	0.5916453	0.5949315	-0.29956833
0.87063146	0.91942644	-0.6954324	-0.4197989	1.8023126	2.4292123	4.221256	3.40087	2.772174	-0.4683022	0.55584764	-0.24761395
0.06607688	3.699771	7.5239882	1.1490488	0.21198077	8.792493	0.8782282	0.0013823849	-0.34342077	3.4514794	12.355015	4.4074984
-0.0011518855	0.54014045	0.16172957	1.385022	-1.7734529	3.5999265	4.5117397	0.038898483	3.2413332	5.2930117	13.480341	8.591704
-0.7074773	5.6163473	2.3386426	-0.40971565	1.7778385	0.17143789	1.0280977	4.1495037	-0.25025815	-0.1289828	-0.7020668	-1.8715017
-1.55199	2.3905003	1.2905593	-0.74793077	2.3257408	-0.46399632	5.7549415	2.8066592	4.5013423	-0.7673766	1.0359334	0.31089506
3.9796202	-0.96029025	3.496434	5.586687	1.0907946	-1.7739753	4.406554	5.96193	-0.27024183	-0.3865988	-0.5581906	-0.9920267
0.42641664	1.3044026	3.7392545	-0.5337911	7.7781873	1.1099523	0.57428515	4.440438	1.9458072	-0.27889353	1.8265013	1.4983087
4.921083	3.467366	0.80271876	4.0293646	2.1675038	-0.93176436	0.9822368	3.6913543	0.6411147	0.13102932	1.2790228	-0.3262381
8.094755	2.9697733	4.6276155	0.632094	1.0629103	0.124470234	-1.0560029	6.0477867	0.5137693	-0.77490395	-0.04188377	0.38766325
4.0065336	2.799885	2.778484	1.8573366	8.1172495	2.3933537	1.4094124	2.6374202	-2.5933034	-0.2800924	-0.28527156	-0.44880328
-0.40136862	2.3510602	0.518505	0.70997024	-1.4742584	3.7445273	4.1653013	3.8567665	5.670839	-1.0781983	-0.81641436	1.1656339
7.8745074	-0.3951366	-0.027791461	0.9572822	3.1112902	-0.85611236	4.197074	1.920018	1.8615	-0.2733014	0.10978756	-0.13876332
0.034896594	-0.19995062	4.632132	0.021466527	-1.9087416	4.475515	2.6538723	-0.22038436	-1.5864799	5.7831197	16.667149	7.947979
5.4263067	-0.23663494	-1.6231047	-0.64001894	-0.3125728	0.6078588	3.0618396	3.8827722	-1.254962	0.2512055	0.60142595	-1.0724486
1.0094829	2.8799725	-1.8249526	1.0545912	2.4534433	2.850314	4.434583	7.3040166	4.094944	-1.1475753	0.7235571	0.85281116
5.378113	-0.50798637	7.3602934	8.631192	0.9151022	1.078407	7.1142297	3.661686	1.0475466	0.57161456	1.5278403	1.8974804
0.6691791	0.46399993	1.8516366	1.2293471	-3.4938827	2.9235	4.4438744	-1.0787965	-1.3061557	5.202202	13.194445	10.752693
1.38762	2.2500896	2.2344728	-0.9146374	4.3742995	1.0303539	0.4640261	0.32585523	-0.0116473865	-0.50359946	1.9115463	-0.23804675
0.12621044	-0.01806521	8.722034	2.137306	1.4383932	-1.7740815	10.773865	4.8607426	8.589203	-1.9466324	1.9698085	-2.9137433
-1.502314	-0.7237022	3.1195958	0.7159557	0.51880425	6.390629	0.951478	0.4752698	-1.7499759	4.643195	13.513128	10.188323
0.17651251	4.779436	5.7322836	-2.0623794	0.88544595	0.55101514	1.6914998	2.2829936	0.030291203	0.525863	-0.40592486	2.7313209
-0.55495006	3.6643262	3.2739964	0.35871518	2.1059768	0.4073712	5.340231	3.5661197	6.239036	0.34752828	0.24300551	0.5250417
-0.3361636	0.29461536	3.5660937	0.9466385	0.3902329	7.1252337	3.697282	0.35953224	-0.04983534	6.2863517	13.340308	6.331983
0.14776127	1.7722799	1.4481845	-0.57386285	3.2731118	0.8253213	3.5535502	2.860146	6.036672	2.0075157	-0.088310495	-0.9714902
1.7611202	5.254532	2.7937407	-0.044460382	9.757908	1.7893665	3.6602216	1.4972079	1.2095574	-0.8827443	-0.64565206	-0.26417938
5.582816	7.821782	1.1651857	0.69085467	1.8964748	2.6754007	1.4927837	1.4494666	1.0968418	1.0567306	-0.1345245	-0.46001744
0.8212036	-2.1675637	5.2027917	-1.6578085	0.7165828	0.880078	1.3636426	2.4820983	0.59614205	-0.7179032	-0.9381236	0.083892964
-1.4392469	6.291602	0.14928024	-0.4795017	5.4917593	3.6229994	3.0187407	6.5710917	4.195225	0.8681245	-0.2165421	1.0464126
0.7255837	2.4622679	-0.5302775	1.0909078	0.5334135	-0.76295465	3.9738524	3.8936677	5.483474	1.6624416	0.91241777	-1.0975438
6.694318	0.08254859	1.1590996	6.9076743	0.42239517	0.20626506	2.374805	1.630846	1.8032485	-0.49054587	-0.5014449	1.2496395
0.17674862	-1.0786324	6.991025	-0.25065395	-2.434945	4.0575457	3.6082547	-0.16761348	0.7089111	3.7093453	12.347676	7.400069
0.61015433	-0.38475928	0.48570362	-0.5202154	0.78925824	7.6621137	3.8629677	0.14547575	-1.3007509	7.7133307	14.385759	6.021888
1.8741387	0.7351529	5.5326777	-0.86138093	-2.6700728	6.0321965	1.4390503	0.30757222	3.9262698	3.7809021	15.275388	7.4124613
2.3022864	0.62209713	0.41707265	0.8064416	7.8659177	-0.78422606	0.7418791	4.613278	-0.6521239	0.73340863	-0.33578122	0.29933932
-0.76685035	6.5798354	8.571926	0.81679404	-0.2611382	-1.2470064	0.5696909	-0.88227004	0.16069418	0.7312496	0.92326146	-0.72484857
-1.1500384	2.0945435	-0.5010927	0.25738212	4.0424056	3.685615	2.7771246	5.6747794	4.73886	1.0729743	2.2858405	0.25848845
0.032577083	1.8420295	6.1329226	-0.65666837	4.3864965	-0.3171953	1.2667141	2.0710196	-3.0431828	-1.0044284	-2.4437373	0.7282551
4.481044	1.414612	0.7757629	1.2392713	-0.67607844	-0.091332644	2.5915067	0.67146254	0.5874776	-0.1448848	-0.69068384	-0.9172333
-0.025477935	1.2340775	0.018510925	2.2999172	2.0549686	-0.08938948	5.2628345	1.103708	2.9946795	1.2637366	1.9042829	-0.5580416
1.3083143	7.8242745	4.9624963	-0.3452304	10.726807	3.3753195	0.35443175	0.5391825	1.5431113	1.5730052	-1.0537592	0.29662627
6.6714635	-0.13914447	-0.16693042	2.0825253	-0.86021274	-0.77513456	6.859593	1.7465081	-0.5841954	-1.5161201	1.2942674	0.25212845
-0.8687343	3.1324115	-0.36809105	0.5114756	0.08589518	3.6156778	3.3040674	6.479205	5.913598	0.26708812	-1.9217134	-0.8977041
1.9477879	1.826606	12.305778	-0.06497824	2.0613434	0.93133193	0.68729615	0.4611033	-2.2542531	1.6393166	1.557481	0.45385924
-0.09212618	3.5441306	5.7560315	-1.0590291	0.8593177	3.4302797	1.1854017	-2.580634	0.7842306	3.9044485	14.193288	6.5275855
3.188454	-1.309014	0.1850695	5.6358376	-1.5404906	0.71936476	3.9783483	0.26947176	-1.1018201	1.2596598	-0.6500351	-2.7123876
0.2869054	1.7423282	0.78995854	1.3518169	-0.72434515	1.3469703	3.7942262	7.1425953	4.3928695	-1.5471714	-0.0841415	-0.70964533
2.598672	5.117336	0.9650196	1.2476245	1.5697935	-0.30144924	3.7701538	1.9972842	-1.2204924	0.74896234	0.11248801	0.6936194
0.12377827	2.5218344	8.718158	-0.26433107	1.2113913	-0.30477285	0.75369704	-1.2378417	1.0049045	-1.790823	0.9289235	-0.21109472
1.265507	-0.4357236	0.052661806	-0.5485757	-0.43284175	4.014854	6.5707026	-2.6064055	-0.0425022	6.9385777	11.898213	9.662095
-0.484303	0.05186048	3.334791	1.7261981	0.7202008	4.6843987	0.3827132	1.62327	0.9040895	5.4936867	15.026668	10.183416
8.732284	0.34138575	3.2018948	12.292137	3.225714	0.81833524	3.1380699	6.783039	0.28917333	-0.22605282	1.0326022	1.8360165
-2.1290667	2.5761244	0.3995762	2.9484062	2.9608083	1.9577473	4.4623833	6.0387025	4.1092725	-0.47130075	0.4978829	-0.1902559
7.76316	0.95667315	1.2189803	4.404461	-0.4425584	1.7752918	1.6028829	6.383119	0.22826228	0.76046646	0.21454196	-1.3313127
0.37862846	7.943474	3.3822186	0.96413964	2.1713474	4.1182895	5.8474536	3.8071773	3.6958942	-1.2731519	1.0032868	-1.1022776
4.6362953	3.5476851	1.1741118	4.6429186	-2.4510517	0.5267135	1.6074982	4.8343577	2.0776496	-0.46751934	-2.3217485	-1.2238269
9.961477	-0.8974752	2.0755367	0.23534137	1.9934984	0.69858736	1.3777773	2.2228146	-0.8803201	0.6035805	0.71252596	0.3066813
7.379654	-0.44002092	0.33013225	8.988424	2.1368713	0.27160826	2.7536469	3.7899275	-0.57610285	-1.2987546	-0.9242873	0.39660767
0.98892474	4.2154946	0.82909346	0.6089084	2.8267934	3.0402741	4.7858033	8.807251	5.2947707	0.29740074	-1.7534972	-0.79229
0.9513267	4.888993	0.14233126	-0.7629273	2.7529445	5.0579886	4.004714	6.469841	4.327969	1.242513	2.0550904	0.5523525
-1.0460558	-0.6252881	0.5394653	-0.72706753	0.28749898	9.2081585	2.190387	-2.3665478	0.4734732	3.7007945	11.301553	9.280188
5.9640064	-0.35140708	0.66700876	3.5439425	1.2556517	-0.51694787	1.5295726	1.4663438	0.19531265	-1.8311734	-0.9067079	-0.262069
6.2346177	1.7950852	2.0742052	3.894623	2.2806916	2.6843448	-1.9934912	0.8622478	-0.82603097	0.028007519	-1.350218	0.9189921
-0.054571223	0.14564842	3.6220655	3.0123045	7.0024652	0.04552176	-1.3265908	-0.75690556	-2.7476208	0.017181408	-0.9357955	-1.9912896
-0.54647017	0.11960703	-0.74825853	-1.5561774	0.71349096	5.6350336	5.19403	4.4335384	3.9092054	0.2309322	0.9191921	0.8882864
4.9521723	1.3251045	0.47014102	0.1548901	1.6057863	2.3243003	0.37800112	2.437745	-0.5779423	0.8810734	0.2251176	-1.2207017
0.31723675	4.0765705	-0.42109463	-0.11772789	-0.9540918	3.530939	3.1137388	4.551892	5.426604	-0.98389304	-0.8657359	0.65123665
1.7027531	1.9608064	0.7890964	-0.048301656	0.97987115	4.123153	5.0211	6.323153	1.3416603	-0.42208472	0.0017883368	1.7744633
-0.29289818	0.45806667	3.4907653	-1.2759441	1.2458881	2.5050673	7.4867277	-0.76225466	-1.5156434	5.588398	13.134918	7.9070153
0.07277167	0.30858964	6.8666053	-0.59192216	2.8938599	0.80363077	1.0580151	-0.21854211	0.34049323	-1.0948212	1.7447056	0.46066204
5.589741	-0.34617227	-2.309717	0.44088888	0.2989084	1.3800819	5.8832226	2.1774995	0.695202	-0.3127333	-0.13111602	0.27547023
4.4704685	0.2234605	0.2158049	3.3216681	2.935918	1.4350072	2.581144	-0.7910477	0.017644174	1.9348059	1.434724	-0.13079534
-1.2097763	2.682844	6.59938	0.4603488	2.6265707	0.7350075	1.5516257	-0.25669113	0.084121384	0.50091493	-0.47689116	0.72145385
-0.03419967	-0.41771019	1.3535216	1.8710824	-0.6467985	3.4826212	2.1829245	4.477349	7.1142097	-0.31136984	-1.7615523	0.046299234
1.2547822	3.2889297	0.48898086	0.38512686	2.930774	3.3079739	7.632058	7.3481655	0.9342067	0.20345101	-1.7928456	-0.2795508
-0.5374987	1.2968607	-0.45726493	-1.0612053	2.5989866	3.0560987	0.65939975	1.0321518	5.0218325	-1.1560315	1.1573864	1.2623608
4.801237	-2.1134233	-0.75299126	2.8324447	-0.25325227	-0.24352993	6.5109863	2.0638654	1.4478616	-0.9488076	-0.422291	1.1587157
3.0500522	0.84712434	2.967857	4.486505	0.1055414	2.4597025	4.3363657	3.7096794	0.28161237	0.5235495	1.8214386	2.0741436
5.1848793	-0.3740889	-0.3003107	12.589847	1.9860234	0.84306383	4.839527	8.203485	-0.65131027	0.13805562	-0.118224524	0.79459095
0.5833919	5.640414	10.933031	-0.11544543	3.0246472	0.5476707	1.2942467	0.7456831	1.3172663	-0.45312828	0.15414532	-0.1007948
0.46764916	-0.4295772	4.1130023	-0.003982996	-0.18102723	-0.4315333	1.1379552	2.1159515	-1.4495049	0.1382932	-0.09821118	0.50246835
-1.8966118	1.6855972	3.9862063	-0.9596904	5.323522	-0.050163254	0.31053048	0.26740754	1.1848016	-0.80112267	0.4073063	-0.1125217
5.9137683	0.8741935	-0.4410034	0.5932261	-0.01393719	1.4851502	5.5431685	3.5202951	-1.2242236	0.5929856	1.1449137	-1.048645
5.2566285	-1.7100625	0.37835383	10.779337	0.7834958	0.25607422	-0.5585987	1.3218727	0.4455145	0.21632025	-0.56608194	0.38915253
4.607979	0.41574228	-0.98328555	5.191829	0.9382942	1.5912809	3.9023733	2.021873	-0.8184512	1.0963005	-0.6822442	0.13018121
1.4480188	3.117903	6.229659	0.8865323	1.74868	6.8350325	0.18616949	0.6741419	0.63458043	4.383429	13.818492	11.817551
-0.9042256	-0.67980474	7.5734487	-1.3105675	3.2994642	1.08572	1.7105012	0.7029016	-0.50877744	-1.7667183	1.1632077	1.4281127
0.54987633	-0.7921306	6.0081077	-1.2279378	0.49561036	8.212042	-0.6933821	1.0183762	1.0423784	6.3131166	18.759344	4.9571877
-0.8681658	0.18355712	4.8862224	-0.29133865	1.4151244	4.314329	1.2342541	-0.35131624	-0.6486283	4.850442	13.674773	13.102533
7.9689493	-1.2371893	2.6072712	5.7688594	0.4150164	0.5934525	2.4787593	3.815022	-0.77949494	-0.08206843	0.10864689	0.6900685
0.8854264	1.9596121	6.32588	0.93548	2.6055868	-0.91329676	0.58351684	0.3136804	-1.4241592	-1.230274	0.57928646	-1.6373026
4.565201	1.8519347	-0.34582144	5.383395	-1.3330648	-0.2102004	0.7397418	1.6731567	0.8367982	-0.0039020728	-1.278433	-0.009274197
4.7462053	1.2148962	-0.91792077	1.770832	-0.1482687	-0.20554833	6.292495	3.5839233	0.8820761	-0.11918075	-0.30801883	-0.88503265
6.127845	-1.095772	-0.36794713	4.8491855	0.35086316	1.0109322	2.5851865	0.75436836	2.9197037	0.110065505	0.9870667	0.40529177
0.40125415	3.699263	0.10982989	-0.9144144	3.155359	1.1944664	1.696858	12.816412	2.4189777	-0.42267883	0.9552672	0.51171654
-0.15016401	3.9763215	1.6304113	-0.40952542	4.6087866	3.6058908	4.0055547	7.5701036	5.335432	-2.3499181	-0.9705827	0.8204541
7.363201	0.060743045	-0.16193731	5.2207055	2.1013942	-0.6733878	1.6202117	2.7098715	-1.5922774	0.6998413	0.89040816	-1.3166766
0.22548498	0.3440618	10.875404	0.3305768	3.0368712	-0.45991576	2.3929267	-0.49477813	0.92427737	-0.22067074	0.555881	0.79331756
-0.12157627	3.4026103	1.1704695	1.6448374	0.22829638	1.5612979	4.0379324	5.158777	7.0460663	0.3810333	0.28188634	-0.5210371
1.541565	-0.101959705	0.47260332	-1.7051874	11.873793	1.9616485	2.934928	3.8510377	-0.06374126	2.8433745	-0.36159712	-0.68599546
0.66363835	2.0300293	5.583495	-1.0395006	2.2954464	-0.039215207	1.7714387	1.597239	-0.079915166	-0.14221178	-0.62334156	0.7732992
[truncated: 5,059 more rows]
