# Supplementary material for: AUTOENCODIX: a generalized and versatile framework to train and evaluate autoencoders for biological representation learning and beyond
Source: Nat Comput Sci. 2025 Dec 9;6(1):96–108. doi: 10.1038/s43588-025-00916-4 (PMC12855006; doi:10.1038/s43588-025-00916-4)
Supplement: Supplementary file 7 — Statistical source data. [file 43588_2025_916_MOESM7_ESM.zip › Source_Data_Fig5_FigS5-6/Exp6_TCGA_VARIX/losses_METH_RNA_varix.csv]

train_vae_loss	train_recon_loss	train_r2	train_total_loss	valid_vae_loss	valid_recon_loss	valid_total_loss	valid_r2
1.006381869316101	3793.726318359375	-4.146501541137695	3794.732666015625	7371422.0	6758682.0	14130104.0	-9868.9853515625
68.350830078125	3662.308837890625	-4.060741424560547	3730.65966796875	11718330.0	7547.61328125	11725878.0	-11.424229621887207
157.0459442138672	1686.6790771484375	-1.5767009258270264	1843.7249755859375	12239792.0	2564.350341796875	12242356.0	-3.125988006591797
186.38108825683594	1469.2901611328125	-1.277047872543335	1655.6712646484375	11604648.0	1708.89501953125	11606357.0	-1.7596358060836792
201.5883026123047	1422.009521484375	-1.224053144454956	1623.5977783203125	11065626.0	927.5949096679688	11066554.0	-0.4775886833667755
217.13330078125	1326.0755615234375	-1.0799983739852905	1543.2088623046875	11084776.0	1257.9971923828125	11086034.0	-1.120111346244812
217.01422119140625	1286.314453125	-0.9946767687797546	1503.32861328125	9927969.0	873.7044067382812	9928843.0	-0.3850064277648926
188.73565673828125	1283.442138671875	-0.9986826777458191	1472.177734375	9181661.0	1093.9100341796875	9182755.0	-0.7573606967926025
188.29849243164062	1260.923828125	-0.9430387616157532	1449.2222900390625	8233491.0	1212.772216796875	8234704.0	-0.9290468096733093
191.74447631835938	1240.8087158203125	-0.8947519063949585	1432.55322265625	7363366.5	909.2922973632812	7364276.0	-0.41665834188461304
175.17672729492188	1212.6806640625	-0.856550395488739	1387.857421875	4787957.0	1203.096435546875	4789160.0	-0.8376108407974243
144.19178771972656	1213.3367919921875	-0.8392132520675659	1357.528564453125	3130390.5	1286.339111328125	3131676.75	-0.9686229228973389
121.4392318725586	1204.8984375	-0.8174396753311157	1326.337646484375	2498757.0	1697.46435546875	2500454.5	-1.832147479057312
93.0169906616211	1250.44189453125	-0.8584600687026978	1343.4588623046875	3479548.0	3088.315185546875	3482636.25	-4.08079719543457
67.57904815673828	1244.775390625	-0.8229347467422485	1312.3544921875	1783897.375	3691.068359375	1787588.5	-4.676009654998779
43.01956558227539	1210.51171875	-0.7558591365814209	1253.53125	219628.421875	1202.392578125	220830.8125	-0.8668909072875977
28.83832550048828	1210.0491943359375	-0.7567326426506042	1238.8875732421875	103609.484375	1129.9425048828125	104739.4296875	-0.6840874552726746
18.388181686401367	1225.537109375	-0.7339122891426086	1243.92529296875	68851.4765625	871.87109375	69723.34375	-0.3056924343109131
13.95844554901123	1119.142333984375	-0.5672471523284912	1133.100830078125	93863.78125	1535.9359130859375	95399.71875	-1.0735021829605103
11.014856338500977	1079.0240478515625	-0.5210930705070496	1090.0389404296875	28067.1015625	753.8803100585938	28820.982421875	-0.16385401785373688
7.581855773925781	1050.391357421875	-0.460481733083725	1057.9732666015625	2401.789794921875	687.1499633789062	3088.939697265625	-0.0745551586151123
4.822719097137451	963.9266357421875	-0.32538288831710815	968.7493286132812	1600.3062744140625	603.86572265625	2204.171875	0.05931197106838226
1.583454966545105	960.7225952148438	-0.3465033173561096	962.3060302734375	1594.1470947265625	560.1275024414062	2154.274658203125	0.12966296076774597
2.390911340713501	940.1970825195312	-0.2597971260547638	942.5880126953125	1811.1722412109375	488.5108947753906	2299.68310546875	0.23560482263565063
1.6481068134307861	862.0001220703125	-0.15386435389518738	863.6482543945312	728.4507446289062	447.91107177734375	1176.36181640625	0.29515644907951355
0.9391136765480042	793.706787109375	-0.1416912078857422	794.6458740234375	620.8526611328125	490.32220458984375	1111.1748046875	0.22833485901355743
2.0740318298339844	892.7081909179688	-0.22532860934734344	894.7822265625	141.4408416748047	462.6724548339844	604.11328125	0.2710632383823395
1.1248953342437744	776.770263671875	-0.09862685948610306	777.8951416015625	133.8195343017578	417.4027404785156	551.2222900390625	0.34172579646110535
1.4812895059585571	937.8528442382812	-0.361139178276062	939.3341064453125	105.8228988647461	339.25091552734375	445.0738220214844	0.46372124552726746
0.8850181698799133	743.125244140625	-0.11684034764766693	744.01025390625	167.0216827392578	284.0364990234375	451.05816650390625	0.5484496355056763
0.7199965715408325	809.063232421875	-0.20321080088615417	809.783203125	200.99459838867188	258.3412780761719	459.33587646484375	0.589034378528595
0.8746516704559326	924.3037719726562	-0.3575020730495453	925.1784057617188	297.0178527832031	273.1314697265625	570.1492919921875	0.5707556009292603
0.848012387752533	766.6292724609375	-0.14640328288078308	767.477294921875	308.3312072753906	370.0775146484375	678.40869140625	0.4044492542743683
0.9596757888793945	808.9788208007812	-0.22353355586528778	809.9384765625	5042.5087890625	7031.74267578125	12074.251953125	-9.199464797973633
0.930284321308136	700.7198486328125	-0.07629958540201187	701.650146484375	239.58128356933594	296.0214538574219	535.6027221679688	0.5246133804321289
0.9404296875	536.10595703125	0.1591305434703827	537.04638671875	791.6067504882812	442.3148498535156	1233.921630859375	0.29068854451179504
0.9722748398780823	534.7899169921875	0.17791493237018585	535.76220703125	293.15350341796875	256.71612548828125	549.86962890625	0.5806627869606018
1.0113695859909058	445.896240234375	0.2976612448692322	446.9076232910156	153.7931365966797	217.49154663085938	371.28466796875	0.6498238444328308
0.4376716911792755	504.7734680175781	0.22516386210918427	505.2111511230469	168.6507568359375	207.28311157226562	375.9338684082031	0.6688481569290161
0.09532035142183304	460.30450439453125	0.288501113653183	460.3998107910156	164.73695373535156	192.88624572753906	357.6231994628906	0.6901081800460815
0.032271161675453186	347.4674072265625	0.4479232430458069	347.4996643066406	173.3524169921875	182.2360076904297	355.58843994140625	0.7084890007972717
0.03531511500477791	293.33685302734375	0.5332051515579224	293.3721618652344	180.46112060546875	175.5731658935547	356.0343017578125	0.7202824950218201
0.038737375289201736	261.81170654296875	0.5815356969833374	261.8504333496094	185.9495849609375	165.83340454101562	351.7829895019531	0.7353676557540894
0.04274942725896835	238.24737548828125	0.6186097860336304	238.29013061523438	190.874267578125	155.54306030273438	346.4173278808594	0.7521485090255737
0.04671194776892662	223.55972290039062	0.6415014266967773	223.60643005371094	195.7909698486328	143.63333129882812	339.42431640625	0.7715373039245605
0.05047150328755379	210.2646026611328	0.6626636385917664	210.31507873535156	200.15625	127.90784454345703	328.0640869140625	0.7966068983078003
0.05410570278763771	199.5738067626953	0.6793357729911804	199.62791442871094	206.58563232421875	117.66156005859375	324.2471923828125	0.8127716183662415
0.05785614997148514	192.98782348632812	0.6900002360343933	193.04568481445312	211.3624267578125	114.61930847167969	325.98175048828125	0.8177689909934998
0.061523571610450745	187.2113800048828	0.699163019657135	187.2729034423828	211.51002502441406	113.76727294921875	325.27728271484375	0.8189558982849121
0.06524635851383209	183.4016571044922	0.7055009603500366	183.46690368652344	211.65240478515625	114.05540466308594	325.70782470703125	0.8181904554367065
0.0691637322306633	176.1571502685547	0.7173981666564941	176.226318359375	212.5288543701172	114.07234954833984	326.6011962890625	0.8180384635925293
0.07275817543268204	172.99781799316406	0.7222913503646851	173.07057189941406	213.57098388671875	103.51933288574219	317.09033203125	0.8353971838951111
0.07689755409955978	163.03782653808594	0.7382311224937439	163.11473083496094	215.3170623779297	105.24537658691406	320.56243896484375	0.8323721885681152
0.0809762179851532	159.98118591308594	0.7431758642196655	160.06216430664062	215.6907501220703	105.12535095214844	320.81610107421875	0.8326852321624756
0.08493417501449585	159.82957458496094	0.7430840730667114	159.9145050048828	220.61521911621094	100.32483673095703	320.9400634765625	0.8406514525413513
0.08930650353431702	160.62144470214844	0.7407623529434204	160.71075439453125	223.82521057128906	122.82551574707031	346.6507263183594	0.8039879202842712
0.09294100850820541	156.270263671875	0.7490929365158081	156.3632049560547	218.0319366455078	104.20275115966797	322.23468017578125	0.8342705965042114
0.09706331044435501	146.69361877441406	0.7643407583236694	146.79067993164062	215.44168090820312	101.14312744140625	316.5848083496094	0.8388690948486328
0.10148545354604721	144.19009399414062	0.7685784697532654	144.2915802001953	213.30096435546875	109.36114501953125	322.662109375	0.8254586458206177
0.10606365650892258	145.10110473632812	0.7668338418006897	145.20716857910156	214.99169921875	97.0522232055664	312.0439147949219	0.8459294438362122
0.11000310629606247	136.54116821289062	0.7807205319404602	136.6511688232422	218.95848083496094	106.00125122070312	324.959716796875	0.8314997553825378
0.11522146314382553	134.12496948242188	0.7847610712051392	134.2401885986328	219.7850341796875	95.07608795166016	314.8611145019531	0.8489608764648438
0.11954978108406067	131.4705352783203	0.7891427278518677	131.590087890625	218.31771850585938	101.19519805908203	319.5129089355469	0.8388610482215881
0.12527620792388916	130.4716033935547	0.7911360859870911	130.5968780517578	216.92225646972656	97.22582244873047	314.1480712890625	0.8454995155334473
0.13007701933383942	126.95124053955078	0.796478807926178	127.08131408691406	218.26199340820312	99.06965637207031	317.3316650390625	0.8428059220314026
0.1357124298810959	121.72950744628906	0.8048168420791626	121.86521911621094	213.9322509765625	94.15694427490234	308.0892028808594	0.8506348729133606
0.14047609269618988	120.6806411743164	0.8065268397331238	120.82111358642578	217.42994689941406	96.24498748779297	313.6749267578125	0.8478213548660278
0.14629346132278442	120.97525024414062	0.8062925338745117	121.12154388427734	209.87989807128906	97.31514739990234	307.1950378417969	0.8454685807228088
0.152288556098938	117.01300811767578	0.8126920461654663	117.16529846191406	200.22877502441406	93.63274383544922	293.86151123046875	0.851413369178772
0.15894374251365662	112.95673370361328	0.8193427324295044	113.11567687988281	206.27452087402344	91.9595718383789	298.2341003417969	0.854029655456543
0.1663176566362381	111.81017303466797	0.8214731216430664	111.97649383544922	215.34312438964844	94.3464584350586	309.6895751953125	0.8508363962173462
0.17314046621322632	108.71099090576172	0.8260934948921204	108.8841323852539	218.70465087890625	95.54732513427734	314.2519836425781	0.8494330048561096
0.18043959140777588	108.23748779296875	0.826808750629425	108.41793060302734	239.38516235351562	97.18529510498047	336.5704650878906	0.8468576669692993
0.18928268551826477	108.90618896484375	0.8258070945739746	109.09547424316406	218.8378143310547	90.73274230957031	309.570556640625	0.8561273217201233
0.19825899600982666	105.61320495605469	0.8313928842544556	105.81146240234375	242.73190307617188	109.43609619140625	352.1679992675781	0.8283827900886536
0.20661409199237823	103.25849914550781	0.8350507020950317	103.4651107788086	214.4938507080078	90.21373748779297	304.70758056640625	0.8569742441177368
0.21653474867343903	101.73310852050781	0.8373931646347046	101.94964599609375	234.52301025390625	92.02471923828125	326.5477294921875	0.8546077609062195
0.22705329954624176	101.2339096069336	0.8381867408752441	101.4609603881836	195.93124389648438	90.87950134277344	286.81072998046875	0.8558430075645447
0.23847024142742157	100.03643798828125	0.8402500152587891	100.27490997314453	231.34767150878906	93.47039794921875	324.81805419921875	0.8524878621101379
0.2524475157260895	98.7542495727539	0.8423748016357422	99.00669860839844	258.25396728515625	105.15425872802734	363.4082336425781	0.835177481174469
0.2639850676059723	98.5802001953125	0.8426324129104614	98.84418487548828	261.6685485839844	109.79148864746094	371.46002197265625	0.8277673721313477
0.2763853967189789	97.17423248291016	0.8449388742446899	97.45061492919922	253.45620727539062	98.88062286376953	352.3368225097656	0.8443298935890198
0.2901853621006012	95.67909240722656	0.847303032875061	95.96927642822266	242.1050567626953	94.6632308959961	336.7682800292969	0.8508423566818237
0.30377334356307983	96.16441345214844	0.8466514348983765	96.46818542480469	264.00244140625	105.6996078491211	369.7020568847656	0.8336001634597778
0.32008492946624756	94.428466796875	0.8492745161056519	94.74855041503906	236.8389892578125	89.46253967285156	326.301513671875	0.8581919074058533
0.33602333068847656	93.98294830322266	0.8499503135681152	94.3189697265625	270.7505187988281	140.42459106445312	411.17510986328125	0.7798947691917419
0.35189926624298096	94.58090209960938	0.8490874171257019	94.93280029296875	255.78060913085938	92.5198745727539	348.30047607421875	0.8536160588264465
0.37212663888931274	93.57807159423828	0.850780189037323	93.9501953125	255.3186798095703	97.41654205322266	352.7352294921875	0.8467568159103394
0.39642441272735596	92.12455749511719	0.8530864715576172	92.52098083496094	264.0995178222656	109.31888580322266	373.41839599609375	0.827892005443573
0.40962985157966614	91.6152572631836	0.8538689613342285	92.02488708496094	272.2548522949219	109.46324157714844	381.71807861328125	0.826592206954956
0.4351348876953125	91.17264556884766	0.8546989560127258	91.60778045654297	335.50201416015625	226.90066528320312	562.4027099609375	0.645551323890686
0.45891284942626953	90.97421264648438	0.854808509349823	91.4331283569336	287.0970153808594	112.96297454833984	400.05999755859375	0.8220350742340088
0.4797932505607605	89.71340942382812	0.856949508190155	90.19319915771484	274.33258056640625	117.4772720336914	391.8098449707031	0.8156751394271851
0.49997401237487793	89.30683898925781	0.8576297760009766	89.80681610107422	271.4770202636719	96.34367370605469	367.8206787109375	0.8475756645202637
0.5281374454498291	88.93367767333984	0.858293354511261	89.4618148803711	261.0168762207031	99.96099090576172	360.9778747558594	0.8423823118209839
0.5543173551559448	88.5554428100586	0.85884028673172	89.10975646972656	297.9864807128906	138.50489807128906	436.49139404296875	0.7814726829528809
0.5877018570899963	88.15790557861328	0.8595958948135376	88.74560546875	344.8327941894531	199.4715118408203	544.3043212890625	0.6876198649406433
0.6174358129501343	87.5612564086914	0.8602930307388306	88.17869567871094	253.44203186035156	86.46537780761719	339.90740966796875	0.8632647395133972
0.6430575847625732	86.94107055664062	0.8614039421081543	87.5841293334961	317.5924072265625	177.6264190673828	495.21881103515625	0.7234538793563843
0.6661477088928223	86.14850616455078	0.8625184297561646	86.81465148925781	321.406982421875	187.076904296875	508.48388671875	0.7077966332435608
0.7043435573577881	86.1232681274414	0.8625130653381348	86.8276138305664	299.992919921875	124.89460754394531	424.88751220703125	0.8025771379470825
0.7395173907279968	85.85885620117188	0.8630591630935669	86.59837341308594	265.0569763183594	89.84761047363281	354.90460205078125	0.8584427237510681
0.7736776471138	86.42764282226562	0.8622032403945923	87.2013168334961	345.98211669921875	148.9705047607422	494.95263671875	0.7647866606712341
0.8230158090591431	85.60265350341797	0.8635815382003784	86.42566680908203	295.03033447265625	91.09178924560547	386.12213134765625	0.8560002446174622
0.8456720113754272	85.0456771850586	0.8645286560058594	85.89134979248047	286.76922607421875	107.21157836914062	393.9808044433594	0.8318678736686707
0.8691205382347107	84.63215637207031	0.8650673627853394	85.50127410888672	288.3594970703125	131.31976318359375	419.67926025390625	0.7943549156188965
0.905447781085968	84.33343505859375	0.8655294179916382	85.23888397216797	273.25653076171875	95.50506591796875	368.7615966796875	0.8494479060173035
0.9497499465942383	84.02738189697266	0.8661531209945679	84.97713470458984	301.9082946777344	108.10660552978516	410.014892578125	0.8299819231033325
1.0034699440002441	83.68302154541016	0.8666387796401978	84.68649291992188	294.8619689941406	105.832763671875	400.6947326660156	0.8328022360801697
1.0476300716400146	83.4062271118164	0.8670978546142578	84.453857421875	283.34442138671875	86.35845947265625	369.702880859375	0.8632434010505676
1.1049940586090088	83.54119873046875	0.8668402433395386	84.64619445800781	290.5085754394531	93.09130096435547	383.5998840332031	0.8530451655387878
1.1326870918273926	83.21051025390625	0.8673626184463501	84.34320068359375	372.3316345214844	197.76478576660156	570.096435546875	0.6873559355735779
1.2030583620071411	83.12340545654297	0.8673387765884399	84.32646179199219	275.60272216796875	85.09428405761719	360.697021484375	0.8652762770652771
1.2500019073486328	83.12205505371094	0.8674131631851196	84.37205505371094	344.9410095214844	166.1427764892578	511.08380126953125	0.7391867637634277
1.3034054040908813	82.86189270019531	0.868015468120575	84.16529846191406	311.0887451171875	117.0364990234375	428.125244140625	0.8159738779067993
1.3404731750488281	82.20378875732422	0.8689754605293274	83.54426574707031	304.51043701171875	112.41210174560547	416.92254638671875	0.8239024877548218
1.3929429054260254	81.52879333496094	0.8701053857803345	82.92173767089844	264.7831726074219	89.43482971191406	354.218017578125	0.8597095608711243
1.4312019348144531	81.45649719238281	0.8702051043510437	82.8876953125	275.9980163574219	85.53723907470703	361.5352478027344	0.8649468421936035
1.5005571842193604	80.8622055053711	0.8711465001106262	82.36276245117188	330.0458679199219	141.73443603515625	471.7803039550781	0.775772750377655
1.5725812911987305	81.14098358154297	0.8706277012825012	82.71356201171875	284.4981994628906	94.90036010742188	379.3985595703125	0.8511860966682434
1.6204147338867188	81.05831146240234	0.870861828327179	82.67872619628906	308.66375732421875	123.69457244873047	432.35833740234375	0.804530680179596
1.6800239086151123	80.6817855834961	0.8713880777359009	82.36180877685547	269.2525329589844	83.75180053710938	353.00433349609375	0.86769038438797
1.7449663877487183	80.53607940673828	0.8716918230056763	82.28104400634766	291.029296875	97.28607177734375	388.31536865234375	0.8471068739891052
1.8065495491027832	80.60311126708984	0.8715273141860962	82.40966033935547	353.3813171386719	199.96929931640625	553.3505859375	0.6870472431182861
1.88083016872406	80.86556243896484	0.8710756301879883	82.74639129638672	269.8165588378906	86.63975524902344	356.456298828125	0.8630344867706299
1.9360219240188599	80.21588134765625	0.872212290763855	82.15190124511719	299.86224365234375	147.59735107421875	447.4595947265625	0.7691619396209717
1.9897269010543823	80.0263900756836	0.8725461959838867	82.01611328125	252.40542602539062	83.7610092163086	336.16644287109375	0.8675923347473145
2.0704827308654785	79.70687103271484	0.8729872703552246	81.77735137939453	275.9387512207031	93.4443359375	369.3830871582031	0.8525651097297668
2.1383204460144043	80.1450424194336	0.8723369836807251	82.28336334228516	290.455078125	128.95889282226562	419.4139709472656	0.7978024482727051
2.2019832134246826	79.85250854492188	0.8727944493293762	82.05448913574219	301.488037109375	115.42561340332031	416.91363525390625	0.818675696849823
2.282912492752075	79.38693237304688	0.8734511137008667	81.66984558105469	275.08782958984375	94.6671371459961	369.7549743652344	0.851321816444397
2.3437459468841553	79.09713745117188	0.8740383982658386	81.44087982177734	259.2193908691406	86.00460052490234	345.2239990234375	0.8643702864646912
2.4116947650909424	78.5940933227539	0.8747234344482422	81.00579071044922	261.1385498046875	85.145751953125	346.2843017578125	0.864990234375
2.4908666610717773	78.56230926513672	0.8748096227645874	81.05317687988281	266.9012145996094	107.15533447265625	374.0565490722656	0.8314997553825378
2.5637216567993164	78.56863403320312	0.8748577833175659	81.13235473632812	251.9473419189453	88.03732299804688	339.98468017578125	0.8606672883033752
2.644505262374878	78.13648986816406	0.8754822611808777	80.78099822998047	237.26547241210938	85.70970916748047	322.9751892089844	0.8644315004348755
2.702096700668335	78.45677947998047	0.8750205039978027	81.15887451171875	262.7387390136719	102.00973510742188	364.74847412109375	0.8382189869880676
2.7971363067626953	78.50032806396484	0.8748859167098999	81.2974624633789	237.68276977539062	85.66316986083984	323.345947265625	0.8642626404762268
2.8716728687286377	78.0858154296875	0.8755484819412231	80.95748901367188	265.2538146972656	106.24163055419922	371.4954528808594	0.8330569267272949
2.939756393432617	78.17670440673828	0.8755361437797546	81.11646270751953	264.5516052246094	110.62193298339844	375.17352294921875	0.8261405825614929
3.026135206222534	77.51827239990234	0.8764725923538208	80.5444107055664	215.8893585205078	82.94125366210938	298.83062744140625	0.8691189289093018
3.1174373626708984	77.57884979248047	0.8763386607170105	80.6962890625	264.9799499511719	113.4461669921875	378.4261169433594	0.8221806287765503
3.1811447143554688	77.19672393798828	0.8769865036010742	80.37786865234375	242.55946350097656	97.7888412475586	340.3482971191406	0.8461652994155884
3.24729061126709	76.76744842529297	0.8776295781135559	80.01473999023438	207.9090576171875	81.52230834960938	289.4313659667969	0.8710387945175171
3.3121461868286133	77.06512451171875	0.8771690130233765	80.37727355957031	225.9974822998047	88.1733169555664	314.1708068847656	0.8610876202583313
3.374211311340332	77.10041046142578	0.8770574331283569	80.47462463378906	252.85400390625	154.8854217529297	407.73944091796875	0.7571245431900024
3.4542930126190186	77.06473541259766	0.8771563768386841	80.51902770996094	202.39923095703125	86.2347640991211	288.6340026855469	0.8639088273048401
3.523838520050049	76.53734588623047	0.8780239224433899	80.06118774414062	226.1387481689453	129.22409057617188	355.36285400390625	0.7990932464599609
3.5834522247314453	76.51919555664062	0.8780490756034851	80.10264587402344	205.0198974609375	86.34916687011719	291.36907958984375	0.8638907074928284
3.6338443756103516	76.22623443603516	0.8785317540168762	79.86007690429688	196.39515686035156	94.45885467529297	290.85400390625	0.852425217628479
3.70051908493042	76.07810974121094	0.8787804841995239	79.77862548828125	197.56956481933594	87.04061889648438	284.61016845703125	0.8631296753883362
3.786914110183716	76.03547668457031	0.878838837146759	79.8223876953125	205.05841064453125	95.19866180419922	300.257080078125	0.8491928577423096
3.8320932388305664	76.0512466430664	0.8787182569503784	79.88333892822266	182.32308959960938	84.62994384765625	266.9530334472656	0.8663389086723328
3.8674330711364746	76.08336639404297	0.8788000345230103	79.95079803466797	183.38206481933594	85.69817352294922	269.0802307128906	0.8645510673522949
3.9468162059783936	76.04249572753906	0.8788335919380188	79.98931121826172	186.44407653808594	92.26416015625	278.708251953125	0.8535609841346741
3.997589349746704	75.90388488769531	0.8790656328201294	79.90147399902344	174.25460815429688	87.4266586303711	261.6812744140625	0.8613288998603821
4.086859226226807	75.62134552001953	0.8794955015182495	79.70820617675781	172.9078826904297	98.46985626220703	271.37774658203125	0.8454171419143677
4.128073215484619	76.1423568725586	0.8786357045173645	80.27043151855469	165.85763549804688	85.18177795410156	251.03941345214844	0.8657136559486389
4.2104010581970215	75.79119110107422	0.8792896270751953	80.00159454345703	165.15264892578125	85.6886978149414	250.84133911132812	0.8648408651351929
4.2490410804748535	75.5894546508789	0.8794978260993958	79.83849334716797	146.52952575683594	82.09175872802734	228.62127685546875	0.8698168396949768
4.250973224639893	75.49531555175781	0.8796954154968262	79.74629211425781	154.07440185546875	85.15948486328125	239.23388671875	0.8653438091278076
4.323009014129639	75.6377182006836	0.8793309926986694	79.96072387695312	146.61280822753906	94.68998718261719	241.30279541015625	0.8507881760597229
4.287856578826904	75.92341613769531	0.8789558410644531	80.21127319335938	145.10206604003906	86.46357727050781	231.56564331054688	0.8631553053855896
4.375137805938721	75.9061508178711	0.878980278968811	80.28128814697266	149.7586669921875	98.32613372802734	248.08480834960938	0.8445730805397034
4.424384117126465	76.24395751953125	0.8785255551338196	80.66834259033203	138.96578979492188	84.28235626220703	223.24813842773438	0.8668292164802551
4.474330425262451	76.11888885498047	0.8787387013435364	80.59321594238281	131.82749938964844	83.90367126464844	215.73117065429688	0.8676503896713257
4.494499683380127	75.63002014160156	0.8793493509292603	80.12451934814453	129.1800079345703	91.69995880126953	220.87997436523438	0.8552965521812439
4.5380778312683105	75.6722412109375	0.8793239593505859	80.21031951904297	119.32939910888672	81.92060089111328	201.25	0.8699893355369568
4.567811965942383	75.32295989990234	0.8798342943191528	79.8907699584961	114.76368713378906	80.926513671875	195.69020080566406	0.8718357682228088
4.6511149406433105	75.6280517578125	0.8794462084770203	80.27916717529297	119.88324737548828	85.05652618408203	204.9397735595703	0.8652729392051697
4.685849189758301	75.64105224609375	0.8793742060661316	80.326904296875	119.68346405029297	94.43563842773438	214.11911010742188	0.8522136807441711
4.757783889770508	75.44892120361328	0.8797184228897095	80.20670318603516	117.0299301147461	101.38488006591797	218.41481018066406	0.841295599937439
4.79237174987793	75.55323028564453	0.8795469999313354	80.3456039428711	98.1041259765625	80.94287109375	179.0469970703125	0.8717623949050903
4.876443386077881	75.76730346679688	0.8791235089302063	80.64374542236328	105.37808990478516	86.69017791748047	192.06826782226562	0.8629781603813171
4.91113805770874	75.93135833740234	0.8788884282112122	80.84249877929688	106.7112808227539	97.84341430664062	204.5546875	0.845592737197876
4.88873815536499	75.51416015625	0.8795259594917297	80.40290069580078	103.57672119140625	90.30384826660156	193.8805694580078	0.8577560186386108
4.944760799407959	75.57852935791016	0.8794311285018921	80.5232925415039	92.35407257080078	82.56490325927734	174.91897583007812	0.869213342666626
4.962246894836426	75.35145568847656	0.8797615766525269	80.31370544433594	95.60958862304688	86.2193832397461	181.8289794921875	0.8638833165168762
5.03042459487915	75.60309600830078	0.8795528411865234	80.6335220336914	91.30467987060547	84.67817687988281	175.98284912109375	0.8660346865653992
5.077469348907471	75.22576141357422	0.880052924156189	80.30323028564453	92.1033935546875	90.36550903320312	182.46890258789062	0.8573589324951172
5.120689868927002	75.45394897460938	0.8796975016593933	80.57463836669922	85.71350860595703	84.54927825927734	170.26278686523438	0.8662986755371094
5.174618721008301	75.53274536132812	0.8794552087783813	80.70736694335938	81.3853988647461	83.02894592285156	164.41433715820312	0.8685411810874939
5.182811737060547	75.65074157714844	0.8793210983276367	80.83355712890625	81.71026611328125	103.99606323242188	185.70632934570312	0.8376215696334839
5.168605327606201	75.70083618164062	0.8792299032211304	80.86943817138672	75.47874450683594	83.06124877929688	158.5399932861328	0.8686406016349792
5.216550350189209	75.84127807617188	0.879077136516571	81.05783081054688	79.4681396484375	94.17809295654297	173.646240234375	0.8510889410972595
5.242535591125488	75.55144500732422	0.8795007467269897	80.79398345947266	71.3377685546875	81.19921875	152.5369873046875	0.8713808655738831
5.27130126953125	75.70246887207031	0.8792473077774048	80.97377014160156	71.01615905761719	84.8111572265625	155.8273162841797	0.8657704591751099
5.319179534912109	75.64740753173828	0.8793154954910278	80.96658325195312	70.6558609008789	87.34049224853516	157.99635314941406	0.8625348210334778
5.358424663543701	75.65210723876953	0.879254937171936	81.01052856445312	66.2298583984375	85.52241516113281	151.7522735595703	0.8647632002830505
5.445399284362793	75.57706451416016	0.8793489336967468	81.0224609375	63.005672454833984	82.22032928466797	145.2259979248047	0.8699772953987122
5.459303379058838	75.88436126708984	0.8789579272270203	81.34366607666016	65.65060424804688	87.82810974121094	153.4787139892578	0.8616563677787781
5.596780300140381	75.7983169555664	0.8790823817253113	81.39509582519531	64.42890930175781	87.96636199951172	152.395263671875	0.8614345192909241
5.574583053588867	75.58243560791016	0.8793516159057617	81.15702056884766	60.32944107055664	85.69539642333984	146.02484130859375	0.8641180992126465
5.609343528747559	75.86238098144531	0.8788728713989258	81.47172546386719	58.983516693115234	84.72061157226562	143.70413208007812	0.8661378026008606
5.679866790771484	75.69383239746094	0.8791120648384094	81.37370300292969	54.61625671386719	82.68748474121094	137.30374145507812	0.869170606136322
5.708353519439697	76.03404235839844	0.8785966038703918	81.74239349365234	57.043975830078125	81.31402587890625	138.35800170898438	0.871015191078186
5.817651271820068	75.8042984008789	0.8790631294250488	81.6219482421875	56.04899597167969	93.46521759033203	149.51422119140625	0.8532932996749878
5.804908752441406	75.78616333007812	0.8790774345397949	81.59107208251953	49.133426666259766	80.88510131835938	130.01852416992188	0.8718438744544983
5.910506725311279	75.74120330810547	0.8791180849075317	81.6517105102539	50.04419708251953	82.40145111083984	132.44564819335938	0.8694674968719482
5.9034833908081055	75.41735076904297	0.8796964883804321	81.32083129882812	48.922183990478516	82.9644775390625	131.88665771484375	0.8685824871063232
5.960459232330322	75.74842834472656	0.8790826797485352	81.7088851928711	45.53200149536133	82.83769989013672	128.3697052001953	0.8687788844108582
5.968063831329346	76.07563018798828	0.8785268664360046	82.04369354248047	52.73366165161133	109.55406951904297	162.28773498535156	0.8293011784553528
6.071488380432129	75.82598876953125	0.878943920135498	81.89747619628906	37.86250305175781	82.18314361572266	120.04564666748047	0.8694847822189331
6.067145824432373	76.07493591308594	0.8784319162368774	82.14208221435547	46.13791275024414	83.63949584960938	129.77740478515625	0.867470383644104
6.1621012687683105	76.44290924072266	0.8779515027999878	82.60501098632812	40.72563171386719	82.02191925048828	122.74755096435547	0.8696638345718384
6.263691425323486	76.33611297607422	0.8781887888908386	82.59980773925781	43.87060546875	83.41515350341797	127.28575897216797	0.8678231239318848
6.341885089874268	76.02851104736328	0.8785697221755981	82.37039947509766	42.24093246459961	84.9146957397461	127.15562438964844	0.8657444715499878
6.396732807159424	75.89164733886719	0.8788138628005981	82.28838348388672	37.1254997253418	82.16015625	119.28565979003906	0.8699968457221985
6.388407230377197	75.804931640625	0.8789688944816589	82.1933364868164	38.166812896728516	82.16804504394531	120.33485412597656	0.8699102401733398
6.47445821762085	75.8486099243164	0.8789101839065552	82.32306671142578	37.643856048583984	80.95194244384766	118.59579467773438	0.8716990947723389
6.530417442321777	75.83465576171875	0.8788584470748901	82.36507415771484	36.7723388671875	83.0475082397461	119.8198471069336	0.8685784339904785
6.534339904785156	76.10011291503906	0.8784248232841492	82.63445281982422	35.417781829833984	83.00491333007812	118.42269897460938	0.8686056733131409
6.647161483764648	76.12650299072266	0.8784866333007812	82.77366638183594	37.24197006225586	82.88543701171875	120.12741088867188	0.8686139583587646
6.696455001831055	75.81117248535156	0.8789263963699341	82.50762939453125	32.43745040893555	82.07296752929688	114.51042175292969	0.8698018789291382
6.707062721252441	76.23017120361328	0.8782354593276978	82.9372329711914	31.994873046875	81.54253387451172	113.53740692138672	0.8705968260765076
6.712908744812012	76.2743911743164	0.8781903386116028	82.98729705810547	33.779144287109375	84.93378448486328	118.71292877197266	0.8652794361114502
6.807213306427002	76.05970001220703	0.878564715385437	82.86691284179688	32.90558624267578	85.96302032470703	118.86860656738281	0.8642265200614929
6.831959247589111	76.46295166015625	0.8779314160346985	83.29491424560547	30.940950393676758	81.14171600341797	112.0826644897461	0.8716029524803162
6.964789867401123	76.41226196289062	0.8779627680778503	83.3770523071289	33.95429611206055	88.84025573730469	122.7945556640625	0.8602318167686462
7.097992897033691	76.43336486816406	0.8779624700546265	83.53135681152344	29.78489875793457	82.87322998046875	112.65812683105469	0.8688448071479797
7.172140598297119	76.30264282226562	0.8781089782714844	83.47478485107422	28.417390823364258	82.77415466308594	111.19154357910156	0.8689223527908325
7.209964752197266	76.54540252685547	0.8779226541519165	83.75537109375	28.71038055419922	81.63595581054688	110.3463363647461	0.8705799579620361
7.234309196472168	76.1950454711914	0.8783164024353027	83.42935180664062	26.356550216674805	83.31771087646484	109.67426300048828	0.8680828213691711
7.2610764503479	76.29177856445312	0.8781579732894897	83.5528564453125	27.382841110229492	82.7530517578125	110.13589477539062	0.8691768646240234
7.317028522491455	76.36944580078125	0.8779515027999878	83.68647766113281	26.894739151000977	83.28563690185547	110.18037414550781	0.8680421710014343
7.296212196350098	76.95426940917969	0.8770833015441895	84.25048065185547	26.279972076416016	82.69989013671875	108.9798583984375	0.8690208792686462
7.413983345031738	76.75646209716797	0.8773411512374878	84.17044830322266	24.040197372436523	82.52718353271484	106.5673828125	0.8690504431724548
7.461605072021484	77.06360626220703	0.8769262433052063	84.52520751953125	24.56301498413086	81.32115173339844	105.88417053222656	0.8711428642272949
7.513404369354248	76.65271759033203	0.877454936504364	84.16612243652344	23.335046768188477	82.69747161865234	106.03251647949219	0.8687944412231445
7.5545268058776855	77.0234146118164	0.876862645149231	84.57794189453125	24.254465103149414	82.55551147460938	106.80997467041016	0.8688787817955017
7.6166253089904785	76.70793914794922	0.8773100972175598	84.3245620727539	24.314123153686523	82.39266967773438	106.70679473876953	0.8696248531341553
7.569109916687012	77.26556396484375	0.8764396905899048	84.83467102050781	22.58553123474121	85.35389709472656	107.9394302368164	0.8649337887763977
7.615723609924316	77.12684631347656	0.8766849637031555	84.74256896972656	21.4997501373291	86.584716796875	108.08446502685547	0.8625497221946716
7.673050880432129	77.39200592041016	0.8763057589530945	85.06505584716797	20.479984283447266	84.38505554199219	104.86503601074219	0.8662365078926086
7.775999546051025	77.72613525390625	0.875755786895752	85.50213623046875	22.2006893157959	83.89104461669922	106.09173583984375	0.8669355511665344
7.889624118804932	77.71095275878906	0.8756359815597534	85.60057830810547	21.440805435180664	86.24891662597656	107.6897201538086	0.863719642162323
7.983818531036377	76.96732330322266	0.876914381980896	84.95114135742188	18.70903205871582	82.79370880126953	101.50273895263672	0.8687548041343689
7.986551761627197	77.10676574707031	0.8766403198242188	85.09331512451172	19.83399772644043	82.9245834350586	102.75858306884766	0.8688845634460449
7.9365105628967285	77.42032623291016	0.8763365745544434	85.3568344116211	20.45062828063965	82.24810028076172	102.69873046875	0.869621217250824
7.971517562866211	77.85499572753906	0.8754855990409851	85.8265151977539	20.529714584350586	84.02113342285156	104.55084991455078	0.8670552968978882
8.046586036682129	77.6386489868164	0.8758319616317749	85.68523406982422	18.996337890625	83.93272399902344	102.92906188964844	0.8671707510948181
8.086485862731934	77.63478088378906	0.8759385347366333	85.72126770019531	18.216154098510742	83.33680725097656	101.55296325683594	0.867716908454895
8.232345581054688	77.42426300048828	0.8761264085769653	85.65660858154297	17.54010581970215	82.20052337646484	99.74063110351562	0.8696632385253906
8.170724868774414	77.63185119628906	0.8758106231689453	85.80257415771484	18.67694091796875	84.73638916015625	103.413330078125	0.8660189509391785
8.210287094116211	77.93390655517578	0.8753553628921509	86.14419555664062	17.731956481933594	83.1220932006836	100.85404968261719	0.8679607510566711
8.341399192810059	77.86042022705078	0.8754941821098328	86.20182037353516	17.32699966430664	83.96691131591797	101.29391479492188	0.8667725324630737
8.34865665435791	77.6651611328125	0.8758729100227356	86.0138168334961	18.118478775024414	85.94632720947266	104.06480407714844	0.863145112991333
8.313220977783203	77.69764709472656	0.8757349848747253	86.0108642578125	16.6475887298584	83.68293762207031	100.33052825927734	0.8672001957893372
8.318713188171387	78.39759826660156	0.8746100664138794	86.71630859375	15.625783920288086	84.63172912597656	100.25751495361328	0.8657056093215942
8.417845726013184	78.1376953125	0.8751594424247742	86.5555419921875	15.96633529663086	84.56623077392578	100.53256225585938	0.8657493591308594
8.439075469970703	78.01054382324219	0.8752267956733704	86.44961547851562	15.73802375793457	83.09952545166016	98.8375473022461	0.8680297136306763
8.483804702758789	77.73851776123047	0.8755706548690796	86.22232055664062	15.739494323730469	83.84046173095703	99.5799560546875	0.8666672110557556
8.566646575927734	78.07259368896484	0.8751856088638306	86.63923645019531	15.214555740356445	82.375732421875	97.59028625488281	0.8693208694458008
8.518288612365723	78.53071594238281	0.874505877494812	87.04900360107422	15.022074699401855	83.50418090820312	98.52625274658203	0.8672595024108887
8.55388355255127	78.22921752929688	0.8748680949211121	86.7831039428711	15.091224670410156	84.23594665527344	99.3271713256836	0.8663681745529175
8.604105949401855	78.22750854492188	0.8749133348464966	86.83161163330078	14.473538398742676	83.11781311035156	97.59135437011719	0.8678464293479919
8.624749183654785	78.34883880615234	0.8746997714042664	86.97358703613281	14.820718765258789	83.35482788085938	98.17554473876953	0.8677272796630859
8.836642265319824	78.12136840820312	0.875146746635437	86.9580078125	14.640385627746582	82.86697387695312	97.50736236572266	0.8681027889251709
8.750261306762695	78.12532043457031	0.8750225305557251	86.87557983398438	14.284529685974121	83.49153900146484	97.77606964111328	0.8675811290740967
8.806534767150879	78.24778747558594	0.8748642206192017	87.0543212890625	13.236303329467773	82.98623657226562	96.22254180908203	0.8685078024864197
8.826373100280762	78.3351058959961	0.8746712803840637	87.1614761352539	14.174614906311035	83.91148376464844	98.08609771728516	0.8670604825019836
8.771671295166016	78.59739685058594	0.8740960359573364	87.36906433105469	12.982728958129883	84.91880798339844	97.90153503417969	0.8652334809303284
8.822897911071777	79.27783966064453	0.8731934428215027	88.10073852539062	14.432754516601562	85.65116882324219	100.08392333984375	0.864026665687561
9.063523292541504	78.3097915649414	0.8747836351394653	87.3733139038086	12.953173637390137	85.10588073730469	98.05905151367188	0.8647702932357788
9.01873779296875	78.3200912475586	0.8746445775032043	87.33882904052734	13.180421829223633	83.82725524902344	97.00767517089844	0.8670454621315002
8.914153099060059	78.43645477294922	0.8744890093803406	87.3506088256836	13.369441032409668	83.50220489501953	96.87164306640625	0.8674575090408325
8.843862533569336	78.6030502319336	0.8741151690483093	87.44691467285156	12.355555534362793	84.87984466552734	97.23539733886719	0.8654823899269104
9.036539077758789	78.398193359375	0.8744975924491882	87.43473052978516	12.544151306152344	83.89230346679688	96.43645477294922	0.8668880462646484
9.097050666809082	78.23504638671875	0.874801754951477	87.33209991455078	12.42873477935791	85.08207702636719	97.51081085205078	0.8651189804077148
8.998077392578125	78.52629852294922	0.874241828918457	87.52437591552734	12.558605194091797	83.29410552978516	95.85270690917969	0.867844820022583
8.903857231140137	79.23493194580078	0.8730841875076294	88.13878631591797	11.763349533081055	84.21338653564453	95.97673797607422	0.8660579919815063
8.899763107299805	78.68494415283203	0.8740183115005493	87.58470916748047	11.49197769165039	85.05789184570312	96.54986572265625	0.8650232553482056
9.047404289245605	78.34329223632812	0.8745807409286499	87.39069366455078	13.353089332580566	84.2933578491211	97.64644622802734	0.8663181662559509
9.051639556884766	78.40715789794922	0.8745415806770325	87.45880126953125	12.121160507202148	83.3358383178711	95.45700073242188	0.8676407933235168
8.949197769165039	78.66748809814453	0.8741828203201294	87.61668395996094	11.630485534667969	85.49502563476562	97.1255111694336	0.8641062378883362
9.063372611999512	78.63004302978516	0.8741852045059204	87.69341278076172	11.742396354675293	85.52874755859375	97.2711410522461	0.864235520362854
8.964522361755371	78.62297058105469	0.8740516901016235	87.58749389648438	11.58894157409668	85.9971923828125	97.58613586425781	0.863437831401825
9.138839721679688	78.5845947265625	0.8742784261703491	87.72343444824219	11.8855619430542	85.33306884765625	97.2186279296875	0.8645088076591492
9.113325119018555	78.4014663696289	0.8744294047355652	87.5147933959961	11.70585823059082	84.45677185058594	96.16262817382812	0.8659115433692932
9.174759864807129	78.62608337402344	0.8741766214370728	87.80084228515625	10.85300064086914	84.14583587646484	94.99884033203125	0.8665212988853455
9.223845481872559	78.46044921875	0.8744539022445679	87.68429565429688	11.051312446594238	85.1980209350586	96.24933624267578	0.8648147583007812
9.157979965209961	78.49494934082031	0.87437504529953	87.6529312133789	11.537895202636719	86.21186065673828	97.749755859375	0.863528311252594
9.183576583862305	78.59677124023438	0.8742460012435913	87.78034973144531	9.938480377197266	84.1860122680664	94.12449645996094	0.8664194345474243
9.09439468383789	78.62513732910156	0.8741320371627808	87.71952819824219	10.63444709777832	85.00491333007812	95.63935852050781	0.864880383014679
9.25301456451416	78.62479400634766	0.8740490078926086	87.8778076171875	11.3338623046875	85.7138900756836	97.0477523803711	0.864025354385376
9.27496337890625	78.35016632080078	0.8746644258499146	87.62512969970703	11.182099342346191	84.15237426757812	95.33447265625	0.8663628101348877
9.219134330749512	78.57492065429688	0.8743483424186707	87.79405212402344	9.859973907470703	84.73860168457031	94.59857177734375	0.8653973340988159
9.235270500183105	78.98778533935547	0.8734544515609741	88.22305297851562	10.286758422851562	85.41744232177734	95.7042007446289	0.8646190166473389
9.230934143066406	78.65503692626953	0.8741043210029602	87.88597106933594	10.263925552368164	84.08995819091797	94.3538818359375	0.8663728833198547
9.111541748046875	78.18855285644531	0.87480628490448	87.30009460449219	9.313639640808105	84.71489715576172	94.02853393554688	0.865492582321167
9.084514617919922	78.78008270263672	0.8738800883293152	87.86459350585938	10.350695610046387	85.01463317871094	95.36532592773438	0.8651501536369324
9.101590156555176	78.92652130126953	0.8736330270767212	88.02811431884766	10.568904876708984	83.91995239257812	94.48886108398438	0.866908073425293
9.242463111877441	79.0070571899414	0.8735307455062866	88.24951934814453	9.592347145080566	85.06519317626953	94.65753936767578	0.8649152517318726
9.357176780700684	78.9739761352539	0.8736926317214966	88.3311538696289	10.788762092590332	83.84880065917969	94.63756561279297	0.8670889735221863
9.469562530517578	78.10791015625	0.8749035000801086	87.57746887207031	10.258234977722168	83.77449035644531	94.03272247314453	0.8669992089271545
9.186884880065918	78.79052734375	0.8739060163497925	87.97740936279297	9.899714469909668	84.30220031738281	94.20191192626953	0.8659996390342712
9.200139999389648	78.38001251220703	0.8745247721672058	87.58015441894531	9.679479598999023	85.56753540039062	95.24701690673828	0.8639714121818542
9.159979820251465	78.85651397705078	0.8737916946411133	88.01649475097656	10.094696044921875	83.72164916992188	93.81634521484375	0.8671504855155945
9.195918083190918	78.60470581054688	0.8740565180778503	87.80062103271484	9.625754356384277	83.92391204833984	93.54966735839844	0.8669378161430359
9.138391494750977	78.72476959228516	0.8739479184150696	87.8631591796875	9.495988845825195	84.30277252197266	93.79875946044922	0.8659787178039551
9.136191368103027	78.28330993652344	0.8746501207351685	87.41950225830078	9.52820110321045	84.03373718261719	93.56193542480469	0.866599440574646
9.061177253723145	78.70631408691406	0.8738590478897095	87.76749420166016	9.063575744628906	84.73313903808594	93.79671478271484	0.8655658960342407
9.068090438842773	78.61129760742188	0.8740941286087036	87.67938995361328	9.9277982711792	86.34635925292969	96.27415466308594	0.8631653785705566
9.233393669128418	78.41255187988281	0.8744953274726868	87.64594268798828	9.17391300201416	84.28485870361328	93.45877075195312	0.8662140369415283
9.289583206176758	78.14883422851562	0.8749443292617798	87.43841552734375	10.308589935302734	84.04815673828125	94.35675048828125	0.8666155338287354
9.303056716918945	78.00740814208984	0.8749479055404663	87.31046295166016	9.875475883483887	83.6478500366211	93.52332305908203	0.8671805262565613
9.250649452209473	78.21939086914062	0.8747310638427734	87.47003936767578	8.817328453063965	84.53763580322266	93.35496520996094	0.865524411201477
9.221719741821289	78.12945556640625	0.8749797940254211	87.3511734008789	9.0391845703125	84.2962875366211	93.3354721069336	0.8660122752189636
9.204558372497559	77.92426300048828	0.8752681016921997	87.12882232666016	9.363056182861328	84.32991027832031	93.69296264648438	0.8659005165100098
9.20246410369873	78.84618377685547	0.8738011121749878	88.04864501953125	9.620481491088867	84.33715057373047	93.95763397216797	0.866130530834198
9.250238418579102	78.27176666259766	0.8747204542160034	87.52200317382812	9.552441596984863	84.5877914428711	94.1402359008789	0.8658272624015808
9.17739486694336	78.06842041015625	0.8748990893363953	87.24581909179688	9.143455505371094	83.31764221191406	92.46109771728516	0.867794394493103
9.09443473815918	77.94824981689453	0.8751277923583984	87.04268646240234	9.448241233825684	84.06941986083984	93.51766204833984	0.8667740821838379
9.140786170959473	78.19876861572266	0.8747512698173523	87.33955383300781	9.532203674316406	85.12722778320312	94.65943145751953	0.8648084998130798
9.196316719055176	78.46308135986328	0.87443608045578	87.6594009399414	8.370701789855957	84.83019256591797	93.20089721679688	0.8653596639633179
9.31294059753418	78.06233215332031	0.8750616908073425	87.37527465820312	9.796005249023438	84.81438446044922	94.61038970947266	0.8654969334602356
9.330894470214844	77.7929916381836	0.8753184080123901	87.12388610839844	8.879051208496094	83.94327545166016	92.82232666015625	0.8667784333229065
9.30324649810791	78.42407989501953	0.8744425773620605	87.72732543945312	8.872783660888672	84.30253601074219	93.17532348632812	0.866002082824707
9.235577583312988	78.01041412353516	0.8750849962234497	87.2459945678711	9.282100677490234	83.5652847290039	92.84738159179688	0.8672047853469849
9.14899730682373	77.82499694824219	0.8752487301826477	86.97399139404297	9.033714294433594	84.58196258544922	93.61567687988281	0.8658862113952637
9.023787498474121	78.12901306152344	0.8748356103897095	87.15280151367188	8.253138542175293	84.20003509521484	92.45317077636719	0.866321861743927
9.04629135131836	77.85417175292969	0.875370979309082	86.90046691894531	8.491331100463867	83.636962890625	92.1282958984375	0.8673099875450134
9.13262939453125	77.86216735839844	0.8752578496932983	86.99479675292969	9.424781799316406	83.24726867675781	92.67205047607422	0.8679414391517639
9.199294090270996	77.45921325683594	0.8758853077888489	86.65850830078125	9.246955871582031	85.0131607055664	94.26011657714844	0.8650211095809937
8.952486038208008	77.96979522705078	0.8750848770141602	86.92227935791016	8.568205833435059	84.45905303955078	93.02725982666016	0.8660464286804199
8.930688858032227	77.89913177490234	0.8751335144042969	86.82981872558594	9.009374618530273	84.4256820678711	93.43505859375	0.8659898042678833
9.047394752502441	78.13679504394531	0.8748822212219238	87.18418884277344	8.189598083496094	84.63545227050781	92.8250503540039	0.8656284213066101
9.171789169311523	77.77690124511719	0.8754380345344543	86.94869232177734	8.734784126281738	83.98420715332031	92.718994140625	0.8664970993995667
9.166526794433594	77.62584686279297	0.875505805015564	86.79237365722656	9.536393165588379	84.4466552734375	93.98304748535156	0.8659380078315735
9.159626960754395	77.51753234863281	0.8759258389472961	86.67716217041016	8.453299522399902	83.94827270507812	92.40157318115234	0.8665415048599243
9.089262962341309	77.85472869873047	0.8752492070198059	86.9439926147461	8.837137222290039	83.62665557861328	92.46379089355469	0.8675059676170349
9.073615074157715	77.65475463867188	0.8755847215652466	86.7283706665039	9.10283374786377	83.96570587158203	93.06854248046875	0.8667280077934265
8.980878829956055	78.30847930908203	0.8745681047439575	87.28936004638672	8.106278419494629	85.36328887939453	93.46956634521484	0.8640681505203247
9.015655517578125	77.81175231933594	0.8753541111946106	86.82740783691406	8.640397071838379	83.89971160888672	92.54010772705078	0.8668652772903442
9.052740097045898	78.1305923461914	0.8747897148132324	87.18333435058594	8.92296314239502	84.23310852050781	93.15607452392578	0.866268515586853
9.188508987426758	77.40196990966797	0.8759725689888	86.5904769897461	8.62470817565918	85.14570617675781	93.77041625976562	0.8649174571037292
9.162430763244629	77.17241668701172	0.8763952255249023	86.33484649658203	8.247746467590332	83.67780303955078	91.92555236816406	0.8670142292976379
9.10595417022705	77.28923797607422	0.876226544380188	86.39519500732422	8.418420791625977	83.62959289550781	92.04801177978516	0.867407500743866
9.070569038391113	77.42223358154297	0.8759781122207642	86.49280548095703	8.55258846282959	84.15043640136719	92.7030258178711	0.8665111064910889
9.076385498046875	77.74857330322266	0.8754652142524719	86.82495880126953	8.995612144470215	84.85200500488281	93.84761810302734	0.8651688694953918
8.994504928588867	77.74210357666016	0.8754593133926392	86.73661041259766	8.396883010864258	83.46583557128906	91.86271667480469	0.8675974607467651
9.03421688079834	77.2259750366211	0.8762103915214539	86.26019287109375	8.341193199157715	83.4913101196289	91.83250427246094	0.8673356771469116
8.957040786743164	77.5150146484375	0.8757125735282898	86.47205352783203	8.299773216247559	85.14434814453125	93.44412231445312	0.8649522066116333
8.970479011535645	77.3514404296875	0.8760645985603333	86.3219223022461	8.088608741760254	84.1948013305664	92.28340911865234	0.8664121031761169
8.959894180297852	77.21815490722656	0.8761559724807739	86.17804718017578	8.046749114990234	85.73216247558594	93.77891540527344	0.8641416430473328
8.986289024353027	76.9495620727539	0.8767988085746765	85.93585205078125	8.6488618850708	84.3704605102539	93.01932525634766	0.8661174178123474
8.992504119873047	76.9919662475586	0.8766375780105591	85.98446655273438	8.808223724365234	83.54638671875	92.3546142578125	0.8674556612968445
8.96097183227539	77.14601135253906	0.8762960433959961	86.10697937011719	7.906155109405518	83.74799346923828	91.6541519165039	0.8667842745780945
8.946549415588379	77.2527084350586	0.8762083053588867	86.19925689697266	8.13128662109375	84.80648040771484	92.9377670288086	0.8653896450996399
8.926972389221191	76.97306060791016	0.8767630457878113	85.90003204345703	8.275836944580078	83.91414642333984	92.18998718261719	0.866696298122406
8.919711112976074	77.28825378417969	0.8760644793510437	86.20796203613281	8.376998901367188	84.2425537109375	92.61955261230469	0.8662670254707336
8.889286041259766	76.95692443847656	0.8765796422958374	85.84620666503906	8.587146759033203	83.49057006835938	92.07771301269531	0.8674660325050354
8.936586380004883	77.21224975585938	0.8763060569763184	86.14883422851562	8.293331146240234	83.85762786865234	92.15095520019531	0.8668872714042664
8.911744117736816	76.98094940185547	0.8766242861747742	85.89269256591797	8.001083374023438	85.1955795288086	93.19666290283203	0.8648345470428467
9.006136894226074	77.23467254638672	0.8762561082839966	86.24080657958984	8.62668514251709	83.65899658203125	92.28568267822266	0.867451548576355
8.998066902160645	77.06884002685547	0.8764554858207703	86.06690979003906	8.071309089660645	83.23419952392578	91.30551147460938	0.8677201271057129
8.962675094604492	76.88381958007812	0.8767067790031433	85.84649658203125	8.31381607055664	83.56700134277344	91.88081359863281	0.8672605752944946
8.910622596740723	76.49987030029297	0.8773736953735352	85.41049194335938	8.17749309539795	83.5691146850586	91.7466049194336	0.8674107193946838
8.960165023803711	76.75746154785156	0.8771058917045593	85.7176284790039	8.823099136352539	83.98827362060547	92.81137084960938	0.8668749928474426
8.852970123291016	76.56426239013672	0.877257227897644	85.417236328125	8.755880355834961	83.11038970947266	91.86627197265625	0.8679525256156921
8.844511032104492	76.77442932128906	0.8768481016159058	85.61894226074219	7.971531867980957	84.04779052734375	92.01932525634766	0.8665623068809509
8.913116455078125	76.80314636230469	0.8768997192382812	85.71626281738281	8.221636772155762	84.23307800292969	92.4547119140625	0.8664894104003906
8.835379600524902	76.60494995117188	0.8771612048149109	85.4403305053711	8.000484466552734	83.81034851074219	91.81083679199219	0.8669942021369934
8.896100997924805	76.65965270996094	0.8771598935127258	85.55575561523438	8.294209480285645	84.14403533935547	92.43824768066406	0.8666791915893555
8.924602508544922	76.412109375	0.8774320483207703	85.33671569824219	8.448554992675781	83.73133087158203	92.17988586425781	0.8670192360877991
8.907505989074707	76.403564453125	0.8775440454483032	85.31107330322266	7.965488433837891	83.86890411376953	91.83439636230469	0.8670492768287659
8.903483390808105	76.75160217285156	0.8769834637641907	85.65508270263672	8.395501136779785	84.30380249023438	92.69930267333984	0.8662844300270081
9.011094093322754	76.80913543701172	0.8768121600151062	85.82022857666016	8.03467082977295	84.57364654541016	92.60831451416016	0.865715742111206
8.97382926940918	76.05847930908203	0.8780889511108398	85.03231048583984	8.25167465209961	83.50347137451172	91.75514221191406	0.8673216700553894
8.859997749328613	76.32498931884766	0.8776330947875977	85.18498992919922	7.726760387420654	83.64286804199219	91.36962890625	0.8672630786895752
8.80336856842041	76.34920501708984	0.8776048421859741	85.15257263183594	8.175575256347656	84.31968688964844	92.4952621459961	0.8661358952522278
8.727703094482422	76.61851501464844	0.8771751523017883	85.34622192382812	7.816803455352783	84.84673309326172	92.66353607177734	0.8651572465896606
8.809476852416992	76.84532928466797	0.8767940402030945	85.6548080444336	8.312433242797852	83.58377075195312	91.89620208740234	0.8673021197319031
8.946738243103027	76.72299194335938	0.8769975900650024	85.66973114013672	8.790445327758789	84.38318634033203	93.17362976074219	0.866194486618042
8.985633850097656	76.19637298583984	0.8778938055038452	85.1820068359375	8.191158294677734	83.81414794921875	92.00531005859375	0.8669763207435608
8.808507919311523	76.37994384765625	0.8776814341545105	85.1884536743164	8.587369918823242	84.02936553955078	92.61673736572266	0.8665598630905151
8.889998435974121	76.27871704101562	0.8776887655258179	85.16871643066406	8.263280868530273	83.1816177368164	91.44490051269531	0.8680040240287781
8.912988662719727	76.0722427368164	0.8781036138534546	84.9852294921875	8.478227615356445	83.93531036376953	92.41353607177734	0.8669366240501404
8.78667163848877	76.18319702148438	0.8779265284538269	84.9698715209961	8.197524070739746	83.33134460449219	91.52886962890625	0.8678632974624634
8.775930404663086	76.15235137939453	0.8780085444450378	84.92828369140625	7.498757362365723	84.90196990966797	92.40072631835938	0.8651921153068542
8.779633522033691	76.5090560913086	0.8774104118347168	85.28868865966797	8.081642150878906	83.52446746826172	91.60610961914062	0.8674572110176086
8.7948637008667	75.72013854980469	0.8785579800605774	84.51499938964844	8.4817533493042	83.23422241210938	91.71597290039062	0.8679496645927429
8.722311019897461	76.19835662841797	0.8777841329574585	84.92066955566406	7.889072895050049	83.9488525390625	91.83792877197266	0.8669381141662598
8.71754264831543	76.15719604492188	0.8778312802314758	84.87474060058594	7.953952789306641	84.20205688476562	92.156005859375	0.8664193153381348
8.785553932189941	76.04722595214844	0.8782002329826355	84.83277893066406	7.591763019561768	83.9735336303711	91.56529998779297	0.8666861057281494
8.805248260498047	75.5474853515625	0.8787849545478821	84.35273742675781	8.368734359741211	84.05806732177734	92.42680358886719	0.8666120171546936
8.764326095581055	75.8414077758789	0.878359317779541	84.6057357788086	7.715982913970947	83.86293029785156	91.57891082763672	0.8671742081642151
8.71652603149414	76.09100341796875	0.8779416084289551	84.80752563476562	7.713374137878418	83.57650756835938	91.28987884521484	0.8672590851783752
8.722704887390137	76.06310272216797	0.8780892491340637	84.78580474853516	8.30797290802002	83.46664428710938	91.77462005615234	0.8676878809928894
8.773340225219727	75.64077758789062	0.8786824941635132	84.41411590576172	8.263812065124512	84.20877838134766	92.47258758544922	0.8665980696678162
8.847190856933594	75.97177124023438	0.8782224655151367	84.81896209716797	7.793478965759277	83.62505340576172	91.41853332519531	0.867242157459259
8.81806468963623	75.84691619873047	0.8784822225570679	84.66497802734375	8.100614547729492	83.7466812133789	91.84729766845703	0.8670507073402405
8.715352058410645	76.31477355957031	0.8777305483818054	85.0301284790039	7.440132141113281	84.99567413330078	92.43580627441406	0.8648979067802429
8.82094669342041	75.685791015625	0.8786135911941528	84.5067367553711	8.205636024475098	82.98841857910156	91.19405364990234	0.8682074546813965
8.78996753692627	75.83236694335938	0.8783537149429321	84.6223373413086	8.387200355529785	82.76100158691406	91.14820098876953	0.8684219717979431
8.780217170715332	75.36715698242188	0.8791666030883789	84.14737701416016	8.371458053588867	83.45787048339844	91.82933044433594	0.8675177693367004
8.68517780303955	76.01344299316406	0.8781846761703491	84.69862365722656	8.063813209533691	83.82284545898438	91.88665771484375	0.8669514656066895
8.750709533691406	75.40719604492188	0.8790796399116516	84.15790557861328	8.143121719360352	83.99302673339844	92.13614654541016	0.8667466640472412
8.799529075622559	75.54118347167969	0.87895667552948	84.34071350097656	7.491223335266113	83.59137725830078	91.08260345458984	0.8673992156982422
8.687528610229492	75.63081359863281	0.8788868188858032	84.31834411621094	7.86078405380249	82.29837036132812	90.1591567993164	0.8693244457244873
8.727941513061523	75.40748596191406	0.8790815472602844	84.13542938232422	8.047161102294922	82.90352630615234	90.95068359375	0.8685389161109924
8.760649681091309	75.29913330078125	0.8793393969535828	84.05978393554688	8.267146110534668	83.31785583496094	91.58499908447266	0.8677959442138672
8.74338150024414	75.13125610351562	0.8794499635696411	83.8746337890625	8.038002014160156	82.40275573730469	90.44075775146484	0.8692379593849182
8.659890174865723	75.54434204101562	0.8788415789604187	84.20423126220703	7.771064758300781	84.05924987792969	91.83031463623047	0.8666717410087585
8.616987228393555	75.40347290039062	0.8791248202323914	84.02046203613281	7.421510696411133	83.04721069335938	90.46871948242188	0.8681108951568604
8.679688453674316	75.4213638305664	0.8790773153305054	84.1010513305664	8.449115753173828	84.21248626708984	92.66160583496094	0.8666089773178101
8.692176818847656	75.48625946044922	0.8789604306221008	84.17843627929688	8.441657066345215	83.0427017211914	91.48435974121094	0.8680835962295532
8.708900451660156	75.01067352294922	0.8796560168266296	83.71957397460938	7.759720802307129	83.9041748046875	91.66389465332031	0.866705596446991
8.519083023071289	75.24662017822266	0.879406750202179	83.76570129394531	7.655205726623535	83.2874755859375	90.94268035888672	0.8679144978523254
8.612964630126953	75.14500427246094	0.8794981241226196	83.75796508789062	7.906180381774902	83.20559692382812	91.11177825927734	0.8678879141807556
8.61193561553955	75.32183837890625	0.8791707158088684	83.93377685546875	8.066767692565918	82.74504852294922	90.81181335449219	0.8686208724975586
8.659902572631836	75.20012664794922	0.8794957995414734	83.86003112792969	8.543501853942871	83.62035369873047	92.16385650634766	0.8673917651176453
8.691039085388184	74.84286499023438	0.8800107836723328	83.53390502929688	7.367258071899414	83.1982421875	90.56549835205078	0.8677124381065369
8.721598625183105	74.77346801757812	0.8800942301750183	83.49506378173828	7.34630012512207	83.31505584716797	90.6613540649414	0.8676431775093079
8.649792671203613	74.96407318115234	0.8798847198486328	83.6138687133789	7.796942234039307	83.04314422607422	90.840087890625	0.8682577013969421
8.608665466308594	75.39420318603516	0.8790948987007141	84.00286865234375	8.01134204864502	83.7728500366211	91.78419494628906	0.8672655820846558
8.741232872009277	74.99396514892578	0.8797106742858887	83.73519897460938	7.683659553527832	83.32279968261719	91.00646209716797	0.8678301572799683
8.708761215209961	74.75874328613281	0.8802067637443542	83.4675064086914	7.916833877563477	82.92227172851562	90.83910369873047	0.8684474229812622
8.559189796447754	75.21369934082031	0.8794342875480652	83.77288818359375	8.02636432647705	83.20113372802734	91.22750091552734	0.867973268032074
8.555642127990723	74.99600219726562	0.8798313140869141	83.55164337158203	7.883384704589844	83.70938873291016	91.5927734375	0.8669575452804565
8.616166114807129	75.15679168701172	0.8795205950737	83.77295684814453	7.9639363288879395	83.47371673583984	91.43765258789062	0.8675217032432556
8.71410083770752	75.02976989746094	0.8796428442001343	83.7438735961914	7.6734795570373535	83.25645446777344	90.929931640625	0.867861807346344
8.661142349243164	74.79132843017578	0.8799649477005005	83.45246887207031	8.235513687133789	82.95076751708984	91.186279296875	0.8682972192764282
8.674810409545898	74.65081024169922	0.8802825808525085	83.32562255859375	7.753934383392334	82.69306945800781	90.44700622558594	0.8686546683311462
8.571581840515137	75.07357788085938	0.8796340823173523	83.64515686035156	7.754436016082764	83.7236099243164	91.47804260253906	0.8671132326126099
8.55132007598877	74.87007141113281	0.8799506425857544	83.42139434814453	8.184514045715332	83.31168365478516	91.49620056152344	0.8676758408546448
8.63936710357666	74.62108612060547	0.8802906274795532	83.26045227050781	7.929771900177002	82.84254455566406	90.7723159790039	0.8684378266334534
8.695723533630371	74.60840606689453	0.8803836107254028	83.30413055419922	7.708577632904053	83.6895980834961	91.39817810058594	0.8670547008514404
8.640496253967285	74.5454330444336	0.8805392384529114	83.18592834472656	7.455385208129883	83.5654067993164	91.02079010009766	0.8671733140945435
8.565518379211426	74.71536254882812	0.8802445530891418	83.2808837890625	7.487496376037598	83.19355773925781	90.6810531616211	0.8677531480789185
8.609798431396484	74.8531494140625	0.8799952268600464	83.46295166015625	8.354264259338379	83.0291748046875	91.38343811035156	0.8682001829147339
8.594406127929688	75.0272216796875	0.879677951335907	83.62162780761719	7.851280212402344	83.00675201416016	90.8580322265625	0.8683359026908875
8.658806800842285	74.32408905029297	0.8806970715522766	82.98289489746094	7.5687336921691895	83.89264678955078	91.46138000488281	0.86708003282547
8.592889785766602	74.59754180908203	0.8803353309631348	83.1904296875	8.131442070007324	82.68484497070312	90.8162841796875	0.868831992149353
8.597997665405273	74.55818176269531	0.8803962469100952	83.15618133544922	7.56472635269165	83.506103515625	91.07083129882812	0.867556631565094
8.6318359375	74.3783187866211	0.8807514905929565	83.0101547241211	7.954465389251709	83.31684112548828	91.27130889892578	0.8676878213882446
8.601436614990234	74.3824234008789	0.8807244300842285	82.98385620117188	8.137871742248535	82.71060180664062	90.84847259521484	0.868683397769928
8.653210639953613	74.36592102050781	0.8806670904159546	83.01913452148438	7.71088171005249	83.18815612792969	90.89904022216797	0.868007242679596
8.559993743896484	74.49009704589844	0.8803659677505493	83.05009460449219	7.482767581939697	82.86820983886719	90.3509750366211	0.868549644947052
8.496238708496094	74.69084930419922	0.8802870512008667	83.18708801269531	8.017078399658203	83.13139343261719	91.14846801757812	0.8681468367576599
8.565244674682617	73.98358154296875	0.8813554644584656	82.548828125	7.786728858947754	82.4020004272461	90.18872833251953	0.8692354559898376
8.58593463897705	74.12381744384766	0.8811294436454773	82.70975494384766	7.9006266593933105	83.47154235839844	91.3721694946289	0.8675185441970825
8.636868476867676	74.50287628173828	0.8804589509963989	83.1397476196289	7.984133720397949	82.60953521728516	90.59366607666016	0.8687227368354797
8.677498817443848	74.14502716064453	0.8810598254203796	82.82252502441406	8.098943710327148	83.0737075805664	91.17265319824219	0.8681855797767639
8.597686767578125	74.27983093261719	0.8808199167251587	82.87751770019531	8.027390480041504	83.42998504638672	91.4573745727539	0.8675618171691895
8.573591232299805	74.12825012207031	0.8809898495674133	82.70184326171875	7.584224224090576	83.62418365478516	91.20840454101562	0.867141842842102
8.534612655639648	74.25779724121094	0.8809065818786621	82.79241180419922	7.683557033538818	83.23672485351562	90.92028045654297	0.8680285215377808
8.49887466430664	73.87522888183594	0.8814428448677063	82.37409973144531	7.5638346672058105	83.71856689453125	91.28240203857422	0.8674951195716858
8.540699005126953	74.03419494628906	0.8813138008117676	82.57489013671875	7.846535682678223	84.02872467041016	91.87525939941406	0.8667848706245422
8.62396240234375	73.98899841308594	0.8812650442123413	82.61296081542969	8.21311092376709	82.76081848144531	90.97393035888672	0.8688124418258667
8.601524353027344	74.04059600830078	0.8812200427055359	82.64212036132812	7.683424472808838	82.81633758544922	90.49976348876953	0.8684468269348145
8.504344940185547	73.820068359375	0.8815797567367554	82.32441711425781	7.470579147338867	82.94217681884766	90.41275787353516	0.8682317733764648
8.385407447814941	74.22343444824219	0.8809446096420288	82.60884094238281	7.43156099319458	83.73979949951172	91.1713638305664	0.8669472336769104
8.454755783081055	74.08198547363281	0.881092369556427	82.5367431640625	8.376814842224121	83.00263977050781	91.37945556640625	0.8682168126106262
8.514939308166504	73.91915130615234	0.8813995122909546	82.43408966064453	7.7185845375061035	83.42122650146484	91.13980865478516	0.867638111114502
8.582648277282715	73.6933364868164	0.8818047642707825	82.27598571777344	7.624332427978516	82.86929321289062	90.49362182617188	0.8683749437332153
8.463055610656738	73.58584594726562	0.881991982460022	82.04890441894531	7.410109996795654	82.80394744873047	90.21405792236328	0.8686452507972717
8.463150978088379	73.87052917480469	0.8815637826919556	82.33367919921875	8.387288093566895	82.8705825805664	91.25787353515625	0.8684720993041992
8.5162353515625	73.80174255371094	0.881537914276123	82.31797790527344	7.654178619384766	83.56928253173828	91.22346496582031	0.8674638867378235
8.50124740600586	73.81755065917969	0.8815292119979858	82.31880187988281	7.433468341827393	83.35627746582031	90.78974914550781	0.8676596879959106
8.495975494384766	74.0522232055664	0.8811182975769043	82.54820251464844	7.596498012542725	82.73287200927734	90.3293685913086	0.8687092065811157
8.590322494506836	73.54033660888672	0.8820711374282837	82.13066101074219	8.046725273132324	82.57012176513672	90.6168441772461	0.8689920902252197
8.589326858520508	73.90360260009766	0.8813862800598145	82.49292755126953	7.818765163421631	83.57254791259766	91.39131164550781	0.8673552870750427
8.565460205078125	73.78153228759766	0.8816936612129211	82.34699249267578	8.05705738067627	83.71338653564453	91.77044677734375	0.8672120571136475
8.488518714904785	74.04737854003906	0.8811410665512085	82.53589630126953	7.248034954071045	83.27645874023438	90.52449035644531	0.8678258657455444
8.49761962890625	73.92792510986328	0.8815032839775085	82.42554473876953	7.697096347808838	83.2889633178711	90.9860610961914	0.8679670095443726
8.565485954284668	73.46934509277344	0.8820655941963196	82.03482818603516	7.362069606781006	83.0312271118164	90.39329528808594	0.868290901184082
8.594242095947266	73.66719818115234	0.8818515539169312	82.26144409179688	7.928511142730713	83.09425354003906	91.02276611328125	0.8678463697433472
8.623494148254395	73.42057800292969	0.8822234869003296	82.04407501220703	7.7436089515686035	83.26974487304688	91.01335144042969	0.8678157329559326
8.610054969787598	73.4515380859375	0.8821452856063843	82.06159210205078	8.021563529968262	83.32958221435547	91.35114288330078	0.8678457736968994
8.489079475402832	73.15308380126953	0.8826296925544739	81.64216613769531	7.880676746368408	83.5226058959961	91.40328216552734	0.8677435517311096
8.415294647216797	73.4039535522461	0.8821729421615601	81.81924438476562	7.737926483154297	83.1474838256836	90.88540649414062	0.8679368495941162
8.4086332321167	73.62549591064453	0.8818333745002747	82.03412628173828	7.93927526473999	82.92315673828125	90.86243438720703	0.8684477210044861
8.550394058227539	73.39419555664062	0.8822604417800903	81.94458770751953	7.62309455871582	82.5780258178711	90.20111846923828	0.8689882159233093
8.510683059692383	73.15592956542969	0.8826019167900085	81.66661071777344	7.6429877281188965	82.5250015258789	90.1679916381836	0.8690049052238464
8.431891441345215	73.12025451660156	0.8827440142631531	81.5521469116211	7.316958904266357	82.73845672607422	90.05541229248047	0.8684964776039124
8.34677791595459	73.20743560791016	0.8826103210449219	81.55421447753906	7.471736907958984	82.74285888671875	90.214599609375	0.8687077760696411
8.366772651672363	73.3970718383789	0.8822175860404968	81.76384735107422	7.6201629638671875	83.29493713378906	90.91510009765625	0.8676440715789795
8.455076217651367	73.37700653076172	0.8823685646057129	81.83208465576172	8.076153755187988	83.20669555664062	91.28285217285156	0.8680539131164551
8.523458480834961	73.2715835571289	0.8825065493583679	81.7950439453125	7.740797519683838	83.06350708007812	90.80430603027344	0.8680949211120605
8.494531631469727	73.14820861816406	0.8826128840446472	81.64273834228516	7.712979793548584	82.35066986083984	90.06365203857422	0.8693035840988159
8.513442993164062	73.13827514648438	0.8826535940170288	81.65171813964844	7.456546306610107	82.88394927978516	90.34049224853516	0.8685022592544556
8.483586311340332	73.16471099853516	0.882607102394104	81.64830017089844	7.631243705749512	82.93437194824219	90.56561279296875	0.8683211207389832
8.438210487365723	73.20822143554688	0.8824508786201477	81.64643096923828	8.06937026977539	82.48884582519531	90.55821228027344	0.8691397309303284
8.44253921508789	73.1348648071289	0.8826859593391418	81.57740783691406	7.745742321014404	82.70396423339844	90.44970703125	0.8686943650245667
8.46692180633545	73.11166381835938	0.8826707601547241	81.57858276367188	7.590296268463135	82.9031982421875	90.49349212646484	0.8684576749801636
8.515254020690918	73.07864379882812	0.8826642036437988	81.5938949584961	7.537426948547363	83.30903625488281	90.84646606445312	0.8677394986152649
8.432239532470703	73.0736312866211	0.8827861547470093	81.50587463378906	7.803004741668701	83.17562866210938	90.97863006591797	0.8680223822593689
8.393351554870605	73.09048461914062	0.8826338648796082	81.48383331298828	7.443018913269043	83.8199234008789	91.262939453125	0.8670256733894348
8.455911636352539	72.9716567993164	0.8829037547111511	81.42756652832031	7.549675464630127	82.73452758789062	90.2842025756836	0.8684999942779541
8.508392333984375	72.82540130615234	0.883195698261261	81.33379364013672	7.918394088745117	82.88628387451172	90.80467987060547	0.8684784173965454
8.517617225646973	72.99381256103516	0.8828819394111633	81.51142883300781	7.757997989654541	83.49530029296875	91.2532958984375	0.8675174713134766
8.411445617675781	73.2034683227539	0.8825661540031433	81.61491394042969	7.7165021896362305	83.34471130371094	91.06121063232422	0.8676780462265015
8.486241340637207	72.76590728759766	0.8832823038101196	81.25215148925781	7.697749137878418	82.8449478149414	90.54269409179688	0.8684832453727722
8.47461986541748	73.03958892822266	0.8827537298202515	81.51420593261719	7.83302116394043	82.99475860595703	90.8277816772461	0.8682276010513306
8.415032386779785	73.1837158203125	0.8825494647026062	81.59874725341797	7.991189002990723	83.10440826416016	91.09559631347656	0.8679744005203247
8.362010955810547	73.20567321777344	0.8825043439865112	81.56768798828125	7.362598419189453	83.23578643798828	90.598388671875	0.8678561449050903
8.372396469116211	72.71035766601562	0.883317768573761	81.08275604248047	7.754579067230225	82.03504180908203	89.78961944580078	0.8696672916412354
8.384634017944336	73.08716583251953	0.8827114105224609	81.4718017578125	7.573755264282227	82.8035659790039	90.3773193359375	0.8687664866447449
8.4299955368042	72.84014129638672	0.8831702470779419	81.27013397216797	7.46605110168457	82.56938171386719	90.03543090820312	0.8689254522323608
