# Supplementary material for: AUTOENCODIX: a generalized and versatile framework to train and evaluate autoencoders for biological representation learning and beyond
Source: Nat Comput Sci. 2025 Dec 9;6(1):96–108. doi: 10.1038/s43588-025-00916-4 (PMC12855006; doi:10.1038/s43588-025-00916-4)
Supplement: Supplementary file 7 — Statistical source data. [file 43588_2025_916_MOESM7_ESM.zip › Source_Data_Fig5_FigS5-6/Exp6_TCGA_VARIX/ml_task_performance.txt]

score_split	CLINIC_PARAM	metric	value	ML_ALG	ML_TYPE	ML_TASK	ML_SUBTASK
train	CANCER_TYPE	roc_auc_ovo	0.998950350837257	Linear	classification	Latent	Latent
valid	CANCER_TYPE	roc_auc_ovo	0.9989863840407125	Linear	classification	Latent	Latent
test	CANCER_TYPE	roc_auc_ovo	0.9977541076252134	Linear	classification	Latent	Latent
train	CANCER_TYPE	roc_auc_ovo	0.9999482084361322	RF	classification	Latent	Latent
valid	CANCER_TYPE	roc_auc_ovo	0.9970873781511118	RF	classification	Latent	Latent
test	CANCER_TYPE	roc_auc_ovo	0.9981786277210052	RF	classification	Latent	Latent
train	CANCER_TYPE_ACRONYM	roc_auc_ovo	0.9866583952324065	Linear	classification	Latent	Latent
valid	CANCER_TYPE_ACRONYM	roc_auc_ovo	0.9808911372549671	Linear	classification	Latent	Latent
test	CANCER_TYPE_ACRONYM	roc_auc_ovo	0.9826314875005171	Linear	classification	Latent	Latent
train	CANCER_TYPE_ACRONYM	roc_auc_ovo	0.9995197106423838	RF	classification	Latent	Latent
valid	CANCER_TYPE_ACRONYM	roc_auc_ovo	0.9501318369776434	RF	classification	Latent	Latent
test	CANCER_TYPE_ACRONYM	roc_auc_ovo	0.9824563296709996	RF	classification	Latent	Latent
train	TMB_NONSYNONYMOUS	r2	0.10486379551531011	Linear	regression	Latent	Latent
valid	TMB_NONSYNONYMOUS	r2	0.009684392119875262	Linear	regression	Latent	Latent
test	TMB_NONSYNONYMOUS	r2	0.08290195540435108	Linear	regression	Latent	Latent
train	TMB_NONSYNONYMOUS	r2	0.6592887903296795	RF	regression	Latent	Latent
valid	TMB_NONSYNONYMOUS	r2	0.07629630207829097	RF	regression	Latent	Latent
test	TMB_NONSYNONYMOUS	r2	0.11625123037693352	RF	regression	Latent	Latent
train	AGE	r2	0.06100364879068132	Linear	regression	Latent	Latent
valid	AGE	r2	0.06893013505072043	Linear	regression	Latent	Latent
test	AGE	r2	0.06269141339840811	Linear	regression	Latent	Latent
train	AGE	r2	0.6174518124281905	RF	regression	Latent	Latent
valid	AGE	r2	0.11627518207361143	RF	regression	Latent	Latent
test	AGE	r2	0.12252974617738488	RF	regression	Latent	Latent
train	SEX	roc_auc_ovo	0.9959655188987309	Linear	classification	Latent	Latent
valid	SEX	roc_auc_ovo	0.9972447931259923	Linear	classification	Latent	Latent
test	SEX	roc_auc_ovo	0.9969740404523013	Linear	classification	Latent	Latent
train	SEX	roc_auc_ovo	0.9998331924422039	RF	classification	Latent	Latent
valid	SEX	roc_auc_ovo	0.9974782852339592	RF	classification	Latent	Latent
test	SEX	roc_auc_ovo	0.9954304335575239	RF	classification	Latent	Latent
train	AJCC_PATHOLOGIC_TUMOR_STAGE_SHORT	roc_auc_ovo	0.7979705365606397	Linear	classification	Latent	Latent
valid	AJCC_PATHOLOGIC_TUMOR_STAGE_SHORT	roc_auc_ovo	0.789450094558226	Linear	classification	Latent	Latent
test	AJCC_PATHOLOGIC_TUMOR_STAGE_SHORT	roc_auc_ovo	0.7883595342727011	Linear	classification	Latent	Latent
train	AJCC_PATHOLOGIC_TUMOR_STAGE_SHORT	roc_auc_ovo	0.9887116099478129	RF	classification	Latent	Latent
valid	AJCC_PATHOLOGIC_TUMOR_STAGE_SHORT	roc_auc_ovo	0.8053588994658473	RF	classification	Latent	Latent
test	AJCC_PATHOLOGIC_TUMOR_STAGE_SHORT	roc_auc_ovo	0.7784769617545308	RF	classification	Latent	Latent
train	OS_STATUS	roc_auc_ovo	0.8965379626403177	Linear	classification	Latent	Latent
valid	OS_STATUS	roc_auc_ovo	0.6938823529411765	Linear	classification	Latent	Latent
test	OS_STATUS	roc_auc_ovo	0.6555003498120501	Linear	classification	Latent	Latent
train	OS_STATUS	roc_auc_ovo	0.9934998811111456	RF	classification	Latent	Latent
valid	OS_STATUS	roc_auc_ovo	0.7218823529411765	RF	classification	Latent	Latent
test	OS_STATUS	roc_auc_ovo	0.6505436909321601	RF	classification	Latent	Latent
train	OS_MONTHS	r2	0.02840342975612109	Linear	regression	Latent	Latent
valid	OS_MONTHS	r2	0.009074876353120986	Linear	regression	Latent	Latent
test	OS_MONTHS	r2	0.018823684867493085	Linear	regression	Latent	Latent
train	OS_MONTHS	r2	0.5359322797903464	RF	regression	Latent	Latent
valid	OS_MONTHS	r2	-0.03399396790530562	RF	regression	Latent	Latent
test	OS_MONTHS	r2	-0.01253471720997723	RF	regression	Latent	Latent
train	DFS_STATUS	roc_auc_ovo	0.6736180596392248	Linear	classification	Latent	Latent
valid	DFS_STATUS	roc_auc_ovo	0.6871956778206778	Linear	classification	Latent	Latent
test	DFS_STATUS	roc_auc_ovo	0.7004184222123376	Linear	classification	Latent	Latent
train	DFS_STATUS	roc_auc_ovo	0.9787912113125747	RF	classification	Latent	Latent
valid	DFS_STATUS	roc_auc_ovo	0.7219610235235235	RF	classification	Latent	Latent
test	DFS_STATUS	roc_auc_ovo	0.69990269849507	RF	classification	Latent	Latent
train	PFS_STATUS	roc_auc_ovo	0.8868803039467986	Linear	classification	Latent	Latent
valid	PFS_STATUS	roc_auc_ovo	0.7268684872439813	Linear	classification	Latent	Latent
test	PFS_STATUS	roc_auc_ovo	0.6754486036838978	Linear	classification	Latent	Latent
train	PFS_STATUS	roc_auc_ovo	0.9942040604982504	RF	classification	Latent	Latent
valid	PFS_STATUS	roc_auc_ovo	0.7174811354653252	RF	classification	Latent	Latent
test	PFS_STATUS	roc_auc_ovo	0.667070707070707	RF	classification	Latent	Latent
train	MSI_SCORE_MANTIS	r2	0.25055706691425117	Linear	regression	Latent	Latent
valid	MSI_SCORE_MANTIS	r2	0.15564572526903708	Linear	regression	Latent	Latent
test	MSI_SCORE_MANTIS	r2	0.2548164937141626	Linear	regression	Latent	Latent
train	MSI_SCORE_MANTIS	r2	0.8335307882314312	RF	regression	Latent	Latent
valid	MSI_SCORE_MANTIS	r2	0.34376602550120505	RF	regression	Latent	Latent
test	MSI_SCORE_MANTIS	r2	0.4482619223254015	RF	regression	Latent	Latent
train	ANEUPLOIDY_SCORE	r2	0.20968037320885424	Linear	regression	Latent	Latent
valid	ANEUPLOIDY_SCORE	r2	0.24942513109855946	Linear	regression	Latent	Latent
test	ANEUPLOIDY_SCORE	r2	0.18083903871599638	Linear	regression	Latent	Latent
train	ANEUPLOIDY_SCORE	r2	0.7030645223648417	RF	regression	Latent	Latent
valid	ANEUPLOIDY_SCORE	r2	0.33320697921690534	RF	regression	Latent	Latent
test	ANEUPLOIDY_SCORE	r2	0.22697023299476382	RF	regression	Latent	Latent
train	CANCER_TYPE	roc_auc_ovo	0.9999121411989325	Linear	classification	PCA	PCA
valid	CANCER_TYPE	roc_auc_ovo	1.0	Linear	classification	PCA	PCA
test	CANCER_TYPE	roc_auc_ovo	0.9996642146215935	Linear	classification	PCA	PCA
train	CANCER_TYPE	roc_auc_ovo	0.9999865697381768	RF	classification	PCA	PCA
valid	CANCER_TYPE	roc_auc_ovo	0.9996231045951289	RF	classification	PCA	PCA
test	CANCER_TYPE	roc_auc_ovo	0.9994803982882331	RF	classification	PCA	PCA
train	CANCER_TYPE_ACRONYM	roc_auc_ovo	0.9880218891868101	Linear	classification	PCA	PCA
valid	CANCER_TYPE_ACRONYM	roc_auc_ovo	0.9830582333973806	Linear	classification	PCA	PCA
test	CANCER_TYPE_ACRONYM	roc_auc_ovo	0.9841128234050384	Linear	classification	PCA	PCA
train	CANCER_TYPE_ACRONYM	roc_auc_ovo	0.9998369156883855	RF	classification	PCA	PCA
valid	CANCER_TYPE_ACRONYM	roc_auc_ovo	0.9781594571098575	RF	classification	PCA	PCA
test	CANCER_TYPE_ACRONYM	roc_auc_ovo	0.9840265887442546	RF	classification	PCA	PCA
train	TMB_NONSYNONYMOUS	r2	0.09758351553731082	Linear	regression	PCA	PCA
valid	TMB_NONSYNONYMOUS	r2	0.01711889836955649	Linear	regression	PCA	PCA
test	TMB_NONSYNONYMOUS	r2	0.07721525765587112	Linear	regression	PCA	PCA
train	TMB_NONSYNONYMOUS	r2	0.6824128229650969	RF	regression	PCA	PCA
valid	TMB_NONSYNONYMOUS	r2	0.13573413441640014	RF	regression	PCA	PCA
test	TMB_NONSYNONYMOUS	r2	0.13665850328460727	RF	regression	PCA	PCA
train	AGE	r2	0.08514011984017189	Linear	regression	PCA	PCA
valid	AGE	r2	0.10332424265563955	Linear	regression	PCA	PCA
test	AGE	r2	0.0785202493860574	Linear	regression	PCA	PCA
train	AGE	r2	0.6108530812698185	RF	regression	PCA	PCA
valid	AGE	r2	0.13297612282076077	RF	regression	PCA	PCA
test	AGE	r2	0.14596729562385813	RF	regression	PCA	PCA
train	SEX	roc_auc_ovo	0.9993855450413391	Linear	classification	PCA	PCA
valid	SEX	roc_auc_ovo	1.0	Linear	classification	PCA	PCA
test	SEX	roc_auc_ovo	0.9992526982493538	Linear	classification	PCA	PCA
train	SEX	roc_auc_ovo	0.9999915182597732	RF	classification	PCA	PCA
valid	SEX	roc_auc_ovo	1.0	RF	classification	PCA	PCA
test	SEX	roc_auc_ovo	0.9968331556960319	RF	classification	PCA	PCA
train	AJCC_PATHOLOGIC_TUMOR_STAGE_SHORT	roc_auc_ovo	0.8058381235647177	Linear	classification	PCA	PCA
valid	AJCC_PATHOLOGIC_TUMOR_STAGE_SHORT	roc_auc_ovo	0.797592672462118	Linear	classification	PCA	PCA
test	AJCC_PATHOLOGIC_TUMOR_STAGE_SHORT	roc_auc_ovo	0.8110764528660951	Linear	classification	PCA	PCA
train	AJCC_PATHOLOGIC_TUMOR_STAGE_SHORT	roc_auc_ovo	0.9843129287611159	RF	classification	PCA	PCA
valid	AJCC_PATHOLOGIC_TUMOR_STAGE_SHORT	roc_auc_ovo	0.7995825082047993	RF	classification	PCA	PCA
test	AJCC_PATHOLOGIC_TUMOR_STAGE_SHORT	roc_auc_ovo	0.8094325755809288	RF	classification	PCA	PCA
train	OS_STATUS	roc_auc_ovo	0.9023014875397791	Linear	classification	PCA	PCA
valid	OS_STATUS	roc_auc_ovo	0.7082823529411764	Linear	classification	PCA	PCA
test	OS_STATUS	roc_auc_ovo	0.6617851086788963	Linear	classification	PCA	PCA
train	OS_STATUS	roc_auc_ovo	0.9925475540214536	RF	classification	PCA	PCA
valid	OS_STATUS	roc_auc_ovo	0.7070117647058823	RF	classification	PCA	PCA
test	OS_STATUS	roc_auc_ovo	0.6767380915677509	RF	classification	PCA	PCA
train	OS_MONTHS	r2	0.03499386028717466	Linear	regression	PCA	PCA
valid	OS_MONTHS	r2	0.02643488252307913	Linear	regression	PCA	PCA
test	OS_MONTHS	r2	0.02592724597021645	Linear	regression	PCA	PCA
train	OS_MONTHS	r2	0.5158512022059272	RF	regression	PCA	PCA
valid	OS_MONTHS	r2	-0.008885497897892947	RF	regression	PCA	PCA
test	OS_MONTHS	r2	-0.03927379091317884	RF	regression	PCA	PCA
train	DFS_STATUS	roc_auc_ovo	0.6825457540702103	Linear	classification	PCA	PCA
valid	DFS_STATUS	roc_auc_ovo	0.7025713213213214	Linear	classification	PCA	PCA
test	DFS_STATUS	roc_auc_ovo	0.7091442564311662	Linear	classification	PCA	PCA
train	DFS_STATUS	roc_auc_ovo	0.976510361177688	RF	classification	PCA	PCA
valid	DFS_STATUS	roc_auc_ovo	0.7159941191191191	RF	classification	PCA	PCA
test	DFS_STATUS	roc_auc_ovo	0.6954554791558554	RF	classification	PCA	PCA
train	PFS_STATUS	roc_auc_ovo	0.899419928821377	Linear	classification	PCA	PCA
valid	PFS_STATUS	roc_auc_ovo	0.7332464965864175	Linear	classification	PCA	PCA
test	PFS_STATUS	roc_auc_ovo	0.7004396910279262	Linear	classification	PCA	PCA
train	PFS_STATUS	roc_auc_ovo	0.9955285185755208	RF	classification	PCA	PCA
valid	PFS_STATUS	roc_auc_ovo	0.7218828602227813	RF	classification	PCA	PCA
test	PFS_STATUS	roc_auc_ovo	0.6894830659536542	RF	classification	PCA	PCA
train	MSI_SCORE_MANTIS	r2	0.2866322216383136	Linear	regression	PCA	PCA
valid	MSI_SCORE_MANTIS	r2	0.2097871508027792	Linear	regression	PCA	PCA
test	MSI_SCORE_MANTIS	r2	0.2866847732035228	Linear	regression	PCA	PCA
train	MSI_SCORE_MANTIS	r2	0.8512653508690973	RF	regression	PCA	PCA
valid	MSI_SCORE_MANTIS	r2	0.32592553634805943	RF	regression	PCA	PCA
test	MSI_SCORE_MANTIS	r2	0.5662157712133625	RF	regression	PCA	PCA
train	ANEUPLOIDY_SCORE	r2	0.30452788004554543	Linear	regression	PCA	PCA
valid	ANEUPLOIDY_SCORE	r2	0.3581661983266834	Linear	regression	PCA	PCA
test	ANEUPLOIDY_SCORE	r2	0.18950233970807184	Linear	regression	PCA	PCA
train	ANEUPLOIDY_SCORE	r2	0.7513067798138321	RF	regression	PCA	PCA
valid	ANEUPLOIDY_SCORE	r2	0.408950838199295	RF	regression	PCA	PCA
test	ANEUPLOIDY_SCORE	r2	0.2753212420908677	RF	regression	PCA	PCA
train	CANCER_TYPE	roc_auc_ovo	0.9980453497242513	Linear	classification	UMAP	UMAP
valid	CANCER_TYPE	roc_auc_ovo	0.9933696535384737	Linear	classification	UMAP	UMAP
test	CANCER_TYPE	roc_auc_ovo	0.9980265052943361	Linear	classification	UMAP	UMAP
train	CANCER_TYPE	roc_auc_ovo	0.9999448864267972	RF	classification	UMAP	UMAP
valid	CANCER_TYPE	roc_auc_ovo	0.995003626873169	RF	classification	UMAP	UMAP
test	CANCER_TYPE	roc_auc_ovo	0.9988835739718821	RF	classification	UMAP	UMAP
train	CANCER_TYPE_ACRONYM	roc_auc_ovo	0.9737626507121024	Linear	classification	UMAP	UMAP
valid	CANCER_TYPE_ACRONYM	roc_auc_ovo	0.9594917070459018	Linear	classification	UMAP	UMAP
test	CANCER_TYPE_ACRONYM	roc_auc_ovo	0.9761591590078815	Linear	classification	UMAP	UMAP
train	CANCER_TYPE_ACRONYM	roc_auc_ovo	0.9988583776416883	RF	classification	UMAP	UMAP
valid	CANCER_TYPE_ACRONYM	roc_auc_ovo	0.9746999915065232	RF	classification	UMAP	UMAP
test	CANCER_TYPE_ACRONYM	roc_auc_ovo	0.9836920611432598	RF	classification	UMAP	UMAP
train	TMB_NONSYNONYMOUS	r2	0.10820655006933588	Linear	regression	UMAP	UMAP
valid	TMB_NONSYNONYMOUS	r2	0.0649559887820379	Linear	regression	UMAP	UMAP
test	TMB_NONSYNONYMOUS	r2	0.12606390403403112	Linear	regression	UMAP	UMAP
train	TMB_NONSYNONYMOUS	r2	0.7252339876528218	RF	regression	UMAP	UMAP
valid	TMB_NONSYNONYMOUS	r2	0.01720049828933201	RF	regression	UMAP	UMAP
test	TMB_NONSYNONYMOUS	r2	0.07311673004890906	RF	regression	UMAP	UMAP
train	AGE	r2	0.07279323806930804	Linear	regression	UMAP	UMAP
valid	AGE	r2	0.08315134249264466	Linear	regression	UMAP	UMAP
test	AGE	r2	0.06850744412285958	Linear	regression	UMAP	UMAP
train	AGE	r2	0.5520593803363965	RF	regression	UMAP	UMAP
valid	AGE	r2	0.17656921748989396	RF	regression	UMAP	UMAP
test	AGE	r2	0.13184471674225584	RF	regression	UMAP	UMAP
train	SEX	roc_auc_ovo	0.9871897450106163	Linear	classification	UMAP	UMAP
valid	SEX	roc_auc_ovo	0.9875782198561689	Linear	classification	UMAP	UMAP
test	SEX	roc_auc_ovo	0.9944503656878239	Linear	classification	UMAP	UMAP
train	SEX	roc_auc_ovo	0.9997700505982925	RF	classification	UMAP	UMAP
valid	SEX	roc_auc_ovo	0.9902867283085831	RF	classification	UMAP	UMAP
test	SEX	roc_auc_ovo	0.9902115721513715	RF	classification	UMAP	UMAP
train	AJCC_PATHOLOGIC_TUMOR_STAGE_SHORT	roc_auc_ovo	0.7988700929768136	Linear	classification	UMAP	UMAP
valid	AJCC_PATHOLOGIC_TUMOR_STAGE_SHORT	roc_auc_ovo	0.7968341892930993	Linear	classification	UMAP	UMAP
test	AJCC_PATHOLOGIC_TUMOR_STAGE_SHORT	roc_auc_ovo	0.7972201111394316	Linear	classification	UMAP	UMAP
train	AJCC_PATHOLOGIC_TUMOR_STAGE_SHORT	roc_auc_ovo	0.970875845551481	RF	classification	UMAP	UMAP
valid	AJCC_PATHOLOGIC_TUMOR_STAGE_SHORT	roc_auc_ovo	0.7671937689601822	RF	classification	UMAP	UMAP
test	AJCC_PATHOLOGIC_TUMOR_STAGE_SHORT	roc_auc_ovo	0.7898486088995403	RF	classification	UMAP	UMAP
train	OS_STATUS	roc_auc_ovo	0.7059516794342958	Linear	classification	UMAP	UMAP
valid	OS_STATUS	roc_auc_ovo	0.5	Linear	classification	UMAP	UMAP
test	OS_STATUS	roc_auc_ovo	0.5	Linear	classification	UMAP	UMAP
train	OS_STATUS	roc_auc_ovo	0.9826185102952882	RF	classification	UMAP	UMAP
valid	OS_STATUS	roc_auc_ovo	0.700235294117647	RF	classification	UMAP	UMAP
test	OS_STATUS	roc_auc_ovo	0.6782144169996798	RF	classification	UMAP	UMAP
train	OS_MONTHS	r2	0.03262018555429225	Linear	regression	UMAP	UMAP
valid	OS_MONTHS	r2	0.044695490291355555	Linear	regression	UMAP	UMAP
test	OS_MONTHS	r2	0.02029120377975857	Linear	regression	UMAP	UMAP
train	OS_MONTHS	r2	0.4445641131647968	RF	regression	UMAP	UMAP
valid	OS_MONTHS	r2	0.002414450439082061	RF	regression	UMAP	UMAP
test	OS_MONTHS	r2	-0.03810593723109745	RF	regression	UMAP	UMAP
train	DFS_STATUS	roc_auc_ovo	0.6858614561362394	Linear	classification	UMAP	UMAP
valid	DFS_STATUS	roc_auc_ovo	0.7116717163592163	Linear	classification	UMAP	UMAP
test	DFS_STATUS	roc_auc_ovo	0.7109684022372139	Linear	classification	UMAP	UMAP
train	DFS_STATUS	roc_auc_ovo	0.9493283374381699	RF	classification	UMAP	UMAP
valid	DFS_STATUS	roc_auc_ovo	0.7068430037180038	RF	classification	UMAP	UMAP
test	DFS_STATUS	roc_auc_ovo	0.678882252823288	RF	classification	UMAP	UMAP
train	PFS_STATUS	roc_auc_ovo	0.633177011189814	Linear	classification	UMAP	UMAP
valid	PFS_STATUS	roc_auc_ovo	0.5	Linear	classification	UMAP	UMAP
test	PFS_STATUS	roc_auc_ovo	0.5	Linear	classification	UMAP	UMAP
train	PFS_STATUS	roc_auc_ovo	0.9834538931700259	RF	classification	UMAP	UMAP
valid	PFS_STATUS	roc_auc_ovo	0.6789885016169601	RF	classification	UMAP	UMAP
test	PFS_STATUS	roc_auc_ovo	0.6789067142008318	RF	classification	UMAP	UMAP
train	MSI_SCORE_MANTIS	r2	0.38592970742239574	Linear	regression	UMAP	UMAP
valid	MSI_SCORE_MANTIS	r2	0.24836497267730606	Linear	regression	UMAP	UMAP
test	MSI_SCORE_MANTIS	r2	0.3661471097542224	Linear	regression	UMAP	UMAP
train	MSI_SCORE_MANTIS	r2	0.8462691314246473	RF	regression	UMAP	UMAP
valid	MSI_SCORE_MANTIS	r2	0.3117356798042521	RF	regression	UMAP	UMAP
test	MSI_SCORE_MANTIS	r2	0.5901470653987774	RF	regression	UMAP	UMAP
train	ANEUPLOIDY_SCORE	r2	0.24731972131624125	Linear	regression	UMAP	UMAP
valid	ANEUPLOIDY_SCORE	r2	0.25588836740296905	Linear	regression	UMAP	UMAP
test	ANEUPLOIDY_SCORE	r2	0.2225653879563284	Linear	regression	UMAP	UMAP
train	ANEUPLOIDY_SCORE	r2	0.6629796406316601	RF	regression	UMAP	UMAP
valid	ANEUPLOIDY_SCORE	r2	0.37561671350895975	RF	regression	UMAP	UMAP
test	ANEUPLOIDY_SCORE	r2	0.23076279883687634	RF	regression	UMAP	UMAP
train	CANCER_TYPE	roc_auc_ovo	0.9534345729905898	Linear	classification	RandomFeature	RandomFeature1
valid	CANCER_TYPE	roc_auc_ovo	0.9527913133139257	Linear	classification	RandomFeature	RandomFeature1
test	CANCER_TYPE	roc_auc_ovo	0.9538942111318554	Linear	classification	RandomFeature	RandomFeature1
train	CANCER_TYPE	roc_auc_ovo	0.9992984246803456	RF	classification	RandomFeature	RandomFeature1
valid	CANCER_TYPE	roc_auc_ovo	0.9740172887292241	RF	classification	RandomFeature	RandomFeature1
test	CANCER_TYPE	roc_auc_ovo	0.9773781411303162	RF	classification	RandomFeature	RandomFeature1
train	CANCER_TYPE_ACRONYM	roc_auc_ovo	0.9414226219240712	Linear	classification	RandomFeature	RandomFeature1
valid	CANCER_TYPE_ACRONYM	roc_auc_ovo	0.9039716326397896	Linear	classification	RandomFeature	RandomFeature1
test	CANCER_TYPE_ACRONYM	roc_auc_ovo	0.9444362523133067	Linear	classification	RandomFeature	RandomFeature1
train	CANCER_TYPE_ACRONYM	roc_auc_ovo	0.9991985116889414	RF	classification	RandomFeature	RandomFeature1
valid	CANCER_TYPE_ACRONYM	roc_auc_ovo	0.9121271443497767	RF	classification	RandomFeature	RandomFeature1
test	CANCER_TYPE_ACRONYM	roc_auc_ovo	0.9591827006691129	RF	classification	RandomFeature	RandomFeature1
train	TMB_NONSYNONYMOUS	r2	0.034940747140241646	Linear	regression	RandomFeature	RandomFeature1
valid	TMB_NONSYNONYMOUS	r2	0.015412349620503307	Linear	regression	RandomFeature	RandomFeature1
test	TMB_NONSYNONYMOUS	r2	0.01701397376352809	Linear	regression	RandomFeature	RandomFeature1
train	TMB_NONSYNONYMOUS	r2	0.4918780796243164	RF	regression	RandomFeature	RandomFeature1
valid	TMB_NONSYNONYMOUS	r2	-0.0217848971903829	RF	regression	RandomFeature	RandomFeature1
test	TMB_NONSYNONYMOUS	r2	-0.024986808173464103	RF	regression	RandomFeature	RandomFeature1
train	AGE	r2	0.053754413729843464	Linear	regression	RandomFeature	RandomFeature1
valid	AGE	r2	0.023607690935794845	Linear	regression	RandomFeature	RandomFeature1
test	AGE	r2	0.06298770282947808	Linear	regression	RandomFeature	RandomFeature1
train	AGE	r2	0.5784873875150556	RF	regression	RandomFeature	RandomFeature1
valid	AGE	r2	0.04421228585694559	RF	regression	RandomFeature	RandomFeature1
test	AGE	r2	0.10344213112599543	RF	regression	RandomFeature	RandomFeature1
train	SEX	roc_auc_ovo	0.7834102815655031	Linear	classification	RandomFeature	RandomFeature1
valid	SEX	roc_auc_ovo	0.7786027832259269	Linear	classification	RandomFeature	RandomFeature1
test	SEX	roc_auc_ovo	0.7716074338147917	Linear	classification	RandomFeature	RandomFeature1
train	SEX	roc_auc_ovo	0.9675007986972047	RF	classification	RandomFeature	RandomFeature1
valid	SEX	roc_auc_ovo	0.8365555244232745	RF	classification	RandomFeature	RandomFeature1
test	SEX	roc_auc_ovo	0.8486162666764674	RF	classification	RandomFeature	RandomFeature1
train	AJCC_PATHOLOGIC_TUMOR_STAGE_SHORT	roc_auc_ovo	0.7610947568192132	Linear	classification	RandomFeature	RandomFeature1
valid	AJCC_PATHOLOGIC_TUMOR_STAGE_SHORT	roc_auc_ovo	0.7398129501291494	Linear	classification	RandomFeature	RandomFeature1
test	AJCC_PATHOLOGIC_TUMOR_STAGE_SHORT	roc_auc_ovo	0.7629606887991132	Linear	classification	RandomFeature	RandomFeature1
train	AJCC_PATHOLOGIC_TUMOR_STAGE_SHORT	roc_auc_ovo	0.9897740779688675	RF	classification	RandomFeature	RandomFeature1
valid	AJCC_PATHOLOGIC_TUMOR_STAGE_SHORT	roc_auc_ovo	0.7861670000678151	RF	classification	RandomFeature	RandomFeature1
test	AJCC_PATHOLOGIC_TUMOR_STAGE_SHORT	roc_auc_ovo	0.7744155155433954	RF	classification	RandomFeature	RandomFeature1
train	OS_STATUS	roc_auc_ovo	0.7339515249700042	Linear	classification	RandomFeature	RandomFeature1
valid	OS_STATUS	roc_auc_ovo	0.4492	Linear	classification	RandomFeature	RandomFeature1
test	OS_STATUS	roc_auc_ovo	0.4425122434217548	Linear	classification	RandomFeature	RandomFeature1
train	OS_STATUS	roc_auc_ovo	0.9938998767326302	RF	classification	RandomFeature	RandomFeature1
valid	OS_STATUS	roc_auc_ovo	0.6573647058823529	RF	classification	RandomFeature	RandomFeature1
test	OS_STATUS	roc_auc_ovo	0.6134398975465725	RF	classification	RandomFeature	RandomFeature1
train	OS_MONTHS	r2	0.021195513654424958	Linear	regression	RandomFeature	RandomFeature1
valid	OS_MONTHS	r2	0.016993700556471647	Linear	regression	RandomFeature	RandomFeature1
test	OS_MONTHS	r2	-0.0031481156578136993	Linear	regression	RandomFeature	RandomFeature1
train	OS_MONTHS	r2	0.4970714194957845	RF	regression	RandomFeature	RandomFeature1
valid	OS_MONTHS	r2	0.0016531391040655041	RF	regression	RandomFeature	RandomFeature1
test	OS_MONTHS	r2	-0.013862119607888967	RF	regression	RandomFeature	RandomFeature1
train	DFS_STATUS	roc_auc_ovo	0.634006921310308	Linear	classification	RandomFeature	RandomFeature1
valid	DFS_STATUS	roc_auc_ovo	0.6270013316888318	Linear	classification	RandomFeature	RandomFeature1
test	DFS_STATUS	roc_auc_ovo	0.6714184551609953	Linear	classification	RandomFeature	RandomFeature1
train	DFS_STATUS	roc_auc_ovo	0.9873122378763547	RF	classification	RandomFeature	RandomFeature1
valid	DFS_STATUS	roc_auc_ovo	0.6643031424281424	RF	classification	RandomFeature	RandomFeature1
test	DFS_STATUS	roc_auc_ovo	0.6696290598924227	RF	classification	RandomFeature	RandomFeature1
train	PFS_STATUS	roc_auc_ovo	0.7309491894871346	Linear	classification	RandomFeature	RandomFeature1
valid	PFS_STATUS	roc_auc_ovo	0.5	Linear	classification	RandomFeature	RandomFeature1
test	PFS_STATUS	roc_auc_ovo	0.5	Linear	classification	RandomFeature	RandomFeature1
train	PFS_STATUS	roc_auc_ovo	0.9958276811589015	RF	classification	RandomFeature	RandomFeature1
valid	PFS_STATUS	roc_auc_ovo	0.6740927057132591	RF	classification	RandomFeature	RandomFeature1
test	PFS_STATUS	roc_auc_ovo	0.6322875816993464	RF	classification	RandomFeature	RandomFeature1
train	MSI_SCORE_MANTIS	r2	0.12451583175347347	Linear	regression	RandomFeature	RandomFeature1
valid	MSI_SCORE_MANTIS	r2	0.04946346800879775	Linear	regression	RandomFeature	RandomFeature1
test	MSI_SCORE_MANTIS	r2	0.14576868347617367	Linear	regression	RandomFeature	RandomFeature1
train	MSI_SCORE_MANTIS	r2	0.7443617954840327	RF	regression	RandomFeature	RandomFeature1
valid	MSI_SCORE_MANTIS	r2	0.08145859915549791	RF	regression	RandomFeature	RandomFeature1
test	MSI_SCORE_MANTIS	r2	0.24916974088219845	RF	regression	RandomFeature	RandomFeature1
train	ANEUPLOIDY_SCORE	r2	0.06945500135352367	Linear	regression	RandomFeature	RandomFeature1
valid	ANEUPLOIDY_SCORE	r2	0.03744359915000284	Linear	regression	RandomFeature	RandomFeature1
test	ANEUPLOIDY_SCORE	r2	0.058482343664782	Linear	regression	RandomFeature	RandomFeature1
train	ANEUPLOIDY_SCORE	r2	0.6468477288798816	RF	regression	RandomFeature	RandomFeature1
valid	ANEUPLOIDY_SCORE	r2	0.11308099737509214	RF	regression	RandomFeature	RandomFeature1
test	ANEUPLOIDY_SCORE	r2	0.15095207985852965	RF	regression	RandomFeature	RandomFeature1
train	CANCER_TYPE	roc_auc_ovo	0.907090654469848	Linear	classification	RandomFeature	RandomFeature2
valid	CANCER_TYPE	roc_auc_ovo	0.8715721613222156	Linear	classification	RandomFeature	RandomFeature2
test	CANCER_TYPE	roc_auc_ovo	0.8871505932549685	Linear	classification	RandomFeature	RandomFeature2
train	CANCER_TYPE	roc_auc_ovo	0.9976940727616654	RF	classification	RandomFeature	RandomFeature2
valid	CANCER_TYPE	roc_auc_ovo	0.9382462253382338	RF	classification	RandomFeature	RandomFeature2
test	CANCER_TYPE	roc_auc_ovo	0.9421432127625033	RF	classification	RandomFeature	RandomFeature2
train	CANCER_TYPE_ACRONYM	roc_auc_ovo	0.8978786606207156	Linear	classification	RandomFeature	RandomFeature2
valid	CANCER_TYPE_ACRONYM	roc_auc_ovo	0.8762110151211626	Linear	classification	RandomFeature	RandomFeature2
test	CANCER_TYPE_ACRONYM	roc_auc_ovo	0.8798180916885964	Linear	classification	RandomFeature	RandomFeature2
train	CANCER_TYPE_ACRONYM	roc_auc_ovo	0.9981170368486217	RF	classification	RandomFeature	RandomFeature2
valid	CANCER_TYPE_ACRONYM	roc_auc_ovo	0.9326697197465812	RF	classification	RandomFeature	RandomFeature2
test	CANCER_TYPE_ACRONYM	roc_auc_ovo	0.9245004130978073	RF	classification	RandomFeature	RandomFeature2
train	TMB_NONSYNONYMOUS	r2	0.023345493982227628	Linear	regression	RandomFeature	RandomFeature2
valid	TMB_NONSYNONYMOUS	r2	-0.024368594378347153	Linear	regression	RandomFeature	RandomFeature2
test	TMB_NONSYNONYMOUS	r2	0.008382347707954652	Linear	regression	RandomFeature	RandomFeature2
train	TMB_NONSYNONYMOUS	r2	0.6234898731840923	RF	regression	RandomFeature	RandomFeature2
valid	TMB_NONSYNONYMOUS	r2	-0.09469623041206043	RF	regression	RandomFeature	RandomFeature2
test	TMB_NONSYNONYMOUS	r2	-0.0030791929540177065	RF	regression	RandomFeature	RandomFeature2
train	AGE	r2	0.033945865919646656	Linear	regression	RandomFeature	RandomFeature2
valid	AGE	r2	0.05735191578195942	Linear	regression	RandomFeature	RandomFeature2
test	AGE	r2	0.02728699793180278	Linear	regression	RandomFeature	RandomFeature2
train	AGE	r2	0.5705296647853533	RF	regression	RandomFeature	RandomFeature2
valid	AGE	r2	0.05114538664035895	RF	regression	RandomFeature	RandomFeature2
test	AGE	r2	0.06652438687459561	RF	regression	RandomFeature	RandomFeature2
train	SEX	roc_auc_ovo	0.7350188087774294	Linear	classification	RandomFeature	RandomFeature2
valid	SEX	roc_auc_ovo	0.6924640400250157	Linear	classification	RandomFeature	RandomFeature2
test	SEX	roc_auc_ovo	0.7221208109802828	Linear	classification	RandomFeature	RandomFeature2
train	SEX	roc_auc_ovo	0.9836823406478579	RF	classification	RandomFeature	RandomFeature2
valid	SEX	roc_auc_ovo	0.7839795705649364	RF	classification	RandomFeature	RandomFeature2
test	SEX	roc_auc_ovo	0.7798090991430363	RF	classification	RandomFeature	RandomFeature2
train	AJCC_PATHOLOGIC_TUMOR_STAGE_SHORT	roc_auc_ovo	0.7141791638507364	Linear	classification	RandomFeature	RandomFeature2
valid	AJCC_PATHOLOGIC_TUMOR_STAGE_SHORT	roc_auc_ovo	0.7172566829905974	Linear	classification	RandomFeature	RandomFeature2
test	AJCC_PATHOLOGIC_TUMOR_STAGE_SHORT	roc_auc_ovo	0.7140307487244864	Linear	classification	RandomFeature	RandomFeature2
train	AJCC_PATHOLOGIC_TUMOR_STAGE_SHORT	roc_auc_ovo	0.995426325134044	RF	classification	RandomFeature	RandomFeature2
valid	AJCC_PATHOLOGIC_TUMOR_STAGE_SHORT	roc_auc_ovo	0.6974659855226377	RF	classification	RandomFeature	RandomFeature2
test	AJCC_PATHOLOGIC_TUMOR_STAGE_SHORT	roc_auc_ovo	0.7371288096475934	RF	classification	RandomFeature	RandomFeature2
train	OS_STATUS	roc_auc_ovo	0.5913166261614223	Linear	classification	RandomFeature	RandomFeature2
valid	OS_STATUS	roc_auc_ovo	0.5959922430510666	Linear	classification	RandomFeature	RandomFeature2
test	OS_STATUS	roc_auc_ovo	0.5401082296717971	Linear	classification	RandomFeature	RandomFeature2
train	OS_STATUS	roc_auc_ovo	0.9915002830401491	RF	classification	RandomFeature	RandomFeature2
valid	OS_STATUS	roc_auc_ovo	0.6131760396466279	RF	classification	RandomFeature	RandomFeature2
test	OS_STATUS	roc_auc_ovo	0.5881790709115187	RF	classification	RandomFeature	RandomFeature2
train	OS_MONTHS	r2	0.024455267334669073	Linear	regression	RandomFeature	RandomFeature2
valid	OS_MONTHS	r2	-0.02555307843459187	Linear	regression	RandomFeature	RandomFeature2
test	OS_MONTHS	r2	0.021092539452443937	Linear	regression	RandomFeature	RandomFeature2
train	OS_MONTHS	r2	0.5390203583551727	RF	regression	RandomFeature	RandomFeature2
valid	OS_MONTHS	r2	-0.07606632294351523	RF	regression	RandomFeature	RandomFeature2
test	OS_MONTHS	r2	-0.016755192107100525	RF	regression	RandomFeature	RandomFeature2
train	DFS_STATUS	roc_auc_ovo	0.6148512197589494	Linear	classification	RandomFeature	RandomFeature2
valid	DFS_STATUS	roc_auc_ovo	0.5848227752639517	Linear	classification	RandomFeature	RandomFeature2
test	DFS_STATUS	roc_auc_ovo	0.6270921051780564	Linear	classification	RandomFeature	RandomFeature2
train	DFS_STATUS	roc_auc_ovo	0.988977642488055	RF	classification	RandomFeature	RandomFeature2
valid	DFS_STATUS	roc_auc_ovo	0.6124622926093515	RF	classification	RandomFeature	RandomFeature2
test	DFS_STATUS	roc_auc_ovo	0.662409357604529	RF	classification	RandomFeature	RandomFeature2
train	PFS_STATUS	roc_auc_ovo	0.5932887905530971	Linear	classification	RandomFeature	RandomFeature2
valid	PFS_STATUS	roc_auc_ovo	0.6148399014778325	Linear	classification	RandomFeature	RandomFeature2
test	PFS_STATUS	roc_auc_ovo	0.5979154686601496	Linear	classification	RandomFeature	RandomFeature2
train	PFS_STATUS	roc_auc_ovo	0.9943873596839921	RF	classification	RandomFeature	RandomFeature2
valid	PFS_STATUS	roc_auc_ovo	0.6145320197044335	RF	classification	RandomFeature	RandomFeature2
test	PFS_STATUS	roc_auc_ovo	0.5959315698677401	RF	classification	RandomFeature	RandomFeature2
train	MSI_SCORE_MANTIS	r2	0.06979859451398207	Linear	regression	RandomFeature	RandomFeature2
valid	MSI_SCORE_MANTIS	r2	0.03134100510928617	Linear	regression	RandomFeature	RandomFeature2
test	MSI_SCORE_MANTIS	r2	0.06264899279051384	Linear	regression	RandomFeature	RandomFeature2
train	MSI_SCORE_MANTIS	r2	0.7075402727663819	RF	regression	RandomFeature	RandomFeature2
valid	MSI_SCORE_MANTIS	r2	-0.010482951808875818	RF	regression	RandomFeature	RandomFeature2
test	MSI_SCORE_MANTIS	r2	0.10112040504280695	RF	regression	RandomFeature	RandomFeature2
train	ANEUPLOIDY_SCORE	r2	0.10918094551746227	Linear	regression	RandomFeature	RandomFeature2
valid	ANEUPLOIDY_SCORE	r2	0.15966937341813914	Linear	regression	RandomFeature	RandomFeature2
test	ANEUPLOIDY_SCORE	r2	0.051519147515567854	Linear	regression	RandomFeature	RandomFeature2
train	ANEUPLOIDY_SCORE	r2	0.7097117462056193	RF	regression	RandomFeature	RandomFeature2
valid	ANEUPLOIDY_SCORE	r2	0.2620972988125928	RF	regression	RandomFeature	RandomFeature2
test	ANEUPLOIDY_SCORE	r2	0.08940298683806358	RF	regression	RandomFeature	RandomFeature2
train	CANCER_TYPE	roc_auc_ovo	0.9339696287166104	Linear	classification	RandomFeature	RandomFeature3
valid	CANCER_TYPE	roc_auc_ovo	0.9458858385704515	Linear	classification	RandomFeature	RandomFeature3
test	CANCER_TYPE	roc_auc_ovo	0.9394058993408716	Linear	classification	RandomFeature	RandomFeature3
train	CANCER_TYPE	roc_auc_ovo	0.9990517042720575	RF	classification	RandomFeature	RandomFeature3
valid	CANCER_TYPE	roc_auc_ovo	0.9792553951386092	RF	classification	RandomFeature	RandomFeature3
test	CANCER_TYPE	roc_auc_ovo	0.9703182640461463	RF	classification	RandomFeature	RandomFeature3
train	CANCER_TYPE_ACRONYM	roc_auc_ovo	0.9155453657364773	Linear	classification	RandomFeature	RandomFeature3
valid	CANCER_TYPE_ACRONYM	roc_auc_ovo	0.9219594849249857	Linear	classification	RandomFeature	RandomFeature3
test	CANCER_TYPE_ACRONYM	roc_auc_ovo	0.8966936123815278	Linear	classification	RandomFeature	RandomFeature3
train	CANCER_TYPE_ACRONYM	roc_auc_ovo	0.9982416031479869	RF	classification	RandomFeature	RandomFeature3
valid	CANCER_TYPE_ACRONYM	roc_auc_ovo	0.9600090161655038	RF	classification	RandomFeature	RandomFeature3
test	CANCER_TYPE_ACRONYM	roc_auc_ovo	0.949420746328699	RF	classification	RandomFeature	RandomFeature3
train	TMB_NONSYNONYMOUS	r2	0.05995776122905605	Linear	regression	RandomFeature	RandomFeature3
valid	TMB_NONSYNONYMOUS	r2	-0.020479999359610312	Linear	regression	RandomFeature	RandomFeature3
test	TMB_NONSYNONYMOUS	r2	0.03905682074709682	Linear	regression	RandomFeature	RandomFeature3
train	TMB_NONSYNONYMOUS	r2	0.6296537055360888	RF	regression	RandomFeature	RandomFeature3
valid	TMB_NONSYNONYMOUS	r2	-0.2621812909363941	RF	regression	RandomFeature	RandomFeature3
test	TMB_NONSYNONYMOUS	r2	-0.0004852707699154468	RF	regression	RandomFeature	RandomFeature3
train	AGE	r2	0.03732092096221351	Linear	regression	RandomFeature	RandomFeature3
valid	AGE	r2	0.018952691009707312	Linear	regression	RandomFeature	RandomFeature3
test	AGE	r2	0.02185789270996774	Linear	regression	RandomFeature	RandomFeature3
train	AGE	r2	0.48397317493761216	RF	regression	RandomFeature	RandomFeature3
valid	AGE	r2	0.04101936872424872	RF	regression	RandomFeature	RandomFeature3
test	AGE	r2	0.040087837833095774	RF	regression	RandomFeature	RandomFeature3
train	SEX	roc_auc_ovo	0.7813949843260187	Linear	classification	RandomFeature	RandomFeature3
valid	SEX	roc_auc_ovo	0.7715759849906191	Linear	classification	RandomFeature	RandomFeature3
test	SEX	roc_auc_ovo	0.7936319933115028	Linear	classification	RandomFeature	RandomFeature3
train	SEX	roc_auc_ovo	0.9704305120167189	RF	classification	RandomFeature	RandomFeature3
valid	SEX	roc_auc_ovo	0.8245257452574526	RF	classification	RandomFeature	RandomFeature3
test	SEX	roc_auc_ovo	0.8371350937086323	RF	classification	RandomFeature	RandomFeature3
train	AJCC_PATHOLOGIC_TUMOR_STAGE_SHORT	roc_auc_ovo	0.7358448083627046	Linear	classification	RandomFeature	RandomFeature3
valid	AJCC_PATHOLOGIC_TUMOR_STAGE_SHORT	roc_auc_ovo	0.7194591277913136	Linear	classification	RandomFeature	RandomFeature3
test	AJCC_PATHOLOGIC_TUMOR_STAGE_SHORT	roc_auc_ovo	0.7428855791756358	Linear	classification	RandomFeature	RandomFeature3
train	AJCC_PATHOLOGIC_TUMOR_STAGE_SHORT	roc_auc_ovo	0.9945832944002946	RF	classification	RandomFeature	RandomFeature3
valid	AJCC_PATHOLOGIC_TUMOR_STAGE_SHORT	roc_auc_ovo	0.736338260791954	RF	classification	RandomFeature	RandomFeature3
test	AJCC_PATHOLOGIC_TUMOR_STAGE_SHORT	roc_auc_ovo	0.7474533684138939	RF	classification	RandomFeature	RandomFeature3
train	OS_STATUS	roc_auc_ovo	0.6161677640679466	Linear	classification	RandomFeature	RandomFeature3
valid	OS_STATUS	roc_auc_ovo	0.6694139194139195	Linear	classification	RandomFeature	RandomFeature3
test	OS_STATUS	roc_auc_ovo	0.6391172956637853	Linear	classification	RandomFeature	RandomFeature3
train	OS_STATUS	roc_auc_ovo	0.9902723569795999	RF	classification	RandomFeature	RandomFeature3
valid	OS_STATUS	roc_auc_ovo	0.6506679594914889	RF	classification	RandomFeature	RandomFeature3
test	OS_STATUS	roc_auc_ovo	0.6465106472696606	RF	classification	RandomFeature	RandomFeature3
train	OS_MONTHS	r2	0.02188485336144219	Linear	regression	RandomFeature	RandomFeature3
valid	OS_MONTHS	r2	0.0021393957488924364	Linear	regression	RandomFeature	RandomFeature3
test	OS_MONTHS	r2	0.005169151040102404	Linear	regression	RandomFeature	RandomFeature3
train	OS_MONTHS	r2	0.5340656825284132	RF	regression	RandomFeature	RandomFeature3
valid	OS_MONTHS	r2	-0.025602505533450115	RF	regression	RandomFeature	RandomFeature3
test	OS_MONTHS	r2	-0.028369237392260827	RF	regression	RandomFeature	RandomFeature3
train	DFS_STATUS	roc_auc_ovo	0.6364223776761427	Linear	classification	RandomFeature	RandomFeature3
valid	DFS_STATUS	roc_auc_ovo	0.6502305537599655	Linear	classification	RandomFeature	RandomFeature3
test	DFS_STATUS	roc_auc_ovo	0.6788533999724043	Linear	classification	RandomFeature	RandomFeature3
train	DFS_STATUS	roc_auc_ovo	0.9865641218814019	RF	classification	RandomFeature	RandomFeature3
valid	DFS_STATUS	roc_auc_ovo	0.6744990303813833	RF	classification	RandomFeature	RandomFeature3
test	DFS_STATUS	roc_auc_ovo	0.6616119416741046	RF	classification	RandomFeature	RandomFeature3
train	PFS_STATUS	roc_auc_ovo	0.6353617173762677	Linear	classification	RandomFeature	RandomFeature3
valid	PFS_STATUS	roc_auc_ovo	0.6727729885057472	Linear	classification	RandomFeature	RandomFeature3
test	PFS_STATUS	roc_auc_ovo	0.6502443933294996	Linear	classification	RandomFeature	RandomFeature3
train	PFS_STATUS	roc_auc_ovo	0.9957748943723593	RF	classification	RandomFeature	RandomFeature3
valid	PFS_STATUS	roc_auc_ovo	0.6798542692939245	RF	classification	RandomFeature	RandomFeature3
test	PFS_STATUS	roc_auc_ovo	0.6481023576768258	RF	classification	RandomFeature	RandomFeature3
train	MSI_SCORE_MANTIS	r2	0.12678504709093485	Linear	regression	RandomFeature	RandomFeature3
valid	MSI_SCORE_MANTIS	r2	0.0490234742062442	Linear	regression	RandomFeature	RandomFeature3
test	MSI_SCORE_MANTIS	r2	0.10934863238985026	Linear	regression	RandomFeature	RandomFeature3
train	MSI_SCORE_MANTIS	r2	0.7371417508684426	RF	regression	RandomFeature	RandomFeature3
valid	MSI_SCORE_MANTIS	r2	0.04357442416790713	RF	regression	RandomFeature	RandomFeature3
test	MSI_SCORE_MANTIS	r2	0.18780103932824987	RF	regression	RandomFeature	RandomFeature3
train	ANEUPLOIDY_SCORE	r2	0.10836946655522484	Linear	regression	RandomFeature	RandomFeature3
valid	ANEUPLOIDY_SCORE	r2	0.11461837849913448	Linear	regression	RandomFeature	RandomFeature3
test	ANEUPLOIDY_SCORE	r2	0.09149867719165827	Linear	regression	RandomFeature	RandomFeature3
train	ANEUPLOIDY_SCORE	r2	0.6765318354485423	RF	regression	RandomFeature	RandomFeature3
valid	ANEUPLOIDY_SCORE	r2	0.2245378831018976	RF	regression	RandomFeature	RandomFeature3
test	ANEUPLOIDY_SCORE	r2	0.15776735652524798	RF	regression	RandomFeature	RandomFeature3
train	CANCER_TYPE	roc_auc_ovo	0.9202814248862096	Linear	classification	RandomFeature	RandomFeature4
valid	CANCER_TYPE	roc_auc_ovo	0.9149316029019456	Linear	classification	RandomFeature	RandomFeature4
test	CANCER_TYPE	roc_auc_ovo	0.9176977960751878	Linear	classification	RandomFeature	RandomFeature4
train	CANCER_TYPE	roc_auc_ovo	0.9988868722636173	RF	classification	RandomFeature	RandomFeature4
valid	CANCER_TYPE	roc_auc_ovo	0.9567264744761491	RF	classification	RandomFeature	RandomFeature4
test	CANCER_TYPE	roc_auc_ovo	0.9614903769213093	RF	classification	RandomFeature	RandomFeature4
train	CANCER_TYPE_ACRONYM	roc_auc_ovo	0.9142488493542282	Linear	classification	RandomFeature	RandomFeature4
valid	CANCER_TYPE_ACRONYM	roc_auc_ovo	0.8788735574200438	Linear	classification	RandomFeature	RandomFeature4
test	CANCER_TYPE_ACRONYM	roc_auc_ovo	0.9112378935575468	Linear	classification	RandomFeature	RandomFeature4
train	CANCER_TYPE_ACRONYM	roc_auc_ovo	0.9990245555787993	RF	classification	RandomFeature	RandomFeature4
valid	CANCER_TYPE_ACRONYM	roc_auc_ovo	0.8545005072572113	RF	classification	RandomFeature	RandomFeature4
test	CANCER_TYPE_ACRONYM	roc_auc_ovo	0.9501113950437557	RF	classification	RandomFeature	RandomFeature4
train	TMB_NONSYNONYMOUS	r2	0.0963412393445715	Linear	regression	RandomFeature	RandomFeature4
valid	TMB_NONSYNONYMOUS	r2	-0.07149894656437228	Linear	regression	RandomFeature	RandomFeature4
test	TMB_NONSYNONYMOUS	r2	0.07053842975115465	Linear	regression	RandomFeature	RandomFeature4
train	TMB_NONSYNONYMOUS	r2	0.6752599186867667	RF	regression	RandomFeature	RandomFeature4
valid	TMB_NONSYNONYMOUS	r2	-0.20290401663129676	RF	regression	RandomFeature	RandomFeature4
test	TMB_NONSYNONYMOUS	r2	0.052002218776213804	RF	regression	RandomFeature	RandomFeature4
train	AGE	r2	0.0324304015477056	Linear	regression	RandomFeature	RandomFeature4
valid	AGE	r2	0.007428347837086013	Linear	regression	RandomFeature	RandomFeature4
test	AGE	r2	0.0005864144776708269	Linear	regression	RandomFeature	RandomFeature4
train	AGE	r2	0.5856512389972778	RF	regression	RandomFeature	RandomFeature4
valid	AGE	r2	-0.01543788933690915	RF	regression	RandomFeature	RandomFeature4
test	AGE	r2	0.04340939071910921	RF	regression	RandomFeature	RandomFeature4
train	SEX	roc_auc_ovo	0.818257053291536	Linear	classification	RandomFeature	RandomFeature4
valid	SEX	roc_auc_ovo	0.8599645611840734	Linear	classification	RandomFeature	RandomFeature4
test	SEX	roc_auc_ovo	0.838012958963283	Linear	classification	RandomFeature	RandomFeature4
train	SEX	roc_auc_ovo	0.9859289446185997	RF	classification	RandomFeature	RandomFeature4
valid	SEX	roc_auc_ovo	0.8933187408797165	RF	classification	RandomFeature	RandomFeature4
test	SEX	roc_auc_ovo	0.8746603497526648	RF	classification	RandomFeature	RandomFeature4
train	AJCC_PATHOLOGIC_TUMOR_STAGE_SHORT	roc_auc_ovo	0.7384701606548629	Linear	classification	RandomFeature	RandomFeature4
valid	AJCC_PATHOLOGIC_TUMOR_STAGE_SHORT	roc_auc_ovo	0.6889455801336638	Linear	classification	RandomFeature	RandomFeature4
test	AJCC_PATHOLOGIC_TUMOR_STAGE_SHORT	roc_auc_ovo	0.7361948329485889	Linear	classification	RandomFeature	RandomFeature4
train	AJCC_PATHOLOGIC_TUMOR_STAGE_SHORT	roc_auc_ovo	0.9929214293464668	RF	classification	RandomFeature	RandomFeature4
valid	AJCC_PATHOLOGIC_TUMOR_STAGE_SHORT	roc_auc_ovo	0.7188398610825095	RF	classification	RandomFeature	RandomFeature4
test	AJCC_PATHOLOGIC_TUMOR_STAGE_SHORT	roc_auc_ovo	0.7561618522292708	RF	classification	RandomFeature	RandomFeature4
train	OS_STATUS	roc_auc_ovo	0.6276979259328619	Linear	classification	RandomFeature	RandomFeature4
valid	OS_STATUS	roc_auc_ovo	0.648513251454428	Linear	classification	RandomFeature	RandomFeature4
test	OS_STATUS	roc_auc_ovo	0.5951226368683674	Linear	classification	RandomFeature	RandomFeature4
train	OS_STATUS	roc_auc_ovo	0.9929282525143754	RF	classification	RandomFeature	RandomFeature4
valid	OS_STATUS	roc_auc_ovo	0.6875134669252316	RF	classification	RandomFeature	RandomFeature4
test	OS_STATUS	roc_auc_ovo	0.6422517394054398	RF	classification	RandomFeature	RandomFeature4
train	OS_MONTHS	r2	0.020064290262545414	Linear	regression	RandomFeature	RandomFeature4
valid	OS_MONTHS	r2	-0.030674518061251765	Linear	regression	RandomFeature	RandomFeature4
test	OS_MONTHS	r2	0.013029067403531158	Linear	regression	RandomFeature	RandomFeature4
train	OS_MONTHS	r2	0.521063689401015	RF	regression	RandomFeature	RandomFeature4
valid	OS_MONTHS	r2	-0.04437028815656574	RF	regression	RandomFeature	RandomFeature4
test	OS_MONTHS	r2	-0.03903555273337944	RF	regression	RandomFeature	RandomFeature4
train	DFS_STATUS	roc_auc_ovo	0.6053331350474535	Linear	classification	RandomFeature	RandomFeature4
valid	DFS_STATUS	roc_auc_ovo	0.5859098254686489	Linear	classification	RandomFeature	RandomFeature4
test	DFS_STATUS	roc_auc_ovo	0.5873281944606138	Linear	classification	RandomFeature	RandomFeature4
train	DFS_STATUS	roc_auc_ovo	0.9936553343947846	RF	classification	RandomFeature	RandomFeature4
valid	DFS_STATUS	roc_auc_ovo	0.6517954104718812	RF	classification	RandomFeature	RandomFeature4
test	DFS_STATUS	roc_auc_ovo	0.6506197490201404	RF	classification	RandomFeature	RandomFeature4
train	PFS_STATUS	roc_auc_ovo	0.6083381251197947	Linear	classification	RandomFeature	RandomFeature4
valid	PFS_STATUS	roc_auc_ovo	0.5896962233169131	Linear	classification	RandomFeature	RandomFeature4
test	PFS_STATUS	roc_auc_ovo	0.6064404830362277	Linear	classification	RandomFeature	RandomFeature4
train	PFS_STATUS	roc_auc_ovo	0.9905445552805486	RF	classification	RandomFeature	RandomFeature4
valid	PFS_STATUS	roc_auc_ovo	0.6672824302134647	RF	classification	RandomFeature	RandomFeature4
test	PFS_STATUS	roc_auc_ovo	0.6430707303047729	RF	classification	RandomFeature	RandomFeature4
train	MSI_SCORE_MANTIS	r2	0.2577049081473898	Linear	regression	RandomFeature	RandomFeature4
valid	MSI_SCORE_MANTIS	r2	0.22656422173522361	Linear	regression	RandomFeature	RandomFeature4
test	MSI_SCORE_MANTIS	r2	0.2700347617799499	Linear	regression	RandomFeature	RandomFeature4
train	MSI_SCORE_MANTIS	r2	0.8032961477905118	RF	regression	RandomFeature	RandomFeature4
valid	MSI_SCORE_MANTIS	r2	0.021680506986106907	RF	regression	RandomFeature	RandomFeature4
test	MSI_SCORE_MANTIS	r2	0.36251960778572645	RF	regression	RandomFeature	RandomFeature4
train	ANEUPLOIDY_SCORE	r2	0.13898387646902755	Linear	regression	RandomFeature	RandomFeature4
valid	ANEUPLOIDY_SCORE	r2	0.13983549556559838	Linear	regression	RandomFeature	RandomFeature4
test	ANEUPLOIDY_SCORE	r2	0.09867089823772757	Linear	regression	RandomFeature	RandomFeature4
train	ANEUPLOIDY_SCORE	r2	0.6514057702507584	RF	regression	RandomFeature	RandomFeature4
valid	ANEUPLOIDY_SCORE	r2	0.18359094004951648	RF	regression	RandomFeature	RandomFeature4
test	ANEUPLOIDY_SCORE	r2	0.15457395021159193	RF	regression	RandomFeature	RandomFeature4
train	CANCER_TYPE	roc_auc_ovo	0.9179923302836963	Linear	classification	RandomFeature	RandomFeature5
valid	CANCER_TYPE	roc_auc_ovo	0.9036473577367634	Linear	classification	RandomFeature	RandomFeature5
test	CANCER_TYPE	roc_auc_ovo	0.9174185469178402	Linear	classification	RandomFeature	RandomFeature5
train	CANCER_TYPE	roc_auc_ovo	0.9988511081546154	RF	classification	RandomFeature	RandomFeature5
valid	CANCER_TYPE	roc_auc_ovo	0.9650491533976678	RF	classification	RandomFeature	RandomFeature5
test	CANCER_TYPE	roc_auc_ovo	0.9704257296298235	RF	classification	RandomFeature	RandomFeature5
train	CANCER_TYPE_ACRONYM	roc_auc_ovo	0.9095417204401668	Linear	classification	RandomFeature	RandomFeature5
valid	CANCER_TYPE_ACRONYM	roc_auc_ovo	0.8854313019440664	Linear	classification	RandomFeature	RandomFeature5
test	CANCER_TYPE_ACRONYM	roc_auc_ovo	0.9116874752358658	Linear	classification	RandomFeature	RandomFeature5
train	CANCER_TYPE_ACRONYM	roc_auc_ovo	0.9981382293588851	RF	classification	RandomFeature	RandomFeature5
valid	CANCER_TYPE_ACRONYM	roc_auc_ovo	0.947620879297103	RF	classification	RandomFeature	RandomFeature5
test	CANCER_TYPE_ACRONYM	roc_auc_ovo	0.953501239837743	RF	classification	RandomFeature	RandomFeature5
train	TMB_NONSYNONYMOUS	r2	0.035345746084575524	Linear	regression	RandomFeature	RandomFeature5
valid	TMB_NONSYNONYMOUS	r2	0.04942741968782538	Linear	regression	RandomFeature	RandomFeature5
test	TMB_NONSYNONYMOUS	r2	0.033374374012274166	Linear	regression	RandomFeature	RandomFeature5
train	TMB_NONSYNONYMOUS	r2	0.6042162811155789	RF	regression	RandomFeature	RandomFeature5
valid	TMB_NONSYNONYMOUS	r2	-0.3205858980177019	RF	regression	RandomFeature	RandomFeature5
test	TMB_NONSYNONYMOUS	r2	-0.0017002128595264843	RF	regression	RandomFeature	RandomFeature5
train	AGE	r2	0.037283531283207494	Linear	regression	RandomFeature	RandomFeature5
valid	AGE	r2	0.023189570956755334	Linear	regression	RandomFeature	RandomFeature5
test	AGE	r2	0.008944170098877824	Linear	regression	RandomFeature	RandomFeature5
train	AGE	r2	0.5519563361646491	RF	regression	RandomFeature	RandomFeature5
valid	AGE	r2	0.05069836901342262	RF	regression	RandomFeature	RandomFeature5
test	AGE	r2	0.06779082141294657	RF	regression	RandomFeature	RandomFeature5
train	SEX	roc_auc_ovo	0.7754388714733542	Linear	classification	RandomFeature	RandomFeature5
valid	SEX	roc_auc_ovo	0.7712111736501981	Linear	classification	RandomFeature	RandomFeature5
test	SEX	roc_auc_ovo	0.8002508186441859	Linear	classification	RandomFeature	RandomFeature5
train	SEX	roc_auc_ovo	0.9796635318704284	RF	classification	RandomFeature	RandomFeature5
valid	SEX	roc_auc_ovo	0.8300500312695435	RF	classification	RandomFeature	RandomFeature5
test	SEX	roc_auc_ovo	0.8689472584128753	RF	classification	RandomFeature	RandomFeature5
train	AJCC_PATHOLOGIC_TUMOR_STAGE_SHORT	roc_auc_ovo	0.727015062925854	Linear	classification	RandomFeature	RandomFeature5
valid	AJCC_PATHOLOGIC_TUMOR_STAGE_SHORT	roc_auc_ovo	0.7177715952825632	Linear	classification	RandomFeature	RandomFeature5
test	AJCC_PATHOLOGIC_TUMOR_STAGE_SHORT	roc_auc_ovo	0.7272289165481534	Linear	classification	RandomFeature	RandomFeature5
train	AJCC_PATHOLOGIC_TUMOR_STAGE_SHORT	roc_auc_ovo	0.9966457856324149	RF	classification	RandomFeature	RandomFeature5
valid	AJCC_PATHOLOGIC_TUMOR_STAGE_SHORT	roc_auc_ovo	0.7248944125295244	RF	classification	RandomFeature	RandomFeature5
test	AJCC_PATHOLOGIC_TUMOR_STAGE_SHORT	roc_auc_ovo	0.7582094259436898	RF	classification	RandomFeature	RandomFeature5
train	OS_STATUS	roc_auc_ovo	0.6215997939978464	Linear	classification	RandomFeature	RandomFeature5
valid	OS_STATUS	roc_auc_ovo	0.6090282266752856	Linear	classification	RandomFeature	RandomFeature5
test	OS_STATUS	roc_auc_ovo	0.5783118982359968	Linear	classification	RandomFeature	RandomFeature5
train	OS_STATUS	roc_auc_ovo	0.9944924217596158	RF	classification	RandomFeature	RandomFeature5
valid	OS_STATUS	roc_auc_ovo	0.6468972204266322	RF	classification	RandomFeature	RandomFeature5
test	OS_STATUS	roc_auc_ovo	0.5770468760981096	RF	classification	RandomFeature	RandomFeature5
train	OS_MONTHS	r2	0.014836369881094158	Linear	regression	RandomFeature	RandomFeature5
valid	OS_MONTHS	r2	-0.02256842689163374	Linear	regression	RandomFeature	RandomFeature5
test	OS_MONTHS	r2	0.007523860976139107	Linear	regression	RandomFeature	RandomFeature5
train	OS_MONTHS	r2	0.4693146857485935	RF	regression	RandomFeature	RandomFeature5
valid	OS_MONTHS	r2	-0.0424899386275297	RF	regression	RandomFeature	RandomFeature5
test	OS_MONTHS	r2	-0.020029233437263594	RF	regression	RandomFeature	RandomFeature5
train	DFS_STATUS	roc_auc_ovo	0.6128254619086292	Linear	classification	RandomFeature	RandomFeature5
valid	DFS_STATUS	roc_auc_ovo	0.6130467571644043	Linear	classification	RandomFeature	RandomFeature5
test	DFS_STATUS	roc_auc_ovo	0.6105347766588624	Linear	classification	RandomFeature	RandomFeature5
train	DFS_STATUS	roc_auc_ovo	0.9888994796555126	RF	classification	RandomFeature	RandomFeature5
valid	DFS_STATUS	roc_auc_ovo	0.6446110751993105	RF	classification	RandomFeature	RandomFeature5
test	DFS_STATUS	roc_auc_ovo	0.659217975894809	RF	classification	RandomFeature	RandomFeature5
train	PFS_STATUS	roc_auc_ovo	0.5974618115452885	Linear	classification	RandomFeature	RandomFeature5
valid	PFS_STATUS	roc_auc_ovo	0.5674774220032841	Linear	classification	RandomFeature	RandomFeature5
test	PFS_STATUS	roc_auc_ovo	0.5735336400230018	Linear	classification	RandomFeature	RandomFeature5
train	PFS_STATUS	roc_auc_ovo	0.9948227872363476	RF	classification	RandomFeature	RandomFeature5
valid	PFS_STATUS	roc_auc_ovo	0.5915435139573071	RF	classification	RandomFeature	RandomFeature5
test	PFS_STATUS	roc_auc_ovo	0.5854514088556642	RF	classification	RandomFeature	RandomFeature5
train	MSI_SCORE_MANTIS	r2	0.15995674164958507	Linear	regression	RandomFeature	RandomFeature5
valid	MSI_SCORE_MANTIS	r2	0.048065839582098646	Linear	regression	RandomFeature	RandomFeature5
test	MSI_SCORE_MANTIS	r2	0.14072186130841224	Linear	regression	RandomFeature	RandomFeature5
train	MSI_SCORE_MANTIS	r2	0.7573716058709288	RF	regression	RandomFeature	RandomFeature5
valid	MSI_SCORE_MANTIS	r2	0.05161017732691109	RF	regression	RandomFeature	RandomFeature5
test	MSI_SCORE_MANTIS	r2	0.2505242215220941	RF	regression	RandomFeature	RandomFeature5
train	ANEUPLOIDY_SCORE	r2	0.09846922749955245	Linear	regression	RandomFeature	RandomFeature5
valid	ANEUPLOIDY_SCORE	r2	0.040189807632349916	Linear	regression	RandomFeature	RandomFeature5
test	ANEUPLOIDY_SCORE	r2	0.08219618326778166	Linear	regression	RandomFeature	RandomFeature5
train	ANEUPLOIDY_SCORE	r2	0.6276484204402792	RF	regression	RandomFeature	RandomFeature5
valid	ANEUPLOIDY_SCORE	r2	0.17942135056529307	RF	regression	RandomFeature	RandomFeature5
test	ANEUPLOIDY_SCORE	r2	0.15291152646516148	RF	regression	RandomFeature	RandomFeature5
