# Supplementary material for: AUTOENCODIX: a generalized and versatile framework to train and evaluate autoencoders for biological representation learning and beyond
Source: Nat Comput Sci. 2025 Dec 9;6(1):96–108. doi: 10.1038/s43588-025-00916-4 (PMC12855006; doi:10.1038/s43588-025-00916-4)
Supplement: Supplementary file 7 — Statistical source data. [file 43588_2025_916_MOESM7_ESM.zip › Source_Data_Fig5_FigS5-6/Exp6_TCGA_VARIX/Exp6_TCGA_VARIX_config.txt]

BATCH_SIZE: 512
BETA: 0.05
CHECKPT_PLOT: true
CLASS_PARAM: CANCER_TYPE
CLINIC_PARAM:
- CANCER_TYPE
- CANCER_TYPE_ACRONYM
- TMB_NONSYNONYMOUS
- AGE
- SEX
- AJCC_PATHOLOGIC_TUMOR_STAGE_SHORT
- OS_STATUS
- OS_MONTHS
- DFS_STATUS
- PFS_STATUS
- MSI_SCORE_MANTIS
- ANEUPLOIDY_SCORE
DATA_TYPE:
  ANNO:
    FILE_RAW: combined_clin_formatted.parquet
    TYPE: ANNOTATION
  METH:
    FILE_RAW: combined_meth_formatted.parquet
    FILTERING: Var
    SCALING: MinMax
    TYPE: NUMERIC
  RNA:
    FILE_RAW: combined_rnaseq_formatted.parquet
    FILTERING: Var
    SCALING: MinMax
    TYPE: NUMERIC
DIM_RED_METH: PCA
DROP_P: 0.2
EPOCHS: 500
FIX_RANDOMNESS: all
GLOBAL_SEED: 42
K_FILTER: 4000
LATENT_DIM_FIXED: 12
LR_FIXED: 0.0005
ML_ALG:
- Linear
- RF
ML_SPLIT: use-split
ML_TASKS:
- Latent
- PCA
- UMAP
- RandomFeature
ML_TYPE: Auto-detect
MODEL_TYPE: varix
PLOT_INDPUT2D: true
PREDICT_SPLIT: all
RECONSTR_LOSS: MSE
RECON_SAVE: true
SUBTYPES:
- brca
- lusc
- luad
- ov
- coadread
- ucec
- ucs
TRAIN_TYPE: train
VAE_LOSS: KL
RUN_ID: Exp6_TCGA_VARIX
