# Supplementary material for: AUTOENCODIX: a generalized and versatile framework to train and evaluate autoencoders for biological representation learning and beyond
Source: Nat Comput Sci. 2025 Dec 9;6(1):96–108. doi: 10.1038/s43588-025-00916-4 (PMC12855006; doi:10.1038/s43588-025-00916-4)
Supplement: Supplementary file 7 — Statistical source data. [file 43588_2025_916_MOESM7_ESM.zip › Source_Data_Fig5_FigS5-6/Exp6_TCGA_VARIX/predicted_latent_space.csv]

L_COMBINED-METH_RNA__varix_INPUT_0	L_COMBINED-METH_RNA__varix_INPUT_1	L_COMBINED-METH_RNA__varix_INPUT_2	L_COMBINED-METH_RNA__varix_INPUT_3	L_COMBINED-METH_RNA__varix_INPUT_4	L_COMBINED-METH_RNA__varix_INPUT_5	L_COMBINED-METH_RNA__varix_INPUT_6	L_COMBINED-METH_RNA__varix_INPUT_7	L_COMBINED-METH_RNA__varix_INPUT_8	L_COMBINED-METH_RNA__varix_INPUT_9	L_COMBINED-METH_RNA__varix_INPUT_10	L_COMBINED-METH_RNA__varix_INPUT_11
1.522391	5.8965373	1.5373365	0.20545737	-0.06719673	3.264299	0.78785825	5.747321	4.7528977	0.34475446	-2.70068	-0.35136795
0.93853974	4.0567236	3.5335164	12.956341	0.48209763	10.302346	0.5342943	6.1482964	2.1414056	6.3300815	-0.11636063	4.9072084
0.63646597	11.635584	11.022155	2.5875611	-0.78003335	-0.0134509755	5.3955584	3.4808738	3.6014018	0.9623605	0.32558268	-0.03188151
1.8441476	7.682793	5.3539705	0.120215155	0.2076214	5.006386	1.4846977	3.0192358	-1.1418588	0.98618746	0.9131626	-1.1489787
0.17046364	-1.1395122	6.051448	0.6206151	6.089186	13.868361	1.4749357	10.646428	2.147274	4.5492144	0.5913626	3.9162846
9.437628	-0.63756454	8.514356	0.42852473	-0.29816502	8.768035	-0.32312503	-1.1276046	2.7779064	8.897932	3.5417943	13.023603
8.934784	1.4515067	3.5072157	-0.2698928	0.5881672	0.26142427	-0.28367135	4.1443787	2.91918	-0.8197284	3.4467988	3.8110285
2.6072075	7.7838182	4.7885246	0.22694957	7.19825	12.919311	-0.1615378	-1.0902315	0.29825824	6.13761	-0.21045537	1.763214
4.027153	-0.6365338	3.8015838	12.804983	8.721541	2.6419487	1.4721737	6.373991	1.5059723	6.1201825	0.97420204	0.48283127
3.5383728	10.561796	0.8229743	-0.5562856	3.796196	5.9219823	1.2298243	0.03508187	-1.3804463	4.59589	3.1396813	3.7982194
0.94534355	-0.3476414	-0.48732892	0.29855168	-0.53056014	0.7311309	7.3465033	1.892828	-0.08033766	3.2380636	0.18581785	4.1468205
3.8877158	0.046340503	10.512905	4.3493156	0.33665246	1.2951416	8.92374	0.9697855	1.0180631	0.43925846	-0.7839092	5.7687626
-1.3893858	-0.5298544	8.207644	3.281215	1.124652	0.38074887	4.253649	0.8643182	2.3829587	0.20367467	11.328751	1.3993661
-1.3589255	-0.5490652	2.937892	1.9113674	2.3403828	2.828895	2.4721694	0.79784226	-1.246129	11.3642435	1.7307386	1.0942044
11.505193	-0.32008335	14.289797	-0.22657126	5.7418637	-0.00062820717	1.7534504	12.275095	8.523842	0.28269392	9.479174	6.725713
4.4190397	1.5997779	-0.5786756	0.968582	6.3125877	4.366318	1.2070303	-0.12501425	-0.67118186	8.806234	5.410094	12.328877
0.93514836	-0.053731278	-1.3761767	0.7495637	0.37427756	0.6483356	7.852071	0.5600302	0.5150868	3.1740324	-0.4000589	5.8287234
18.959103	2.1045647	2.1989236	2.4685435	0.046955135	12.552996	5.1851335	3.4966629	4.3306227	13.965969	-0.19395398	17.678219
1.672389	3.5386622	2.0948272	6.7506776	-0.44309747	0.00862085	4.117449	1.0993829	-0.38440412	0.07952775	0.6510882	-0.8921513
1.03827	-1.0595675	12.019495	1.0489029	6.372504	9.36314	16.205477	0.674975	10.140249	2.0497868	3.6087344	-0.4573162
2.0142214	8.466692	7.2186093	1.5876639	-1.6295661	0.73042834	-1.8673608	0.6639192	5.0810494	-1.2180253	4.5041895	4.6392574
-0.44736052	-2.4030051	6.1238813	0.110026345	1.0577242	12.393544	14.18546	1.7089447	0.4832082	-1.3879972	8.915632	1.0923234
-0.7676931	5.4972305	0.24109408	1.7454401	0.9998069	7.7658324	0.6391349	0.9594281	-0.0037231445	6.3632793	1.4003607	4.606443
11.847525	5.8693566	-0.42672187	-0.51671606	5.9110994	11.018839	1.3523998	-1.0140946	-0.89305836	7.4962482	1.8794684	1.9574467
0.15566093	1.3764828	7.0801225	3.845446	-0.9007549	-1.202298	5.8901277	0.7358593	-0.08937335	0.19264531	1.7016748	1.4997711
1.6795313	7.2283425	1.8247004	-1.2740718	5.3047857	-1.3517647	11.79174	0.44940078	4.1131005	1.5603021	-0.029291058	1.0442649
-0.25229442	0.2778578	-0.26568636	0.47623792	-0.85945916	11.851789	17.433174	3.7043817	7.018751	0.06974888	1.8365717	0.4288352
7.3325834	0.17267963	0.9386648	0.42558375	2.3077903	1.0178008	6.1806507	5.582462	-0.6938996	5.1656547	6.9335046	20.742638
1.2845215	11.292185	5.43623	0.015407668	3.653541	1.5563071	0.53820026	3.1086717	6.9069586	-2.4143884	2.6289942	4.080495
0.20254375	5.5106077	12.681592	-0.050923765	18.32487	2.0394835	5.9505334	9.471693	5.414192	0.1353723	5.677242	-0.28701937
5.3727536	1.1848832	0.53403443	1.9473678	0.7167817	1.5482796	4.2820597	5.006505	5.2039027	3.2461953	3.2818403	14.765116
0.08917546	0.07970231	0.8923754	6.642779	-0.13118914	7.8452897	1.4213198	1.7033634	2.1421769	3.3821268	15.603805	-2.2659626
7.296228	-1.287627	1.4676476	1.5063269	5.0046167	1.0929313	2.1623108	2.7002175	4.652964	1.6128806	5.52155	6.378276
1.1542128	-0.3753622	2.222563	3.3699465	9.6671915	3.37282	7.2268624	0.14220273	-1.1602904	1.6072495	-0.23323521	3.755302
13.691677	1.6239146	-0.9286133	-0.6454579	1.1830692	-0.86779624	-0.2684517	0.24952143	0.36457026	-0.2873565	3.4231997	2.9218302
4.6560082	-1.1542202	-1.3671777	-0.21101394	1.7743553	0.14227206	2.581996	-0.53213626	5.730969	3.0701716	3.4203196	3.632655
2.487093	-0.24547239	-0.34667885	3.0409582	5.772178	0.6312342	4.3095913	6.8898153	1.6251734	3.7987523	-2.063731	-0.084780924
0.036038496	9.848907	-0.021608328	13.978113	5.4561605	3.8687236	1.3194695	3.9928367	2.1393037	-0.61763	-1.9747008	3.222548
-0.004282432	4.1146984	6.895437	1.1680388	2.7658315	5.724125	1.3913683	2.2692409	4.2688594	1.1391406	0.9265868	1.2656914
1.9556006	1.1943896	0.9041229	2.922708	0.4101707	0.3276666	3.1834867	-0.9272176	1.9765618	2.6977031	8.601535	-1.0939506
9.677733	4.486244	-0.046308998	2.039275	10.628874	-2.3093915	2.4378402	0.15457177	6.9038367	-1.4813625	4.443618	2.3645985
0.057145983	0.764782	6.9525003	1.4759068	8.433845	6.870017	4.7326736	-0.32103333	0.37655905	9.98854	0.749989	3.2861688
5.9594584	-1.129703	3.3167922	-0.3831548	2.4575608	3.4095087	2.6949954	-0.16090626	4.0246477	1.7660861	0.8447039	13.412311
13.430822	1.4088995	1.8312764	0.75705624	3.185644	-0.72475636	4.0551972	2.3560414	0.904134	2.6866598	0.292511	-0.21444406
1.9268993	5.858323	2.1300285	11.471482	2.3632746	4.673856	1.3734828	8.71232	3.0099788	7.7887783	-0.94061124	1.2199272
0.47232765	1.992768	2.1548114	2.5376363	8.152461	0.19132185	4.247323	2.7378056	10.02726	0.19369167	0.32678607	1.7545539
6.9585667	0.0028247172	4.720703	-0.33758548	4.994299	3.6544714	0.50798094	0.044098854	5.1263614	2.3123424	-0.7301456	4.267558
0.02990352	3.5542078	-2.0834053	15.538461	0.35565633	-0.72072726	19.25027	1.5710708	4.9912167	6.1248374	-1.142834	5.488782
8.843228	0.8407854	5.402103	2.7912395	-0.9755188	4.3615956	3.1845279	2.1868117	5.076157	0.019760013	-0.22153626	13.669148
1.8935626	5.819482	5.571871	-0.8218098	5.5763874	-0.49766937	-0.32848197	3.8128319	-0.56571156	-0.7023755	11.501961	9.906728
6.466824	-1.4623227	4.4736147	9.9622135	-1.0673262	-0.40691024	7.2488294	13.905325	-1.181619	2.4912999	-0.3247825	-0.73053575
1.6595571	1.9196222	0.15481621	1.8833722	2.7235312	0.46833122	0.69629323	-0.43090892	-2.253729	-0.47337374	3.9324474	4.2648997
0.14441907	-0.78655505	3.851938	0.21532995	-1.3002905	10.307503	7.469907	-0.39618945	5.1740828	2.1789331	13.648952	0.2737712
6.882273	0.9864917	-0.75801045	0.8137663	2.5161915	-0.5253344	-0.19516936	3.3314514	2.6574106	0.04741341	8.628018	4.987242
0.19456355	2.0245633	0.55287915	1.8930395	0.3224436	1.7480135	2.5646486	12.802041	-0.93225026	1.0209064	-0.31065625	8.110703
1.360903	0.44310468	1.1314095	5.213264	4.4733334	7.8531556	1.6684204	2.7000034	4.8271866	1.6544628	-0.646885	0.6012577
-1.7931374	-0.5865254	2.0950952	0.111653864	5.359357	7.51507	7.144919	10.817247	2.931172	6.5061054	18.924109	-0.5109231
3.9763203	2.565083	-1.2469487	6.3090196	4.1698713	-0.838962	5.5723357	3.6185486	1.594799	0.66360617	-1.9843674	-2.237359
1.2296903	13.099045	8.530765	0.547845	1.0273259	1.8264682	1.6993039	0.9018213	-0.828484	-1.4655931	4.6850986	3.0036602
10.582982	2.5898213	0.9694884	-0.15135501	6.2665687	2.8571332	0.49285224	1.1354454	3.76204	0.6081828	0.92777526	2.0455852
-0.07359005	1.0596983	2.223996	2.6363695	2.9205961	3.2540534	0.5713289	6.7491446	5.2756796	0.43883795	0.9176255	1.5066823
3.7952685	9.017374	10.767812	8.783223	0.6457565	10.253992	1.7385273	4.5872393	16.71227	14.8610115	3.275665	11.796944
0.17584324	1.017188	0.51683646	9.840502	0.754036	-0.6316538	7.1211076	4.057201	3.6130304	4.8167305	0.1857086	0.43364552
4.077551	3.7117345	1.4342043	0.44748366	0.27896875	2.0881858	0.17157543	-1.2959534	6.090563	-1.4980823	0.94038653	9.116846
3.1028712	1.0298266	9.443312	9.070799	3.692323	47.11526	27.164196	21.96462	-1.1766526	1.3107244	35.111702	-0.68143916
6.2866516	-0.43206048	7.9379287	1.5690706	3.0667422	5.293009	-0.9044346	15.701349	3.4355392	0.9419427	0.50711644	-0.46572775
-0.50330216	-0.027408196	0.15776975	-0.56447023	0.49371207	4.090203	4.6837325	-0.46243528	2.1951256	3.1179135	-0.5759793	7.9945736
0.41429693	0.23229998	10.322295	10.587034	1.5280534	2.22902	3.3917632	-1.106079	0.010750611	-0.11577571	16.453619	0.2553357
4.347412	1.9975808	0.42312732	12.201478	-0.4717453	3.1538687	-0.37379652	6.5870647	0.15373702	0.49229717	1.9029946	-0.70797527
-0.19702174	-0.5098588	1.0374238	8.20606	0.8706727	-0.25466597	3.289333	4.366171	0.17762196	-0.1716199	-0.6894104	2.956577
10.23662	2.6899865	1.0423411	-0.8165344	7.1489778	4.5071216	1.7717135	0.8888258	-1.9235485	8.491166	0.0026600435	3.3003664
5.590368	1.3183299	-0.2074183	-0.8206885	3.507435	1.1549039	5.143815	-0.4425491	-1.5734493	-0.7930843	2.2444131	-1.7664326
-0.844193	2.5290947	6.4600396	4.928033	-1.1260011	4.390326	-0.21238603	0.26943338	5.9095054	3.7238002	9.1135025	4.1928344
13.075699	5.4798827	0.98191583	0.6082211	-0.98849857	3.695505	-1.0410601	2.1160004	4.8955193	3.3740559	3.9232907	0.74205995
-0.64178264	-1.0341816	3.1587038	0.54723644	0.43101674	2.4939687	1.989135	1.3483541	6.983284	8.272534	-0.29477367	1.5700848
1.1159861	11.50716	8.940856	0.23855315	6.6106033	5.646704	-0.33585528	5.36843	-0.3437101	3.0378478	1.7344404	0.5679406
-0.8677409	-2.5416102	1.3154787	-0.20840478	3.0717351	14.699981	14.79587	9.644031	3.2181077	7.9366856	16.183332	0.327746
3.7561116	0.24529837	12.664671	9.647779	7.463036	47.580975	35.605694	15.901823	1.3887638	0.5258715	21.835224	-1.6644081
-1.1452196	11.650209	7.015031	0.722767	0.42118108	2.393371	1.4054437	1.7950121	-0.845827	-1.5101172	2.7114797	3.3922305
8.471765	1.7315035	-2.0785115	0.5845921	6.5197306	1.7236286	2.842507	0.31307343	4.1318564	-0.3335139	4.9728236	4.876671
-1.1459687	0.3304035	7.211874	1.454716	5.645286	3.2480006	2.013047	-1.0620334	6.0283537	2.5531962	3.835759	-1.2463114
1.34374	1.4360571	-1.0051237	7.7167845	0.95881724	0.8899832	1.7877679	2.3960757	-1.4607348	0.22850493	1.2816591	3.179659
6.13688	-0.52202237	-0.23171481	10.309614	-1.3533857	5.6472406	-1.2858293	5.314045	4.4280834	-1.4941401	0.7190663	7.111375
0.2973717	0.3601877	0.7324637	0.25066936	0.9667913	3.7945967	11.586505	0.21945345	6.6724334	1.0074493	3.067486	-0.13160646
-0.21934688	5.0456467	-0.74823225	1.6555505	1.5142179	3.9477444	1.6708231	-0.35469052	4.550552	3.9682155	1.2687013	-0.43208688
2.6191645	0.0164656	11.280887	10.937959	1.5187951	3.0513678	1.0925483	4.536846	6.914097	-0.8539692	3.2222831	3.7117074
14.001573	2.11486	1.0169656	0.88498825	4.507122	2.5945125	1.7577657	2.1569417	-0.81980354	0.045795906	4.784811	-0.12015754
5.262098	2.9714673	-1.219307	0.29045177	4.0488634	0.09215379	5.8185186	-3.6458628	2.424057	8.070543	0.7138741	1.9912364
9.173143	4.5847535	4.8285947	2.745351	3.3412213	16.87503	-0.17709975	-0.66567343	1.0601294	14.031174	0.45277718	14.008432
8.074432	-1.8578767	15.963555	19.632154	19.251644	18.916283	1.2908448	0.46724954	10.204194	3.6525962	-0.37720862	2.7550573
1.5457715	8.933531	4.8635345	-0.04035163	3.5457947	2.7412927	5.389476	0.7414211	2.7503579	2.4145424	2.5438771	-0.41027024
1.57026	-0.100068286	-0.9487583	4.9926167	-0.10522414	2.6747494	6.647767	1.0076183	0.39170325	5.8459625	11.420612	0.45392844
0.55048364	1.3659705	11.965958	13.322405	4.111393	-2.3195295	7.431515	15.786541	11.043929	3.775775	1.5210721	6.3704143
2.353817	1.5502809	1.499027	2.0766726	1.2109392	2.9302168	8.254048	-0.689993	1.481039	0.6304056	-0.9879564	2.3441315
21.081053	6.043195	5.538082	2.095427	11.640954	-1.2325417	7.8622613	8.274583	3.7340903	0.36729556	5.2008405	5.42497
0.89806545	-0.8785363	7.145578	0.08095431	0.35615137	1.8710551	0.75497055	2.0190015	4.1818657	0.62698096	0.84317684	1.1080947
-1.7721916	3.8400693	5.600687	3.182636	3.2792935	-0.40410593	2.8065517	2.8380883	1.08641	3.8633292	-2.6206295	3.014447
3.2716837	-0.027524859	1.0374423	-0.62374514	1.3917003	-2.2876256	0.4366349	3.4073942	3.632822	2.5329096	5.1947746	2.58449
0.057766136	0.79557335	7.599527	4.780799	4.938899	32.258587	17.559155	19.990074	1.5993645	-0.19411904	27.50793	-1.339812
1.1002035	1.8836932	7.7469306	2.7809417	16.34192	0.013123393	4.4177847	-0.102389865	2.50316	-0.08803047	9.844689	10.396923
0.858446	-0.09826228	0.8675962	6.385902	0.94123966	4.6954794	3.0906692	1.3759011	-2.074738	0.32898796	-0.6381447	-0.21047795
0.014474988	4.789	13.780286	14.809243	4.6468067	6.179875	0.532642	2.3261378	1.1517735	5.106459	-0.3297075	-0.77339023
6.7916465	-1.519084	2.7294543	4.885113	6.1222363	4.201163	3.3408873	0.54315937	6.872372	1.8688269	0.35019836	15.503978
2.7936735	1.3242556	2.0822797	2.8845747	0.18282779	1.2520425	3.5636861	2.9280734	8.027445	2.446176	2.7116718	13.56892
13.49565	2.6665618	-0.065023854	-2.1997347	1.7671518	0.81002074	0.85546523	7.7091274	3.1211896	0.48930568	2.482609	-1.4919355
4.015248	12.596446	9.22647	-0.14907652	5.9717364	6.934013	0.3760028	8.517757	-0.8416614	5.8194737	-1.4521763	-1.0090053
-0.2731861	0.5166003	5.337359	2.8692834	9.21587	9.481505	-1.0356041	0.54315674	3.723441	10.704718	6.49032	1.8723456
0.66301924	0.48442787	3.171988	1.0669427	0.8418779	2.7058554	1.1773905	0.47853917	2.6180112	-0.99381614	7.3668823	-0.2620702
-1.0279505	0.49595833	9.213282	1.4385911	3.8749485	0.9534981	9.207619	0.35689443	-0.58553517	2.9167886	-1.6104861	3.5787497
11.850849	1.1026634	5.176335	1.7624	2.0558887	2.776227	0.71282315	1.6654344	5.3766437	6.166721	4.5946913	-1.1661227
1.0546123	1.664031	5.6376815	0.9465941	0.51590073	4.8887787	-0.25725096	1.611331	3.7827692	4.605204	11.757016	0.074994996
-1.339963	4.6127563	7.0164027	-0.33177227	3.5422373	7.704035	3.0121357	1.2051291	3.921545	-1.0712284	-0.5462719	1.296149
5.4045444	2.580975	1.0044546	-0.5205779	1.5867007	-0.11256504	0.83672714	12.448363	-0.55932623	0.40685958	1.0316242	1.5034993
2.8629065	2.2212987	7.803149	3.3945456	-0.39700365	6.706623	0.76304734	-0.22768885	1.5616771	3.134241	11.152048	-0.9790046
0.3102342	7.456601	4.0680866	2.1283085	-0.043771267	0.83076084	2.3338358	2.3816855	0.7420428	1.4034228	2.2509336	-1.0498168
-0.65638405	-0.4267575	-0.8722489	1.3382672	4.632749	3.4259508	6.6357403	-0.77960676	0.2810298	4.741037	1.454571	5.7446547
0.3535155	11.265921	0.6210263	0.6389453	2.563939	3.2604105	1.4921613	0.6557182	1.7922386	1.8232423	2.887525	-1.0963992
2.061874	1.239942	0.89019805	9.46443	0.22441232	1.3971788	6.0930448	4.6902256	1.7772646	-0.55886996	-0.43111265	-1.2529259
1.6969466	1.4844593	5.8248463	1.5349896	0.810095	4.7875957	9.704771	-0.82591623	1.1705333	10.129209	0.5926491	-0.3842584
0.8889067	8.557863	4.83319	0.7105212	1.7475243	0.11371237	1.7564113	0.20055968	-0.06561649	-0.3713739	2.1974964	-0.3846024
0.20371	4.5929575	11.586836	0.29200226	4.7646346	1.4839098	5.873421	3.3172672	7.9786096	5.4109793	0.068935126	-0.07087166
9.007	2.3988996	4.216105	-0.61171263	-0.57001925	0.35449928	1.3793826	0.8518953	6.427571	1.3577094	4.9850693	14.54664
3.2072346	-0.28150323	5.202803	0.3351853	0.5521314	12.996075	3.8878303	1.6805913	-1.1531926	11.279556	7.6699085	-1.1635756
-0.8717251	12.267549	5.258767	25.180264	7.71308	11.140082	3.4677074	3.9446006	8.616301	0.69898766	-1.4828546	9.4967165
1.5392596	11.802086	9.477427	0.8844149	3.1641734	0.31188992	10.430672	6.484652	0.6135984	-0.077604525	-0.7605969	0.74956757
4.560625	-0.9484873	0.24134216	8.831741	3.9808493	7.388045	1.089765	0.25965786	-0.4019058	0.21981044	-0.40694273	0.31587762
-1.0181473	22.513683	9.482996	0.074336946	11.904757	-1.7153631	15.503646	6.044871	2.219029	-0.21549855	3.7447994	3.8819785
9.96803	-1.4676142	1.2578508	5.94874	4.4478054	3.4121401	4.998856	0.4750203	7.033587	-0.034046885	1.3757794	16.159353
-1.6334254	0.46418136	0.5276195	4.24107	4.8725567	1.8119662	4.2665186	-1.5364084	7.05229	2.3878827	-1.0582255	1.3558345
10.889895	4.1591115	-0.5082806	-0.6727154	2.5339503	0.81900233	5.192136	5.2435546	13.610465	8.2388115	7.1156015	0.3510984
-0.60626996	2.2744198	1.3346575	2.2958605	0.7422269	-0.7153077	5.0841947	-0.55839616	0.52325714	0.53992367	0.09704008	3.7041492
12.614448	1.753292	-0.16890016	0.020785302	3.2787313	9.097971	0.9881664	0.23670906	-0.7424407	6.3208117	1.8833368	0.07154381
-0.82474136	0.72836214	7.3922663	3.1497376	0.7909035	-1.0375302	5.3899527	2.2722392	0.6955949	5.295064	6.98464	0.80508274
-0.84959847	-1.466702	0.074738994	-0.04470852	0.9804554	1.3999062	8.411825	0.05347681	1.6764755	2.2455041	-0.68723524	2.017692
1.541527	0.052569598	8.795316	0.90165997	1.3999611	5.313179	3.8046446	1.4908764	3.1412427	0.84982145	10.397352	-0.1997466
-0.8276738	0.62326014	1.276809	1.378868	-0.30102888	2.1101434	2.975883	2.086701	1.7552125	7.4289274	1.1351426	5.0886073
1.460345	9.703679	8.151962	2.1484666	8.456871	3.2577188	-1.1307127	6.8718424	-1.5619158	-0.735771	2.990424	4.672942
5.5357056	1.317098	5.0871673	1.7250887	8.63483	3.1681993	2.1865091	-0.79973817	7.041904	4.32537	2.9200847	12.410849
-0.8710503	6.65151	4.7976494	1.0615126	4.528772	3.7843459	-0.52604616	1.1560733	3.1735675	4.283825	3.0356753	1.4520253
-1.4507806	1.465697	1.118608	6.250448	1.6497912	1.4172139	1.9604651	7.3077908	4.8482265	-0.5629809	0.28234696	1.9353658
1.96133	4.845538	2.2321591	6.5725126	0.8854984	1.2196753	0.34889972	9.180054	4.3146014	2.1991162	1.1871378	0.8753085
4.634697	-1.3942187	2.5858295	5.851881	0.45844465	5.077002	-1.2865016	4.542413	2.0128179	-0.39106265	1.7133577	1.9922172
8.872364	1.500257	6.2476277	0.9101613	5.327287	5.151967	2.2412782	6.199937	2.6626635	-0.0060314513	6.5861387	16.893038
2.1943448	13.4773245	7.509027	0.7624424	0.58489454	1.3898102	4.182309	0.5751499	1.464755	-2.2301874	4.8340592	-1.773711
-1.0426365	11.227439	0.46032906	0.22989507	-0.62901056	-1.3553662	2.9686577	1.3154191	2.6630816	5.0519934	1.0944631	-0.2880751
1.2178022	3.731961	1.7402511	8.8756	5.251379	1.8324976	-0.08185482	4.8210406	-0.09126277	2.0630667	-0.14276215	0.79412353
0.9800685	14.351503	2.1625643	0.30497897	1.4944146	5.15648	4.591416	-0.11886119	-0.123327285	3.8676302	-0.016016841	5.171371
-0.7419355	0.023929263	2.1239586	0.62656194	0.02930516	2.6139948	5.335298	0.90838945	1.1144679	1.16945	0.52825105	3.7287476
0.20858619	6.0934725	5.585808	1.600579	1.8046024	3.7488139	-1.2512531	2.1689992	0.93439317	-0.5239435	0.14591455	2.9843593
0.40473133	18.922754	5.739968	6.0697885	1.0578634	5.312375	1.1032611	6.947187	-0.30837122	6.0890346	3.1386971	4.3655653
0.11415112	-0.36367083	0.8095327	4.1728964	3.584247	-0.31600726	1.5677975	3.4591742	-0.009915527	0.12755908	0.5472076	1.2029698
-0.6479062	13.413888	9.366354	0.17489164	9.123428	3.628323	4.1457596	4.387481	1.6980425	-0.34399167	-0.85240436	3.5076926
7.429307	-1.2466528	1.2352861	3.3977947	5.483818	0.32222503	5.648387	-0.14866573	4.914772	6.7306995	2.6444507	10.8159685
1.3135618	8.240707	1.1293665	15.176551	7.3382273	0.072752476	3.6660833	0.25563818	2.4056938	2.3026516	-0.77718204	4.034129
1.0867531	0.38775325	6.6900654	3.349731	3.4190247	1.6707613	16.317255	-0.4292121	3.0139358	-1.6350462	4.8602424	-0.9437527
1.0252061	7.7665634	0.6647248	-0.11271215	2.5026236	-0.07835335	6.6123896	5.425351	2.565285	-1.5536047	-1.3032382	0.43614006
-2.269461	-1.9388603	1.0030717	-0.0823673	4.2740984	0.86691874	6.8574047	1.5497295	0.89566064	4.2232924	1.7030374	1.9927547
12.227174	-0.6866519	9.64118	3.6159124	3.7245963	8.554648	2.6987855	-1.8668842	4.4473257	0.48453617	5.300147	16.999586
-0.28485385	3.6180308	1.6434492	13.502041	7.6755724	1.2659795	9.643291	1.8507453	-1.5740833	9.159967	1.3730791	3.346212
0.18648484	2.1136684	4.871062	3.3122592	2.9011464	6.636659	6.3814487	1.453724	11.274572	15.961184	-0.41584238	5.241667
0.823086	3.9420314	8.47833	9.5837965	2.0252717	6.550026	-0.13264766	3.215891	0.6591292	1.9534968	-0.054560963	2.1224148
2.6859245	10.883667	2.47401	-1.3477122	-0.6612101	5.0956373	4.224078	2.435369	1.4179769	3.010525	1.8064772	3.7394395
-1.4928987	0.10413711	0.28795922	2.1897478	1.5596343	-1.1569898	2.7063344	5.8988194	6.764454	-2.1246786	0.9540738	-0.22170295
-1.8597296	3.0926764	7.486768	1.6453012	6.1678133	6.199294	2.3511715	-0.32486892	9.155576	3.8452718	1.3496852	4.512029
6.3181577	3.1482258	0.36769298	1.1156503	5.3721604	0.9019375	1.3244295	1.6635562	-2.9625878	8.511585	7.421074	3.4941666
-0.48031735	0.7973694	-0.33291927	1.6960174	-0.62007266	1.881103	3.9501176	1.0484587	1.9090984	-0.53294146	0.72899544	5.2460985
-0.059106167	3.344604	0.8482802	14.016337	-1.8589234	3.8536525	3.636684	2.7713485	4.732467	0.010351896	0.99879867	3.6124609
5.881169	1.8359487	-0.23066455	0.8593775	3.4382677	-0.3891067	-0.8109547	2.890809	3.1973352	3.2230744	4.5960603	3.450328
13.252085	2.997415	2.4878716	-0.4563668	2.4692533	1.338133	3.9822752	1.6161392	3.0132341	5.335661	5.988591	-1.0677269
1.7784169	0.31004158	0.25800076	1.5919535	2.199069	9.421003	4.2940907	0.425052	-0.39312413	13.773652	8.893524	0.11486481
0.75799525	-1.8544172	7.86941	2.5352163	0.40050393	5.529962	5.3745074	0.41872624	1.2963265	4.2561626	8.840595	-1.1320281
0.5653403	4.735012	3.4825616	2.297274	11.239372	2.1915772	-0.5930347	0.20520452	7.663579	1.2965955	9.981004	7.013247
6.39024	-0.55452573	-0.029211935	-0.06400883	1.9802246	2.2426782	5.048257	4.3935227	9.422387	5.718821	2.0826101	16.48259
-0.32471994	-0.063622795	8.823114	1.5769085	-1.2082928	10.176072	-0.17378554	1.7444665	0.5885758	4.5285463	11.040884	-1.080964
0.39593935	0.83591515	10.4788885	-0.18939401	-0.6784707	1.1350225	8.790148	2.508055	3.9927068	6.4328	0.25834435	3.2913651
12.56372	-0.039405644	0.6381726	1.8930501	1.5727898	4.007388	5.8561373	0.79972726	4.3978143	0.060854584	2.6135733	14.062391
0.5549247	-2.1090753	2.2293293	0.4192046	6.268285	1.8093226	7.360619	2.6830597	0.507025	0.20312114	0.36045027	-0.24481264
3.3699405	12.668797	5.1043916	3.2498658	3.4953604	13.974165	0.19649526	-1.4009365	-1.3480463	7.310088	3.3754835	4.547855
5.6926875	0.40239602	2.1426764	-1.8005592	4.603975	1.950742	0.8979545	1.1731943	10.647424	4.429203	4.8254724	5.743096
0.001201775	7.1715	1.1269562	0.56710154	2.9817398	3.717299	0.41489682	3.420278	-0.9272976	5.249063	1.638491	0.6270181
4.4813266	-1.7469012	5.022531	14.710519	3.4389849	-0.16684568	9.931519	4.9589167	-0.5542546	2.0790257	-1.359731	1.6753213
-0.4051663	-1.703442	0.10711387	0.8587598	1.5469034	1.660349	2.5512066	1.7932459	6.2160506	0.22456126	0.98022884	2.05661
1.996587	-0.45954335	3.1055865	1.4084744	0.59796584	-1.2075975	3.1508934	4.3249354	5.241973	-0.4129176	2.057677	17.201036
-0.8077809	3.908853	7.2785387	0.48459128	-0.37935856	9.104262	0.27429292	-0.5251328	2.705226	7.4267535	2.6276674	8.534937
-1.7079448	-0.982041	1.0686065	2.3686647	4.5347443	0.8038217	0.649086	3.6895084	3.7088318	-0.6677827	1.9858978	-0.39792794
10.972006	0.7088781	2.4404364	3.2945375	7.7177663	0.3593514	0.5558054	2.4652724	2.8386781	2.3860955	8.8227	11.742892
9.559775	-0.40303302	-2.0399146	-0.7795109	3.5905318	4.776528	1.5161763	0.74529684	6.5801635	-1.638733	1.421269	1.0429773
2.0200834	1.1535183	3.8610122	15.724769	-0.08391345	-1.5618777	5.98156	4.0224643	5.9488564	0.50035954	-0.67114806	0.37337312
5.175577	-1.3239189	8.960808	0.6607492	0.16910686	-0.94955343	5.041908	4.0256968	2.7172084	0.98022354	2.2806935	12.842936
-1.1181165	0.7237884	-1.09164	10.693192	0.0621531	7.6897964	-0.7468116	2.6629767	1.5735056	11.958025	2.0026166	4.266678
2.1311393	3.9338927	8.260937	0.5777844	1.471586	2.5397682	1.1192975	5.024194	0.18893176	1.8007672	-0.7697085	1.5474043
1.2374644	2.0090873	-0.299616	3.3349178	1.1073751	-0.9181468	3.2939906	1.4865513	0.72925043	-0.3274638	2.1947224	0.70428
1.216027	2.7815301	-0.60043764	7.8956914	0.3336684	-1.8868649	4.7771864	5.912279	1.8283554	1.8324265	0.24496268	-0.2937624
0.8712676	0.34554246	-3.0825152	-0.839473	2.0438461	2.031375	0.4644761	-0.14189959	0.45411554	1.9716588	-0.011467752	2.2239308
6.1545677	2.913774	0.42854023	-1.573306	5.243765	-0.7080985	3.2458298	8.135063	15.328432	7.558409	6.3952956	7.6181355
2.2777424	1.1433609	1.9889182	-0.94420254	5.0796046	0.7434559	10.718144	-1.0184283	1.4522798	8.535481	-2.7354429	2.2417946
1.7129582	-0.2991879	8.784823	0.49492022	0.26160425	1.9380329	0.93388903	3.352673	10.284327	1.1416924	1.4328481	3.8519647
6.9830055	-0.45955873	0.36233336	0.7893565	4.4141135	-0.5811742	-0.089569926	6.869236	-0.34816658	-0.13847816	5.839748	9.531097
0.48626783	5.2370048	6.214969	5.729299	2.6356769	3.7056031	-0.6272998	0.7872565	3.7783768	21.821127	5.699485	7.003359
0.55766314	3.7957747	1.8986086	-1.4431595	2.0186505	-0.07699829	1.0288715	1.8462671	3.0757697	5.6431956	2.31134	4.0266204
3.021576	-0.31088096	-0.091149956	7.342392	2.5110946	0.36045128	4.4654417	-0.33517745	2.8049996	-1.1269144	0.42156225	1.4852277
-0.86336493	6.900741	4.884869	0.31420642	2.5329957	7.171392	-2.097727	3.4922416	2.8822072	0.38649613	-0.13794379	2.156174
-0.72186863	9.199669	-1.0998489	10.219992	2.1349316	2.0016797	5.1015897	5.68378	2.2388015	0.8699688	-0.16761984	4.1448236
5.276259	4.0888124	2.6569648	0.9457833	0.19180064	3.1232908	4.0333657	0.6179284	10.094916	2.6079974	-0.95648324	11.864485
1.2831773	-0.53002757	-1.9095335	0.24044411	2.0634365	2.1456928	6.8422284	-0.021284878	1.7114068	3.0227377	-0.9539629	3.4234993
-0.60820776	-0.38526675	0.30535275	0.96871793	5.132542	7.6880746	-0.7196053	5.206293	3.8059273	7.9095283	10.907076	-0.57970345
10.501908	0.48507082	-1.6822655	0.16448711	1.4006593	0.96995354	2.8035982	6.81349	-2.9139342	-0.8915369	1.7416413	3.2243342
9.208925	1.6495345	13.34519	5.387472	2.540493	1.339411	4.533557	4.6875978	17.368523	1.1288404	0.2461878	8.479704
-0.06272113	-1.0156543	3.5836458	20.788599	15.033489	15.803745	7.500828	1.0436219	-0.3597942	-0.6318281	0.9079825	8.543847
-2.2514176	-1.0310079	0.3987497	-0.8631548	-0.8205973	0.57720506	3.7887058	2.5626307	7.230662	1.5453925	-1.3232358	6.0747066
0.03708297	-0.029228268	8.302627	5.379585	-0.48215163	0.14245117	0.7092806	1.5127645	6.2865114	-1.4452056	13.001649	-1.1028583
-0.711956	1.1210006	12.811997	3.1070428	-1.6905086	3.5488908	3.0180304	5.7659097	7.480267	4.254035	12.150951	2.490848
-1.3198185	3.9616373	6.4615054	1.0061319	4.002987	2.1509788	0.8588691	4.101348	2.005835	1.6442094	0.3480349	0.9122132
0.05921815	0.8682663	3.5666285	4.936341	7.9436617	7.2388144	3.353182	-0.3680157	-0.18285246	13.686192	12.783965	1.3502294
-0.9068521	0.207987	3.8252704	0.23751207	2.7359362	1.3187315	0.6257609	-1.3917824	0.8946706	2.2921972	7.364893	0.38572258
9.946238	4.6630073	8.885482	5.112998	0.3855801	-0.80169165	4.9853363	0.907248	10.988089	-0.30855763	1.8557073	10.377454
0.35617694	1.598559	11.753528	-0.16340673	6.0045485	1.4649494	5.625897	0.7032719	-2.8896463	3.89609	12.650451	-1.9434453
6.4993014	0.9118768	0.24556182	3.0661113	4.125537	-0.8244419	5.738705	-0.6011828	16.201418	0.12856436	3.2943785	-0.16407247
-1.389868	2.717009	1.3930575	2.3944936	3.5029652	2.8169017	4.200817	2.3956122	6.898937	5.92801	1.6561126	2.4968865
0.2598502	6.4914827	6.397889	-0.8135668	1.3283383	4.6855836	-0.7907214	1.6174989	0.88943064	-0.0706659	3.159852	2.2456546
6.565904	1.9341892	4.280116	4.376341	0.398836	-0.66102874	4.3079257	10.286205	8.414098	-0.13895167	-2.043613	1.0626726
-0.84422404	2.5519295	7.7650347	6.7745166	14.936468	5.420541	0.5686651	20.495222	1.7928324	1.2380834	1.0618091	5.3816805
-0.8301288	12.968929	-1.1632776	-2.4477534	2.0414035	9.218712	-0.1969351	1.0527128	4.6803093	10.070106	-0.06563687	2.435998
0.5539991	1.6230373	-0.17741331	0.42188123	0.059449315	4.5247736	-0.73140514	9.290099	0.69953805	4.4548583	-2.4099984	3.9176612
-1.1548276	2.2171295	8.804168	1.7540567	6.8809013	0.99315214	1.0589063	2.7802594	7.091437	2.5451355	0.7481934	5.278431
3.6224682	5.683363	1.2800139	7.51785	2.347657	1.2528801	3.2407975	1.1546535	1.9046528	0.77059585	2.1130838	0.8284615
2.9236603	9.868231	3.207409	16.814	1.4412148	0.14309004	13.903153	8.119676	2.206962	2.1914237	-0.170906	-0.78207946
12.122221	0.44437838	-0.64272654	-0.92733413	1.0536786	3.8112884	1.4925984	2.648613	2.5023715	2.1500683	1.658955	0.8384565
-2.1626928	9.301537	4.964402	0.08839452	1.5418777	7.3164945	0.07821075	-0.13976198	2.8873558	4.7510405	1.5467206	1.858666
0.06474456	10.865128	5.754566	-0.19912279	1.0036561	-0.5701054	5.5425496	2.0307484	1.6344054	0.51872945	2.6387398	0.90914017
4.6425996	0.38574502	-0.61059225	8.471392	-0.58037955	-1.0406222	7.485715	2.5207994	5.3881083	-1.1002864	1.0193856	-0.0072091627
-3.1845448	0.076599315	-0.35751438	1.0785027	3.1152742	2.6519115	0.93018377	4.084844	2.5053926	0.8225654	-1.393019	-0.06912014
-1.3690376	7.7944393	5.991159	1.2740655	2.094628	8.019806	-0.8386713	-0.78364944	4.326695	2.7226238	0.9610656	6.970398
6.75626	9.025468	1.3749136	3.104789	14.913343	0.38625848	8.485674	7.140188	17.45974	5.365011	5.755153	-0.2907406
1.6927745	2.0020788	2.351519	8.447798	-1.1598382	5.0647354	0.93317026	4.9011316	1.7329687	-2.0489528	-1.4755846	0.3989318
0.36424932	0.52425003	-0.7444712	3.7325845	0.25443673	0.65334475	0.65141034	5.2228117	2.8230917	4.2157507	15.193153	0.6967493
1.1229213	7.6676383	7.580846	1.1219746	-0.08188255	6.5219903	1.1416739	1.3042868	-0.6131175	4.024587	0.5518112	0.7265703
6.74492	-0.03655258	-1.3143398	1.7607939	3.771058	-1.9420651	4.445113	0.96465784	5.3751945	1.8178009	2.7208676	11.92458
0.01735235	0.019646162	7.688137	-0.08987248	-1.1631829	-0.35427275	9.984508	8.686521	0.5688598	7.143695	0.41498324	5.4338307
2.3990388	2.3179884	-0.74188143	6.804332	6.0487595	-2.0443757	8.091816	-1.9975182	4.973221	1.1807011	1.0087574	1.9600451
22.483097	8.066077	13.144332	7.797886	18.38896	7.97399	6.376344	16.80214	5.0175567	8.379655	-0.09651916	7.307753
0.33792344	0.65085644	-0.7595791	0.8644489	-0.30998003	8.096294	10.966611	5.771781	3.6912413	-0.26590392	18.65491	-0.26566878
2.305106	-0.93831575	8.396746	5.4609995	0.5913014	3.5485106	2.6929202	0.4949568	1.540991	2.4055135	11.471476	-0.10076008
12.216732	-0.6430763	1.6981539	1.5379179	9.494249	2.8745651	0.27374423	6.0747437	3.68709	11.416987	3.0830793	1.0356729
6.156497	8.23147	4.406382	0.4510712	8.63341	3.4744534	-1.2691876	3.1232378	8.162587	-0.47884	7.4051924	4.387658
9.483777	-0.2574862	0.31090564	-0.43493032	-1.0553316	3.5884767	2.9128807	2.0532603	7.365163	3.109593	1.4039321	9.187237
7.1486707	1.7428702	5.05499	2.964396	4.7527795	1.2472972	4.0779085	1.2266192	11.314525	4.5940814	1.6994021	8.517855
1.928123	-0.5996803	0.63250154	1.4693694	3.2072492	1.428277	2.2195563	3.1966784	1.7492856	-1.2958678	-0.18097904	-0.8080341
1.1711875	2.8947632	1.3883451	8.480684	2.6966221	-0.027023878	4.188514	5.066737	2.6629584	0.4461512	0.3407966	4.3323903
0.80246234	2.1055198	10.608667	-1.5065556	1.7201475	-0.41052783	9.232423	4.4015455	3.2194054	6.7144876	-0.21463548	0.6529146
1.415911	0.5002732	-0.9006484	-0.68318105	0.5718035	1.7682995	0.41159123	3.1087723	6.39541	-0.10643244	-1.0208809	0.96311694
0.23812896	1.3042318	8.807004	-2.1600785	2.5872374	5.2283964	0.09280822	2.191153	5.3662925	-0.49047565	-0.31086	4.7354283
1.8248603	2.8013709	1.3965054	1.0064176	5.607587	3.5233457	3.367182	3.7759962	0.16672885	-0.74812144	1.1057255	0.93874437
8.930097	1.8740528	-0.46465993	-1.6351995	5.837187	1.6863959	0.8054963	-0.8589163	3.8852847	1.1854061	3.3647873	0.17054261
0.40003246	-0.63711095	10.093008	3.4711323	0.8243164	1.5941464	7.102901	-1.4620823	1.0008309	1.6240408	0.47942725	5.5166035
9.05845	0.79421425	0.9438921	5.17604	8.917349	-0.9667875	0.33188182	0.5886485	0.18469383	9.202105	10.65297	6.0991907
-0.5807643	2.8209057	0.038466215	1.1902207	3.6534297	2.632431	4.85741	2.699824	4.0916452	5.177812	-0.17620634	1.7366803
-0.41766202	3.0333774	5.1344643	0.7718472	6.120408	1.0168964	3.2573721	0.32263777	3.1276493	4.144656	0.5403084	3.7128062
-1.1624714	-1.69289	6.283655	5.3039837	6.034064	3.5553257	0.3178077	8.590574	3.1766524	3.8094304	-0.27659985	3.8505251
3.6184573	-0.7749722	0.6133776	17.019793	6.4696946	5.629542	3.9252682	-0.13494918	-0.8638534	2.4974968	0.31780303	-0.18494782
1.8893173	-1.4543949	0.36852235	4.1960893	-0.8777752	6.604219	1.3676914	1.110289	2.5553079	7.529643	11.57537	0.017634597
4.374972	0.54306835	1.9229871	11.076397	0.4489062	5.631144	4.5682344	2.407732	4.527461	10.563928	18.93523	0.26407674
17.687756	6.2338905	0.24160862	4.4484854	-0.0021543517	13.85479	8.572371	0.60084856	18.709051	9.116991	0.15773779	1.8633541
1.7340801	3.3173273	3.0758634	5.8855743	0.8987638	-1.0674466	6.2424355	3.930924	0.5687789	2.0119164	0.457998	3.268107
-1.4599888	0.41481537	2.5380397	-0.1038363	0.48031336	0.46595648	2.0821187	-0.16675374	0.100035526	6.380501	3.83639	3.9404032
4.1847615	-0.7019207	0.90569264	-0.9752052	5.1406775	-0.34694013	-0.61297077	2.0439987	0.7056544	2.649332	5.7022586	6.1643276
1.5967431	-1.3346921	10.393947	2.1244385	2.3928952	14.779907	14.096179	0.43446	10.063839	2.5684576	7.123051	-0.5856582
9.3299465	0.8813685	-0.44560823	7.960053	-0.99715513	4.975489	6.605066	-1.7619969	24.101616	4.808312	8.065468	-2.0165842
6.645845	-0.2149292	3.0048914	-0.7030899	-0.33924723	-0.1464994	5.5442543	4.7217784	4.5398626	-0.50390774	2.4545202	12.385154
6.7677197	2.703906	7.2846003	0.19657171	3.081903	3.0940495	-0.75330776	0.1772697	2.0767903	1.0654333	2.3590944	14.904798
-0.78497857	7.1622157	5.0067673	0.5794457	11.0988035	4.839164	3.9002194	7.156212	0.54576695	3.5502887	0.1379723	0.50689584
-0.04830343	17.924887	6.177909	4.573024	1.4115931	4.0020165	2.6499536	0.4693275	2.7115805	0.73505086	4.808951	6.253107
1.943314	7.8710003	0.32286042	-1.6614316	0.87211585	3.7174752	4.278167	1.7625347	3.8611305	5.778439	-1.1831968	0.81076133
-0.12422728	-0.65903586	7.326172	2.4715483	2.3767028	1.4549484	2.6684358	1.9053819	-0.7827074	4.4963083	2.134362	10.059228
-0.57957184	4.5992007	9.1076355	11.483795	0.8925129	-0.3023857	5.683278	11.610915	-1.9021817	-1.7227453	-1.400223	3.1705642
0.7712023	0.70150566	0.6396599	0.97927797	0.54878384	6.640462	6.2074223	0.37185627	0.76645154	3.7500997	12.712952	-0.23120277
0.84824604	4.8356633	0.56485975	20.17195	11.462623	7.8129354	9.490671	-2.2953017	10.214446	3.0000334	2.2552023	0.0082986355
4.108458	0.7208268	14.04566	9.6276455	-0.415799	-1.2172894	4.931318	-0.15792182	1.000054	5.1665473	12.611125	-1.1282614
6.4504375	2.9601932	4.484381	11.05732	7.464947	0.21899264	6.411294	2.6986551	4.8821535	1.6282854	-1.1247406	1.2766967
1.2237725	10.744046	4.982832	3.2334652	8.575389	10.130943	-0.17872906	3.1701415	0.8294369	3.578331	0.106541276	3.0683033
-0.9792861	12.715869	10.073176	0.9279555	0.28052256	0.037338257	3.3471737	0.13962364	7.373483	-0.11918276	0.4009596	3.868511
0.026151186	4.0454574	0.48497593	5.879706	-0.3982159	0.89836323	4.60624	1.9704291	0.22719052	1.2365141	-1.2664168	2.4871154
2.255342	-0.37768176	0.5675847	-0.41961923	4.390452	7.6958237	4.1522946	0.4458842	-0.78104186	9.002668	4.9332485	1.634087
12.78021	8.054317	2.987801	6.665292	2.414683	9.588427	2.5021765	0.91084635	12.45094	5.7788143	3.7420225	17.519516
-0.09013996	-1.6881526	0.7411305	-0.87133735	-0.42909673	6.650378	3.2950723	3.6683416	4.397284	9.906336	8.270796	0.67129666
0.2385822	-0.4409341	7.210427	2.7800052	3.0194073	4.5175076	-0.90776527	-0.23862323	-1.4477782	12.142679	1.1753471	4.2907863
1.4231448	0.43769652	12.392099	13.697699	-2.0599163	30.792244	39.247925	21.570604	3.3517747	-0.06927964	27.204355	1.8438824
0.47311738	-0.16769396	1.4080075	5.2756734	0.56509143	15.305907	11.583097	0.5869512	-0.05298467	6.657152	12.748925	0.6233442
1.2849722	0.6467122	0.7190008	2.4990025	-0.44019222	5.804727	3.203669	-0.2007223	10.138834	5.4235253	2.8205113	1.2394822
-0.5253365	-0.23389229	4.589513	1.8452799	0.42043558	8.083942	4.3824625	1.9316443	4.29467	4.8877964	13.240748	0.5506462
1.4516876	18.126177	5.3997993	1.8395013	6.7038417	2.2067428	3.8141253	0.38540524	0.7484373	1.487119	1.6900295	-0.24378663
-0.6541752	0.4913901	6.132132	-1.2608624	6.9359097	0.9111357	0.724861	1.0147724	7.817713	11.696715	4.6415215	6.4058948
5.875032	0.7776837	-0.028383898	-0.3760804	5.7402406	4.2138658	0.37633356	2.894425	3.2656822	2.2996192	1.5626638	0.68331045
0.10413809	0.78538734	8.191203	5.852122	-1.0780426	6.6503844	6.926941	2.1962078	3.478429	1.9224234	16.005789	-0.9459621
3.0845995	4.1959968	-0.07634477	0.27655095	1.1746197	1.2993889	0.5069252	2.2443159	-1.4851538	-1.3132827	1.5400331	5.8629165
-1.8427554	1.5337385	11.250684	7.3666244	3.4589934	-1.7244799	7.6137514	-0.7145615	0.46892956	9.750284	5.54181	4.4542985
1.5322948	5.641937	5.1159587	-0.09004947	0.79362917	6.267391	-0.5291404	1.8482245	1.8679303	2.2708194	1.5753131	2.087356
10.98722	2.9959357	-1.1355668	0.051544387	4.1600633	4.1417356	1.3942966	1.6745424	-1.2509551	2.0215034	1.7173324	-1.0158165
0.52345794	9.717166	1.8770919	4.885881	7.9714127	4.01964	1.0230567	4.7885513	10.185297	5.9660816	5.057507	3.3388267
1.6534289	0.8865111	-1.0698198	-1.0055726	-1.5699223	1.5347297	4.368422	2.3481338	-0.13572861	1.6724895	-0.85082453	1.5825771
11.298996	1.6469938	0.5406858	0.52286094	5.31123	1.8576021	0.12369868	-0.80528027	3.3675275	0.8959247	4.116977	3.3369322
6.977246	2.1360161	5.159347	3.0300756	0.40868914	2.6473656	4.5669556	2.4300036	4.5106716	0.32428896	1.243154	12.45337
1.0641733	8.697665	8.3223915	16.271402	14.036235	1.856744	7.1773973	9.040644	5.337096	8.655749	-0.94764173	-0.046869747
4.282719	0.7089822	8.081276	0.8741779	5.547095	4.11924	6.4594812	3.1878245	-0.32342	1.1932442	-1.2136633	16.388885
0.7813836	8.772477	7.25895	0.26486814	-0.6165492	3.771894	0.47893786	4.3656306	2.7603784	-0.4458575	0.17960474	2.2552729
-2.0247912	1.9639499	7.0885043	2.6580772	1.7007864	4.5150623	4.469802	1.1052203	10.163872	1.730614	-0.73484325	4.0375204
0.48396114	2.239631	0.8653797	9.19925	5.3800926	1.6368042	5.3442717	0.42279992	3.2052226	3.665338	-0.38910535	2.674614
0.33710328	4.2324996	6.70622	2.0866354	6.539198	1.9834292	4.8147674	1.489281	4.1430225	3.518239	-1.2871062	1.0578051
2.4690273	-1.1264303	-0.15192115	-0.36455855	1.3012468	-1.438393	8.138536	-1.0207696	5.064823	4.701205	0.9142678	5.313148
-1.3063912	-1.65474	6.3872743	4.377371	0.5721146	0.90868986	4.0608983	-2.3946216	1.1735783	2.5321803	9.847163	0.5438582
11.142109	-0.28270477	-0.2546888	0.09775712	4.6035595	9.322364	2.9577327	1.8216567	6.623667	9.067822	2.6986227	15.586742
0.62298197	8.622297	8.456402	-2.4743214	-1.8959987	2.1521375	2.2882547	2.4556694	5.5855846	-0.8722754	2.7349224	3.5357025
-0.67560315	0.40228721	1.6331184	6.7456646	7.248542	-0.30438977	5.7840505	5.619305	1.4985597	4.2705836	-0.6511397	1.0287454
5.096496	-0.8339521	-0.21817005	-0.67101085	3.8007493	-1.1593846	0.15978236	0.87094504	4.0620904	1.9386213	4.8504963	7.9732056
-1.8622403	2.992954	7.4490733	-0.54321975	2.1991253	2.7613204	0.5057983	1.0295529	0.24541146	7.708698	0.06344378	2.1818376
4.5239882	1.9671079	0.60099435	9.334619	0.5717689	-1.2064514	5.514095	4.0557694	1.3086915	1.0935134	0.20673676	0.12476665
10.377194	1.2661743	7.273472	1.1690435	1.7281623	6.4295983	3.8180444	2.760188	2.9001257	1.4906899	2.6197767	18.2023
4.5640774	-1.6147672	10.817408	2.0379398	-0.7137331	7.4074845	6.1415234	-0.87264806	0.16301136	-0.38941714	0.9676756	1.6463149
2.332777	1.1944748	3.2750905	2.9172363	1.9623868	3.9422388	-1.5312405	7.0575285	5.8021283	4.6473293	-0.7045582	1.6430501
-0.27291936	2.1694086	1.0753558	-0.023763413	2.2376773	4.875108	2.5416799	3.119307	1.4108542	2.997447	-0.26029634	3.28717
0.32184732	0.2070217	-0.42082873	1.3878443	8.560307	-0.79482144	18.98833	0.8743137	1.8208195	1.4562194	7.0477214	1.0530698
1.1314143	6.6187973	4.510159	3.0534704	5.4447985	3.7406843	0.19149241	1.8450742	-0.10846998	-1.3504448	9.680241	16.91799
-0.48297763	10.779968	7.254427	1.4702991	2.861032	-0.49424145	4.054221	0.5755243	4.0789866	-1.3668724	2.1679	0.86301625
14.870294	-1.2895765	-2.8164265	-0.16633153	8.34504	3.8306658	6.203782	-0.24280867	0.8385464	5.990768	2.8721857	-1.9707657
0.017310675	6.800324	5.5108385	0.13733222	5.7500257	3.2570672	0.49731836	2.6462126	2.488843	-0.20181397	2.0566013	3.2362115
-0.47288468	-1.5802237	3.9069738	4.0006804	3.1859148	6.5542517	5.425056	1.4420023	2.4837084	10.920849	11.520081	-0.3417519
-0.3519088	0.10527296	8.8069515	3.6132329	-0.8942259	1.582706	5.0609922	1.4682182	1.7413875	2.0407584	5.816703	-0.29881868
4.899664	1.5940539	0.15098247	-0.7906134	3.8401675	-0.26447603	5.0773563	6.2432966	9.341136	-1.2933427	2.3851824	9.151074
0.4222801	3.5329072	5.521065	-0.064401716	6.1063457	12.075383	0.87593347	1.7746007	9.141499	4.045892	-0.49702975	3.1528947
3.852801	0.1225134	0.79718816	13.281805	1.6738563	-0.13477701	6.1333	4.7361164	0.025035912	1.9877341	-0.5483346	2.21058
21.398554	0.6918614	7.925496	3.223652	-0.86594856	1.756693	9.538526	6.9627585	0.3905418	-2.9810326	-0.42092085	0.44864097
-0.52619183	-0.12581457	1.6247439	2.2371874	-0.33149785	3.1371913	0.2539131	9.277183	1.0649348	3.0897202	0.29073036	8.70322
-0.3486185	1.7342613	-0.3993521	-1.4175403	-0.35396644	0.53483415	0.5085768	8.0385475	4.2284636	1.9968193	1.685115	1.726318
1.0877998	4.6681457	0.9604628	7.220289	5.603594	2.1156619	1.3609688	1.8727479	1.0922194	1.1562452	-0.54045886	1.6865735
5.3309717	1.4942611	-0.36231557	11.529433	-0.37168038	43.017036	26.816675	9.948365	1.0017492	10.097752	18.132265	-0.4469745
-0.4455698	1.7797265	2.7397773	8.841133	7.5327077	4.2458887	-1.2339336	5.5552835	4.017248	4.041218	2.030432	6.2891603
-1.4198726	3.3266196	7.8808765	0.71229005	6.35577	4.2292705	0.16747998	0.4047593	6.62348	3.2842627	3.5866914	2.1820858
8.175143	5.6810465	-0.685505	1.1203729	-0.42537868	3.7333694	4.9313526	0.02823745	6.114579	2.5450563	0.2902553	11.313086
10.943872	2.4336257	0.52856904	0.6172648	0.85031253	1.538017	1.5035676	2.2859814	2.0466022	0.10153866	2.581394	-0.4694255
-1.8632991	2.1250653	3.0880954	1.080303	2.1202974	5.877516	0.32481572	0.7314017	2.971684	6.5520535	13.250341	-0.87803453
9.8844185	2.6318696	4.731125	0.18934643	-0.054542467	4.8506165	0.700604	1.7935922	3.0496926	0.4304581	7.336938	13.004825
18.343664	5.93023	0.29946923	2.0700212	4.0168185	2.6110468	11.548132	0.8031621	4.273969	1.3073246	-0.62513614	0.8741453
2.151682	-0.8022932	1.0148573	6.6607485	4.014609	2.3912091	-0.3064226	5.4108467	-1.2610252	4.8595185	-2.3936396	0.2522126
0.39381534	0.67133564	1.0606104	-1.1438222	1.688554	2.004552	-0.27983797	4.3865395	5.186607	-0.4104454	1.4033473	2.4056144
1.2850662	-0.21768564	7.9765644	5.759421	-0.80877113	7.6197867	2.7268188	1.415742	0.025797984	6.7191234	10.45843	-1.2407923
1.2157953	6.971767	4.9960666	-1.1895688	4.1492844	3.2225902	1.083155	3.3583753	4.2207365	3.2422104	1.5805335	-0.5120004
4.54191	0.8523595	0.03187323	3.6135082	-0.666513	23.80694	32.53891	14.088777	6.5125303	0.94138825	19.384182	-0.3415131
12.79627	-0.051630586	-0.5167619	-1.7079035	4.4182014	6.0370374	0.25058743	3.4702368	2.4420648	-0.23721609	2.5495899	0.3990379
7.7306285	0.5872849	9.19138	3.5729365	7.7569246	6.0766473	-0.7666627	1.6243043	7.0322843	2.03483	7.887309	10.8924055
2.9282937	-0.5413528	1.6777545	7.568385	4.8920736	2.7080128	3.1198568	1.4670097	0.48931104	-0.10140505	-0.045212083	1.3828523
0.31183723	-0.28440577	13.059586	13.040648	-0.73605037	24.396696	13.010688	1.7969092	1.5146755	11.608587	15.400389	0.15240636
7.167483	0.54495335	3.704052	20.72733	14.372649	11.618367	4.4172664	11.847677	4.163165	0.7641682	0.110813946	5.12531
0.3302821	-0.070595264	10.976599	-0.059991002	0.42139065	1.0063022	7.816268	0.2773733	7.98539	-0.48606482	15.708893	0.006651191
1.7692416	-0.9425089	8.981411	3.080088	1.7363123	8.057994	-0.9020848	0.595904	3.1119528	0.9055376	12.437068	-0.49324766
1.2307804	5.0525403	3.2663999	16.205315	12.243142	0.11171746	6.0741816	4.2891674	6.819094	9.035464	0.21134531	4.209631
-0.047327306	5.413246	1.9243971	0.06514655	1.8189783	5.9062033	2.7557452	3.532114	3.36386	0.9118711	0.75683856	3.620143
-0.7816291	-1.4130825	1.2222679	0.72078526	0.6321098	5.2285986	-0.26669437	-0.84195155	0.4175068	2.496612	7.2669196	0.04609727
6.0297227	3.9870777	1.6364702	-1.2537463	3.986742	2.7358217	0.9604667	0.73694175	2.1269684	0.923507	2.8430912	0.97424275
0.407967	1.7718909	-1.3517995	-0.5250357	-0.44025624	7.1198673	-0.98139375	7.4284873	4.3584013	5.0351005	0.18047841	2.8363242
-0.49526238	1.711657	1.2598574	4.1044374	0.22551323	1.8521119	0.01714605	0.14158656	-0.08178344	4.3094034	12.692703	1.1838905
4.239088	-1.7550889	0.739429	0.97756356	2.0647194	6.946	1.994441	0.057512283	5.5944505	-0.59026206	-1.843981	8.960391
3.8416626	3.7978966	4.383131	10.525119	-0.45892	8.988643	2.6957254	6.05919	6.334996	10.744326	-0.4603787	0.71344244
2.2783206	8.724112	6.037682	1.3780506	3.4322407	2.8397725	0.5470208	-1.6929114	3.9061537	1.1771836	3.6265092	3.111868
-0.20886889	7.232585	1.1605133	-0.15470257	0.883248	7.301171	2.1121125	1.3658572	-0.07518239	0.81139064	-0.012513769	0.93899447
0.57494307	0.6919918	10.101192	2.1958847	0.46638018	6.3101416	3.3067956	4.308145	6.85137	5.706973	14.250442	-0.83811074
-0.5182862	-0.8151257	-1.7594867	3.066142	0.5690667	-0.06738679	2.5231838	0.5961472	1.0588322	0.19971788	12.039148	0.7181675
0.14135529	0.3299066	-0.78936577	1.5194863	-0.025842994	3.8765097	5.297128	1.4783206	1.5338694	2.5656447	-1.0449765	5.051515
0.2920099	0.5204635	5.568672	2.744197	5.033973	7.4128804	0.57674426	0.07956617	4.843824	9.135257	5.3222604	1.0395098
3.9325118	0.4599617	2.7928152	-0.34582448	3.137283	9.773684	0.58894324	11.470331	0.49542272	8.438203	-0.61480546	5.2102604
1.9794558	-0.85691214	9.718365	6.136903	-1.2775341	8.442051	0.23702103	5.4125786	0.35119343	7.883069	9.907583	-0.098238625
3.1039886	4.1249056	6.9234385	12.68453	2.7265544	3.8152947	1.0935736	3.1536174	-1.4029078	0.99242306	0.78727317	7.100549
1.2167935	1.570106	1.6071223	8.527587	7.414933	0.54236126	4.6647477	-0.56638426	4.5616274	0.35489857	0.33126864	-0.37584743
3.4675732	0.09624764	-1.9533283	9.282802	0.30005074	4.2622495	-1.6953826	5.1315393	-1.0337484	-1.1055862	0.3045851	1.7192558
7.3273664	0.5964894	0.06043755	0.12211738	5.350142	2.1788664	-1.0461519	0.09100136	-1.4790336	-0.17979693	4.426665	4.118101
0.72364646	0.9056278	4.5578647	2.9883335	2.4910104	-0.11756754	3.5631003	0.69410014	2.1065297	-0.8907691	12.620518	-0.6282047
-1.0156156	1.2592902	0.41144246	0.38717914	3.6385012	1.8021041	5.508834	0.1321065	-0.31665415	1.8909601	-0.5775949	-0.53256464
10.02308	1.2090816	3.198233	2.053124	0.5486372	1.8316344	1.3051101	0.79758584	0.43961763	2.5184116	0.85767794	3.60633
-0.1224999	-1.4392864	8.673972	5.9423904	-1.0807385	1.2311887	2.5855885	-0.23837069	-1.105492	1.2041698	11.114307	0.56266177
5.54112	4.915832	8.769947	13.420359	0.858941	-2.031163	5.781267	6.002238	5.1212873	1.5256407	2.3760905	-1.0138576
6.9512095	0.8912441	1.2836704	1.0115457	-1.3553866	1.7163827	5.5407248	2.8802729	9.0665865	-1.7585754	0.91681135	14.799787
0.6931075	3.5027747	12.587696	0.93752223	14.631017	12.883101	7.945401	1.8331763	0.5300266	7.38945	0.66724664	-0.6788835
15.837499	6.1353135	2.9155822	0.20871474	-0.38250852	5.0793805	2.904494	3.0368838	6.4105673	1.1156268	0.1162467	1.1652172
3.59007	6.948563	3.139455	17.4126	0.81164306	4.103037	3.6291466	8.274411	2.1481059	1.7382591	0.6985211	0.88845783
-0.2541412	-0.5843596	11.06692	1.5299062	6.2591386	9.340006	3.5264134	1.5390608	14.855425	1.3055828	13.313705	0.58008695
1.989672	6.3210073	0.8430419	14.838317	1.4480988	-0.634957	11.162901	5.396816	7.072806	4.5604534	1.7889979	0.8976559
4.1614265	2.267673	0.34450546	0.56879306	-0.4190382	1.9630305	4.584791	-0.38460052	1.8938965	1.8280472	0.95620465	0.8277604
11.675317	-0.15561964	11.344875	4.7808833	3.788114	12.668316	1.5770648	3.837132	11.501435	3.156959	-0.5776937	17.206598
-0.28681946	5.3422575	5.775182	2.3480542	2.2871103	5.410081	0.46323314	3.575308	3.3267128	-0.46069133	1.1920459	7.707096
-0.8597395	10.974191	4.7744427	2.4463544	1.244768	1.0009463	0.5667064	5.4535246	1.6306309	3.0292988	1.0166738	2.4467812
-0.25919122	0.8081739	10.142979	-0.7796648	-0.10236585	1.1971616	5.217344	1.2832282	-1.0314859	3.5760622	10.352132	-0.47094774
1.324227	11.46735	7.1175923	5.0974827	11.41387	1.6034273	-0.4905637	7.951637	-0.10164	1.8133166	8.013178	8.029963
3.2813756	4.393714	-2.2266927	19.581278	3.9599702	9.164022	3.866286	10.501913	13.048278	7.3329678	-0.8632898	-0.10576081
-1.5842403	0.76480997	-1.8605272	0.62520814	1.1194901	-1.7683542	9.6259985	1.2085946	-1.6911571	2.5939329	0.08848809	6.056469
7.4678583	-1.0783035	0.918815	3.288271	2.2423098	0.12298371	3.7309394	0.9440243	5.469795	0.17685425	5.4305134	7.2140856
0.39059186	-1.3740113	8.729385	2.7607782	0.010620117	2.2613435	14.2966	-0.70819116	1.2136127	1.0099441	5.9151673	0.33230007
-0.5045367	1.473356	-1.2479581	0.88779354	0.7632231	-1.8233678	2.1892521	2.151999	0.5301435	0.6079297	6.273563	0.088293284
-1.2774441	9.971472	1.9316187	0.6168113	0.61945635	2.6541548	3.5899725	2.361901	7.7950907	4.628042	1.6302514	3.2910123
-0.40827525	0.32917804	0.47024253	0.65175056	2.5322149	0.7247675	3.3343434	3.2958007	6.4997997	-0.1688123	1.0184515	0.058984496
-0.8898741	-0.57221353	6.3901	2.3683887	0.85603124	2.9881048	5.4564557	-0.071629256	1.8772074	4.296899	0.63521796	4.183054
-0.21261336	6.113693	7.979079	0.74025637	3.3049421	-1.6105021	1.2830597	19.661163	0.77582717	0.7715594	5.8939962	5.6131854
0.73622656	0.30960873	-0.2243136	11.910683	12.757894	23.01516	2.2830117	-0.62636137	0.35253653	14.782643	0.04184736	0.06780255
0.6930814	6.9182143	7.606927	0.9412229	3.5560384	1.7711327	2.191001	5.9320774	1.5303063	0.09650144	3.092142	0.25886118
-0.43635136	8.495408	3.9683876	1.6093596	12.236698	20.248497	0.4948409	-1.2862886	1.7839905	10.258196	-1.4949417	2.6568804
-0.50674987	0.87302256	9.204998	-1.6297265	0.47844595	4.8252926	2.6023462	0.49159014	-0.8041086	1.5688294	-0.71974325	0.9874147
2.3652315	0.982044	6.9413257	-1.1865726	5.535194	0.060692403	2.5012817	7.202305	9.204243	5.0482173	3.0483975	5.778655
6.074481	1.0483322	4.095172	1.9963713	0.5006695	5.1994057	2.963788	0.30740622	3.4975326	-0.363836	0.45392618	10.833525
5.7450047	2.3657103	2.6091921	4.1553254	2.534265	3.123592	3.8329475	-1.0671738	2.880448	-0.16293085	-0.7635125	15.508258
-1.6194506	-1.6676592	9.463465	2.4776428	2.6612859	3.7513309	-0.06030333	0.09674602	3.7320132	7.0380406	0.8725772	7.8726835
5.2111526	3.085045	-0.5194914	9.488582	1.6331704	2.7006018	0.6939721	6.5364933	1.592694	1.6493336	-1.1327965	-0.068276614
-0.39883244	-0.43987355	8.711032	0.98951983	6.0548053	4.8631415	3.3480575	2.562207	-1.612986	7.2706366	-0.22339426	5.9753213
2.7749715	0.123153865	-1.5035456	6.482918	4.5888214	5.919016	1.1575919	2.9943752	5.0539937	4.0446887	0.24707729	0.5714681
6.908777	7.920918	0.7552996	-0.10806948	6.0080047	0.8705421	0.6620097	10.427945	-0.32608426	-0.7433396	7.501029	6.2592764
-0.39152837	5.0749097	7.87193	0.938283	1.4587785	-1.5572011	1.2652797	2.8000383	4.4512596	0.14100575	0.5283444	3.5771382
4.1857257	0.5371218	0.7315983	1.1612643	-1.9053172	13.957449	8.598534	5.594505	6.793076	5.50051	18.894533	2.2449434
2.364713	-1.1679995	1.8585169	2.055915	0.45135215	-0.073354244	4.3437414	0.43783697	-0.09153625	6.816857	1.4031938	2.3084736
4.4231	1.8463259	0.9009348	0.86850804	1.1550081	3.1961784	0.9015941	8.006886	2.3977842	1.0067213	-0.4918977	4.677777
2.242962	-0.5164682	8.940465	3.2686498	-1.0039132	3.3561273	5.8559465	1.9594079	0.54607016	2.680811	6.5295057	0.10697637
4.9278665	1.3515916	1.5764405	1.7647253	-0.48888096	0.8306494	-0.18346632	7.078177	5.724445	3.3139906	-1.3617094	1.7775059
9.462228	1.8487908	0.8553543	-2.495834	2.470339	2.9586275	0.5695713	1.0487643	1.7494524	-0.8510382	0.44145334	-0.1060202
10.546469	1.5571105	-0.21153769	-0.35857582	6.5909224	5.6069613	0.34910947	-1.6307634	0.76876193	2.4216099	2.1530242	3.3092039
8.502273	1.23118	2.4431987	0.7097527	-0.66522694	4.1151357	3.7712686	0.39655292	6.0804586	1.5832589	-0.37828758	12.421543
1.0415757	7.011116	4.2794514	1.8374254	2.9201455	4.713169	0.03802824	-0.25300816	4.028105	1.5807562	-1.1833038	-0.5656953
6.094766	5.860259	-0.3658439	1.4955837	4.320243	8.464618	0.37204847	0.860969	-0.69276875	10.5804825	6.008028	6.6685634
0.16477187	5.4104767	0.4919808	1.5002158	1.6239022	3.5543587	2.3885458	0.46706858	0.47442663	2.5792155	-0.020995557	0.8969017
0.015177162	0.22323903	1.4959109	3.546548	-0.19924012	0.45717683	4.159671	-0.30332166	0.962369	4.7606373	3.3870573	9.7164755
-0.43428186	-1.3412175	9.909685	3.8221781	1.252092	1.0049474	4.565085	1.9042547	5.6158533	-0.20767318	13.957595	0.30245095
2.205723	0.9997433	2.7898774	9.386819	-0.015928507	-1.2463613	6.1915054	5.233925	5.2443404	0.64324677	-0.12770359	2.4436269
10.141409	1.3477987	3.2978148	8.547364	1.4960245	-0.88986784	3.1699696	6.1039686	3.8866436	-0.4842935	1.0570239	1.2171124
1.057337	2.1152492	10.54782	-0.7145963	1.6546164	0.20670713	6.534757	2.4011922	3.1041288	2.2250743	-0.83604884	2.04025
2.8332543	3.0626948	-0.13491917	7.2235036	-1.2244209	0.71944386	0.79109395	4.927896	5.821305	3.4752324	-1.0139054	-0.5690955
2.8724627	0.55114174	3.751667	0.6525661	0.7534383	3.7224698	7.2544785	0.4555297	0.7793909	3.9360228	13.726497	1.2471313
14.022758	3.9642053	2.7175636	-0.8404485	5.5902786	7.454387	2.1329284	0.7677815	6.8810587	1.4943513	5.097425	1.1993289
1.8259842	1.3214965	1.6132195	2.965887	1.1414768	-1.3081445	2.3964868	5.3646426	5.6575046	-0.16177446	3.6860507	-0.2672012
-1.6486454	17.590342	12.769568	4.117394	9.981731	4.906496	4.0444937	0.5422719	3.3910208	9.97473	6.8621554	6.877852
0.8927426	0.45421794	7.521874	3.4202676	4.2030535	6.7822375	11.794544	-0.2476582	0.8400096	0.31662142	6.63752	-0.0010078922
-0.96669096	14.700018	5.753136	2.608367	0.59886104	-0.6640297	5.5959883	1.0655771	1.173847	-0.8754151	3.8061852	2.0571074
0.21093042	12.840446	-0.33811432	2.6849146	4.6056995	4.905127	2.5000057	1.5080893	0.703424	3.9070196	0.93564177	6.83371
5.113988	0.5596311	-0.057377562	1.329565	0.65287334	3.5709212	3.9157977	0.73258483	2.9684734	-0.30757663	-0.08601128	11.579815
-0.55973226	12.157724	2.1991372	2.8947885	2.3998497	3.658394	1.0950768	0.28715953	7.110516	4.090936	2.3620899	4.6022854
-0.15953313	11.650923	8.916298	1.7931507	3.0392952	4.751486	0.18243803	6.0123463	10.811715	2.363142	2.44348	2.9122086
-0.5491041	-0.10817152	-0.72831213	4.48751	1.2843037	0.7934216	1.0946512	4.4067388	0.4433961	1.9788742	-0.37913573	-0.5044104
4.578696	1.8275868	2.1548696	-0.7277116	4.3748107	5.906219	1.6351551	-2.7180367	7.6940713	8.111355	2.2208905	-0.16433908
0.011014044	10.647861	5.4615097	1.5216136	1.6462764	9.167496	1.438369	1.5276644	-1.3494138	6.51669	-1.0812831	3.7354338
-0.17740531	-0.093179464	0.93693733	-0.8123809	0.9949079	1.5682427	4.9928236	0.46374837	10.0829	2.3177674	-0.5448371	3.268857
6.1302013	-0.11281794	4.654943	7.7672443	-1.451759	3.8910556	0.113701075	9.493007	7.005131	3.0546274	-0.97253674	1.5180542
2.158844	2.7215366	3.01844	2.5148268	1.5789418	-1.3629267	1.7720578	6.0155354	2.0377274	-0.21646489	-0.720999	1.3384011
-0.59830976	0.64671624	3.5244038	2.4165478	-1.994703	0.31909573	4.9842362	14.563627	0.8402224	2.1259406	1.3560206	9.499601
-0.33769223	14.208096	6.784554	3.476645	3.8780172	3.1093545	1.3640249	1.4624246	1.0108669	1.744044	3.8310428	0.11736697
-0.58002055	-0.9179759	10.324849	3.875551	3.4837441	8.206424	12.80911	8.171695	-1.3458658	1.6538244	25.113083	0.35035467
-0.33292952	1.3800005	0.53785515	-0.002980906	1.313003	-0.63088226	4.066254	2.3467052	2.5397916	0.7756579	0.36632556	0.71370053
8.845221	0.8281206	-1.7727423	16.630136	0.4714757	-0.008264793	13.503203	13.000112	-0.67910546	1.2642434	-0.84606373	-0.2234822
8.431706	2.6905973	-2.242108	0.24094944	8.043267	2.093871	3.4212182	1.661338	2.803151	2.6456788	4.4503975	-0.10974227
-1.7122083	14.546749	7.8769937	3.043445	4.888282	-1.0233883	3.6212065	0.320826	6.136618	0.722129	3.4596262	1.8267436
3.920471	1.2077981	0.22375418	10.043297	0.3128127	7.042592	-0.7657002	-1.1252462	3.6795175	0.71056706	-0.23225512	1.3530499
1.2632033	3.0808828	0.24670002	-0.55348355	0.040168047	0.41084987	5.4028	20.01965	-2.1729002	1.252304	-1.7903906	10.689671
1.8661915	-0.584901	1.343686	6.951331	3.696145	0.61950386	-0.7684102	1.038873	3.2927556	-0.22183457	-0.7606687	1.6804804
1.3630638	9.458889	5.9000807	-1.883341	3.0171828	5.065419	-1.725224	3.2006793	-0.088897765	6.5792584	0.30848113	2.6692252
0.5097732	4.977907	6.6604013	-0.7807975	5.628021	6.4182053	-0.9281295	2.1114314	-0.54755616	-1.404289	1.3546641	1.9767948
0.90825564	11.839429	10.643721	2.6560943	5.0661693	1.6042099	1.7968428	6.285458	16.305212	5.322804	2.7040832	1.5477114
10.060151	1.0124667	2.7700813	-1.1343963	3.656518	8.254137	1.7044888	0.30463797	5.4090242	6.3935027	-0.08928873	14.57034
2.4640207	2.4648728	-0.8759361	5.479317	4.020591	7.8725595	-1.5596538	2.9815989	1.1458259	7.1783724	1.2270887	2.1009161
3.752502	5.3009496	-1.4071187	7.501948	1.4144545	-0.9707881	3.01409	5.543987	0.4725956	1.5068886	0.59009755	0.3376262
0.8437729	10.08051	-1.3301463	0.45357364	0.41563058	1.3695335	1.240561	1.6824899	2.6303358	2.408757	1.556238	4.624797
6.0968137	10.246918	8.297524	2.8164177	-0.22450884	-0.2071256	1.6372116	7.76267	1.9041382	7.1664114	-0.13611159	1.1678871
7.6555552	-0.8358866	6.426059	-1.0393889	-0.72760224	4.0021152	1.525334	2.3684745	-1.1282138	3.317026	2.9674757	15.623186
1.5823534	9.707647	-0.24223657	2.0128014	1.1385909	-0.21676667	-0.105187364	6.6403337	-0.97985995	4.1969657	6.2612777	6.9903097
10.235552	2.185728	-1.9425356	0.22708258	4.298167	0.5639124	1.619386	-0.32274014	4.8437905	0.4907217	3.308346	-1.1683028
17.559252	0.6689764	6.659883	0.20678163	3.166907	1.6203053	2.6674163	0.12698148	1.8301973	3.962638	4.0525966	-0.27325708
2.0309756	-0.62272567	6.844573	1.3857238	1.791283	8.029626	1.4934423	1.5887859	5.5670795	1.034423	7.3899307	1.047522
0.9352354	0.037041824	1.6048908	2.3720992	1.6168474	2.0075445	3.4357371	0.005427376	-1.3222356	12.513314	0.77668077	2.5828853
0.8384252	10.929507	6.055425	1.8181541	7.2022214	8.086401	-0.62465364	-0.7516022	2.8680584	4.050586	0.21856058	3.59508
0.63174695	0.066838615	8.882461	1.9267204	0.5627917	1.9559872	3.2279437	1.6122686	1.6673255	0.43234742	-0.40283135	3.4042263
10.308525	4.699477	-0.35940492	1.0843291	6.229066	0.9010555	-0.6325334	6.4068403	-1.1809897	9.260751	8.210702	3.399227
4.5389957	5.046839	0.34362292	12.591417	9.120483	2.3788328	6.970748	0.75583553	6.687384	5.8380184	-1.0720873	0.54414594
4.9337654	1.4374388	0.36447975	9.974583	4.013422	1.9125664	3.7250826	4.5865717	4.384482	0.7182935	1.2118294	1.5611331
0.1963507	1.0846453	1.3215591	0.5231668	-0.2104336	-0.639977	6.4768744	-0.30258825	0.7792084	0.72275347	-0.17736435	2.929679
-1.7482663	7.5524664	7.095726	-0.3376224	5.390568	5.4925656	-0.3067103	-0.26358366	2.2558014	-0.55605084	-0.673877	4.7200603
0.14797696	5.218271	0.33702707	12.660318	8.581606	1.8552058	1.2565114	2.8651557	4.4433637	4.7106023	-0.08282952	7.755533
14.656578	3.8451746	5.338355	5.5881243	12.48743	-1.5014701	7.834929	0.7371971	-1.1537672	11.777384	7.9611845	-0.1376265
0.9820912	-1.0289086	0.4987486	2.2538288	-0.73364544	7.567113	9.456134	2.4744403	4.2047563	2.5439508	13.442436	-0.87109476
-0.30569887	0.099871516	5.7591305	1.5864075	-0.27760708	1.3802018	7.1492996	0.90201783	-0.024855059	3.5479138	1.0350682	1.7431642
0.8479557	6.657456	3.4293668	0.22241376	10.615488	2.610618	0.4200005	0.23877613	4.0902815	7.727528	7.7791376	10.0504465
-0.035268705	-0.7361405	7.682095	-1.0977569	1.6097095	10.901127	3.8533173	3.3326902	4.2716675	4.9211283	8.60664	0.9159709
-0.37992465	-1.5461546	-2.2408051	3.418119	1.1630371	4.0229025	0.11225599	1.7539124	0.6877355	8.11874	11.185317	0.5503003
5.8785524	-0.33737206	-0.2789122	7.409237	0.07797231	0.04398097	1.3505521	3.6907847	0.5542104	-1.2696779	-1.3656162	2.4110038
3.4083028	1.408676	0.41873604	9.053619	1.1314667	5.458478	2.7189817	1.0114164	2.100347	-0.72315	0.61222416	9.280412
4.884744	7.1723523	0.2795178	0.58638793	-0.60687757	-1.1857423	0.8699546	10.616295	4.21688	0.631119	0.35314202	7.5794744
-0.70550793	-0.37605423	8.480654	1.0842174	-0.69934684	8.100231	7.264215	4.3686066	4.0901966	2.1393352	10.51956	-0.69215024
0.8178921	5.076999	2.3817613	7.4870276	-1.4021313	-1.3953338	6.364189	6.0098877	1.9637353	-0.313451	0.21023989	1.447783
3.0210664	-1.0881886	1.2545716	0.9847661	-0.24426326	1.3619872	9.073399	-0.20898394	-0.15079975	3.4106715	11.871137	-0.046784375
0.8548813	14.416591	6.2863255	1.8216588	9.131642	6.401478	1.2454231	8.72924	-2.4279697	5.65075	0.7701831	1.055901
1.3397198	-0.43807104	7.1372914	-2.0727923	1.5795531	4.046145	2.6798024	0.08298671	-1.6098764	-1.7549425	1.8704547	-0.07635477
-0.7082654	3.119679	0.19642238	7.610547	6.990574	6.023514	0.025546491	1.0282937	2.3947613	0.5427319	-0.74999005	1.4388506
1.4888387	2.3742547	5.642507	1.272988	1.6159549	2.8956718	2.7575018	0.235993	0.3941552	-0.1952483	0.64673287	6.0620437
1.8932718	2.1451182	9.1492815	3.3689132	6.4790726	9.584248	1.0229297	1.3422583	5.7619505	8.273844	1.3166269	7.7415895
2.0666225	0.5031931	1.679077	-0.7489388	2.086569	3.157587	3.07816	-2.620742	6.3771434	4.247241	0.16513021	-0.8153512
0.56589115	0.5214651	1.8175564	6.668912	0.7139603	0.9253099	5.7823677	4.616434	1.473147	0.7573757	0.2688623	0.28803268
2.069024	-0.04179269	7.6325436	2.4105146	3.7685776	0.5664563	2.1359186	0.30094826	2.466671	3.0083494	5.981177	-0.5169189
5.4279995	0.6778448	1.5036727	10.696149	9.544661	11.039936	1.5574034	1.7439723	8.393141	10.606871	-1.3129021	0.3019724
7.653195	0.56567526	7.3912477	2.583288	1.1198018	5.315177	0.16941935	1.6978662	0.36044276	4.4742823	2.9234922	16.421957
1.9269619	4.615501	6.130684	11.630926	0.008265509	3.5419574	-1.9521786	5.4097195	7.6931887	-0.22672582	1.4952754	2.0093734
6.8698854	3.2146745	-0.85094506	2.5541208	-1.6830935	2.0885718	6.5384974	1.6422262	12.356198	0.5238077	1.5230019	14.69614
5.4890213	2.2986746	2.2352505	0.21292096	1.1390874	1.9012748	2.7855232	1.1497533	0.0806644	1.952889	-0.3242946	1.4966176
8.509214	0.6550738	-1.2008351	3.1920984	0.025084352	15.167605	6.0725656	0.1400578	-2.4660711	6.160941	16.808128	0.01951624
9.48876	6.357632	0.7637975	2.3270297	11.239961	0.5866394	-1.8931159	8.370592	4.6553073	-0.02026534	3.9644682	5.716772
2.9445317	-1.7357386	9.662626	1.4990966	1.5765175	19.132608	10.601528	4.202813	2.097246	2.9503715	14.037249	-0.046854984
-0.27256334	7.4256263	4.685708	1.4603169	-0.12960404	9.639691	-1.1716278	1.7074118	1.31199	5.820911	2.8952196	5.0502973
0.5092141	-0.30938843	1.4878004	0.58148086	-0.5340148	0.6567919	10.953667	-1.6081111	0.8099164	0.9121426	-0.8225472	5.2063284
1.1312869	1.2205462	1.2301424	9.960423	0.7160853	-0.19295688	5.1706963	3.7985954	4.2010317	-0.032843344	1.1156428	4.2086387
9.470833	-0.54895216	2.2278566	0.10330675	-0.87202877	3.5441494	4.3330936	1.3865454	13.362981	4.893835	3.306252	9.970635
8.772138	3.5007262	5.0713825	-1.3639401	5.7246184	1.7478142	0.15425155	3.631814	2.256896	3.947305	8.188195	6.0609083
12.638898	0.46193057	0.5474242	0.74769986	1.7436042	4.8871512	-0.8453999	3.0463614	-0.64120764	2.8671942	3.7391853	2.3552127
1.002237	3.3494294	-0.16901131	0.98284847	1.0688355	4.914372	2.3619103	1.7654989	8.185442	0.5308472	-0.94302106	3.1001532
16.850607	1.0576876	0.54103845	-0.21657929	1.9690859	0.5629933	3.3715596	3.715158	5.856365	3.4119017	8.365249	0.8228301
-0.27965748	-0.7827134	1.25966	0.60751164	3.0385525	1.2390298	12.533713	0.03007775	5.2929144	8.954404	-0.92224246	2.289179
1.2253816	-0.3144789	-1.1462225	2.5441244	-0.5504238	4.0328684	7.546153	-0.15788473	0.8011024	5.1879086	9.010784	-1.6813873
1.2737291	-0.9652817	2.9615798	1.6071298	-3.868116	4.4918423	5.3386693	0.59299284	1.5527538	7.8132544	7.7232037	0.10323739
1.0832101	2.7635741	0.737968	4.8864284	3.45338	4.5054502	1.8937238	3.9535322	-1.0911096	0.45989132	0.75300276	2.7403798
-0.06426913	1.1465672	6.0655403	-0.30004007	1.3033051	-0.25336164	3.991541	-0.8043144	0.67233163	-0.735866	-0.18600732	7.082524
4.8075366	0.8929354	5.778564	5.9706745	-1.7128112	-0.83119494	2.0041883	3.7052517	0.52968585	-0.32942745	1.0805198	0.99123263
0.6456149	1.8117584	-1.5824802	2.885528	-0.54182744	1.4401852	1.1480963	4.6676354	-1.248665	-0.30157074	-1.1981866	3.2745826
6.689642	1.4981228	2.6264515	10.978215	3.0913756	-0.24054655	5.0452824	-0.771963	7.4372487	0.40747303	0.51230633	-0.055606574
0.43368337	1.1126242	0.6143174	0.29609925	4.8195786	0.5986275	5.5579023	1.6667366	-0.8208304	3.0273042	0.47086287	1.8728175
1.0554986	2.5510178	1.0347034	-1.4795504	1.8015518	4.9776964	-1.0467033	1.060888	2.683526	3.4876072	0.10768808	2.0614984
3.7176595	16.843119	8.28955	1.2529454	6.2716484	14.889696	-1.2838992	-0.6107039	5.1443396	5.589299	2.7722788	-1.7229521
13.526748	7.18766	3.9753408	2.116368	12.772058	3.9244032	0.3654319	9.4972105	-0.5569607	-0.08448526	0.16613579	2.306313
1.755341	2.8621023	-0.26488566	7.8245482	0.9142389	-1.3112844	5.5099964	10.379371	8.048641	3.705296	0.85343635	0.50535667
6.2046833	-0.42392275	4.2073708	1.8679178	0.1753983	7.1363525	9.465956	-2.0506697	-0.17233102	0.12987475	-0.42063344	-0.92903036
1.0421588	6.687404	5.2050223	1.686412	2.6140897	-2.243316	3.8522725	4.9697905	0.7256168	-0.013842315	-1.135211	1.6863501
-0.7878623	3.4538407	6.1982784	-1.9016725	0.7182817	2.5289872	-0.5026743	0.23097527	0.26446745	0.2856402	0.7230045	7.6456747
0.2919103	0.43685472	8.43919	5.278246	0.37961328	5.2911353	3.1314735	-0.63459414	0.31493962	1.8587887	10.396412	-0.69866675
7.1543	-1.9456818	3.9316094	12.009606	13.429468	59.127743	43.726036	21.745619	9.191349	0.4942418	47.098484	0.14546594
1.4034901	1.640729	0.68119335	-0.1179692	0.661347	-1.5498089	11.749596	2.9167354	0.24542765	3.158663	0.24440928	1.3878877
4.880147	2.3207707	3.6820266	9.774697	5.2785735	0.6889014	0.5232467	6.976223	3.3379245	6.642044	-2.4752862	0.15043533
8.668312	0.98504376	0.37313437	0.21441421	7.895749	2.9976041	-0.9765307	3.2368832	-0.4183719	7.5514717	4.5638757	-0.52065563
3.2792366	0.6221178	3.4042747	7.970873	1.4814461	4.2060795	-1.5119799	4.174953	2.082023	-0.63610744	0.8319012	3.0363731
11.241847	4.269693	2.424676	-0.6987913	3.1284935	0.9679426	5.238952	5.8970385	-0.5299468	4.2815914	1.1745697	1.3401686
8.791525	2.1815567	-1.0875531	0.2758528	4.0620995	1.2825183	0.43755287	2.1432998	0.29040754	-1.8021792	2.9185317	0.07141489
6.7027855	2.4890666	3.9643946	2.1960857	1.7175335	1.2951092	6.5171533	2.8884225	3.6380033	0.23590158	0.9839008	12.988996
-0.4400158	1.1363914	7.9581347	-0.22911346	0.31249028	0.0329413	6.647525	3.727845	-1.598715	0.026161319	1.2638228	4.6380305
3.1317766	1.3648691	-0.0074388385	13.117793	5.433399	7.958748	0.5214084	0.66320956	-0.47955698	0.13319938	0.23668467	1.6487166
5.0012813	1.5220802	3.9218035	1.0847952	-0.71031654	3.0392268	0.3166121	12.20636	1.8212092	1.506835	0.5331874	6.417091
7.138163	-1.5984061	7.9471235	0.19335523	11.681245	3.0192065	-0.6824119	1.1891367	0.2834618	0.762792	6.4420767	5.448684
3.86734	6.859133	1.7011712	4.6475954	2.5645459	1.0553398	-0.47338873	0.9282248	2.770552	0.96463966	10.443752	10.407283
-0.72841686	0.7334981	6.520078	-0.37916815	1.2820556	3.4994466	-0.9928861	-0.8639649	1.8543255	0.4330953	1.335052	4.349794
-0.17053087	0.12839389	0.84584576	-0.35280827	5.477881	0.061863422	10.511904	3.8759336	11.384802	9.142863	3.7274013	1.5360698
2.0273983	1.6677403	2.0627184	0.29486942	1.2816238	1.3970802	10.120773	3.0115685	1.9938502	3.0752106	-1.8879334	2.815101
7.5246134	-0.94816315	-0.22986856	10.611591	2.3485422	-0.56033087	4.3725004	2.9797387	6.389269	-0.5407318	1.6813507	-0.9503372
0.5250558	2.9609487	2.6812725	12.054991	4.3925953	5.7425137	1.6725483	-0.6404443	2.7452242	5.9280314	2.1887746	3.8516743
-1.4049933	1.8032229	0.57223034	0.12753421	0.55276954	4.9739723	4.882377	1.7300004	7.347004	8.399713	11.951472	1.2554386
1.5031276	4.6029415	7.597322	19.593655	8.960141	3.0433187	10.577158	1.6897377	3.045115	8.769379	-0.002759816	0.3337193
2.260001	6.6181974	4.2317514	0.26701486	8.706367	-1.0309376	-1.046991	7.3400187	-0.045661595	2.0919564	11.739301	6.6248426
-0.16016987	-0.5032484	8.040938	1.7519588	0.02775993	-0.15116173	3.5846646	-0.7684678	-0.10257175	1.1624047	8.220613	-0.3252954
-0.13476941	2.4340641	7.8356223	2.4587173	0.87755543	5.057712	-0.21223268	2.2706332	7.5350127	2.1895504	13.070092	4.814039
5.0322437	3.0888011	3.0346484	10.729677	7.7709084	8.429155	1.159734	4.343689	4.4672666	7.997123	-0.8018427	4.820721
-1.7510887	0.69199085	0.4664787	-0.31667507	5.398501	7.9168363	3.0180383	-0.46972463	4.792384	0.4568299	-1.0185741	-1.0404296
-0.06713772	-0.112476744	7.4799614	-2.2415192	0.36821833	4.205719	3.431712	1.5213374	1.93523	1.8972845	8.061957	1.6036173
9.041002	-0.029747201	1.8041483	16.552437	-0.39738736	7.868106	5.1068296	0.1036779	-0.12196067	4.133584	-1.1444949	3.701096
0.9518606	5.547866	3.208713	12.665006	9.9570055	1.7190498	3.641645	-0.04667583	-1.891107	5.6258416	-0.84114265	5.150221
-1.6950728	10.341257	5.8337483	-0.7442789	3.738274	4.4592576	-0.5708037	3.3022277	1.0366327	3.5164187	0.246382	3.9195244
8.432604	0.6144945	0.5637753	0.63396716	1.5381275	-0.76728034	5.8242145	4.989558	2.7208557	2.5116336	-0.3718142	10.265319
11.075832	2.9930854	6.2819853	16.423758	0.80543196	-1.2812173	17.651808	4.782877	10.6130295	10.43434	0.3097025	-0.5413208
2.83183	0.71028006	-0.10363265	7.067093	1.3260523	5.9105763	0.9637437	-0.11191706	-0.5557532	-1.2893286	0.034586467	7.3792157
2.3009734	1.0355816	1.0946712	-0.71442455	2.0467477	2.1586637	0.4061345	-0.6177551	4.1037316	5.231861	6.201951	1.0988388
-2.2725766	-0.17907898	1.6465003	-1.6127133	-0.62655884	0.7156555	8.090732	4.7573466	4.4271374	1.3286889	1.5173099	3.3012161
-0.63028026	0.9250829	-0.6453065	5.1977816	-0.12787944	5.274435	-0.8024095	3.8871331	0.060274184	-1.0049602	-0.45670468	1.7644669
-0.27034497	7.1690273	4.9500866	0.18261854	1.8325058	3.280856	2.19386	2.2528627	0.09615849	-0.3970704	-0.0400686	4.236413
11.233575	2.0361013	-0.8855839	0.5088538	0.117388755	1.6318722	8.5708	-1.3953187	-0.2595014	1.4047685	-0.30938292	13.391578
4.4610205	1.4141939	-0.8020899	7.6946673	-0.6602392	4.3194513	2.0909271	3.0276444	-0.77991915	2.125554	-1.3429242	2.3223662
0.681757	8.772038	6.8797264	-0.6427768	2.5318606	6.936887	0.6748909	0.44457528	3.3641732	3.8359911	-1.3532653	6.4692297
0.81532526	0.44218266	5.23911	15.108487	22.395254	7.36097	12.316121	1.0047913	3.3597698	2.0574515	-1.9487816	5.354795
8.275749	0.92320526	0.056955744	2.4093335	-0.914859	4.8118806	4.9968405	2.305945	3.471324	1.5258517	0.46780318	9.877494
0.5580862	0.779742	1.5542272	1.3101441	-0.24751925	12.301269	19.471039	6.551748	-0.95352125	-0.3873103	16.766535	-0.18942258
0.64495766	2.3848255	-0.05858548	-0.45655856	-0.27875334	1.9179313	6.1383867	-0.99718255	2.201559	1.3911312	0.6258787	3.6179113
0.14330766	3.1676688	-1.2208096	10.944574	5.2835817	5.959892	1.3741329	2.7612143	1.8705639	2.2338438	-0.045513358	8.465979
1.332589	10.750475	9.140051	0.45440775	-0.4144783	0.2586835	5.827111	2.0209787	1.8769727	1.2846863	2.6274421	1.5738523
0.45308045	0.289588	0.8515293	3.4165075	-1.3851136	2.4939704	1.081011	-0.7765271	5.739109	-0.0011587143	10.580834	0.39594528
1.8727293	1.1891989	7.7927303	1.2773318	1.8171031	23.209354	13.971696	12.605458	-0.059207596	2.800218	20.338707	0.07339178
-0.15749666	16.43561	6.489513	2.2340426	8.331409	11.006505	1.0379611	0.35212538	-0.41372898	8.071815	2.4929779	1.0963244
-2.0583396	3.6994739	4.4013257	0.5138965	2.2765977	3.3094919	11.639964	-0.46878493	-0.88883173	11.883851	0.81370413	1.0110365
0.39113775	-2.0527444	-1.6471344	0.029210003	1.3046253	0.8236474	2.1774561	-0.44608662	-1.1728647	0.43320635	4.6931915	-0.69525975
0.5361638	5.7894573	4.4982305	0.7689847	0.041039467	1.8672919	0.33678707	3.1447654	6.145836	2.2256014	2.848022	1.0945363
-0.41233122	0.7837282	7.7161694	3.2624469	-0.7843265	-0.44023377	3.1368494	0.2803539	4.046842	-1.3061491	8.906247	-1.3783357
-0.7723118	3.5261197	6.4093175	2.6920743	-0.030534506	0.588012	6.5842195	-0.63673335	4.9168673	11.580936	10.116292	-1.3959223
5.439623	-1.7489663	1.946528	15.050478	1.4822613	10.762028	-0.901615	2.4359393	-0.8609958	-2.715563	0.7177784	5.52317
0.07573976	-0.8886904	1.31953	2.1195564	-0.3220656	5.723	4.0472603	1.8659633	9.815679	5.5214596	8.378922	0.105090305
7.915428	-0.45735568	2.9797273	1.261086	9.083712	1.8429259	-1.2367914	-1.5130193	2.3744588	0.9262137	1.6358647	4.7069874
1.1542616	3.756701	5.2376614	11.146924	3.6688218	3.9876652	0.4822433	1.5662956	2.7263045	-1.2794555	1.0294714	2.9756484
4.7874413	-0.8036626	0.63031906	-0.63951623	0.853106	7.1775117	1.4157436	-2.0001469	5.388292	5.081103	2.1068125	9.203503
-1.257875	1.0150342	0.36077967	1.1217326	-2.0277717	2.994131	-0.4007589	1.125219	3.768096	0.28249717	5.485474	2.0031002
0.17537652	0.9880413	2.4510317	1.0805615	1.8131781	0.8514272	4.6521907	0.21666455	5.47537	2.934577	-0.10482961	6.463219
1.0849591	0.24789487	9.639489	-2.0697427	0.09618763	5.622215	6.1823864	2.4350815	5.2445116	-0.9058892	14.387387	-0.027111383
1.8365983	2.9494905	0.33532774	11.25159	7.6801786	9.564267	-1.9016016	0.88758314	4.6832647	1.1379964	-0.9479922	2.6112785
2.2482061	0.63840634	2.7882051	1.3907251	3.4154482	3.4485207	2.9994776	0.98482674	4.626381	2.8466074	0.7022598	2.4628034
4.432227	2.0205398	0.017049264	0.21412972	1.0269011	4.461428	-0.01479733	1.4341332	9.0314455	1.373785	-0.78912693	8.717622
12.363275	1.517144	0.06955607	0.5499689	9.978171	6.438417	-0.5030029	1.1082648	2.3736777	0.6475843	0.94859636	0.9844705
-1.9815158	-2.1083717	0.7858938	-1.1222857	4.464681	4.297888	2.9171329	6.2592635	9.1363	1.5290356	-0.5822938	1.1723963
10.771826	3.238882	-0.6104788	1.0854096	7.774884	2.4406252	4.0816755	2.9007645	2.2709978	-0.70085007	-0.54536045	2.0149553
3.7796202	2.6448622	0.90543807	7.594971	0.724275	-0.70313823	3.5451505	4.65803	0.09036656	1.4278954	0.21805495	2.4634047
2.1945438	7.270299	0.49559546	13.435193	2.6068137	2.6243122	1.7015556	4.0419307	8.811295	2.7722762	0.25738624	2.5489519
5.9295483	-2.26653	2.436595	2.7102692	2.540309	4.5297685	2.040626	-1.5736723	3.600601	2.398521	-0.6767804	12.394354
2.1104975	-0.078733325	-0.9971576	7.89008	0.63516045	-0.01998156	12.023312	4.9326696	4.858323	1.3199023	0.6262585	0.9323771
9.412692	7.818739	-0.5484041	-0.5760634	3.8703628	2.330277	7.0581603	1.5604205	8.09128	2.4475346	0.16765854	12.220658
-0.5800026	0.8590996	9.699296	-1.1263189	-0.530507	0.44007596	3.8835816	5.0646963	3.646176	3.5107846	-1.1536455	3.978732
-0.6379495	-1.6830665	10.544699	1.5221088	0.6560016	10.203573	7.6199927	2.9430985	3.632054	6.274477	9.196773	1.1824965
2.7622578	-2.4989746	-0.47872543	4.8447294	1.8570743	2.9798892	3.2340183	1.9686149	-1.3687845	0.81606853	-0.67833424	-1.513298
7.035159	0.30361497	5.944455	-0.2170498	5.242638	2.7893286	0.640461	3.9458754	6.029951	0.79562694	6.660155	5.8118916
4.3371477	4.43454	1.405623	8.320222	4.964214	6.1386924	0.5132598	2.089915	6.550188	9.39972	-0.9817372	0.2513428
6.5450525	6.800579	9.799364	18.878723	14.182497	7.4145565	4.639484	0.12847811	15.180797	0.7175324	1.0230689	0.25589383
-0.91246253	0.2521236	-0.45123994	-1.4904548	3.0061605	0.9235474	6.493311	-1.7035484	3.7900014	0.94210166	-1.225516	0.98047614
3.880684	1.862362	3.7506006	2.5131931	7.9144807	0.9676268	0.6254243	8.430112	-1.0868164	-0.97101843	9.790147	7.311526
13.048842	3.8172035	0.0768317	-0.12674117	5.3507643	-0.0040649404	2.1585252	2.9185224	0.9065714	4.112941	1.9032731	0.07368065
7.5869427	0.71628535	7.677592	19.716734	10.298998	10.5456705	5.5764246	6.4640226	12.629867	10.451257	2.0856035	0.4599049
1.1890719	8.770288	1.8107271	2.056216	-0.5225668	-1.0547315	1.974185	-0.03624022	2.732251	1.4019248	2.1139917	1.3892112
-1.5647943	8.157578	-1.4215335	0.9990326	-1.466291	6.3678513	0.9680639	9.251985	5.1828003	1.2823675	0.5938493	0.8663883
1.2898747	7.6369505	4.9316316	1.1953442	4.7241154	5.4530854	1.0574483	-3.230581	-0.2766183	9.563063	7.530144	15.59729
1.5608325	-0.9501278	3.3111084	2.2228773	-0.131001	-1.1704379	7.017213	1.5166887	-1.0953745	5.974313	0.48891658	6.3587303
1.9955437	-1.5857037	11.623067	0.5825674	0.49693522	-0.08560535	9.380222	3.2571006	-0.1179081	-2.9420245	3.0770085	0.41044924
7.9723907	6.3105536	2.0522542	2.8161695	-0.9557308	26.0143	-0.0516422	7.561638	1.5206487	11.093132	-0.9594219	5.4029346
4.1322646	-0.5883603	0.15172298	5.722261	-1.8405231	1.7775915	3.2445042	-0.28449827	-1.2759292	-0.088070795	-1.274817	5.816734
-1.8197794	0.013886287	-0.8154292	4.36492	4.5569363	0.22046492	4.9975767	6.002443	5.6391916	4.3426423	-1.0350089	1.5016882
12.625358	-0.527743	-0.8872291	5.2816586	-0.39105055	18.045248	-0.28428668	16.989115	5.0282316	10.285942	0.9813025	5.64402
16.405363	3.6755352	5.9879346	5.9221044	1.2038339	0.2052087	9.226089	-2.832423	-0.9346005	6.666214	-0.82313514	0.43705758
2.9306393	0.005595151	0.8627637	2.6709642	-0.52214944	3.9190576	21.808107	1.8453435	1.4211192	-0.52315956	5.384295	-0.4337074
9.697032	2.5070589	1.1381525	-1.1362673	-2.0894752	7.568876	1.3687632	1.2873622	3.720146	4.3078723	4.1659966	11.089381
-0.5374716	-0.4978432	1.3562336	3.3184438	1.0936253	-1.7096941	5.766534	10.361325	1.2600527	-0.4060323	0.08364539	3.397063
0.15528795	0.19966346	8.726929	0.39973626	1.099856	2.2363665	7.988279	2.449913	6.7975426	5.3521986	0.7541607	0.010163754
2.2473097	-0.4698761	2.7401128	-0.9882124	1.4823623	0.30730307	4.6633444	0.97344685	1.8210042	0.7413493	-1.4297172	3.9070096
0.9286118	-1.3619199	7.0831804	2.2265947	1.8551266	3.1829784	2.3759022	0.4826774	0.90219325	3.356151	0.92130333	-0.3430146
0.792058	11.640171	7.099456	3.8801744	6.057811	1.499573	3.7933373	0.23746398	-0.6393924	0.5012821	2.5007086	5.067372
1.3440846	2.0416439	3.348005	-0.83976656	3.6612437	3.563709	8.826847	2.444003	-0.73871225	9.381232	-0.38039222	0.7832465
-0.12653518	0.25793213	4.2218847	1.0711422	0.74039084	-0.038511753	3.3669188	0.15549147	1.4040341	10.494188	1.2383592	3.71515
-0.626871	-0.5665379	-1.1856818	0.24672364	2.7383423	1.6382376	-0.12518363	4.9384627	4.7011433	2.682582	-1.65423	-0.95833087
2.6766288	1.6688458	0.51246494	-0.8073566	-0.32942197	8.543222	0.63883376	0.9739812	-1.0454361	5.085594	11.269161	0.6064103
2.5748117	2.1680777	1.5960618	4.302944	2.671888	3.0021248	1.6580198	3.9562047	-1.773925	-1.1560984	-1.6177404	3.1979158
0.28443396	0.54329085	9.444458	0.9426242	1.5443947	12.736795	13.422618	-0.14059962	7.6348233	6.463358	6.950922	0.33519632
9.591634	-0.37608537	3.811642	2.641998	4.599688	4.030709	2.1209397	0.03344297	4.6143045	5.246689	3.0585158	10.971073
1.6285124	1.4675602	8.777528	-0.8087517	4.3650126	0.75427365	-1.552479	0.73147994	0.23181462	2.256186	9.304845	-0.2346747
0.22177362	0.95290864	4.832022	11.035074	4.287914	0.3260421	5.366033	0.670164	0.5681226	2.2960591	-1.9666162	0.6820548
2.3605392	0.541245	-0.9950705	5.533016	3.0080462	4.8349557	0.85888034	2.668015	-1.77854	3.7030728	-1.4431876	0.46047673
2.4279447	-0.1982841	1.6408064	13.263109	3.0982573	-1.3916248	10.974356	3.474246	1.5191149	4.821614	-1.1101437	0.790555
-0.07525604	0.29735056	3.2767453	3.0409052	1.0925113	3.956593	-0.37897298	9.657166	4.67603	1.9979255	-0.21082804	2.2688913
10.776919	-0.09901172	-1.016773	1.4175061	3.9564385	3.2883935	1.7870874	-1.4467328	4.0522246	5.933743	2.5430036	-1.3197305
3.7162256	1.8893971	-0.8791456	7.0651655	1.1001582	0.46988857	3.791597	4.1444607	2.438261	-0.18676037	-0.12715675	-0.17441007
-1.048396	1.2015054	7.1257563	2.6378741	1.8921509	5.8728004	7.5582714	1.464057	0.56337535	0.41934773	14.789732	0.63236
4.2920485	0.08175017	-0.3692829	-0.4783976	0.75746626	4.2193346	1.7527869	9.026358	4.1925354	4.172547	-1.0593921	0.5531797
13.0924225	1.2692413	9.696242	-1.405495	0.91734606	4.9327044	6.2106876	5.1227236	4.8976164	0.24632959	2.5711684	15.003967
-1.3238577	3.5044034	4.9605536	0.5181807	-0.23670632	5.486422	0.5970719	4.387492	3.4841304	-0.5102415	-1.0666624	3.9882314
-0.06137145	2.8871381	6.83876	-1.6268741	4.100013	5.426941	0.80344903	1.0786729	2.1764321	-0.7028998	0.31957465	1.9276199
13.888098	1.1732699	0.99683845	1.34484	8.113833	2.3975985	0.23851973	0.97669446	-1.6244526	-0.5570333	4.8227816	5.1046424
1.2002863	-0.72184324	10.739588	-0.56969744	2.8060656	10.550739	9.486028	1.995791	7.2800198	2.471491	17.98435	-0.68610084
-0.16627537	0.3182312	5.542395	-0.44423607	5.6286235	3.749558	2.7933435	-0.23314679	1.8193809	-0.78737676	1.6712638	4.8086467
-1.0072439	1.7510077	-0.8367053	0.34824905	4.840485	4.8646164	1.6114552	-0.82226515	1.2863891	2.5724094	-1.0849446	3.3242612
3.1225097	3.097252	0.044545073	-1.3632095	3.0883033	-0.7478713	4.3895073	4.2505593	12.508678	1.0985149	5.337541	4.7917404
1.5237913	2.4655623	-0.5744613	5.986012	2.5438595	-0.8056346	3.5803094	1.0211246	3.4056962	1.5414677	-2.4164753	0.07019112
10.018047	-0.031047191	2.3158786	1.0052245	10.775836	-0.733618	1.268885	3.6346216	9.232832	-0.5072787	3.6551228	7.464815
0.4142624	-0.7265148	12.43706	0.8396866	2.7220268	5.798208	4.238821	3.685171	7.319931	1.9574537	15.83021	-0.9872875
-1.026818	1.9800746	1.9152815	-0.49332336	2.6711717	4.17484	5.7915955	1.9300816	-1.4613835	4.815356	-0.5117321	0.5288656
-1.0179892	0.8785352	2.0624595	1.7739784	0.3808514	1.050805	4.780306	-0.9516428	0.9982102	-0.02807486	0.2600474	4.906889
8.671149	1.0695456	5.927726	-0.40606052	1.120678	8.256092	3.2770512	-0.8241587	3.8802063	6.132327	-0.21988697	12.014897
0.7935963	1.80735	6.706402	4.5139375	-0.11773141	3.6436272	3.606789	-1.2825062	2.4597287	2.4970973	0.6666688	10.981307
19.049961	4.3624215	4.82662	2.3113265	-0.9781724	3.4496682	4.1295614	7.735204	1.616616	-1.0530406	3.8356218	3.1375494
0.7574932	0.5386957	9.850451	0.16838896	3.5751526	3.2585797	6.4248395	-1.4287398	2.4028878	3.7325182	1.4687442	-2.0280397
-0.96884525	-1.29215	8.536844	0.08791859	3.4935963	-0.5965852	8.48507	2.3954182	4.25312	0.19526228	1.5306448	2.3501806
7.791115	5.6136847	0.4096907	15.22371	2.2317874	-0.31346825	9.627273	1.9091202	2.6011255	4.106942	-0.2293411	-0.85745376
8.676495	1.1052041	2.3254793	0.6990861	6.967735	4.764194	-0.5803122	-0.88373196	-0.28159377	0.30336833	2.298994	3.9966753
-0.110751465	2.6243627	-0.52888244	8.944648	1.734244	4.194058	1.2067226	7.8349237	3.4413843	6.1569805	-0.31792933	1.6763653
1.5306818	14.088867	8.324702	1.1332363	4.030059	0.6960621	2.0686145	-0.57490283	2.2909334	2.0655584	4.101671	7.1991253
0.15817742	0.49500543	8.112314	-0.9286189	0.50761676	2.312552	2.0145555	1.3218668	6.241927	1.2531561	0.0845001	0.36561528
3.4426887	4.1990385	1.1483941	-0.9434646	4.6511817	8.627423	-1.5336769	-1.6530415	5.886244	4.7876034	0.37915564	-0.43969253
-1.7391956	1.9598918	4.014317	11.102746	2.272368	3.5723453	1.6806879	6.2168264	1.5925795	-0.55193716	0.743973	1.7328186
-0.53088355	-0.8803229	-1.2588942	8.514956	4.3683643	3.7116225	2.1863668	1.1927247	-0.7359608	1.7911811	0.3341152	7.073681
-0.6160621	-0.09233997	0.21318755	15.396139	6.3544908	6.246899	1.0970192	5.5870523	8.375855	6.967376	-1.476632	5.72153
5.355167	11.84527	7.03415	-0.42308846	4.721802	4.2680387	-0.42669266	8.019328	-0.13276744	-0.7447413	5.6578984	0.8039035
0.5552728	3.1274507	1.3708827	9.473146	1.8807899	-0.45444503	7.9525113	3.140966	0.6487507	0.0824559	-1.6482056	-1.3348229
-0.59354925	0.73368764	2.3135653	-0.29816929	2.5794818	0.9283069	7.531636	1.1500372	0.4205978	7.956599	-1.6219714	6.187493
2.2257	1.0391178	0.7325093	8.0908985	2.511549	0.8214103	4.4210033	1.4549303	0.5342464	0.028203676	0.13611777	3.9056776
1.6698759	1.6388111	9.872227	1.6003771	4.6912203	2.1044497	6.346125	0.16638784	5.931782	5.9092426	-0.36761972	0.0889534
3.825675	4.5910306	0.26738408	6.5946383	7.719488	6.824193	0.49698707	2.9220548	4.7776394	6.973728	0.77559453	1.5465394
-0.04369667	1.5414611	2.1224318	2.9478235	3.5230641	-0.7742313	-0.34583095	3.748659	9.780921	3.0609784	1.6221093	3.8088257
-1.1224847	-1.7805458	8.454963	2.0186405	-1.5222682	2.6357396	8.177032	-0.4448604	5.7830815	3.0319123	2.474993	7.8211427
2.3477993	-0.22483836	3.3124247	6.1281	2.3667228	15.054133	19.29481	0.8998348	0.58228487	13.868645	7.7851057	0.6275579
9.251237	-0.847642	4.346192	0.31493223	1.3063745	-0.024120808	2.4405203	-0.49790037	6.088014	6.7766266	3.6965423	-2.6394894
-1.3157841	2.1876762	1.7617638	3.0408945	-1.0539438	6.4257536	0.17662022	-0.7272812	1.3654841	7.0223885	0.69555724	5.7531695
20.515772	3.2844744	7.597026	2.459906	5.38692	3.886045	1.8868271	-1.8826096	5.4847035	9.686814	5.421837	1.5224899
5.1799273	3.153564	0.94001514	-1.0449828	5.513417	0.14151847	1.1771114	-0.7597824	-0.88398063	2.4620075	1.3492877	0.62636536
1.5270722	1.5474833	6.4197197	2.4456255	-2.1306255	1.5848372	0.08114633	-0.30050072	3.6804142	0.62370896	7.4883623	-1.1849637
-1.0594206	1.4972645	0.703516	0.75749964	0.48393917	1.2978768	6.608736	5.24203	2.441518	8.287005	1.117391	6.759661
1.2916505	4.223748	-0.14308435	8.053386	0.36507812	-2.758015	8.846555	5.3254614	0.54612553	1.8340445	-0.9635325	-0.3635672
2.236394	1.7458603	10.262655	4.790826	-1.1971581	-2.4477305	7.1896358	2.9417048	1.3115873	3.5573707	1.3503418	2.7896032
2.953126	4.7948766	5.5983133	-0.22789502	1.4269954	6.4458013	3.246924	0.041670203	-0.9431165	4.670693	1.3379703	2.8092895
0.86537504	-0.12492683	5.9453745	0.65063816	-0.23428655	3.8044481	14.96063	0.56607175	6.7787676	5.9272137	6.033242	0.73149204
9.573336	-0.50235903	1.551771	0.6889674	5.7629642	0.78277	2.2572858	4.198863	5.5412083	2.384438	6.461865	7.582352
10.535814	0.45910037	0.51619303	-0.025132537	10.518317	6.7737737	-3.000711	3.7776237	-0.07218855	9.868563	7.127615	5.6235075
8.0531225	1.4360247	4.6099553	0.42467183	7.148223	3.5815716	3.2372184	4.230591	4.763264	5.378438	0.009578546	1.0498443
0.27361324	-1.2414689	-0.839281	3.3567357	1.0627729	6.881904	6.9968147	2.2767453	6.6001	5.505804	13.906157	-0.6130606
-0.89115095	10.403886	-0.9579033	0.5329843	10.442442	18.046959	25.775793	34.836006	-0.5681975	15.450052	2.7415004	12.951057
1.0715382	-0.339943	0.4960364	-1.600092	2.7277446	12.426102	0.9033108	1.795829	4.4364614	5.8347363	8.893131	-0.82529444
0.6811187	-0.013124974	4.4898977	0.90367615	1.7083311	1.6021991	1.7486824	1.1267012	-0.33519554	-1.3578254	-0.43585387	3.5438578
0.41415817	6.699433	-0.9710852	0.19849393	1.0490286	3.6692553	1.816916	-0.8743458	2.268415	-1.0648894	1.503735	1.3268807
0.7691277	-1.9338198	-0.08692238	1.2112057	-0.44112405	-1.8107531	5.861859	-0.49240696	0.6262069	2.809854	10.955204	1.3636608
1.5762874	2.7210834	0.73938596	8.523077	1.1986754	2.4566283	1.285845	2.1038785	0.95738584	-1.1749476	-0.58168656	2.6883388
7.5591145	9.384397	0.75699025	1.0974069	5.298916	1.8119467	-0.22297224	4.589663	0.940799	4.694048	9.542326	7.7374134
8.358882	3.8238804	3.9581347	4.688057	1.1462159	-0.8931735	-0.6874636	0.82049084	1.8220749	4.6798987	11.26857	10.924431
-0.11133295	9.079099	3.5848942	1.6828095	5.909524	2.4787247	0.056361705	4.7688074	-0.29745048	12.303954	3.5902102	4.7355094
1.0649801	4.8702655	6.102435	11.626945	0.5895375	-0.39088923	5.280942	6.2127213	0.24116684	4.7554774	0.2680038	2.941104
2.9346285	0.518127	5.6903	-0.41916126	3.6066027	6.7212496	0.37879872	0.94944763	1.6797918	1.8973505	2.8447978	15.142196
-2.034521	0.2112133	-0.021742105	0.07742215	1.4915433	4.4316454	1.7170112	0.43957704	1.2661005	5.118377	0.53746724	3.4451203
0.45434093	0.394304	7.207642	-0.2967573	0.9185843	2.468337	8.051516	-0.015161995	6.033696	3.9297104	-0.12425749	7.5322776
6.1591125	1.7679267	8.680316	1.1664827	7.2842503	-0.10220015	5.3153024	5.3170295	-0.10769668	-1.6924582	0.13141142	11.113997
1.6327989	1.5950904	8.079672	1.6291783	6.370626	3.9559255	1.7969865	1.2730298	2.9915824	1.4679615	0.8448416	0.6096506
3.0024972	7.7069287	5.618848	14.287446	5.8772135	5.7872825	0.78151965	6.7580714	-0.9603211	0.97032684	0.41074467	-0.9058088
5.5297675	6.158836	1.6998296	12.497144	0.52324253	-0.4166277	3.9843268	7.161641	0.43038398	-0.9398213	1.1515247	1.1091158
13.202119	0.84238636	0.6833952	-0.17769527	9.168873	7.1205893	0.13293216	0.05096491	-0.22756779	1.3190942	3.9003484	3.8066502
3.1204188	16.678015	7.117229	-2.1840606	7.6182604	4.8987083	4.0908527	0.49550307	2.3652785	4.1531124	0.61509407	3.8931174
9.137458	4.88649	7.9494324	0.5941636	-1.1767924	3.7374492	3.3127406	3.6296325	0.8443885	-0.00013522344	0.6996329	12.342755
2.895806	1.4735446	1.897242	6.8991127	1.7953463	0.9434658	0.56926244	4.2806125	3.450467	-1.8889055	-0.8289067	1.2950186
-0.49330488	-1.3270584	0.76420456	0.35269573	2.7546377	-0.581441	3.6364508	1.7912062	-0.39402056	-0.2945411	2.5106468	-0.7854209
2.0265846	0.3595998	7.6866255	-1.0923198	0.38497543	1.568416	5.232734	-0.578657	-0.010559877	0.69847167	-0.3043514	7.068445
3.4410565	2.9155285	6.3864884	3.8832679	2.7110682	4.0789638	2.9637415	-0.3148322	8.908032	2.317573	2.030662	15.453665
-0.4751907	0.9720007	7.013669	2.039301	-0.6549881	2.3095157	2.307076	-1.2368996	4.2604485	2.8550262	1.2169542	6.58373
1.1021322	-1.7479448	10.684214	4.099598	0.80780673	3.0944133	1.7651188	1.9727259	3.2585073	1.2186798	6.535915	0.15810329
7.275485	0.37711388	0.5288731	1.3311784	10.031862	3.5385547	-0.6683702	0.049127698	3.4015887	1.1128005	4.0779133	7.5741434
0.11800209	13.128793	6.337368	-0.11483014	6.6987767	-0.124464095	6.9395685	0.53615236	1.4996946	0.30029094	0.1288383	7.499838
9.309592	-0.5710038	7.3572507	0.9891233	1.4199601	10.355572	-0.6467632	1.2188109	0.5162413	3.9253268	9.74083	17.724455
6.7586946	1.2230477	0.1708382	0.13944498	8.268073	1.6395522	0.97766817	2.822827	0.6489636	2.392681	3.4133232	3.5426052
2.831203	6.243576	5.511159	1.9904097	0.050069816	8.630071	4.505723	1.9976335	5.660616	0.072115526	-1.1056705	0.98168147
1.2287219	1.2677653	4.8331065	5.3838663	8.180216	-3.1519833	1.521486	5.5425844	0.91676426	1.1035429	-0.41418943	2.1725235
3.855332	-1.6799877	6.1347737	2.2960572	3.7558312	0.7923651	-0.80508375	13.010173	3.477419	2.8233442	0.9958611	5.442405
3.7559638	0.2814289	1.4026303	16.34073	9.337848	8.2557955	1.4542192	1.588986	2.279589	1.0860456	0.33133504	6.4270673
-0.64876485	2.7852879	8.554159	1.5586003	2.4347494	1.6256267	14.217069	0.68545127	-0.030912787	2.7565174	1.97362	1.0460191
1.6062026	9.003501	8.009756	0.95079774	6.0488844	6.1695256	-1.1317103	3.3695135	2.009898	3.699266	0.75728315	7.680768
1.6788614	3.0939307	1.6377404	0.6312951	4.255022	0.20230654	2.3288183	10.407699	2.416889	4.0581884	1.2236284	-0.16891629
3.2314649	1.7386569	0.09578215	8.868566	1.3442898	-1.1945512	2.518823	3.2269206	2.6969275	-0.82617104	-0.77124745	-0.28459728
5.857376	0.34806442	-0.9770936	-1.8944696	8.164348	-0.037537903	-0.14905483	13.615468	3.8832054	2.3266141	10.035487	3.2688653
-0.49780488	0.0049479203	7.3494563	1.3945006	3.6391935	6.33866	14.837183	5.6215367	-1.3484951	0.77465254	13.981788	-0.19836761
5.3141484	-0.7260415	7.1707606	6.04963	1.2592008	7.115249	3.7623804	-1.4090576	2.1291046	12.383026	13.82328	0.15931647
-0.6955407	1.2035307	-0.45032445	-1.8617622	0.5150993	0.37925187	-1.4998748	2.5737581	4.3047214	-0.6077013	1.5150434	0.554932
7.563674	-0.17186129	7.156148	7.168372	5.810782	27.040182	5.8202085	1.989573	9.729077	2.6533349	23.39632	1.4942136
0.80228585	2.709737	-0.56969386	1.5959859	2.5085459	-0.27217862	-0.107274175	1.4593163	4.9812894	-0.7971537	10.214169	0.8518571
0.37735736	-0.03324622	0.6968911	2.2431626	6.9776716	1.4982965	0.19273138	3.4635086	2.9649122	0.038276263	7.925474	3.4520876
14.725354	5.2731466	0.6172186	1.2474172	8.275307	4.7585874	6.121984	-0.74519557	4.1592107	1.0884871	3.5746512	-2.0695133
4.011226	0.0722349	0.30752552	0.40326202	3.0624487	6.998732	2.170066	-0.5648508	3.6556845	3.8026164	-1.4487126	5.0843754
-0.002460571	-0.38656256	10.43764	3.0664372	-1.6244532	1.3150752	8.945064	11.044222	-1.8798672	3.2410147	18.285301	-2.053633
0.011647487	-0.73824704	-0.19935387	-2.075291	1.6130548	2.6020927	4.1715736	0.5917509	2.1015987	0.93060577	-0.7828084	2.122468
-0.5671049	7.3181868	-0.14052153	0.8989781	3.0218353	-0.43056726	3.530768	3.4900565	1.7131895	-0.1432265	-0.13221616	1.3325342
0.014150552	5.176827	6.8496456	5.661405	4.4126472	-0.21373366	5.8504033	-1.9138062	6.17879	12.297425	12.254287	0.059171014
5.5469074	2.4103363	7.674143	-0.57875836	6.8364506	5.7698975	2.294064	4.3733487	2.504346	0.7717896	3.0087862	13.714803
0.19977278	1.7026782	3.3339338	11.090236	11.31619	4.1157	4.202992	2.646991	6.8907046	7.48001	-0.64121604	0.109432824
0.20944631	2.3146334	3.3920693	9.772187	4.5981135	0.8694507	1.1523732	0.9095399	1.6222435	0.41185254	0.4422347	-0.67101574
10.7357	18.720518	13.904506	0.731995	0.4492322	1.0198727	7.858947	5.999478	5.4155407	0.29620352	7.003939	-0.1846962
4.4158945	0.5488807	1.5397909	5.013406	-0.47104883	3.4296222	1.2773709	2.1571927	-0.3069203	0.3384396	-0.60567075	2.1089864
0.31457236	0.77041847	7.142705	3.5467913	-0.11717447	2.3354855	7.4849234	1.5421774	1.934068	0.8909295	6.421349	-0.104579836
0.28418118	1.8985112	0.62800926	-1.5499218	1.977671	0.8898889	7.494269	1.2610847	1.6651412	2.3067002	0.664742	0.3666042
-0.86390394	0.022155438	-1.9148642	10.157996	4.460247	0.25337046	9.456247	2.7345457	-1.8310096	0.10646716	-0.055003494	-0.87529457
0.14452839	-0.6669269	0.7851467	8.866612	-0.42983812	1.1596851	3.8636103	6.873406	0.5535959	5.712642	0.4463496	1.5282291
1.2014458	-1.1785318	1.0951619	0.07137061	3.0778036	6.1242676	2.9802446	1.5661042	4.7115846	7.11602	-2.1313498	6.1304183
9.7611065	0.5347634	-0.803841	2.2122617	-1.2096843	3.3260605	10.242535	-0.5824061	5.6078024	-1.9580432	-0.24492562	11.874291
13.696078	0.17677495	3.2863579	1.6986467	3.1541102	5.346767	-0.83192104	1.715002	1.9988174	0.16727723	3.522037	2.5328526
-0.052217446	-1.088703	5.2742867	-0.42296773	2.5850952	4.4328685	2.0632706	-0.5739514	2.1108227	0.89261866	1.5297643	6.233792
-1.7867155	-0.27418372	1.2902193	-1.1690387	1.4985836	-0.045550346	0.6690371	5.915061	5.267935	-0.017210046	0.8649252	1.889781
9.355804	0.17601594	-0.7518185	10.326878	-1.4590365	6.716675	-0.40459782	3.5097303	1.435614	-2.242916	-0.520966	-0.19661978
8.516947	3.562556	1.6560962	-0.5264002	5.5565796	-0.83429396	0.15253754	5.2716336	3.7463512	-1.2340164	8.571273	7.689582
0.3170232	2.6012678	5.5756807	0.9488994	7.1410837	2.077146	0.51891553	1.717666	1.8021569	6.3465667	3.4333751	0.66288877
1.0020467	-0.9659227	0.24912354	14.788917	7.670404	-0.029995987	9.399351	4.30046	-0.614786	0.22624375	0.11979479	6.5085998
3.2269573	-0.24597421	1.1344773	14.012464	1.2769752	4.305168	-0.8360066	1.0433079	2.1977205	1.1776813	0.5974729	-0.12747729
4.4871364	2.503566	0.8879527	19.504879	8.964092	3.3857422	7.304059	5.6218195	6.8795605	1.5022969	0.5227094	6.6700573
0.8776434	-1.0949022	10.410315	3.6942077	1.2995707	2.422134	5.8669653	3.8180628	6.5442724	1.3490928	10.408487	1.4370608
2.1820195	2.4278429	8.551692	2.663985	1.5641602	13.549235	1.0800574	0.012543799	-0.9087047	14.668785	-0.51293087	5.8672557
-0.7165233	0.2683062	6.331644	0.8965141	0.5535757	2.5149343	1.7340232	0.35414243	0.95096886	1.9273964	9.624643	-0.8915385
1.3527225	1.1827097	11.267441	10.046461	1.0208246	2.4648228	-0.91069645	2.48993	6.4045005	-0.65138704	17.208485	0.8071901
-0.20947744	2.0966787	0.4176131	8.415043	7.645913	6.101151	1.9937923	0.8931731	0.93141586	4.333858	0.24384075	-0.31618592
0.94947267	19.45859	7.090345	5.5092845	8.600244	10.05326	0.37540558	-0.9915772	2.7707691	6.5584025	0.76739526	6.1605053
3.5001757	0.12897629	-2.5240955	-1.1014917	5.823562	2.303215	1.1643687	1.6574656	7.939288	2.8449473	0.73625237	0.6111057
0.74135906	1.2014835	8.700506	2.6611257	-0.040963236	4.368449	4.1411524	0.17677605	0.3340946	3.0384507	-1.2334156	10.437421
8.5209055	8.75065	0.6677004	14.076875	-1.3043824	2.7977562	3.7387831	8.08668	0.7276172	4.9790683	-0.15834002	-1.3785319
0.5892621	-0.41519493	-0.5827558	-1.464439	-1.8654612	0.5386821	-1.2729205	8.236579	6.133096	2.2780051	0.47685552	5.633296
0.037532024	0.6661283	5.294235	3.3449357	0.37941462	4.792302	2.6442804	1.7676734	0.59953713	4.2561603	2.3328443	5.483905
1.6960361	-0.6590239	3.1473923	0.66857344	0.49947295	4.9231544	3.2744522	-1.4533765	8.799778	8.604401	1.1187348	1.6827183
-0.085856125	-0.5945624	-0.8708237	-1.3757503	0.45242903	1.1881922	5.2053437	0.2340399	1.5492926	2.0267146	0.074145205	3.1182888
6.4126067	2.6082416	0.04435362	-0.30208904	1.0476762	1.0082618	1.1604452	2.0384188	4.657039	4.263692	2.9139962	5.1558294
2.6858778	4.563006	2.2031374	1.3546822	0.46316254	11.59913	0.044982485	15.048689	8.358078	9.1370325	-1.1713521	6.5135517
1.0586327	-0.040359553	0.4149984	1.5259689	0.40549064	4.5437593	20.173456	-0.45912382	0.5066024	2.8153298	3.4251266	0.841535
-1.225659	9.011578	4.9793234	-1.5555242	5.5098147	10.21246	-1.3625705	-0.052345097	1.8653147	0.9982351	1.1511953	1.43119
-0.69246185	6.7207108	6.124194	0.15131643	1.5529661	4.116774	0.33766913	0.83895355	3.1580338	1.8347919	-1.919076	-0.33482158
0.27533972	0.4089118	7.1725507	0.7277029	-0.37889346	0.3815313	8.127924	3.5971837	4.864797	6.958619	-1.9336233	3.962783
6.474436	-0.54655397	-0.8574981	-1.4684625	0.22777323	5.0621634	2.9466455	0.48589075	5.299779	2.8518977	-0.5594555	11.879452
-0.56828564	0.44122	9.135163	2.5790741	1.2660695	2.2128148	-0.73988354	0.07150817	2.969007	4.6056185	8.7525015	1.196238
6.321717	1.6896914	1.8436338	1.3579266	0.84790397	0.4994427	-0.5979976	2.2905653	3.6576676	-0.6249149	6.1760945	6.7398305
2.0984027	11.493546	-1.9245938	2.4854767	0.6907958	0.48197615	3.2111058	2.414954	3.1855683	1.5481031	-2.2977097	2.4133792
1.0443914	7.8458285	6.924425	-0.9090305	-0.49033514	9.77194	-0.30282307	0.92491806	1.7074777	5.8403344	2.804535	1.1521418
-1.2917888	7.446281	10.043566	1.5187871	2.2385793	6.151602	1.782121	0.5787688	2.303629	4.9135575	0.052966468	6.924641
0.7432536	0.5128729	9.927885	-0.9285253	6.543417	2.510644	8.420143	0.040935267	0.21173105	2.5415194	5.8851395	0.80787086
1.6763263	0.71891415	0.18164854	0.062451012	1.490301	1.4389848	0.352704	1.5772866	1.1678581	7.28384	1.8503839	2.6537519
2.581802	-1.6117115	0.7818019	7.6798573	4.0114126	0.15736581	2.6071506	2.8066278	0.2860601	-0.6571537	-1.4423605	2.1036916
0.006934176	1.4687781	1.9325802	0.021082073	5.886503	8.095837	0.07227647	1.795401	5.9445415	6.242639	4.2824297	0.051050648
-0.155486	-0.51485395	0.10179201	4.946433	3.5204399	13.92936	0.14077395	7.0701976	0.3224032	13.656409	13.830843	-0.14429523
0.49294233	2.8869684	-0.50171083	14.57617	0.7497457	9.211954	1.7848244	0.027883045	2.681209	5.897616	1.7354667	4.927956
-0.15894055	0.21816018	8.753497	1.7355955	1.594732	3.5826735	3.2006514	0.1963328	-0.12811138	3.5582037	1.3533404	5.720392
2.3356295	4.592338	5.129651	-0.45523027	0.426412	1.4639438	13.902066	0.65996826	-0.76437944	12.068856	1.0809497	-1.4279177
7.0936294	0.6419428	7.546987	0.025226235	10.0116005	3.811068	-1.2895358	-0.2104609	2.0009634	2.5786068	2.0438905	8.373983
11.043676	10.680475	-0.20655558	-0.19766758	11.092859	16.84397	7.7476735	8.658011	13.944057	11.884081	2.1471689	21.461172
0.58570343	11.933574	6.9217215	-2.0421426	4.004416	1.5055468	1.3327297	4.837596	2.5784569	-1.2645469	1.072785	0.28101587
1.1862564	-0.054689962	9.972161	2.9469395	4.406882	7.2977147	4.9805527	6.150036	5.750513	1.1829299	16.198553	0.67955047
-0.63147	0.28891617	1.4129612	2.2608938	0.0090096	-0.46191123	7.602521	0.84195834	2.49641	0.5552911	-0.09232855	3.5738983
1.1011856	1.3294451	7.377871	1.6407697	1.4559475	2.834179	4.815034	-0.42865363	-0.5488533	5.632641	0.69296527	-0.45632753
2.344969	1.8174776	-2.9110303	0.31803432	5.6658916	-0.35891438	0.89427567	2.8730302	1.1762187	3.4386995	3.2274954	3.0015342
16.818943	1.06195	2.3665562	3.5623238	5.7786217	-1.3903815	4.310687	13.88379	6.339505	1.9959023	9.473573	4.8655434
2.4231105	1.4502568	5.541035	1.2366794	8.067633	4.393395	1.4752632	-0.6573311	6.249798	0.68231225	0.5800242	11.327682
2.6319752	-0.30201054	0.29225194	5.236171	8.179047	5.7039394	0.40040672	-0.34252885	4.6165314	1.0597976	-0.69682807	1.139765
-1.280398	-0.25975502	7.997674	0.73384833	6.298449	1.9343714	0.6704911	0.35236758	2.3047085	4.037418	-0.08472431	0.685804
7.086211	-1.2022367	0.62782305	1.1831841	5.17955	5.948333	-0.7850904	-0.049632728	7.8106556	6.396698	6.117932	4.8716807
5.415704	-0.40092418	3.7146423	0.8048428	1.3895677	6.844702	0.0026027032	-0.22585008	6.3390317	2.426035	0.81100535	9.823891
1.2140926	3.5665593	0.50018424	10.245103	2.3592737	1.1422042	4.2011323	4.369201	1.8793782	-0.8921795	0.66952395	3.450414
-0.055155486	8.35984	-0.7635168	-0.07472057	2.1182828	6.981437	-1.2879945	0.5818296	7.8118124	4.3264008	2.9177122	2.2999306
6.2332144	7.6428947	5.171485	-0.32955462	7.7018466	3.4083018	13.79327	22.469503	7.8203244	0.7799024	-0.38233185	2.921784
0.14473692	1.4030423	10.1848345	1.8761952	0.27159533	3.1461394	16.668985	2.6116648	4.944745	1.8283045	12.1350155	-1.2634896
3.2901201	2.2339115	7.884614	10.855609	-0.07614824	-0.9513531	5.348052	6.965165	-1.0762117	1.8504752	-0.15843144	-1.2545588
10.817561	6.019974	4.4808893	1.4791634	2.5350223	0.7745286	0.2582019	6.448918	3.3517113	6.789404	8.12884	8.129314
8.790184	-0.024834752	6.5205965	3.4397347	4.19981	10.599367	-0.60024947	-1.0481107	5.709424	1.5539829	0.03970802	15.456232
-0.30552235	10.858637	7.0549455	3.0916984	0.16279761	-1.8172992	2.8316498	2.3431048	1.5951267	1.4654338	1.3401041	0.4598961
0.6296327	7.502805	-1.044169	3.0057178	19.062304	5.55867	3.64919	2.1653259	-0.45779103	0.028041074	15.211781	10.963279
0.31220236	-0.4448971	5.6915674	-0.71128964	6.599545	2.2284274	16.193605	-1.2921339	4.006611	0.7678981	1.7298481	-2.121552
7.705003	0.266473	1.5983751	-0.36066785	3.6464188	-1.1115944	2.2123966	1.7035694	2.438367	-0.09466398	6.5949106	2.4478557
4.4176483	2.8993955	4.3077893	1.8075105	6.1997967	10.503956	-1.4776251	2.8942857	7.4558344	3.4990976	4.363566	14.386694
8.5129795	0.6980923	-0.44519824	12.788193	1.805499	8.013477	1.4343786	-0.9421681	-0.87185824	2.0736585	-0.1808429	5.4989967
0.87988114	4.2750435	6.618542	2.5873997	0.04134071	0.88968456	3.6773617	0.91177106	0.030797612	0.74968153	0.081469476	0.9267959
-1.0217865	5.279172	4.8604574	3.9749067	3.4326565	5.3234525	1.6336234	-0.2533157	0.60794455	0.15801518	-1.1604248	3.3651454
11.365125	4.4730883	1.9731948	4.0500937	-0.19954635	23.92455	0.11581854	-0.7417954	7.969821	11.239611	-1.3854535	10.974655
10.074292	11.5602865	1.2392946	-0.84960735	10.401472	1.7542024	10.4718	-0.2640838	0.25516888	18.155539	-0.5088965	-0.03066821
1.4436374	0.58535266	-0.43467414	11.759429	-1.2674247	7.67264	-1.3932911	5.8947124	3.7434773	-1.3525546	-1.7187035	6.30485
17.576353	-0.10518879	-0.49326652	6.2916565	-1.5951314	2.0652432	3.5573146	-0.88891387	3.8697288	10.959017	6.021803	7.0004034
2.2989256	0.25163636	0.57478005	6.7829857	1.513255	-0.94646245	4.147264	4.521909	0.6563399	0.12440056	-1.1421226	0.5322695
9.442185	2.8701744	5.257118	3.1061134	15.229809	5.977264	-0.17245625	0.19190498	-0.20698994	2.676279	0.5599898	3.7193508
-0.28605872	-0.5913338	0.025342178	2.5961032	1.6232433	4.0779185	-0.98837566	0.21472856	5.2585754	3.696654	6.4161015	0.5908053
3.6927254	0.19987819	6.291086	6.918497	10.863156	3.5549874	4.4854927	6.535305	5.4457135	14.882751	0.09839	2.0413532
3.3342357	4.1057053	7.2205944	-1.1565347	1.7584203	0.76004964	-2.6879401	19.963026	0.27838975	6.979748	2.9380224	0.6689935
10.100853	6.0550814	6.0185156	2.2681365	-1.8157647	5.4499755	1.8585621	-2.1423733	1.1860617	1.2731054	1.5762154	14.969703
4.0412803	1.2081316	0.06982183	6.109104	3.3385725	7.0199757	1.7859905	-1.4214712	11.111665	0.099551134	17.080399	0.8234611
10.7248335	4.253807	1.5044595	1.3004116	2.2549229	4.039863	-0.81028813	4.544868	-0.47493592	-0.17148376	2.9360318	-2.1534147
11.170615	5.382064	9.413061	1.733666	-0.14966467	7.4817896	-0.79594827	16.739428	6.2486434	0.030739473	0.6712396	4.3722067
0.9493987	-0.36462122	-1.2223262	-0.5246064	2.3877592	2.4371228	-0.00033903122	2.494517	5.5003214	0.16461635	-0.7621136	-0.3398641
13.504296	2.937251	-1.057714	-0.5948174	5.0710363	7.185754	0.06449776	5.356374	5.415058	0.9271403	2.7824001	4.455491
0.43805665	0.9269339	7.063278	1.717331	1.1889889	3.81588	0.17728178	-0.2628285	3.1888874	2.3894358	7.338039	-0.29118502
0.47562742	1.7703683	7.180956	-0.27055928	-0.9892371	13.730404	16.12152	2.5652754	0.13073696	-0.4659457	12.326893	-2.1565309
1.6127149	1.6864606	-1.1793036	7.547012	6.154723	3.5538764	0.2558223	1.0222017	0.23046865	4.193625	1.3732806	-1.6335094
-0.24230723	0.23173793	5.5093193	-0.3522558	5.820846	3.1316943	0.9477797	3.5163305	4.5815997	3.4472022	5.5456724	0.8647435
4.6191483	2.040291	0.7686812	10.55381	0.3074056	0.212259	2.1885982	0.56103873	2.833839	6.5021276	-1.5506619	1.1336513
7.582556	-0.2266562	-2.5995002	-0.6832791	11.01597	1.8171315	1.1641511	0.25623322	6.4311175	3.8838909	2.470655	3.249066
0.57338154	15.207635	1.1630869	4.1300654	0.16393769	7.964621	2.5778878	0.21014977	-0.79692376	8.517168	0.5819709	3.305134
3.2203982	-0.18054163	-1.5607374	13.2865	1.1264315	-1.1421947	6.596787	5.3146453	3.839728	-0.19491039	0.38582832	1.4027315
5.525035	3.3781493	2.322205	7.6435423	3.5400784	4.944458	0.81720054	5.7148595	0.33044788	0.49730158	0.90401554	2.1391954
0.37723035	4.609955	7.49147	2.200907	-1.4784085	-0.45571297	0.9718224	2.3567617	4.0383563	4.217856	0.74199784	4.4071603
2.5232143	1.1920253	8.856651	4.4395027	0.87596303	3.6541462	2.9964843	-0.4740172	12.38781	0.45798826	12.130956	0.4341741
6.8727264	4.5023613	4.6439557	-1.0418338	9.312296	5.700507	1.0418379	0.8043601	0.7816471	1.662137	3.1010218	8.880174
8.251528	4.9642262	2.431627	2.9290247	3.4109607	12.75561	-0.008061048	-0.68530786	6.8669333	0.7602339	4.375155	14.197573
-0.0345321	-0.5009341	1.7744318	6.046604	1.9124268	2.746379	0.60016143	4.4165277	2.2485223	3.9081812	0.329826	1.4017546
9.0393305	1.1096275	-1.2007817	-1.33711	0.5825971	-0.60223997	7.5690317	1.182491	-0.86968184	-0.13394228	-0.33756828	10.67441
-2.2722309	-0.9722182	0.26270545	1.2832289	1.9608546	-1.103187	4.140791	2.6646824	4.6175637	-0.8704311	-1.4030432	0.2682698
-0.85165554	1.5663098	10.207937	-0.037481215	2.1139643	8.461265	8.598623	2.8631303	6.199338	3.3293276	12.99452	0.86190015
9.18922	0.6692016	4.839479	0.5678464	2.713191	10.078267	1.0185984	2.2952552	1.8811563	6.222245	4.192567	14.7506
-2.0619247	2.7198217	-0.13375767	13.250921	17.113491	15.942216	2.7330556	10.388853	7.5951324	10.746548	2.468526	1.0360538
9.442428	0.706545	1.094784	0.0017328917	5.294531	-1.9034297	-0.760473	7.8186665	-0.36608487	0.76765287	8.538455	4.62928
2.5305083	-1.0268494	2.3043885	2.7229629	3.4587054	13.072298	12.737176	-0.8581755	18.51009	5.027111	12.23728	0.860422
5.169753	16.647001	5.373763	3.7937508	0.7907012	8.139123	-1.0161036	0.38150483	0.71737266	5.7410955	3.758629	2.65832
-1.7951646	-1.560888	-0.5537354	9.139803	2.5528817	2.4900873	1.5327964	3.005448	3.9569135	-0.08499567	-0.67290735	2.830464
-0.62719214	2.353791	3.0683134	3.5309627	2.8420203	39.940895	31.589838	24.512539	0.14176382	4.0962005	25.869278	0.024240049
3.2939818	2.6287475	2.7159154	12.286286	3.7359428	-3.030052	6.1319323	2.5496783	4.648928	3.3295097	-0.796412	0.08557708
12.497837	6.8850737	-0.71398586	0.9433528	-2.8120122	6.0900073	0.91092765	2.033244	3.4086502	1.9535532	-0.3650832	0.22470796
12.826313	3.715946	-0.4674603	3.0713446	0.2704665	6.7928853	4.616312	19.77787	8.146624	2.8929346	0.3475334	1.0140617
4.4177346	3.9907546	0.6456058	-0.4593477	0.42032632	1.5214456	5.3274503	10.721242	7.1811523	0.01497373	1.1741036	-0.17734349
-0.1996608	2.32629	8.207621	0.57291716	1.5506495	0.8419916	9.102712	3.677402	0.45200115	-0.6639866	0.044043098	1.985724
7.7145004	22.241575	2.8119938	6.3259115	2.2556782	20.282843	-0.36340773	-0.23067011	3.7934086	5.757279	0.25649315	4.7368565
9.83176	-0.17189646	0.6854652	-0.27932367	-0.85637665	11.855596	2.6469264	1.5983984	7.56064	4.242725	0.9108808	10.908142
1.1640378	0.7962178	0.67241144	2.0216036	2.5751834	2.6816382	0.98206943	3.4840708	6.5298257	-0.01346182	-0.13176315	-1.2572471
0.60441387	4.9350486	5.2094655	0.1660294	4.0381975	3.871171	0.71733975	1.3714693	2.171841	0.51380503	0.6539592	-0.22662771
0.17748162	-0.8965048	8.567568	1.2741487	1.8300937	13.399265	2.3020668	1.2068386	6.85473	10.715292	12.621064	-1.1182815
1.9445292	6.718951	-0.43761957	0.550149	6.402373	-1.1810814	1.1857969	17.855322	4.596878	0.5966251	5.7116528	0.28720498
2.2623472	0.47111413	0.14770184	1.7499338	6.9574976	2.013217	-0.48076135	-0.12896764	0.48854837	3.1271605	6.0832767	7.6063347
-0.80438197	1.2738447	10.066168	2.395164	-0.5500599	1.9467402	2.885293	-0.748662	1.5211104	0.7011355	0.7138438	3.9328542
3.5996127	1.5141432	7.255997	11.290798	3.7929738	4.41739	0.2742929	8.44948	6.9783263	-1.0084652	1.0026159	5.2684336
6.9046736	5.743745	0.86476654	-0.47511604	10.75886	1.2151959	8.216026	2.8654704	14.954498	6.8410354	2.3741832	0.086006425
1.6192842	3.9247227	12.944843	15.569682	1.646769	1.0467455	5.036541	2.9116633	0.95430154	5.4114437	1.437867	-0.37679666
3.5952668	5.026799	1.4422843	1.5227487	4.1117444	0.731573	0.6403971	3.1167014	-1.1389884	4.497695	8.225658	6.4594707
1.3466208	5.950422	6.7099547	0.3774145	-0.49991012	7.4491086	0.9926482	-1.0286822	7.972173	5.1245084	-0.5049729	-0.55091035
2.730656	2.064909	1.3080448	5.2091484	7.0787687	2.5113173	3.0470333	0.85555243	6.708588	2.4446275	-0.5362139	0.31397554
0.6563253	5.9091578	2.0700955	11.386878	0.6980124	1.4736543	8.862513	12.562155	2.02145	5.2317963	-1.5385224	0.22765917
11.883005	-0.84306633	0.47890896	0.14711367	2.4144554	2.2258196	4.341267	4.366392	1.7725556	1.9749581	0.838341	1.5599062
8.279148	9.897134	4.9593315	0.5872	1.6392312	5.886863	8.883225	21.55677	6.6680117	12.750312	-1.5294845	4.697563
3.7002711	6.1900682	-1.3128569	9.437542	1.0190921	-0.7502478	9.165891	2.678943	3.0759575	2.2262607	-2.1126673	0.061447594
-0.16816638	3.129305	3.7820125	0.82278466	3.888787	1.7300644	10.671028	-0.9768892	-0.89417946	7.7214975	-1.0345669	0.10612047
5.098839	5.721543	-0.10929382	14.880726	3.6275818	1.1661909	6.850017	4.4217315	12.680498	-0.14797711	-0.7408088	0.95864075
1.2985992	-0.17740019	-0.68782115	2.1772337	0.813598	8.612158	3.8786628	0.86814666	-1.4070495	7.8300877	12.4111	-0.45381352
-0.03388391	-1.05643	0.7680597	-0.39950806	1.5828686	8.024394	16.730574	4.4790945	8.689665	3.648858	1.041281	-0.16667199
8.33897	1.4616308	0.47809	0.97639555	3.5050318	1.9239335	2.068635	1.7611384	4.564869	1.3219157	3.5316002	1.1724783
0.28548425	-0.30927503	7.81114	1.0693481	2.7929406	5.2155094	-0.06803316	-2.7481034	5.0816813	4.624708	6.4471684	-0.72688335
6.51837	2.8692245	2.817845	1.1293979	0.06780013	4.0585756	0.023774207	3.625358	0.94044423	0.9966887	6.1289067	12.332123
-0.56002426	-1.8477708	0.004380733	-0.5657507	-1.9320391	2.6692626	5.8740964	0.87006426	-1.2005237	3.9217803	-0.42886272	4.682706
13.081959	-0.009995932	-0.46674573	0.33002263	5.453822	3.4586535	1.4338675	3.892266	2.0928364	0.32595938	0.75896436	0.4021933
0.3860504	0.22519003	9.140444	4.2562127	6.099668	21.871302	27.053097	5.509717	-2.0484548	-0.27745703	18.015285	-1.0816998
4.476948	10.659425	3.482494	7.982288	3.238656	18.241545	-0.4425709	1.8210499	0.1363247	8.659734	8.241395	6.0197988
0.6471607	4.4318447	-0.4742801	10.686693	2.9476273	4.3144765	1.0956595	6.0865374	5.0318003	4.1214175	-2.8451676	2.7539785
5.2007117	10.960533	7.037685	4.2221785	2.4649167	17.026941	0.69791293	-0.6672884	5.0905304	1.7724023	1.7256261	2.0240083
9.405182	9.916976	0.14957395	15.5894	0.15913048	2.1899898	10.275315	6.229337	-1.8907164	11.308032	-0.96971405	2.3744407
0.99625385	2.8586922	8.2582855	0.4092647	1.332825	1.9591072	4.652373	2.3143218	2.0725057	4.969341	-0.31043053	0.10886562
1.1160355	6.3366294	4.9114976	2.643176	-0.0770749	3.781157	1.5010158	1.8360945	3.03026	2.0307918	3.4852486	2.6481786
2.775134	0.09060151	10.131715	0.73033273	-2.212185	-2.1694648	6.3675466	1.1682312	-1.1604319	4.4202256	2.593117	8.799231
5.35185	0.9398363	2.5470366	0.05105446	4.7803497	4.36302	1.0093389	2.0797496	2.9515085	3.3208327	-0.266196	9.745712
-0.078108534	-0.02548671	2.3328218	2.1828282	3.958366	4.5511775	1.3246272	1.440105	4.9535885	5.0868382	4.1998806	6.4821386
-0.6040311	0.72399664	8.714107	9.150225	11.893412	38.656696	35.899612	23.182983	9.591993	0.31962234	37.911026	0.7818217
8.816524	-0.52774036	1.5579621	3.116751	10.789351	4.5505085	-1.7603598	3.9522934	11.996156	-0.11722973	13.219789	9.889815
16.844217	5.356307	3.1341026	-1.041302	1.5941372	8.955435	5.1991405	1.869396	4.070037	11.427346	-0.56376475	1.2862579
-0.41863224	0.35219443	0.8270477	-0.75007725	1.6096988	0.6024816	4.6993775	0.43225715	4.2312417	0.7451197	0.04366129	3.8898702
-0.69289774	2.4694183	0.13603818	0.26186496	0.291826	1.8991703	20.310331	7.87066	7.8442025	-2.5352023	5.654079	-0.004069055
2.0826373	7.2215786	5.02573	0.66393805	1.828587	3.0927927	1.3988075	0.57301474	2.7414029	3.1938868	2.5596304	0.24735916
0.5708891	-1.6128516	3.6358624	11.731684	1.9575727	-1.4086521	6.0750628	1.7351052	2.7500815	2.818649	0.8575573	1.9414985
4.345744	2.7474809	1.5745989	12.269023	9.6150255	5.050926	1.5665607	7.887609	6.218011	0.40080225	1.9762193	1.401274
1.6758485	2.850741	-0.07088423	7.2821717	1.1858345	-0.0069892555	4.615741	2.0305486	3.5209267	3.314298	-0.96092993	-0.6186605
-1.144702	-1.520005	1.9487894	-0.25383475	-2.075224	6.554821	1.2054514	1.0905856	2.3608193	8.321843	13.256679	0.59997433
2.2377012	0.17923331	0.5145011	0.3901632	4.4504695	9.909319	6.025305	-0.9467752	2.622424	9.699625	9.409032	-1.8756336
1.0760883	0.037035525	7.00799	1.8573614	3.1493068	0.1666696	0.66033864	-0.2211532	2.080233	2.1669178	2.0533602	2.6910694
0.79420924	1.7449644	0.13203731	0.23333918	4.5497656	1.1067005	4.13698	0.21713075	2.55309	3.6070137	-1.3997979	2.8668284
11.418493	1.9506179	15.46412	-1.823309	2.399446	8.925178	2.4906244	20.76257	-0.20543116	14.438362	-0.65521777	-0.8469196
2.340641	6.32231	-0.62789446	18.987837	-1.5087967	-1.6337373	17.119314	1.3517371	9.708206	2.4006016	-2.5521066	5.7697325
6.2525234	3.186728	4.3766947	1.6674485	7.5549784	3.1122432	0.54720724	2.9253743	4.7208843	0.7591722	0.018175006	4.1649823
4.8501663	-0.20181054	0.38908997	14.6292095	0.1646303	0.7015461	9.296637	1.9819269	0.2224712	5.7237873	0.2644875	-0.5932618
0.40115556	2.6366925	-0.7986809	0.58563626	3.5023608	0.5726761	4.9886436	0.6394799	1.7400906	-0.5465001	0.5914183	0.7091732
17.267494	2.1603372	6.0636396	3.3921597	4.0775867	-0.23116845	2.9484904	3.8805375	3.048716	1.458813	1.5138197	5.3611617
0.021006823	0.32977596	-0.24403128	1.6075821	4.2642927	9.755463	0.6177762	-0.1802855	11.021009	1.1999104	11.488798	0.16701727
-0.35894248	5.80593	4.9404373	0.46495533	1.8651696	4.83491	0.18609989	-1.0422566	3.384918	1.2018975	1.1742815	2.04565
0.22591892	-0.54680103	0.47150108	-0.007961475	2.5492182	0.5331937	4.117422	1.5694628	4.15868	3.237349	1.4749966	1.6804614
1.2865789	12.231884	5.8120923	3.8690116	7.2453775	8.401402	0.30767453	-1.2422596	5.279322	3.5730863	0.7963109	3.892149
2.0009117	3.1681914	0.731084	13.209541	7.6674604	2.0846343	5.8717203	7.556578	3.7121034	6.2756824	1.579311	-0.6677707
1.4620351	3.9800353	6.5064073	4.3257074	2.1592638	15.306703	0.90260816	0.44241118	4.960623	7.172454	8.300379	1.563489
-0.53928596	0.29735103	1.6628656	-0.15855515	-0.9926067	20.16009	9.786035	0.09534633	2.6222978	5.2072983	15.241273	1.421072
5.6491184	2.264215	2.528351	0.6592603	1.742008	-0.03734959	3.297993	0.5883374	2.5529227	2.673562	6.2780423	7.9089165
10.659445	-1.4793179	1.7632153	-2.3557887	5.1305285	2.0178766	2.898827	1.8656486	5.7614975	2.1238737	1.0369436	-2.1590068
7.974854	5.286909	-0.20539215	-0.674799	5.513576	10.878653	2.0906644	0.68660283	0.9591409	1.9436287	0.15223837	16.064459
3.7726595	-0.9994137	-0.27781162	8.189091	0.8394265	-1.1598655	2.2462106	5.675313	1.1492484	-1.870104	0.41894192	-1.1625006
4.85215	7.9604907	0.6863787	20.532534	3.194561	0.49675548	21.295961	2.4882581	3.9963038	0.03014499	-0.47958416	7.07308
1.5840375	2.0742092	-0.94325644	12.928382	7.3619885	5.433594	3.149509	0.47760284	4.605594	3.8256905	1.1247401	1.1713467
-0.57988244	0.4948019	6.4064226	1.1623106	0.44993436	4.942726	4.402886	-1.7269739	-0.12310079	-0.9230043	6.4698	0.9692895
8.128844	4.9002404	-0.56441337	2.1085715	10.45433	3.5124702	1.5369807	2.1435254	3.4508538	4.2500057	1.0697331	-1.6575546
-0.29689947	3.3139024	7.760547	1.2461841	6.0772066	7.3613725	-0.86181337	0.85206515	18.239851	4.7873287	0.41556787	3.690779
2.9543834	-0.8625536	3.1337662	-0.38058278	2.2161546	7.41318	2.364745	3.9459615	4.390198	3.5431	1.76179	13.255905
-0.46393996	0.42949405	7.3768387	-1.8849363	2.18435	2.0131342	1.1117992	1.3936124	4.773479	0.41774487	2.2790961	0.28870392
10.765032	3.826365	-0.47186196	-2.0162506	5.273477	8.031031	0.22987771	2.7228587	5.68168	6.7173467	0.62552464	0.44082046
4.7335124	2.7645106	5.5283833	0.7155641	0.4963024	7.442479	1.8745296	0.1491905	13.337615	6.787513	3.8711553	11.139558
13.344653	3.5758767	-0.6656153	-0.3549024	6.095347	2.9274454	1.982265	-1.2647847	5.0056033	-1.6510221	1.084447	4.7616014
0.83052737	3.3989298	14.16543	2.3632998	0.16645874	-1.1554941	4.125043	5.235026	-1.1113217	5.1238575	2.8566878	-0.054211676
1.7896173	0.24489838	7.8428297	2.926355	1.6718903	-0.4782699	5.318035	-1.096623	1.8665574	0.6165979	1.8694099	0.75842905
0.6224372	0.423254	5.3163586	3.4315383	0.20690769	-0.3956686	3.2639284	-0.6313943	-0.687018	-0.025511947	-1.0678365	3.4214523
-0.17347476	3.9968119	3.1194425	1.7806445	6.1079087	6.037209	4.6891127	0.6702415	2.8660383	6.947676	0.7456049	4.7240653
1.6497893	0.9681724	1.1048309	1.5615876	3.0742605	1.0562416	7.638954	1.6448839	0.9273917	2.3699486	-0.7445592	3.8578243
6.1278996	-0.43923584	3.4076314	-0.7450859	6.419605	3.892158	0.64699805	-1.1873251	8.090872	10.478526	3.5852158	4.66032
2.69151	0.7739152	0.35289568	3.6099148	4.2593136	1.4683648	2.9005175	4.853812	-0.72631913	1.5979879	-1.5631812	-0.3801841
-1.7575846	-0.23951128	9.470322	0.8107332	0.3887959	4.6655774	6.243686	1.3416932	-1.6792334	2.7554502	11.5904455	-0.087511726
-2.2182162	0.10832103	0.56926686	6.5471644	7.594591	4.5132575	0.25275898	3.5571918	2.6554499	1.9945424	1.9088559	0.6856726
6.473199	-0.27453852	-1.0758183	0.05334347	3.8547425	7.5050216	-0.9441035	4.8824453	1.2947533	7.2503023	7.4643393	13.89459
6.0716248	0.62780726	4.261288	2.4301505	0.876724	11.301857	18.233946	-1.0569865	1.2537262	8.329721	11.160789	0.1248391
12.85976	6.7239227	-1.0489626	0.094776526	-0.69801885	11.992562	6.108736	-0.52637297	2.9936101	7.5546927	-2.298363	-0.38250545
1.5087554	-0.005546627	11.513147	3.2273397	-0.9375438	4.2900925	24.45361	1.5487182	0.6258164	-1.7912258	10.169034	-0.19610184
1.4131385	9.229439	-0.05461216	5.542876	2.254288	6.9443393	1.0027384	8.732155	2.7253861	13.09397	5.7957187	10.116052
1.2397684	0.057471454	10.734277	1.8995285	1.8234267	11.132556	2.5185187	-0.027576592	6.536398	-1.3950481	14.224126	0.6661571
5.666863	0.8862463	-1.2063164	-0.22642092	1.5612506	1.5095468	3.3450859	0.18771662	3.3879833	-0.31547633	-0.4229039	8.83949
-1.2894726	1.2458472	3.8037028	0.89755565	-0.7879843	-0.23432684	7.385246	-0.589049	1.2871879	3.706033	0.3962506	1.8504319
10.02161	4.2354813	0.3334638	-0.99847686	2.314279	3.1865735	0.5737623	2.303649	3.1627882	1.4573069	2.8155208	0.5120439
9.725646	0.09633231	1.8167841	0.3152294	4.3330264	4.7860613	0.41964245	-0.22715019	2.5478978	1.0900861	1.7173581	0.48129573
-1.665784	1.0645915	0.76016426	1.71855	2.9209895	-1.4123855	4.1206317	2.0427876	2.2229168	3.4915905	-0.024588227	3.479764
5.2448363	12.557917	0.47792253	5.368177	-2.0424302	9.393544	0.49716035	7.461303	4.326249	12.451459	5.498955	7.6909013
-1.0169907	2.7376337	1.2529136	4.429011	-1.3499397	7.2445855	15.7570715	-0.23132843	1.7855593	1.7411674	6.3681855	2.0316994
1.6957145	7.4160976	0.016012397	-0.71429974	4.2064886	4.315918	-0.036253337	16.03028	-1.8609574	2.1459556	-0.40767124	3.5448482
5.18592	2.7952294	-1.3781687	8.590434	0.031574108	5.5408363	1.6773332	4.597699	1.500119	1.1750491	-0.48308128	0.20485832
0.7447634	2.1558378	9.825472	0.65059316	0.5502158	5.2314134	-0.13141929	4.991654	3.9519	4.807283	12.699776	-0.79117703
-1.0562545	-0.0106342435	7.888057	0.26308936	6.872472	4.004049	0.051113605	2.4938147	2.308677	4.8225765	-0.42030928	1.5293102
0.49979287	-0.5395448	0.43920416	-1.3841801	3.817214	1.0664191	0.8846936	2.5847814	-0.84417593	5.380283	0.60899955	5.792421
1.0328763	7.1067376	7.3220716	0.5805731	0.039917376	3.73307	-0.2677704	7.4562817	-0.35567626	2.0552824	1.3875685	6.290638
8.324108	3.9830697	1.2036569	0.7810626	-1.2856238	8.698554	0.72133034	0.45452353	-0.82231617	8.242042	5.940203	12.661306
3.9843655	0.6370983	1.8858314	6.140884	2.233831	1.8700027	4.2041783	-1.0234797	8.171655	0.36027753	-1.1226242	0.5284416
0.7161974	1.0622239	-0.31321502	3.41713	9.232425	2.5684495	2.071004	9.241944	6.0904264	3.5868392	-1.3857647	2.153983
17.848928	4.652962	3.1365175	3.5433328	3.513772	7.124335	0.92030054	-0.6700628	6.149108	1.0562596	4.153307	5.9551077
3.6039712	-1.2904241	0.031199796	6.5564637	1.154776	1.0178552	3.1626246	2.5114627	3.0750098	1.0614965	-1.2289848	0.27845424
-1.3348578	5.540408	0.95114106	-1.0987041	4.8186173	9.513092	-0.6950036	0.79546046	2.8884954	7.0887985	-1.6536107	1.8367623
0.308811	-0.6944463	1.6021619	1.5346746	0.09222025	5.0218673	-0.2210536	1.1171917	-0.20298636	2.1779003	11.140441	-0.44801006
1.0041853	4.7228994	5.4240336	-0.084211834	1.9743843	5.1628475	1.9021688	0.7300017	2.3450081	0.16962485	-0.31956533	-0.6697047
5.1917853	13.168599	-1.1779052	3.9168634	1.9866042	0.02512077	0.7684938	8.596289	0.3156595	8.434909	7.8767543	4.814356
4.85952	0.37156284	10.844237	3.877709	1.1103588	6.41961	6.670259	0.32349133	2.8356807	-0.99871546	-0.10272688	-0.22259161
-0.35807195	8.766359	10.0269985	21.130718	-0.41009867	-0.91590893	7.379912	4.956485	9.445545	-0.30647007	1.2832955	1.059049
2.118003	5.542723	6.109709	0.5412135	1.0124688	6.114956	-0.5995366	2.208231	3.1691258	4.954193	0.3526345	5.162827
11.589697	0.96675915	4.1702003	0.18739481	1.6770313	8.660593	0.2087053	0.27403152	4.9760685	3.3739803	-0.8642384	9.86614
0.76433265	5.662251	9.867887	15.037344	11.325972	4.5506544	-0.767524	9.952215	7.196802	2.3772578	-1.511277	4.2394214
-1.215147	6.1971493	9.220798	0.33980393	3.165793	8.328842	1.6473678	2.2969234	5.131211	1.4250056	-0.20565934	2.0875444
0.55184007	-0.073046796	9.6125145	0.6636274	-0.9601397	3.1771932	5.5808434	-0.034467883	3.484724	4.571757	12.8070965	0.542995
1.304431	4.622615	0.1621547	0.44574964	8.320489	-1.0503346	-0.7967521	2.4618552	3.6220937	0.20404573	4.121538	3.9247923
1.6743195	0.31417012	2.3775842	-0.3081113	2.9634528	0.31681368	-0.07991222	3.319531	1.7475345	-0.63279045	11.07364	14.402406
-0.40156192	-0.13770165	8.416336	2.7142608	0.7099796	7.4011984	-1.989329	3.079976	5.0844345	-0.94279414	18.130045	1.0345335
0.52569574	0.15053876	13.510511	-0.4284134	3.6387682	6.8646574	6.3786263	0.9082288	7.6722155	6.8384953	2.093079	3.558994
-1.0599427	8.27389	8.23092	-0.15357226	0.22193322	8.346033	-0.0888046	3.616575	1.1573308	0.54381716	0.5918736	3.0271888
-2.0793788	11.555472	5.897215	3.0596929	2.2296784	0.59729654	0.8032923	-0.33907998	-0.5953511	1.1535953	1.1447165	5.7174463
-0.6582433	-0.475938	2.3348582	-0.49504083	2.302635	2.6154199	7.125511	-1.8836734	-0.1935107	2.0796506	1.3178052	5.698104
8.282735	3.4111776	2.4002502	16.496664	1.9653462	2.4936547	10.8575	0.6720028	0.51389253	6.2241206	0.24364968	-0.8626042
0.94780916	0.5074581	2.2580216	0.34568077	2.6876655	2.6777291	4.6764054	-0.954153	2.1967957	1.930902	1.3927927	0.6007122
-0.4192294	1.1678499	1.8597997	15.068872	2.397224	0.09496287	8.294783	4.72947	-0.75131226	0.13628581	0.6187887	1.4595475
2.736807	1.2167326	0.6116236	8.709685	4.4917245	3.5579226	2.8744583	2.9733071	4.654596	-0.43813452	-0.87823856	-0.3245537
4.386548	1.9831538	2.2233608	0.53223515	1.5222677	5.1026344	0.08036971	9.564567	0.5497844	1.9561149	-2.4179463	3.3260157
-0.63462305	2.1504354	2.173841	11.780916	5.7278743	-2.3372345	10.042523	5.2622967	7.1568775	2.1639843	-1.711626	6.288065
0.53130925	2.522018	4.195115	7.0699496	7.230802	7.999742	1.8773891	-2.1234639	6.306539	3.3624918	0.4065349	-0.120946765
6.6412063	3.7958903	-1.795293	0.52504116	4.127027	4.2134895	6.774785	3.3059602	8.0425625	2.5265527	2.3082092	13.345533
-0.05384979	-0.7286503	2.2941234	0.16102284	1.1792917	3.183266	2.9636664	-2.8375757	8.239605	2.110064	-1.2248157	1.6549534
-0.31216842	2.227602	8.200364	1.1228571	1.5308042	7.94952	2.1881952	0.47542685	0.007705908	9.101211	3.2079787	4.7409234
-0.3872512	1.1298953	5.255173	0.26246816	4.904351	-0.5086522	1.4369054	2.5884755	3.4543712	1.4343864	0.45697406	1.015008
2.8243737	-0.32649493	-0.04897658	4.5811653	-0.6152333	2.034729	1.6474515	4.5273027	1.3463079	-0.6707536	-0.7178879	5.7810063
3.8520086	14.230194	-1.9061863	4.404624	0.8384269	-0.7441517	-0.68515766	12.515703	1.3263296	7.980648	6.4733405	2.5777984
1.3411834	1.0017092	9.6600485	2.8589969	1.2560388	0.32530704	14.477095	-2.3226533	0.7281414	2.079817	9.178595	0.08560045
-0.2740634	0.33755812	0.80582577	2.503023	2.846406	0.5824761	1.9012455	2.165376	4.257073	-0.13374312	0.19409418	-1.9840395
10.479607	3.2382088	3.0170228	-0.5024199	5.8215704	1.1313652	0.7540022	2.2419791	1.6424466	1.5828636	2.468818	-0.028894432
0.73578066	0.585225	0.6435134	0.61993015	3.7774603	2.5005972	3.5712693	0.91369575	2.2998068	5.46318	1.0427953	1.2352628
1.6053731	1.3009969	7.267457	5.211413	1.4807394	9.721495	0.81016123	4.3961377	9.710103	8.154497	14.157152	3.8968635
0.050212067	10.818948	-0.62050223	15.675096	-0.84780425	-1.3716521	13.530317	14.162576	11.297154	0.71684927	0.9131354	10.934269
13.922923	1.4564652	1.5812479	0.30773884	11.415054	7.122325	0.4989149	0.8671124	1.0616008	1.551117	2.659337	1.3729454
0.5783907	7.3953686	6.4540033	0.3147718	0.94135636	6.0522265	3.1254349	1.952301	2.2427597	1.6104125	0.5752391	0.89374316
2.890481	1.2294987	0.13071662	0.6265869	3.0547805	6.8297443	21.27271	2.1983862	0.76186585	3.5375848	2.7975395	-0.009581445
6.6420302	5.8571424	0.17164226	3.4173849	9.602311	0.56740147	5.8633637	3.7601974	5.9312797	5.4797516	8.512366	17.9931
2.8234043	-0.2776527	6.6527395	-0.72905	1.2311398	2.3086932	0.9050622	-1.3028376	-0.4792552	13.121607	2.737605	0.96769726
-0.766651	-1.1928134	1.3356035	-0.8406434	-0.6186864	4.9019265	3.5138352	-2.4674287	3.6605132	3.4735367	1.2872175	5.4218297
3.6341262	1.0680437	0.8478534	8.16722	7.045993	5.321714	2.3899374	-0.9909782	-0.40015924	1.4107108	-1.6471183	1.6138792
0.39980593	2.8406816	0.53412414	0.05829446	3.3227181	3.5348349	0.9451188	2.9344249	1.1906183	8.077957	-0.14287071	3.8174345
2.060505	16.292067	12.5144615	1.7501998	11.38919	12.265527	2.1826394	12.850159	3.555636	0.30913165	1.3632507	0.9081118
4.944337	-0.3984243	-0.3550029	-1.2564323	0.51533926	6.535919	4.4804716	1.6287963	8.079142	7.5047865	14.66522	-0.7273271
1.9795786	4.808429	7.72344	-0.19826959	2.6274376	3.924676	0.07744408	4.7561593	1.0611694	-0.61810255	0.3986356	-0.29957217
0.91855025	11.734243	8.117263	0.32311916	0.018263526	7.856364	0.29373616	2.4421897	2.9447877	10.446093	2.6337833	4.2144547
3.1861272	3.8398848	0.7756677	12.828445	-1.05417	5.874004	0.723078	4.0381403	1.7064129	1.2510144	0.6399634	4.22914
8.580219	-0.35128164	9.784421	-1.204941	0.8304433	4.6806073	4.313246	2.5082114	2.2545185	9.289878	-0.78162754	8.638232
0.7987844	-0.016833408	8.593756	4.0745597	1.3361778	6.02763	16.026266	0.425113	1.9572773	0.04566312	5.3960404	0.22638914
12.998364	-0.14211448	9.136024	1.4333429	5.81878	-0.7561883	10.960091	0.46483648	9.077629	-0.1253059	-1.6744393	-1.4229892
8.2473	4.065916	-1.5130254	-0.020794405	3.291656	0.75071687	2.9654975	0.85744643	5.3032427	0.09313691	2.1977112	-0.34676278
7.4302397	1.2123396	2.4407516	14.436081	-0.13247895	1.9275846	3.089472	1.4445162	7.7497444	3.9238002	0.37072328	-0.5798179
2.1082838	-0.2233287	-0.88807344	-0.94057727	-0.8662317	2.7484472	2.1715581	5.847744	3.29537	-0.8745132	0.5554006	0.40476638
15.542009	3.8125467	8.351603	-1.447112	6.6512957	1.0308342	1.8468983	6.8613644	1.5500083	0.98890156	1.2874337	1.4669869
3.5026762	0.07459011	7.0204725	18.373756	8.028995	6.0714746	8.594745	-1.2760519	-0.9143599	11.305061	-0.33067283	6.0835047
5.849527	3.3497434	-1.6960272	10.059389	0.26374578	-0.38768914	5.2621493	4.2364473	-0.13943602	-1.1515839	1.3640745	0.41762975
2.0151002	2.167405	1.5177194	8.305399	6.2254753	-1.4185872	5.3852706	3.778717	1.9734929	-0.040811658	-0.08021902	-0.56236905
6.1046968	3.0298452	4.2380033	1.9600966	3.9088047	0.3248168	-1.1176339	0.23165248	5.0414124	3.368884	6.1659513	10.707137
3.7429876	3.017976	0.031527556	11.365503	-0.57993513	7.5370407	-0.25130787	-0.83799654	-1.2682937	3.0339484	0.8931813	8.317752
2.5935872	0.98810685	9.360342	3.1280022	-2.1967394	1.2801166	3.3581939	2.375238	0.43906897	7.4436765	-1.6862628	3.8809495
-1.1971469	1.9503344	11.105702	6.0680327	0.3416679	5.523315	8.590679	-1.5516824	-0.19112697	8.935568	9.326188	-0.82066226
-0.44702464	6.4570203	5.588096	-0.03536718	2.8331077	2.7878628	0.9247959	4.7583127	0.49803567	-1.287572	0.8444318	0.6370622
1.3998005	1.9466057	0.61593926	0.051370263	1.2803808	3.139667	6.4545646	0.5268637	-2.2089252	0.6917458	-0.6239144	0.52400553
4.1023808	-0.8251185	1.0150487	2.5411	-0.9511944	10.374248	6.412417	0.56032175	7.8482676	0.23099144	17.074038	-0.59281486
-1.6324259	0.6178741	2.07209	-0.51541024	0.3500662	5.474511	0.021114487	10.37406	0.62592155	2.0322864	-0.96453446	3.78921
1.664548	-0.8165254	3.272403	1.4171824	-0.5672805	1.6772249	2.5740116	0.37365928	2.259663	3.1972065	10.464292	0.5798354
5.7660775	0.6478311	-0.08093643	10.073595	2.6446428	1.0940586	2.944502	3.2459073	7.2412777	1.423611	0.021807773	-1.0981431
2.4379785	-1.5861583	6.141769	-0.86049414	1.7989485	0.6166455	2.6158197	1.9617414	3.919616	-0.10386209	1.6205149	-0.6175808
0.34668097	0.13502479	0.92932916	-0.20914778	6.4227552	0.30934292	12.0088005	-0.11609676	2.523744	6.2453413	-0.5996497	0.009410802
3.4576728	0.41041958	1.5371327	10.8863535	0.4040581	3.3401985	3.1315608	1.570172	5.787572	1.3016608	0.10472122	3.8674307
1.1172297	-0.5772569	2.912559	0.21352029	0.27277312	0.16268742	-1.081564	7.0254564	1.899143	4.55527	-0.7350455	1.7430158
2.1990914	10.319307	2.5210764	9.19289	14.658814	0.5388316	-0.62574095	3.6705017	16.128923	-0.68697864	15.057421	13.893382
2.3479652	1.2604065	-3.0691526	5.1973534	3.8261318	-0.33430445	1.8643535	4.2990475	0.98651004	1.9851737	1.017228	1.965504
18.298836	7.3498206	3.3705342	2.0755174	2.638482	4.6828656	10.979289	0.4160444	1.5371566	1.9547156	2.3595774	-0.22924031
1.8612351	0.8058366	1.5861362	9.80462	2.7069702	0.92569554	1.1005366	4.1497803	2.9935799	1.0825949	-1.559913	7.0517836
1.9423023	-1.8990382	-1.7697843	3.604705	-0.0596392	1.0518789	3.3406043	-0.6024772	3.19703	3.942897	-0.5819963	3.0037806
3.8652596	-0.28563535	0.9162838	0.16196044	4.0010138	-0.052928362	-0.100926936	3.893709	2.1530073	1.8674781	5.794652	6.299439
-0.8974086	-0.8065543	6.68405	1.7094474	0.6531887	5.4828973	2.8904977	0.7376059	2.0103273	6.090756	10.582158	-1.0166634
0.6931415	2.7873578	0.73583436	11.051814	0.5908166	2.8667877	1.7935603	5.6694474	3.6557398	0.6589361	-0.2011212	4.3871603
-0.02567591	-1.2305398	8.9202	-1.2097543	1.3762442	2.599461	1.5340927	2.1969652	0.06375702	8.975283	2.9995303	6.1737795
15.133639	9.51346	2.985323	3.8246498	6.324779	18.451159	-0.7391379	-1.136887	7.6431284	12.788814	3.611894	1.291897
15.93082	1.0530639	8.146811	9.269561	4.504072	1.5959629	-0.5772178	1.2236788	5.60932	7.005349	6.1984906	0.9964546
-0.06917235	0.14773498	1.3365743	1.2500727	1.0321338	0.34890538	6.7466464	2.135587	2.2405431	6.0874524	-0.37290227	1.7518674
14.933187	-1.1110666	-1.006306	0.5204934	9.02453	8.689794	1.8524228	-1.7146004	-1.1956354	0.8746991	1.6497738	3.5147448
0.86751074	2.8818018	-1.1542318	7.6856866	2.8806875	1.4265823	6.2279415	-0.18694866	4.8971095	0.5120764	1.6147754	-0.64617753
4.0795784	0.05567623	0.58417857	16.136677	13.614186	5.734866	8.15822	-0.6757276	3.0178332	3.9262385	-1.7238609	1.046975
-0.05261989	6.9098945	0.41479924	12.26798	1.0742109	1.3747859	2.7149856	6.2109823	-0.083100125	-0.52782875	-0.37123522	4.945305
1.2219361	2.0236645	0.10160178	9.259502	1.9654062	4.8098493	0.79542905	2.644678	-1.7707409	1.0933869	1.4917495	0.62161267
2.158906	16.005856	5.816753	0.37354207	1.4365163	4.098102	2.2176785	0.16853124	4.44062	-0.086727925	0.5553303	-1.42234
1.0403966	5.0931787	5.1618342	-0.22941355	2.8240848	1.8083262	2.8474848	0.62406355	3.289082	0.3369561	1.7085512	-0.86197764
14.6971855	0.41824797	0.7594205	1.2191061	7.3149643	-2.0327384	4.9907217	9.309306	3.6166604	7.164245	9.507677	1.3208387
1.1238202	7.878195	0.12748839	5.6341796	1.9577333	2.5078444	0.063050896	17.557768	-2.4532545	13.721936	12.703416	11.755072
16.338377	2.7427907	2.559036	-0.47386608	0.3123659	2.840281	2.4280236	2.3238506	1.8457677	4.996087	-0.1435813	-0.8761992
0.4484753	1.0765325	8.12825	-1.103843	0.43026748	3.8013186	1.2674346	-2.1580896	2.92427	1.4421588	8.189382	0.8403611
10.425448	-0.7730968	0.8888958	0.3010302	8.837281	1.987553	1.5854696	3.7737048	0.04886361	-0.36331582	3.5407994	3.601778
0.65495545	-0.97334933	2.193257	3.422607	2.3123844	1.4886351	1.0789015	11.147497	3.1685994	-0.6962381	-2.8857121	2.561682
0.90242845	1.6505096	0.78693634	10.672603	6.2026954	4.908381	2.7642422	2.5113807	-0.84177935	-0.4293732	1.1139249	2.04816
0.44817618	2.0785139	9.815885	0.48711604	6.192847	1.0930547	4.6801333	7.342245	1.4200735	-0.41712242	3.9346633	2.951872
-0.9433878	-0.10186334	7.2085233	4.1667495	1.4177048	4.0089865	1.283596	1.0871053	5.1731005	0.55729234	12.523738	1.9460654
2.6693306	7.413484	0.49828607	-1.3011634	1.1462027	-0.9465822	-1.0437043	8.15344	0.361869	5.222773	3.69089	3.0974188
-2.0101388	3.3655663	5.155573	0.071118355	0.8328345	1.5864923	1.1960988	1.9019833	5.6193695	-0.6855707	2.2563562	-0.70824575
3.2112966	1.3779007	9.660241	6.982408	6.1572227	14.774597	-0.5268603	-0.12772635	21.021042	9.42685	8.998941	1.7352704
-1.303209	0.43646178	-1.1473111	9.90769	5.1275854	5.078159	1.2964178	5.069473	0.6749568	0.07672	-0.5188125	1.4773743
-0.9459714	3.0402868	0.28584903	3.2531996	1.440276	7.8060455	-0.055969965	0.73132443	-1.6404842	10.422327	0.35039675	3.1267645
0.8850071	0.07586016	-0.8929394	1.0484368	2.0384157	2.1900337	0.45725697	4.5207634	4.2814274	-0.8290522	-1.3723278	1.5272164
2.6113153	1.4137576	2.8560567	11.66621	7.898915	1.7583025	3.6723888	1.3553382	3.0502417	0.9342438	1.814828	0.44529772
3.8972754	2.2985458	2.0658107	0.10579154	5.5038276	5.7015553	-0.36754382	-0.7026145	9.794549	0.6937816	3.7471309	11.249108
9.176097	-1.4942077	0.122401476	0.2622361	6.9635043	3.1296747	-0.6968852	3.059508	1.6633469	-2.3965907	2.8542542	0.3425395
4.856753	6.338154	6.868203	8.6621685	1.2947032	2.907604	0.7711042	3.585203	-0.49665272	3.420458	-1.2481076	0.6621506
0.050047755	0.32892153	2.9379075	-0.4635094	1.4023786	2.0587604	0.26139256	10.210294	1.6295161	2.3045712	2.1804326	1.9565392
1.7312204	11.547265	5.7814064	-2.1678667	4.684737	11.796362	1.2928256	1.1282816	1.0873742	0.78069496	-0.04470504	5.205556
1.8416247	3.0000966	1.7181766	10.354251	3.3774776	-0.46857536	4.9016194	4.3408785	-0.4076923	0.48329023	-0.07927882	-0.27606678
1.9692981	3.1558192	0.33306113	14.08624	-0.20348297	2.0011904	0.062595844	4.2926536	3.373018	-0.023548007	0.1631534	5.576033
1.1516552	3.0839114	1.4910002	9.939687	5.151688	4.4523163	0.34517455	1.6557522	6.6747923	-0.99873	0.0064590666	7.5179353
1.1789474	1.6279063	3.1282089	8.730607	7.1802535	1.576805	4.3369746	4.0361066	5.043402	6.091168	-2.1571493	1.3739498
-0.01177624	4.04958	4.187197	0.77346003	-0.20741016	8.039283	3.5602121	-0.9462946	3.43792	4.553497	15.934989	0.7743697
-0.6538795	-0.91274005	5.3274765	1.0917425	4.07646	5.195645	-2.0412366	-0.8284298	1.8642234	6.6066146	-0.25712675	2.6481214
13.913361	-2.0594952	4.605428	-0.96606123	6.1074076	6.1834207	2.0537088	8.011197	1.8814332	3.3271844	1.4164739	2.0857232
-0.056929212	0.15330124	5.1137824	12.044625	3.6435213	0.88772625	9.9574375	6.3524346	0.6877558	1.5072705	1.8491838	-0.35069123
3.5598931	1.4963111	-0.33250275	9.990924	-0.23483703	2.1829243	1.7062072	2.8219018	3.1651602	-0.39943784	-0.16784275	3.250052
3.080797	2.6345918	2.2254739	2.421029	-0.35110286	0.4895655	0.6914882	2.5747626	1.1908302	-0.13478875	1.7259016	15.659525
5.072844	0.58377975	3.1664777	-0.83300257	6.219119	0.7600856	-1.0048754	2.50626	7.132385	5.689174	0.9196249	1.9466133
1.3150562	2.1829247	1.2020371	-1.0319873	1.2201467	-0.90540713	8.955431	0.80891556	0.33149806	3.4771566	0.809173	0.89926815
10.273277	5.9227085	0.1681242	-0.51449627	5.629635	-0.22978544	0.40748382	2.1244922	-0.6824008	-1.445381	4.600176	1.4778365
8.055625	2.584488	1.220384	0.12254816	0.66604704	-0.057917	4.2186093	3.5444994	4.2785587	4.739015	0.31112623	-1.0718075
0.055032104	10.5268955	1.4837759	2.9491243	2.4594243	4.980274	-0.6138691	-0.8672483	3.5824823	5.047967	2.9824834	4.346968
0.44029456	14.968723	-0.03917104	2.26794	2.7682326	6.7406354	3.9460864	-0.9826949	4.8487425	2.1665082	0.44088945	0.9973683
0.119157076	0.094307736	8.058002	0.21584445	0.41749683	7.310496	3.931371	-0.008016825	0.33471546	1.6955692	12.346251	1.2426549
0.033154096	0.10158908	1.8207362	1.5375729	0.15486336	2.3923604	1.275089	-0.8569208	3.245215	2.6202824	-1.0548735	0.410048
0.089482635	-0.95187914	7.2649035	0.19202055	4.4248137	3.1102834	3.6738677	3.4694633	3.1287642	2.5645761	-0.17409961	2.3057265
8.804502	1.0614495	0.13675496	-0.94048744	6.994128	9.038217	0.91386235	1.236793	6.167202	6.5533524	0.6720976	0.031098222
-1.1543643	3.1994243	2.6001701	23.893404	16.133127	11.555769	11.509741	1.4808006	13.133086	7.712652	0.4037035	6.9234347
3.6781776	-0.17576718	0.35858485	11.992076	1.1372197	3.4357777	-1.2295423	6.093232	-1.1404803	0.512483	-1.0667412	-0.47788447
-0.4927344	14.542898	8.815667	0.16880627	1.5832521	4.9138956	2.5203593	1.4648448	8.208763	4.637944	2.3885968	1.7704425
14.801289	3.3009527	4.482095	1.4887826	3.0245013	6.774183	2.4124274	-1.4572244	-0.6351826	7.043899	-2.6627028	-0.71183515
10.197048	1.4993113	11.923044	0.33702734	17.250122	4.030423	2.9717612	7.9359593	2.4998116	-0.4906694	1.8520638	4.495351
3.420112	0.3065892	-1.232217	2.291203	1.6697205	3.2432203	1.8660393	1.5033668	4.724307	2.3857875	0.03214419	13.023332
17.048864	7.4606743	3.7665627	1.0913261	1.4618839	3.6815636	9.911343	-0.10902058	0.3137536	7.5889244	0.80994904	2.2442837
1.1206802	1.6617475	1.2731943	2.692295	3.1524622	18.7201	16.93927	9.360957	9.449586	0.92631996	23.848845	0.20050982
3.22026	5.7401476	0.7441779	7.7338696	0.21891558	1.7988522	4.6422443	0.50123864	6.3184443	3.2135992	2.0559323	1.0476757
-0.78486085	0.797022	6.436777	1.1017561	2.3477607	-0.759737	7.401289	-0.2829134	2.5379303	-0.8311891	4.7702575	0.5496206
13.41324	-1.6764419	-1.4590347	14.988399	-1.4426343	6.7677617	7.847353	15.726187	1.7293457	0.37843972	0.6053172	-0.6804083
2.914906	0.53795767	2.2656136	0.38973644	0.048177898	4.2579412	2.9994078	7.836613	3.4642255	2.1473765	-1.039113	1.7602973
0.2526883	0.4840792	8.5621195	4.972295	1.044862	1.4213376	0.19410299	0.13334551	1.5623448	2.9102602	11.776418	3.3026555
-2.50959	10.118817	0.2503085	2.305092	12.5401535	3.420883	1.8658676	-0.36153245	5.4158154	4.4539003	10.409031	10.495268
0.13857307	0.9391691	11.204582	-1.5658234	-0.45345354	6.1727176	2.4579463	-0.84275794	7.7116065	4.3190384	8.735326	-1.7176924
9.113452	0.85806143	0.8536392	-0.3948728	5.3125496	-0.35564953	7.6599617	-0.7836539	4.0032525	5.0685844	1.7649499	-1.8952193
7.6577992	-1.1825023	3.0622425	1.106315	5.023259	4.7993183	3.409562	-0.1434406	11.240109	2.9224324	-0.7885863	9.934684
7.2348576	1.3999757	1.7480963	8.234033	-0.39814743	30.5441	20.962082	5.966571	9.663513	-2.1140373	26.619347	-0.87255746
1.2176435	-0.18285912	1.6798534	5.9291444	2.961408	5.083864	10.504692	10.389906	9.113237	5.8960423	23.834875	1.8384651
-2.007351	1.2443855	5.4282646	1.3092788	-0.5329453	6.7304916	1.1048176	-0.3448581	5.456799	3.2670076	7.1799293	3.6194723
-1.0958514	1.748256	-2.0657227	11.430949	-0.0021773053	16.568205	15.084944	0.57120794	-0.96843123	5.922924	19.65087	-0.13985108
14.4747925	7.1000214	0.51641965	0.39175668	4.3300605	0.487688	-0.52822715	5.422376	2.5505965	5.594593	4.679345	0.74426216
0.9246161	5.143138	-0.5463502	1.7068918	6.4793353	1.8801856	-0.09991831	5.1929207	-0.62025404	-2.2384179	2.1263442	2.7624834
6.667598	5.8548427	6.263052	-1.39558	4.936148	1.047481	5.081892	0.7697959	4.6030645	5.7216573	-0.74933594	17.773003
-0.6464788	8.248333	-0.670474	0.4763411	3.240731	5.9345317	0.51919293	0.9691324	2.544694	5.7143784	-0.28144813	2.0456314
18.933884	-0.25547147	4.7727776	11.210474	1.0315725	-0.34605885	15.147567	-2.1868355	7.829569	14.98164	6.7822638	2.008029
2.1185188	1.592031	-0.32406834	1.6073937	2.7429318	1.4546938	3.5534544	12.629443	0.07759129	0.68444234	1.3599217	4.925477
1.21786	1.3498261	-0.37171042	-1.2795676	1.3875419	8.902316	19.369463	1.5978023	5.5218105	4.1747894	2.2416835	1.2502451
-0.89266413	0.9823356	0.48816663	3.6732516	3.5062811	18.81541	9.851932	4.893058	0.29304814	12.988695	10.802916	-1.6935542
-0.8651574	0.80594885	-1.0434246	-2.3248258	1.981597	2.6010659	3.348781	3.0249639	5.113447	3.1984208	0.10505857	1.4667443
-1.8561918	-0.4339759	1.4436647	2.9747038	-0.65574425	4.362897	3.9630337	3.105722	-0.6917496	0.7355232	15.521899	-0.1476612
3.2968988	6.9458094	1.1479793	0.27780998	10.074404	4.36199	0.2841827	1.1018232	4.077	4.413831	9.583913	8.785185
1.4420128	-0.77119625	8.606251	1.7984514	3.6317382	8.123526	5.02025	3.5441077	-0.7397537	1.2125964	12.488317	0.62269753
1.0963764	0.123722844	11.616674	0.4000186	0.033898085	7.443859	4.039562	1.7987757	2.8150806	6.301753	11.241994	-2.8015866
2.9386892	-1.4091798	-1.4588364	6.120473	-0.0028765798	4.082567	0.18526818	3.3721936	-1.5990388	0.408348	1.9687301	0.7675309
0.41954133	1.8136685	0.85052174	4.0987515	0.28295022	4.814378	-1.8137364	1.5337147	1.1824853	2.599199	0.59667546	0.9344616
13.254413	6.0173965	0.3785445	-1.1670569	12.411019	0.93072927	6.873343	1.2240733	0.7576484	5.2949405	3.5701306	0.40009746
-0.9060273	1.3154144	0.5823276	6.1074305	-0.78580016	2.431531	1.4325802	4.7208815	1.1911883	0.07520102	1.0331722	2.1815443
2.4606292	7.901861	9.724043	-1.4690737	1.338413	5.9585056	1.4561585	3.6556387	3.8904152	4.1044135	2.132956	1.925809
0.09201842	0.45328626	-0.7794398	-1.788732	-0.082472086	-1.5051041	6.8321657	1.0577116	2.7807348	0.73854715	10.139119	-1.6976327
7.99743	2.3260584	-0.6237035	0.3381473	5.520467	3.9050937	0.28645945	3.5615983	2.9442086	-2.4894197	-1.1137184	1.1299704
0.14434725	-1.0029004	4.4059963	0.82318294	2.8944461	5.5519357	2.7476702	-0.5929908	-1.4038318	3.258895	6.5547223	-0.645267
6.333817	5.472354	-0.1649825	-1.4556003	1.6078955	1.1383476	4.4457536	0.8464972	8.539291	-0.8329098	5.6953416	16.529905
9.763729	-0.47803482	0.4884776	0.48146185	4.364477	1.1522546	1.5157518	4.1203585	0.41104814	-0.6868447	7.465641	-0.29788387
4.604965	0.673465	0.1711434	7.506559	4.083278	5.6893454	2.3164558	1.1549153	4.999601	-1.0592073	2.5935318	1.6975597
1.8359206	-0.28887004	0.9223311	5.930089	3.3892975	3.5111582	1.7233453	10.388321	2.080932	0.16169709	-0.010115563	4.736168
0.30849487	1.7785599	8.440533	0.43231755	-0.37263128	9.0376	4.71977	0.7563217	2.7752695	5.0079145	9.307771	-0.82232106
12.936437	0.9541333	1.0072913	1.1267828	4.249798	8.563701	0.46248555	0.14551485	3.6523044	8.675651	4.835745	1.4597753
7.287556	0.8958796	2.5863929	14.047333	2.2179976	-1.2010772	5.873249	8.822183	-1.2439973	1.5566943	-0.23456413	0.111481406
0.13181926	13.122119	9.623997	2.4924011	0.79271066	0.78876054	4.603397	2.7384107	0.7130129	2.5495863	3.2049756	0.9913085
0.33512276	-0.10611826	0.97703785	-1.0346723	3.302781	-0.21083331	11.933595	-0.06803887	1.467236	3.5754783	-1.1936212	0.99121034
0.86229867	0.2828622	-0.75849885	0.0627813	0.0937109	4.818608	0.96557856	0.31744063	2.1765263	4.255046	8.68141	0.08637648
-2.5945415	2.0402567	6.157423	2.8285031	0.15302229	-0.7012603	10.181372	-1.121359	-1.0023971	-0.40506127	0.3299592	2.1837692
1.6994077	2.2783127	0.63537306	2.327332	1.3036246	0.80787164	2.179194	1.4477065	0.36870277	0.86634743	-0.015560833	-0.31482458
-0.27037066	1.6534784	9.721083	1.7630814	5.1304383	1.0965695	6.4124346	-0.88239694	3.0732226	2.195536	-0.06757371	-0.7129209
0.6144234	2.864306	3.4906735	12.310481	5.8375745	8.101209	-0.065047204	3.69683	2.2137468	7.2375317	0.21072933	3.5719414
0.5270009	0.25235966	-0.6486335	0.2844029	1.38424	2.268968	3.8442717	-0.009351039	1.2461407	2.6660826	-0.7507215	3.183507
-0.75373304	-0.42861792	5.9899864	3.9045205	0.0602093	2.6996202	0.57086074	-1.6813146	-0.085971914	1.8636587	10.915102	-0.6036907
5.8501186	4.7078533	3.1730685	17.086073	9.645738	8.952859	4.5755076	6.138056	-0.059831977	13.2340145	2.1846435	-2.4615495
-0.105413795	0.5448177	5.5024986	8.529495	13.291576	5.6214356	-0.1834864	7.9378724	1.5252821	4.9086013	2.023796	4.309186
0.7759039	1.6903889	5.506467	13.375926	5.590171	3.42805	4.1903	4.053318	2.9026542	4.8246894	-0.31851354	2.855362
-1.0334233	-0.9377228	7.2220716	1.3808297	0.7274074	5.081358	1.5157378	-0.3142081	-0.2268827	5.4295692	6.559988	0.4551605
11.2990675	-0.8803473	6.253463	2.019321	12.034466	5.5481935	3.2643256	0.45356315	7.8614907	3.8730218	-0.22469614	2.3905268
10.460775	8.970982	2.4811392	0.55366707	0.75627434	9.9226055	6.1008554	1.0924989	2.3403518	-0.46412483	1.2647048	14.4557085
0.81690204	0.34176695	1.2487389	-1.0463402	3.1526504	4.495879	0.8544439	2.3601587	1.6865151	10.447562	1.8407563	-0.9528321
0.9951515	0.91775703	5.7590437	11.968253	4.1307607	0.6143213	4.952865	4.40139	3.8351495	3.5942788	2.222588	7.9034724
1.2606877	6.523979	7.0863533	-0.90350825	4.4511704	5.3960147	1.3475213	1.4597344	1.5461159	1.0546384	1.0802484	3.7840014
0.8591557	0.3878136	7.816938	1.9509754	1.2907383	-1.0958548	1.0331172	1.7537582	2.8684485	4.1506867	0.4541945	2.409351
3.7702312	1.4515548	9.683083	2.913491	-0.5581493	5.5353894	1.0305705	5.339202	3.444622	-0.091113016	18.912167	-0.25926343
6.8468156	1.6304722	-1.2121595	0.16744058	4.2655377	1.8417628	-0.2925123	-0.3888533	1.9197805	1.5318308	1.6037673	-0.13132708
1.665055	5.3241973	3.6290135	1.0635732	3.2704558	7.193296	-1.3542571	3.6981952	1.6010665	3.4930327	1.1555085	0.36706758
4.9963617	0.30376932	2.9480689	1.0756165	10.38327	4.1709976	2.096413	2.3401237	6.4223967	1.2646165	4.9269	13.488826
7.096301	1.6617017	6.391765	1.9859865	2.9055817	3.6214755	3.9362004	3.3041153	4.8385887	3.417914	0.5148342	9.094383
0.13261022	-0.062260635	7.1040983	2.4181743	-1.7944121	0.09646499	4.8381414	-0.49320236	2.1343608	2.3549447	6.1626444	-0.80141324
9.304851	1.7858212	2.7141802	1.7261237	1.1527807	4.405701	2.5463219	4.916022	-1.0319681	3.2188742	9.93227	17.484255
0.63812816	-0.79631805	1.7147137	0.40680408	2.6045332	22.606068	19.526964	7.3209157	0.73018074	-0.9817376	21.805758	-0.4646637
3.4245272	2.262748	-0.8229352	6.1495485	2.7092628	-1.4894366	1.45567	1.6053522	2.9076324	-1.0444622	0.39141896	0.6875342
-0.67062134	-0.5122876	-0.36458007	0.66355234	2.17034	-0.0014996529	4.7886534	0.8211888	-0.8292899	2.9925506	0.92521626	3.9807487
1.5906384	28.062151	8.817116	7.9036336	7.0656962	0.899165	15.664632	8.643663	2.4328656	4.0441623	4.552967	6.2217607
3.86415	0.6331546	1.200622	-0.120416135	6.8843846	1.8556331	2.94462	1.1075659	3.422923	3.9169886	2.3966742	0.8657956
0.25211462	1.8244574	5.869189	-0.19422553	0.68672425	6.441789	0.8765274	1.5351025	3.0144153	-2.1542945	-0.06945993	2.9017198
4.3985333	4.809052	1.3682358	12.5575075	-0.47318158	1.4323537	6.4663997	5.3287077	2.0333564	0.17758964	-1.1523074	2.0001802
1.4207127	0.6160033	3.5527983	0.5904326	0.04822686	2.0027776	-0.22542112	7.639735	4.915964	0.89979273	-0.045847774	2.2227652
1.9235115	3.366002	6.201574	14.315456	5.526665	4.6249623	-0.40791583	1.4686064	0.20267737	3.412067	1.2326648	0.8200621
6.873871	2.6703105	1.0005903	1.040097	8.922909	0.8288223	-0.19708206	3.7557302	2.3303382	3.7977376	9.950716	8.5078745
5.586096	2.616048	1.2656678	0.08411795	-0.20727731	0.9977232	-2.2544396	1.4509134	2.8724153	0.2900223	3.9452486	12.2882805
0.90211815	0.524104	-1.1685137	6.125952	2.512927	1.3885335	1.5810498	2.899651	3.8423254	0.14631501	-3.2376246	0.43005928
3.342692	4.805716	7.2910147	-0.31162795	0.6867509	14.534792	0.8714387	0.30274722	5.194011	2.5960057	-0.11975618	3.5599005
0.3898356	12.02538	-0.96196383	-0.09398511	0.15123427	0.045142964	8.419391	4.886001	-0.067599356	-3.4711769	4.1544876	3.2619638
0.10118477	-1.6286504	7.3026266	0.74233156	-0.92771775	5.197648	20.254873	10.177486	4.4429936	5.691152	4.755111	-1.8521209
-1.8229972	-0.09358484	6.5468597	4.7467422	3.5134733	6.403013	13.683878	-1.3421978	-0.2462422	3.0683079	5.3967905	-0.94077957
11.212	-1.6243012	-0.292013	0.5845123	6.2062254	7.302483	2.1167517	1.1788282	1.5109788	1.8464795	-0.9149389	1.566083
2.241971	0.4426372	1.4282519	10.079713	5.605524	1.1201161	14.076898	0.8993468	9.291988	1.3607396	0.5993096	-2.5551105
5.817571	-0.8731709	7.343111	-0.11338639	9.594745	-0.7224947	3.8852768	4.7096586	9.109559	11.537708	2.778758	5.946754
0.56946176	6.874302	2.866278	1.1629903	0.97704834	5.361484	-1.3871169	0.69469464	4.232555	2.9255412	0.7571063	3.2173758
14.713247	4.9386272	-0.36467567	-0.33836582	8.783213	2.4874077	0.22338653	2.781424	0.42673352	0.062587455	3.7187014	1.9066572
4.927623	1.4300369	0.6865704	-0.3789345	4.239524	0.41221523	4.3191705	0.22835863	6.4481196	3.2284062	0.70626414	-0.78647965
-0.0041530863	1.4337258	0.76288235	1.9978118	1.8995588	2.9314249	-0.27647758	0.97660035	5.310609	2.2053154	7.7214627	1.0706763
0.0255851	4.1838655	-1.724102	-0.6282475	11.205263	1.4719174	1.0021894	0.21046498	0.41566128	-0.42356828	11.4551935	7.668942
2.3538308	0.08053276	14.095411	9.360723	-0.70739436	3.6550493	4.667614	-0.15390627	5.830082	6.1036124	9.561318	1.0130472
0.36485398	-0.88079685	0.7180906	-0.89329404	3.4928937	15.323268	0.21487148	6.4092913	1.9940097	8.279899	-0.57350737	4.9414797
0.22141576	1.0263402	6.90896	0.32596895	2.3651822	4.211718	0.16402715	4.0301585	4.8210526	4.893977	2.157707	9.128657
2.7337809	-0.7986769	-0.35759982	7.9596972	2.8146143	2.0946383	1.4529637	2.7403245	0.14023675	-1.1531386	-0.27684847	0.4876694
1.1204132	-0.357714	1.5848043	-0.18953942	2.072526	0.71794945	8.463479	-0.6181302	2.1175163	5.291141	1.8276879	2.4749694
5.589656	0.005127424	7.1763325	3.0155797	5.1282096	5.784961	3.0531116	2.156549	6.5551376	0.11231671	-1.0640777	15.0410385
3.9787915	-1.0028396	-0.22407246	5.5440354	0.23600963	2.4252439	1.4745092	5.7530255	4.1000786	-0.4338578	2.1763926	2.3054132
-0.4251237	0.16779368	1.3636142	14.71227	2.1479971	-0.22867769	8.742967	13.689377	-0.46749243	6.151883	-2.086017	2.6795099
0.041663088	-1.8068953	10.61923	0.74428713	3.9416633	-0.22023219	6.8669057	4.1341014	4.0889997	2.5749004	-0.0077667558	1.9183118
0.6921282	-0.9830936	6.8685193	-0.3688264	1.4705505	1.21483	5.543401	0.59558886	2.5386553	-1.5803238	4.0331993	1.5295973
-0.18286729	0.05438518	-0.573737	4.4251504	0.7537382	4.522192	-0.33035105	0.4799106	0.68247014	1.7183533	-0.6017335	2.3442142
17.536966	0.8053782	0.6626503	1.5449873	2.0624497	3.6772628	5.0430517	-1.5117782	3.675562	4.601042	3.1213648	1.0289882
13.958165	4.23436	4.965061	0.9038099	3.3765178	-0.9146132	1.3113856	5.3426275	0.6695319	6.65273	3.910606	-0.2836308
6.2777324	0.08317393	-1.3357812	10.840221	4.1185474	1.3959309	2.91586	0.052148223	3.7778008	-0.9285574	-0.7139079	0.90712357
0.9743764	1.4210391	-0.5571305	5.2631135	4.3325143	2.1918228	0.43724054	7.999404	4.803411	0.55258894	-1.0104371	5.2915726
-0.63166565	0.1288767	2.278464	-1.095679	4.3088603	7.516696	5.7145605	0.72513616	0.45691574	6.6712327	0.5394225	8.00536
-0.17306799	2.3991194	7.1550117	1.3316278	1.4395046	0.0015734434	3.1004481	0.14758776	1.1515477	1.3351516	2.3418698	4.501863
2.9173408	0.22112712	5.240558	9.525783	1.4690529	3.1642003	0.4542629	1.4852756	2.087258	-1.3080872	0.2724112	1.5403019
1.3882923	0.30155993	3.1756306	12.223038	2.7639298	5.274692	-0.47351512	5.2578316	1.6660602	1.5885043	1.0068406	3.7231433
3.7929392	0.41286004	2.0332377	0.59763414	0.9810438	5.289887	1.4850554	10.480582	-0.7395511	6.148885	0.027409049	-0.22700596
3.9843554	4.4280233	1.2666935	13.858105	4.36366	-1.1935188	9.121627	7.053658	1.0717282	8.527386	-0.6048419	0.6219328
4.715202	9.958273	-0.19765598	12.789261	0.39952934	-0.7133785	6.3803663	13.057962	4.1856446	4.826253	0.94218826	-0.29262716
1.0263327	11.919334	5.703432	1.7015753	3.2816868	11.074771	-1.2098303	5.938468	2.0260143	5.4957333	3.124132	9.03827
1.185683	1.7807469	-0.31285632	1.5244347	1.7349703	8.526396	0.22726859	7.2233553	9.50605	4.9739833	0.8933924	0.7599608
-0.6418817	2.7253191	0.93341726	-0.94696003	3.246665	5.705308	0.920273	1.7305806	1.2967095	0.9515484	-0.15184131	-0.5429715
-0.6366868	5.24124	5.2625265	1.46947	0.7632492	3.858312	1.1394085	1.2185163	-1.4141995	0.47277465	0.5623737	0.8183114
3.3733058	-0.11123684	4.622527	1.270398	3.551673	1.8060914	0.34289497	2.9327216	6.6021953	0.5587125	6.964035	6.9506474
-0.75728726	4.6949697	5.183222	-1.6593107	5.34011	6.070157	-1.4352456	2.0281441	1.0863914	0.9665885	0.122080766	2.3963504
0.34026277	1.9207861	-0.26785627	5.333977	3.1586072	2.0726929	0.8897049	2.5737925	1.3814311	-0.33947253	-0.16995989	3.178302
1.6271142	1.3915632	8.153705	-0.2624639	1.8709669	3.2205048	7.394386	-0.76126045	-0.97210824	6.204146	0.74025124	2.0260146
6.5327797	5.0434136	3.1071463	1.1373277	9.362966	5.8945794	0.5510789	1.6172414	1.2274983	6.5708556	1.7208214	-0.42559725
-0.24280323	0.14588815	5.2840767	1.595212	0.6262281	2.6524081	0.7742444	0.18861021	1.9146872	4.5720015	-1.2244277	2.9623594
1.5447577	1.6701919	8.863883	0.33417517	3.1111646	1.5840225	4.919579	1.2130836	2.1370025	3.6836357	0.6289535	2.863534
-0.39852637	-2.0188813	5.6881332	9.547223	3.983432	3.958753	-1.4909414	8.538852	4.0387254	7.1369433	0.61494094	5.925954
1.8731003	2.7744775	1.2838801	7.7548685	3.656806	1.6590699	2.548945	2.757102	0.19553736	-1.1231575	1.8400515	-2.475237
6.4564843	11.82994	8.814093	10.481979	0.48580554	15.702554	0.06873919	1.3627657	0.41395882	12.537528	7.2441683	8.749177
-1.0240808	-0.36230838	7.2027755	10.418183	1.7845589	39.402287	23.508873	15.457456	0.59813595	-0.90402	29.681389	-0.31308964
1.2424045	0.97026885	4.0776644	0.6387653	8.025136	6.0910425	4.0577245	2.0671096	8.000325	1.5125436	1.5528184	10.432996
-0.7084952	5.094441	-0.29233932	-0.5984459	9.693018	0.88474196	-0.9981868	6.141734	5.833886	0.5236911	3.6209695	13.812421
2.7730353	4.1921797	5.9991765	0.2882047	-0.9476633	2.2334652	1.693595	3.0214262	0.21861058	0.93143225	10.911823	17.76208
0.00083714724	-1.7718045	9.100947	0.88700026	-0.7469561	1.6413381	8.060105	2.451978	-1.6027654	-2.8067882	8.380895	1.0303041
-0.12946504	12.066194	5.6414537	2.486233	4.187887	0.29885888	2.3090494	0.42233825	2.8093116	-0.62000555	2.8705883	4.1547112
5.56037	0.72828335	-0.26545572	8.300439	0.21526392	7.134433	3.044842	0.5115357	-3.2079127	2.1332393	-0.63584876	-0.21811986
2.0269537	9.343887	1.7399566	7.0842013	0.08213779	4.500403	0.29546595	15.704237	4.897297	2.4144995	0.7669469	0.06847066
0.7745112	3.50812	-0.14044188	7.343948	2.4108875	0.11110538	3.6798575	7.640402	9.405998	3.8253007	-1.4073492	-0.29590404
-2.3833554	-0.024106443	8.095652	0.20872898	4.845163	4.239193	2.6738787	3.3177361	-0.069887705	1.822527	0.52211344	3.859579
8.080658	6.649401	-2.3024569	-1.0906156	11.809705	1.9849851	12.667345	2.3409948	6.0128493	8.977483	0.17309833	3.2487361
-2.0423992	-1.6310488	8.317305	0.8129405	-0.72553855	-0.3258698	3.0162747	1.6603663	-1.0374299	0.6625122	2.7185142	-1.384549
-0.15859078	2.202763	11.37204	-0.0030585404	3.4994469	5.1903358	0.8094727	1.3576148	1.2705829	4.7381544	-0.42585903	7.7544937
-0.6362697	5.5367775	0.8245795	1.0606163	-1.7480904	8.242358	-0.736404	-0.75714153	11.796217	10.983701	9.7554035	14.176546
13.869832	3.1250262	-0.12530173	-0.9570049	6.234867	3.0613985	1.2164104	0.66950756	2.0630107	0.34008685	2.870473	1.8417325
4.546631	1.7054044	-2.3132904	4.2520504	-1.3426914	1.9275945	1.7900457	4.1127024	-0.7685753	-0.86001164	-0.123267636	4.485988
14.803583	7.2059345	0.56110036	-0.39444968	7.793402	5.6796436	0.721661	2.572483	10.734007	7.3615003	7.889928	2.109898
0.6844463	3.4657812	5.359243	1.0027297	4.610255	7.4375253	-0.4263192	3.272501	-0.5209913	-0.055432275	2.3093202	2.3860273
4.898026	-0.95523953	-0.35075238	7.815124	-1.3150134	4.8711786	0.26375192	3.2579803	1.8069322	1.0825144	-0.5860598	2.6622996
10.006305	2.3590512	-2.1028724	1.5313302	16.237267	1.016986	9.976083	2.6297324	-0.9566601	-0.96381515	4.2580185	2.9780533
2.0936983	0.94340986	3.9371893	11.825969	7.1530604	0.3733111	8.541586	0.2759366	-0.7759365	7.0863767	0.20116228	1.8471951
5.8019505	3.261201	4.849487	1.9665905	0.72006345	3.0350394	-0.3498849	-0.12123374	5.0281596	2.9078045	7.7550373	6.909784
-0.1803694	-1.2639942	1.6696234	2.2187696	4.6169972	1.980973	2.314304	5.8604536	2.5656755	1.7805128	-0.2979148	0.5326011
4.8300204	-0.6860784	-0.7154227	0.3378702	9.437768	7.080842	1.9707564	1.0443075	4.7781444	3.3882613	-1.3454292	11.182677
2.0296733	-0.58607495	1.4406747	-0.112952694	0.7574783	2.3833065	0.9751965	1.5641253	4.4633985	0.6484413	0.67875457	8.449406
-0.56979614	-0.81601894	4.978842	2.6322167	11.931558	7.9741383	-0.89680314	6.315496	1.1911457	7.915408	-0.8416828	1.8505217
6.2882795	2.7485569	6.5728025	14.059267	9.302081	2.678749	-0.6914828	5.6713247	5.1587796	7.300954	-0.18878654	0.03811342
12.817496	2.4857347	3.3617377	-1.1316477	-1.315425	-1.223962	13.212956	8.786704	3.1272938	-0.27288872	0.13964045	13.709028
3.0910358	3.0010028	1.2849915	5.3641644	1.2821882	0.36238277	4.1342993	3.3511772	3.335168	-0.9571357	0.7858483	1.9623154
12.50281	2.4610033	0.68852675	-0.3560668	10.060732	9.414967	-0.053607397	-0.1569488	0.8842234	8.8822	3.6039793	1.877651
0.46151295	6.907514	6.852172	5.809503	18.681162	3.2888572	2.892741	0.8968391	1.8862151	5.083807	12.443593	16.318714
2.1418974	-0.6143362	-0.2672571	11.82411	0.79227304	-0.45796	7.3750143	5.082362	0.062408574	3.7079422	-0.61697435	-1.3106422
-0.1085361	3.164547	7.630665	-1.154566	-0.75958014	2.6317792	1.1708056	2.1258268	1.9981401	1.7647439	-0.13387142	4.0815473
-1.0165538	0.8250764	5.166902	1.1557443	2.0670214	1.1956278	3.3285756	0.30166814	2.688713	2.8364615	0.05757292	0.881098
-0.9135047	13.282001	6.715828	3.1682086	3.8827655	10.513385	-0.44538808	3.2989883	5.4063625	9.840638	1.9382476	-0.07706214
0.11946869	0.18550599	4.5202785	-2.0362303	1.5220783	2.0291758	5.9626794	13.316943	8.278582	5.715163	-1.2725323	2.8532133
2.7019966	-0.15490615	-1.5471754	11.497467	1.5188969	7.9563856	1.9837338	0.5447892	2.4098022	4.237889	0.13525124	7.3488007
0.015606792	0.30325627	2.3767176	-0.5706765	-2.49325	4.9342484	14.837131	1.557395	0.7198721	-1.1261371	6.4293566	-1.2214258
-0.34676105	13.523526	-0.4929179	0.16820991	3.0971735	-0.21891202	5.6091313	3.398804	1.3264312	-0.15149635	3.5409222	11.156338
2.3002994	2.064587	0.7681953	7.381227	1.6775868	1.8058832	1.0655389	6.2100344	-0.94364065	0.14017746	-0.76569855	0.6642238
7.1232224	10.056391	17.459908	25.143078	6.0214505	3.47317	12.816325	-1.6133672	7.790807	8.072654	1.4529969	8.357349
0.1527885	0.963632	7.4177365	0.10489559	2.2572322	1.1101843	3.1852844	0.6296911	0.8246952	0.7047994	8.364155	-1.5328513
11.316272	-0.29177475	0.5708283	-0.52899456	2.4644349	5.250229	4.887068	0.6166034	7.4493003	-0.62454236	2.2514038	10.275789
1.9877398	5.5582805	1.732939	10.140855	0.33431408	0.7083735	1.8280351	10.146711	3.8586323	0.6274043	-1.6226337	3.0308056
3.3340464	-0.48831886	0.8900285	0.625619	-1.5408299	1.3286512	2.166828	6.1920238	5.73113	0.11658745	-1.1360257	0.1421812
8.060411	7.276269	3.0815258	2.6227908	12.752938	3.2025185	-0.28024358	2.6179383	-0.11338911	5.388653	4.669295	6.8003774
17.26163	-0.91149414	5.533201	3.3573062	0.47442862	1.827258	2.8214068	2.5235062	-1.4471321	0.40012205	2.0255153	-1.875606
1.8158714	0.078988604	10.605224	2.3979392	-0.19900048	1.6763506	9.176143	0.5882802	5.5740733	2.329973	7.954247	-0.13379906
5.8845744	0.14190826	-0.11842512	1.1228553	0.22222471	1.1362461	-0.532697	6.6046143	3.0099635	1.3293556	4.8555946	1.5202907
-0.99315804	1.6472955	9.4326	1.2540488	4.9975696	1.1322241	-2.261173	2.122054	3.2165368	4.8242145	4.006294	4.8120394
7.01472	0.78119576	0.6655037	0.12662134	4.1521964	5.7963214	5.1937523	-0.13480012	4.7720037	0.21557947	-0.652745	0.2365946
-1.1935658	11.498289	-0.33759055	1.9374528	3.13829	5.324827	-0.7825302	-0.4153026	2.3550718	3.1840746	2.185066	3.9586513
0.18480605	-0.44130468	3.1130228	-0.517651	0.320858	-1.0138645	6.811436	-1.4919959	1.5506563	4.630875	-0.106978275	1.5015512
-1.2999357	7.840746	-1.390628	16.763515	13.133904	6.08268	6.9831657	3.4318073	3.2202513	-0.4562475	-0.3786707	3.687022
5.198728	-0.024166584	1.0608008	-1.8467913	3.7270527	0.23008394	4.841057	-1.6590631	5.096053	0.50153565	2.5275679	0.66236776
13.27887	6.4047604	0.3766478	1.8761404	2.0292988	0.27954707	3.5191329	-0.20470634	2.6359968	7.728685	3.2567983	-0.7705955
-1.340641	-0.69849354	1.1142509	7.068816	2.731976	-0.030539656	-0.43536413	-0.75172466	5.4277315	3.645328	11.992806	-0.5720184
0.33535963	-0.60457504	7.51501	0.15188384	0.42656392	5.489187	8.257347	0.09875814	-0.6246563	0.84437656	10.211218	-1.1424805
0.73072296	-1.1278433	0.12715721	0.54992455	6.0846725	0.26961434	2.8999877	8.67267	4.953199	2.1315608	-0.07868677	1.698411
16.142044	5.5819063	-0.9288064	-1.2709785	2.1285615	4.2759037	1.9184767	9.377985	-0.23195004	-1.7062386	3.6688833	0.3860043
-1.4570196	-1.6650225	1.0848706	18.97223	1.0219932	0.6754736	11.032411	2.7526011	4.47678	6.6103916	0.97103167	10.372684
1.4198349	-0.9641052	7.5242677	3.7587776	0.74195457	6.2473845	15.56948	-0.5023425	0.7473631	-1.6608397	7.067999	-2.0059717
8.505893	9.64445	-0.85839444	1.4206939	8.810902	9.75897	0.82214504	-0.45463926	10.273578	17.216244	5.4414964	1.7281802
2.654444	-0.74552935	3.5124056	14.3250675	2.2536936	3.943578	0.19375592	4.778539	1.2848375	0.6731022	-1.1188562	3.7491097
-1.4248086	1.3806024	6.5303197	4.0765066	3.8802176	22.697521	11.8604355	12.357441	0.8733447	-1.2749447	22.423105	0.4687067
1.4384462	0.85768986	0.3195994	3.1091883	0.76029766	3.0641992	6.352019	0.81487626	-0.9282179	5.79078	8.181673	-0.32403433
2.8134184	0.8389749	6.7052145	3.9421659	4.2055817	5.6572213	-0.39171553	1.5420372	5.8781476	2.7158482	20.415798	-0.11577893
4.304262	2.829945	0.8332209	0.6877089	8.19091	10.600388	-1.8521025	-1.0058551	4.4654417	9.652584	3.8539987	6.674469
1.2528702	0.7222472	6.2037816	2.9367092	0.19700366	3.184365	-0.7753679	1.8889023	0.78748155	4.9955173	10.400772	-0.86118156
3.1216178	1.4351351	-0.86509216	6.295053	4.536105	-0.07462418	2.425685	4.4402323	6.08381	6.1616583	1.2871424	-1.0519252
7.856098	0.9169441	1.322645	0.5065122	3.335812	-0.04355353	2.0785856	0.68767524	1.1060948	-0.8278673	0.1453292	-1.0197701
1.0549867	0.79725045	6.132319	2.1570048	0.66511226	0.779161	0.69746804	-0.94399387	2.1504185	0.39918542	8.086234	-0.121529095
8.914638	7.732355	9.321373	2.6184855	2.1334248	0.9993308	2.8610597	4.7690783	4.2130103	6.391155	3.3054924	12.84414
1.9202857	8.509988	5.8170576	1.6872022	1.0241668	4.7796597	2.9928994	1.5649121	4.706973	0.87499934	2.295944	2.8985355
0.1390641	0.29748166	6.5595155	4.5235043	1.259571	1.991009	1.1492006	-0.23870233	0.6543425	7.349896	2.725101	5.634666
0.39064705	3.3466623	8.0130825	11.87925	-0.9507592	2.8049827	0.3454013	3.1974301	7.677304	2.820889	1.6660002	6.0376816
-0.018302856	6.412983	2.2083693	16.514584	8.429115	8.345999	3.828297	3.5523958	0.5061824	-0.017529773	-1.0959848	4.3538976
-0.054407272	0.88635504	-0.8002724	2.520719	1.2959573	3.7322602	5.0533633	0.006845277	-1.5582001	4.7829204	-3.454687	5.938438
-1.5966914	-0.079165846	0.36842868	4.7856	0.011188573	2.3966064	1.3787384	-0.5670136	0.29913163	1.1052594	7.950205	-0.84295255
0.2942819	-0.19363584	3.902855	2.9410088	0.96342963	2.55648	3.6027665	-0.40825775	2.1920693	4.4560833	1.1230816	8.364594
-0.6113752	0.4603213	2.5942738	-2.5794373	-0.6127758	4.633645	3.310609	0.22521783	-2.596214	4.2906313	8.001326	-0.5700961
1.9464064	0.29735774	-0.7878878	-0.48736474	1.006378	1.1671813	4.115963	1.8983862	-1.2372911	6.547191	-0.17355832	4.023736
1.598383	12.330118	1.467783	-0.5390879	0.656239	4.533476	2.5209987	6.7867384	1.0074506	4.6890216	-0.47865185	1.9436811
-0.42463017	-1.0750409	7.0991364	2.648826	0.103524275	2.6161253	2.6164327	0.2732669	2.36574	2.982386	10.195518	1.3930249
1.328165	4.4126096	0.81890345	-0.7121566	0.6007811	3.3380437	0.47364572	8.644543	1.5611008	0.9228826	0.1415292	6.9067826
0.28809738	0.6073428	1.9325714	0.9373829	2.7529752	4.494981	2.8530378	-1.0279962	-0.06278553	3.8443155	-1.3648192	4.469644
0.38401517	3.6407273	7.5311527	0.30571616	0.53074336	9.309663	1.2395881	0.044825435	8.349485	5.86006	11.843069	-0.78298426
10.403911	10.913684	11.356613	19.518103	-0.7931757	0.61629075	12.5791235	6.066262	1.7850763	8.912934	-0.9719045	-0.41651297
0.27957764	-0.64366794	7.162837	-1.3614609	0.40047604	6.047403	1.8767126	-1.7103673	2.3186715	6.028895	8.348426	-0.004033209
-0.6847182	6.2868667	6.765235	-0.39425752	3.6917684	10.324429	-0.5022801	3.5148723	5.629689	2.3943424	-0.5916197	1.8710253
2.6477237	2.5537999	1.154807	12.08742	4.1231766	1.3489738	5.8200707	3.5451865	4.438885	10.887027	-2.8568296	2.334695
-0.22094774	-1.7443753	1.7270681	3.6092894	5.3959856	4.433675	1.476512	7.2904344	-0.7121388	8.456474	-0.7136737	0.16666348
-0.4712874	-1.9314296	1.1402601	-0.9199563	6.2058306	0.104420304	4.806623	0.8243141	1.2671635	0.9246341	-0.45994753	5.1980405
1.9056242	1.6523031	1.487289	4.171078	5.521896	0.9642474	4.05348	-0.13007809	7.140705	0.31547433	-0.0009160196	-0.038089275
12.843489	2.7866127	1.5564324	2.2098835	5.2246037	8.592125	3.2929745	1.9857217	5.2189684	8.033815	4.920293	15.894209
17.854551	3.6083276	6.612539	6.2380924	2.4813101	1.2706919	9.136253	0.49754795	-0.32155094	13.240794	6.14064	-0.014172149
5.751484	1.3918806	0.13266101	12.598696	3.5262086	5.3807783	3.7481122	0.40041935	0.95198905	0.82968855	-0.085769504	8.0166645
4.8286257	8.046013	4.8131933	-0.28410703	1.6295626	0.15454903	9.239605	7.008067	9.0976715	2.8396976	-1.927699	15.105206
0.7303925	3.5638824	-0.94113725	10.689012	3.2529511	1.43449	4.3096447	7.2416043	-1.2195115	1.3187559	-0.48314136	3.065243
12.889034	0.19320017	2.9575465	-1.1095058	5.099226	-0.4988797	2.9150524	6.5137634	5.0780973	6.2356777	4.947935	8.279607
9.278698	2.6892438	2.0061111	-1.1783596	4.663907	1.2252342	3.882682	-0.7106324	0.2672644	-1.1307154	1.2226673	-0.06694791
2.883493	-0.02862823	2.9193382	11.066165	1.9717053	0.3627502	6.193053	4.5143046	0.16569886	6.430168	-1.3573056	-2.2380333
2.3227699	-1.145557	-0.12761804	-0.30419624	0.15682815	2.0302565	0.32829058	2.7900233	9.315975	1.87306	11.974442	1.6402713
4.3253336	2.4477298	1.1221408	9.631416	2.6890538	2.5771222	0.11394739	4.9488955	4.8450217	3.4328973	-1.6506015	0.23406297
0.25267005	0.81097174	7.338343	-0.11364102	4.1056404	-2.2816317	1.3192283	0.86317366	2.273725	3.0331616	12.336565	-1.4405141
10.16066	7.0431104	3.525469	-1.732718	-0.8916257	0.8356987	7.7635937	3.4335556	5.2622237	-0.9388929	3.0673301	14.695818
-0.9336198	2.1287994	1.3645316	0.3500984	-0.2370832	0.24960892	10.457425	2.2818089	-0.5898491	3.4056122	-0.08689564	0.41670722
3.1493838	6.263829	5.250563	16.923689	0.96547014	-0.8969948	7.1073875	6.5659714	2.4469094	1.7496746	0.31391034	4.6752267
15.99309	10.074699	-0.95560604	-0.6497582	2.272169	19.84812	6.5896955	0.2887359	8.830373	17.227425	1.0205495	-1.3694292
-0.46656933	1.8207691	4.458879	0.5928891	1.9564557	4.781109	2.1483366	9.556392	0.6962391	2.1337569	0.17956436	-0.5528871
4.634202	1.1044024	0.25699294	9.908782	1.6435206	2.7825074	1.4629115	4.5806613	0.58645	0.13999255	-0.9072468	1.0536745
5.010305	1.8737901	17.830074	-0.14931706	2.6539135	41.63709	29.985008	29.63855	9.654792	-2.2550197	15.606361	0.8258583
-0.73186475	-1.3202887	-0.5999378	1.3921236	1.471596	5.598115	3.3602738	1.7671045	4.83316	3.5499544	4.2953153	-1.7232018
12.214597	0.49795222	4.11212	0.23496097	9.144169	0.71947944	8.069662	-0.23806907	1.3118373	6.064578	1.305088	1.384455
5.5535026	-0.4207983	5.825387	0.9315654	5.1262684	2.344644	4.7576632	2.6101143	1.9044584	-1.0137719	-0.010512431	13.208102
0.02619508	1.1602255	10.795326	3.9960802	1.7448151	3.2319095	2.4545019	0.86499745	-1.8609992	6.251844	-1.1286066	8.909212
2.2992275	-1.8956207	0.85629106	4.4767666	0.12324283	5.9233017	6.048456	5.2468905	0.08719325	5.5944176	12.608424	2.001603
-0.8690752	-1.4001894	-0.2204392	-2.2673223	4.011882	7.089562	9.365257	-0.0024158284	3.020396	8.026712	8.543448	0.7610785
0.36711335	2.901572	6.848908	2.5672574	5.6814613	5.0845127	1.0399988	-1.0868409	5.6317344	2.4724302	-1.2363274	2.3309917
-1.1377275	-2.1744137	1.7902682	1.7729695	0.22338617	9.079125	18.00242	2.278754	2.8332906	6.322328	3.271337	-0.66546416
0.27041286	0.5005197	9.864593	2.8373556	10.550954	5.22869	12.475065	0.5383464	0.4351331	8.317905	0.65328294	2.631029
0.32873124	1.0238496	8.072368	-0.07336378	4.37478	2.2433248	3.309631	0.29282272	4.410535	3.0000384	-0.048082024	1.0456038
0.6796339	1.2634339	11.529457	11.142994	6.2070312	2.8340712	3.7995212	3.4560978	4.911066	-0.993644	0.09897954	-1.0493727
1.1083486	0.9430146	7.1914496	-0.040808845	5.142984	2.5566	8.333145	-1.1555192	6.230387	-0.76435494	-1.9952061	-0.19253674
14.429873	0.2866154	5.6746254	-2.226938	3.0179183	13.967304	2.8365486	0.7258278	0.9768153	4.3218055	1.0581515	13.747263
-0.37176052	12.383001	3.2209065	2.6106553	1.8140435	8.228713	1.6910968	-0.3542941	-0.5818244	4.615653	4.341016	8.482418
3.5030096	-0.19739464	1.0996006	1.4399209	9.438846	-1.4575516	3.4552088	7.4169903	-0.48382795	6.7169647	9.562126	10.764785
0.13621326	0.48733276	1.885797	0.42116585	6.0219216	1.6560456	1.4324486	7.845614	8.366218	-1.4708744	0.13248254	2.701245
0.5935165	10.80832	4.3647714	0.022718592	-0.24697813	2.0073004	-0.69527674	9.394302	-0.039915264	0.73173636	4.8760834	-0.9449166
7.9418077	6.351777	1.5275506	7.457163	-0.24643205	3.416828	6.097811	-2.3132439	5.6793704	1.9584137	10.215673	18.965109
1.995779	3.4742684	1.175482	6.8617334	4.4305096	2.7504158	4.427659	1.6138364	-0.5372898	-0.23718278	-0.9188775	5.028923
2.303659	2.941338	-0.085258774	8.806885	0.1437767	4.3192663	0.69747335	1.7750407	0.99569976	-0.34864154	-2.1645775	4.8276615
0.4798206	-0.21890256	0.090536624	-0.7008933	0.575994	6.7173023	0.00044157135	1.7075253	6.4872518	6.9158773	7.863647	2.6060588
2.6022685	-2.5390425	4.430697	10.687642	6.0227146	5.696045	-0.24861306	-0.15804887	0.05370181	1.310825	-1.1976136	-0.45678544
-3.2524676	1.8014494	3.0964022	-1.50307	3.833604	4.346347	1.4325134	1.0766883	3.918058	4.1890154	1.9934217	2.5694077
2.0520542	0.6133516	5.695257	-1.3856053	1.4411576	-0.7185632	0.424515	0.38308632	1.7592136	0.08026521	2.2391152	1.1764138
-1.965622	-0.9311612	0.27075738	-0.99362963	4.585894	3.3484273	3.363731	1.9433316	-0.053139165	5.8526115	0.4116999	4.109499
1.8761725	0.95639205	9.959939	7.692036	-1.4554356	34.311245	34.513237	25.820833	1.2287679	-0.12057381	27.714771	0.55667526
5.1714635	16.384333	8.244	0.36307105	4.370998	4.7451634	4.1485524	1.257524	1.289584	0.097773716	4.957986	-1.1521833
0.6286174	2.209074	1.8612787	-0.3031962	2.747786	1.3774629	2.8378692	4.570382	-0.73516285	-1.4216019	-1.8557408	-1.6907327
12.268281	1.7116764	13.371148	21.371344	0.76964456	54.657497	45.64255	27.365528	0.51803005	-0.0826673	42.035667	-0.011001671
0.36828592	0.4620001	0.3772046	1.228043	0.76327443	0.28306937	2.663318	-1.7731435	1.9185932	11.402559	0.9262309	4.2557635
9.879488	1.1761578	1.1337713	-0.72582245	5.4363747	2.788182	1.9895071	-0.31341916	1.6952219	3.4069147	0.7814214	1.2513106
1.3608664	2.1200151	9.343779	1.1857033	0.51558274	0.46513283	14.703525	0.8561047	1.5967089	7.179865	1.1912218	0.28318918
8.538435	1.1808414	2.892252	-0.5337801	3.6004663	11.776826	3.6360722	0.7396066	10.585163	14.164228	0.8534464	12.058113
-0.078331724	1.0211724	3.7780252	5.8937287	1.8866452	3.2374825	2.419382	3.5249918	3.5079515	3.7768004	-0.6430063	0.479875
0.68514174	0.6937816	-0.47683197	2.2684731	2.4922206	0.42607254	11.954862	0.75434536	0.5287666	2.9424584	-1.5556937	5.913121
16.372307	8.043549	4.6038857	-0.43535966	4.9525933	4.8611097	0.08091469	5.335466	10.368902	0.013736695	1.998485	0.81856585
-1.5680252	3.9028974	7.3460517	1.524708	2.1627975	1.366497	3.0421956	2.8215673	1.9456493	-1.4382849	-0.88651943	0.29300508
1.4093438	0.5036886	6.9104548	6.0308375	-0.88336617	8.347824	-2.1202614	6.3661413	1.1771445	6.5430145	10.597571	-2.1723845
5.884271	7.9146214	-0.59541297	-0.8322325	14.409208	2.9059489	0.124459274	0.54441977	-1.1456676	-0.5590913	11.475768	0.9267648
5.9572053	-0.008488748	8.246411	5.519488	7.0511937	8.028966	1.7493267	5.1765547	6.843297	1.4929289	5.0415807	17.312449
10.421575	3.2935092	-1.3820784	6.308961	5.9368625	0.8561729	-1.9699663	3.4058352	-0.5026753	9.355192	10.00546	8.660933
6.920308	8.106856	1.1223129	14.700437	3.0107698	2.3291504	8.081943	1.364221	1.386804	1.9899496	0.41125166	1.6449257
3.5755281	0.41388553	2.5056174	2.9424844	-1.9764539	2.6793883	5.724233	-0.6784284	-1.165431	12.040493	0.97960806	4.3479576
0.8409973	0.09347865	0.022309432	5.0573726	1.0523511	-1.1543026	4.4313946	4.804486	-1.9068984	-0.049041796	0.44610226	1.6675179
1.0812473	13.293661	7.4629383	1.4030623	5.5225735	-0.3403531	11.219471	2.938685	3.540073	-0.62793934	2.1093292	0.9343613
9.823501	3.9148898	-0.90467095	0.024914555	4.868547	-0.12517793	2.046321	3.3625987	4.233181	0.26538247	-0.69485664	-1.5647417
17.01879	3.2072527	4.5730376	4.4288793	1.117686	0.82163805	4.863172	-0.9484573	7.5204716	7.124994	3.3699355	0.41360778
14.341181	4.310368	-0.07093796	-1.8871175	-0.11460009	1.6263807	4.3918614	4.487378	-0.27782327	3.384892	3.4815996	-0.72680354
9.543505	0.65343904	10.338355	0.30920032	2.4463768	8.706173	2.7278976	6.754612	-0.6782449	11.21117	0.44688934	23.094856
9.51134	0.91728705	13.003702	8.93445	-0.2670397	10.611961	10.742742	1.1200304	0.69697964	3.494528	15.049658	-0.93261546
-0.70545584	2.1417882	6.907076	3.0334888	1.9423708	1.9865043	1.3108103	0.9367976	-0.98835546	0.8579937	-1.7061819	7.224866
13.530721	5.291364	-1.2676028	0.17526364	6.135048	4.7069387	-0.15066963	0.33009672	2.1913693	-2.8935397	2.528594	1.7024368
1.9894109	0.14061444	6.238828	1.1338845	0.93695015	-1.240242	-0.48870707	12.834173	3.010296	0.9636896	1.5067546	5.2565312
0.20466042	1.8659747	1.2122397	12.574366	7.76043	1.7294965	3.6544476	1.0795984	1.2150774	0.31250253	1.8449534	1.8593795
0.4405646	0.40675035	4.424586	3.0970945	5.635471	2.0740418	2.6941497	1.8179332	0.29115832	4.888316	1.1362016	3.0595217
3.2784503	7.941124	0.14302802	2.984508	-0.13544606	-0.8851671	5.116848	19.704683	7.411921	1.2240328	-1.8076899	2.238319
1.2248545	14.785018	7.4224973	3.641727	1.9956834	-0.38170192	4.980324	3.3409803	2.4817262	-0.39036983	4.451892	7.4530554
-0.42902786	-0.014198187	12.751904	3.8446023	0.9887987	-2.2195864	7.4776974	-0.16536252	2.9692025	0.5903177	-0.30454317	7.1858597
13.522827	8.269778	0.8562268	0.9295862	13.380197	1.2236415	8.902842	-0.4498029	2.2497213	6.629717	6.8082657	-0.5107477
-0.7523968	0.31371143	-1.3273499	2.327819	0.78417575	2.8861718	3.2680936	3.95688	7.1064234	0.14385384	9.756701	2.2357056
0.4072335	-2.0071678	6.3021774	1.1732873	1.289156	2.2376897	1.9843189	-0.71059567	0.5973882	3.5582132	10.671996	0.61947834
1.1778305	9.861201	6.8575597	-0.42048958	3.6131577	3.114982	-1.5940986	4.4787397	0.645437	3.520432	-0.19292831	5.2424436
0.16804612	0.93571234	4.4604225	1.9054228	1.1133292	0.6866143	5.237183	4.0475006	6.5923514	4.56412	-0.043170463	5.208055
0.55186534	15.85256	6.448709	-1.2154443	2.513524	-0.48517612	6.1651073	-0.09375322	0.41673952	1.4778211	4.5176835	7.7747903
9.800245	3.2907085	3.6155636	0.95775384	5.846386	4.6530952	1.2828326	4.950898	0.92829543	-0.052200794	1.7990096	1.2909232
4.7415366	2.692592	0.21799551	-0.045214027	8.405722	2.7954395	0.4490295	3.5150864	0.97925913	1.0161843	3.698373	3.9536731
1.549438	1.7646184	1.1125398	-1.1738628	-0.55569977	4.205897	-1.9644014	8.514632	2.1695561	-0.3335549	-1.1354063	0.870914
0.3601224	2.7221098	7.72144	1.2965822	5.3397875	1.7827069	1.3451098	2.3012347	3.245618	4.9625354	0.11155698	5.2565017
4.6175127	3.574185	2.0818818	9.900927	3.3446717	8.382566	-0.057982966	0.059312202	5.749281	-0.9340379	-2.515976	0.19265652
4.029201	-0.6185319	1.5327228	-0.5499216	1.142726	0.9045921	2.18046	3.5034966	10.630514	5.3158064	4.522522	1.7246367
0.4963261	-1.3773638	1.0426185	0.8216354	-0.12632537	5.5250697	8.330252	2.0065758	1.4443352	7.5691714	5.1719112	1.0862176
0.23629418	-1.9269308	4.355096	0.96368825	-0.46434924	2.9141464	0.3602416	-2.1327465	4.5815516	-0.060994983	7.803774	0.009037308
0.5812156	-0.73712164	0.81424284	0.7298395	-0.41249257	1.2218801	8.798098	-1.0097543	4.36624	6.2943826	0.30681303	3.8900151
-0.8120535	5.4270506	6.373027	-1.5592647	4.200613	5.0645003	-0.7186787	4.7933598	0.1224091	3.8205848	0.93722236	1.7357712
8.279006	1.9967898	0.4045558	0.4888634	7.3462048	5.0185747	3.5354853	1.1483121	1.7079713	4.799933	0.20293331	-0.8682861
-0.07007769	-1.0760506	1.5507505	1.6801989	1.9024194	4.0439396	3.6506417	0.18257037	-0.20208728	0.49663237	0.7846302	2.851011
-0.7819351	2.1905677	8.200663	-0.53310263	0.8485494	5.827219	6.8372087	5.758272	1.7854111	1.1109606	12.110338	1.1446012
1.8406323	-0.08171165	9.872615	5.499788	2.1301095	10.925925	2.3362164	6.22472	8.421806	8.158811	13.489467	-0.27831963
17.221771	7.3407664	0.8058676	1.3304073	4.389337	0.85221887	4.308723	3.9718852	3.6580539	5.88786	0.4252765	0.071136735
1.2026672	12.089174	5.0457706	-0.08327866	-1.9239862	2.3708968	4.0083876	2.966947	5.6843333	9.063635	0.4908102	0.18995352
5.66434	2.2871928	-0.71873057	10.912732	3.9224238	2.0171936	1.5659515	9.0715275	-0.63986367	2.5076919	1.7412714	1.3571022
0.6471672	6.236758	5.8756366	2.6847794	3.402566	5.4280376	0.29364565	2.2100775	0.7188979	5.4113436	3.5387354	5.757557
1.6280397	0.5146309	0.4963785	3.4611936	0.6230132	0.88172007	10.424763	-0.17922929	1.2964762	6.5825877	11.153942	-0.2949338
4.983134	-0.23120296	-0.8727422	0.26239315	4.374619	0.70988137	4.7931585	4.4373636	8.524543	2.2258852	3.8046803	15.816697
5.543849	-0.18211211	2.6903772	1.6955547	1.2743407	2.222382	5.113315	0.24819446	4.5534415	0.035323683	0.3144112	11.564181
0.028474117	3.725771	8.035263	2.2067726	5.014528	-0.3455339	-0.7674115	1.8163488	3.8855016	0.7565086	2.0619142	4.430342
1.7238982	0.84569514	-0.73063904	1.0028251	0.86835015	2.7535176	6.0511556	-0.6140935	1.3791275	2.3738656	-0.4726138	0.4251501
7.2025514	3.1204205	1.4431057	13.487985	1.6611577	0.9000491	3.9192648	0.51002705	3.5090714	5.2026453	-0.33630148	0.45549226
3.532548	-3.031572	8.848369	5.2009625	-0.8944707	3.7137222	24.081228	4.2594304	0.02229732	4.9268665	8.2753315	1.7537825
0.27180588	3.6610632	0.44737625	1.916614	6.24563	0.116710156	6.379091	2.8690324	4.2729406	2.8141437	2.0319064	2.4256973
0.6052302	-2.4722757	1.297509	3.1043673	8.969859	-0.05515396	2.4240236	9.41776	3.991799	1.6631525	0.22563416	4.016939
1.5493491	0.41710675	-0.36486506	7.8410316	3.5337942	2.5711462	1.2330208	4.199548	-0.70251715	0.2557256	-0.29601932	2.8893151
16.42906	7.2074866	11.474717	0.7974011	2.5108972	3.4611077	5.774625	-0.52367944	2.8826873	5.359891	3.624133	17.337914
-0.26242167	0.22792505	7.5708623	-0.0039402447	2.5983756	-1.3396963	6.4862742	2.3718371	2.4083147	2.6903682	-2.2424123	1.7326013
0.30056167	0.20663159	-0.6798495	1.6147109	-0.3322328	6.4062533	0.34184787	7.514268	-0.76806355	1.5875064	0.9911228	-0.4606408
0.86833346	0.55420965	-0.20802893	0.81078136	2.4633448	2.1840591	2.3039947	1.9435877	3.1317925	3.7814188	-1.166133	3.9364924
-0.53644764	1.5063474	8.025792	0.6476427	-0.26113516	-1.3831946	4.7458525	3.7158458	-0.44231963	3.4391925	1.7327229	6.4634457
0.5413011	0.9507632	7.7370195	1.7743675	-2.0850165	6.563066	0.09060986	-2.233004	2.3623245	5.8783484	0.97738934	6.0619507
3.334415	0.9663088	9.033192	13.127913	0.7424626	-0.42015773	11.243828	8.666028	0.57729155	2.426275	1.150716	0.6252718
3.8426933	-0.9083318	0.9586508	12.291088	0.5753572	0.2829851	8.901176	0.57379323	1.486845	-0.16868946	-0.093341105	-0.52759737
5.5780497	2.0705266	5.399239	1.7522848	4.53927	2.267435	0.8696717	1.5033273	0.87497616	1.4866625	0.12550896	12.308153
0.779212	-1.6064485	8.839287	0.18178284	1.2566069	2.6064963	13.934402	-0.10432416	0.07632303	0.52001464	4.115266	0.68318826
5.1107078	-0.41880423	0.14641856	10.077626	-1.440139	-1.4813262	3.2923212	3.1740375	1.0693237	0.34205997	-0.5122973	2.4557834
10.040352	-0.6191421	9.455254	-0.16490167	3.0001903	6.2743974	5.009321	2.4851794	-0.20393133	1.6415023	0.58285284	10.579843
1.3924873	4.8315635	-1.0233275	1.0908176	3.6144013	3.2887776	1.7684766	7.039922	2.7411704	0.11596967	-0.22820257	2.4972534
3.6050763	0.52426165	0.9989557	5.683973	0.08292272	2.9299767	-0.001472754	5.5327687	2.3237805	-0.4220146	-1.6274265	2.5483444
4.4919114	0.16789822	4.4290104	18.1732	3.7683406	0.5368628	10.217308	4.318367	1.9584858	12.291705	0.83290017	1.3272407
0.34923288	-0.33527616	-0.11810815	1.1941237	0.5649656	1.6056361	1.4942162	8.678506	2.4350634	0.3307476	1.8268702	2.5014124
-0.5530026	1.6535065	7.0428553	1.8530107	-0.73070914	9.35101	2.690245	0.9807044	1.6315849	-0.9166814	4.311761	2.3058226
6.482476	0.045578375	-0.6403664	-1.4928836	5.4113736	2.0779614	0.10562056	-1.9794445	0.94251263	5.8710556	3.0012963	1.1057384
-1.2063811	7.9188666	5.3614597	1.1654187	1.3595494	3.8748882	-1.701134	5.126404	0.62947816	1.3270354	0.43271548	1.3046715
0.0076889554	0.68260765	9.728964	2.5879092	0.8388	6.4448857	4.2916174	4.516301	3.1473837	0.95948136	14.517972	-0.36001137
5.7097993	3.210468	0.98650926	0.7502688	7.5702486	3.6969934	0.90650916	-0.03945148	0.9296053	2.9288032	4.8847404	4.52283
0.19678006	0.6143887	-0.96914756	0.04068029	-0.0012689233	2.0021605	0.85694253	0.88023883	1.7962923	0.21495736	3.584509	1.51194
1.2789137	10.156204	-0.16481161	1.1203375	2.285262	4.609949	3.5905294	-0.5914102	0.75453866	0.73653567	4.356352	-0.1172964
9.2534485	1.2053221	-1.1756473	-0.044157952	6.10773	2.2815967	0.97995514	0.34375867	-0.75878966	-0.7531033	3.0578368	2.9213138
4.696108	4.4713483	-0.92680633	11.913996	-2.0085614	-0.02858834	5.193671	8.384737	2.172901	3.8356857	0.49917424	-1.6217089
2.125543	-1.214018	-0.74945056	11.384701	-0.06506693	6.5949125	-0.7498632	2.3507004	1.8266255	-1.8218207	0.8722729	1.9632591
-0.41495353	1.5600923	8.978388	-1.6644399	2.382582	2.9524236	1.5476635	4.256675	0.78975534	-0.7806458	0.9484913	3.9055398
4.402504	2.1310654	-0.18659255	6.571157	2.4100173	5.174233	1.3041182	4.6888375	3.268563	2.5180063	-1.4265676	2.913452
0.83515227	-1.6070724	7.4514985	0.45142233	2.3146374	2.3561065	3.436274	-1.9607463	3.6995509	0.95310247	-0.35297078	1.302557
-0.7530595	-1.6367636	7.7429967	0.5990112	4.3425326	3.177847	3.2441597	2.5724149	0.42411762	4.507663	0.93305266	2.3712869
1.7230825	3.5164495	1.3157903	3.9630156	-0.4580187	-0.9076269	3.587849	4.890672	-0.75187415	2.0970588	-0.4213619	3.4603024
4.9342594	4.3844776	7.0761857	11.659461	0.39390877	-0.865718	5.668131	4.2286534	5.4138484	0.563636	-0.39713863	-0.49988675
-0.4218018	0.56425333	10.095464	3.2916873	2.2426558	2.1596746	1.2422779	1.486661	-0.8246856	5.4474554	1.8086593	4.6335883
4.29387	5.006079	0.67677253	10.010701	4.380471	1.4421936	9.032047	1.6629592	1.5441804	1.2189658	1.48732	2.0452397
5.3308992	2.324749	-0.94872826	8.784004	-0.53997076	0.72543013	1.7690761	2.4579015	-0.7388066	0.42065117	-1.2753009	-0.095610246
0.94418925	-1.0293281	-0.79982674	-1.691393	2.9789414	2.8583436	3.885914	1.069775	0.40437818	3.5675933	1.1813347	2.9377446
4.3506756	4.5272846	1.8571482	11.960748	4.08212	2.3866334	6.339033	0.0637455	-0.47394955	1.8573	-0.13659744	0.44644693
4.0097413	3.337263	0.058148917	6.0373487	0.06735921	-1.1010942	2.1696472	1.9361597	2.473958	-0.33168116	0.91782206	-0.53042406
0.82056856	13.029521	0.9357431	0.8980838	5.8961706	8.670149	0.52467775	4.9483237	0.50190586	11.338685	1.1910095	2.9740453
3.7551088	1.8086854	1.8365544	6.6980124	7.471731	12.69608	1.6515914	0.037879393	0.9468438	1.6622167	-0.68564224	4.2173634
0.019897172	4.356924	2.0441866	10.546341	2.9293137	1.6421015	6.6122313	6.1047406	4.996275	2.2878656	1.9382403	3.3786361
4.2786565	-0.12252784	1.0877106	7.6306376	0.4519096	-0.26673716	4.4818077	5.1890125	5.3316154	-2.1329107	0.29040894	-0.78574324
-1.0848184	0.37519735	-1.0407779	6.55845	3.6197515	1.9123218	4.061427	5.4033837	-0.7018432	2.3740125	1.7231138	-0.5564922
0.15148494	0.9695299	0.8372921	6.0181546	-0.78330135	-1.0647527	0.97575533	-0.8009007	4.269393	4.289124	13.007016	-1.1789821
5.0891438	6.4509783	1.1880822	0.35418513	0.5892035	15.964936	-0.46598706	1.2966604	0.19342937	5.4731755	1.5050893	6.158682
7.084631	1.0230871	1.8946626	2.3136985	6.4676566	8.03287	0.97783166	0.81581396	0.5548073	10.633446	5.0836525	5.042472
1.7367057	-1.6966894	8.532156	1.8223252	1.6134973	16.034191	10.959786	8.396128	5.881128	2.201099	16.093042	0.91590613
0.010861323	8.032532	1.0715595	-1.8890938	4.2389636	-0.5048391	4.1903377	2.3926535	7.235779	4.3783236	-1.0557753	8.141307
0.43388614	2.0017054	4.014769	4.464216	2.0793898	0.6336227	7.2343016	1.4442749	1.6958601	6.745061	0.15083994	4.930762
9.1755705	0.40364894	0.08836883	-1.8441248	4.3711443	1.3091801	-0.030944735	2.8527336	2.8903372	1.4888994	1.1431776	2.603354
1.3280272	9.49036	7.2245293	5.967306	19.42084	6.7253175	2.9757485	2.014986	1.8272585	1.1378031	14.487478	10.536614
2.4476295	2.0173306	3.0483277	4.8898764	4.183136	0.11259865	4.1524916	0.45481527	5.2453175	8.206302	5.574136	13.586354
3.1019454	3.832289	-0.10950792	-0.6548361	6.0746365	0.38782048	8.065622	0.25138733	11.856968	3.2346392	0.5390226	-1.9658483
1.3557683	-0.66588396	7.165909	5.199682	0.54952234	-0.71418595	3.7656646	0.6398657	2.8716304	0.29576975	2.543157	2.556221
0.011574761	-0.62094235	5.290516	3.5864296	-0.5326658	3.9640083	0.07513493	-0.2903279	3.7568417	3.3438447	5.765421	0.72753567
1.5046555	-0.23691225	7.389423	2.531117	-0.42698452	6.7470536	0.21613377	1.5757443	2.758792	5.8487334	9.952664	1.0694604
2.0327263	1.4318012	9.086927	1.33876	3.4195008	1.939032	10.265802	-0.35409883	2.6206698	5.6338806	-0.30689403	1.600692
-0.8820618	-1.6635609	9.210094	0.8853954	0.69013757	0.45646933	9.051447	2.6393437	-0.67172664	1.0945294	1.1914128	4.6667013
3.323567	9.170352	6.045219	0.40211037	-1.2222195	3.6073828	-1.3279537	1.6454718	4.7394977	0.78243864	3.859548	5.811388
1.1647462	11.066513	4.6365547	1.5478266	4.900627	0.30409977	4.897041	2.4571679	4.636636	-0.5102925	6.3540096	-0.43163788
-0.8720919	-1.0587412	0.54883564	1.682912	2.8735418	11.210237	0.8328109	-1.1091782	3.2869039	12.824125	5.3230233	0.7232147
1.057497	2.4930968	4.1584196	-0.24216734	2.6956172	-1.0581475	3.609479	11.595792	2.9051893	2.4235048	1.3620137	-0.23524177
-0.8655785	-1.0897326	0.6448543	1.8590353	0.48104993	2.9621854	0.62146604	5.6375394	6.2972374	7.909546	13.492109	2.6449792
-0.118173786	9.542061	5.2523336	0.7318863	1.5178806	-0.36906987	3.704626	0.25766045	2.1284158	-1.0062746	1.7414623	5.795098
4.213634	5.8747807	0.5543055	5.06719	1.612359	-0.33238384	4.35526	2.5094905	0.842362	1.4697195	-0.89064205	4.469613
6.8950067	1.9804211	6.916841	0.5880094	-1.6102929	0.58580124	3.5277865	6.0483704	3.2438982	-1.4159431	4.4403625	11.901524
0.015974682	-0.7431327	5.0798254	2.851828	0.90485984	8.998879	1.2570075	0.15813631	3.4295774	3.101891	9.762797	-0.86462015
-0.39814228	0.36312476	-1.1213154	10.49859	5.493665	6.5280676	4.4469247	0.69877344	0.5382639	-1.5196877	4.8784614	16.722542
-0.8530234	0.6368267	7.1716495	4.187528	0.9326717	8.0622225	7.58899	-0.40814185	-1.2968603	3.439587	13.342944	-1.1197623
1.0433648	2.4050932	1.3443077	7.6773176	7.826518	-0.21869168	4.265268	8.207281	6.796114	3.7128909	0.97296286	-0.90689033
3.5049686	0.5712818	1.3410252	7.281433	6.34544	2.795422	3.6274545	-0.6460243	6.826718	8.9436655	0.28456974	-0.81459916
2.5765927	0.2047067	2.5346951	0.01228208	4.4073296	2.1114218	0.12642454	3.926843	2.7349348	-0.122817256	8.154425	7.979971
4.120668	0.28265345	5.473334	0.6792542	2.193712	2.2277257	1.5919273	4.0994196	8.777749	1.4866109	1.4027228	11.740985
6.4995146	3.7812977	5.893804	2.3491678	2.4363122	2.8662798	0.97332245	-0.18264389	7.1608453	-0.11029349	6.359568	11.78378
-0.17250358	0.99329	3.9839709	-0.22446571	4.5793457	6.400897	-0.31697968	8.554609	2.8116865	2.2692022	1.305232	5.169466
4.8855567	-1.2779219	0.4296089	9.656328	0.923844	6.3041673	-2.2701414	4.91348	-1.0669868	-0.86663824	1.2223008	4.3818913
6.666411	0.20432268	4.1326694	1.4064343	7.5298376	9.250106	-0.54982066	-0.8732886	3.643107	14.758965	-1.1922125	15.713001
0.0030840551	1.821266	-1.4639375	-0.26193342	0.93591046	2.7787857	-1.2377955	0.21469271	3.054672	0.6952434	0.18176225	2.0576284
-0.48007485	0.620637	1.2122163	7.148051	0.7799492	4.2415934	0.36032185	-1.9877568	7.1339426	5.474558	11.952192	0.85124683
-0.520469	1.1811359	2.3318315	1.3580925	2.0427976	-0.2553651	3.1973827	-1.3769171	1.1813478	4.205878	2.668462	4.045918
0.35837516	-0.8173808	-0.17215371	-1.2843386	2.7164767	0.21535815	1.9804653	1.8087049	1.6116705	0.4445295	11.91267	-0.533978
10.984824	1.5203977	3.319745	0.7233708	-1.2448494	-0.90117246	1.694177	7.179778	2.597631	-0.65417415	4.029232	3.3502774
1.1975315	-0.21207774	1.0868059	0.57602906	11.396107	7.0388203	2.47758	0.8108618	4.0367527	8.444244	9.005545	17.872355
-1.8128828	1.819909	0.41410846	9.688078	5.0849137	2.6916494	1.7557561	4.638089	0.29229778	-0.3535141	-0.67386466	4.811618
-0.02123186	0.80241615	3.0352368	-1.4996787	0.9913284	2.052422	4.970391	0.5682309	3.513971	2.1586926	1.2486322	2.0395103
12.816147	3.509673	0.85006666	-2.1882415	1.5857774	5.5804987	2.5444167	-1.6730682	4.171546	8.687305	2.1275525	0.4195406
0.8756671	1.5411475	11.913868	7.603983	-0.4186354	4.774334	-1.1385661	7.070836	6.582573	7.665557	18.137463	6.147617
3.2690556	-1.8902551	-0.42399466	0.7171301	0.5957529	4.6816235	21.323877	4.8468056	-0.9460352	5.511629	8.362552	0.40252677
0.12666737	-0.0087085245	0.109173775	-0.40272582	5.2160244	8.699655	4.443448	0.24938135	1.0073725	9.830944	1.0803577	4.980394
0.8266207	-0.43273848	-1.6604631	-0.2920783	0.5647453	3.9707346	4.6762247	3.0096269	4.8091354	0.03877127	7.812927	1.824323
6.4886537	3.0593705	1.7361957	11.922928	0.6343998	2.878251	-0.4182334	0.97081435	5.320147	3.1898446	-0.12664966	-3.0464363
0.018048186	-0.30972463	0.028242154	0.533542	0.45353007	-0.03390127	6.764129	1.1129053	2.3124533	2.9036956	1.1044806	4.665904
0.6513588	1.90604	-0.022879183	1.2000581	4.008823	1.3115845	3.6937017	3.9655068	4.738533	1.1726308	-0.12288906	0.9383137
0.73431396	4.4999075	-0.048392326	-1.3461982	2.3487368	1.1171316	6.7602344	10.319294	8.284264	0.28320476	0.11177145	-1.5686471
1.5938839	1.7664032	-1.034644	10.301088	6.101105	2.5464735	3.9701178	2.1670825	2.2490158	-1.6056223	0.42935258	-1.3141955
-0.65972865	9.527908	11.790893	-0.9647958	1.7674545	7.4647503	4.1759453	3.512629	2.2707028	6.6786427	-0.6058845	0.18582715
2.2659748	6.386675	7.576762	5.991013	0.38884246	13.584473	0.9680038	-1.9633566	4.346019	8.431385	10.901045	-1.7444677
1.2565734	1.8717542	0.17964755	12.063763	3.6672633	-0.22826214	9.840918	-1.1675774	3.5737674	3.6268883	-0.13730073	1.2470464
4.6892214	3.047704	6.9291744	-0.6889184	1.6719702	1.7490885	8.9399605	4.1103945	2.1872249	0.91478765	2.6232343	16.047655
2.7270782	6.812691	2.1433043	13.329731	0.66318095	5.135198	-1.9579419	3.4210978	5.8818893	-1.1916827	-1.7527109	0.77530015
3.774702	7.700532	1.3026757	20.537296	-0.67611754	0.5887749	9.708889	1.1446923	7.948371	5.2617364	-0.15825841	2.3812141
1.646435	1.6806409	3.4991941	-1.1111411	-2.3747928	9.292619	1.683905	9.05526	0.8650199	5.964894	-0.18963633	7.1172323
10.281622	-0.09441502	3.489085	14.413472	5.6294765	-0.26889992	5.3403983	8.639437	1.0535365	5.6456575	-0.63307184	-0.8273173
-0.23923367	4.2776794	0.62311876	16.135593	1.1861188	6.0480404	0.16345537	3.1282642	0.3475833	1.7578099	-1.543733	1.874975
1.7390534	1.5230675	-1.322269	7.1724367	-0.71202296	0.6066722	8.811011	9.446858	2.0041118	3.8485248	1.3468359	0.5218745
4.718214	1.1927727	-0.43255705	7.377351	0.31908464	7.6479445	0.7124868	8.184644	1.6570804	4.8386035	1.2761348	3.2995727
6.928146	5.310042	4.0628023	-0.2184887	0.80792207	-0.1903075	-0.46356067	1.6751649	-0.82885647	-0.6443751	8.267866	7.9907327
1.286597	13.552794	1.3994852	0.3650422	3.1935477	1.8179629	7.7283125	0.6975184	0.36282924	-0.03436035	0.10793686	-0.16051221
4.8852787	0.2792964	1.4922999	-0.42722413	5.4716167	5.621193	0.4393435	-0.16698615	3.9689376	4.902167	2.89644	3.8688717
2.432536	3.1828542	0.16027044	4.473347	0.49599025	2.5114703	-1.1615175	2.6147957	1.9136204	-0.8195999	-0.7333563	1.6641319
2.1894734	-0.17628957	-0.012596071	-0.6427266	-0.49529284	3.8437312	4.40811	0.84534156	1.5755548	1.5774456	-0.45684668	3.312173
-1.1355222	8.120439	8.398118	1.122211	0.73844105	-0.2980747	2.2721965	-1.9272338	2.7348094	0.9268429	3.6250916	2.0642912
2.08185	2.5557313	-0.05471146	0.3374596	-2.5070267	1.8675338	0.108600006	9.242378	2.7504768	2.211806	-0.525657	-0.2378889
-0.6991171	2.0727623	-0.52991575	10.423149	-0.07214799	3.158332	0.43974558	7.8909006	2.512612	0.080480784	2.0347965	6.4347553
0.8809128	2.8886285	-0.97537595	-1.1217802	0.09131814	8.312198	-1.1900079	7.6420355	5.364969	4.3794026	-0.6564627	1.9867492
2.3615825	0.066826105	4.3919325	1.0790844	3.3182094	-0.85680884	4.1508017	14.474602	2.3342123	0.0978291	0.41819018	3.8403268
0.007282826	-0.76817214	1.6011586	-0.19929469	-0.09082365	8.133124	5.7163773	0.2294095	0.17421246	6.750177	11.4708185	-0.080415234
-0.1388617	7.848979	7.772194	2.3281162	3.4570212	-1.4972978	5.0711093	0.4353273	4.721591	-0.45725772	3.2728693	-1.5382428
4.7707977	-0.524681	-0.2148349	-0.26873335	3.971222	10.174379	0.68635225	-1.2481952	5.893172	6.03623	0.13806066	8.950443
1.9435592	0.9913008	2.919046	1.0004184	4.577458	7.1921673	-0.07173085	0.87977546	3.64706	4.590414	0.09148383	7.728991
-1.2398466	14.4651785	10.434025	0.9713933	5.043608	3.9452574	4.0910563	3.0192688	3.8203478	-0.29110712	1.5560708	10.568925
15.456676	-0.95202166	4.7678475	2.1336472	5.059199	4.6870403	-1.0964621	6.7203097	-0.62423915	2.0066602	2.2316537	6.5947356
9.384983	0.9085697	2.273894	3.3888826	3.9829898	3.2131252	4.9629154	2.6729782	3.473314	3.4160025	4.794371	15.676439
0.99061245	3.2006757	2.5446126	0.8251446	2.5234773	0.6097335	5.880884	3.081994	-0.9199674	8.312222	-0.30055088	4.312233
-0.33735627	-0.1751653	6.649408	1.5891067	4.298048	5.8524017	4.864235	1.153465	2.1085885	7.0586967	2.1986988	1.1025394
-0.37757263	16.516516	11.780322	0.35569248	1.593353	5.6900134	-0.99964905	2.2049649	2.2598405	11.193309	4.4091463	6.039418
-1.6570718	9.900936	1.6023989	5.732986	-0.5341416	0.62764806	11.660602	0.8022855	2.214465	18.829973	4.589611	10.244474
-1.2786602	-0.098478094	9.413179	0.20149156	0.14977467	6.5685782	6.136133	5.671975	2.7951314	1.2231385	10.345278	0.8895531
15.027589	3.856484	0.9932878	0.7681428	8.977363	4.640917	6.069851	0.37641445	1.7738501	6.5260987	1.1014153	0.35744503
2.6514053	-0.74570984	-0.866902	10.791728	1.0765477	3.0366056	2.2559834	4.1777873	3.5833447	0.50599074	0.23650035	1.2167583
7.2426305	0.55956477	1.161752	4.1127844	1.2191385	4.89167	3.0111456	0.5145441	5.9426713	-0.08764645	-0.42459673	13.015385
0.6879109	10.142244	7.014703	2.8518739	2.525053	-0.38061726	3.77725	-1.491372	-0.30374777	1.0250599	2.1504312	-0.6323352
-0.47794276	-1.140417	9.649326	4.051922	0.008383093	12.925752	13.62888	10.155811	1.0734303	-0.44481802	15.425339	-2.518449
19.22905	3.4386172	5.006341	1.1424282	-0.28428292	1.1535366	5.2585354	1.9081532	-0.19472075	4.4842114	0.29148778	-1.06203
1.8364294	2.4756045	7.255617	13.1145115	-1.9346831	7.161873	1.1844062	2.280617	5.3128424	0.17646876	-0.896711	6.366376
6.430652	16.658161	8.3944	-0.39887464	1.2249405	1.9373893	4.1082697	1.4209173	4.2283373	-1.6146102	4.4090714	-0.6427478
-1.7692736	-1.6740078	6.375457	1.0055743	0.69422686	4.9195547	-0.2299838	0.33851445	4.6567	7.140058	5.426447	-1.0026275
0.39552036	2.069028	3.5628471	6.73874	2.7983449	4.6725173	-1.2461332	5.941831	0.9550611	-0.18937822	-0.15188996	3.2726004
6.199641	1.8760529	1.1664422	-0.7401569	4.7707095	-0.8018218	1.6373883	6.7249126	-0.15271938	0.15565531	3.074997	6.0287867
1.8670366	-0.017804205	2.4571342	18.772846	-1.7204732	5.9082713	0.3908248	4.000167	3.665775	0.89087796	-0.9228733	11.690186
2.322151	0.7915294	1.9416828	7.688024	0.4808281	-1.4641159	6.3486795	4.8562536	-0.92177665	-1.793151	-0.412466	1.6108272
2.079526	-0.07724018	1.8685846	11.887418	2.553089	7.261739	0.47290197	4.9330554	7.6263905	-0.13914536	-0.6136511	4.3755946
0.07468438	1.6244099	6.3559413	2.196964	4.0694275	1.3854666	1.167373	0.51976055	2.0188031	0.38463902	0.1626363	3.1426733
3.1459026	3.266815	2.6981034	-0.12711681	1.7290401	3.7626665	2.262527	8.29633	4.7474303	1.0416903	1.3415908	-1.3793093
0.4620919	0.48304546	1.454348	-1.924449	2.0499413	-1.1344078	4.345872	2.352553	1.6949639	2.8197978	-0.30935988	1.5201234
-0.41363916	0.15422057	1.2040392	-0.35497713	4.684802	1.7536539	-0.27487946	5.0104957	6.8788576	1.0656509	-0.9624457	-1.6855503
1.9063579	-1.37084	1.1873144	6.3633385	2.8415546	6.731939	-1.0593141	0.5977608	1.3287392	1.7396468	2.1243865	2.374588
1.1282554	-0.3745566	0.028895153	-1.0151479	2.7620957	2.5701804	6.2250986	2.1708655	3.67487	-0.0825361	0.04191613	0.86095226
-0.7038152	1.2911422	1.6660311	0.80539846	-0.22738194	2.9620132	8.842295	1.2706431	-0.22273973	1.7921356	-1.2095199	2.4135811
2.218789	-1.0784463	0.8288905	-0.8811337	4.970379	7.128793	27.620167	7.6046057	11.266576	4.547085	6.8284283	0.6212573
-0.20682943	0.78151035	3.08114	0.4772947	1.454556	4.9770937	-0.027681507	12.441552	1.2117481	3.086089	0.09162661	7.243265
7.0170555	-0.14749227	-0.8500343	-1.552415	4.7501316	2.9326832	4.490533	2.5628676	2.0513127	1.2854196	0.43270755	15.194074
17.47123	4.1781178	6.7341695	2.439984	0.39258647	3.738358	5.763502	1.0737807	3.9589465	9.268867	-0.6908269	1.2058296
0.26391548	-0.35990116	0.6379682	8.973744	1.2212172	1.3394237	2.8587794	10.639693	6.1781683	3.825112	-0.6491962	7.2870445
6.0472593	0.23500554	0.7857263	1.0603397	1.5890329	5.4793196	3.608931	-0.26552737	4.128947	2.5298295	-1.6534442	11.611878
2.315845	5.462994	-0.92470455	10.446844	4.0335126	1.3986045	0.0509589	2.537817	1.3026087	0.3316376	-0.73559415	5.00585
0.51187456	5.6720066	0.31425852	-1.0641158	1.1408155	8.178673	1.4765913	-0.84992534	3.5010424	6.5764823	0.45121288	2.6654925
10.841683	2.0649488	1.573887	-1.8001955	3.0772438	7.6675687	0.27736712	0.50654554	0.6540635	2.3603315	4.939148	14.291416
2.421554	1.4073066	11.658914	4.451085	0.31824473	13.888413	27.139904	6.0024137	5.565083	-0.7909708	11.558427	-2.5899377
5.9193573	4.754958	0.17939447	12.069075	3.8781767	-0.5988217	5.6077495	4.4228873	3.001824	1.1837672	0.83833134	0.009551758
-1.5297698	-0.55068374	1.144961	1.5003296	-0.08092177	0.6166326	6.8610563	8.494378	3.1846743	11.187567	-0.3951917	5.3355103
1.5005767	1.4278754	6.15091	0.027853489	0.4386126	-0.121688366	10.7909355	-0.4680571	6.574616	-0.63107806	3.0495055	-0.3119895
7.449658	0.6836973	4.8225718	1.4491352	3.979608	9.6217165	1.3424873	2.4671106	8.079706	5.8256464	-0.7645798	11.015322
0.73252076	1.1184033	0.9411567	6.1937504	5.5236483	-0.28544232	6.5718837	10.577216	-0.29944712	5.6780667	0.28543788	-0.7267862
1.4842252	2.7792702	4.8370557	12.848408	2.6567025	5.9617944	-0.5182259	6.78918	2.8365002	9.65087	-0.28131047	-0.76028115
6.1741276	1.7095652	6.685426	1.361768	-1.675242	0.77145183	3.5159335	5.7070913	0.40412682	-0.37937093	0.9340242	12.792267
6.8632636	7.8122344	3.5632071	-0.74065953	2.1015	-0.15427154	2.584976	10.37615	-0.6497024	-0.78209496	6.172591	16.747074
5.2280593	4.3023834	4.4034185	17.886902	4.313263	0.27231625	17.098745	1.8808644	12.129156	7.997947	-0.5429523	-1.6342902
1.866741	4.7292686	4.8358607	14.966774	-0.41277093	5.2401333	6.374334	3.211619	0.6498062	8.564412	-0.051397495	0.9660853
5.603152	0.99170446	0.20964316	9.624885	4.3465905	0.7038835	4.168028	5.47301	8.733264	-0.13309158	-1.4446378	-0.5644945
0.765926	-1.1090653	7.199691	3.1046567	0.20586959	5.9890203	-0.5094821	6.3415403	1.7047157	0.17313436	11.965599	0.6368588
2.146955	0.7076925	1.0364667	10.822579	6.4985485	5.9810233	2.370296	5.502291	1.4114769	0.15441155	-0.36182177	3.9873333
-1.1028957	4.0207963	3.3819845	12.7748375	4.193182	0.7712756	4.938257	3.9339797	3.3095865	1.6767069	-1.7703582	5.288288
1.5287298	6.7016606	1.4263831	0.1915933	0.64177537	7.8522906	-0.06593769	1.4911506	7.052437	0.34970227	-0.6232229	1.2934773
0.12080795	0.40021756	3.738257	0.93074507	0.026985634	0.1981963	9.387316	3.1692946	0.82327425	4.3021	1.1694452	4.8219833
0.5488652	1.8803785	1.1723425	4.672412	1.6700665	0.96511114	3.7695742	4.8481574	1.3224725	-1.7264947	0.1713315	1.8096797
-1.8712139	0.6543452	-0.89895767	2.9626458	-0.37220186	6.7247777	5.7113223	-0.467231	1.0273364	6.1166916	11.411448	0.56084067
0.37400082	6.8256893	-0.32580113	-0.6282074	-0.83502257	6.822147	4.0060616	2.3422089	2.8215303	4.2181954	1.5576591	5.5828857
3.4092448	0.120621115	1.601073	-1.7416868	0.25030613	3.9023294	-0.7556008	3.28015	4.4338837	1.1468288	2.989769	8.763959
0.77682555	14.028559	10.569723	0.5302877	7.6237807	8.538634	0.15632874	2.8731208	4.0865564	8.29298	4.717581	1.7337439
4.955957	-0.6796014	7.6001945	0.87594944	7.6741724	0.05157702	-1.0746938	0.3418771	1.2815899	0.68305165	10.603019	9.381731
7.3735785	0.1976921	1.644526	-1.1671184	3.9270952	5.2084665	2.5710151	0.6348063	5.2351193	2.64719	-0.43586463	9.241923
0.19486104	1.1340525	2.4930048	-0.88934046	2.15242	2.7897692	1.0762415	12.334642	-0.733117	5.8052244	2.488186	7.6412287
4.9899454	4.0554247	5.0775657	-0.9588036	0.8108895	5.168458	1.2048266	1.2451768	2.0319767	0.48192012	3.4872112	13.02445
1.3453691	-0.675811	-0.62260205	7.066064	2.3090096	4.293431	1.210494	3.2263007	0.57391053	1.6297451	-0.5268868	3.528842
5.9671683	0.5461494	0.074128196	1.9362252	0.6777344	7.1738644	20.026102	1.0880654	-0.23427576	3.2130888	4.2934146	-0.7814112
10.726565	1.7268714	-1.0764048	1.5053601	6.1541305	0.23910718	3.3514743	0.06817618	2.960023	1.0787879	4.721299	2.3823998
-1.2745337	-0.06756155	7.7497187	-1.1314067	1.9734942	-0.38887686	-1.5180126	1.596807	2.4955451	0.12747276	9.23168	1.7210284
-0.8402029	3.6725366	4.821291	1.4426718	4.31289	-0.31827277	15.090147	-0.09196545	6.8802915	7.0952816	-0.13068087	0.11787337
0.67889726	4.3166156	0.23103583	-0.3069006	0.25668094	0.6104525	4.6561575	12.576489	0.8179956	3.7199016	-0.19848125	8.971976
2.547986	3.3690825	0.7866883	0.46042755	-1.4894673	0.19885632	3.3413932	14.485337	5.9980145	-0.6113088	2.8725436	0.26397908
3.8756475	6.738789	5.596359	18.383717	9.304686	-0.93589544	8.68644	-1.5569236	-0.8673132	1.6121905	-0.9501828	0.36593977
14.9486885	1.0330937	5.5069256	3.6847913	5.2677073	2.151713	2.5457025	1.0725788	1.8665009	4.8617916	3.3082957	0.56709254
1.5551045	-1.3742536	8.187319	-0.85198706	1.881002	8.602911	7.2170568	0.46802098	-0.27311045	11.453392	-0.11263615	3.4840589
3.869174	1.4930681	3.7968953	6.176448	8.469101	0.19924498	2.2645006	8.44885	3.865943	2.2337797	-2.1038368	-0.031974673
1.6206658	-0.74160475	1.3244798	10.352436	9.060446	4.0729985	1.0422611	3.7311969	-1.489044	1.9751688	-0.5210922	-0.1288555
6.7704573	7.8801584	4.1635942	-0.13531369	0.30465853	5.658186	2.212739	-0.37952495	5.869149	2.1081243	9.670053	11.782109
1.3939178	0.28612342	0.67374337	10.875251	5.6762834	1.0923167	6.4145403	1.6494067	-0.5942047	4.0960913	1.3168811	-0.66614735
0.6333724	0.80060434	2.3571794	6.063399	2.7346823	4.9343433	-0.5419724	10.593999	4.274129	1.5380988	2.0477734	1.22668
0.23279375	-0.7666781	-0.020782888	3.4846764	-0.1484381	0.25262368	3.8658013	4.0934896	2.7093773	0.8609844	-2.3129551	-0.0846718
2.363282	0.3594672	2.7642565	-1.6580198	1.5363871	1.9851767	1.4041965	4.6714463	-0.6875361	0.47508714	2.645535	14.079796
3.7123146	-0.021020537	7.0871615	1.0461423	-0.31080723	4.337985	5.6409926	0.23895183	-0.32149112	1.4758425	0.31166705	1.1983954
7.983165	0.99643767	6.4671626	1.6479632	-0.29808396	6.0620403	3.527516	0.95156246	3.1658146	0.6617416	6.935439	17.153011
10.054868	8.622683	4.1544747	0.09370947	2.6944766	0.35052383	9.196472	9.254329	7.2781878	3.445879	1.3503681	16.5475
13.930907	3.0109549	0.66032195	0.75194997	3.0401754	5.778138	-1.5664762	1.3472544	2.527246	4.792269	6.299815	2.8438244
4.4076943	1.6084483	1.3597584	-2.2566826	2.2920275	1.0394444	-0.3558889	1.6197517	3.7171001	1.7359203	3.9069915	5.8501167
11.971182	-0.053723022	1.8536731	3.3145962	-0.6127161	0.9218698	0.9136564	1.6109148	-0.43022567	-2.422312	2.9316285	0.27860463
3.3202155	3.1723528	1.1439751	6.5408483	-0.98635626	1.284141	5.762773	4.3649187	-0.15408468	-1.7415199	0.32526696	-0.014072239
-0.35430312	0.88302475	-0.68983525	-0.28652894	1.5670793	2.8075109	6.248538	1.1940132	4.072796	1.534943	-0.6291549	0.8943243
2.0104988	1.8166503	4.393972	6.7573304	-0.36721754	6.961892	0.9815941	2.9473457	1.0044	1.7363158	0.35646954	1.713517
0.78714234	2.3497539	-1.3280207	0.016284157	1.513628	1.7807028	1.902456	-0.21850404	2.3560274	5.629326	7.05609	-1.4563301
8.710176	-1.4482585	9.543934	0.40588462	7.432491	1.2819566	-0.6057319	0.26180762	9.692668	3.3588893	6.859072	6.641343
1.8076713	-0.69168955	10.777964	2.4464777	3.4076324	-0.6218797	7.2985516	1.309931	1.7163079	2.5348084	-0.0818674	1.9054508
0.087218225	3.016697	8.504417	0.3378529	4.9700336	-0.42242008	1.249399	4.0513453	3.7962964	2.6472101	1.6603862	0.7320509
6.165752	-1.1321886	-0.75861603	2.4707947	2.629446	0.060075022	-0.76902646	-0.3327484	5.0970244	1.6135671	5.768468	7.3794303
-0.53411835	2.824535	14.892082	0.37632027	3.4169464	1.5229065	8.002611	5.2897205	7.884727	2.0501926	0.37527254	-0.40942833
0.42194626	1.7547967	-0.5847807	7.492149	5.5970697	6.007337	1.0942675	3.299106	4.24091	3.6887808	-0.16060399	4.00977
2.655429	-0.18490277	10.956566	4.5328293	-2.166965	-2.04749	1.8675587	1.2752621	4.101146	-0.46330237	6.401809	0.7218759
1.8734791	0.2471728	9.080861	6.745394	-1.5023383	4.5252113	26.344572	2.8312812	-0.39324358	-0.580721	10.36755	0.79404914
-1.42576	4.501292	4.695857	-0.89239746	1.2503521	3.177091	0.5125565	3.0510583	2.5034885	-0.46146458	0.7502546	3.9268334
0.6864635	0.21456295	5.0860276	1.9436363	4.9956703	2.8273373	0.30506167	0.4822212	5.2286634	7.853101	2.7653248	6.881438
0.09614492	1.8592024	6.3254538	-0.049577534	3.03247	2.495652	1.833455	0.120238885	4.9280276	1.3927176	0.6298425	-0.70898175
0.31709343	0.41783893	1.1394985	2.9902048	0.96008086	-0.40848777	5.9466815	0.2795608	0.9841065	7.6506567	2.1187046	5.8471236
5.499902	5.110745	1.9885952	12.993164	4.8759427	1.7652601	0.51971006	4.496261	1.2753897	1.2105271	-0.12771535	-1.0434794
3.1833057	-0.46510702	0.109707415	10.1034155	6.811533	2.1532874	2.1528172	3.1547546	0.7804754	1.7619178	0.5450224	-0.7871168
0.98182213	1.5621171	0.7967573	5.1835866	3.2896576	4.7314453	0.6895867	2.6191375	1.154437	0.33950874	0.5197178	3.20551
-0.13415405	1.562138	-1.658918	9.718327	3.5435877	0.6443847	5.540965	3.443596	4.848318	2.4558063	-0.34658343	1.3650455
-1.6387779	-0.5886729	5.42854	0.49477828	2.8756065	2.4199367	1.5641015	-0.7426172	-0.7282936	0.19193375	8.687036	-0.9637742
8.114292	1.1075363	3.6593273	4.4320583	3.2790184	5.3155565	4.573	0.26839626	5.832923	1.434638	3.2567668	18.523779
0.06973297	1.4518737	0.67567515	0.8608569	3.128524	1.6308236	7.210541	-3.2001069	4.0761347	3.8565657	-0.048048146	0.49762684
8.303139	0.939713	2.639082	2.113679	6.536166	1.0862606	3.1094453	0.06027861	0.8740145	4.4426994	3.3977969	0.29155582
2.3474097	0.70221835	1.1983836	5.8057523	6.5828476	-0.7447883	6.9577184	7.1644607	4.3159223	4.9705415	1.3226327	0.5544764
1.378953	4.3415203	5.309763	-1.0953903	1.1739095	3.1970625	0.5675964	1.2316802	2.268802	3.50878	-0.25065053	1.3340031
3.4828796	1.1869229	0.520927	8.421686	4.6167083	7.428335	0.85240316	9.719774	4.34014	12.433767	-0.12347435	0.7839413
3.6001883	7.477668	1.3127066	3.1995287	1.0248649	5.6449547	0.8187867	6.672202	3.2364726	4.063879	0.47090393	7.526867
6.0933065	0.9217988	0.33144188	-0.2536934	2.2049332	3.843819	0.500963	-1.7604558	0.529338	1.5830309	1.4908994	-0.20308745
0.6058907	1.1552694	1.9587085	-1.086772	4.3969812	9.57738	-0.23718339	-0.8667608	2.5331395	9.700494	5.03877	0.31339884
1.008978	12.445993	9.698555	1.9868547	7.713631	-0.72058946	4.5099697	4.9204483	3.2409902	0.7519951	-0.52288854	6.2060065
0.3976567	0.8294502	0.47424304	8.193674	1.5015829	3.0699031	0.46652517	8.475508	4.725043	3.1078367	-0.9975482	-1.0848764
7.741836	4.369126	1.8995585	-1.7010423	2.7317586	13.809187	1.2554641	-1.2256461	0.43846378	9.383176	8.448609	20.157787
3.8846667	2.8728724	0.6059847	14.073162	2.432042	7.8481407	3.2866242	0.31170455	5.600557	10.395295	-0.1541251	2.336572
-0.3426505	1.1247253	8.101035	3.8227782	1.6176008	0.25420606	8.461565	0.3044923	0.8095313	2.1432672	0.008947921	6.671315
7.282569	-0.95624506	0.23760848	0.53804517	5.2361736	4.0278406	-0.7270733	-0.72258407	6.201511	0.8842202	0.13222599	1.6433809
8.047755	0.5610197	1.2694539	-0.6161779	6.499747	0.04462263	5.5089474	4.480029	-0.59333855	7.55913	3.4397087	0.84958553
5.613552	-1.6130955	-0.744683	1.9695903	6.494517	-0.5120326	2.5610712	3.0078611	10.6862335	5.3015356	2.2708206	2.7604733
10.960355	4.147064	4.691114	-0.14942089	8.221379	4.410899	6.1121273	1.5627981	-0.49368063	8.159763	-0.12189718	0.040834665
2.4756827	1.96684	1.0303237	7.933296	5.908218	2.6188643	1.1931806	4.1838884	-0.8217765	0.5233247	-0.6816704	1.6169124
0.5733273	0.6059653	-0.1348672	1.145308	-0.40915337	2.3427553	5.6006856	0.06897293	0.25501505	1.3484349	11.418337	-0.13755812
-0.8192338	-1.2528398	8.990044	-0.5052612	1.4349982	-0.026355863	5.390228	-1.3074903	2.0784988	6.7678475	1.0571618	0.5035375
-0.71230924	0.12794623	-0.22343257	2.6686754	-0.7863078	1.7509224	6.6431155	-0.06483429	2.2526383	5.224633	0.46399316	7.3713737
1.4249831	0.4898765	-0.24436359	5.9408364	-1.8656267	8.714332	0.37170646	4.0063796	-0.06589868	1.1948407	-2.0890627	-0.067907006
-0.22731155	1.1523306	-0.045776315	5.8046556	6.297898	3.3122673	3.0943987	1.1900699	0.9067672	0.3499173	-0.13731669	-1.1348996
-0.47550493	2.6303668	0.40450212	-1.8009571	7.708889	2.2556906	8.688989	0.7478256	1.7210518	6.712123	0.8273125	-0.88959515
4.0266094	2.4799392	0.6848144	14.099369	2.2795734	4.63067	5.0934205	-0.9876564	5.844178	6.6655307	0.6870035	-0.16080026
0.36153984	1.8807251	13.693405	6.5063963	0.33427578	1.3456169	6.5082364	1.502476	5.578649	7.324238	-1.6120316	5.942181
-0.15003169	-0.18295117	13.873059	21.857136	8.275434	1.1080427	6.7789154	0.66462463	4.6028633	3.798771	-0.37910822	6.471898
-0.15105727	-2.161988	-1.1327538	-0.6744366	3.166395	2.9676883	2.5359914	-0.13540858	0.4359329	0.3395462	8.188922	0.16991599
0.70379484	0.4304847	8.866651	-1.3836923	1.3619465	2.306558	3.3196683	2.862827	-0.00448668	3.0815892	-1.0300027	-0.39273763
1.6032906	0.50306934	6.8952293	0.023441346	-0.63157797	4.217218	4.7543707	-0.88286096	-0.43543524	4.3466964	7.2605433	0.7415278
3.4935172	22.56058	9.470677	7.408712	-0.9960924	1.9397848	0.54013276	-1.3767254	7.3575926	0.17621562	11.766661	5.3796153
0.08353191	-0.9716849	0.38596696	-1.3217714	5.6296277	7.1309958	0.3626536	-0.7345986	2.6458607	4.9521523	5.275172	1.5307801
2.0262713	-0.6599753	-0.25583944	0.14548029	2.6716251	2.7904353	1.2105892	1.7417119	0.29440618	3.0949817	1.2995908	3.351036
0.99061704	13.831816	8.665892	19.557112	1.2379519	-0.14020413	23.354288	1.1061692	4.035589	4.692714	-1.1439431	2.7729163
-0.26531357	3.0788124	1.0333586	11.966581	2.9578934	3.7177386	2.0448122	2.5738487	3.7721224	1.7493507	-0.3368962	3.92128
0.73710674	-0.8673699	0.8915562	7.444491	6.2908363	8.682085	-1.030597	-0.7600149	-0.18046996	-0.3356622	-1.651423	2.308498
2.9952047	1.6965141	4.8733654	10.486841	-1.3408812	2.6016936	2.463177	9.30439	1.6815258	0.41754305	-0.19557543	-0.52801067
1.7077527	-0.12521568	0.5877746	3.8354988	2.8800852	0.10270891	9.819753	-0.49478886	0.32247934	1.9460585	11.004638	-0.71896285
-0.96965766	-0.25602308	7.2455535	2.6225085	-0.8224526	0.61684847	0.66125	0.006995053	1.2192352	3.0983658	10.393457	1.3034247
-1.2824197	-0.98924536	6.6370397	2.5898383	2.9482303	3.6989791	0.5659001	-0.26449892	3.8549507	5.840479	7.9631	-1.3938202
2.5203466	6.117517	7.115498	0.058804974	1.8368227	7.025128	1.2018859	0.4707196	3.2455153	0.64956176	-0.49145448	-0.17315125
1.6237577	8.83205	-0.18658674	1.1536452	-0.44434008	-0.3032732	1.5689851	2.5423548	2.8889675	2.9294577	-1.3588433	1.1439326
0.39855593	3.2525887	0.36161733	8.301887	17.591684	4.85386	6.6361084	-0.50719714	4.904251	-0.7497102	0.81120056	2.6482656
0.5274722	4.412261	-0.2045761	12.582867	-0.89136267	-1.5674844	0.8661667	8.200562	1.2898216	2.1840942	-1.7731593	2.2166471
0.5512893	-2.560068	3.474069	8.609025	-0.78892887	-0.06697881	4.318603	14.493314	0.6377147	3.178422	0.39379826	4.936199
9.0667305	-1.9414171	-0.32215706	17.68444	1.8814378	2.3391063	-0.46841937	0.9123366	2.0901785	-2.3531032	-0.25792882	-0.8848434
2.6791968	0.8410965	1.9697968	1.2583698	2.1944728	4.4016304	2.5422783	5.6173162	7.332319	4.558651	-0.77028173	0.8555829
0.5337889	-0.65615875	0.87841463	-2.0269895	-0.57612073	8.18205	17.624367	2.0236435	0.9974851	5.7655544	4.630279	-1.5972779
0.63295346	6.0174656	6.9060225	-0.35702595	1.6690955	5.5892177	-1.4871728	3.6258786	4.6202273	-1.872794	2.1722796	6.6558676
5.778669	3.368593	4.552389	17.847284	10.304677	-0.11782631	10.270534	-0.11539784	5.6092763	-1.3802575	1.1204292	6.126762
-0.09865252	0.05447179	-0.0032641888	15.039203	10.529484	8.238302	-0.46581164	0.10843798	4.464464	4.1666107	-1.6002334	9.124769
12.069049	5.488553	-0.30014387	-0.41255742	4.7447743	6.9098487	-1.9122323	2.8619812	-0.05849662	16.132679	3.8978052	9.178945
2.2189708	12.87673	7.0626736	0.7933011	2.9670472	8.344298	-0.43688366	-1.0000527	0.2700078	3.9182358	5.0914164	1.4075025
19.40515	8.909926	-0.7112509	-0.005887259	5.6141157	7.4207077	2.276248	2.2107563	6.999411	0.039919034	8.759783	-0.17382932
0.9151084	0.26837054	8.178152	0.5033581	0.6181405	0.20395404	3.8768299	1.8160112	2.7347536	2.2034354	1.7828786	7.0410686
-0.18402979	5.107808	6.3874116	0.52418953	4.932077	8.482978	1.9623846	-0.5876518	0.93411595	2.7383597	0.32446662	0.15208302
5.4199357	0.07018517	0.036038786	2.1568966	5.135222	1.626312	6.389712	-0.053469565	4.080023	0.087444134	1.9020803	14.164557
-1.9094024	3.4994988	18.026508	4.910772	2.395135	0.63040066	7.771704	7.727813	7.919165	7.964195	0.77774376	3.464806
4.7206645	0.51236606	5.105789	0.7443124	9.033483	2.681426	0.106175244	1.1735119	8.2913265	0.2746289	4.537398	8.559978
0.4943	9.839355	6.819206	1.8721923	0.6684923	1.2638429	-0.14183795	0.16845918	3.798541	0.75238615	2.2448282	4.1461105
-1.409691	-0.85000336	2.056398	1.9536388	-0.18582629	4.9473047	1.0589322	-0.4249286	0.07054752	6.8186097	-0.96984804	0.8602581
1.1840743	11.335141	4.4370008	0.4284656	3.567802	6.542775	2.181954	-1.176716	-0.77879167	2.3206277	2.2413347	0.044685464
12.14333	0.54570657	5.8454223	1.758465	3.5734842	9.005561	0.8410437	0.008893251	3.37435	6.7839994	0.8777268	-0.31660149
2.6918736	0.5497543	4.948016	-0.4748309	5.3332686	9.021404	-0.89803976	12.207205	-0.27423638	2.5676956	-0.2198362	7.543774
1.8691845	16.712597	11.845569	1.9175177	1.6629443	1.9753296	2.9359279	-0.45504636	10.676133	7.0717635	5.555421	0.961947
1.7141788	3.1507938	5.244371	15.351747	0.20012741	6.975423	-1.1729828	5.959301	0.21929853	-0.8765639	-0.03065509	2.6177175
-0.3525461	1.5331354	10.414963	-0.25608122	1.6411121	0.7814206	7.288455	3.6197038	-0.54967475	7.9503446	-0.5229558	5.017765
3.482852	3.375392	-0.4064752	2.1361027	-0.22753799	6.396938	2.576981	1.3571303	4.3356996	2.2047648	-1.3686576	12.328418
3.903895	-0.013870917	0.36828527	9.617347	1.1829469	37.010372	34.34129	13.053409	10.086856	-0.30444825	25.71862	-0.9277795
12.593649	6.0385075	2.2574096	-0.35509598	13.630387	1.8152969	13.072445	0.49769783	4.1145926	-1.8345745	0.4701316	-0.04433314
1.9343925	-0.44856626	0.36990702	-2.7550254	4.2449856	8.598874	2.7480438	2.1080792	2.5651894	0.49448192	4.9710054	16.633938
2.4814458	0.12036392	-1.8832469	15.696135	4.4813457	5.1509523	6.8219433	-0.041746013	2.7826025	3.1477642	-1.0203241	2.8460789
-1.1690707	8.704243	5.614782	2.871259	5.5157385	3.42316	3.3249667	-1.9103248	1.2606578	0.5206175	1.8574789	1.1025715
4.1153045	2.3626173	-0.26634866	11.784833	1.7861586	2.7884321	-1.0084363	4.7414618	0.9011123	1.6632866	-0.2321117	-0.05816755
1.6683711	1.0946229	0.069172345	6.237083	3.2397819	3.3493347	-1.4383123	3.15421	1.9233371	-1.6070261	1.9030454	2.9183617
1.8743373	8.063402	1.2646916	26.565147	20.201511	6.2301664	15.07955	12.808461	4.2189355	2.402091	0.36768803	17.568916
3.4089441	11.938322	6.568168	0.19236904	-0.1052627	2.0613391	0.9272719	1.4194582	-0.21857356	0.42452163	4.6966	3.5283606
-0.5780437	1.2219507	-0.16717051	-0.3729885	1.2757773	4.613618	3.5682538	-0.6799731	3.3547585	2.7432566	-0.51475203	0.23461664
1.6261365	4.0428963	0.24819583	9.725727	3.1814632	3.989864	0.41989782	3.8319392	4.8728576	4.114954	2.41852	0.79593086
5.6734076	10.350777	3.3348734	0.47676066	16.046036	7.7157187	-1.1176193	5.042275	3.086872	4.800302	7.0763607	3.224438
-1.4400271	0.56212634	6.262154	-0.075852856	0.67801523	5.884842	6.8349633	-0.0045500672	0.1408278	1.1141789	5.798047	2.5715933
0.62396294	1.8167028	3.4145725	1.919338	4.075214	1.4134519	4.3990693	2.375346	4.266617	0.9097259	0.36970764	0.40309548
4.7592697	0.52754885	1.6651002	1.5133457	1.1731844	13.867928	11.581225	3.0731125	4.740445	3.4043124	17.215647	1.7819655
0.7624055	0.7742602	6.106778	0.9999758	1.9910256	2.4419065	2.121759	-0.38036832	1.558149	2.4958076	-2.6790354	0.6781423
7.2532315	19.946243	5.8149333	8.734375	2.3255734	15.081721	-0.00819725	1.7368176	4.7646894	8.507446	3.7955263	0.34520364
1.5046297	0.7038622	-0.8233312	13.129705	9.352624	1.2947278	17.694456	5.9402313	4.520181	2.656432	0.5916609	4.1629505
0.39777473	0.7762541	0.9102999	4.2224884	1.0783813	2.1257603	2.54706	3.410559	-0.3274601	-1.102839	1.0388957	3.4062023
5.1698008	0.0421587	5.5146794	0.8758227	7.6286707	3.5548785	0.3238734	-0.86035186	4.735145	6.731504	0.64650023	9.1992445
1.015173	0.7387742	0.5639745	1.7442415	0.045556016	6.362991	6.749262	-1.5941528	-0.39256924	-1.7338574	10.744087	-0.49052504
-0.6781973	-0.4644392	2.7527916	2.7438474	1.4263264	1.7415595	3.819237	0.9269469	0.7045011	4.3104267	1.433181	8.376287
8.127155	-0.41579297	-0.37334618	1.5298128	2.7880797	1.2751956	2.4716222	2.7170486	-0.40659732	0.30751246	0.44207203	1.9284405
8.131372	1.219672	4.9006276	3.0220258	9.947245	3.2251115	0.7635924	2.954999	-0.5433518	-0.39908972	0.56062365	3.0977714
10.4242115	2.8440118	0.6404486	0.35194242	11.407342	-0.20434347	6.795043	1.8597455	-1.8704841	-0.15121882	2.0687222	1.308418
2.4326513	0.22856474	-0.63460225	4.2520084	2.5990481	0.37557852	2.5710137	1.610595	1.2190591	-0.78284925	0.3544911	-0.3572266
2.0825353	-0.073152006	2.5663006	11.986067	12.07658	24.64917	-1.3248008	-0.0043644113	3.5633984	7.8946724	-1.0088413	9.698331
3.144343	-0.393863	3.9707541	11.731718	-0.8458367	4.6376095	1.8535184	5.0760627	4.1510124	-0.29838032	0.71771777	3.869818
8.550165	0.8706977	0.16835749	0.9819759	15.71503	-0.46994036	3.9536018	2.7797163	-0.5633911	0.9012458	2.9139817	0.13968801
-1.8758066	3.0555913	1.9316798	4.201011	1.0068575	2.1583807	3.7125459	3.401294	0.6850159	0.8954772	1.2910651	0.6211193
-0.4246886	7.0401497	0.04690679	17.699837	5.701604	-0.31360036	3.8483286	6.6542397	-1.1201378	12.785409	-0.6608419	4.3585296
0.49558342	5.586028	0.6069039	3.7258263	8.579028	4.4406013	-2.180481	-0.15418075	-0.37013686	4.9241447	8.409373	11.898685
0.14627455	3.9939377	6.734822	0.26063442	2.8293839	3.4013703	1.1257709	0.13310203	5.3161416	1.6736913	-0.90145606	0.20014782
-1.4095526	1.0411947	8.908303	3.6839974	-0.4216812	0.12549692	7.2453	0.33732584	1.383998	0.2758524	3.7453995	0.4578856
12.861417	17.786867	-1.9965816	1.8049653	9.386131	-0.6601056	3.1417165	12.529769	-0.07808908	7.2702856	14.00205	-1.3142071
1.0117297	1.0577093	0.93013424	0.32426643	1.4992626	3.8361278	5.9549193	-0.60661966	0.06351716	3.0848045	0.07651176	1.9648603
3.1217575	5.730795	8.5827465	-0.25461137	0.66771793	4.8320265	3.5179565	4.596699	-0.90611774	0.00022283942	2.8785274	-0.5098531
0.22964758	5.62328	5.569837	-0.09543204	4.1082354	3.1857576	0.39227307	1.4319305	0.80341184	-0.57770264	0.51438224	-0.8391833
1.644912	2.1255634	-1.2260125	10.962697	8.444363	7.387237	-0.021430254	0.44512367	0.3798042	3.2800546	0.01739295	-0.7156375
0.36436832	-1.1137726	-0.26321697	10.517402	5.4590373	0.22211434	3.563684	7.0096526	4.795502	3.6082182	0.8899075	-1.7644843
0.71334124	2.023044	7.729957	1.2393456	6.107365	0.56657314	1.8828729	2.2163525	3.3335853	3.281647	-0.92866373	2.107419
3.6192067	0.85254925	0.2987823	11.013706	8.32378	6.208391	0.17353225	0.47047725	1.3163152	0.43693507	0.47524965	1.0294328
0.4753526	0.08278914	7.4374614	1.3861706	-0.04702735	1.2921722	16.315441	2.7035565	-1.9092779	0.66734064	5.408947	-0.9280006
-0.642892	1.7096065	12.295559	3.4054942	4.4599133	-0.51471514	4.019491	5.9694815	3.5160654	4.083309	0.92395157	-0.062099874
0.65492284	6.440162	-0.4577183	-0.82095855	1.7728028	-0.47044313	4.833526	2.0073454	4.355858	1.4899619	1.7736089	-0.26420978
-1.1773598	8.603101	7.851011	-1.3387175	4.4553366	0.3098027	-0.9407463	5.527213	7.0547104	0.38977695	3.8862982	3.9828305
1.7107846	1.0195574	13.730209	8.74528	-0.9565942	36.909256	31.28431	18.769653	9.357285	0.2722628	25.70522	-0.2695819
19.617205	0.4013914	4.274044	0.71442765	2.2377117	3.9309447	2.276099	2.608712	6.2371197	4.6918964	5.1109414	0.28455243
8.412316	-0.1892523	1.4549272	1.2795348	5.0648203	12.205111	2.2253382	0.76918894	8.228066	5.642791	-0.82506716	13.914272
0.56800896	1.0967115	3.7531676	1.6359646	8.763354	0.36938453	5.4781256	3.4304426	8.030508	6.6089487	-0.35959446	2.3969872
-1.08225	4.69506	-1.7518084	-0.07721478	-0.5349299	7.3303123	0.5408939	2.299443	3.5006185	0.10813278	-0.14736764	2.8320339
-0.6812614	-0.15347902	7.348345	2.260181	0.64754087	7.7851963	3.457131	-0.6188967	3.4001	-0.99746454	12.471387	-0.18666945
8.831609	1.3291256	-0.22333433	-0.48492464	6.535956	2.3018124	5.0974145	3.6674056	-0.40756834	1.2271674	0.7084416	-0.7576512
2.2378118	6.7709293	6.3955646	1.4061239	-0.98767996	4.253565	-0.34925818	-3.164912	3.4033499	5.9072313	2.102339	2.7737641
5.852793	4.29425	1.2424259	4.2992277	0.35056382	11.530415	-0.96358615	0.56228054	4.0789666	4.722638	3.6068192	13.829939
3.7443914	2.8762808	-1.275884	-0.24993122	5.496003	8.550429	0.8306209	0.52683115	9.830737	7.753934	-0.28880543	1.5750272
0.59806836	-0.6348287	9.415348	3.2705011	0.09849319	4.00307	2.8640387	-0.7276151	0.06291743	4.5482883	-1.7388039	7.698488
-1.3039421	10.232918	6.7590766	3.0040793	0.79039145	4.8771787	1.0004371	-0.6188568	3.7436204	0.7184571	4.4784994	6.596335
0.48364094	7.4140043	2.4026978	-0.9092332	3.0093775	4.129052	3.0600824	3.2733736	3.3057084	1.3080242	0.68492097	-0.06420213
0.22086215	-2.5662959	-0.0042416477	0.707967	-0.92125994	0.61709225	20.714043	0.63420475	0.15058053	2.7320015	7.974962	2.7703843
1.0094941	0.29542252	1.7695854	6.9610767	3.2982216	3.6285408	1.2038549	1.8464053	-0.07591778	2.4918933	0.15933502	0.55150276
-0.26347142	-1.6767348	-0.46174574	6.3006988	0.40755966	6.08749	8.499863	8.182106	1.1226058	4.2182164	18.717827	-0.37857255
1.4258611	-1.0191981	2.6565833	11.36986	2.0139499	-1.9006438	6.162705	4.9927845	-0.7253862	1.0011257	-0.90727985	1.6884258
5.767693	-0.90182996	7.7875557	15.431119	5.6483297	55.038044	34.48055	25.559643	4.093296	1.3512312	39.64734	0.35824403
3.1556964	1.3152419	0.5433273	10.756144	1.4766867	1.020217	5.1473327	2.1469443	0.12379697	0.20010757	0.41344357	0.086351156
2.2247148	-0.30561176	1.3354244	11.278251	3.679175	12.256231	0.022381127	0.7524118	-1.0195534	5.936061	2.7442956	3.240631
1.4171232	0.11530393	2.7906551	-2.1787748	9.661537	0.027661655	1.9685385	4.2196164	-0.42146736	0.6398243	8.269514	11.369626
-0.53177243	14.982452	0.46932116	0.9051826	-0.4779074	-0.8085678	5.569236	1.2471955	0.41131687	6.620846	4.479532	2.4862492
6.989882	1.646616	0.05344965	2.647327	8.377487	0.882433	8.063892	0.95559883	4.494154	6.6771464	3.0182178	2.0820327
-1.976706	-0.083250485	6.837831	3.674875	1.9487387	2.072973	1.87453	0.4261181	-2.5235267	4.110249	9.2595825	1.3997809
-0.70462304	5.5762396	0.5975934	-0.99971575	2.3017635	3.327491	-1.269767	3.0775564	0.5423121	3.1875658	1.8961759	2.1288238
1.5049368	9.074089	10.328853	2.1328673	1.486737	1.8738848	1.4859027	3.7406695	10.617322	1.0469198	1.218265	1.6513991
7.132898	5.0885854	5.6527257	2.1524348	4.277998	3.7703757	-0.21295077	3.5548346	4.207506	0.05793434	8.070305	11.283416
1.1373935	2.1077337	-0.6685721	2.9197607	3.4815636	4.4770083	-0.3722738	1.1449326	3.1583953	0.8676338	0.3540592	1.9354728
0.49462685	-0.7187489	-0.17915064	6.6286497	0.37324655	6.5792246	-0.025099564	-0.032769203	5.4552	10.7511835	9.225279	4.312737
-0.25000846	8.911098	6.9766626	2.8085635	0.31161702	7.8600645	2.5859501	5.6843224	7.395151	1.8926432	1.6287348	1.5188701
-1.6193318	9.427513	5.409012	-1.4649087	0.5481361	1.6254553	-0.006243199	0.1833849	-0.450554	-2.0712698	5.683793	-0.9067194
1.3210725	-0.24270405	2.2437096	-0.79231757	0.66985905	0.7984896	5.448964	-0.59414786	1.7460384	5.8881283	8.002834	-0.9605335
-1.301035	-0.5712467	1.3850226	8.383917	0.020393401	5.489187	0.3305592	3.2226763	-0.23350865	4.569033	-0.9440174	3.8174531
1.9184448	1.4615755	2.3149085	4.6789646	-1.9468914	3.7283711	1.42822	1.0385494	1.8360364	-0.34277213	-0.2726363	1.5306644
4.789928	0.32062557	3.884242	-0.7387801	6.5818477	0.54440886	4.1680393	4.063549	2.7822409	5.9947553	5.213231	13.544759
2.866807	0.6110237	-1.3426903	6.0782623	5.4874077	0.8522324	2.2095866	10.791645	2.2774425	5.027663	0.61874604	2.7586365
1.1747682	3.2021263	7.21666	1.5662279	1.2436312	6.9463434	0.13389423	0.66112655	1.0518947	6.923257	9.215531	1.6457218
-0.45550257	0.47405228	2.7072692	4.8266478	8.906956	4.050019	7.077126	8.726384	0.58061785	13.049158	-0.46487027	1.1245551
9.638009	1.5138406	3.037939	-0.63076	1.3029864	2.3962576	0.8011334	2.7684634	-2.430747	9.213316	7.513378	4.1700506
-0.5216837	0.9897259	7.0979767	-1.9315716	2.5411823	-1.40124	3.37385	0.0486871	1.6636858	-0.6127996	9.380219	0.53337747
5.053557	-0.65825915	1.9783962	11.508877	6.09656	3.5017745	2.4491777	0.4608249	8.221401	-0.82426894	0.9697774	0.21503824
1.7061615	4.1502943	-1.5035946	9.514224	2.354158	3.0012546	6.1777244	0.06611371	1.8709043	1.6731077	-0.30815583	0.39900714
0.45770413	0.9265286	6.9189234	1.1455201	4.3324947	0.730865	11.655345	0.76045406	3.8083332	0.15875739	4.5494537	1.9260701
1.0521538	-0.30968028	0.29240286	2.1702647	3.242908	5.3714895	0.223317	7.5017667	4.7053347	0.05585307	-0.16826995	3.126698
5.366296	1.2690415	1.83635	-0.8882007	1.6594181	-0.4206373	0.86050797	4.9332833	1.831745	1.3783326	4.697446	3.9253492
6.152012	6.0026193	0.99535817	0.08945707	-0.44970816	5.0678234	2.9568646	3.530221	6.275837	10.140859	2.9331338	12.077547
11.819983	1.0809741	5.3851004	0.6661089	5.291741	4.157999	4.1786437	0.4131033	9.040046	-0.07443793	0.7153746	-0.12341639
-1.2262725	6.994017	4.0390897	13.557827	5.5283422	2.726563	-0.3258776	6.1891685	2.0454273	11.776105	3.7784371	3.1712484
-1.2616782	11.972446	8.81641	2.573922	-0.27261302	-0.24516152	-0.8952776	7.87051	1.5033743	3.4623659	4.166786	10.517437
3.9465966	-1.7306894	7.5289087	5.8888507	-1.3423679	4.050427	3.3855255	-0.21050362	0.6449069	5.535364	13.242858	2.229433
1.8827686	-2.753737	1.4576862	0.9340863	-0.021218393	-2.2670712	11.410812	-0.7591976	2.8560603	6.008519	0.14534377	4.0456715
3.2310915	0.3798867	1.4091569	7.6259985	0.8913935	-1.1314378	1.3290508	6.027666	1.1258032	-0.23302257	0.009092993	0.46263623
10.758411	0.018731026	3.2958627	-0.22975214	6.258826	5.5634046	7.492236	3.9711611	8.347324	3.9334896	1.6630926	14.1307335
-0.10620889	1.8993907	5.5987873	-2.138143	2.1438675	7.356142	11.512951	0.47712618	3.5652938	12.599802	0.062199615	0.92385596
0.4859038	1.414133	1.7643161	0.38354635	-0.106801264	1.7816646	3.9498475	-1.2996057	6.809515	3.3966062	-0.2221599	5.381528
0.14487703	2.3128803	3.8620276	9.475868	7.046156	0.7083432	0.70203567	12.7478895	-0.5848961	0.664476	0.12425017	0.24533498
9.34829	-0.31762746	2.0573065	0.33643398	3.2822201	1.1336511	1.9658848	1.1236562	0.6834179	7.6856375	2.015658	5.522917
8.717946	0.0077326037	6.5946593	2.2669864	3.2799249	3.8481107	0.8089542	1.1359407	1.6058497	1.8821371	4.1422043	13.948484
-0.12519804	-1.2298297	13.561179	-2.2828276	-1.2900176	1.4472933	13.628882	2.7461562	2.2886171	4.5773344	-0.09300597	3.166595
8.380905	0.07909884	2.331017	14.186309	3.042591	4.3482084	2.0583987	2.4183872	3.9842505	-0.13094282	-0.9685077	-0.45005593
-0.8901243	-0.61648977	11.538783	8.086095	5.1776834	38.2905	37.86511	15.453225	5.2433214	-1.4258978	23.602997	-1.0121853
12.936412	4.813059	-0.479579	0.22750807	7.9724855	1.8800387	1.6935499	-0.23380953	4.2626576	2.9042258	4.519609	0.37374014
5.9696994	-0.08632323	6.0974727	1.6922667	0.17297551	6.4409823	0.84090793	-0.85692966	1.6295465	1.6675502	0.37455654	11.417303
14.17436	4.214479	0.12235735	-1.2241321	10.329738	4.8594074	8.063992	5.155396	0.97710615	-0.58983344	-0.63131034	-0.47028798
2.8460665	1.7775507	0.21932027	-1.2060881	3.2762623	0.3766909	3.3949733	7.3397765	7.6249056	1.535954	0.38830927	1.1065383
-0.71237755	1.2749836	3.6006088	-0.6414158	7.9823384	5.5376678	8.391058	0.21910627	0.9322999	10.90984	2.0195453	3.8015218
-0.5338935	13.3719225	6.3913445	1.8434362	5.1671247	6.2491994	6.4739456	0.58171004	-1.6261672	0.09406644	-0.010791965	1.8510098
0.20821686	-0.17998478	-0.07270033	-1.1656404	-0.085433125	2.8415728	17.84082	0.8283637	1.7572645	2.5476289	4.6551995	0.10931288
5.3398294	3.5475001	0.73314923	-0.5973969	0.83904225	10.132429	0.5661615	1.0513175	9.077253	4.4917116	5.069082	13.232463
0.20353779	-1.6329532	-1.9273092	0.5402119	0.5085124	3.2098248	4.779155	2.980467	1.0412093	2.3665636	7.8024874	-1.8516712
-1.040279	0.812935	7.7523212	5.8533225	-0.72473884	4.9024158	2.6213992	0.8253286	-1.0391641	8.566423	0.71205896	7.2237473
-0.41515175	-0.6807202	1.4777038	6.474156	8.06324	10.378435	2.2281165	2.8422716	9.167893	4.070072	0.51527166	3.983672
0.27699772	3.143422	-0.47229078	1.6378393	0.47481954	1.7239445	1.8849039	-0.50987273	3.7350347	5.2010965	7.7872972	0.8922979
3.5688417	2.4142547	-0.79081964	13.38332	8.728314	5.4628205	1.3969702	-1.469924	0.40261456	4.254262	-2.8258443	2.2347586
2.2694979	5.1632695	-0.21321377	9.470742	0.4646106	-0.25117886	2.3348455	4.412105	0.59702706	2.5814006	-0.49939293	3.060835
0.067689076	11.1250925	6.893759	1.3875022	3.710529	5.227456	1.5244879	0.40065992	-0.49262393	3.9742494	1.0468563	3.6235118
0.4677178	-0.7412962	0.72307163	0.6950031	2.7216961	-0.5698514	2.6735973	3.9166873	3.4257863	5.7663393	1.0787427	2.4557645
6.4876356	3.8834221	3.5574696	20.326448	5.3723245	5.1171517	3.5070379	2.5843952	-1.8945954	2.2589502	-0.75757444	8.339492
5.722543	2.6079037	2.5501661	10.093387	3.7716734	-0.052393675	0.21874207	9.228107	-2.1061196	5.5396624	0.7780354	1.632448
3.021841	4.7746925	0.65986955	0.07534881	-0.24584693	3.0373633	0.34723333	7.5433164	6.7712197	3.4950383	-1.8604901	2.6983094
3.6992636	1.7966211	2.7647483	14.49544	4.9715586	3.363585	1.0593932	1.9040252	0.9001274	9.020735	-0.46481964	0.4452723
-1.3696276	0.3741125	10.872472	4.0983257	0.8349848	2.6490102	5.6765327	0.66466165	0.13086954	3.7971704	-1.698314	6.3885775
-0.05814524	-0.375736	-0.06854563	-0.72559667	1.6206394	2.9994588	4.5262775	5.6579046	4.372634	3.7283838	9.972958	2.0633383
8.021027	1.147794	0.70067096	-0.73532444	0.976151	-2.07543	-0.17850837	3.027948	-0.29723817	2.5376368	3.4128375	7.1000175
4.027677	8.915481	-2.0692341	21.012745	13.756605	4.9312935	8.017407	-0.5101603	-0.76659113	2.252071	-0.5117725	4.3649406
0.09771944	-2.557921	-1.1669475	0.45885748	0.22792278	1.507214	6.2216244	-0.15827042	1.552806	0.86687106	8.011259	-1.0615902
15.26113	3.6240935	1.4423099	-0.3267528	0.75442785	1.1554813	4.8029237	5.000661	4.776123	4.021385	1.7443233	1.8499669
8.23089	6.4122634	4.433838	2.4706798	0.30523717	2.6453066	0.09009421	3.5027804	7.557712	-0.09281703	1.3843081	13.178247
-1.6867566	2.0159543	1.1201746	7.7899227	8.405914	9.227093	-1.7384782	-0.10060486	-1.8412943	3.5165687	-0.40216058	5.5875297
0.76721895	-0.89861584	9.314243	0.7602327	0.7815261	2.107634	6.4346757	-1.5410333	0.2597837	1.3304281	7.4758196	1.6885201
-0.81534827	1.7908274	0.5688375	1.0625389	4.315688	3.431702	2.3182673	1.6512587	2.6969445	3.970632	-0.59843624	1.458291
0.5039635	2.4014387	2.6137164	7.374121	6.506521	4.626692	0.4909085	0.43677938	3.0763383	0.100654304	0.05671208	1.3841679
0.7603044	0.43144885	7.938968	0.3106628	9.829094	11.045655	2.4045734	0.7454839	1.2046007	10.94344	13.885337	-0.3269341
1.1607801	6.0318623	-0.3756294	-0.25095204	12.501663	10.0566435	-0.17598632	5.2745304	-0.1777186	-0.21843141	3.3984447	4.411495
-0.24946791	9.925864	6.4213514	4.6346135	5.538602	4.734684	6.0261583	-1.628187	4.487375	1.7216702	-0.7244958	-0.045650788
-0.5005534	10.937592	8.170181	0.8621696	6.100596	3.5647411	2.9434056	0.05630827	3.6070933	2.6473927	1.4124783	5.0029516
-0.13799834	7.834212	6.7425375	1.7559702	3.3950295	0.49807113	2.935272	0.6119778	1.875734	-0.8170852	1.4697797	1.3311895
8.226984	0.4833071	-0.3149675	-2.097213	8.569916	1.9669312	-1.5860246	2.0983317	-1.0537422	3.251402	1.8348078	0.5140012
10.066649	1.5662029	3.4508784	0.15743943	3.3211615	1.2751265	1.9003296	0.014873266	3.0626736	1.2875584	1.9629816	-0.90525955
0.8143572	0.30708554	-1.7291285	-0.20196478	6.748966	4.61708	2.141562	8.283144	9.966498	1.8755944	11.081599	-0.44087827
18.83061	9.470632	0.04388916	0.28594083	0.7001636	14.147965	4.2624974	0.36323982	3.5804803	8.031342	2.0574474	-0.26271847
0.3948963	-0.5639322	6.9394116	0.22574365	3.9133897	1.9133893	0.41429567	2.4141338	2.2112193	4.619093	3.3007078	3.602365
4.0668125	-0.87362677	9.455997	4.950405	0.6873469	16.051163	4.5235577	0.34130976	4.0765624	2.7816212	17.432127	-0.6910471
-0.9307211	1.6375976	2.200632	-0.85411644	0.5924467	2.0965939	13.162628	-0.18374541	2.9581344	-0.60729873	5.475226	1.1949599
2.3941648	1.8521268	3.542104	-0.37960783	5.976347	7.4107046	-0.9394339	1.1637493	10.250018	5.7960663	2.4428792	4.3875637
0.6223528	3.818849	-1.765226	2.0320609	2.2019243	1.0807843	6.604046	2.7595658	6.333872	4.02161	0.71541125	0.18279862
2.5764303	-0.6717617	5.3479557	7.2846403	6.5403514	-0.17937203	7.4433675	7.6052494	2.3993762	2.9505622	-1.3947774	0.43749335
5.2736263	-0.38578266	4.2296114	-0.50321287	5.350253	1.8742753	2.6851218	2.3037229	6.0509195	4.7134786	-0.02734255	12.784612
3.570577	0.35617048	4.8632603	10.244848	5.583018	5.655093	-0.4247371	4.8980994	7.094055	3.4948509	-0.622112	4.615982
5.7750926	1.4630895	8.869156	4.7853756	3.0090115	2.1633534	2.9060607	20.308636	1.1751466	5.0071816	-0.3784577	3.2837133
2.5258007	4.3918266	7.121141	3.8837965	-1.6215231	5.802457	1.3806043	4.7070026	9.555509	3.5032067	1.6319735	13.987981
0.99606824	-0.03722799	7.000039	2.0597317	1.6035607	0.75942916	3.6512384	0.13659377	1.4206281	3.7315853	-0.5218587	1.9406002
-0.8125728	-0.32399753	1.9368508	3.6026034	0.39507934	1.8782203	-0.22369736	3.3786373	1.7775236	-1.4261187	1.3167973	4.4640985
0.07770318	-0.24890095	2.0688307	2.9594214	0.66856194	3.098453	8.332596	0.9075545	1.0131983	5.5678997	8.112854	-0.36225998
1.8990107	0.72390604	2.4016457	-0.7997589	2.556687	2.4410815	-0.067117155	10.842682	3.965846	0.28954542	0.6499427	2.5753937
-0.9271547	11.840138	6.616874	5.5298767	-1.0833132	3.3716369	2.473157	1.0723231	5.1127534	-0.77449125	2.814905	5.086523
2.3896453	-0.87877697	1.3575143	7.5687532	10.00504	0.48128673	12.420321	9.116927	-1.5560246	9.051596	-0.651598	-0.9947314
0.247686	1.3200079	-0.7317414	-1.3846397	-0.22794294	-0.15599325	4.5561113	2.0310373	1.1825094	1.6997682	5.720273	1.3335906
8.264152	3.160704	-0.43114033	1.7153326	6.4054947	4.717762	-1.8121943	-2.1101458	7.1873903	1.2040167	9.051038	5.820046
9.799077	8.46458	0.47248566	-0.19009471	0.52755946	0.8720497	22.035238	-1.1486523	6.8495617	0.11383799	-0.06672717	1.5874876
-2.3360004	0.24973004	-0.38682005	2.686212	7.096209	2.2355523	5.383768	2.2735376	0.8556718	5.440072	11.592101	2.1173825
6.2319036	5.608057	5.2287464	3.3244228	13.553329	4.052625	0.15051354	4.9719276	-0.5447255	6.2417507	2.5758927	5.2350364
-1.1239268	1.7524492	0.46316484	0.021264017	3.3220603	1.1394646	6.1791077	0.123993166	2.0708854	4.00059	-0.18235496	1.5016893
0.6319964	-0.37884665	5.818553	-0.25099137	0.7919643	3.0939507	5.9538803	1.5494556	1.7315578	2.5582895	9.55928	0.62996775
1.0801878	-0.050833702	-1.0668138	-0.59690416	-0.69854635	-0.9610966	5.2633705	3.7913947	1.3869429	6.402579	-0.36587098	2.6012068
6.8641686	1.6547544	0.40413547	-0.44973513	0.18663992	15.217321	-1.9983252	0.17022923	1.4357415	2.5555625	3.6285183	17.053738
1.0137527	0.19054265	4.460726	-1.031331	3.5716944	14.983464	-0.6845728	14.4163885	5.811596	11.459718	0.48873475	8.768017
8.437509	3.5624633	-1.4419532	-0.5106424	3.2593107	-1.7424057	1.8649709	1.3910787	-1.444446	3.452682	3.819179	-0.4410408
0.22822714	16.6288	6.368085	2.756218	1.5672425	2.7864237	0.12329779	5.1543255	1.9226267	5.0535808	6.5043044	3.5747957
0.28020814	-1.5443454	0.46074098	-0.11925049	4.7965474	1.28026	4.3592367	-1.2935457	1.758766	4.1764307	-0.7062718	7.351322
2.8911035	1.3273649	1.6162236	8.9737215	1.778935	1.0506638	2.6951454	1.6880138	0.35175645	-0.04480643	-0.19936195	0.19687827
0.3268726	1.1868527	1.9726058	0.60876787	-0.48977125	8.215881	8.183165	8.779196	12.157728	4.723028	14.513273	0.9438045
2.9643447	-0.70579386	7.3540416	1.2530068	1.3138685	-0.67711914	4.872306	1.6083244	1.7355752	-0.2472498	4.8520603	0.28338584
2.086804	0.31649235	5.510702	3.1033704	1.6869524	8.889698	11.260045	0.30267695	5.317224	0.11551853	11.713082	0.6565892
4.2227182	0.75064725	2.2028341	0.3315951	3.347179	3.8381863	0.23216933	5.365976	5.2290616	0.67661107	2.944048	11.720997
10.750406	3.0469408	1.2776263	2.3878047	10.275008	6.287727	0.32127416	-0.012136459	7.2036505	13.882092	10.875748	-0.22197588
1.1388113	8.255385	5.586097	1.4183323	3.012204	1.8497279	-0.02049731	3.2601697	1.6252759	3.2847352	2.639975	4.831419
14.97053	2.5039153	4.02289	-2.3943665	10.217808	4.927842	0.94593084	11.53587	11.049661	-1.29617	4.7758417	1.0609071
1.2655634	2.35301	1.0102565	3.621859	1.135866	1.6144717	0.571813	4.9119225	-0.6885828	0.57181054	0.42065692	4.3836784
0.25209367	-1.0781294	-0.053898215	-0.034492087	0.7248363	3.5175722	1.7751368	1.0425677	2.027909	-0.80050904	-2.1836822	2.4616158
13.194645	6.8344083	6.9644	0.26959306	-1.1071686	14.288948	0.5929089	0.94413793	7.545808	8.169668	5.842072	16.44288
-1.1325386	0.4723556	1.849429	0.47303593	4.1745853	-0.23821339	2.4565773	4.8321004	8.391491	-0.8702375	0.10363898	1.4403291
0.5529878	8.44556	8.445119	0.3659515	8.15677	-0.5651486	0.5651625	4.8773284	4.2536345	0.8522921	2.880374	1.2399144
17.995173	7.6750383	1.3374755	-0.31999886	3.6207662	3.253973	9.542378	0.86022097	0.6200476	4.7939296	0.81513697	-1.0597527
1.69922	-2.1113737	0.47672108	-0.011614282	0.9426445	11.32658	4.925809	-0.06405161	-1.9150075	7.9823503	8.155808	2.2745342
4.629309	1.2591366	1.8345294	7.4551716	2.0062633	2.1080565	2.8481436	2.4359734	5.6286035	1.2619376	-0.082801886	1.8514652
0.5669718	1.2932898	9.856449	4.2257586	5.9844937	1.3477217	2.6088698	-0.9708123	3.0331333	2.562756	2.0601819	2.5722752
-0.09823367	1.5009232	0.19806467	-0.6128853	4.0128555	9.008728	0.24176206	4.8099036	4.9572897	5.377844	-1.6893126	4.983109
7.9965677	4.8436894	1.9350253	0.26508418	8.250906	3.5414586	3.6485696	1.0344316	3.6595716	7.729439	7.133222	1.4435246
1.2674309	0.38786116	-1.9525955	1.124609	0.08865741	0.72923076	8.078928	0.16716596	6.654359	-0.2792663	3.29519	0.33488536
0.25931424	0.60111374	0.0893838	-0.76623553	3.5009499	1.1174562	1.8943965	0.4646049	3.8019004	6.070747	11.504864	-0.9262588
4.886674	13.919543	1.0173061	23.80964	0.7121349	-1.7087034	15.648985	7.3552256	-0.30448723	6.01058	1.5132792	14.212151
1.8086687	5.440199	6.600807	0.23824257	2.7585616	1.9882439	-0.56402653	1.7389214	4.50224	-0.99976766	-0.0077753067	2.93008
0.6026634	-0.48428202	7.1956816	5.548125	5.897661	3.1985657	0.05973792	15.079736	2.01651	1.0991919	0.10383111	2.8234541
4.9124913	11.4783325	7.0351396	1.3730428	1.7136767	14.019696	-0.5227587	-0.44059402	4.710002	3.4517014	-0.42458856	-0.15871552
-0.056564	0.57471085	-1.1302263	4.86115	13.934776	4.9483514	4.8292975	8.956879	-0.4003125	8.754545	-0.07058131	0.50389314
2.8696098	-1.0034094	-0.7492525	0.8254831	2.3322113	1.7658284	3.2682896	11.453123	-0.4782424	0.92694265	0.34701967	1.8160487
-0.44232017	4.3484545	0.09563568	12.845715	0.025613602	-2.0530303	5.5592394	6.8648434	4.8163066	2.8436272	0.45853433	2.920033
1.9144889	14.872071	6.416835	0.9875705	-1.4496251	2.771162	3.2391148	1.2521305	4.825435	1.6772246	1.2636073	5.9305425
1.3911386	9.644649	3.957771	1.5576049	2.445129	1.1580575	1.7908279	0.23550478	2.4108117	0.25321442	1.7667254	-0.9468704
1.328033	0.38926035	8.045248	1.2036291	0.05259776	-0.4930501	0.66174054	1.441927	-0.72713923	1.0879254	7.098198	0.8917919
0.65197265	2.3288503	1.4968791	7.125467	3.9793797	2.1527405	1.9744714	4.8498235	-0.4992617	0.11539674	-2.1614408	2.3131032
1.6817632	4.149426	-0.19708306	7.2114334	1.5223811	4.2324214	2.2037745	7.459775	0.21714883	5.824367	-0.4613061	6.873633
7.7112484	0.19909143	0.40000594	-0.6660824	6.987583	0.8565732	-1.482919	0.78596145	3.9442248	1.4182985	6.3055177	9.072498
0.02322393	1.6840366	3.57427	1.3720489	1.1391166	2.3835702	0.76413286	-2.1931646	2.619756	1.1178734	-2.5258932	2.4853764
5.9669795	3.5532978	2.90478	2.7546186	0.083071984	5.994676	-0.8870141	11.53309	8.304106	5.316773	2.386	6.428522
2.1529803	0.1448727	8.515047	0.86690474	0.6292912	1.5518808	1.2670047	0.59006816	2.3239326	4.270376	-0.4872896	2.4362469
-0.7726494	6.4786725	7.1920342	3.0398695	0.89142126	3.496717	2.3736467	1.2947224	3.5180197	-0.46220472	-0.08482864	-1.0109453
-0.5507327	-1.3427532	1.9234074	0.30102113	0.65833366	1.4224572	7.4057126	0.19582032	-1.1398374	0.40309602	3.895859	1.655639
10.277561	1.3531171	2.033223	2.1211727	1.9838604	1.4526101	-0.5704957	1.1170222	1.758658	-2.213161	4.403287	1.9726186
2.244749	3.2872345	3.0166502	0.6604729	2.3409755	1.9158437	2.4886642	8.550435	1.4552304	-0.78012466	0.32399815	4.663064
4.504019	0.43142563	-1.03647	5.570547	-0.53062934	4.4590154	2.642219	0.46444464	0.13806185	0.26693597	0.3437574	3.7691572
11.671963	-0.81905246	-1.093126	2.2480078	2.4782538	4.7484226	-0.7969197	0.8459598	4.7355013	3.8199418	4.189029	0.70804214
0.26801714	0.41058254	7.926483	0.06153383	3.4472592	2.0619137	6.1917596	0.63305664	2.7053332	3.1681023	2.013859	3.2256339
0.76510286	9.949843	8.952309	3.9860797	2.829445	1.7163578	0.51427186	1.7951705	3.2533963	-1.08915	2.2971094	4.1018343
1.156162	0.080521524	3.1111276	3.1714036	-0.4655376	4.0617547	-0.31938583	-0.5263899	13.933998	9.2833395	1.8713834	6.044078
-0.18205188	0.62162316	1.1503316	3.6219547	0.11518967	0.14148355	5.5803466	2.1829414	6.831224	0.0021342891	-0.07782794	-0.49206594
1.7358755	2.5836868	-0.23609212	-0.22933505	11.416996	3.7034054	3.7560935	4.9143047	3.865503	-1.507505	1.1528867	1.7997879
-1.4089166	8.027218	7.301198	17.598812	10.0368805	0.9555229	13.946558	0.9728856	-0.080110915	8.489251	-1.6522961	16.706202
20.209986	-0.80215424	6.930726	-0.14632446	-0.016358057	7.8223248	5.593787	-0.11319738	1.4324162	2.6955364	2.1491802	-0.92565596
7.3779836	-0.3926701	2.194372	0.36643404	2.7487934	0.5017963	5.6417913	2.6290357	1.7293007	-1.325624	1.9620721	-1.0129783
8.031053	2.5115404	5.5753613	1.825487	3.215713	1.931475	0.45383853	3.273559	7.827273	4.6383715	5.1726756	2.7585824
-0.8510809	-0.64393914	0.27208436	3.4075165	3.0712497	-0.3582429	1.8419006	5.674007	2.7266607	-2.1612928	0.9113749	0.9951887
0.22257805	6.7200193	-0.77781725	18.281075	4.3843575	1.7627943	2.7233105	7.489806	3.5095596	0.33459815	1.0340877	-0.16120839
5.499403	2.571984	0.41355327	5.1034894	1.2905859	1.0202317	4.148624	2.0327814	3.522955	1.9465119	2.0031726	-1.6273813
0.33358055	-0.815406	0.7108623	5.27722	7.273397	10.643759	3.351774	-0.024551023	11.032493	8.385017	17.053776	1.0598098
11.306282	2.3871505	1.9809152	-0.53464305	2.7395225	1.1505721	1.8127104	6.3556166	1.7274601	2.5069659	1.4444528	-2.6626542
10.20071	-0.45773512	18.913784	0.7398974	11.1069	29.445692	23.57103	27.889149	-1.1398897	2.8419447	34.12704	-0.30199438
-0.44304448	-0.6318638	-0.6015712	2.6852474	0.20354533	0.8711475	3.8711655	0.55262554	7.936734	6.3334727	13.688222	0.20094106
4.9723597	9.387066	-0.12227838	13.1220875	0.47982955	0.41259822	2.4608643	19.93696	3.5013602	11.610594	0.8372458	3.4982882
9.194597	3.3600981	0.6898124	1.6141526	2.7835445	0.24520788	1.7221062	0.3590892	0.86371535	-0.41805336	2.639499	2.546005
3.8184974	-0.39186227	0.04492736	8.037452	4.131053	3.691348	1.7038648	2.5063446	4.7928166	-0.25252336	-0.0029297261	3.1556177
1.1356506	1.2724739	0.10664858	5.265783	1.9006425	0.21295357	1.7354976	4.296818	2.3289652	-0.8377831	-2.163199	0.81207865
5.071222	3.151144	-0.6980988	9.539267	3.3864448	0.5344393	2.1993132	1.3149039	0.54041755	0.45512807	1.3730048	0.35898137
-1.1772451	18.476383	8.4918	3.8598151	1.0890396	0.30783314	7.9348373	-0.9915777	5.0523505	2.9354632	2.5789957	8.780398
0.2217406	13.587188	6.2177334	1.1960412	-0.72435254	4.99052	-0.6802873	0.8159793	4.337409	3.742046	1.4849288	2.6231482
3.3503046	4.5345244	0.4263781	9.539421	2.4939713	-0.17533654	1.397034	4.0769234	1.0711943	-1.035379	0.6546007	-0.83823776
17.061855	0.7738031	5.5208635	4.363397	2.5933833	3.6704905	-0.3015254	1.8483101	-0.907933	1.8582263	0.32307184	1.9962938
3.0205305	1.2458931	7.204716	1.448019	3.9815667	0.99611104	7.7757063	1.3654026	2.9657373	7.2423363	-1.09806	-1.6186576
9.540699	0.017199412	4.4652905	1.6299589	-0.94886065	2.3654237	3.825584	4.0348554	1.3503428	0.1244934	-0.97459376	12.255442
9.228067	2.4295368	1.8958173	0.17964916	6.1241693	0.06928152	2.2586646	2.0525274	3.7492929	3.7790852	2.0152044	-1.8794504
[truncated: 1,530 more rows]
